# Supplementary material for: Research topics and hotspot trends of lumbar spondylolisthesis: A text-mining study with machine learning
Source: Front Surg. 2023 Jan 6;9:1037978. doi: 10.3389/fsurg.2022.1037978 (PMC9852633; doi:10.3389/fsurg.2022.1037978)
Supplement: Supplementary file 1 [file Datasheet1.zip]

Archive with 10 entries (9 files):
- forCitespace/
- forCitespace/savedrecs (8).txt
- forCitespace/savedrecs.txt
- forCitespace/savedrecs (1).txt
- forCitespace/savedrecs (2).txt
- forCitespace/savedrecs (3).txt
- forCitespace/savedrecs (4).txt
- forCitespace/savedrecs (5).txt
- forCitespace/savedrecs (6).txt
- forCitespace/savedrecs (7).txt
