# Supplementary material for: Research topics and hotspot trends of lumbar spondylolisthesis: A text-mining study with machine learning
Source: Front Surg. 2023 Jan 6;9:1037978. doi: 10.3389/fsurg.2022.1037978 (PMC9852633; doi:10.3389/fsurg.2022.1037978)
Supplement: Supplementary file 1 [file Datasheet1.zip › forCitespace/savedrecs (8).txt]

FN Clarivate Analytics Web of Science
VR 1.0
PT J
AU Brodano, GB
   Griffoni, C
   Zanotti, B
   Gasbarrini, A
   Bandiera, S
   Ghermandi, R
   Boriani, S
AF Brodano, G. Barbanti
   Griffoni, C.
   Zanotti, B.
   Gasbarrini, A.
   Bandiera, S.
   Ghermandi, R.
   Boriani, S.
TI A post-market surveillance analysis of the safety of
   hydroxyapatite-derived products as bone graft extenders or substitutes
   for spine fusion
SO EUROPEAN REVIEW FOR MEDICAL AND PHARMACOLOGICAL SCIENCES
LA English
DT Article
DE Hydroxyapatite; Bone graft extenders or substitutes; Spine fusion;
   Surveillance analysis
ID MESENCHYMAL STEM-CELLS; POSTEROLATERAL FUSION; LUMBAR FUSION;
   MORPHOGENETIC PROTEIN-2; SITE MORBIDITY; AUTOGRAFT; DISEASE;
   COMPLICATIONS; HARVEST; SPONDYLOLISTHESIS
AB OBJECTIVE: Iliac crest bone graft (ICBG) is considered the gold standard for spine surgical procedures to achieve a successful fusion, because of its known osteoinductive and osteoconductive properties. Considering its autogenous origin, the use of ICBG has not been associated to an increase of intra-operative or postoperative complications directly related to the surgery. However, complications related to the harvesting procedure and to the donor site morbidity have been largely reported in the literature, favoring the development of a wide range of alternative products to be used as bone graft extenders or substitutes for spine fusion.
   The family of ceramic-based bone grafts has been widely used and studied during the last years for spine surgical procedures in order to reduce the need for iliac crest bone grafting and the consequent morbidity associated to the harvesting procedures.
   PATIENTS AND METHODS: We report here the results of a post-market surveillance analysis performed on four independent cohorts of patients (115 patients) to evaluate the safety of three different formulations of hydroxyapatite-derived products used as bone graft extenders/substitutes for lumbar arthrodesis.
   RESULTS: No intraoperative or post-operative complications related to the use of hydroxyapatite-derived products were detected, during medium and long follow up period (minimum 12 months-maximum 5 years).
   CONCLUSIONS: This post-market surveillance analysis evidenced the safety of ceramic products as bone graft extenders or substitutes for spine fusion. Moreover, the evidence of the safety of hydroxyapatite-derived products allows to perform clinical studies aimed at evaluating the fusion rates and the clinical outcomes of these materials as bone graft extenders/substitutes, in order to support their use as an alternative to ICBG for spine fusion.
C1 [Brodano, G. Barbanti; Griffoni, C.; Gasbarrini, A.] Rizzoli Orthoped Inst, Dept Oncol & Degenerat Spine Surg, Bologna, Italy.
   [Zanotti, B.] Univ Udine, Neurosurg Clin, I-33100 Udine, Italy.
RP Brodano, GB (通讯作者)，Rizzoli Orthoped Inst, Dept Oncol & Degenerat Spine Surg, Bologna, Italy.
EM giovanni@barbantibrodano.com
RI Gasbarrini, Alessandro/K-4290-2018; Griffoni, Cristiana/D-3031-2019;
   Boriani, Stefano/V-7196-2017
OI Griffoni, Cristiana/0000-0001-8344-7534; Barbanti Brodano,
   Giovanni/0000-0002-7075-7020; Gasbarrini,
   Alessandro/0000-0002-9575-4061; Gasbarrini, Antonio/0000-0003-4863-6924;
   Bandiera, Stefano/0000-0002-1517-5984; Boriani,
   Stefano/0000-0002-8426-9108
CR Agacayak S, 2012, EUR REV MED PHARMACO, V16, P679
   Ahlmann E, 2002, J BONE JOINT SURG AM, V84A, P716, DOI 10.2106/00004623-200205000-00003
   Arrington ED, 1996, CLIN ORTHOP RELAT R, P300, DOI 10.1097/00003086-199608000-00037
   BANWART JC, 1995, SPINE, V20, P1055, DOI 10.1097/00007632-199505000-00012
   Barbanera A, 2012, PROGR NEUROSCI, V1, P97
   BRODANO GB, 2014, SPINE PHILA PA 1976
   Carragee EJ, 2011, SPINE J, V11, P471, DOI 10.1016/j.spinee.2011.04.023
   Dai LY, 2008, SPINE, V33, P1299, DOI 10.1097/BRS.0b013e3181732a8e
   Dimar JR, 2009, SPINE J, V9, P880, DOI 10.1016/j.spinee.2009.03.013
   DIMAR JR, 2007, CURR OPIN ORTHOP, V18, P8
   Eder C, 2011, EUR SPINE J, V20, P1791, DOI 10.1007/s00586-011-1736-3
   Fischer CR, 2013, EUR SPINE J, V22, P1423, DOI 10.1007/s00586-013-2718-4
   Fu RW, 2013, ANN INTERN MED, V158, P890, DOI 10.7326/0003-4819-158-12-201306180-00006
   Gao CD, 2014, INT J MOL SCI, V15, P4714, DOI 10.3390/ijms15034714
   Goulet JA, 1997, CLIN ORTHOP RELAT R, P76
   Gruskay JA, 2014, SPINE, V39, P1718, DOI 10.1097/BRS.0000000000000476
   Howard JM, 2011, SPINE J, V11, P534, DOI 10.1016/j.spinee.2010.09.001
   Hu SS, 2011, SPINE J, V11, P538, DOI 10.1016/j.spinee.2011.03.016
   Kaiser MG, 2014, J NEUROSURG-SPINE, V21, P106, DOI 10.3171/2014.4.SPINE14325
   Kanayama M, 2006, SPINE, V31, P1067, DOI 10.1097/01.brs.0000216444.01888.21
   Kannan A, 2015, J SPINAL DISORD TECH, V28, P163, DOI 10.1097/BSD.0000000000000281
   Kho VKS, 2008, INT ORTHOP, V32, P115, DOI 10.1007/s00264-006-0274-9
   Kim DH, 2009, SPINE J, V9, P886, DOI 10.1016/j.spinee.2009.05.006
   Korovessis P, 2005, EUR SPINE J, V14, P630, DOI 10.1007/s00586-004-0855-5
   Lee JH, 2009, J BIOMED MATER RES A, V90A, P804, DOI 10.1002/jbm.a.32113
   Lee Kenneth J H, 2005, Spine J, V5, p217S, DOI 10.1016/j.spinee.2005.02.006
   Liu Bin, 2012, Orthop Surg, V4, P139, DOI 10.1111/j.1757-7861.2012.00189.x
   Mashhadinezhad H, 2014, ARCH BONE JT SURG-AB, V2, P37
   Myeroff C, 2011, J BONE JOINT SURG AM, V93A, P2227, DOI 10.2106/JBJS.J.01513
   Nickoli MS, 2014, GLOB SPINE J, V4, P211, DOI 10.1055/s-0034-1378141
   Oehme D, 2015, NEUROSURG REV, V38, P429, DOI 10.1007/s10143-015-0621-7
   Radcliff K, 2012, J BONE JOINT SURG AM, V94A, P1685, DOI 10.2106/JBJS.K.00952
   Rajaee SS, 2012, SPINE, V37, P67, DOI 10.1097/BRS.0b013e31820cccfb
   Roseti L, 2014, EUR REV MED PHARMACO, V18, P3702
   Staffa G, 2012, J CRANIO MAXILL SURG, V40, pE65, DOI 10.1016/j.jcms.2011.04.014
   Stefini R, 2015, J APPL BIOMATER FUNC, V13, pE136, DOI 10.5301/jabfm.5000211
   Stefini Roberto, 2013, Surg Neurol Int, V4, P12, DOI 10.4103/2152-7806.106290
   Tilkeridis K, 2014, WORLD J ORTHOP, V5, P30, DOI 10.5312/wjo.v5.i1.30
   Yoshihara H, 2015, SPINE J, V15, P265, DOI 10.1016/j.spinee.2014.09.026
   Zhou H, 2011, ACTA BIOMATER, V7, P2769, DOI 10.1016/j.actbio.2011.03.019
NR 40
TC 7
Z9 7
U1 0
U2 3
PU VERDUCI PUBLISHER
PI ROME
PA VIA GREGORIO VII, ROME, 186-00165, ITALY
SN 1128-3602
J9 EUR REV MED PHARMACO
JI Eur. Rev. Med. Pharmacol. Sci.
PD OCT
PY 2015
VL 19
IS 19
BP 3548
EP 3555
PG 8
WC Pharmacology & Pharmacy
WE Science Citation Index Expanded (SCI-EXPANDED)
SC Pharmacology & Pharmacy
GA CU8JX
UT WOS:000363789700005
PM 26502842
DA 2022-11-02
ER

PT J
AU Lan, ZB
   Wu, ZQ
   Huang, YM
   Xu, WH
AF Lan, Zhibin
   Wu, Zhiqiang
   Huang, Yuming
   Xu, Weihong
TI Increased Neck Tilt/T1 slope ratio may play an important role in
   patients with cervical kyphosis
SO BMC MUSCULOSKELETAL DISORDERS
LA English
DT Article
DE Cervical kyphosis; Neck tilt; T1 slope; C2-7 lordosis; NDI
ID T1 SLOPE; SAGITTAL BALANCE; ALIGNMENT; SURGERY; FUSION; PREDICTOR;
   DEFORMITY
AB Background In previous studies, we demonstrated that the T1 slope (T1s) is associated with clinical outcomes, but the results were not specific for individuals. A recent study suggested that an increased pelvic tilt (PT)/sacral slope (SS) ratio may play an important role in the degeneration of lumbar scoliosis and pathogenesis of lumbar spondylolisthesis. Therefore, we aimed to explore the role of neck tilt (NT)/T1s in patients with cervical kyphosis. Methods In total, the data of 36 kyphosis patients who underwent anterior cervical hybrid decompression and fusion (ACHDF) for multilevel (3 levels) cervical spondylotic myelopathy were retrospectively analyzed. The radiographic measurements included the T1s, NT, C2-7 Cobb angle, and C2-7 sagittal vertical axis (SVA). The visual analog scale (VAS) and neck disability index (NDI) scores were used to determine the clinical prognosis. Pearson's correlation coefficient was calculated to assess the relationships among preoperative imaging examination parameters. Results The mean C2-7 Cobb angle was - 5.93 +/- 3.00 degrees before surgery, 9.67 +/- 6.61 degrees after surgery, and 7.91 +/- 8.73 degrees at the follow-up. The preoperative NT/T1s ratio was positively correlated with the Delta C2-7 Cobb angle (r = 0.358, p < 0.05) and negatively correlated with the preoperative C2-7 Cobb angle (r = -0.515, p < 0.01) and preoperative C2-7 SVA (r = -0.461, p < 0.01). The linear regression model indicated a positive correlation between the preoperative NT/T1s ratio and the Delta C2-7 Cobb angle (R-2 = 0.122). Conclusions The preoperative NT/T1s ratio may be positively correlated with changes in postoperative cervical spine curvature (Cobb angle). The NT/T1s ratio may be worthy of increased attention among sagittal parameters.
C1 [Lan, Zhibin; Wu, Zhiqiang] Fujian Tradit Chinese Med Univ, Quanzhou Orthoped Traumatol Hosp, Spine Surg Dept, Citong Rd, Quanzhou 362000, Peoples R China.
   [Huang, Yuming] Sun Yat Sen Univ, Affiliated Hosp 1, Dept Spine Surg, Guangzhou, Peoples R China.
   [Xu, Weihong] Fujian Med Univ, Affiliated Hosp 1, Dept Spine Surg, Fuzhou 350004, Fujian, Peoples R China.
RP Xu, WH (通讯作者)，Fujian Med Univ, Affiliated Hosp 1, Dept Spine Surg, Fuzhou 350004, Fujian, Peoples R China.
EM xuweihong815@126.com
RI Lan, Zhibin/GYE-2103-2022
OI Lan, Zhibin/0000-0001-8610-7244; Huang, Yuming/0000-0002-7693-6417
CR Baptiste Darryl C, 2006, Spine J, V6, p190S, DOI 10.1016/j.spinee.2006.04.024
   Ferch RD, 2004, J NEUROSURG, V100, P13, DOI 10.3171/spi.2004.100.1.0013
   Grosso MJ, 2013, J NEUROSURG-SPINE, V18, P537, DOI 10.3171/2013.2.SPINE12525
   Huang YM, 2019, BMC MUSCULOSKEL DIS, V20, DOI 10.1186/s12891-018-2378-y
   Hyun SJ, 2016, SPINE, V41, pE396, DOI 10.1097/BRS.0000000000001264
   Jenkins L A, 1994, Orthop Rev, VSuppl, P13
   Katsuura A, 2001, EUR SPINE J, V10, P320, DOI 10.1007/s005860000243
   Kawakami M, 1999, J SPINAL DISORD, V12, P50
   Kim TH, 2013, SPINE, V38, pE992, DOI 10.1097/BRS.0b013e3182972e1b
   Lee SH, 2012, J SPINAL DISORD TECH, V25, pE41, DOI 10.1097/BSD.0b013e3182396301
   Park MS, 2014, SPINE J, V14, P1228, DOI 10.1016/j.spinee.2013.09.043
   Tang Jessica A, 2015, Neurosurgery, V76 Suppl 1, pS14, DOI 10.1227/01.neu.0000462074.66077.2b
   Villavicencio AT, 2011, NEUROSURGERY, V68, P1309, DOI 10.1227/NEU.0b013e31820b51f3
   Weng C, 2016, SPINE, V41, P185, DOI 10.1097/BRS.0000000000001353
   Zhang JL, 2018, CLIN NEUROL NEUROSUR, V166, P23, DOI 10.1016/j.clineuro.2018.01.018
NR 15
TC 0
Z9 0
U1 1
U2 2
PU BMC
PI LONDON
PA CAMPUS, 4 CRINAN ST, LONDON N1 9XW, ENGLAND
EI 1471-2474
J9 BMC MUSCULOSKEL DIS
JI BMC Musculoskelet. Disord.
PD SEP 12
PY 2021
VL 22
IS 1
AR 785
DI 10.1186/s12891-021-04678-8
PG 7
WC Orthopedics; Rheumatology
WE Science Citation Index Expanded (SCI-EXPANDED)
SC Orthopedics; Rheumatology
GA UP1TM
UT WOS:000695166500007
PM 34511094
OA Green Published, gold
DA 2022-11-02
ER

PT J
AU Ozawa, H
   Kanno, H
   Koizumi, Y
   Morozumi, N
   Aizawa, T
   Kusakabe, T
   Ishii, Y
   Itoi, E
AF Ozawa, H.
   Kanno, H.
   Koizumi, Y.
   Morozumi, N.
   Aizawa, T.
   Kusakabe, T.
   Ishii, Y.
   Itoi, E.
TI Dynamic Changes in the Dural Sac Cross-Sectional Area on Axial Loaded MR
   Imaging: Is There a Difference between Degenerative Spondylolisthesis
   and Spinal Stenosis?
SO AMERICAN JOURNAL OF NEURORADIOLOGY
LA English
DT Article
ID MAINE LUMBAR SPINE; COMPUTED-TOMOGRAPHY; CAUDA-EQUINA; OSTEOPOROTIC
   FRACTURES; NONSURGICAL MANAGEMENT; OUTCOMES; MYELOGRAPHY; SYMPTOMS;
   POSITION; DIAGNOSIS
AB BACKGROUND AND PURPOSE: Axial loaded MR imaging, which can simulate the spinal canal of patients in a standing position, demonstrates a significant reduction of the DCSA compared with conventional MR imaging and provides valuable imaging findings in the assessment of the lumbar spinal canal. The purpose of this study was to compare the DCSA on axial loaded MR imaging between patients with DS and SpS.
   MATERIALS AND METHODS: Eighty-eight consecutive patients were divided into DS and SpS groups. DCSA on conventional MR imaging and axial loaded MR imaging and changes in the DCSA induced by axial loading were compared between DS and SpS groups. The prevalence of a significant change (>15 mm(2)) in the DCSA was compared between the 2 groups.
   RESULTS: Axial loaded MR imaging demonstrated significantly smaller DCSA in the DS group (35 +/- 22 mm(2)) than in the SpS group (50 +/- 31 mm(2)), though conventional MR imaging did not show any differences between the 2 groups. The change in the DCSA induced by axial loading was significantly larger in the DS group (17 +/- 12 mm(2)) compared with the SpS group (8 +/- 8 mm(2)). The prevalence of a >15-mm(2) change in the DCSA was significantly higher in the DS group (62.5%) than in the SpS group (16.7%) (odds ratio, 8.33; 95% confidence interval, 3.09-22.50).
   CONCLUSIONS: Axial loaded MR imaging demonstrated significantly larger changes in the DCSA in patients with DS compared those with SpS. A significant change in the DCSA was more frequently observed in patients with DS. Axial loaded MR imaging may therefore be a more useful tool to decrease the risk of underestimating the spinal canal narrowing in patients with DS than in those with SpS.
C1 [Kanno, H.] Tohoku Univ, Sch Med, Dept Orthopaed Surg, Aoba Ku, Sendai, Miyagi 9808574, Japan.
   [Koizumi, Y.; Morozumi, N.; Ishii, Y.] Nishitaga Natl Hosp, Dept Orthoped Surg, Sendai, Miyagi, Japan.
RP Kanno, H (通讯作者)，Tohoku Univ, Sch Med, Dept Orthopaed Surg, Aoba Ku, 1-1 Seiryo Machi, Sendai, Miyagi 9808574, Japan.
EM kanno-h@isis.ocn.ne.jp
RI Kanno, Haruo/AAA-2187-2020
OI Kanno, Haruo/0000-0003-1985-2257
FU Japan Orthopaedics and Traumatology Foundation Inc [205]
FX This work was supported by a research grant from Japan Orthopaedics and
   Traumatology Foundation Inc (No. 205).
CR Ahn TJ, 2009, NEUROL MED-CHIR, V49, P242, DOI 10.2176/nmc.49.242
   Ahn TJLeeSH, 2009, NEUROL MED CHIR TOKY, V49, P47
   ARNOLDI CC, 1976, CLIN ORTHOP RELAT R, P4
   Atlas SJ, 2000, SPINE, V25, P556, DOI 10.1097/00007632-200003010-00005
   Atlas SJ, 2005, SPINE, V30, P936, DOI 10.1097/01.brs.0000158953.57966.c0
   Ben-Galim P, 2007, SPINE J, V7, P245, DOI 10.1016/j.spinee.2006.06.379
   BLAND JM, 1986, LANCET, V1, P307, DOI 10.1016/s0140-6736(86)90837-8
   BOLENDER NF, 1985, J BONE JOINT SURG AM, V67A, P240, DOI 10.2106/00004623-198567020-00009
   Brantigan John W, 2003, Spine J, V3, P186, DOI 10.1016/S1529-9430(02)00536-3
   Cummins J, 2006, SPINE, V31, P806, DOI 10.1097/01.brs.0000207473.09030.0d
   Danielson B, 2001, SPINE, V26, P2601, DOI 10.1097/00007632-200112010-00015
   Danielson BI, 1998, ACTA RADIOL, V39, P604, DOI 10.3109/02841859809175484
   Dewitte K, 2002, CLIN CHEM, V48, P799
   Felix ZF, 2008, BMC MUSCULOSKEL DIS, V9, DOI 10.1186/1471-2474-9-89
   Ghogawala Z, 2004, J NEUROSURG-SPINE, V1, P267, DOI 10.3171/spi.2004.1.3.0267
   HAMANISHI C, 1994, J SPINAL DISORD, V7, P388
   Hansson T, 2009, EUR SPINE J, V18, P679, DOI 10.1007/s00586-009-0919-7
   Hiwatashi A, 2004, AM J NEURORADIOL, V25, P170
   Huang KY, 2009, EUR SPINE J, V18, P1851, DOI 10.1007/s00586-009-1059-9
   Jayakumar P, 2006, SPINE, V31, pE298, DOI 10.1097/01.brs.0000216602.98524.07
   Junghanns H, 1930, ARCH ORTHOP UNF-CHIR, V29, P118
   Kanno H, 2011, SPINE PHILA PA  0120
   Kanno H, 2011, SPINE PHILA PA  0204
   KATZ JN, 1995, SPINE, V20, P1155, DOI 10.1097/00007632-199505150-00008
   Katz JN, 1999, SPINE, V24, P2229, DOI 10.1097/00007632-199911010-00010
   Lohman CM, 2006, SPINE, V31, P1834, DOI 10.1097/01.brs.0000227370.65573.ac
   Madsen R, 2008, SPINE, V33, P61, DOI 10.1097/BRS.0b013e31815e395f
   Malmivaara A, 2007, SPINE, V32, P1, DOI 10.1097/01.brs.0000251014.81875.6d
   Manenti G, 2003, IN VIVO, V17, P413
   Moon ES, 2005, YONSEI MED J, V46, P806, DOI 10.3349/ymj.2005.46.6.806
   Ogikubo O, 2007, SPINE, V32, P1423, DOI 10.1097/BRS.0b013e318060a5f5
   Oguz H, 2007, EUR SPINE J, V16, P913, DOI 10.1007/s00586-007-0317-y
   Pearson A, 2010, SPINE, V35, P298, DOI 10.1097/BRS.0b013e3181bdafd1
   Sato K, 1997, SPINE, V22, P1898, DOI 10.1097/00007632-199708150-00018
   Sato K, 1997, SPINE, V22, P904
   SCHONSTROM N, 1984, SPINE, V9, P604, DOI 10.1097/00007632-198409000-00011
   Sengupta DK, 2005, SPINE, V30, pS71, DOI 10.1097/01.brs.0000155579.88537.8e
   Sirvanci M, 2008, EUR SPINE J, V17, P679, DOI 10.1007/s00586-008-0646-5
   Suzuki H, 2010, SPINE, V35, pE344, DOI 10.1097/BRS.0b013e3181c91121
   Tosteson ANA, 2008, ANN INTERN MED, V149, P845, DOI 10.7326/0003-4819-149-12-200812160-00003
   TURNER JA, 1992, SPINE, V17, P1, DOI 10.1097/00007632-199201000-00001
   VERBIEST H, 1954, J BONE JOINT SURG BR, V36, P230, DOI 10.1302/0301-620X.36B2.230
   Vogt MT, 1999, SPINE, V24, P2536, DOI 10.1097/00007632-199912010-00016
   Vogt MT, 1998, SPINE, V23, P2640, DOI 10.1097/00007632-199812010-00020
   Weishaupt D, 2000, RADIOLOGY, V215, P247, DOI 10.1148/radiology.215.1.r00ap06247
   White AA., 1990, CLIN BIOMECHANICS SP
   Willen J, 1997, SPINE, V22, P2968, DOI 10.1097/00007632-199712150-00021
   Willen J, 2001, SPINE, V26, P2607, DOI 10.1097/00007632-200112010-00016
   Willen J, 2008, SPINE, V33, pE109, DOI 10.1097/BRS.0b013e318163f9ab
   Zamani AA, 1998, JMRI-J MAGN RESON IM, V8, P1329, DOI 10.1002/jmri.1880080622
NR 50
TC 17
Z9 18
U1 0
U2 2
PU AMER SOC NEURORADIOLOGY
PI DENVILLE
PA PO BOX 3000, DENVILLE, NJ 07834-9349 USA
SN 0195-6108
EI 1936-959X
J9 AM J NEURORADIOL
JI Am. J. Neuroradiol.
PD JUN-JUL
PY 2012
VL 33
IS 6
BP 1191
EP 1197
DI 10.3174/ajnr.A2920
PG 7
WC Clinical Neurology; Neuroimaging; Radiology, Nuclear Medicine & Medical
   Imaging
WE Science Citation Index Expanded (SCI-EXPANDED)
SC Neurosciences & Neurology; Radiology, Nuclear Medicine & Medical Imaging
GA 957OH
UT WOS:000305171800037
PM 22322611
OA hybrid, Green Published
DA 2022-11-02
ER

PT J
AU Lotan, R
   Oron, A
   Anekstein, Y
   Shalmon, E
   Mirovsky, Y
AF Lotan, Raphael
   Oron, Amir
   Anekstein, Yoram
   Shalmon, Ehud
   Mirovsky, Yigal
TI Lumbar stenosis and systemic diseases - Is there any relevance?
SO JOURNAL OF SPINAL DISORDERS & TECHNIQUES
LA English
DT Article
DE spinal stenosis; diabetes mellitus; systemic diseases; epidemiology
ID SPINAL STENOSIS; INTERVERTEBRAL-DISK; AMYLOID DEPOSITION; PROTEOGLYCANS;
   GOUT; PAIN
AB Study Design: A retrospective study of spinal stenosis patients admitted to Assaf Harofeh Medical Center Orthopedic Departments.
   Objective: To assess any correlation between systemic disease and spinal stenosis.
   Summary of Background Data: Lumbar stenosis is a common spinal disease with various etiologies. No findings have been reported correlating spinal stenosis incidence with background diseases, although diabetes mellitus (DM) has been found to play a role in intervertebral disc degeneration and spondylolisthesis.
   Methods: Hospitalization records of patients with spinal stenosis admitted to Assaf Harofeh Medical Center Orthopedic Departments between 1984 and 1993 were checked for background diseases, age, and sex. The data collected were statistically evaluated for any correlation between spinal stenosis and chronic diseases and compared with the data published by the "Israeli Bureau of Statistics" and Israel's largest Health Maintenance Organization's chronic disease survey.
   Results: Of 537 patients with spinal stenosis 57% (308) were males and (229) 43% females with an average age of 60 +/- 14 years. Diseases occurring with a high incidence were hypertension (HTN)-23.2% (compared with 7.8% in the general population), DM-13.6% (5.9%), ischemic heart disease (IHD)-11.9%, and hyperlipidemia-4.4%. Patients with spinal stenosis had no significant age and sex distribution difference compared with the general population and no such difference was found for patients suffering from HTN, IHD, or DM. Isolating the effect of DM on HTN and IHD revealed that HTN was a primary disease whereas IHD was secondary to DM with significant statistical validation (P = 0.003).
   Conclusions: To the best of our knowledge this is the first study linking spinal stenosis and DM or HTN. It was found that chronic diseases do not alter the natural age and sex distribution of spinal stenosis. The major question remaining concerns the biologic mechanism linking spinal stenosis and DM or HTN.
C1 [Lotan, Raphael; Anekstein, Yoram; Shalmon, Ehud; Mirovsky, Yigal] Assaf Harofeh Med Ctr, Spine Unit, IL-70300 Zerifin, Israel.
   [Oron, Amir] Assaf Harofeh Med Ctr, Dept Orthoped, IL-70300 Zerifin, Israel.
   Tel Aviv Univ, Sackler Fac Med, IL-69978 Tel Aviv, Israel.
RP Mirovsky, Y (通讯作者)，Assaf Harofeh Med Ctr, Spine Unit, IL-70300 Zerifin, Israel.
EM Mirovsky@netvision.net.il
OI Lotan, Raphael/0000-0001-7968-7906
CR Arinzon Z, 2004, EUR SPINE J, V13, P32, DOI 10.1007/s00586-003-0643-7
   Babb Aaron, 2006, S D Med, V59, P103
   Binder DK, 2002, SEMIN NEUROL, V22, P157, DOI 10.1055/s-2002-36539
   DAGOSTINO AN, 1992, CLIN NEUROPATHOL, V11, P147
   DELAMARTER RB, 1993, CLIN ORTHOP RELAT R, P127
   EPSTEIN NE, 1994, J SPINAL DISORD, V7, P259, DOI 10.1097/00002517-199407030-00011
   FENTON P, 1995, J BONE JOINT SURG AM, V77A, P767, DOI 10.2106/00004623-199505000-00013
   FERRANTE L, 1991, ITAL J NEUROL SCI, V12, P371
   Fortuna A, 1989, J Neurosurg Sci, V33, P185
   Fraser Justin F, 2003, Neurosurg Focus, V14, pe6
   HAMMOUDEH M, 1995, CLIN RHEUMATOL, V14, P352, DOI 10.1007/BF02208353
   Jeffcoate WJ, 2005, LANCET, V366, P2058, DOI 10.1016/S0140-6736(05)67029-8
   Kelly J, 2005, J NEUROSURG-SPINE, V2, P215, DOI 10.3171/spi.2005.2.2.0215
   LaBan MM, 2003, AM J PHYS MED REHAB, V82, P660, DOI 10.1097/01.PHM.0000083663.01028.9C
   Mahmud T, 2005, J BONE JOINT SURG BR, V87B, P513, DOI 10.1302/0301-620X.87B4
   Matsumoto T, 2001, SPINE, V26, P426, DOI 10.1097/00007632-200102150-00020
   Mobbs RJ, 2001, J CLIN NEUROSCI, V8, P10, DOI 10.1054/jocn.2000.0682
   Nokura K, 2000, J NEUROL SCI, V178, P114, DOI 10.1016/S0022-510X(00)00377-4
   Padua L, 2002, EUR J NEUROL, V9, P69, DOI 10.1046/j.1468-1331.2002.00342.x
   PARIKH M, 1987, SPINE, V12, P627, DOI 10.1097/00007632-198707000-00029
   Qasho R, 2001, J Neurosurg Sci, V45, P181
   Robinson D, 1998, SPINE, V23, P849, DOI 10.1097/00007632-199804150-00001
   Sakellaridis N, 2006, SURG NEUROL, V66, P152, DOI 10.1016/j.surneu.2006.01.019
   Sarzi-Puttini P, 2004, CURR OPIN RHEUMATOL, V16, P287, DOI 10.1097/00002281-200405000-00021
   Savarirayan R, 2004, AM J MED GENET A, V124A, P148, DOI 10.1002/ajmg.a.20383
   Selvarajah D, 2006, DIABETES CARE, V29, P2664, DOI 10.2337/dc06-0650
   Sheridan M, 1992, J Neurosurg Sci, V36, P215
   SILBERBERG R, 1986, EXP CELL BIOL, V54, P121
   SIMPSON JM, 1993, J BONE JOINT SURG AM, V75A, P1823, DOI 10.2106/00004623-199312000-00013
   Singh Kern, 2005, Spine J, V5, P615, DOI 10.1016/j.spinee.2005.05.385
   Szpalski M, 2003, EUR SPINE J, V12, pS170, DOI 10.1007/s00586-003-0612-1
   Tan AL, 2005, DIABETES CARE, V28, P2962, DOI 10.2337/diacare.28.12.2962
   Theodorou DJ, 2002, SEMIN DIALYSIS, V15, P290, DOI 10.1046/j.1525-139X.2002.00070.x
   Truumees Eeric, 2005, Instr Course Lect, V54, P287
   Xu G, 2002, J NEUROPATH EXP NEUR, V61, P164, DOI 10.1093/jnen/61.2.164
   ZIV I, 1992, J ORTHOPAED RES, V10, P205, DOI 10.1002/jor.1100100207
   Zwart JA, 1999, SPINE, V24, P373, DOI 10.1097/00007632-199902150-00016
NR 37
TC 50
Z9 52
U1 0
U2 1
PU LIPPINCOTT WILLIAMS & WILKINS
PI PHILADELPHIA
PA TWO COMMERCE SQ, 2001 MARKET ST, PHILADELPHIA, PA 19103 USA
SN 1536-0652
EI 1539-2465
J9 J SPINAL DISORD TECH
JI J. Spinal Disord. Tech.
PD JUN
PY 2008
VL 21
IS 4
BP 247
EP 251
DI 10.1097/BSD.0b013e31813707af
PG 5
WC Clinical Neurology; Orthopedics
WE Science Citation Index Expanded (SCI-EXPANDED)
SC Neurosciences & Neurology; Orthopedics
GA 313LQ
UT WOS:000256742500004
PM 18525484
DA 2022-11-02
ER

PT J
AU Spoor, AB
   Oner, FC
AF Spoor, A. B.
   Oner, F. C.
TI Minimally invasive spine surgery in chronic low back pain patients
SO JOURNAL OF NEUROSURGICAL SCIENCES
LA English
DT Article
DE Low back pain; Therapeutics; Surgical procedures, minimally invasive
ID LUMBAR INTERBODY FUSION; PEDICLE SCREW FIXATION; MUSCLE INJURY;
   MULTIFIDUS MUSCLE; COST-EFFECTIVENESS; INTERVENTIONAL THERAPIES;
   NONOPERATIVE MANAGEMENT; HISTOCHEMICAL ANALYSES; NONSURGICAL TREATMENT;
   SURGICAL-MANAGEMENT
AB Low back pain (LBP) is a common disorder with a lifetime prevalence of 85%. The pathophysiology of LBP can be various depending on the underlying problem. Only in about 10% of the patients specific underlying disease processes can be identified. Patients with scoliosis, spondylolisthesis, herniated discs, adjacent disc disease, disc degeneration, failed back surgery syndrome or pseudoartrosis all have symptoms of LBP in different ways. Chronic low back pain patients are advised to stay active, however, there is no strong evidence that exercise therapy is significantly different than other nonsurgical therapies. Not every patient with symptoms of LBP is an appropriate candidate for surgery. Even with thorough systematic reviews, no proof can be found for the benefit of surgery in patients with low back pain, without serious neurologic deficit. And subjects like psychologic and socio-demographic factors also seem to be influencing a patients perception of back pain, expectations of treatment, and outcomes of treatment. Open lumbar fusion procedures are typically lengthy procedures and require a long exposure, which may result in ischemic necrosis of the paraspinal musculature, atrophy, and prolonged back pain. Minimally invasive spine surgery needed to take care of a decrease in muscle injuries due to retraction and avoidance of disruption of the osseotendineous complex of the paraspinal muscles, especially the multifidus attachment to the spinous process and superior articular process. Therefore, effort has been made to develop percutaneous fusion, as well as fixation methods, which avoid the negative effects of open surgery. Several minimally invasive fusion strategies have been described, like anterior lumbar interbody fusion (ALIF), posterior lumbar interbody fusion (PLIF), transforaminal lumbar interbody fusion (TLIF) and two lateral approaches (XLIF and DLIF), all with pro's and con's compared to open surgery and each other. The effect of MIS of all type is that patients have less blood loss, faster postoperative ambulation, lower use of opioids, and shorter in hospital stay, which is nearly always significantly better than an open procedure. And most of the studies show a significant improvement of VAS leg-and back pain, Oswestry Disability Index and a high fusion rate, but most of the times not significantly different than the open counterpart. When it comes to cost-effectiveness there is a trend in favor of MIS, but to when we want to differentiate MIS from open surgery, comorbidities and complications significantly affect general and disease-specific outcome measures. In our opinion, the actual better outcome of minimal invasive surgery comes down to obtain a good cost-effectiveness study, provided that minimally invasive surgery has an equal or better clinical and radiologic outcome, given that socio-economic, demographic and psychological influencers are equal for both types of surgery. There are no studies done on the subject MIS and low back pain solely. Deriving answers from the difference in VAS back pain in MIS studies reveal a 100% improvement of back pain after surgery. But that does not imply that this procedure, which is still in its childhood, will be the solution to all low back pain patients.
C1 [Spoor, A. B.] St Elizabeth Hosp, Dept Orthoped Surg, NL-5000 LC Tilburg, Netherlands.
   [Oner, F. C.] Univ Med Hosp, Dept Orthoped Surg, Utrecht, Netherlands.
RP Spoor, AB (通讯作者)，St Elizabeth Hosp, POB 90151, NL-5000 LC Tilburg, Netherlands.
EM a.spoor@elisabeth.nl
RI Oner, FC/L-7769-2013
OI Oner, FC/0000-0003-0858-8243
CR Acosta FL, 2011, J NEUROSURG-SPINE, V15, P92, DOI 10.3171/2011.3.SPINE10425
   Adamson J, 2011, FAM PRACT, V28, P163, DOI 10.1093/fampra/cmq085
   Adogwa Owoicho, 2012, Surg Neurol Int, V3, pS355, DOI 10.4103/2152-7806.103868
   Adogwa O, 2011, J SPINAL DISORD TECH, V24, P479, DOI 10.1097/BSD.0b013e3182055cac
   Adogwa O, 2011, J NEUROSURG-SPINE, V15, P138, DOI 10.3171/2011.3.SPINE10562
   Airaksinen O, 2006, EUR SPINE J, V15, pS192, DOI 10.1007/s00586-006-1072-1
   Allen RT, 2010, SPINE, V35, pS375, DOI 10.1097/BRS.0b013e31820238d9
   Amundsen T, 2000, SPINE, V25, P1424, DOI 10.1097/00007632-200006010-00016
   Anderson DG, 2011, EUR SPINE J, V20, P1323, DOI 10.1007/s00586-011-1782-x
   Andersson GB, 2004, LUMBAR SPINE, P317
   Aunoble S, 2006, J SPINAL DISORD TECH, V19, P471, DOI 10.1097/01.bsd.0000211249.82823.d9
   Balague F, 2012, LANCET, V379, P482, DOI 10.1016/S0140-6736(11)60610-7
   Brox JI, 2006, PAIN, V122, P145, DOI 10.1016/j.pain.2006.01.027
   Brox JI, 2010, ANN RHEUM DIS, V69, P1643, DOI 10.1136/ard.2009.108902
   Carreon LY, 2008, SPINE J, V8, P747, DOI 10.1016/j.spinee.2007.06.013
   Cassidy JD, 1998, SPINE, V23, P1860, DOI 10.1097/00007632-199809010-00012
   Cassidy JD, 2005, SPINE, V30, P2817, DOI 10.1097/01.brs.0000190448.69091.53
   Cheung KMC, 2009, SPINE, V34, P934, DOI 10.1097/BRS.0b013e3181a01b3f
   Cholewicki J, 1997, SPINE, V22, P2207, DOI 10.1097/00007632-199710010-00003
   Choma TJ, 2011, SPINE, V36, pS87, DOI 10.1097/BRS.0b013e31822ef89e
   Chou R, 2009, SPINE, V34, P1078, DOI 10.1097/BRS.0b013e3181a103b1
   Chou R, 2009, SPINE, V34, P1094, DOI 10.1097/BRS.0b013e3181a105fc
   Chou R, 2009, SPINE, V34, P1066, DOI 10.1097/BRS.0b013e3181a1390d
   CLOWARD RB, 1953, J NEUROSURG, V10, P154, DOI 10.3171/jns.1953.10.2.0154
   Cloyd JM, 2008, J AM GERIATR SOC, V56, P1318, DOI 10.1111/j.1532-5415.2008.01771.x
   Costa LDM, 2009, BMJ-BRIT MED J, V339, DOI 10.1136/bmj.b3829
   Datta G, 2004, NEUROSURGERY, V54, P1413, DOI 10.1227/01.NEU.0000124751.57121.A6
   Daubs MD, 2011, SPINE, V36, pS96, DOI 10.1097/BRS.0b013e31822ef6b9
   Deluzio Kevin J, 2010, SAS J, V4, P37, DOI 10.1016/j.esas.2010.03.004
   DEYO RA, 1992, JAMA-J AM MED ASSOC, V268, P760, DOI 10.1001/jama.268.6.760
   Dickerman RD, 2009, SPINE, V34, pE923, DOI 10.1097/BRS.0b013e3181af0523
   DONISCH EW, 1972, AM J ANAT, V133, P25, DOI 10.1002/aja.1001330103
   El-Sayed AM, 2010, SPINE, V35, P684, DOI 10.1097/BRS.0b013e3181b4926e
   Endean A, 2011, SPINE, V36, P160, DOI 10.1097/BRS.0b013e3181cd9adb
   Fairbank J, 2011, SPINE, V36, pS19, DOI 10.1097/BRS.0b013e31822ef72c
   Fan Shun-wu, 2010, Orthop Surg, V2, P194, DOI 10.1111/j.1757-7861.2010.00086.x
   Fan SW, 2010, SPINE, V35, P1615, DOI 10.1097/BRS.0b013e3181c70fe3
   Ferreira ML, 2010, EUR J PAIN, V14, DOI 10.1016/j.ejpain.2009.11.005
   Foley KT, 2003, SPINE, V28, pS26, DOI 10.1097/00007632-200308011-00006
   Foley KT, 2002, J NEUROSURG, V97, P7, DOI 10.3171/spi.2002.97.1.0007
   Fritzell P, 2001, SPINE, V26, P2521, DOI 10.1097/00007632-200112010-00002
   Gejo R, 1999, SPINE, V24, P1023, DOI 10.1097/00007632-199905150-00017
   Gejo R, 2000, SPINE, V25, P941, DOI 10.1097/00007632-200004150-00008
   German JW, 2005, SPINE, V30, pS52, DOI 10.1097/01.brs.0000174501.53285.9d
   Gibson JNA, 2005, COCHRANE DB SYST REV, DOI 10.1002/14651858.CD001352.pub3
   Gille O, 2007, SPINE, V32, P1236
   Glassman SD, 2012, SPINE, V37, P769, DOI 10.1097/BRS.0b013e3181e03099
   Glassman SD, 2009, SPINE J, V9, P13, DOI 10.1016/j.spinee.2008.08.011
   Hagg O, 2006, EUR SPINE J, V15, P677, DOI 10.1007/s00586-005-1017-0
   Hanley EN, 2010, J BONE JOINT SURG AM, V92A, P1293, DOI 10.2106/JBJS.I.01439
   Hanley EN, 1999, J BONE JOINT SURG AM, V81A, P716, DOI 10.2106/00004623-199905000-00015
   Harms JG, 1998, ORTHOP TRAUMATOL, V6, P88
   Isaacs RE, 2005, J NEUROSURG-SPINE, V3, P98, DOI 10.3171/spi.2005.3.2.0098
   Jang JS, 2005, J NEUROSURG-SPINE, V3, P40, DOI 10.3171/spi.2005.3.1.0040
   Jang KS, 2011, J KOREAN NEUROSURG S, V49, P163, DOI 10.3340/jkns.2011.49.3.163
   Jeffries LJ, 2007, SPINE, V32, P2630, DOI 10.1097/BRS.0b013e318158d70b
   Kalanithi PS, 2009, SPINE, V34, P1963, DOI 10.1097/BRS.0b013e3181ae2243
   Kallewaard JW, 2010, PAIN PRACT, V10, P560, DOI 10.1111/j.1533-2500.2010.00408.x
   Kamper SJ, 2014, COCHRANE DB SYST REV, DOI DOI 10.1002/14651858.CD000335.PUB2
   Kapellen PJ, 2010, SEMIN ROENTGENOL, V45, P218, DOI 10.1053/j.ro.2009.12.001
   Karikari IO, 2010, SPINE, V35, pS294, DOI 10.1097/BRS.0b013e3182022ddc
   Kasis AG, 2009, SPINE, V34, P572, DOI 10.1097/BRS.0b013e3181973e35
   Kasliwal MK, 2012, WORLD NEUROSURG, V78, DOI 10.1016/j.wneu.2011.05.049
   Kawaguchi Y, 1998, SPINE, V23, P2282, DOI 10.1097/00007632-199811010-00006
   KAWAGUCHI Y, 1994, SPINE, V19, P2590, DOI 10.1097/00007632-199411001-00017
   KAWAGUCHI Y, 1994, SPINE, V19, P2598, DOI 10.1097/00007632-199411001-00018
   Kawaguchi Y, 1996, SPINE, V21, P941, DOI 10.1097/00007632-199604150-00007
   Kawaguchi Y, 1996, SPINE, V21, P2683, DOI 10.1097/00007632-199611150-00019
   Khan NA, 2006, J GEN INTERN MED, V21, P177, DOI 10.1111/j.1525-1497.2006.00319.x
   Khoo LT, 2002, NEUROSURGERY, V51, pS166, DOI 10.1227/01.NEU.0000031068.83783.7B
   Kim CW, 2011, J BONE JOINT SURG AM, V93A, P582
   Kim CW, 2010, SPINE, V35, pS281, DOI 10.1097/BRS.0b013e3182022d32
   Kim DY, 2005, SPINE, V30, P123, DOI 10.1097/01.brs.0000148999.21492.53
   Kim JS, 2012, J SPINAL DISORD TECH
   Krishna M, 2008, SPINE J, V8, P374, DOI 10.1016/j.spinee.2006.09.004
   Lakkol S, 2011, J BONE JOINT SURG BR, V93B, P1518, DOI 10.1302/0301-620X.93B11.27187
   Lee DY, 2010, NEUROL MED-CHIR, V50, P645, DOI 10.2176/nmc.50.645
   Lee KH, 2012, EUR SPINE J, V21, P2265, DOI 10.1007/s00586-012-2281-4
   Louw QA, 2007, BMC MUSCULOSKEL DIS, V8, DOI 10.1186/1471-2474-8-105
   MACINTOSH JE, 1987, SPINE, V12, P658, DOI 10.1097/00007632-198709000-00004
   Magerl F., 1982, CURRENT CONCEPTS EXT, P353
   Mannion AF, 1996, SPINE, V21, P2603, DOI 10.1097/00007632-199611150-00010
   Mannion R, 2012, NAT REV NEUROL, V8, P363, DOI 10.1038/nrneurol.2012.113
   Martin CR, 2007, SPINE, V32, P1791, DOI 10.1097/BRS.0b013e3180bc219e
   Mathews H., 1995, ORTHOP INT, V3, P496
   MATTILA M, 1986, SPINE, V11, P732, DOI 10.1097/00007632-198609000-00013
   MAYER TG, 1989, SPINE, V14, P33, DOI 10.1097/00007632-198901000-00006
   Min SH, 2010, EUR SPINE J
   Mobbs RJ, 2012, J CLIN NEUROSCI, V19, P829, DOI 10.1016/j.jocn.2011.10.004
   Moller DJ, 2011, NEUROSURG FOCUS, V31, DOI 10.3171/2011.7.FOCUS11137
   Moreland DB, 2009, MINIM INVAS NEUROSUR, V52, P132, DOI 10.1055/s-0029-1224097
   Mori E, 2012, EUR SPINE J, V21, P745, DOI 10.1007/s00586-011-2146-2
   Motosuneya T, 2006, J SPINAL DISORD TECH, V19, P318, DOI 10.1097/01.bsd.0000211205.15997.06
   Mroz TE, 2011, SPINE, V36, pS75, DOI 10.1097/BRS.0b013e31822ef68c
   Oppenheimer JH, 2009, NEUROSURG FOCUS, V27, DOI 10.3171/2009.7.FOCUS09121
   Ozguler A, 2000, J EPIDEMIOL COMMUN H, V54, P215, DOI 10.1136/jech.54.3.215
   Park SH, 2009, J NEUROSURG-SPINE, V10, P610, DOI 10.3171/2009.2.SPINE08360
   Park Y, 2007, SPINE, V32, P537, DOI 10.1097/01.brs.0000256473.49791.f4
   Park Y, 2011, SPINE J, V11, P205, DOI 10.1016/j.spinee.2011.01.023
   Parker SL, 2012, WORLD NEUROSURG, V78, DOI 10.1016/j.wneu.2011.09.013
   Parker SL, 2011, J NEUROSURG-SPINE, V14, P598, DOI 10.3171/2010.12.SPINE10472
   Payer M, 2011, ACTA NEUROCHIR, V153, P1455, DOI 10.1007/s00701-011-1023-4
   Pellise F, 2009, ARCH PEDIAT ADOL MED, V163, P65, DOI 10.1001/archpediatrics.2008.512
   Peng Chan Wearn Benedict, 2009, Spine (Phila Pa 1976), V34, P1385, DOI 10.1097/BRS.0b013e3181a4e3be
   Pengel LHM, 2003, BMJ-BRIT MED J, V327, P323, DOI 10.1136/bmj.327.7410.323
   Petersen S, 2009, PEDIATRICS, V124, pE759, DOI 10.1542/peds.2008-1546
   PROLO DJ, 1986, SPINE, V11, P601, DOI 10.1097/00007632-198607000-00012
   Puts MTE, 2008, AGE AGEING, V37, P187, DOI 10.1093/ageing/afm185
   RANTANEN J, 1993, SPINE, V18, P568, DOI 10.1097/00007632-199304000-00008
   Rodgers WB, 2011, SPINE, V36, P26, DOI 10.1097/BRS.0b013e3181e1040a
   Rodgers WB, 2010, SPINE, V35, pS355, DOI 10.1097/BRS.0b013e3182023796
   Rouben D, 2011, J SPINAL DISORD TECH, V24, P288, DOI 10.1097/BSD.0b013e3181f9a60a
   Schizas C, 2010, EUR CELLS MATER, V20, P306
   Schizas C, 2009, INT ORTHOP, V33, P1683, DOI 10.1007/s00264-008-0687-8
   Schwender JD, 2005, J SPINAL DISORD TECH, V18, pS1, DOI 10.1097/01.bsd.0000132291.50455.d0
   Shiri R, 2010, AM J EPIDEMIOL, V171, P135, DOI 10.1093/aje/kwp356
   Shirzadi A, 2012, J CLIN NEUROSCI, V19, P1022, DOI 10.1016/j.jocn.2011.11.009
   Sidhu KS, 1997, CLIN ORTHOP RELAT R, P39
   SIHVONEN T, 1993, SPINE, V18, P575, DOI 10.1097/00007632-199304000-00009
   Stanton TR, 2008, SPINE, V33, P2923, DOI 10.1097/BRS.0b013e31818a3167
   Stevens KJ, 2006, J SPINAL DISORD TECH, V19, P77, DOI 10.1097/01.bsd.0000193820.42522.d9
   Styf JR, 1998, SPINE, V23, P354, DOI 10.1097/00007632-199802010-00014
   Temple LKF, 2001, SCIENCE, V293, P807, DOI 10.1126/science.1062938
   Tosteson ANA, 2008, SPINE, V33, P2108, DOI 10.1097/BRS.0b013e318182e390
   Tosteson ANA, 2008, ANN INTERN MED, V149, P845, DOI 10.7326/0003-4819-149-12-200812160-00003
   van Middelkoop M, 2010, BEST PRACT RES CL RH, V24, P193, DOI 10.1016/j.berh.2010.01.002
   VonKorff M, 1996, SPINE, V21, P2833, DOI 10.1097/00007632-199612150-00004
   Wang J, 2012, J SPINAL DISORD TECH
   Wang JA, 2010, EUR SPINE J, V19, P1780, DOI 10.1007/s00586-010-1404-z
   Wang MY, 2010, J NEUROSURG-SPINE, V12, P694, DOI 10.3171/2009.12.SPINE09621
   Ward SR, 2009, J BONE JOINT SURG AM, V91A, P176, DOI 10.2106/JBJS.G.01311
   Wilson-MacDonald J, 2008, SPINE, V33, P2334, DOI 10.1097/BRS.0b013e318186a8b2
   WILTSE LL, 1988, SPINE, V13, P696
   Wu RH, 2010, SPINE, V35, P2273, DOI 10.1097/BRS.0b013e3181cd42cc
   Wu WJ, 2012, CHINESE MED J-PEKING, V125, P2505, DOI 10.3760/cma.j.issn.0366-6999.2012.14.020
   Youssef JA, 2010, SPINE, V35, pS302, DOI 10.1097/BRS.0b013e3182023438
   Zairi F, 2013, J NEUROL SURG A
NR 137
TC 28
Z9 31
U1 1
U2 23
PU EDIZIONI MINERVA MEDICA
PI TURIN
PA CORSO BRAMANTE 83-85 INT JOURNALS DEPT., 10126 TURIN, ITALY
SN 0390-5616
EI 1827-1855
J9 J NEUROSURG SCI
JI J. Neurosurg. Sci.
PD SEP
PY 2013
VL 57
IS 3
BP 203
EP 218
PG 16
WC Clinical Neurology; Surgery
WE Science Citation Index Expanded (SCI-EXPANDED)
SC Neurosciences & Neurology; Surgery
GA 225NQ
UT WOS:000324970000003
PM 23877267
DA 2022-11-02
ER

PT J
AU Lim, KM
   Park, TH
   Lee, SJ
   Park, SJ
AF Lim, Kwun-Mook
   Park, Tae-Hyun
   Lee, Sung-Jae
   Park, Sung-Jun
TI Design and Biomechanical Verification of Additive Manufactured Composite
   Spinal Cage Composed of Porous Titanium Cover and PEEK Body
SO APPLIED SCIENCES-BASEL
LA English
DT Article
DE additive manufacturing; 3D printing; spinal cage; porous
ID LUMBAR SPINE
AB Incidents of lumbar degenerative diseases, such as spinal stenosis and degenerative spondylolisthesis, are increasing due to the aging population, and as a result, posterior lumbar interbody fusion (PLIF) is widely used. However, the interbody fusion cage used in the fusion surgery has been reported to cause subsidence in the fusion cage of the titanium material and bone nonunion in the case of the polyetheretherketone (PEEK) material cage. Therefore, we aim to reduce the possibility of subsidence of the spinal fusion cage through its elastic modulus difference with the cortical bone of the vertebral body. For the vertebral end plate, which is related to the fusion rate, we also aim to design a new composite vertebral cage, which integrates a cover of porous structure using the additive manufacturing method of titanium alloy to fabricate a prototype, and to biomechanically verify the prototype. The method was as follows. In order to find a similar pore size of human cancellous bone, the pore size was adjusted and the results were measured with SEM. The pore size of each surface was measured individually and the mean value was calculated. Next, an animal experiment was conducted to confirm the degree of fusion of each structural type, and prototypes of various structures were fabricated. The degree of fusion was confirmed by a push down test. A prototype of the fusion cage composed of titanium and PEEK material was fabricated, and the possibility of subsidence by existence of porous structure was confirmed by using the lumbar spine finite element model. Then, the prototype was compared with the composite fusion cage developed by ASTM F2077 and ASTM F2267 methods, and with the commercial PEEK and titanium cages. As a result, the correlation between bone fusion and the porous structure, as well as size of the spine fusion cage composing the composite for porous structure and elasticity, was confirmed. Type 3 structures showed the best performance in bone fusion and the pore size of 1.2 mm was most suitable. In addition, the likelihood of subsidence of a cage with a porous structure was considered to be lower than that of a cage with a solid structure. When the new composite cage combined with two composites was compared with commercial products to verify, the performance was better than that of the existing PEEK material. The subsidence result was superior to the titanium product and showed similar results to PEEK products. In conclusion, the performance value was superior to the existing PEEK material, and the subsidence result was superior to the titanium product and was similar to the PEEK product, and thus, performance-wise, it is concluded that the PEEK product can be completely replaced with the new product.
C1 [Lim, Kwun-Mook; Park, Sung-Jun] Korea Natl Univ Transportat, Dept Mech Engn, Chungju Si 27469, South Korea.
   [Park, Tae-Hyun; Lee, Sung-Jae] Inje Univ, Coll Biomed Sci & Engn, Dept Biomed Engn, Gyeongnam 50834, South Korea.
RP Park, SJ (通讯作者)，Korea Natl Univ Transportat, Dept Mech Engn, Chungju Si 27469, South Korea.
EM lkm@medyssey.com; parkth@medyssey.co.kr; sjl@bme.inje.ac.kr;
   park@ut.ac.kr
OI Lim, Kwun Mook/0000-0002-1148-2370; Park, Taehyun/0000-0002-9817-0176
FU Technology Development Program - Ministry of SMEs and Startups (MSS,
   Korea) [S2296780]
FX This work was supported by the Technology Development Program(S2296780)
   funded by the Ministry of SMEs and Startups (MSS, Korea).
CR [Anonymous], 2018, F226704 ASTM INT
   [Anonymous], 2018, F207718 ASTM INT
   Cabraja M, 2012, BMC MUSCULOSKEL DIS, V13, DOI 10.1186/1471-2474-13-172
   Chen WM, 2009, SPINE, V34, pE716, DOI 10.1097/BRS.0b013e3181ae23d1
   Cheng BC, 2018, MED DEVICES-EVID RES, V11, P391, DOI 10.2147/MDER.S180482
   Elias CN, 2008, JOM-US, V60, P46, DOI 10.1007/s11837-008-0031-1
   Green S, 2015, CHEM ARTIC NEWS, V5, P1
   Han CM, 2010, BIOMATERIALS, V31, P3465, DOI 10.1016/j.biomaterials.2009.12.030
   Hench L.L., 1993, INTRO BIOCERAMICS, DOI DOI 10.1142/9789814317351_0003
   Junchao L., 2016, J HARBIN I TECHNOL, V23, P46, DOI DOI 10.11916/J.ISSN.1005-9113.2016.02.007
   Ming-Fu Chiang, 2004, Journal of Medical and Biological Engineering, V24, P201
   Vu NB, 2016, BIOMED RES THER, V3, P567, DOI 10.7603/s40730-016-0014-8
   Oh KW, 2017, CLIN SPINE SURG, V30, pE683, DOI 10.1097/BSD.0000000000000315
   Panjabi MM, 2007, CLIN BIOMECH, V22, P257, DOI 10.1016/j.clinbiomech.2006.08.006
   Park Y, 2007, SPINE, V32, P537, DOI 10.1097/01.brs.0000256473.49791.f4
   Polikeit A, 2003, EUR SPINE J, V12, P413, DOI 10.1007/s00586-002-0505-8
   Pollintine P, 2004, SPINE, V29, P774, DOI 10.1097/01.BRS.0000119401.23006.D2
   Rohlmann A, 2006, J BIOMECH, V39, P981, DOI 10.1016/j.jbiomech.2005.02.019
   SHIRAZIADL SA, 1984, SPINE, V9, P120, DOI 10.1097/00007632-198403000-00003
   Steffee A.D., 1988, CLIN ORTHOP RELAT R, V227, P102, DOI [10.1097/00003086-198802000-00013, DOI 10.1097/00003086-198802000-00013]
   White AA., 1990, CLIN BIOMECHANICS SP
   Wu GM, 2009, SURF COAT TECH, V203, P2755, DOI 10.1016/j.surfcoat.2009.02.115
   Yook SW, 2009, MATER LETT, V63, P1502, DOI 10.1016/j.matlet.2009.03.056
   Yoon Byung-Ho, 2010, Neurospine, V7, P221
NR 24
TC 6
Z9 6
U1 6
U2 24
PU MDPI
PI BASEL
PA ST ALBAN-ANLAGE 66, CH-4052 BASEL, SWITZERLAND
EI 2076-3417
J9 APPL SCI-BASEL
JI Appl. Sci.-Basel
PD OCT
PY 2019
VL 9
IS 20
AR 4258
DI 10.3390/app9204258
PG 12
WC Chemistry, Multidisciplinary; Engineering, Multidisciplinary; Materials
   Science, Multidisciplinary; Physics, Applied
WE Science Citation Index Expanded (SCI-EXPANDED)
SC Chemistry; Engineering; Materials Science; Physics
GA JM5QU
UT WOS:000496269400061
OA gold, Green Published
DA 2022-11-02
ER

PT J
AU Maffulli, N
   Longo, UG
   Gougoulias, N
   Caine, D
   Denaro, V
AF Maffulli, Nicola
   Longo, Umile Giuseppe
   Gougoulias, Nikolaos
   Caine, Dennis
   Denaro, Vincenzo
TI Sport injuries: a review of outcomes
SO BRITISH MEDICAL BULLETIN
LA English
DT Article
DE sports; injury; athlete; knee; shoulder; ankle
ID ANTERIOR CRUCIATE LIGAMENT; TERM-FOLLOW-UP; ULNAR COLLATERAL LIGAMENT;
   QUALITY-OF-LIFE; KNEE OSTEOARTHRITIS; LUMBAR SPONDYLOLYSIS; PHYSEAL
   FRACTURES; MENISCAL REPAIR; SOCCER PLAYERS; HIGH-SCHOOL
AB Injuries can counter the beneficial aspects related to sports activities if an athlete is unable to continue to participate because of residual effects of injury. We provide an updated synthesis of existing clinical evidence of long-term follow-up outcome of sports injuries. A systematic computerized literature search was conducted on following databases were accessed: PubMed, Medline, Cochrane, CINAHL and Embase databases. At a young age, injury to the physis can result in limb deformities and leg-length discrepancy. Weight-bearing joints including the hip, knee and ankle are at risk of developing osteoarthritis (OA) in former athletes, after injury or in the presence of malalignment, especially in association with high impact sport. Knee injury is a risk factor for OA. Ankle ligament injuries in athletes result in incomplete recovery (up to 40% at 6 months), and OA in the long term (latency period more than 25 years). Spine pathologies are associated more commonly with certain sports (e. g. wresting, heavy-weight lifting, gymnastics, tennis, soccer). Evolution in arthroscopy allows more accurate assessment of hip, ankle, shoulder, elbow and wrist intra-articular post-traumatic pathologies, and possibly more successful management. Few well-conducted studies are available to establish the long-term follow-up of former athletes. To assess whether benefits from sports participation outweigh the risks, future research should involve questionnaires regarding the health-related quality of life in former athletes, to be compared with the general population.
C1 [Maffulli, Nicola] Mile End Hosp, Ctr Sports & Exercise Med, Barts & London Sch Med & Dent, London E1 4DG, England.
   [Longo, Umile Giuseppe; Denaro, Vincenzo] Campus Biomed Univ, Dept Orthopaed & Trauma Surg, I-00128 Rome, Italy.
   [Gougoulias, Nikolaos] Frimley Pk Hosp, Surrey GU15 8UJ, England.
   [Caine, Dennis] Univ N Dakota, Hyslop Sports Ctr, Dept Phys Educ Exercise Sci & Wellness, Grand Forks, ND 58202 USA.
RP Maffulli, N (通讯作者)，Mile End Hosp, Ctr Sports & Exercise Med, Barts & London Sch Med & Dent, 275 Bancroft Rd, London E1 4DG, England.
EM n.maffulli@qmul.ac.uk
RI Maffulli, Nicola/A-1839-2014; Longo, Umile Giuseppe/K-9147-2016; Denaro,
   Vincenzo/K-9567-2016
OI Maffulli, Nicola/0000-0002-5327-3702; Longo, Umile
   Giuseppe/0000-0003-4063-9821; Denaro, Vincenzo/0000-0003-4739-9795
CR ABDON P, 1990, CLIN ORTHOP RELAT R, P166
   Adirim TA, 2003, SPORTS MED, V33, P75, DOI 10.2165/00007256-200333010-00006
   ALTCHEK DW, 1992, AM J SPORT MED, V20, P702, DOI 10.1177/036354659202000611
   Anandacoomarasamy A, 2005, BRIT J SPORT MED, V39, DOI 10.1136/bjsm.2004.011676
   Andersson-Molina H, 2002, ARTHROSCOPY, V18, P183, DOI 10.1053/jars.2002.30435
   ANNEAR PT, 1992, AUST NZ J SURG, V62, P768, DOI 10.1111/j.1445-2197.1992.tb06915.x
   Arkader A, 2007, J PEDIATR ORTHOPED, V27, P703, DOI 10.1097/BPO.0b013e3180dca0e5
   Baker CL, 2009, AM J SPORT MED, V37, P1712, DOI 10.1177/0363546509335464
   Bales CP, 2004, AM J SPORT MED, V32, P1978, DOI 10.1177/0363546504271209
   Baranto A, 2006, KNEE SURG SPORT TR A, V14, P907, DOI 10.1007/s00167-005-0032-3
   Barmada A, 2003, J PEDIATR ORTHOPED, V23, P733, DOI 10.1097/01241398-200311000-00010
   Baums MH, 2006, KNEE SURG SPORT TR A, V14, P482, DOI 10.1007/s00167-005-0672-3
   Baxter-Jones ADG, 2003, J SPORT MED PHYS FIT, V43, P250
   Baxter-Jones ADG, 2003, BRIT J SPORT MED, V37, P96, DOI 10.1136/bjsm.37.2.96
   Baxter-Jones ADG, 2002, BRIT J SPORT MED, V36, P13, DOI 10.1136/bjsm.36.1.13
   BAXTERJONES ADG, 1995, ANN HUM BIOL, V22, P381, DOI 10.1080/03014469500004072
   Becher C, 2010, KNEE SURG SPORT TR A, V18, P656, DOI 10.1007/s00167-009-1036-1
   Berson L, 2000, FOOT ANKLE INT, V21, P54, DOI 10.1177/107110070002100110
   Beynnon BD, 2005, AM J SPORT MED, V33, P1485, DOI 10.1177/0363546505275490
   Bisson LJ, 1998, ORTHOPEDICS, V21, P659
   Boden BP, 2006, AM J SPORT MED, V34, P1223, DOI 10.1177/0363546506288306
   Bonneux I, 2002, Acta Orthop Belg, V68, P356
   Bonnevialle N, 2008, REV CHIR ORTHOP, V94, P635, DOI 10.1016/j.rco.2008.02.008
   Bottoni CR, 2002, AM J SPORT MED, V30, P576, DOI 10.1177/03635465020300041801
   Brites F, 2004, METABOLISM, V53, P1262, DOI 10.1016/j.metabol.2004.05.002
   BURKHART SS, 1979, J BONE JOINT SURG AM, V61, P996, DOI 10.2106/00004623-197961070-00005
   Burnett AF, 1996, CLIN BIOMECH, V11, P305, DOI 10.1016/0268-0033(96)00007-1
   Byrd JWT, 2009, AM J SPORT MED, V37, P2140, DOI 10.1177/0363546509337705
   Byrd JWT, 2002, AM J SPORT MED, V30, P474, DOI 10.1177/03635465020300040401
   Cain EL, 2003, AM J SPORT MED, V31, P621, DOI 10.1177/03635465030310042601
   CAINE D, 1989, AM J SPORT MED, V17, P811, DOI 10.1177/036354658901700616
   Caine D, 2001, CLIN J SPORT MED, V11, P260, DOI 10.1097/00042752-200110000-00009
   Caine D, 2005, MED SPORT SCI, V48, P1, DOI [10.1159/000085330, 10.1159/000084274]
   Caine D, 2005, MED SPORT SCI, V48, P18, DOI 10.1159/000084282
   CAINE D, 1992, AM J SPORT MED, V20, P290, DOI 10.1177/036354659202000310
   Caine D, 2008, CLIN SPORT MED, V27, P19, DOI 10.1016/j.csm.2007.10.008
   Caine DJ, 2010, BRIT J SPORT MED, V44, P1, DOI 10.1136/bjsm.2009.069484
   Cannata G, 2003, J ORTHOP TRAUMA, V17, P172, DOI 10.1097/00005131-200303000-00002
   CASS JR, 1983, J BONE JOINT SURG AM, V65, P1059, DOI 10.2106/00004623-198365080-00005
   CHANTRAINE A, 1985, MED SCI SPORT EXER, V17, P434, DOI 10.1249/00005768-198508000-00005
   Collins CL, 2008, ARCH PEDIAT ADOL MED, V162, P49, DOI 10.1001/archpediatrics.2007.1
   Conaghan PG, 2002, BRIT J SPORT MED, V36, P330, DOI 10.1136/bjsm.36.5.330
   CRISWELL AR, 1976, CLIN ORTHOP RELAT R, P189
   Dai L, 1997, Knee Surg Sports Traumatol Arthrosc, V5, P77, DOI 10.1007/s001670050030
   De Mozzi P, 2008, BRIT MED BULL, V85, P63, DOI 10.1093/bmb/ldn002
   DeBerardino TM, 1997, ARTHROSCOPY, V13, P492, DOI 10.1016/S0749-8063(97)90129-8
   DEHAVEN KE, 1986, AM J SPORT MED, V14, P218, DOI 10.1177/036354658601400307
   Denaro V, 2010, KNEE SURG SPORT TR A, V18, P971, DOI 10.1007/s00167-009-0953-3
   DIXON M, 1993, MED SCI SPORT EXER, V25, P1322
   Drawer S, 2001, BRIT J SPORT MED, V35, P402, DOI 10.1136/bjsm.35.6.402
   Edwards P H, 2001, Am J Knee Surg, V14, P232
   EGGLI S, 1995, AM J SPORT MED, V23, P715, DOI 10.1177/036354659502300614
   Eid AM, 2002, INJURY, V33, P251, DOI 10.1016/S0020-1383(01)00109-7
   Englund M, 2003, ARTHRITIS RHEUM-US, V48, P2178, DOI 10.1002/art.11088
   Erlandson MC, 2008, MED SCI SPORT EXER, V40, P34, DOI 10.1249/mss.0b013e3181596678
   Ethgen O, 2004, J BONE JOINT SURG AM, V86A, P963, DOI 10.2106/00004623-200405000-00012
   Feller J, 2004, BRIT J SPORT MED, V38, P383, DOI 10.1136/bjsm.2004.013300
   Ferguson R J, 1974, J Sports Med, V2, P63
   Foster D, 1989, Br J Sports Med, V23, P150
   Fox KR, 2000, P NUTR SOC, V59, P497, DOI 10.1017/S0029665100000720
   Franceschi F, 2008, KNEE, V15, P309, DOI 10.1016/j.knee.2008.04.007
   Freedman DS, 2001, PEDIATRICS, V108, P712, DOI 10.1542/peds.108.3.712
   Garrick James G, 2003, J Am Acad Orthop Surg, V11, P439
   Geissler WB, 2001, CLIN SPORT MED, V20, P167, DOI 10.1016/S0278-5919(05)70254-4
   Gerber JP, 1998, FOOT ANKLE INT, V19, P653, DOI 10.1177/107110079801901002
   GIBBONS SL, 1995, RES Q EXERCISE SPORT, V66, P247, DOI 10.1080/02701367.1995.10608839
   Gikas PD, 2009, J BONE JOINT SURG BR, V91B, P997, DOI 10.1302/0301-620X.91B8.21824
   Ginty F, 2005, BONE, V36, P101, DOI 10.1016/j.bone.2004.10.001
   Goldberg V M, 1978, Am J Sports Med, V6, P263, DOI 10.1177/036354657800600507
   Gougoulias N, 2009, BRIT MED BULL, V91, P111, DOI 10.1093/bmb/ldp023
   GRANHED H, 1988, AM J SPORT MED, V16, P530, DOI 10.1177/036354658801600517
   Gross P, 1999, INT J SPORTS MED, V20, P58, DOI 10.1055/s-2007-971094
   Hangody L, 2008, INJURY, V39, pS32, DOI 10.1016/j.injury.2008.01.041
   Hansen L, 1999, J APPL PHYSIOL, V87, P1141, DOI 10.1152/jappl.1999.87.3.1141
   HARDCASTLE P, 1992, J BONE JOINT SURG BR, V74, P421, DOI 10.1302/0301-620X.74B3.1587894
   Hassmen P, 2000, PREV MED, V30, P17, DOI 10.1006/pmed.1999.0597
   Henry J, 2009, KNEE SURG SPORT TR A, V17, P748, DOI 10.1007/s00167-009-0741-0
   Hubbell JD, 2004, AM J SPORT MED, V32, P650, DOI 10.1177/0095399703258747
   HYNES D, 1988, J BONE JOINT SURG BR, V70, P231, DOI 10.1302/0301-620X.70B2.3346295
   Ilharreborde B, 2006, J PEDIATR ORTHOP B, V15, P433, DOI 10.1097/01.bpb.0000228384.01690.aa
   JACKSON DW, 1976, CLIN ORTHOP RELAT R, P68
   Jerosch J, 1994, Sportverletz Sportschaden, V8, P67, DOI 10.1055/s-2007-993456
   JORGENSEN U, 1987, J BONE JOINT SURG BR, V69, P80, DOI 10.1302/0301-620X.69B1.3818740
   Kartus C, 2008, J BONE JOINT SURG AM, V90A, P262, DOI 10.2106/JBJS.H.00132
   Kawamoto K, 2006, J PEDIATR ORTHOP B, V15, P126, DOI 10.1097/01.bpb.0000191874.69258.0b
   Knobloch M, 1990, Sportverletz Sportschaden, V4, P175, DOI 10.1055/s-2007-993618
   KRUEGERFRANKE M, 1992, J SPORT MED PHYS FIT, V32, P106
   KUJALA UM, 1995, ARTHRITIS RHEUM, V38, P539, DOI 10.1002/art.1780380413
   Lalonde KA, 2005, CAN J SURG, V48, P143
   LANDIN LA, 1986, ACTA ORTHOP SCAND, V57, P530, DOI 10.3109/17453678609014786
   Langer P, 2006, BRIT J SPORT MED, V40, P499, DOI 10.1136/bjsm.2005.025072
   Larsen E, 1999, SCAND J MED SCI SPOR, V9, P285
   Lee GR, 2005, AM J SPORT MED, V33, P1138, DOI 10.1177/0363546505275348
   LHERMETTE M, 1945, BRIT J SPORT MED, V40, P45
   Lippi G, 2010, BRIT MED BULL, V93, P27, DOI 10.1093/bmb/ldp007
   Logan M, 2009, AM J SPORT MED, V37, P1131, DOI 10.1177/0363546508330138
   Lohmander LS, 2007, AM J SPORT MED, V35, P1756, DOI 10.1177/0363546507307396
   Lohmander LS, 2004, ARTHRITIS RHEUM-US, V50, P3145, DOI 10.1002/art.20589
   LOMBARDO SJ, 1977, J BONE JOINT SURG AM, V59, P742, DOI 10.2106/00004623-197759060-00005
   Longo UG, 2010, OSTEOARTHR CARTILAGE, V18, P1001, DOI 10.1016/j.joca.2010.02.015
   LONGO UG, 2010, BR MED B        0706
   Longo UG, 2008, BRIT MED BULL, V87, P131, DOI 10.1093/bmb/ldn023
   Longo UG, 2010, BRIT MED BULL, V94, P81, DOI 10.1093/bmb/ldp052
   Longo UG, 2010, BRIT MED BULL, V94, P165, DOI 10.1093/bmb/ldp051
   Longo UG, 2010, KNEE SURG SPORT TR A, V18, P514, DOI 10.1007/s00167-009-1002-y
   Longo UG, 2008, DISABIL REHABIL, V30, P1602, DOI 10.1080/09638280701786120
   Longo UG, 2008, DISABIL REHABIL, V30, P1709, DOI 10.1080/09638280701786922
   Longo UG, 2008, DISABIL REHABIL, V30, P1563, DOI 10.1080/09638280701785643
   Lundin O, 2001, SCAND J MED SCI SPOR, V11, P103, DOI 10.1034/j.1600-0838.2001.011002103.x
   Maffulli N, 2005, ARCH DIS CHILD, V90, P525, DOI 10.1136/adc.2004.057653
   Maffulli N, 2010, BRIT J SPORT MED, V44, P21, DOI 10.1136/bjsm.2009.069526
   MAFFULLI N, 1992, BRIT MED BULL, V48, P561, DOI 10.1093/oxfordjournals.bmb.a072563
   MAFFULLI N, 1988, ARCH DIS CHILD, V63, P1405, DOI 10.1136/adc.63.11.1405
   MAFFULLI N, 2010, KNEE SURG SPORT 0619
   MAFFULLI N, 2010, EXPERT OPIN PHA 0623
   MAFFULLI N, 2010, ARCH ORTHOP TRA 0426
   Maffulli N, 2010, PHYSICIAN SPORTSMED, V38, P29, DOI 10.3810/psm.2010.06.1780
   Maletius W, 1996, Knee Surg Sports Traumatol Arthrosc, V3, P211, DOI 10.1007/BF01466619
   Malliaropoulos N, 2009, AM J SPORT MED, V37, P1755, DOI 10.1177/0363546509338107
   MANZIONE M, 1983, AM J SPORT MED, V11, P111, DOI 10.1177/036354658301100301
   Maquirriain J, 2006, BRIT J SPORT MED, V40, P447, DOI 10.1136/bjsm.2005.023382
   MARTIN DR, 1995, AM J SPORT MED, V23, P447, DOI 10.1177/036354659502300413
   Marx A, 2009, SPORTVERLETZ SPORTSC, V23, P47, DOI 10.1055/s-0028-1109307
   Mazzocca AD, 2005, AM J SPORT MED, V33, P52, DOI 10.1177/0363546504268037
   McAdams TR, 2009, AM J SPORT MED, V37, P291, DOI 10.1177/0363546508325921
   MCCARROLL JR, 1986, AM J SPORT MED, V14, P404, DOI 10.1177/036354658601400513
   McDermott M, 1983, Br J Sports Med, V17, P84
   McNicholas MJ, 2000, J BONE JOINT SURG BR, V82B, P217, DOI 10.1302/0301-620X.82B2 .9363
   MEDLAR RC, 1980, AM J SPORT MED, V8, P87, DOI 10.1177/036354658000800205
   Meller R, 2007, KNEE SURG SPORT TR A, V15, P295, DOI 10.1007/s00167-006-0114-x
   Meuffels DE, 2009, BRIT J SPORT MED, V43, P347, DOI 10.1136/bjsm.2008.049403
   Mintzer CM, 1998, AM J SPORT MED, V26, P630, DOI 10.1177/03635465980260050601
   MORETZ JA, 1984, AM J SPORT MED, V12, P298, DOI 10.1177/036354658401200410
   MORITA T, 1995, J BONE JOINT SURG BR, V77B, P620, DOI 10.1302/0301-620X.77B4.7615609
   Muaidi QI, 2007, SPORTS MED, V37, P703, DOI 10.2165/00007256-200737080-00004
   Muckle D S, 1983, Br J Sports Med, V17, P88
   Nebelung W, 2005, ARTHROSCOPY, V21, P696, DOI 10.1016/j.arthro.2005.03.010
   Nelson AJ, 2007, J ATHL TRAINING, V42, P381
   Nenopoulos SP, 2005, J PEDIATR ORTHOPED, V25, P518, DOI 10.1097/01.bpo.0000158782.29979.14
   NEYRET P, 1993, J BONE JOINT SURG BR, V75, P36, DOI 10.1302/0301-620X.75B1.8421030
   Nietosvaara Y, 2005, ACTA ORTHOP, V76, P873, DOI 10.1080/17453670510045525
   Ozturk A, 2008, EUR SPINE J, V17, P136, DOI 10.1007/s00586-007-0535-3
   OGDEN JA, 1984, CLIN ORTHOP RELAT R, P68
   Oiestad BE, 2009, AM J SPORT MED, V37, P1434, DOI 10.1177/0363546509338827
   Owens BD, 2009, AM J SPORT MED, V37, P669, DOI 10.1177/0363546508328416
   Pressman AE, 1997, J PEDIATR ORTHOPED, V17, P505, DOI 10.1097/00004694-199707000-00019
   Radkowski CA, 2008, AM J SPORT MED, V36, P693, DOI 10.1177/0363546508314426
   Rahusen FTG, 2009, J SHOULDER ELB SURG, V18, P279, DOI 10.1016/j.jse.2008.10.015
   Rettig AC, 2004, AM J SPORT MED, V32, P262, DOI 10.1177/0363546503261422
   Rijk PC, 2004, ARTHROSCOPY, V20, P728, DOI 10.1016/j.arthro.2004.06.015
   Rizzo Marco, 2006, Curr Sports Med Rep, V5, P242
   Rockborn P, 2000, KNEE SURG SPORT TR A, V8, P2, DOI 10.1007/s001670050002
   ROCKBORN P, 1995, ACTA ORTHOP SCAND, V66, P113, DOI 10.3109/17453679508995502
   Rolf Christer G, 2006, J Orthop Surg Res, V1, P4, DOI 10.1186/1749-799X-1-4
   Roos H, 1998, ARTHRITIS RHEUM, V41, P687, DOI 10.1002/1529-0131(199804)41:4<687::AID-ART16>3.0.CO;2-2
   ROSSI F, 1990, J SPORT MED PHYS FIT, V30, P450
   Savoie FH, 2008, AM J SPORT MED, V36, P1066, DOI 10.1177/0363546508315201
   Saxena A, 2007, AM J SPORT MED, V35, P1680, DOI 10.1177/0363546507303561
   Schimmer RC, 1998, ARTHROSCOPY, V14, P136, DOI 10.1016/S0749-8063(98)70031-3
   Schmitt H, 2001, J BONE JOINT SURG BR, V83B, P324, DOI 10.1302/0301-620X.83B3.11386
   Schneider FJ, 2008, OPER ORTHOP TRAUMATO, V20, P409, DOI 10.1007/s00064-008-1412-x
   SEMON RL, 1981, SPINE, V6, P172, DOI 10.1097/00007632-198103000-00012
   Shanmugam C, 2008, BRIT MED BULL, V86, P33, DOI 10.1093/bmb/ldn001
   Shepard GJ, 2003, BRIT J SPORT MED, V37, P80, DOI 10.1136/bjsm.37.1.80
   Shetty VD, 2007, BRIT J SPORT MED, V41, P64, DOI 10.1136/bjsm.2006.027755
   Siebold R, 2007, ARTHROSCOPY, V23, P394, DOI 10.1016/j.arthro.2006.11.027
   Spector TD, 1996, ARTHRITIS RHEUM, V39, P988, DOI 10.1002/art.1780390616
   STEPHENS DC, 1974, J BONE JOINT SURG AM, VA 56, P1383, DOI 10.2106/00004623-197456070-00006
   Sys J, 2001, EUR SPINE J, V10, P498, DOI 10.1007/s005860100326
   Thelin N, 2006, SCAND J MED SCI SPOR, V16, P329, DOI 10.1111/j.1600-0838.2005.00497.x
   TOMLINSON RJ, 1995, ARTHROSCOPY, V11, P42, DOI 10.1016/0749-8063(95)90087-X
   TSAI L, 1993, SPINE, V18, P872, DOI 10.1097/00007632-199306000-00010
   Tsunawake Noriaki, 2003, Journal of Physiological Anthropology and Applied Human Science, V22, P195
   Turner AP, 2000, BRIT J SPORT MED, V34, P332, DOI 10.1136/bjsm.34.5.332
   Valderrabano V, 2006, AM J SPORT MED, V34, P612, DOI 10.1177/0363546505281813
   VANMECHELEN W, 1992, SPORTS MED, V14, P82, DOI 10.2165/00007256-199214020-00002
   VINGARD E, 1995, ACTA ORTHOP SCAND, V66, P289, DOI 10.3109/17453679508995544
   Vitale MA, 2008, AM J SPORT MED, V36, P1193, DOI 10.1177/0363546508319053
   von Porat A, 2004, ANN RHEUM DIS, V63, P269, DOI 10.1136/ard.2003.008136
   Wallace W A, 1990, J R Coll Surg Edinb, V35, pS21
   WROBLE RR, 1992, CLIN ORTHOP RELAT R, P180
   ZAMAN M, 1981, INJURY, V12, P425, DOI 10.1016/0020-1383(81)90016-4
NR 182
TC 123
Z9 129
U1 3
U2 65
PU OXFORD UNIV PRESS
PI OXFORD
PA GREAT CLARENDON ST, OXFORD OX2 6DP, ENGLAND
SN 0007-1420
EI 1471-8391
J9 BRIT MED BULL
JI Br. Med. Bull.
PD MAR
PY 2011
VL 97
IS 1
BP 47
EP 80
DI 10.1093/bmb/ldq026
PG 34
WC Medicine, General & Internal
WE Science Citation Index Expanded (SCI-EXPANDED)
SC General & Internal Medicine
GA 733QY
UT WOS:000288279000005
PM 20710023
OA Green Published
DA 2022-11-02
ER

PT J
AU Iwamoto, J
   Takeda, T
   Sato, Y
   Matsumoto, H
AF Iwamoto, Jun
   Takeda, Tsuyoshi
   Sato, Yoshihiro
   Matsumoto, Hideo
TI Retrospective Case Evaluation of Gender Differences in Sports Injuries
   in a Japanese Sports Medicine Clinic
SO GENDER MEDICINE
LA English
DT Article
DE sports injury; gender; ACL injury; stress fracture; basketball
ID ANTERIOR CRUCIATE LIGAMENT; LOW-BACK-PAIN; RADIOGRAPHIC ABNORMALITIES;
   LUMBAR SPINE; HIGH-SCHOOL; BASKETBALL; MECHANISMS; PLAYERS; ESTROGEN
AB Background: Although both gender- and sports-specific injuries exist among athletes, gender differences in the types of injuries caused by sports activities, except for anterior cruciate ligament (ACL) injury and anterior knee pain, are not well established.
   Objective: An observational study with a retrospective case-series design was conducted to investigate gender-specific differences in the types of injuries sustained while engaging in sports activities common to both males and females.
   Methods: We analyzed injuries sustained during sports activities including basketball, volleyball, tennis, skiing, track and field, and swimming, using data on age, sex, sports activities, activity levels, and sports injuries that had been computerized at our sports medicine (orthopedics) clinic. Inclusion criteria were sports activities that had a record of >100 injuries in total and athletes aged <50 years who were engaging in only 1 sports activity. We determined the absolute number of patients in each category and their percentage (proportion) of our cohort. The proportions of common injuries caused by sports activities were investigated, and gender-specific differences in the types of common injuries caused by sports activities were clarified. The Fisher exact test was used to determine the significance (P < 0.01) of the gender-specific differences in the types of sports injuries.
   Results: According to our database, during the 14-year period between October 1992 and December 2006, a total of 2989 athletes (1624 males and 1365 females) aged <50 years who engaged in 1 of the 6 sports activities described consulted our sports medicine clinic. The most common sports injuries were ACL injury (14.3%) and knee pain (1.3.7%), followed by ankle sprain (9.4%), lumbar disc disease (7.0%), meniscus injury (5.1%), stress fracture (2.9%), low back pain (2.5%), patellar tendinitis (2.1%), injury of the media] collateral ligament of the knee (2.0%), lumbar spondylolysis (1.7%), and muscle strain (1.5%). Among these II types of sports injuries, a significantly higher proportion of females who engaged in basketball (24.4% vs 10.5%), volleyball (20.5% vs 4.5%), or skiing (41.4% vs 26.5%) presented with an ACL injury, compared with their male counterparts (all, P < 0.001.). There was also a significantly higher proportion of females than of males among the track and field athletes who presented with stress fractures (18.7% vs 3.9%; P < 0.001).
   Conclusion: The findings of this retrospective study suggest that there are gender-specific differences in the types of injuries sustained during sports activities. (Gend Med. 2008;5:405-414) (C) 2008 Excerpta Medica Inc.
C1 [Iwamoto, Jun; Takeda, Tsuyoshi; Matsumoto, Hideo] Keio Univ, Sch Med, Dept Sports Med, Shinjuku Ku, Tokyo 1608582, Japan.
   [Sato, Yoshihiro] Mitate Hosp, Dept Neurol, Fukuoka, Japan.
RP Iwamoto, J (通讯作者)，Keio Univ, Sch Med, Dept Sports Med, Shinjuku Ku, 35 Shinanomachi, Tokyo 1608582, Japan.
EM jiwamoto@sc.itc.keio.ac.jp
RI Matsumoto, Hideo/A-2304-2014
CR Agel J, 2006, MED SCI SPORT EXER, V38, P7, DOI 10.1249/01.mss.0000194072.13021.78
   Bar-Dayan Y, 2005, MIL MED, V170, P710, DOI 10.7205/MILMED.170.8.710
   Birch K, 2005, BRIT MED J, V330, P244, DOI 10.1136/bmj.330.7485.244
   Boden BP, 2000, ORTHOPEDICS, V23, P573, DOI 10.3928/0147-7447-20000601-15
   Dedrick GS, 2008, J ELECTROMYOGR KINES, V18, P68, DOI 10.1016/j.jelekin.2006.09.004
   Deitch JR, 2006, AM J SPORT MED, V34, P1077, DOI 10.1177/0363546505285383
   Dugan SA, 2005, AM J PHYS MED REHAB, V84, P122, DOI 10.1097/01.PHM.0000154183.40640.93
   Hosea TM, 2000, CLIN ORTHOP RELAT R, P45
   Iwamoto J, 2005, SCAND J MED SCI SPOR, V15, P163, DOI 10.1111/j.1600-0838.2004.00414.x
   Iwamoto J, 2004, AM J SPORT MED, V32, P781, DOI 10.1177/0363546503261721
   Iwamoto Jun, 2003, J Orthop Sci, V8, P273, DOI 10.1007/s10776-002-0632-5
   Joy Elizabeth A, 2005, Curr Sports Med Rep, V4, P323
   Kenal KAF, 1996, SPORTS MED, V22, P337, DOI 10.2165/00007256-199622050-00007
   Krosshaug T, 2007, SCAND J MED SCI SPOR, V17, P508, DOI 10.1111/j.1600-0838.2006.00558.x
   Krosshaug T, 2007, AM J SPORT MED, V35, P359, DOI 10.1177/0363546506293899
   Lee CY, 2004, MATRIX BIOL, V23, P323, DOI 10.1016/j.matbio.2004.07.004
   Love C, 2003, RADIOGRAPHICS, V23, P341, DOI 10.1148/rg.232025103
   MARTINEZSELVA JM, 1987, INT J PSYCHOPHYSIOL, V5, P155, DOI 10.1016/0167-8760(87)90001-8
   MCBRYDE AM, 1996, OXFORD TXB SPORTS ME, P483
   MICHELI LJ, 1996, OXFORD TXB SPORTS ME, P582
   STANISH WD, 1996, OXFORD TXB SPORTS ME, P364
   Toth A P, 2001, J Gend Specif Med, V4, P25
   Yu WD, 1999, CLIN ORTHOP RELAT R, P229, DOI 10.1097/00003086-199909000-00030
NR 23
TC 23
Z9 26
U1 1
U2 24
PU EXCERPTA MEDICA INC-ELSEVIER SCIENCE INC
PI BRIDGEWATER
PA 685 ROUTE 202-206 STE 3, BRIDGEWATER, NJ 08807 USA
SN 1550-8579
EI 1878-7398
J9 GENDER MED
JI Gend. Med.
PD DEC
PY 2008
VL 5
IS 4
BP 405
EP 414
DI 10.1016/j.genm.2008.10.002
PG 10
WC Medicine, General & Internal
WE Science Citation Index Expanded (SCI-EXPANDED)
SC General & Internal Medicine
GA 391CK
UT WOS:000262210500008
PM 19108813
DA 2022-11-02
ER

PT J
AU Guigui, P
   Barre, E
   Worcel, A
   Lassale, B
   Deburge, A
AF Guigui, P
   Barre, E
   Worcel, A
   Lassale, B
   Deburge, A
TI Long term osseous modification of the posterior arch after decompressive
   surgery for lumbar spinal stenosis.
SO REVUE DE CHIRURGIE ORTHOPEDIQUE ET REPARATRICE DE L APPAREIL MOTEUR
LA French
DT Article
ID SURGICAL-TREATMENT; DEGENERATIVE SPONDYLOLISTHESIS; BONE REGROWTH;
   LAMINECTOMY; FUSION
AB Purpose of the study
   Many studies have indicated favorable results of decompressive surgery for symptomatic lumbar spinal stenosis. However, little is known about the osseous changes that occur at the operative sites. Postacchini in 1992 and Chen in 1994 have studied, only from plain radiographs, osseous changes at the operative sites, and have suggested that bone regrowth possibly affects the neurologic result. The aims of this study were: to assess bone regrowth at the operative site, to compare the bone regrowth rate calculated from plain radiographs and CT-Scan examinations, to determine the effects of bone regrowth on clinical outcome, to investigate the factors promoting the bone regrowth.
   Material and method
   28 patients who underwent decompressive surgery for lumbar spinal stenosis were retrospectively studied with an average follow-up of 8.4 years. In order to evaluate the degree of bone regrowth at the posterior arch, early postoperative radiographs and CT images of the operative sites were compared with those obtained at final follow-up. Bone regrowth at the sites operated upon was evaluated as a percentage of regrowth of the original laminectomy site based upon plain radiographs and CT images.
   Results
   Decompressive lumbar spinal stenosis is responsible for bone regrowth at the operative site in most patients. However, this regrowth was mild, the mean bone regrowth rate evaluated from plain radiographs was 12 per cent In average and the obtained from CT images was 8,2 per Gent in average. Changes were found to be predominant at the facet joint level compared to the pedicle level. The evaluation of regrowth obtained from plain films and CT image examinations were compared. Radiographs seem to overestimate bone regrowth. Postoperative spinal instability was statistically significantly associated with new bone development. This variable was the only factor that affected the degree of bone regrowth. No relationship between bone regrowth and clinical outcome was found.
   Discussion and conclusion
   Natural course of laminectomy defect includes probably new bone formation in most patients. New bone results from gradual regrowth of the laminae and articular processes partially resected at surgery and from coalescence of islets of bone tissue within the tissue filling the laminectomy defect.
   In the present study bone regrowth rate was moderate but in other ones it was marked. If some factors (like postoperative destabilization) promoting bone regrowth were identified many remain unknown. Factors influencing rapidity of regrowth progression remain also unknown. Patient's intrinsic features such as spinal stenosis characteristics are probably closely related to quantitiative and kinetic characteristics of regrowth.
   Consequences of bone regrowth are also variable: in some cases regrowth may reproduce pathological conditions identical previous ones, in other ones new bone spreads around the dura a mater without any nerves roots compression.
   Study of bone regrowth requires further research including prospective studies and using a more precise method for the regrowth evaluation.
C1 Hop Beaujon, Serv Chirurg Orthoped, F-92110 Clichy, France.
RP Guigui, P (通讯作者)，Hop Beaujon, Serv Chirurg Orthoped, 100 Bd Gen Leclerc, F-92110 Clichy, France.
CR ARYANPUR J, 1990, NEUROSURGERY, V26, P429, DOI 10.1227/00006123-199003000-00009
   BRODSKY AE, 1976, CLIN ORTHOP RELAT R, P130
   CHEN QX, 1994, SPINE, V19, P2144, DOI 10.1097/00007632-199410000-00003
   DALL BE, 1985, SPINE, V10, P668, DOI 10.1097/00007632-198509000-00013
   GETTY CJM, 1980, J BONE JOINT SURG BR, V62, P481, DOI 10.1302/0301-620X.62B4.6448861
   GUIGUI P, 1988, REV CHIR ORTHOP, V74, P88
   HALL S, 1985, ANN INTERN MED, V103, P271, DOI 10.7326/0003-4819-103-2-271
   HERKOWITZ HN, 1991, J BONE JOINT SURG AM, V73A, P802, DOI 10.2106/00004623-199173060-00002
   HERNO A, 1993, SPINE, V18, P1471
   HERRON LD, 1989, SPINE, V14, P534, DOI 10.1097/00007632-198905000-00013
   HERRON LD, 1991, J SPINAL DISORD, V4, P26
   KATZ JN, 1991, J BONE JOINT SURG AM, V73A, P809, DOI 10.2106/00004623-199173060-00003
   KIRKALDYWILLIS WH, 1974, CLIN ORTHOP RELAT R, V99, P30, DOI DOI 10.1097/00003086-197403000-00004
   LAROCCA H, 1974, J BONE JOINT SURG BR, VB 56, P545, DOI 10.1302/0301-620X.56B3.545
   LASSALE B, 1985, REV RHUM, V52, P27
   MORGAN FP, 1957, J BONE JOINT SURG BR, V39, P6, DOI 10.1302/0301-620X.39B1.6
   NAKAI O, 1991, J BONE JOINT SURG AM, V73A, P1184, DOI 10.2106/00004623-199173080-00007
   POSTACCHINI F, 1992, J BONE JOINT SURG BR, V74, P862, DOI 10.1302/0301-620X.74B6.1447247
   SANO S, 1990, SPINE, V15, P1190, DOI 10.1097/00007632-199011010-00019
   SURIN V, 1982, ACTA ORTHOP SCAND, V53, P79, DOI 10.3109/17453678208992183
   TURNER JA, 1992, SPINE, V17, P1, DOI 10.1097/00007632-199201000-00001
   VERBIEST H, 1977, J BONE JOINT SURG BR, V59, P181, DOI 10.1302/0301-620X.59B2.141452
   WILTSE LL, 1976, CLIN ORTHOP RELAT R, P83
NR 23
TC 2
Z9 2
U1 0
U2 0
PU MASSON EDITEUR
PI MOULINEAUX CEDEX 9
PA 21 STREET CAMILLE DESMOULINS, ISSY, 92789 MOULINEAUX CEDEX 9, FRANCE
SN 0035-1040
J9 REV CHIR ORTHOP
JI Rev. Chir. Orthop. Reparatrice Appareil Moteur
PD DEC
PY 1997
VL 83
IS 8
BP 697
EP 706
PG 10
WC Orthopedics; Surgery
WE Science Citation Index Expanded (SCI-EXPANDED)
SC Orthopedics; Surgery
GA YR819
UT WOS:000071533400002
PM 9615140
DA 2022-11-02
ER

PT J
AU Sur, YJ
   Kong, CG
   Park, JB
AF Sur, Yoo-Joon
   Kong, Chae-Gwan
   Park, Jong-Beom
TI Survivorship analysis of 150 consecutive patients with DIAM (TM)
   implantation for surgery of lumbar spinal stenosis and disc herniation
SO EUROPEAN SPINE JOURNAL
LA English
DT Article
DE Survivorship; Reoperation; DIAM (TM); Spinal stenosis; Disc herniation;
   Lumbosacral transitional vertebra
ID TRANSITIONAL VERTEBRA; FUSION; DEGENERATION; LAMINECTOMY; DISEASE;
   SYSTEM
AB Recently, the Device for Intervertebral Assisted Motion (DIAM (TM)) has been introduced for surgery of degenerative lumbar disc diseases. The authors performed the current study to determine the survivorship of DIAM (TM) implantation for degenerative lumbar disc diseases and risk factors for reoperation. One hundred and fifty consecutive patients underwent laminectomy or discectomy with DIAM (TM) implantation for primary lumbar spinal stenosis or disc herniation. The characteristics of the 150 patients included the following: 84 males and 66 females; mean age at the time of surgery, 46.5 years; median value of follow-up, 23 months (range 1-48 months); 96 spinal stenosis and 54 disc herniations; and 146 one-level (115, L4-5; 31, L5-6) and 4 two-level (L4-5 and L5-6). In the current study, due to lumbosacral transitional vertebra (LSTV) L6 meant lumbarization of S1 and this had a prominent spinous process so that the DIAM (TM) was implanted at L5-6. Reoperations due to any reasons of the DIAM (TM) implantation level or adjacent levels were defined as a failure and used as the end point for determining survivorship. The cumulative reoperation rate and survival time were determined via Kaplan-Meier analysis. The log-rank test and Cox regression model were used to evaluate the effect of age, gender, diagnosis, location, and level of DIAM (TM) implantation on the reoperation rate. During a 4-year follow-up, seven patients (two males and five female) underwent reoperation at the DIAM (TM) implantation level, giving a reoperation rate of 4.7%. However, no patients underwent reoperation for adjacent level complications. The causes of reoperation were recurrent spinal stenosis (n = 3), recurrent disc herniation (n = 2), post-laminectomy spondylolisthesis (n = 1), and delayed deep wound infection (n = 1). The mean time between primary operation and reoperation was 13.4 months (range 2-29 months). Kaplan-Meier analysis predicted an 8% cumulative reoperation rate 4 years post-operatively. Survival time was predicted to be 45.6 +/- A 0.9 months (mean +/- A standard deviation). Based on the log-rank test, the reoperation rate was higher at L5-6 (p = 0.002) and two-level (p = 0.01) DIAM (TM) implantation compared with L4-5 and one-level DIAM (TM) implantation. However, gender (p = 0.16), age (p = 0.41), and diagnosis (p = 0.67) did not significantly affect the reoperation rate of DIAM (TM) implantation. Based on a Cox regression model, L5-6 [hazard ratio (HR), 10.3; 95% CI, 1.7-63.0; p = 0.01] and two-level (HR, 10.4; 95% CI, 1.2-90.2; p = 0.04) DIAM (TM) implantation were also significant variables associated with a higher reoperation rate. Survival time was significantly lower in L5-6 (47 vs. 22 months, p = 0.002) and two-level DIAM (TM) implantation (46 vs. 18 months, p = 0.01) compared with L4-5 and one-level DIAM (TM) implantation. The current results suggest that 8% of the patients who have a DIAM (TM) implantation for primary lumbar spinal stenosis or disc herniation are expected to undergo reoperation at the same level within 4 years after surgery. Based on the limited data set, DIAM (TM) implantation at L5-6 and two-level in patients with LSTV are significant risk factors for reoperation.
C1 [Sur, Yoo-Joon; Kong, Chae-Gwan; Park, Jong-Beom] Catholic Univ Korea, Coll Med, Uijeongbu St Marys Hosp, Dept Orthopaed Surg, Uijeongbu Si 480717, Kyunggi Do, South Korea.
RP Park, JB (通讯作者)，Catholic Univ Korea, Coll Med, Uijeongbu St Marys Hosp, Dept Orthopaed Surg, 65-1 Kumho Dong, Uijeongbu Si 480717, Kyunggi Do, South Korea.
EM spinepjb@catholic.ac.kr
CR Aihara T, 2005, J BONE JOINT SURG BR, V87B, P687, DOI 10.1302/0301-620X.87B5.15727
   Anjarwalla NK, 2007, EUR SPINE J, V16, P1842, DOI 10.1007/s00586-007-0393-z
   Bellini CM, 2007, J SPINAL DISORD TECH, V20, P423, DOI 10.1097/BSD.0b013e318031af6f
   Christie SD, 2005, SPINE, V30, pS73, DOI 10.1097/01.brs.0000174532.58468.6c
   Crawford RJ, 2009, CLIN BIOMECH, V24, P467, DOI 10.1016/j.clinbiomech.2009.04.003
   DAVIS RA, 1994, J NEUROSURG, V80, P415, DOI 10.3171/jns.1994.80.3.0415
   Gaston P, 2003, J BONE JOINT SURG BR, V85B, P535, DOI 10.1302/0301-620X.85B4.13813
   Hrabalek L, 2009, ACTA CHIR ORTHOP TR, V76, P417
   Hughes RJ, 2004, CLIN RADIOL, V59, P984, DOI 10.1016/j.crad.2004.02.019
   Jansson KA, 2005, EUR SPINE J, V14, P659, DOI 10.1007/s00586-004-0851-9
   Javid MJ, 1998, J NEUROSURG, V89, P1, DOI 10.3171/jns.1998.89.1.0001
   KATZ JN, 1991, J BONE JOINT SURG AM, V73A, P809, DOI 10.2106/00004623-199173060-00003
   Kim K, 2007, J BONE MINER RES, V22, pS379
   Kim MS, 2009, SPINE, V34, P24, DOI 10.1097/BRS.0b013e31818f9116
   Kong CG, 2008, ASIAN SPINE J, V2, P34, DOI 10.4184/asj.2008.2.1.34
   Lee CS, 2009, EUR SPINE J, V18, P1637, DOI 10.1007/s00586-009-1060-3
   Levin DA, 2007, BULL HOSP JT DIS, V65, P29
   Luoma K, 2004, SPINE, V29, P200, DOI 10.1097/01.BRS.0000107223.02346.A8
   Martin BI, 2007, SPINE, V32, P2119, DOI 10.1097/BRS.0b013e318145a56a
   Martin BI, 2007, SPINE, V32, P382, DOI 10.1097/01.brs.0000254104.55716.46
   Park P, 2004, SPINE, V29, P1938, DOI 10.1097/01.brs.0000137069.88904.03
   Sengupta DK, 2004, ORTHOP CLIN N AM, V35, P43, DOI 10.1016/S0030-5898(03)00087-7
   Sobottke R, 2009, EUR SPINE J, V18, P1494, DOI 10.1007/s00586-009-1081-y
   Stoll TM, 2002, EUR SPINE J, V11, pS170, DOI 10.1007/s00586-002-0438-2
   Takeshima T, 2000, SPINE, V25, P450, DOI 10.1097/00007632-200002150-00010
   Taylor Jean, 2007, Neurosurg Focus, V22, pE6
   TINI PG, 1977, RHEUMATOL REHABIL, V16, P180, DOI 10.1093/rheumatology/16.3.180
   Vergauwen S, 1997, Eur Spine J, V6, P168, DOI 10.1007/BF01301431
NR 28
TC 15
Z9 19
U1 0
U2 12
PU SPRINGER
PI NEW YORK
PA 233 SPRING ST, NEW YORK, NY 10013 USA
SN 0940-6719
EI 1432-0932
J9 EUR SPINE J
JI Eur. Spine J.
PD FEB
PY 2011
VL 20
IS 2
BP 280
EP 288
DI 10.1007/s00586-010-1599-z
PG 9
WC Clinical Neurology; Orthopedics
WE Science Citation Index Expanded (SCI-EXPANDED)
SC Neurosciences & Neurology; Orthopedics
GA 712NK
UT WOS:000286673300017
PM 20953966
OA Green Published
DA 2022-11-02
ER

PT J
AU Tapp, SJ
   Martin, BI
   Tosteson, TD
   Lurie, JD
   Weinstein, MC
   Deyo, RA
   Mirza, SK
   Tosteson, ANA
AF Tapp, Stephanie J.
   Martin, Brook I.
   Tosteson, Tor D.
   Lurie, Jon D.
   Weinstein, Milton C.
   Deyo, Richard A.
   Mirza, Sohail K.
   Tosteson, Anna N. A.
TI Understanding the value of minimally invasive procedures for the
   treatment of lumbar spinal stenosis: the case of interspinous spacer
   devices
SO SPINE JOURNAL
LA English
DT Article
DE Back pain; Cost; Cost-effectiveness analysis; Decompression surgery;
   Interspinous spacer device; Lumbar spine; Medicare; Reoperation; Spinal
   stenosis; Spine surgery
ID 2-YEAR FOLLOW-UP; NEUROGENIC INTERMITTENT CLAUDICATION; LONG-TERM
   OUTCOMES; QUALITY-OF-LIFE; X-STOP; DEGENERATIVE-SPONDYLOLISTHESIS;
   DECOMPRESSIVE SURGERY; COST-EFFECTIVENESS; MULTICENTER; IMPLANT
AB BACKGROUND CONTEXT: Minimally invasive lumbar spinal stenosis procedures have uncertain long-term value.
   PURPOSE: This study sought to characterize factors affecting the long-term cost-effectiveness of such procedures using interspinous spacer devices ("spacers") relative to decompression surgery as a case study.
   STUDY DESIGN: Model-based cost-effectiveness analysis.
   PATIENT SAMPLE: The Medicare Provider Analysis and Review database for the years 20052009 was used to model a group of 65-year-old patients with spinal stenosis who had no previous spine surgery and no contraindications to decompression surgery.
   OUTCOME MEASURES: Costs, quality-adjusted life years (QALYs), and cost per QALY gained were the outcome measures.
   METHODS: A Markov model tracked health utility and costs over 10 years for a 65-year-old cohort under three care strategies: conservative care, spacer surgery, and decompression surgery. Incremental cost-effectiveness ratios (ICER) reported as cost per QALY gained included direct medical costs for surgery. Medicare claims data were used to estimate complication rates, reoperation, and related costs within 3 years. Utilities and long-term reoperation rates for decompression were derived from published studies. Spacer failure requiring reoperation beyond 3 years and post-spacer health utilities are uncertain and were evaluated through sensitivity analyses. In the base-case, the spacer failure rate was held constant for years 4-10 (cumulative failure: 47%). In a "worst-case" analysis, the 10-year cumulative reoperation rate was increased steeply (to 90%). Threshold analyses were performed to determine the impact of failure and post-spacer health utility on the cost-effectiveness of spacer surgery.
   RESULTS: The spacer strategy had an ICER of $89,500/QALY gained under base-case assumptions, and remained under $100,000 as long as the 10-year cumulative probability of reoperation did not exceed 54%. Under worst-case assumptions, the spacer ICER was $482,000/QALY and fell below $100,000 only if post-spacer utility was 0.01 greater than post-decompression utility or the cost of spacer surgery was $1,600 less than the cost of decompression surgery.
   CONCLUSIONS: Spacers may provide a reasonably cost-effective initial treatment option for patients with lumbar spinal stenosis. Their value is expected to improve if procedure costs are lower in outpatient settings where these procedures are increasingly being performed. Decision analysis is useful for characterizing the long-term cost-effectiveness potential for minimally invasive spinal stenosis treatments and highlights the importance of complication rates and prospective health utility assessment. (C) 2017 Published by Elsevier Inc.
C1 [Tapp, Stephanie J.; Tosteson, Tor D.; Lurie, Jon D.; Tosteson, Anna N. A.] Geisel Sch Med Dartmouth, Dartmouth Inst Hlth Policy & Clin Practice, Multidisciplinary Clin Res Ctr Musculoskeletal Di, One Med Ctr Dr HB 7505, Lebanon, NH 03756 USA.
   [Martin, Brook I.] Univ Utah, Dept Orthopaed, Salt Lake City, UT 84158 USA.
   [Weinstein, Milton C.] Harvard Med Sch, Harvard TH Chan Sch Publ Hlth, Dept Hlth Policy & Management, 718 Huntington Ave, Boston, MA 02115 USA.
   [Deyo, Richard A.] Oregon Hlth & Sci Univ, Dept Family Med, 3181 SW Sam Jackson Pk Rd, Portland, OR 97239 USA.
   [Deyo, Richard A.] Oregon Hlth & Sci Univ, Dept Internal Med, 3181 SW Sam Jackson Pk Rd, Portland, OR 97239 USA.
   [Mirza, Sohail K.] Dartmouth Hitchcock Med Ctr, Dept Orthopaed, One Med Ctr Dr, Lebanon, NH 03756 USA.
RP Tosteson, ANA (通讯作者)，Geisel Sch Med Dartmouth, Dartmouth Inst Hlth Policy & Clin Practice, Multidisciplinary Clin Res Ctr Musculoskeletal Di, One Med Ctr Dr HB 7505, Lebanon, NH 03756 USA.
EM anna.n.a.tosteson@dartmouth.edu
RI Martin, Brook/L-4698-2019
OI Tapp, Stephanie/0000-0002-1813-2568
FU Agency for Healthcare Research and Quality [R01HSO18405]; National
   Institute for Arthritis, Musculoskeletal and Skin Diseases
   [P60AR062799]; AGENCY FOR HEALTHCARE RESEARCH AND QUALITY [R01HS018405]
   Funding Source: NIH RePORTER; NATIONAL CANCER INSTITUTE [P30CA023108]
   Funding Source: NIH RePORTER; NATIONAL INSTITUTE OF ARTHRITIS AND
   MUSCULOSKELETAL AND SKIN DISEASES [P60AR062799] Funding Source: NIH
   RePORTER
FX Research reported in this publication was supported by grants from the
   Agency for Healthcare Research and Quality (R01HSO18405) and from the
   National Institute for Arthritis, Musculoskeletal and Skin Diseases
   (P60AR062799)
CR Arias E, 2012, NATL VITAL STAT REPO, V61
   Atlas SJ, 2005, SPINE, V30, P936, DOI 10.1097/01.brs.0000158953.57966.c0
   Beyer F, 2013, EUR SPINE J, V22, P2015, DOI 10.1007/s00586-013-2790-9
   Bowers C, 2010, NEUROSURG FOCUS, V28, DOI 10.3171/2010.3.FOCUS1047
   Burnett MG, 2010, J NEUROSURG-SPINE, V13, P39, DOI 10.3171/2010.3.SPINE09552
   Cutler DM, 2006, NEW ENGL J MED, V355, P920, DOI 10.1056/NEJMsa054744
   Deyo RA, 2013, SPINE, V38, P865, DOI 10.1097/BRS.0b013e31828631b8
   Hartjen CA, 2012, J SPINAL DISORD TECH, V29, P305
   Katz JN, 1996, SPINE, V21, P92, DOI 10.1097/00007632-199601010-00022
   Kondrashov DG, 2007, INTERNET J MINIM INV, P1
   Lurie JD, 2015, SPINE, V40, P63, DOI 10.1097/BRS.0000000000000731
   Machado GC, 2015, PLOS ONE, V10, DOI 10.1371/journal.pone.0122800
   Martin BI, 2007, SPINE, V32, P382, DOI 10.1097/01.brs.0000254104.55716.46
   Martin BI, 2012, SPINE J, V12, P89, DOI 10.1016/j.spinee.2011.11.010
   Miller LE, 2012, PAIN RES TREAT, V2012, DOI 10.1155/2012/823509
   Moojen WA, 2015, BMJ-BRIT MED J, V350, DOI 10.1136/bmj.h1664
   Moojen WA, 2011, EUR SPINE J, V20, P1596, DOI 10.1007/s00586-011-1873-8
   Nichol MB, 2001, MED DECIS MAKING, V21, P105, DOI 10.1177/02729890122062352
   Overdevest GM, 2011, BMC MUSCULOSKEL DIS, V12, DOI 10.1186/1471-2474-12-57
   Parker SL, 2015, INT J SPINE SURG, V9, DOI 10.14444/2028
   Patil CG, 2014, SPINE J, V14, P1484, DOI 10.1016/j.spinee.2013.08.053
   Phan Kevin, 2016, J Spine Surg, V2, P31, DOI 10.21037/jss.2016.01.07
   Postacchini R, 2011, SPINE J, V11, P933, DOI 10.1016/j.spinee.2011.08.419
   Puzzilli F, 2014, CLIN NEUROL NEUROSUR, V124, P166, DOI 10.1016/j.clineuro.2014.07.004
   Richter A, 2014, J SPINAL DISORD TECH, V27, P336, DOI 10.1097/BSD.0b013e31825f7203
   Skidmore G, 2011, SPINE, V36, pE345, DOI 10.1097/BRS.0b013e3181f2ed2f
   Sobottke R, 2010, MINIM INVAS NEUROSUR, V53, P179, DOI 10.1055/s-0030-1263108
   Stromqvist BH, 2013, SPINE, V38, P1436, DOI 10.1097/BRS.0b013e31828ba413
   Tosteson ANA, 2011, SPINE, V36, P2061, DOI 10.1097/BRS.0b013e318235457b
   Tosteson ANA, 2008, ANN INTERN MED, V149, P845, DOI 10.7326/0003-4819-149-12-200812160-00003
   Verhoof OJ, 2008, EUR SPINE J, V17, P188, DOI 10.1007/s00586-007-0492-x
   Wu AM, 2014, PLOS ONE, V9, DOI 10.1371/journal.pone.0097142
   Xu C, 2013, INT ORTHOP, V37, P2199, DOI 10.1007/s00264-013-2006-2
   Yano S, 2008, NEUROSURGERY, V63, P108, DOI 10.1227/01.NEU.0000310693.86660.D3
   Zucherman JF, 2005, SPINE, V30, P1351, DOI 10.1097/01.brs.0000166618.42749.d1
   Zucherman JF, 2004, EUR SPINE J, V13, P22, DOI 10.1007/s00586-003-0581-4
NR 36
TC 12
Z9 12
U1 0
U2 3
PU ELSEVIER SCIENCE INC
PI NEW YORK
PA 360 PARK AVE SOUTH, NEW YORK, NY 10010-1710 USA
SN 1529-9430
EI 1878-1632
J9 SPINE J
JI Spine Journal
PD APR
PY 2018
VL 18
IS 4
BP 584
EP 592
DI 10.1016/j.spinee.2017.08.246
PG 9
WC Clinical Neurology; Orthopedics
WE Science Citation Index Expanded (SCI-EXPANDED)
SC Neurosciences & Neurology; Orthopedics
GA GD5YI
UT WOS:000430584300005
PM 28847740
DA 2022-11-02
ER

PT J
AU Kim, KM
   Kim, HS
   Choi, KH
   Ahn, WS
AF Kim, KM
   Kim, HS
   Choi, KH
   Ahn, WS
TI Cephalic spreading levels after volumetric caudal epidural injections in
   chronic low back pain
SO JOURNAL OF KOREAN MEDICAL SCIENCE
LA English
DT Article
DE epidural space; anesthesia, epidural; injection, epidural; low back pain
AB The volumetric caudal epidural steroid injection has been advocated to facilitate the delivery of medications to the lesion site. This study was aimed to examine the actual spreading patterns of this technique, using epidurogram. A total of 32 patients with chronic low back pain accompanied by radiculopathy of various causes (degenerative spondylosis, herniated nucleus pulposus, spondylolisthesis, and spinal stenosis) were included. The volumetric caudal epidural injection of the 10 mL mixture of contrast medium 5 mL, 0.5% bupivacaine 1 mL, triamcinolone 1.5 mL (60 mg) and normal saline 25 mL was performed. Immediately after the cessation of the first spread, the subsequent solution of another 10 mL of contrast medium 5 mL, 0.5% bupivacaine 1 mL and normal saline 4 mL was injected. This procedure was repeated serially until the total volume to be 50 mL. Continuous fluoroscopic imaging was obtained after each injection. Average time taken to complete the study was 37 sec per every 10 mt. The spreading levels of the mixture were distributed mainly at mid to lower lumbar area in the majority of the patients. During the subsequent injections, the levels were not changed significantly. This was thought to be due to the minimal resistance in cephalad direction, anatomic variations and Starling effect of epidural space.
C1 Hallym Univ, Coll Med, Hankang Sacred Heart Hosp, Dept Anesthesiol & Pain Med, Seoul 150719, South Korea.
   Sungkyunkwan Univ, Sch Med, Kangbuk Samsung Med Ctr, Dept Anesthesiol, Seoul, South Korea.
RP Kim, HS (通讯作者)，Hallym Univ, Coll Med, Hankang Sacred Heart Hosp, Dept Anesthesiol & Pain Med, 94-200 Yeongdeungpo Dong, Seoul 150719, South Korea.
RI Ahn, Wonsik/B-9204-2011
CR BROMAGE PR, 1962, BRIT J ANAESTH, V34, P161, DOI 10.1093/bja/34.3.161
   BRYCE-SMITH R, 1954, Anaesthesia, V9, P201, DOI 10.1111/j.1365-2044.1954.tb01563.x
   BURN JM, 1973, BRIT J ANAESTH, V45, P338, DOI 10.1093/bja/45.4.338
   CHENG PA, 1963, ANESTH ANALG, V42, P398
   CYRIAX J, 1984, TXB ORTHOPAEDIC MED, V2, P177
   DALY P, 1970, ANAESTHESIA, V25, P346, DOI 10.1111/j.1365-2044.1970.tb00219.x
   FOLDES F F, 1956, Curr Res Anesth Analg, V35, P33
   GRUNDY EM, 1978, BRIT J ANAESTH, V50, P805, DOI 10.1093/bja/50.8.805
   Kim YC, 1998, ACTA ANAESTH SCAND, V42, P1092, DOI 10.1111/j.1399-6576.1998.tb05382.x
   PARK WY, 1982, ANESTHESIOLOGY, V56, P318, DOI 10.1097/00000542-198204000-00020
   WEINSTEIN SM, 1995, SPINE, V20, P1842, DOI 10.1097/00007632-199508150-00018
NR 11
TC 33
Z9 34
U1 0
U2 3
PU KOREAN ACAD MEDICAL SCIENCES
PI SEOUL
PA 302 75 DONG DU ICHON, DONG YONGSAN KU, SEOUL 140 031, SOUTH KOREA
SN 1011-8934
J9 J KOREAN MED SCI
JI J. Korean Med. Sci.
PD APR
PY 2001
VL 16
IS 2
BP 193
EP 197
DI 10.3346/jkms.2001.16.2.193
PG 5
WC Medicine, General & Internal
WE Science Citation Index Expanded (SCI-EXPANDED)
SC General & Internal Medicine
GA 426PC
UT WOS:000168356700011
PM 11306746
OA Green Published
DA 2022-11-02
ER

PT J
AU Tsai, TT
   Tai, CL
   Ho, NYJ
   Lai, PL
   Fu, TS
   Niu, CC
   Chen, LH
   Chen, WJ
AF Tsai, Tsung-Ting
   Tai, Ching-Lung
   Ho, Natalie Yi-Ju
   Lai, Po-Liang
   Fu, Tsai-Sheng
   Niu, Chi-Chien
   Chen, Lih-Huei
   Chen, Wen-Jer
TI Effects of Strontium Ranelate on Spinal Interbody Fusion Surgery in an
   Osteoporotic Rat Model
SO PLOS ONE
LA English
DT Article
ID BONE-FORMATION; POSTMENOPAUSAL OSTEOPOROSIS; STENOSIS; FRACTURE;
   DEGENERATION; RESORPTION; RESISTANCE; FIXATION; RISK
AB Osteoporosis is a bone disease that afflicts millions of people around the world, and a variety of spinal integrity issues, such as degenerative spinal stenosis and spondylolisthesis, are frequently concomitant with osteoporosis and are sometimes treated with spinal interbody fusion surgery. Previous studies have demonstrated the efficacy of strontium ranelate (SrR) treatment of osteoporosis in improving bone strength, promoting bone remodeling, and reducing the risk of fractures, but its effects on interbody fusion surgery have not been adequately investigated. SrR-treated rats subjected to interbody fusion surgery exhibited significantly higher lumbar vertebral bone mineral density after 12 weeks of treatment than rats subjected to the same surgery but not treated with SrR. Furthermore, histological and radiographic assessments showed that a greater amount of newly formed bone tissue was present and that better fusion union occurred in the SrR-treated rats than in the untreated rats. Taken together, these results show significant differences in bone mineral density, PINP level, histological score, SrR content and mechanical testing, which demonstrate a relatively moderate effect of SrR treatment on bone strength and remodeling in the specific context of recovery after an interbody fusion surgery, and suggest the potential of SrR treatment as an effective adjunct to spinal interbody fusion surgery for human patients.
C1 [Tsai, Tsung-Ting; Ho, Natalie Yi-Ju; Lai, Po-Liang; Fu, Tsai-Sheng; Niu, Chi-Chien; Chen, Lih-Huei; Chen, Wen-Jer] Chang Gung Mem Hosp, Bone & Joint Res Ctr, Dept Orthopaed Surg, Spine Sect, Taoyuan, Taiwan.
   [Tai, Ching-Lung; Ho, Natalie Yi-Ju; Lai, Po-Liang; Fu, Tsai-Sheng; Niu, Chi-Chien; Chen, Lih-Huei; Chen, Wen-Jer] Chang Gung Univ, Coll Med, Taoyuan, Taiwan.
   [Tai, Ching-Lung] Chang Gung Univ, Grad Inst Med Mech, Dept Mech Engn, Taoyuan, Taiwan.
RP Tai, CL (通讯作者)，Chang Gung Univ, Grad Inst Med Mech, Dept Mech Engn, Taoyuan, Taiwan.
EM taici@mail.cgu.edu.tw
RI Niu, Chi-Chien/AAT-4229-2021
OI Tai, Ching-Lung/0000-0002-9084-4885
FU Chang Gung Memorial Hospital, Linkou [CMRPG3C0112]
FX This study was supported by Chang Gung Memorial Hospital, Linkou
   (CMRPG3C0112). http://www.chang-gung.com/en/. The funders had no role in
   study design, data collection and analysis, decision to publish, or
   preparation of the manuscript.
CR Ammann P, 2004, J BONE MINER RES, V19, P2012, DOI 10.1359/JBMR.040906
   [Anonymous], 2000, NIH Consens Statement, V17, P1
   Bain SD, 2009, OSTEOPOROSIS INT, V20, P1417, DOI 10.1007/s00198-008-0815-8
   Bonnelye E, 2008, BONE, V42, P129, DOI 10.1016/j.bone.2007.08.043
   BRIDWELL KH, 1993, J SPINAL DISORD, V6, P461, DOI 10.1097/00002517-199306060-00001
   Bruel A, 2011, CALCIFIED TISSUE INT, V88, P142, DOI 10.1007/s00223-010-9439-z
   Cavagna R, 2008, J SPINAL DISORD TECH, V21, P86, DOI 10.1097/BSD.0b013e3180590c23
   Cebesoy O, 2007, JOINT BONE SPINE, V74, P590, DOI 10.1016/j.jbspin.2007.01.034
   COE JD, 1990, SPINE, V15, P902, DOI 10.1097/00007632-199009000-00012
   Farlay D, 2005, J BONE MINER RES, V20, P1569, DOI 10.1359/JBMR.050405
   Glassman SD, 2009, J BONE JOINT SURG AM, V91A, P783, DOI 10.2106/JBJS.H.00288
   GOLDBERG VM, 1985, J ORTHOPAED RES, V3, P389, DOI 10.1002/jor.1100030401
   Gordjestani M, 2006, CELLS TISSUES ORGANS, V184, P148, DOI 10.1159/000099621
   Johnell O, 2006, OSTEOPOROSIS INT, V17, P1726, DOI 10.1007/s00198-006-0172-4
   Keorochana G, 2010, SPINE J, V10, P1014, DOI 10.1016/j.spinee.2010.08.013
   Lane NE, 2003, ARTHRITIS RES THER, V5, P214, DOI 10.1186/ar797
   Marie PJ, 2006, CURR OPIN RHEUMATOL, V18, pS11, DOI 10.1097/01.bor.0000229522.89546.7b
   MARIE PJ, 1993, J BONE MINER RES, V8, P607
   Meunier PJ, 2004, NEW ENGL J MED, V350, P459, DOI 10.1056/NEJMoa022436
   Okuda S, 2006, J NEUROSURG-SPINE, V4, P304, DOI 10.3171/spi.2006.4.4.304
   Ozturan KE, 2011, J ORTHOP RES, V29, P138, DOI 10.1002/jor.21204
   Reginster JY, 2008, ARTHRITIS RHEUM-US, V58, P1687, DOI 10.1002/art.23461
   Sato J, 2014, GLOBAL SPINE J, V04, P165
   Seeman E, 2008, J BONE MINER RES, V23, P433, DOI 10.1359/JBMR.071105
   Sherman S, 2001, ANN NY ACAD SCI, V949, P188
   SIENKIEWICZ PJ, 1987, CLIN ORTHOP RELAT R, P172
   Szpalski M, 2003, EUR SPINE J, V12, pS170, DOI 10.1007/s00586-003-0612-1
   Walsh AJL, 2004, SPINE, V29, P156, DOI 10.1097/01.BRS.0000107231.67854.9F
   Yone K, 1996, SPINE, V21, P242, DOI 10.1097/00007632-199601150-00016
   Zhang HN, 2009, J NEUROSURG-SPINE, V10, P522, DOI 10.3171/2009.2.SPINE08925
NR 30
TC 9
Z9 10
U1 0
U2 6
PU PUBLIC LIBRARY SCIENCE
PI SAN FRANCISCO
PA 1160 BATTERY STREET, STE 100, SAN FRANCISCO, CA 94111 USA
SN 1932-6203
J9 PLOS ONE
JI PLoS One
PD JAN 4
PY 2017
VL 12
IS 1
AR e0167296
DI 10.1371/journal.pone.0167296
PG 16
WC Multidisciplinary Sciences
WE Science Citation Index Expanded (SCI-EXPANDED)
SC Science & Technology - Other Topics
GA EH2TP
UT WOS:000391621500009
PM 28052066
OA gold, Green Published, Green Submitted
DA 2022-11-02
ER

PT J
AU Yoshimoto, H
   Sato, S
   Masuda, T
   Kanno, T
   Shundo, M
   Hyakumachi, T
   Yanagibashi, Y
AF Yoshimoto, H
   Sato, S
   Masuda, T
   Kanno, T
   Shundo, M
   Hyakumachi, T
   Yanagibashi, Y
TI Spinopelvic alignment in patients with osteoarthrosis of the hip - A
   radiographic comparison to patients with low back pain
SO SPINE
LA English
DT Article
DE hip-spine syndrome; spinopelvic alignment; hip osteoarthrosis; pelvic
   incidence; pelvic lordosis
ID STANDING LATERAL RADIOGRAPHS; SAGITTAL SPINAL ALIGNMENT; ADULT
   VOLUNTEERS; ISTHMIC SPONDYLOLISTHESIS; PELVIC INCIDENCE; PLANE
   ALIGNMENT; FEMORAL-HEAD; LORDOSIS; BALANCE; PROFILE
AB Study Design. A retrospective, age- and sex-matched radiographic study.
   Objectives. To investigate the spinopelvic alignment in patients with osteoarthosis of the hip (HOA) and those with low back pain (LBP) and to determine the characteristics and differences in both groups.
   Summary of Background Data. Hip-spine syndrome, first described by Offierski and MacNab, is quite an important pathology when treating patients with pain in their low back and lower extremities. However, despite it being a well-known entity, few papers have adequately investigated and assessed the spinopelvic alignment in patients with hip-spine syndrome.
   Methods. Sagittal and coronal spinopelvic alignments were investigated in 150 patients with HOA and 150 with LBP using radiographs of the whole spine in both anteroposterior and lateral views. Parameters measured in this study were lumbar lordosis (LL), sacral slope (SS), the shift of the sagittal C7 plumb line, pelvic incidence (PI), and pelvic tilt (PT) on the lateral radiographs. On the anteroposterior (AP) films, lumbar scoliosis, pelvic obliquity, leg length discrepancy, the shift of the coronal C7 plumb line, and Sharp angle were measured. These parameters were compared between the two groups. In patients with HOA, the relationships between Sharp angle and other parameters were also analyzed to clarify the possible influence of sagittal and coronal spinopelvic alignments on HOA without acetabular dysplasia.
   Results. LL, SS, PI, and PO were found to be less in patients with LBP compared with those with HOA, and there was no significant difference in LS between the two groups. PI was significantly greater in HOA patients and strongly correlated to PT, SS, and LL ( i. e., as the PI increased so did the PT, SS, and LL). Sharp angles were also significantly greater in HOA patients and strongly correlated to age, LL and SS ( i. e., as Sharp angles increased so did LL and SS); however, age decreased in the hip patients.
   Conclusions. These findings suggest that higher PI in the younger individual may contribute to the development of HOA in later life without both lumbar kyphosis and acetabular dysplasia because of the anterior uncovering of the acetabulum. More investigation will be expected to analyze the spinopelvic alignment in patients with hip spine syndrome.
C1 Eniwa Hosp, Dept Orthopaed Surg, Eniwa 0611408, Japan.
RP Yoshimoto, H (通讯作者)，Eniwa Hosp, Dept Orthopaed Surg, 28-6,Koganecho, Eniwa 0611408, Japan.
EM yoshim@oak.ocn.ne.jp
CR BERNHARDT M, 1989, SPINE, V14, P717, DOI 10.1097/00007632-198907000-00012
   Chosa E, 2003, J BONE JOINT SURG BR, V85B, P826, DOI 10.1302/0301-620X.85B6.14146
   CROWE JF, 1979, J BONE JOINT SURG AM, V61, P15, DOI 10.2106/00004623-197961010-00004
   DUVALBEAUPERE G, 1992, ANN BIOMED ENG, V20, P451, DOI 10.1007/BF02368136
   Fogel Guy R, 2003, Spine J, V3, P238, DOI 10.1016/S1529-9430(02)00453-9
   Gardocki Raymond J, 2002, Spine J, V2, P421, DOI 10.1016/S1529-9430(02)00426-6
   GELB DE, 1995, SPINE, V20, P1351, DOI 10.1097/00007632-199506000-00005
   Hammerberg EM, 2003, J SPINAL DISORD TECH, V16, P44, DOI 10.1097/00024720-200302000-00008
   Hanson DS, 2002, SPINE, V27, P2026, DOI 10.1097/00007632-200209150-00011
   HARRIS WH, 1986, CLIN ORTHOP RELAT R, P20
   Huang RP, 2003, SPINE, V28, P2381, DOI 10.1097/01.BRS.0000085325.42542.38
   Jackson RP, 2000, SPINE, V25, P2808, DOI 10.1097/00007632-200011010-00014
   Jackson RP, 1998, SPINE, V23, P1750, DOI 10.1097/00007632-199808150-00008
   Jackson RP, 2000, SPINE, V25, P575, DOI 10.1097/00007632-200003010-00008
   Jackson RP, 2003, SPINE, V28, P151, DOI 10.1097/00007632-200301150-00011
   JACKSON RP, 1994, SPINE, V19, P1611, DOI 10.1097/00007632-199407001-00010
   KONISHI N, 1993, J BONE JOINT SURG AM, V75A, P1318, DOI 10.2106/00004623-199309000-00007
   Legaye J, 1998, Eur Spine J, V7, P99, DOI 10.1007/s005860050038
   Lequesne M, 2002, JOINT BONE SPINE, V69, P109, DOI 10.1016/S1297-319X(02)00358-5
   Mac-Thiong JM, 2003, SPINE, V28, P1404, DOI 10.1097/01.BRS.0000067118.60199.D1
   Marks MC, 2003, SPINE, V28, P1176, DOI 10.1097/00007632-200306010-00018
   Marty C, 2002, EUR SPINE J, V11, P119, DOI 10.1007/s00586-001-0349-7
   NAKAMURA S, 1989, CLIN ORTHOP RELAT R, P190
   OFFIERSKI CM, 1983, SPINE, V8, P316, DOI 10.1097/00007632-198304000-00014
   Rajnics P, 2002, J SPINAL DISORD TECH, V15, P24, DOI 10.1097/00024720-200202000-00004
   Rajnics P, 2001, J Spinal Disord, V14, P135, DOI 10.1097/00002517-200104000-00008
   Schwab FJ, 1997, SPINE, V22, P1661, DOI 10.1097/00007632-199707150-00026
   SHARP IK, 1961, J BONE JOINT SURG BR, V43, P268, DOI 10.1302/0301-620X.43B2.268
   TAKEMITSU Y, 1988, SPINE, V13, P1317, DOI 10.1097/00007632-198811000-00019
   Vaz G, 2002, EUR SPINE J, V11, P80, DOI 10.1007/s005860000224
   Vedantam R, 1998, SPINE, V23, P211, DOI 10.1097/00007632-199801150-00012
   Vedantam R, 2000, SPINE, V25, P2204, DOI 10.1097/00007632-200009010-00011
   Watanabe W, 2002, ORTHOPEDICS, V25, P321
   Wiberg G., 1939, ACTA CHIR SCAND, V83, P29
NR 34
TC 110
Z9 133
U1 0
U2 16
PU LIPPINCOTT WILLIAMS & WILKINS
PI PHILADELPHIA
PA 530 WALNUT ST, PHILADELPHIA, PA 19106-3621 USA
SN 0362-2436
J9 SPINE
JI SPINE
PD JUL 15
PY 2005
VL 30
IS 14
BP 1650
EP 1657
DI 10.1097/01.brs.0000169446.69758.fa
PG 8
WC Clinical Neurology; Orthopedics
WE Science Citation Index Expanded (SCI-EXPANDED)
SC Neurosciences & Neurology; Orthopedics
GA 945QR
UT WOS:000230517700014
PM 16025036
DA 2022-11-02
ER

PT J
AU Chang, DG
   Ha, KY
   Kim, YH
   Lee, EW
AF Chang, Dong-Gune
   Ha, Kee-Yong
   Kim, Young-Hoon
   Lee, Eun-Whan
TI Spinopelvic Alignment by Different Surgical Methods in the Treatment of
   Degenerative Sagittal Imbalance of the Lumbar Spine
SO CLINICAL SPINE SURGERY
LA English
DT Article
DE degenerative sagittal imbalance; spinopelvic alignment; pedicle
   subtraction osteotomy; iliac fixation
ID PEDICLE SUBTRACTION OSTEOTOMY; INTERBODY FUSION; PLANE DEFORMITY;
   RISK-FACTORS; FLAT BACK; FIXATION; PARAMETERS; SCOLIOSIS; S1;
   SPONDYLOLISTHESIS
AB Study Design: A retrospective comparative study.
   Objective: To compare pedicle subtraction osteotomy (PSO) and iliac fixation (ILF) without osteotomy as methods of correcting lumbar spine deformities due to degenerative sagittal imbalance (DSI) through the evaluation of the changes in spinopelvic alignment.
   Summary of Background Data: Many papers have reported the surgical results after PSO and ILF for patients with fixed adult deformities. However, little is known about the difference between PSO and ILF corrections of spinopelvic alignment in adults with DSI.
   Methods: DSI patients who had undergone PSO or ILF with a minimum of 2-year follow-up (FU) were retrospectively studied in PSO (n = 30) or ILF (n = 25) groups. Lumbar lordosis (LL), thoracic kyphosis (TK), and sagittal vertical axis (SVA) were measured as spinal parameters and pelvic incidence (PI), sacral slope (SS), and pelvic tilt (PT) were used as measurements of pelvic parameters. Clinical outcomes were evaluated using a visual analogue scale (VAS) and Oswestry Disability Index (ODI) scores.
   Results: There were no statistically significant differences between the PSO and ILF groups with regard to age and fused segments, but there were significant differences in operative time and estimated blood loss. Concerning spinal parameters, there were significant increases of LL and TK in PSO group immediate postoperatively (LL: P = 0.014, TK: P = 0.017) and at the 2-year FU (LL: P = 0.021, TK: P = 0.022), but no significant difference in SVA was evident between the 2 groups. Within the pelvic parameters, there was a significant increase of SS and decrease of PT in the ILF group immediate postoperatively (SS: P = 0.013, PT: P = 0.009) and at the 2-year FU (SS: P = 0.024, PT: P = 0.027), but the PI in both groups was not changed after surgery and there was no significant difference between 2 groups. VAS and ODI were significantly improved after surgery in both groups.
   Conclusions: The PSO group was better than the ILF group in the correction of the LL and TK, but not with regard to the pelvic parameters. The ILF group was superior in the correction of the pelvic orientation as compared with the PSO group when the PI was constant after surgery. Ultimately, ILF effectively achieves better correction of the pelvic parameters (SS and PT).
C1 [Chang, Dong-Gune] Inje Univ, Sanggye Paik Hosp, Coll Med, Dept Orthopaed Surg, Gimhae, Gyeongsangnam D, South Korea.
   [Ha, Kee-Yong; Kim, Young-Hoon; Lee, Eun-Whan] Catholic Univ Korea, Seoul St Marys Hosp, Coll Med, Dept Orthopaed Surg, 505 Banpo Dong, Seoul 137701, South Korea.
RP Ha, KY (通讯作者)，Catholic Univ Korea, Seoul St Marys Hosp, Coll Med, Dept Orthopaed Surg, 505 Banpo Dong, Seoul 137701, South Korea.
EM kyh@catholic.ac.kr
FU Institutional Review Board of Seoul St Mary's Hospital [KC11RISI0801]
FX This study was approved by the Institutional Review Board of Seoul St
   Mary's Hospital (KC11RISI0801).
CR Asher MA, 2000, SPINE, V25, P2381, DOI 10.1097/00007632-200009150-00018
   Baek SW, 2013, INT ORTHOP, V37, P1973, DOI 10.1007/s00264-013-2000-8
   Berven SH, 2001, SPINE, V26, P2036, DOI 10.1097/00007632-200109150-00020
   Booth KC, 1999, SPINE, V24, P1712, DOI 10.1097/00007632-199908150-00013
   Bridwell KH, 2003, J BONE JOINT SURG AM, V85A, P454, DOI 10.2106/00004623-200303000-00009
   Cho KJ, 2005, SPINE, V30, P2030, DOI 10.1097/01.brs.0000179085.92998.ee
   Cho KJ, 2013, SPINE, V38, pE1561, DOI 10.1097/BRS.0b013e3182a63c29
   Cho KJ, 2010, SPINE, V35, P1595, DOI 10.1097/BRS.0b013e3181bdad89
   Daffner Scott D, 2003, Am J Orthop (Belle Mead NJ), V32, P77
   Delisle A, 1997, IEEE Trans Rehabil Eng, V5, P360, DOI 10.1109/86.650290
   Fairbank JCT, 2000, SPINE, V25, P2940, DOI 10.1097/00007632-200011150-00017
   GELB DE, 1995, SPINE, V20, P1351, DOI 10.1097/00007632-199506000-00005
   Glassman SD, 2005, SPINE, V30, P2024, DOI 10.1097/01.brs.0000179086.30449.96
   Godde S, 2003, SPINE, V28, P1693, DOI 10.1097/00007632-200308010-00012
   Ha KY, 2008, J SPINAL DISORD TECH, V21, P229, DOI 10.1097/BSD.0b013e3180eaa202
   Hanson DS, 2002, SPINE, V27, P2026, DOI 10.1097/00007632-200209150-00011
   Hayen A, 2007, J SCI MED SPORT, V10, P201, DOI 10.1016/j.jsams.2006.09.002
   Kasten MD, 2010, J SPINAL DISORD TECH, V23, pE37, DOI 10.1097/BSD.0b013e3181cc8e7f
   Kim YJ, 2006, SPINE, V31, P2343, DOI 10.1097/01.brs.0000238970.67552.f5
   Labelle H, 2004, SPINE, V29, P2049, DOI 10.1097/01.brs.0000138279.53439.cc
   Lafage V, 2009, SPINE, V34, pE599, DOI 10.1097/BRS.0b013e3181aad219
   Lee CS, 2001, SPINE, V26, P2029, DOI 10.1097/00007632-200109150-00017
   Lee SH, 2011, SPINE, V36, pE538, DOI 10.1097/BRS.0b013e3181f45a17
   Legaye J, 1998, Eur Spine J, V7, P99, DOI 10.1007/s005860050038
   Li F, 2001, SPINE, V26, P2385, DOI 10.1097/00007632-200111010-00017
   Noun Z, 2001, J SPINAL DISORD, V14, P311, DOI 10.1097/00002517-200108000-00005
   Roussouly P, 2010, EUR SPINE J, V19, P1824, DOI 10.1007/s00586-010-1476-9
   Santos ERG, 2011, J NEUROSURG-SPINE, V14, P219, DOI 10.3171/2010.9.SPINE10254
   Schwab F, 2010, SPINE, V35, P2224, DOI 10.1097/BRS.0b013e3181ee6bd4
   Shen FH, 2013, EUR SPINE J, V22, pS265, DOI 10.1007/s00586-012-2525-3
   TAKEMITSU Y, 1988, SPINE, V13, P1317, DOI 10.1097/00007632-198811000-00019
   Thiong JMM, 2004, SPINE, V29, P1642, DOI 10.1097/01.BRS.0000132312.78469.7B
   THOMASEN E, 1985, CLIN ORTHOP RELAT R, P142, DOI 10.1097/00003086-198504000-00019
   Toyone T, 2012, SPINE, V37, P1847, DOI 10.1097/BRS.0b013e31825bf644
   Tsuchiya K, 2006, SPINE, V31, P303, DOI 10.1097/01.brs.0000197193.81296.f1
   Van Royen B J, 1998, Eur Spine J, V7, P408, DOI 10.1007/s005860050098
NR 36
TC 9
Z9 11
U1 0
U2 3
PU LIPPINCOTT WILLIAMS & WILKINS
PI PHILADELPHIA
PA TWO COMMERCE SQ, 2001 MARKET ST, PHILADELPHIA, PA 19103 USA
SN 2380-0186
J9 CLIN SPINE SURG
JI Clin. Spine Surg.
PD MAY
PY 2017
VL 30
IS 4
BP E390
EP E397
DI 10.1097/BSD.0000000000000239
PG 8
WC Clinical Neurology; Orthopedics
WE Science Citation Index Expanded (SCI-EXPANDED)
SC Neurosciences & Neurology; Orthopedics
GA ET7OE
UT WOS:000400485600011
PM 28437343
DA 2022-11-02
ER

PT J
AU Hresko, AM
   Hinchcliff, EM
   Deckey, DG
   Hresko, MT
AF Hresko, Andrew M.
   Hinchcliff, Emily M.
   Deckey, David G.
   Hresko, M. Timothy
TI Developmental sacral morphology: MR study from infancy to skeletal
   maturity
SO EUROPEAN SPINE JOURNAL
LA English
DT Article
DE Sacrum; Morphology; MR imaging; Pediatric
ID SPONDYLOLISTHESIS; FIXATION
AB Purpose The primary aim of this study was to document the growth and spatial relationship of the sacrum in relationship to the lumbar spine and the ilium during childhood and adolescence. Methods MRIs of 420 asymptomatic subjects (50% female) with age range 0-19 years at the time of their MRI (mean +/- SD 8.5 +/- 5.5 years) were used to characterize the reference distributions of MRI anatomic measurements as a function of age and gender. Eight dimensional measurements and eight angles were measured using PACS tools. Reliability of the measurements was studied on a subset of N = 49 images (N = 24 males; mean +/- SD age 6.8 +/- 5.2 years). Results The dimensional measurements increase with age, often with a rapid "growth spurt" in the first few years of life, with a decreased but steady rate of growth continuing until the late teenage. An exception is the S1 canal width, which reaches near-adult size by age 5. Angle measures are less dependent on age or gender, and the associations with age are not necessarily uniformly increasing or decreasing. Conclusion These data on the sacral morphology are a valuable information source for surgeons treating young patients for deformity of the spine and pelvis. Knowledge of normative data of children through growth may allow for adaptation of adult surgical techniques to this pediatric age-group of patients.
   [GRAPHICS]
   .
C1 [Hresko, Andrew M.] Tufts Univ, Sch Med, Boston, MA 02111 USA.
   [Hinchcliff, Emily M.] MD Anderson Hosp, Dept Gynecol Oncol & Reprod Med, Houston, TX 77030 USA.
   [Deckey, David G.] Mayo Clin Arizona, Dept Orthopaed Surg, 5777 E Mayo Blvd, Phoenix, AZ 85054 USA.
   [Hresko, M. Timothy] Harvard Med Sch, Boston Childrens Hosp, Dept Orthopaed Surg, 300 Longwood Ave, Boston, MA 02115 USA.
RP Hresko, MT (通讯作者)，Harvard Med Sch, Boston Childrens Hosp, Dept Orthopaed Surg, 300 Longwood Ave, Boston, MA 02115 USA.
EM timothy.hresko@childrens.harvard.edu
RI Deckey, David G./AAE-4744-2021
OI Deckey, David G./0000-0001-7374-5001; Hresko, Andrew/0000-0002-6696-617X
CR Abdelgawad AA, 2016, J PEDIATR ORTHOPED, V36, P117, DOI 10.1097/BPO.0000000000000416
   Arman C, 2009, J CLIN NEUROSCI, V16, P1046, DOI 10.1016/j.jocn.2008.07.081
   Coudert P, 2019, SPINE J, V19, P1730, DOI 10.1016/j.spinee.2019.05.009
   Fekete TF, 2011, EUR SPINE J, V20, P1892, DOI 10.1007/s00586-011-1889-0
   Fleiss J, 1986, DESIGN ANAL CLIN EXP
   Hanson P, 1998, ACTA ANAT, V162, P226
   Harrell FE, 2015, SPRINGER SER STAT, DOI 10.1007/978-3-319-19425-7
   Hresko MT, 2019, SPINE DEFORM, V7, P945, DOI 10.1016/j.jspd.2019.03.008
   Jain A, 2015, J BONE JOINT SURG AM, V97A, P1521, DOI 10.2106/JBJS.O.00576
   MCCARROLL JR, 1986, AM J SPORT MED, V14, P404, DOI 10.1177/036354658601400513
   Plochocki JH, 2011, J FORENSIC SCI, V56, P161, DOI 10.1111/j.1556-4029.2010.01455.x
   Rios L, 2008, FORENSIC SCI INT, V180, p111E1, DOI 10.1016/j.forsciint.2008.06.010
   Wang Z, 2008, SPINE, V33, P2185, DOI 10.1097/BRS.0b013e3181857f70
   Zech WD, 2012, FORENSIC SCI INT, V221, P39, DOI 10.1016/j.forsciint.2012.03.022
NR 14
TC 0
Z9 1
U1 0
U2 0
PU SPRINGER
PI NEW YORK
PA ONE NEW YORK PLAZA, SUITE 4600, NEW YORK, NY, UNITED STATES
SN 0940-6719
EI 1432-0932
J9 EUR SPINE J
JI Eur. Spine J.
PD MAY
PY 2020
VL 29
IS 5
BP 1141
EP 1146
DI 10.1007/s00586-020-06350-6
EA FEB 2020
PG 6
WC Clinical Neurology; Orthopedics
WE Science Citation Index Expanded (SCI-EXPANDED)
SC Neurosciences & Neurology; Orthopedics
GA LT2WN
UT WOS:000517313700001
PM 32103338
DA 2022-11-02
ER

PT J
AU Younes, M
   Korbaa, W
   Zrour, S
   Bejia, I
   Touzi, M
   Bergaoui, N
AF Younes, M.
   Korbaa, W.
   Zrour, S.
   Bejia, I.
   Touzi, M.
   Bergaoui, N.
TI Sciatica due to unusual causes: Tarlov cysts and nerve roots anomalies
SO REVUE NEUROLOGIQUE
LA French
DT Article
DE Tarlov cysts; Perineural cysts; Nerve roots anomalies; Conjoined nerve
   roots
ID SACRAL PERINEURIAL CYSTS; OF-THE-LITERATURE; RARE CAUSE; DIAGNOSIS;
   RADICULOPATHY
AB Tarlov cysts and nerve roots anomalies usually involve lumbosacral roots and are often asymptomatic. MRI has enabled recognition of many conditions that used to be missed by CT or myelography investigations performed for back and leg pain. However, even without additional compressive impingement (disc hernia, spondylolisthesis or lumbar canal stenosis) these anomalies can be responsible for sciatica, motor deficit and bladder sphincter dysfunction. Tarlov cysts are perinervous dilatations of the dorsal root ganglion. CT and especially MRI can reveal these cysts and their precise relations with the neighboring structures. Delayed filling of the cysts can be visualized on the myelogram. MRI is more sensitive than CT myelography for a positive diagnosis of nerve root anomalies, a differential diagnosis with disc hernia and classification of these anomalies. Surgical treatment is indicated for symptomatic Tarlov cysts and nerve root anomalies resistant to conservative treatment. Better outcome is observed in patients with an additional compressive impingement component. We report two cases of sciatica: one caused by Tarlov cysts diagnosed by MRI and the other by nerve root anomalies diagnosed by CT myelography. In both cases, conservative treatment was undertaken. The clinical, radiological and therapeutic aspects of these disorders are discussed. (C) 2008 Elsevier Masson SAS.
C1 [Younes, M.; Korbaa, W.; Zrour, S.; Bejia, I.; Touzi, M.; Bergaoui, N.] EPS Monastir, Serv Rhumatol, Monastir 5000, Tunisia.
RP Younes, M (通讯作者)，EPS Monastir, Serv Rhumatol, Monastir 5000, Tunisia.
EM mohamed_youn@yahoo.fr
CR Acosta Frank L Jr, 2003, Neurosurg Focus, V15, pE15
   Aota Y, 1997, J SPINAL DISORD, V10, P167
   Artico M, 2006, NEUROCIRUGIA, V17, P54
   Bottcher J, 2004, EUR SPINE J, V13, P147, DOI 10.1007/s00586-003-0634-8
   Caspar W, 2003, SURG NEUROL, V59, P101, DOI 10.1016/S0090-3019(02)00981-3
   Chaiyabud Pradit, 2006, Journal of the Medical Association of Thailand, V89, P1047
   DECQ P, 1989, NEUROCHIRURGIE, V35, P371
   Guest JD, 2005, J NEUROSURG-SPINE, V2, P498, DOI 10.3171/spi.2005.2.4.0498
   Guo DS, 2007, NEUROSURGERY, V60, P1059, DOI 10.1227/01.NEU.0000255457.12978.78
   Haijiao W, 2001, J SPINAL DISORD, V14, P143, DOI 10.1097/00002517-200104000-00009
   Ishii K, 2007, J NEUROSURG-SPINE, V7, P259, DOI 10.3171/SPI-07/08/259
   KADISH LJ, 1984, J BONE JOINT SURG BR, V66, P411, DOI 10.1302/0301-620X.66B3.6725353
   Kang CH, 2008, SKELETAL RADIOL, V37, P225, DOI 10.1007/s00256-007-0421-4
   Kumpers P, 2006, AKTUEL UROL, V37, P372, DOI 10.1055/s-2005-919159
   Langdown AJ, 2005, J SPINAL DISORD TECH, V18, P29, DOI 10.1097/01.bsd.0000133495.78245.71
   Lee JY, 2004, ACTA NEUROCHIR, V146, P667, DOI 10.1007/s00701-004-0274-8
   Nadler SF, 2001, ARCH PHYS MED REHAB, V82, P689, DOI 10.1053/apmr.2001.22353
   NEIDRE A, 1983, SPINE, V8, P294, DOI 10.1097/00007632-198304000-00010
   Nicpon Krzysztof W, 2002, Neurol Neurochir Pol, V36, P181
   OGON M, 1991, NERVENARZT, V62, P378
   PHILLIPS LH, 1993, NEUROSURGERY, V33, P88
   POSTACCHINI F, 1982, J BONE JOINT SURG AM, V64, P721, DOI 10.2106/00004623-198264050-00009
   Scuderi GJ, 2004, J SPINAL DISORD TECH, V17, P86, DOI 10.1097/00024720-200404000-00002
   Song SJ, 2008, SKELETAL RADIOL, V37, P133, DOI 10.1007/s00256-007-0403-6
   Takatori M, 2008, ANESTH ANALG, V106, P1022, DOI [10.1213/ane.0b013e3181632583, 10.1213/ANE.0b013e3181632583]
   Tanaka M, 2006, ACTA MED OKAYAMA, V60, P65
   THOMAS T, 1992, REV NEUROL-FRANCE, V148, P296
   Voyadzis JM, 2001, J NEUROSURG, V95, P25, DOI 10.3171/spi.2001.95.1.0025
   WHITE JG, 1982, J NEUROSURG, V56, P114, DOI 10.3171/jns.1982.56.1.0114
NR 29
TC 3
Z9 3
U1 0
U2 5
PU MASSON EDITEUR
PI MOULINEAUX CEDEX 9
PA 21 STREET CAMILLE DESMOULINS, ISSY, 92789 MOULINEAUX CEDEX 9, FRANCE
SN 0035-3787
EI 2213-0004
J9 REV NEUROL-FRANCE
JI Rev. Neurol.
PD MAR
PY 2009
VL 165
IS 3
BP 282
EP 287
DI 10.1016/j.neurol.2008.07.019
PG 6
WC Clinical Neurology
WE Science Citation Index Expanded (SCI-EXPANDED)
SC Neurosciences & Neurology
GA 428DQ
UT WOS:000264828600013
PM 18809189
DA 2022-11-02
ER

PT J
AU Verni, E
   Prosperi, L
   Lucaccini, C
   Fedele, L
   Beluzzi, R
   Lubich, T
AF Verni, E
   Prosperi, L
   Lucaccini, C
   Fedele, L
   Beluzzi, R
   Lubich, T
TI Lumbar pain and fin swimming
SO JOURNAL OF SPORTS MEDICINE AND PHYSICAL FITNESS
LA English
DT Article
DE swimming; low back pain; fin swimming
ID LOW-BACK-PAIN; SPORTS; SPONDYLOLYSIS; INJURIES
AB Background, II was hypothesised that fin swimming have unique physiopathologic features in particular concerning low back involvement,
   Methods. Retrospective study. Setting: elite competitive fin swimmers, Participants: 17 males and 14 females aged from 16 to 23 years, Intervention: piroxicam, sport interruption for a week, proper warming-up and wearing suggestions during out-of-water exercises in the symptomatic group. Absence of intervention in the asymptomatic one. Measures: anthropometric measures (weight, height, legs length discrepancy), isokinetic measures (trunk flexor/extensor ratio) and conventional radiological investigation were taken for all subjects.
   Results. Low back pain was present in 14 subjects during off season but only 7 referred discomfort in competitive season. 78.5 8 of symptomatic subjects showed radiological abnormalities while imaging changes were present in 52.9% of the asymptomatic group. Flexor/extensor ratio isokinetically evaluated was less than one in 6 athletes complaining back discomfort. Non steroid medication, physiotherapy, training and wearing cares was suggested, Authors report a pain free return to competition in 57 % and a partial resolution in 28 % of those symptomatic cases who were not used to training cares (in particular proper "out-of -water" warming up) and wearing precautions (complete wiping and suitable thermic clothing after swimming).
   Conclusions. In fin swimming low back pain can be related to the existence of environmental and intrinsic factors, In our series no significant difference in imaging changes was pointed out among asymptomatic or painful athletes, Therefore a cyclic load on the column, in absence of training precautions can make spine abnormalities (in particular schisis, facet derangement and pars lesion) symptomatic.
C1 Ist Ortoped Rizzoli, Div Ortopedia & Traumatol 2, I-40136 Bologna, Italy.
   Bentivoglio Hosp, Div Orthoped & Traumatol, Bologna, Italy.
   Univ Bologna, Specialisat Sch Phys Sci & Rehabil Med, Bologna, Italy.
   FMSI, CONI, Inst Sport Med, Interdivis Res Ctr Sport Med, Bologna, Italy.
RP Verni, E (通讯作者)，Ist Ortoped Rizzoli, Div Ortopedia & Traumatol 2, Via GC Pupilli 1, I-40136 Bologna, Italy.
CR ARVIDSON EB, 1990, CURRENT OPINION ORTH, V1, P361
   BERLUSCONI M, 1990, Journal of Sports Traumatology and Related Research, V12, P169
   BOSTON JR, 1995, J SPINAL DISORD, V8, P342
   BURTON AK, 1991, J SPINAL DISORD, V4, P329, DOI 10.1097/00002517-199109000-00010
   CARTER JEL, 1982, MED SPORT, V16, P53
   COMMANDRE FA, 1988, J SPORT MED PHYS FIT, V28, P104
   COMSTOCK CP, 1994, PHYSICIAN SPORTSMED, V22, P39, DOI 10.1080/00913847.1994.11947717
   DIMARCO C, 1985, ACTA CHIR MED, V1, P1215
   DOMINGUEZ RH, 1986, CLIN SPORT MED, V5, P169
   DUPUIS PR, 1985, SPINE, V10, P262, DOI 10.1097/00007632-198504000-00015
   FACCHINI R, 1986, Italian Journal of Sports Traumatology, V8, P57
   FOWLER PJ, 1986, CLIN SPORT MED, V5, P139
   FRIGNANI R, 1990, J SPORTS TRAUMATOL S, V12, P11
   GAYNOR BJ, 1983, AM J SPORTS MED, V11, P53
   GOLDSTEIN JD, 1991, AM J SPORT MED, V19, P463, DOI 10.1177/036354659101900507
   HENSINGER RN, 1989, J BONE JOINT SURG AM, V71A, P1098, DOI 10.2106/00004623-198971070-00020
   HW Meyerding, 1932, SURG GYNECOL OBSTET, V54, P371
   Jacchia G. E., 1994, Chirurgia degli Organi di Movimento, V79, P47
   JACKSON DW, 1981, AM J SPORT MED, V9, P304, DOI 10.1177/036354658100900504
   JACKSON RP, 1992, CLIN ORTHOP RELAT R, P110
   JENOURE P, 1987, MED SPORT, V61, P287
   JOHNSON RJ, 1993, PHYSICIAN SPORTSMED, V21, P53, DOI 10.1080/00913847.1993.11710362
   JORGENSEN K, 1987, ERGONOMICS, V30, P259, DOI 10.1080/00140138708969704
   Keene J S, 1985, Compr Ther, V11, P7
   Kennedy J C, 1978, Am J Sports Med, V6, P309, DOI 10.1177/036354657800600602
   KHALIL TM, 1992, SPINE, V17, P311, DOI 10.1097/00007632-199203000-00012
   Kirkley A., 1991, CLIN J SPORT MED, V1, P183
   LAZZARO F, 1995, MINERVA ORTOP, V46, P697
   LETTS M, 1986, J PEDIATR ORTHOPED, V6, P40, DOI 10.1097/01241398-198601000-00009
   MANN DC, 1991, J SPINAL DISORD, V4, P337, DOI 10.1097/00002517-199109000-00011
   MAZEL C, 1990, J TRAUMATOL SPORT, V7, P189
   MCGILL SM, 1990, J BIOMED ENG, V12, P403, DOI 10.1016/0141-5425(90)90024-H
   MISASI N, 1979, ATTI 64 SIOT GIOT S, V5, P103
   ROSSI F, 1990, J SPORT MED PHYS FIT, V30, P450
   ROSSI F, 1978, J SPORT MED PHYS FIT, V18, P317
   SNYDERMACKLER L, 1989, CLIN SPORT MED, V8, P717
   TITTEL K, 1990, J SPORT MED PHYS FIT, V30, P113
   VAUTRAVERS P, 1990, J TRAUMATOL SPORT, V7, P90
   WEBER M D, 1991, Journal of Orthopaedic and Sports Physical Therapy, V14, P6
NR 39
TC 13
Z9 13
U1 0
U2 5
PU EDIZIONI MINERVA MEDICA
PI TURIN
PA CORSO BRAMANTE 83-85 INT JOURNALS DEPT., 10126 TURIN, ITALY
SN 0022-4707
J9 J SPORT MED PHYS FIT
JI J. Sports Med. Phys. Fit.
PD MAR
PY 1999
VL 39
IS 1
BP 61
EP 65
PG 5
WC Sport Sciences
WE Science Citation Index Expanded (SCI-EXPANDED)
SC Sport Sciences
GA 188YG
UT WOS:000079876500011
PM 10230171
DA 2022-11-02
ER

PT J
AU Lee, JH
   Lee, SH
AF Lee, Jung Hwan
   Lee, Sang-Ho
TI Clinical Effectiveness of Percutaneous Adhesiolysis Using Navicath for
   the Management of Chronic Pain Due to Lumbosacral Disc Herniation
SO PAIN PHYSICIAN
LA English
DT Article
DE Percutaneous adhesiolysis; lumbosacral disc herniation; Numeric Rating
   Scale; Oswetry Disability Index
ID EPIDURAL STEROID INJECTIONS; CHRONIC LOW-BACK; EQUIVALENCE
   CONTROLLED-TRIAL; OSWESTRY DISABILITY INDEX; LUMBAR SURGERY SYNDROME;
   SPINAL STENOSIS; DOUBLE-BLIND; NERVE ROOT; EFFICACY; INFILTRATION
AB Background: Epidural steroid injection has been frequently performed to treat chronic pain due to lumbosacral disc herniation (L-HIVD). However, a considerable number of patients do not achieve pain relief using this method because perineural or epidural adhesions prevent the spread of injectate into the epidural space. Percutaneous adhesiolysis (PA) is thought to be a useful method because it can eliminate the deleterious effects of adhesion.
   Objectives: This study aimed to evaluate the effectiveness of PA in managing chronic pain due to L-HIVD and the clinical and radiological predictive factors for the effectiveness of PA using NaviCath (R).
   Study design: Retrospective study
   Setting: Spine hospital
   Methods: From a group of patients diagnosed with L-HIVD, we selected the 86 patients who underwent PA with NaviCath who had experienced chronic lower back or leg pain for at least 3 months and had failed to respond to anti-inflammatory medications or physical therapy of at least 1 month's duration and fluoroscopy guided transforaminal epidural injection. We recorded the Numeric Rating Scale for back pain (NRS back) and leg pain (NRS leg) and the Oswestry Disability Index (ODI) at pretreatment, 2 weeks, and 3 months after treatment. Clinical data and magnetic resonance imaging (MRI) findings were obtained to assess the possible predictive factors for PA efficacy.
   Limitations: Retrospective chart review without a control group.
   Results: At 2 weeks after PA, significant improvement was observed in NRS back, NRS leg, and ODI compared with pretreatment. This improvement was maintained until 3 months after treatment. Among 86 patients, 61 (70.9%), 53 (61.6%) and 61 patients (70.9%) showed successful outcomes in NRS back, NRS leg, and ODI at 2 weeks, respectively. Among 74 patients who were followed up at 3 months, 47 (63.5%), 44 patients (59.5%), and 50 patients (67.6%) showed successful results in NRS back, NRS leg, and ODI at 3 months, respectively.
   A significantly higher proportion of patients with a history of previous lumbar surgery showed unsuccessful results on NRS back, NRS leg, and ODI scores at 2 weeks and 3 months. Co-existence of spinal stenosis was associated with a significantly higher proportion of unsuccessful results in NRS back and ODI at 2 weeks and 3 months, as well as NRS leg at 3 months. Patients with spondylolisthesis also showed a significantly higher proportion of unsuccessful results in NRS and ODI at 2 weeks.
   Conclusion: PA with NaviCath showed clinical effectiveness in the treatment of chronic pain due to L-HIVD that was not responsive to transforaminal epidural injection. Previous surgery and the presence of spinal stenosis or spondylolisthesis were poor prognostic predictors. This procedure may enable the physician to place the catheter tip and deliver medicine more precisely.
C1 [Lee, Jung Hwan] Wooridul Spine Hosp, Dept Phys Med & Rehabil, Seoul, South Korea.
   [Lee, Sang-Ho] Wooridul Spine Hosp, Dept Neurosurg, Seoul, South Korea.
RP Lee, JH (通讯作者)，Wooridul Spine Hosp, Dept Phys Med & Rehabil, 46-17 Chungdamdong, Seoul, South Korea.
EM j986802@hanmail.net
FU Wooridul Spine Foundation
FX This study was supported by Wooridul Spine Foundation.
CR Ackerman WE, 2007, ANESTH ANALG, V104, P1217, DOI 10.1213/01.ane.0000260307.16555.7f
   Anderson S R, 2000, Pain Physician, V3, P262
   Choi SJ, 2007, KOREAN J RADIOL, V8, P156, DOI 10.3348/kjr.2007.8.2.156
   Chopra Pradeep, 2005, Pain Physician, V8, P87
   Cooper Grant, 2004, Pain Physician, V7, P311
   COOPER RG, 1995, SPINE, V20, P591, DOI 10.1097/00007632-199503010-00016
   Delport EG, 2004, ARCH PHYS MED REHAB, V85, P479, DOI 10.1016/S0003-9993(03)00472-6
   Epter RS, 2009, PAIN PHYSICIAN, V12, P361
   Fairbank JCT, 2000, SPINE, V25, P2940, DOI 10.1097/00007632-200011150-00017
   Heavner JE, 2009, PAIN PRACT, V9, P167, DOI 10.1111/j.1533-2500.2009.00272.x
   Heavner JE, 1999, REGION ANESTH PAIN M, V24, P202, DOI 10.1016/S1098-7339(99)90128-1
   Jeon CH, 2006, J KOREAN MED SCI, V21, P1092, DOI 10.3346/jkms.2006.21.6.1092
   Kalichman L, 2008, EUR SPINE J, V17, P327, DOI 10.1007/s00586-007-0543-3
   KIM RC, 1988, NEUROSURGERY, V22, P942, DOI 10.1227/00006123-198805000-00026
   Kobayashi S, 2005, SPINE, V30, P1699, DOI 10.1097/01.brs.0000171910.97937.0e
   Lee JH, 2009, CLIN J PAIN, V25, P206, DOI 10.1097/AJP.0b013e3181878f9e
   Lee JH, 2009, J BACK MUSCULOSKELET, V22, P83, DOI 10.3233/BMR-2009-0220
   Manchikanti L, 2000, Pain Physician, V3, P7
   Manchikanti L, 2001, Pain Physician, V4, P153
   Manchikanti L, 2000, Pain Physician, V3, P46
   Manchikanti L, 2001, Pain Physician, V4, P24
   Manchikanti Laxmaiah, 2004, Pain Physician, V7, P177
   Manchikanti Laxmaiah, 2003, Pain Physician, V6, P259
   Manchikanti Laxmaiah, 2002, Pain Physician, V5, P182
   Manchikanti Laxmaiah, 2003, Pain Physician, V6, P3
   Manchikanti L, 2010, PAIN PHYSICIAN, V13, P509
   Manchikanti L, 2009, PAIN PHYSICIAN, V12, pE355
   Manchikanti L, 2009, PAIN PHYSICIAN, V12, pE341
   Manchikanti L, 2008, PAIN PHYSICIAN, V11, P817
   Manchikanti L, 2008, PAIN PHYSICIAN, V11, P833
   Ng L, 2005, SPINE, V30, P857, DOI 10.1097/01.brs.0000158878.93445.a0
   Parr AT, 2009, PAIN PHYSICIAN, V12, P163
   Rivest C, 1998, ARTHRIT CARE RES, V11, P291, DOI 10.1002/art.1790110410
   ROSEN CD, 1988, CLIN ORTHOP RELAT R, P270
   Rosenberg Samuel K, 2002, Pain Physician, V5, P266
   Trescot Andrea M, 2007, Pain Physician, V10, P129
   Vad VB, 2002, SPINE, V27, P11, DOI 10.1097/00007632-200201010-00005
   Veihelmann A, 2006, J ORTHOP SCI, V11, P365, DOI 10.1007/s00776-006-1032-y
   Viesca Carlos O, 2003, Anesthesiol Clin North Am, V21, P745, DOI 10.1016/S0889-8537(03)00088-9
   Wilson-MacDonald J, 2005, J BONE JOINT SURG BR, V87B, P352, DOI 10.1302/0301-620X.87B3.15338
NR 40
TC 31
Z9 33
U1 0
U2 12
PU AM SOC INTERVENTIONAL PAIN PHYSICIANS
PI PADUCAH
PA 81 LAKEVIEW DR, PADUCAH, KY 42001 USA
SN 1533-3159
J9 PAIN PHYSICIAN
JI Pain Physician
PD MAY-JUN
PY 2012
VL 15
IS 3
BP 213
EP 221
PG 9
WC Anesthesiology; Clinical Neurology
WE Science Citation Index Expanded (SCI-EXPANDED)
SC Anesthesiology; Neurosciences & Neurology
GA 977VJ
UT WOS:000306692600017
PM 22622905
DA 2022-11-02
ER

PT J
AU Chang, HK
   Ku, J
   Ku, J
   Kuo, YH
   Chang, CC
   Wu, CL
   Lirng, JF
   Wu, JC
   Huang, WC
   Cheng, H
   Hsu, SM
AF Chang, Hsuan-Kan
   Ku, Jason
   Ku, Johnson
   Kuo, Yi-Hsuan
   Chang, Chih-Chang
   Wu, Ching-Lan
   Lirng, Jiing-Feng
   Wu, Jau-Ching
   Huang, Wen-Cheng
   Cheng, Henrich
   Hsu, Shih-Ming
TI Correlation of bone density to screw loosening in dynamic stabilization:
   an analysis of 176 patients
SO SCIENTIFIC REPORTS
LA English
DT Article
ID PEDICLE; CT
AB Although osteoporosis has negative impacts on lumbar fusion, its effects on screw loosening in dynamic stabilization remain elusive. We aimed to correlate bone mineral density (BMD) with screw loosening in Dynesys dynamic stabilization (DDS). Consecutive patients who underwent 2- or 3-level DDS for spondylosis, recurrent disc herniations, or low-grade spondylolisthesis at L3-5 were retrospectively reviewed. BMD was assessed by the Hounsfield Unit (HU) in vertebral bodies (VB) and pedicles with and without cortical bone (CB) on pre-operative computed tomography (CT). Screw loosening was assessed by radiographs and confirmed by CT. HU values were compared between the loosened and intact screws. 176 patients and 918 screws were analyzed with 78 loosened screws found in 36 patients (mean follow-up: 43.4 months). The HU values of VB were similar in loosened and intact screws (p = 0.14). The HU values of pedicles were insignificantly less in loosened than intact screws (including CB: 286.70 +/- 118.97 vs. 297.31 +/- 110.99, p = 0.45; excluding CB: 238.48 +/- 114.90 vs. 240.51 +/- 108.91, p = 0.88). All patients had clinical improvements. In conclusion, the HU values, as a surrogate for BMD, were unrelated to screw loosening in DDS. Therefore, patients with compromised BMD might be potential candidates for dynamic stabilization rather than fusion.
C1 [Chang, Hsuan-Kan; Kuo, Yi-Hsuan; Chang, Chih-Chang; Wu, Jau-Ching; Huang, Wen-Cheng; Cheng, Henrich] Taipei Vet Gen Hosp, Neurol Inst, Dept Neurosurg, Taipei, Taiwan.
   [Chang, Hsuan-Kan; Kuo, Yi-Hsuan; Chang, Chih-Chang; Wu, Ching-Lan; Lirng, Jiing-Feng; Wu, Jau-Ching; Huang, Wen-Cheng; Cheng, Henrich] Natl Yang Ming Chiao Tung Univ, Coll Med, Taipei, Taiwan.
   [Chang, Hsuan-Kan; Hsu, Shih-Ming] Natl Yang Ming Chiao Tung Univ, Dept Biomed Imaging & Radiol Sci, 155,Sec 2,Li Nong St, Taipei 112, Taiwan.
   [Ku, Jason; Ku, Johnson] Univ Calif Los Angeles, Los Angeles, CA USA.
   [Wu, Ching-Lan; Lirng, Jiing-Feng] Taipei Vet Gen Hosp, Dept Radiol, Taipei, Taiwan.
   [Wu, Jau-Ching; Cheng, Henrich] Natl Yang Ming Chiao Tung Univ, Inst Pharmacol, Taipei, Taiwan.
RP Hsu, SM (通讯作者)，Natl Yang Ming Chiao Tung Univ, Dept Biomed Imaging & Radiol Sci, 155,Sec 2,Li Nong St, Taipei 112, Taiwan.
EM smhsu@ym.edu.tw
CR Ozturk PA, 2021, BRIT J NEUROSURG, DOI 10.1080/02688697.2021.1888877
   Booz C, 2020, EUR J RADIOL, V132, DOI 10.1016/j.ejrad.2020.109321
   Bredow J, 2016, ARCH ORTHOP TRAUM SU, V136, P1063, DOI 10.1007/s00402-016-2487-8
   Carlson BB, 2020, NEUROSURG FOCUS, V49, DOI 10.3171/2020.5.FOCUS20241
   Dipaola CP, 2009, SPINE J, V9, P537, DOI 10.1016/j.spinee.2009.02.005
   El Saman A, 2013, EUR J TRAUMA EMERG S, V39, P455, DOI 10.1007/s00068-013-0310-6
   Fay LY, 2019, J NEUROSURG-SPINE, V30, P353, DOI 10.3171/2018.8.SPINE171328
   Fay LY, 2018, NEUROSPINE, V15, P231, DOI 10.14245/ns.1836108.054
   Fay LY, 2013, CLIN NEUROL NEUROSUR, V115, P535, DOI 10.1016/j.clineuro.2012.05.036
   Galbusera F, 2015, EUR SPINE J, V24, P1005, DOI 10.1007/s00586-015-3768-6
   Hirano T, 1997, SPINE, V22, P2504, DOI 10.1097/00007632-199711010-00007
   Jain RK, 2017, J CLIN DENSITOM, V20, P291, DOI 10.1016/j.jocd.2017.06.014
   Khalid SI, 2020, NEUROSURG FOCUS, V49, DOI 10.3171/2020.5.FOCUS20289
   Ko CC, 2010, NEUROSURG FOCUS, V28, DOI 10.3171/2010.3.FOCUS1052
   Kuo CH, 2018, J NEUROSURG-SPINE, V29, P250, DOI 10.3171/2018.1.SPINE17993
   Kuo CH, 2016, NEUROSURG FOCUS, V40, DOI 10.3171/2015.10.FOCUS15441
   Kuo CH, 2015, BIOMED RES INT, V2015, DOI 10.1155/2015/152435
   Kuo YH, 2020, J NEUROSURG-SPINE, V33, P398, DOI 10.3171/2020.2.SPINE191380
   Lee CH, 2016, NEUROSURG FOCUS, V40, DOI 10.3171/2015.10.FOCUS15426
   Peng BG, 2020, WORLD J CLIN CASES, V8, P5496, DOI 10.12998/wjcc.v8.i22.5496
   Rollinghoff M, 2010, ORTHOP REV, V2, P6, DOI 10.4081/or.2010.e3
   Sakai Y, 2018, J ORTHOP SCI, V23, P734, DOI 10.1016/j.jos.2018.04.006
   Schreiber JJ, 2014, NEUROSURG FOCUS, V37, DOI 10.3171/2014.5.FOCUS1483
   Schreiber Joseph J, 2014, HSS J, V10, P25, DOI 10.1007/s11420-013-9367-3
   Sengupta DK, 2012, ADV ORTHOP, V2012, DOI 10.1155/2012/424268
   Smith A, 2019, ABDOM RADIOL, V44, P775, DOI 10.1007/s00261-018-1770-2
   St Jeor JD, 2022, GLOB SPINE J, V12, P851, DOI 10.1177/2192568220975365
   Ward CM, 2019, GERIATR ORTHOP SURG, V10, DOI 10.1177/2151459319847408
   Wichmann JL, 2015, EUR RADIOL, V25, P1714, DOI 10.1007/s00330-014-3529-7
   Wu JC, 2011, NEUROSURG FOCUS, V31, DOI 10.3171/2011.7.FOCUS11125
   Xu F, 2020, NEUROSURG FOCUS, V49, DOI 10.3171/2020.5.FOCUS20249
   Yeh MY, 2018, WORLD NEUROSURG, V113, pE45, DOI 10.1016/j.wneu.2018.01.148
   Zhang QH, 2004, J BIOMECH, V37, P479, DOI 10.1016/j.jbiomech.2003.09.005
NR 33
TC 1
Z9 1
U1 2
U2 5
PU NATURE PORTFOLIO
PI BERLIN
PA HEIDELBERGER PLATZ 3, BERLIN, 14197, GERMANY
SN 2045-2322
J9 SCI REP-UK
JI Sci Rep
PD SEP 1
PY 2021
VL 11
IS 1
AR 17519
DI 10.1038/s41598-021-95232-y
PG 7
WC Multidisciplinary Sciences
WE Science Citation Index Expanded (SCI-EXPANDED)
SC Science & Technology - Other Topics
GA UL2SP
UT WOS:000692507200064
PM 34471158
OA Green Published, gold
DA 2022-11-02
ER

PT J
AU Cho, JH
   Hwang, CJ
   Kim, H
   Joo, YS
   Lee, DH
   Lee, CS
AF Cho, Jae Hwan
   Hwang, Chang Ju
   Kim, Hyojune
   Joo, Youn-Suk
   Lee, Dong-Ho
   Lee, Choon Sung
TI Effect of osteoporosis on the clinical and radiological outcomes
   following one-level posterior lumbar interbody fusion
SO JOURNAL OF ORTHOPAEDIC SCIENCE
LA English
DT Article
ID PEDICLE SCREW FIXATION; BONE-MINERAL DENSITY; INSERTIONAL TORQUE; CAGE
   SUBSIDENCE; POSTEROLATERAL FUSION; SURGERY; SPONDYLOLISTHESIS; SPINE;
   AUGMENTATION; PATIENT
AB Background: Cage subsidence or pedicle screw loosening following lumbar fusion surgery is frequently reported in osteoporotic patients. However, few studies have analyzed clinical as well as radiological outcomes after such surgeries as a function of bone mineral density. We aimed to evaluate the impact of osteoporosis on the clinical and radiological outcomes of patients who underwent one-level posterior lumbar interbody fusion (PLIF).
   Methods: Fifty-five non-osteoporotic (T-score >= -1.0) and 31 osteoporotic (T-score <= -2.5) patients who underwent one-level PLIF were followed up for >2 years. Visual Analog Scale (VAS), Oswestry Disability Index (ODI), and EuroQol 5-Dimension (EQ-5D) parameters were assessed. Fusion success was identified with dynamic plain radiographs and computed tomography. Pedicle screw loosening and cage subsidence were evaluated. The clinical and radiological parameters were compared between osteoporotic and non-osteoporotic patients. Subgroup analysis was performed on cage subsidence or screw loosening.
   Results: Although VAS score for back pain was higher in osteoporotic patients than in non-osteoporotic patients at 6 months postoperatively (3.3 vs. 2.2, P = 0.062), this difference disappeared at 1 year postoperatively (2.9 vs. 2.5, P = 0.606). However, no differences were noted between the groups in ODI and EQ-5D grades. Cage subsidence (65.4% vs. 17.6%, P < 0.001) and screw loosening rates (32.3% vs. 12.7%, P = 0.029) were significantly higher in osteoporotic patients than in non-osteoporotic patients, but fusion rate did not differ between the groups. Although clinical outcomes did not differ between those who had cage subsidence or screw loosening and those who did not, fusion rate was lower in those who showed screw loosening than those who did not (71.4% vs. 93.9%, P = 0.038).
   Conclusions: Higher cage subsidence and pedicle screw loosening rates in osteoporotic patients did not significantly affect the clinical outcomes, but screw loosening, which occurred more frequently in older patients, significantly reduced the fusion success rate. Thus, PLIF procedure may be a good surgical treatment option to achieve good clinical outcomes, even in osteoporotic patients despite higher rates of cage subsidence and pedicle screw loosening. However, surgeons should monitor screw loosening because of its significant association with non-union. (C) 2018 Published by Elsevier B.V. on behalf of The Japanese Orthopaedic Association.
C1 [Cho, Jae Hwan; Hwang, Chang Ju; Kim, Hyojune; Joo, Youn-Suk; Lee, Dong-Ho; Lee, Choon Sung] Univ Ulsan, Coll Med, Asan Med Ctr, Dept Orthoped Surg, 388-1,PungNap 2 Dong, Seoul, South Korea.
RP Cho, JH (通讯作者)，Univ Ulsan, Coll Med, Asan Med Ctr, Dept Orthoped Surg, 388-1,PungNap 2 Dong, Seoul, South Korea.
EM spinecjh@gmail.com
RI Cho, Jae Hwan/D-6853-2015
OI Cho, Jae Hwan/0000-0002-1178-9778
FU Ministry of Trade, Industry & Energy(MOTIE, Korea) [10062712]
FX This study is based upon work supported by the Ministry of Trade,
   Industry & Energy(MOTIE, Korea) under Industrial Technology Innovation
   Program. No. 10062712, 'Development of spinal fusion implant and its
   manufacturing system; the functionally optimized, patient-customized in
   terms of bioactive materials to meet the clinical needs.'
CR Aydogan M, 2009, J SPINAL DISORD TECH, V22, P444, DOI 10.1097/BSD.0b013e31818e0945
   Cheng L, 2009, INT ORTHOP, V33, P1043, DOI 10.1007/s00264-008-0588-x
   Chin DK, 2007, OSTEOPOROSIS INT, V18, P1219, DOI 10.1007/s00198-007-0370-8
   Cook S D, 2001, Spine J, V1, P109, DOI 10.1016/S1529-9430(01)00020-1
   Formby PM, 2016, GLOB SPINE J, V6, P660, DOI 10.1055/s-0036-1578804
   Galbusera F, 2015, EUR SPINE J, V24, P1005, DOI 10.1007/s00586-015-3768-6
   Hu XB, 2015, J SPINAL DISORD TECH, V28, P31, DOI 10.1097/BSD.0b013e3182694f73
   Inoue G, 2014, J NEUROSURG-SPINE, V21, P425, DOI 10.3171/2014.5.SPINE13656
   Kim KH, 2010, J NEUROSURG-SPINE, V12, P525, DOI 10.3171/2009.11.SPINE09264
   KUMANO K, 1994, SPINE, V19, P1157, DOI 10.1097/00007632-199405001-00012
   Lee CH, 2013, J SPINAL DISORD TECH, V26, P112, DOI 10.1097/BSD.0b013e318274148e
   Lee JH, 2012, J BONE JOINT SURG BR, V94B, P93, DOI 10.1302/0301-620X.94B1.27032
   Li YC, 2015, BONE JOINT J, V97B, P1411, DOI 10.1302/0301-620X.97B10.34927
   Liu XY, 2014, SPINE, V39, P1887, DOI 10.1097/BRS.0000000000000549
   Luo JQ, 2017, CLIN SPINE SURG, V30, pE915, DOI 10.1097/BSD.0000000000000297
   Makino T, 2014, J ORTHOP SCI, V19, P707, DOI 10.1007/s00776-014-0591-6
   Malham GM, 2015, J NEUROSURG-SPINE, V23, P589, DOI 10.3171/2015.1.SPINE14566
   Marchi L, 2013, J NEUROSURG-SPINE, V19, P110, DOI 10.3171/2013.4.SPINE12319
   Oh KW, 2017, CLIN SPINE SURG, V30, pE683, DOI 10.1097/BSD.0000000000000315
   OHLIN A, 1994, SPINE, V19, P2774, DOI 10.1097/00007632-199412150-00007
   Ohtori S, 2013, SPINE, V38, pE487, DOI 10.1097/BRS.0b013e31828826dd
   Okuyama K, 2000, SPINE, V25, P858, DOI 10.1097/00007632-200004010-00015
   Ozawa T, 2005, J ORTHOP SCI, V10, P133, DOI 10.1007/s00776-004-0883-3
   Rihn JA, 2015, J BONE JOINT SURG AM, V97A, P177, DOI 10.2106/JBJS.N.00313
   Shin SJ, 2017, CLIN SPINE SURG, V30, pE819, DOI 10.1097/BSD.0000000000000405
   Tempel ZJ, 2015, EUR SPINE J, V24, pS414, DOI 10.1007/s00586-015-3844-y
   Tome-Bermejo F, 2017, CLIN SPINE SURG, V30, pE648, DOI 10.1097/BSD.0000000000000293
   Williams AL, 2005, AM J NEURORADIOL, V26, P2057
   Wu WJ, 2012, EUR SPINE J, V21, P1374, DOI 10.1007/s00586-011-2131-9
   Yagi M, 2011, SPINE, V36, P1652, DOI 10.1097/BRS.0b013e31820110b4
NR 30
TC 37
Z9 45
U1 1
U2 2
PU ELSEVIER SCIENCE BV
PI AMSTERDAM
PA PO BOX 211, 1000 AE AMSTERDAM, NETHERLANDS
SN 0949-2658
EI 1436-2023
J9 J ORTHOP SCI
JI J. Orthop. Sci.
PD NOV
PY 2018
VL 23
IS 6
BP 870
EP 877
DI 10.1016/j.jos.2018.06.009
PG 8
WC Orthopedics
WE Science Citation Index Expanded (SCI-EXPANDED)
SC Orthopedics
GA GZ8CF
UT WOS:000449713300003
PM 30431006
DA 2022-11-02
ER

PT J
AU Cox, JS
   Blizzard, S
   Carlson, H
   Hiratzka, J
   Yoo, JU
AF Cox, J. S.
   Blizzard, S.
   Carlson, H.
   Hiratzka, J.
   Yoo, J. U.
TI Lumbar magnetic resonance imaging findings in patients with and without
   Waddell Signs
SO SPINE JOURNAL
LA English
DT Article
DE Back pain; Diagnostic imaging; Lumbar surgery; Magnetic resonance
   imaging (MRI); Surgical lesions; Waddell Signs
ID LOW-BACK-PAIN; SPINAL STENOSIS; PHYSICAL SIGNS; MYELOGRAPHY; DISABILITY
AB BACKGROUND CONTEXT: Waddell Signs (WS), introduced as a method to establish patients with substantial psychosocial components to their low back pain, carry a negative association despite no literature evaluating whether physical disease is associated with them.
   PURPOSE: To compare lumbar magnetic resonance imaging (MRI) findings between the patients with and without WS.
   STUDY DESIGN: Retrospective cohort study based on prospectively collected data.
   PATIENT SAMPLE: Thirty patients aged 35 to 55 years with an Oswestry Disability Index (ODI) score >50 randomly selected such that there was an even distribution of patients based on the number of WS.
   OUTCOME MEASURES: ODI and Short Form-12 scores, number of WS, presence and severity of spinal pathology.
   METHODS: MRIs were reviewed by three spine specialists blinded to clinical exam findings, number of WS, and patient identity. Type and severity of pathology and presence of surgical and nonsurgical lesions were assessed, and findings were rank ordered based on the overall impression of the pathology. There was no external funding or potential conflicts of interest for this study.
   RESULTS: There were significantly more individual pathologic findings in patients without WS (p=.02). However, there was no difference in the severity of pathology based on WS (p=.46). Furthermore, the rank ordering based on overall impression of severity showed no difference between the patients with and without WS (p=.20). Although 100% of the patients without WS showed pathologic findings on MRI, 70% of WS patients also had significant pathology on MRI. The prevalence of spondylolisthesis, stenosis, and disc herniation was similar (p=.41, p=.22, and p=.43, respectively). The prevalence and mean number of lesion amenable to surgery did not differ based on presence of WS (p=.21 and p=.18, respectively).
   CONCLUSIONS: Patients with WS present a difficult diagnostic challenge for the physician as their organic symptoms are often coexistent with emotional fear avoidance behavior. Although there is more overall pathology in patients without WS, a significant number of these patients appear to have comparable spinal pathology with equivalent severity, which may be contributing to patients' symptoms and disability. Presence of these non-organic symptoms often makes us doubt these patients. However, as part of effective treatment, physicians should better understand both the physical and psychological components of patient disability. (C) 2017 Elsevier Inc. All rights reserved.
C1 [Cox, J. S.; Blizzard, S.; Carlson, H.; Hiratzka, J.; Yoo, J. U.] Oregon Hlth & Sci Univ, Dept Orthopaed & Rehabil, 3181 SW Sam Jackson Pk Rd, Portland, OR 97239 USA.
RP Yoo, JU (通讯作者)，Oregon Hlth & Sci Univ, Dept Orthopaed & Rehabil, 3181 SW Sam Jackson Pk Rd, Portland, OR 97239 USA.
EM yooj@ohsu.edu
CR Beattie PF, 2000, SPINE, V25, P819, DOI 10.1097/00007632-200004010-00010
   Berg L, 2013, SKELETAL RADIOL, V42, P1593, DOI 10.1007/s00256-013-1700-x
   BODEN SD, 1990, J BONE JOINT SURG AM, V72A, P403, DOI 10.2106/00004623-199072030-00013
   BOLENDER NF, 1985, J BONE JOINT SURG AM, V67A, P240, DOI 10.2106/00004623-198567020-00009
   Deyo RA, 2001, NEW ENGL J MED, V344, P363, DOI 10.1056/NEJM200102013440508
   Fishbain DA, 2004, CLIN J PAIN, V20, P399, DOI 10.1097/00002508-200411000-00004
   Fishbain DA, 2003, PAIN MED, V4, P141, DOI 10.1046/j.1526-4637.2003.03015.x
   Gaines WG, 1999, SPINE, V24, P396, DOI 10.1097/00007632-199902150-00021
   Hampel P, 2009, EUR SPINE J, V18, P1867, DOI 10.1007/s00586-009-1080-z
   HERNO A, 1994, SPINE, V19, P1335, DOI 10.1097/00007632-199406000-00006
   Jarvik JG, 2005, SPINE, V30, P1541, DOI 10.1097/01.brs.0000167536.60002.87
   Jarvik JJ, 2001, SPINE, V26, P1158, DOI 10.1097/00007632-200105150-00014
   Karppinen J, 2001, Spine (Phila Pa 1976), V26, pE149, DOI 10.1097/00007632-200104010-00015
   Kim HJ, 2013, PAIN PHYSICIAN, V16, P135
   Lee YS, 2009, AM J NEURORADIOL, V30, P1062, DOI 10.3174/ajnr.A1497
   Majid K, 2008, J AM ACAD ORTHOP SUR, V16, P208, DOI 10.5435/00124635-200804000-00004
   MIMURA M, 1994, SPINE, V19, P1371, DOI 10.1097/00007632-199406000-00011
   Quint U, 2008, EUR SPINE J, V17, P1705, DOI 10.1007/s00586-008-0787-6
   REESOR KA, 1988, PAIN, V32, P35, DOI 10.1016/0304-3959(88)90021-8
   WADDELL G, 1980, SPINE, V5, P117, DOI 10.1097/00007632-198003000-00005
NR 20
TC 6
Z9 6
U1 0
U2 3
PU ELSEVIER SCIENCE INC
PI NEW YORK
PA 360 PARK AVE SOUTH, NEW YORK, NY 10010-1710 USA
SN 1529-9430
EI 1878-1632
J9 SPINE J
JI Spine Journal
PD JUL
PY 2017
VL 17
IS 7
BP 990
EP 994
DI 10.1016/j.spinee.2017.03.007
PG 5
WC Clinical Neurology; Orthopedics
WE Science Citation Index Expanded (SCI-EXPANDED)
SC Neurosciences & Neurology; Orthopedics
GA FC5YD
UT WOS:000406916700011
PM 28336484
DA 2022-11-02
ER

PT J
AU Siccoli, A
   de Wispelaere, MP
   Schroder, ML
   Staartjes, VE
AF Siccoli, Alessandro
   de Wispelaere, Marlies P.
   Schroder, Marc L.
   Staartjes, Victor E.
TI Machine learning-based preoperative predictive analytics for lumbar
   spinal stenosis
SO NEUROSURGICAL FOCUS
LA English
DT Article
DE machine learning; outcome prediction; lumbar spinal stenosis;
   patient-reported outcome; decompression; laminectomy
ID FUSION; SURGERY; PAIN; SPONDYLOLISTHESIS; DECOMPRESSION; DISABILITY;
   OUTCOMES
AB OBJECTIVE Patient-reported outcome measures (PROMs) following decompression surgery for lumbar spinal stenosis (LSS) demonstrate considerable heterogeneity. Individualized prediction tools can provide valuable insights for shared decision-making. The authors aim to evaluate the feasibility of predicting short-and long-term PROMs, reoperations, and perioperative parameters by machine learning (ML) methods.
   METHODS Data were derived from a prospective registry. All patients had undergone single-or multilevel mini-open facet-sparing decompression for LSS. The prediction models were trained using various ML-based algorithms to predict the endpoints of interest. Models were selected by area under the receiver operating characteristic curve (AUC). The endpoints were dichotomized by minimum clinically important difference (MCID) and included 6-week and 12-month numeric rating scales for back pain (NRS-BP) and leg pain (NRS-LP) severity and the Oswestry Disability Index (ODI), as well as prolonged surgery (> 45 minutes), extended length of hospital stay (> 28 hours), and reoperations.
   RESULTS A total of 635 patients were included. The average age was 62 +/- 10 years, and 333 patients (52%) were male. At 6 weeks, MCID was seen in 63%, 76%, and 61% of patients for ODI, NRS-LP, and NRS-BP, respectively. At internal validation, the models predicted MCID in these variables with accuracies of 69%, 76%, and 85%, and with AUCs of 0.75, 0.79, and 0.92. At 12 months, 66%, 63%, and 51% of patients reported MCID; the observed accuracies were 62%, 74%, and 66%, with AUCs of 0.68, 0.72, and 0.79. Reoperations occurred in 60 patients (9.5%), of which 27 (4.3%) occurred at the index level. Overall and index-level reoperations were predicted with 69% and 63% accuracy, respectively, and with AUCs of 0.66 and 0.61. In 15%, a length of surgery greater than 45 minutes was observed and predicted with 78% accuracy and AUC of 0.54. Only 15% of patients were admitted to the hospital for longer than 28 hours. The developed ML-based model enabled prediction of extended hospital stay with an accuracy of 77% and AUC of 0.58.
   CONCLUSIONS Preoperative prediction of a range of clinically relevant endpoints in decompression surgery for LSS using ML is feasible, and may enable enhanced informed patient consent and personalized shared decision-making. Access to individualized preoperative predictive analytics for outcome and treatment risks may represent a further step in the evolution of surgical care for patients with LSS.
C1 [Siccoli, Alessandro; Schroder, Marc L.; Staartjes, Victor E.] Bergman Clin, Dept Neurosurg, Amsterdam, Netherlands.
   [de Wispelaere, Marlies P.] Bergman Clin, Dept Clin Informat, Amsterdam, Netherlands.
   [Staartjes, Victor E.] Vrije Univ Amsterdam, Amsterdam UMC, Neurosurg, Amsterdam Movement Sci, Amsterdam, Netherlands.
   [Staartjes, Victor E.] Univ Zurich, Univ Hosp Zurich, Clin Neurosci Ctr, Dept Neurosurg, Zurich, Switzerland.
RP Staartjes, VE (通讯作者)，Bergman Clin, Naarden, Netherlands.
EM victor.staartjes@gmail.com
RI Staartjes, Victor/H-8346-2017
OI Staartjes, Victor/0000-0003-1039-2098
CR Azimi P, 2014, J NEUROSURG-SPINE, V20, P300, DOI 10.3171/2013.12.SPINE13674
   Bernatz JT, 2015, NEUROSURG FOCUS, V39, DOI 10.3171/2015.7.FOCUS1534
   Blumenthal C, 2013, J NEUROSURG-SPINE, V18, P340, DOI 10.3171/2013.1.SPINE12537
   Burgstaller JM, 2017, SPINE, V42, pE425, DOI 10.1097/BRS.0000000000001845
   Chan AK, 2019, J NEUROSURG-SPINE, V30, P234, DOI 10.3171/2018.8.SPINE17913
   Choma TJ, 2017, NEUROSURGERY, V80, pS55, DOI 10.1093/neuros/nyw079
   Soriano JC, 2010, EUR SPINE J, V19, P1841, DOI [10.1007/s00586-010-1284-2, 10.1007/s00586.010.1284.2]
   Collins GS, 2015, BMJ-BRIT MED J, V350, DOI 10.1136/bmj.g7594
   Copay AG, 2008, SPINE J, V8, P968, DOI 10.1016/j.spinee.2007.11.006
   Dietz N, 2018, NEUROSURG FOCUS, V45, DOI 10.3171/2018.8.FOCUS18331
   Elsayed G, 2019, J NEUROSURG-SPINE, V30, P198, DOI 10.3171/2018.7.SPINE18294
   Forsth P, 2016, NEW ENGL J MED, V374, P1413, DOI 10.1056/NEJMoa1513721
   Ghogawala Z, 2004, J NEUROSURG-SPINE, V1, P267, DOI 10.3171/spi.2004.1.3.0267
   Ghogawala Z, 2016, NEW ENGL J MED, V374, P1424, DOI 10.1056/NEJMoa1508788
   Ghogawala Z, 2013, J NEUROSURG-SPINE, V19, P555, DOI 10.3171/2013.7.SPINE1362
   Guha D, 2015, NEUROSURG FOCUS, V39, DOI 10.3171/2015.7.FOCUS15259
   Held U, 2018, PLOS ONE, V13, DOI 10.1371/journal.pone.0207126
   Kalagara S, 2018, J NEUROSURG-SPINE, V1, P1
   Kanaan Saddam F, 2014, J Allied Health, V43, P88
   Karhade AV, 2018, NEUROSURG FOCUS, V45, DOI 10.3171/2018.8.FOCUS18340
   Lonne G, 2019, SPINE J, V19, P41, DOI 10.1016/j.spinee.2018.05.028
   Lonne G, 2017, CLIN NEUROL NEUROSUR, V156, P77, DOI 10.1016/j.clineuro.2017.03.008
   Machado GC, 2016, COCHRANE DB SYST REV, V11, pCD012421, DOI DOI 10.1002/14651858
   Mummaneni PV, 2014, NEUROSURG FOCUS, V36, DOI 10.3171/2014.3.FOCUS1450
   Obermeyer Z, 2016, NEW ENGL J MED, V375, P1216, DOI 10.1056/NEJMp1606181
   Ostelo RWJG, 2008, SPINE, V33, P90, DOI 10.1097/BRS.0b013e31815e3a10
   Raad M, 2018, J NEUROSURG-SPINE, V29, P169, DOI 10.3171/2018.1.SPINE17964
   Ribeiro M. T., 2016, ARXIV160204938
   Scheer JK, 2018, NEUROSURG FOCUS, V45, DOI 10.3171/2018.8.FOCUS18246
   Schroder ML, 2019, SPINE J, V19, P65, DOI 10.1016/j.spinee.2018.05.002
   Senders JT, 2018, NEUROSURGERY, V83, P181, DOI 10.1093/neuros/nyx384
   Senders JT, 2018, ACTA NEUROCHIR, V160, P29, DOI 10.1007/s00701-017-3385-8
   Sigmundsson FG, 2015, SPINE J, V15, P638, DOI 10.1016/j.spinee.2014.11.020
   Staartjes VE, 2018, SPINE J
   Staartjes VE, 2018, NEUROSURG FOCUS, V45, DOI 10.3171/2018.8.FOCUS18243
   Staartjes VE, 2018, J NEUROSURG-SPINE, V29, P611, DOI 10.3171/2018.5.SPINE18543
   Staartjes VE, 2018, WORLD NEUROSURG, V110, pE355, DOI 10.1016/j.wneu.2017.11.001
   Steinmetz MP, 2018, JAMA SURG, V153, P643, DOI 10.1001/jamasurg.2018.0078
   van Buuren S, 2011, J STAT SOFTW, V45, P1
NR 39
TC 29
Z9 30
U1 1
U2 7
PU AMER ASSOC NEUROLOGICAL SURGEONS
PI ROLLING MEADOWS
PA 5550 MEADOWBROOK DRIVE, ROLLING MEADOWS, IL 60008 USA
SN 1092-0684
J9 NEUROSURG FOCUS
JI Neurosurg. Focus
PD MAY
PY 2019
VL 46
IS 5
AR E5
DI 10.3171/2019.2.FOCUS18723
PG 9
WC Clinical Neurology; Surgery
WE Science Citation Index Expanded (SCI-EXPANDED)
SC Neurosciences & Neurology; Surgery
GA HW1KG
UT WOS:000466441200005
PM 31042660
OA gold
DA 2022-11-02
ER

PT J
AU Dosoglu, M
   Orakdogen, M
   Tervruz, M
   Gogusgeren, MA
   Mutlu, F
AF Dosoglu, M
   Orakdogen, M
   Tervruz, M
   Gogusgeren, MA
   Mutlu, F
TI Enterocutaneous fistula: A complication of posterior iliac bone graft
   harvesting not previously described
SO ACTA NEUROCHIRURGICA
LA English
DT Article
DE bone graft; complication; donor site; enterocutaneous fistula
ID LUMBAR-SPINE FUSION; DONOR SITE
AB A case of enterocutaneous fistula at the donor site is presented. A patient underwent posterior Cs-Cs wire fusion with autologous bone graft taken from the posterior superior iliac crest for degenerative C-5-C-6 spondylolisthesis. The tip of the osteotome slipped anteriorly during the procurement but neither neurovascular nor peritoneal injury were observed. Spillage of formed faecal material was observed from the donor site on the 12(th) postoperative day. Fistulogram showed an enterocutaneous fistula to descending colon. The fistula closed spontaneously in a week.
   Enterocutaneous fistula after bone harvesting has never been reported in the literature as far as we know. Congenital malformations and acquired causes may create a vulnerable peritoneal area. Small bowel or descending colon may show a close relationship or even an adhesion to peritoneum in the presence of local peritonitis. A small lesion in this area may play a role in the occurrence of a fistula, and a low flow pseudofistulous tract may appear. The thermal injury and possible ischaemic necrosis due to cauterisation may be predisposing factors in the aetiology of this kind of fistula. The lack of foreign material and spontaneous closure were against an infectious origin. The aims of this report are to present and analyse the reasons of this complication, not previously described.
C1 Abant Izzet Baysal Univ, Duzce Tip Fak, Dept Neurosurg, TR-14400 Bolu, Turkey.
   Haydarpasca Numune Hosp, Dept Neurosurg, Istanbul, Turkey.
RP Dosoglu, M (通讯作者)，Abant Izzet Baysal Univ, Duzce Tip Fak, Dept Neurosurg, Norosirurji Anabilim Dali, TR-14400 Bolu, Turkey.
CR BANWART JC, 1995, SPINE, V20, P1055, DOI 10.1097/00007632-199505000-00012
   BOHLMAN HH, 1993, J BONE JOINT SURG AM, V75A, P1298, DOI 10.2106/00004623-199309000-00005
   CONNOLLY ES, 1965, J NEUROSURG, V23, P431, DOI 10.3171/jns.1965.23.4.0431
   COVENTRY MB, 1972, J BONE JOINT SURG AM, VA 54, P83, DOI 10.2106/00004623-197254010-00008
   COWLEY SP, 1983, J BONE JOINT SURG AM, V65, P1023, DOI 10.2106/00004623-198365070-00022
   DAWSON EG, 1981, CLIN ORTHOP RELAT R, P90
   ESCALAS F, 1977, J BONE JOINT SURG AM, V59, P270, DOI 10.2106/00004623-197759020-00029
   JONES AAM, 1993, SPINE, V18, P2048, DOI 10.1097/00007632-199310001-00021
   KAHN B, 1979, CLIN ORTHOP RELAT R, P204
   KUHN DA, 1986, CLIN ORTHOP RELAT R, P224
   LOTEM M, 1971, CLIN ORTHOP RELAT R, P130, DOI 10.1097/00003086-197110000-00018
   NICHOLSON MW, 1974, J NEUROSURG, V41, P260, DOI 10.3171/jns.1974.41.2.0260
   Porchet F, 1996, NEUROSURGERY, V39, P856, DOI 10.1097/00006123-199610000-00043
   SELBY D, 1986, CLIN ORTHOP RELAT R, P179
   STAUFFER RN, 1972, J BONE JOINT SURG AM, V54, P1195, DOI 10.2106/00004623-197254060-00006
   Stevens K J, 1994, Eur Spine J, V3, P291, DOI 10.1007/BF02226583
   Stevens K J, 1994, Eur Spine J, V3, P118, DOI 10.1007/BF02221452
   SUMMERS BN, 1989, J BONE JOINT SURG BR, V71, P677, DOI 10.1302/0301-620X.71B4.2768321
   WEIKEL AM, 1977, PLAST RECONSTR SURG, V60, P572, DOI 10.1097/00006534-197710000-00012
   WOLFE SA, 1978, J BONE JOINT SURG AM, V60, P411, DOI 10.2106/00004623-197860030-00030
NR 20
TC 14
Z9 14
U1 0
U2 2
PU SPRINGER-VERLAG WIEN
PI VIENNA
PA SACHSENPLATZ 4-6, PO BOX 89, A-1201 VIENNA, AUSTRIA
SN 0001-6268
J9 ACTA NEUROCHIR
JI Acta Neurochir.
PY 1998
VL 140
IS 10
BP 1089
EP 1092
DI 10.1007/s007010050219
PG 4
WC Clinical Neurology; Surgery
WE Science Citation Index Expanded (SCI-EXPANDED)
SC Neurosciences & Neurology; Surgery
GA 136WC
UT WOS:000076881300039
PM 9856254
DA 2022-11-02
ER

PT J
AU Del Castillo-Calcaneo, J
   Navarro-Ramirez, R
   Gimenez-Gigon, M
   Adjei, J
   Damolla, A
   Nakhla, J
   Hernandez, RN
   Hartl, R
AF Del Castillo-Calcaneo, Juan
   Navarro-Ramirez, Rodrigo
   Gimenez-Gigon, Maximiliano
   Adjei, Joshua
   Damolla, Anwar
   Nakhla, Jonathan
   Hernandez, R. Nick
   Hartl, Roger
TI Principles and Fundamentals of Minimally Invasive Spine Surgery
SO WORLD NEUROSURGERY
LA English
DT Article
DE MISS; Muscle-sparing spine surgery; Navigation; Tubular spine surgery
ID LATERAL INTERBODY FUSION; LUMBAR SPONDYLOLISTHESIS; DECOMPRESSION;
   SIMULATION; DISKECTOMY; STENOSIS; NEUROSURGERY; SYSTEM; RATES; COST
AB BACKGROUND: Minimally invasive spine surgery (MISS) was defined by McAfee et al. in 2010 as a procedural approach that by virtue of surgical technique results in less collateral tissue damage, decreases morbidity, and provides patients with a more rapid recovery relative to traditional procedures.
   METHODS: We reviewed all of our publications and presentations regarding MISS and summarize the main components and guiding principles to perform MISS as routine standard of care.
   RESULTS: The 4 T's of MISS is a concept that references the key elements that determine the success of MISS cases. The 4 T's are target (the patient and patient selection), technology (setting of the operation), technique (the surgeon), and teaching/training.
   CONCLUSIONS: MISS is an advancing field that has rapidly progressed in the past decade, and its role in treating complex spinal pathology will continue to expand. The 4 T's and the 3 technical principles of MISS are requirements for successful MISS. MISS is a dynamic field that is developing in parallel with technology, especially as it impacts imaging and surgical implementation. The ultimate goal of MISS is to achieve spinal health in the least invasive manner while avoiding overtreatment. MISS gives patients the best chance at favorable outcomes and shortest possible recovery course, while minimizing iatrogenic spinal instability.
C1 [Del Castillo-Calcaneo, Juan; Navarro-Ramirez, Rodrigo; Gimenez-Gigon, Maximiliano; Adjei, Joshua; Damolla, Anwar; Nakhla, Jonathan; Hernandez, R. Nick; Hartl, Roger] New York Presbyterian Hosp, Weill Cornell Brain & Spine Ctr, Dept Neurol Surg, Weill Cornell Med, New York, NY 10065 USA.
   [Del Castillo-Calcaneo, Juan] High Specialty Hosp, Mexican Oil Co Pemex, Neurosurg Dept, Mexico City, DF, Mexico.
RP Hartl, R (通讯作者)，New York Presbyterian Hosp, Weill Cornell Brain & Spine Ctr, Dept Neurol Surg, Weill Cornell Med, New York, NY 10065 USA.
EM roger@hartlmd.net
RI Del Castillo-Calcáneo, Juan D/H-7811-2019
OI Del Castillo-Calcáneo, Juan D/0000-0002-7941-4104
FU NuVasive fellowship; Carol and Grace Hansen Spinal Research Fund; Baxter
FX This work was supported by a NuVasive fellowship and the Carol and Grace
   Hansen Spinal Research Fund. R. Hartl has received consulting fees from
   AO Spine, Brainlab, DePuy Synthes, and Lanx and has received support
   from and performed contracted research for Baxter.
CR Adermann J, 2014, EUR SPINE J, V23, P1978, DOI 10.1007/s00586-014-3257-3
   Alimi M, 2014, OPER NEUROSURG, V10, P436, DOI 10.1227/NEU.0000000000000358
   Alimi M, 2015, EUR SPINE J, V24, pS346, DOI 10.1007/s00586-015-3940-z
   Alimi M, 2015, J NEUROSURG-SPINE, V22, P339, DOI 10.3171/2014.11.SPINE13597
   Alimi M, 2014, J NEUROSURG-SPINE, V20, P623, DOI 10.3171/2014.1.SPINE13569
   Arts MP, 2009, JAMA-J AM MED ASSOC, V302, P149, DOI 10.1001/jama.2009.972
   Blumenthal C, 2013, J NEUROSURG-SPINE, V18, P340, DOI 10.3171/2013.1.SPINE12537
   Gasco J, 2013, NEUROSURGERY, V73, P39, DOI 10.1227/NEU.0000000000000102
   Ghobrial GM, 2013, NEUROSURGERY, V73, P111, DOI 10.1227/NEU.0000000000000100
   Gragnaniello C, 2016, J NEUROL SURG PART A, V77, P515, DOI 10.1055/s-0036-1583940
   Grunert P, 2016, NEUROSURGERY, V79, P895, DOI 10.1227/NEU.0000000000001419
   Lau D, 2011, J CLIN NEUROSCI, V18, P624, DOI 10.1016/j.jocn.2010.09.004
   Lian XF, 2016, BIOMED RES INT, V2016, DOI 10.1155/2016/5027340
   Marcus JD, 2011, SEMIN SPINE SURG, V23, P20
   Mayer HM, 2016, BIOMED RES INT, V2016, P1
   McAfee PC, 2010, SPINE, V35, pS271, DOI 10.1097/BRS.0b013e31820250a2
   Navarro-Ramirez R, 2017, WORLD NEUROSURG, V100, P325, DOI 10.1016/j.wneu.2017.01.025
   Palmer S., 2002, NEUROSURG FOCUS, V13, P1
   Parikh K, 2008, NEUROSURG FOCUS, V25, DOI 10.3171/FOC/2008/25/8/E14
   Parker SL, 2011, MINIM INVAS NEUROSUR, V54, P33, DOI 10.1055/s-0030-1269904
   Pereira EAC, 2015, WORLD NEUROSURG, V84, P1511, DOI 10.1016/j.wneu.2015.06.066
   Perez-Cruet MJ, 2002, NEUROSURGERY, V51, pS129, DOI 10.1227/01.NEU.0000031004.69814.2D
   Rajaee SS, 2012, SPINE, V37, P67, DOI 10.1097/BRS.0b013e31820cccfb
   Rehder R, 2016, CHILD NERV SYST, V32, P43, DOI 10.1007/s00381-015-2923-z
   Scholler K, 2017, NEUROSURGERY, V80, P355, DOI 10.1093/neuros/nyw091
   Son-Hing JP, 2007, SPINE, V32, P703, DOI 10.1097/01.brs.0000257528.89699.b1
   Xiang LB, 2015, J SPINAL DISORD TECH, V28, pE25, DOI 10.1097/BSD.0000000000000138
   Youngerman BE, 2016, NEUROSURGERY, V79, P492, DOI 10.1227/NEU.0000000000001126
NR 28
TC 6
Z9 6
U1 0
U2 5
PU ELSEVIER SCIENCE INC
PI NEW YORK
PA 360 PARK AVE SOUTH, NEW YORK, NY 10010-1710 USA
SN 1878-8750
EI 1878-8769
J9 WORLD NEUROSURG
JI World Neurosurg.
PD NOV
PY 2018
VL 119
BP 465
EP 471
DI 10.1016/j.wneu.2018.06.205
PG 7
WC Clinical Neurology; Surgery
WE Science Citation Index Expanded (SCI-EXPANDED)
SC Neurosciences & Neurology; Surgery
GA GX7IO
UT WOS:000447941300229
DA 2022-11-02
ER

PT J
AU Urrutia, J
   Briceno, J
   Carmona, M
   Olavarria, F
   Hodgson, F
AF Urrutia, Julio
   Briceno, Jorge
   Carmona, Maximiliano
   Olavarria, Fernando
   Hodgson, Felipe
TI Effect of a single dose of pamidronate administered at the time of
   surgery in a rabbit posterolateral spinal fusion model
SO EUROPEAN SPINE JOURNAL
LA English
DT Article
DE Spinal fusion; Bisphosphonates; Animal model; Nonunion
ID ZOLEDRONIC ACID; BISPHOSPHONATE INCADRONATE; DISTRACTION OSTEOGENESIS;
   MECHANICAL-PROPERTIES; BONE-GRAFT; ARTHRODESIS; ALENDRONATE; IMPROVES;
   SPONDYLOLISTHESIS; STRENGTH
AB Spinal fusion is usually performed on patients who receive bisphosphonates (BP); however, limited data on their action on spinal fusion are available. Previous studies in animal models have shown that chronic administrations of BP reduced spinal fusion rates, and only one study has shown that a single dose administration of zolendronic acid increased fusion rate. The objective of the present study was to evaluate if pamidronate (PA), which was previously demonstrated to reduce spinal fusion rate when administered continuously for 8 weeks, would increase the spinal fusion rate if administered in a single dose at the time of surgery in a rabbit model. Thirty-two New Zealand rabbits underwent an L5-L6 posterolateral intertransverse fusion with iliac crest autograft. Animals were randomized to receive either PA 3 mg/kg in a single dose immediately after surgery, or normal saline. Animals were killed 8 weeks after surgery and fusion was determined by manual palpation and radiographic analysis. Fusion healing was obtained in eight rabbits (50%) in the PA group and in four animals (25%) in the control group, p = 0.137. In a rabbit model, a single dose of PA did not decrease lumbar spinal arthrodesis consolidation rates, but it obtained a nonsignificant higher spinal fusion rate.
C1 [Urrutia, Julio; Briceno, Jorge; Carmona, Maximiliano; Olavarria, Fernando; Hodgson, Felipe] Pontificia Univ Catolica Chile, Dept Orthopaed Surg, Santiago, Chile.
RP Urrutia, J (通讯作者)，Pontificia Univ Catolica Chile, Dept Orthopaed Surg, Marcoleta 352, Santiago, Chile.
EM jurrutia@med.puc.cl
CR Amanat N, 2005, J ORTHOP RES, V23, P1029, DOI 10.1016/j.orthres.2005.03.004
   Amanat N, 2007, J BONE MINER RES, V22, P867, DOI 10.1359/JBMR.070318
   Babat L Brett, 2005, Spine J, V5, P542, DOI 10.1016/j.spinee.2005.01.008
   BAE H, 2002, SPINE J, V2, P98
   Bilston LE, 2002, CLIN BIOMECH, V17, P716, DOI 10.1016/S0268-0033(02)00108-0
   BODEN SD, 1995, SPINE, V20, P412, DOI 10.1097/00007632-199502001-00003
   BODEN SD, 1995, J BONE JOINT SURG AM, V77, P1404, DOI 10.2106/00004623-199509000-00017
   Bransford R, 2007, EUR SPINE J, V16, P557, DOI 10.1007/s00586-006-0212-y
   BRIDWELL KH, 1993, J SPINAL DISORD, V6, P461, DOI 10.1097/00002517-199306060-00001
   BROWN CW, 1986, SPINE, V11, P942, DOI 10.1097/00007632-198611000-00015
   Cao YP, 2002, J BONE MINER RES, V17, P2237, DOI 10.1359/jbmr.2002.17.12.2237
   Curylo LJ, 1999, SPINE, V24, P434, DOI 10.1097/00007632-199903010-00004
   DAFTARI TK, 1994, SPINE, V19, P904, DOI 10.1097/00007632-199404150-00007
   Deguchi M, 1998, J SPINAL DISORD, V11, P459
   Fischgrund JS, 1997, SPINE, V22, P2807, DOI 10.1097/00007632-199712150-00003
   Fleisch H, 2001, J BONE MINER RES, V16, P437, DOI 10.1359/jbmr.2001.16.3.437
   Goodman SB, 2007, J AM ACAD ORTHOP SUR, V15, P450, DOI 10.5435/00124635-200708000-00002
   Huang RC, 2005, SPINE, V30, P2516, DOI 10.1097/01.brs.0000186470.28070.7b
   Koester MC, 2006, CLIN SPORT MED, V25, P63, DOI 10.1016/j.csm.2005.08.004
   Lee C, 2004, CLIN ORTHOP RELAT R, P71, DOI 10.1097/01.blo.0000118695.50144.33
   Lehman Ronald A Jr, 2004, Spine J, V4, P36, DOI 10.1016/S1529-9430(03)00427-3
   Li CY, 2001, J BONE MINER RES, V16, P429, DOI 10.1359/jbmr.2001.16.3.429
   Li JL, 1999, J BONE MINER RES, V14, P969, DOI 10.1359/jbmr.1999.14.6.969
   Li JL, 2000, J BONE MINER RES, V15, P2042, DOI 10.1359/jbmr.2000.15.10.2042
   Lin Julie T, 2003, J Am Acad Orthop Surg, V11, P1
   Little DG, 2003, J BONE MINER RES, V18, P1300, DOI 10.1359/jbmr.2003.18.7.1300
   Little DG, 2001, INJURY, V32, pD14
   Little DG, 2001, J BONE JOINT SURG BR, V83B, P1069, DOI 10.1302/0301-620X.83B7.10542
   MCGUIRE RA, 1993, SPINE, V18, P1662, DOI 10.1097/00007632-199309000-00015
   Moroni A, 2007, J BONE JOINT SURG AM, V89A, P96, DOI 10.2106/JBJS.F.00484
   O'Loughlin PF, 2009, SPINE, V34, P121, DOI 10.1097/BRS.0b013e318191e687
   Raizman NM, 2009, J AM ACAD ORTHOP SUR, V17, P494, DOI 10.5435/00124635-200908000-00003
   Sen C, 2006, INT ORTHOP, V30, P272, DOI 10.1007/s00264-005-0048-9
   Silcox DH, 1998, SPINE, V23, P291, DOI 10.1097/00007632-199802010-00001
   SILCOX DH, 1995, SPINE, V20, P1549, DOI 10.1097/00007632-199507150-00001
   Takahashi M, 2006, BONE, V39, P573, DOI 10.1016/j.bone.2006.03.010
   Takahata M, 2008, BONE, V43, P1057, DOI 10.1016/j.bone.2008.08.124
   Xue QY, 2010, INT ORTHOP, V34, P447, DOI 10.1007/s00264-009-0759-4
   ZDEBLICK TA, 1993, SPINE, V18, P983, DOI 10.1097/00007632-199306150-00006
NR 39
TC 5
Z9 5
U1 0
U2 7
PU SPRINGER
PI NEW YORK
PA ONE NEW YORK PLAZA, SUITE 4600, NEW YORK, NY, UNITED STATES
SN 0940-6719
EI 1432-0932
J9 EUR SPINE J
JI Eur. Spine J.
PD JUN
PY 2010
VL 19
IS 6
BP 940
EP 944
DI 10.1007/s00586-010-1288-y
PG 5
WC Clinical Neurology; Orthopedics
WE Science Citation Index Expanded (SCI-EXPANDED)
SC Neurosciences & Neurology; Orthopedics
GA 612LR
UT WOS:000278900400010
PM 20127496
OA Green Published
DA 2022-11-02
ER

PT J
AU Kanter, AS
   Gandhoke, GS
   Welch, WC
   Arnold, PM
   Cheng, JS
   Okonkwo, DO
AF Kanter, Adam S.
   Gandhoke, Gurpreet S.
   Welch, William C.
   Arnold, Paul M.
   Cheng, Joseph S.
   Okonkwo, David O.
TI A prospective, multi-center clinical and radiographic outcomes
   evaluation of ChronOS strip for lumbar spine fusion
SO JOURNAL OF CLINICAL NEUROSCIENCE
LA English
DT Article
DE Beta-tricalcium phosphates; Bone marrow aspirate; Posterolateral fusion
ID BETA-TRICALCIUM PHOSPHATE; BONE-GRAFT SUBSTITUTE; POSTEROLATERAL FUSION;
   IDIOPATHIC SCOLIOSIS; ILIAC CREST; IN-VIVO; AUTOGRAFT; EXTENDER;
   SURGERY; SPONDYLOLISTHESIS
AB This prospective clinical study evaluated the use of a composite bone void filler (ChronOS Strip, DePuy Synthes, West Chester, PA, USA), combined with bone marrow aspirate plus local autologous bone, in a series of patients undergoing instrumented posterolateral spinal fusion with interbody support. Seventy-six patients were enrolled and treated per protocol at 13 clinical sites. At 24 months, 55/76 patients (72%) were evaluated, with 49/76 (65%) having sufficient data to determine the primary endpoint. The primary endpoint, posterolateral fusion success, was achieved in 48/54 (88.9%) patients at 12 months and in 45/49 (91.8%) patients at 24 months. At all follow-up time points, statistically significant improvements were observed when compared to baseline in back and leg pain and functional status as measured by visual analog scale, Oswestry Disability Index and 12-Item Short Form health surveys. This prospective multi-center series provides evidence that the composite bone void filler, when applied posterolaterally with instrumentation, bone marrow aspirate and/or local autologous bone and concomitant interbody support, can be used to achieve a successful posterolateral fusion, resulting in improvements in clinical outcomes in patients with degenerative disc disease. (C) 2015 Elsevier Ltd. All rights reserved.
C1 [Kanter, Adam S.; Gandhoke, Gurpreet S.; Okonkwo, David O.] Univ Pittsburgh, Med Ctr, Dept Neurosurg, Suite B-400,200 Lothrop St, Pittsburgh, PA 15213 USA.
   [Welch, William C.] Univ Penn, Dept Neurosurg, Philadelphia, PA 19104 USA.
   [Arnold, Paul M.] Univ Kansas, Med Ctr, Dept Neurosurg, Kansas City, KS 66103 USA.
   [Cheng, Joseph S.] Vanderbilt Univ, Med Ctr, Dept Neurosurg, Nashville, TN USA.
RP Gandhoke, GS (通讯作者)，Univ Pittsburgh, Med Ctr, Dept Neurosurg, Suite B-400,200 Lothrop St, Pittsburgh, PA 15213 USA.
EM gandhokegs@upmc.edu
FU DePuy Synthes
FX Financial support for this clinical study was provided by DePuy Synthes.
CR Becker S, 2006, SPINE, V31, P11, DOI 10.1097/01.brs.0000192762.40274.57
   BURNER WL, 1982, J PEDIATR ORTHOPED, V2, P383, DOI 10.1097/01241398-198210000-00006
   Buser D, 1998, CLIN ORAL IMPLAN RES, V9, P137, DOI 10.1034/j.1600-0501.1998.090301.x
   Cheng J C, 2001, Spine (Phila Pa 1976), V26, pE19
   COOK SD, 1987, J PEDIATR ORTHOPED, V7, P168, DOI 10.1097/01241398-198703000-00011
   Dai LY, 2008, SPINE, V33, P1299, DOI 10.1097/BRS.0b013e3181732a8e
   Delecrin J, 2000, SPINE, V25, P563, DOI 10.1097/00007632-200003010-00006
   Eder C, 2014, EUR SPINE J, V23, pS157, DOI 10.1007/s00586-013-2802-9
   EGGLI PS, 1988, CLIN ORTHOP RELAT R, P127
   Epstein NE, 2008, SPINE J, V8, P882, DOI 10.1016/j.spinee.2007.11.005
   Epstein NE, 2006, J SPINAL DISORD TECH, V19, P424, DOI 10.1097/00024720-200608000-00009
   Epstein Nancy E, 2006, Spine J, V6, P600, DOI 10.1016/j.spinee.2005.12.031
   Epstein NE, 2009, SPINE J, V9, P630, DOI [10.1016/j.spinee.2008.03.009, 10.1016/j.spinee.2009.04.007]
   Fujibayashi S, 2001, J SPINAL DISORD, V14, P214, DOI 10.1097/00002517-200106000-00005
   Giannoudis PV, 2005, INJURY, V36, P20, DOI 10.1016/j.injury.2005.07.029
   Gunzburg R, 2002, ORTHOPEDICS, V25, pS591
   Kai T, 2003, SPINE, V28, P1653, DOI 10.1097/00007632-200308010-00005
   KEENE JS, 1992, SPINE, V17, P790, DOI 10.1097/00007632-199207000-00011
   Le Huec J C, 1997, Acta Orthop Belg, V63, P202
   LENKE LG, 1992, J SPINAL DISORD, V5, P433, DOI 10.1097/00002517-199212000-00008
   Lerner T, 2009, EUR SPINE J, V18, P170, DOI 10.1007/s00586-008-0844-1
   Linovitz RJ, 2002, ORTHOPEDICS, V25, pS585
   McAndrew M P, 1988, J Orthop Trauma, V2, P333, DOI 10.1097/00005131-198802040-00011
   Muschik M, 2001, EUR SPINE J, V10, pS178, DOI 10.1007/s005860100271
   Orii Hisaya, 2005, Journal of Medical and Dental Sciences, V52, P51
   Ransford AO, 1998, J BONE JOINT SURG BR, V80B, P13, DOI 10.1302/0301-620X.80B1.7276
   Vaccaro AR, 2004, SPINE, V29, P1885, DOI 10.1097/01.brs.0000137062.79201.98
   WARD C, 2009, AM J OBSTET GYNEC S1, V201, pS66
   Whang Peter G, 2003, Spine J, V3, P155, DOI 10.1016/S1529-9430(02)00539-9
NR 29
TC 4
Z9 4
U1 0
U2 12
PU ELSEVIER SCI LTD
PI OXFORD
PA THE BOULEVARD, LANGFORD LANE, KIDLINGTON, OXFORD OX5 1GB, OXON, ENGLAND
SN 0967-5868
EI 1532-2653
J9 J CLIN NEUROSCI
JI J. Clin. Neurosci.
PD MAR
PY 2016
VL 25
BP 36
EP 40
DI 10.1016/j.jocn.2015.08.012
PG 5
WC Clinical Neurology; Neurosciences
WE Science Citation Index Expanded (SCI-EXPANDED)
SC Neurosciences & Neurology
GA DE0HA
UT WOS:000370304500006
PM 26602602
DA 2022-11-02
ER

PT J
AU Lonne, G
   Schoenfeld, AJ
   Cha, TD
   Nygaard, OP
   Zwart, JAH
   Solberg, T
AF Lonne, Greger
   Schoenfeld, Andrew J.
   Cha, Thomas D.
   Nygaard, Oystein P.
   Zwart, John Anker H.
   Solberg, Tore
TI Variation in selection criteria and approaches to surgery for Lumbar
   Spinal Stenosis among patients treated in Boston and Norway
SO CLINICAL NEUROLOGY AND NEUROSURGERY
LA English
DT Article
DE Surgical indications; Regional variation; Lumbar spine stenosis
ID DEGENERATIVE SPONDYLOLISTHESIS; NONOPERATIVE TREATMENT; DECOMPRESSIVE
   SURGERY; SURGICAL-MANAGEMENT; AFFECT OUTCOMES; FUSION SURGERY; CANAL
   STENOSIS; MULTICENTER; LAMINECTOMY; VERSIONS
AB Objectives: There are no uniform guidelines regarding when to operate or the ideal surgical intervention in Lumbar Spinal Stenosis (LSS). Understanding the presence of practice-based variation between different localities is critical. We sought to compare patient-reported pre-operative pain, disability, and health related quality of life as indications for surgery between Boston and Norway, and the use of decompression alone vs. decompression and arthrodesis.
   Patients and methods: This study included 3826 patients; 1886 from Boston and 1940 from Norway. Eligible patients were 50 years or older who received surgery for the diagnosis of LSS. Data were retrieved from a centralized clinical database in Boston and a national spine registry in Norway based on reported diagnosis and procedure. We evaluated patient-reported pre-operative pain, disability, and health-related quality of life as indications for surgery. A propensity score match was performed for the generation of comparable cohorts.
   Results: There were no significant differences in demographics between the unadjusted cohorts. The rates of obesity (39.4% vs. 25.4%; p < 0.001) and patients with ASA >= 3 (34.8% vs. 22.1%; p < 0.001) were higher in the Boston cohort, while smokers were less frequent (9.6% vs. 19.3%; p < 0.001). These differences were accounted for in the propensity score matching. Pre-operative ODI was slightly higher among patients in Boston (43.3 [95% CI 41.5, 45.1] vs. 40.7 [95% CI 40.0, 41.4]; p = 0.005), but did not reach the minimal clinically important difference. No statistical difference was encountered between pre-operative EQ-5D (0.339 [95% CI 0.304, 0.374] vs. 0.366 [95% CI 0.351, 0.381]; p = 0.16). Fifty-one percent of patients treated in Boston received a decompression and arthrodesis, as compared to only 13.9% of those in Norway (p < 0.001). In the matched cohort, counting 294 in each group, the overall conclusions were the same.
   Conclusions: The results demonstrate that indications for intervention were very similar in comparable patient populations with LSS in Boston and Norway. The use of supplemental arthrodesis was significantly greater in Boston. The etiology behind this finding is likely multifactorial but may represent medico-legal concerns in the US, or the phenomenon of provider inducement. (C) 2017 Elsevier B.V. All rights reserved.
C1 [Lonne, Greger] Innlandet Hosp Trust, Dept Orthopaed, Anders Sandvigsgate 17, N-2629 Lillehammer, Norway.
   [Schoenfeld, Andrew J.] Harvard Med Sch, Brigham & Womens Hosp, Dept Orthopaed Surg, 75 Francis St, Boston, MA 02115 USA.
   [Cha, Thomas D.; Nygaard, Oystein P.] Harvard Med Sch, Massachusetts Gen Hosp, Dept Orthopaed Surg, 55 Fruit St, Boston, MA 02214 USA.
   [Nygaard, Oystein P.] St Olavs Univ Hosp, Dept Neurosurg, Ctr Spinal Disorders, Trondheim, Norway.
   [Zwart, John Anker H.] Oslo Univ Hosp, Commun Unit Musculoskeletal Disorders, FORMI, Oslo, Norway.
   [Solberg, Tore] Northern Norway Reg Hlth Author, Norwegian Registry Spine Surg NORspine, Univ Hosp Northern Norway, Dept Ophthalmol & Neurosurg, Tromso, Norway.
RP Schoenfeld, AJ (通讯作者)，Harvard Med Sch, Brigham & Womens Hosp, Dept Orthopaed Surg, 75 Francis St, Boston, MA 02115 USA.
EM gloenne@mac.com; ajschoen@neomed.edu
FU Fulbright Scholars Foundation [68150249]
FX This study was supported in part by a grant from the Fulbright Scholars
   Foundation to GL (ID: 68150249).
CR Amundsen T, 2000, SPINE, V25, P1424, DOI 10.1097/00007632-200006010-00016
   Asgarzadie F, 2007, ORTHOP CLIN N AM, V38, P387, DOI 10.1016/j.ocl.2007.02.006
   Atlas SJ, 2006, CLIN ORTHOP RELAT R, P198, DOI 10.1097/01.blo.0000198722.70138.96
   Austin PC, 2011, MULTIVAR BEHAV RES, V46, P119, DOI 10.1080/00273171.2011.540480
   Bae HW, 2013, SPINE, V38, P916, DOI 10.1097/BRS.0b013e3182833e7c
   Burgstaller JM, 2016, SPINE, V41, P82, DOI 10.1097/BRS.0000000000001128
   Celik SE, 2010, J SPINAL DISORD TECH, V23, P229, DOI 10.1097/BSD.0b013e3181a3d889
   Cheung K., 2009, EQ 5 D USER GUIDE, P1
   Davidson M, 2008, MANUAL THER, V13, P222, DOI 10.1016/j.math.2007.01.008
   Deyo RA, 2010, JAMA-J AM MED ASSOC, V303, P1259, DOI 10.1001/jama.2010.338
   Fairbank JCT, 2014, J NEUROSURG-SPINE, V20, P83, DOI 10.3171/2013.9.SPINE13344
   Fischgrund JS, 2004, SPINE, V29, P173, DOI 10.1097/01.BRS.0000111142.76601.1A
   Forsth P, 2016, NEW ENGL J MED, V374, P1413, DOI 10.1056/NEJMoa1513721
   Fox MW, 1996, J NEUROSURG, V85, P793, DOI 10.3171/jns.1996.85.5.0793
   Fritzell P, 2003, EUR SPINE J, V12, P178, DOI 10.1007/s00586-002-0493-8
   Fu YS, 2008, SPINE, V33, P514, DOI 10.1097/BRS.0b013e3181657dde
   Genevay S, 2010, BEST PRACT RES CL RH, V24, P253, DOI 10.1016/j.berh.2009.11.001
   Gerling MC, 2016, SPINE, V41, P901, DOI 10.1097/BRS.0000000000001361
   Ghogawala Z, 2016, NEW ENGL J MED, V374, P1424, DOI 10.1056/NEJMoa1508788
   Giannadakis C, 2015, WORLD NEUROSURG, V84, P1227, DOI 10.1016/j.wneu.2015.06.020
   Grotle M, 2003, J REHABIL MED, V35, P241, DOI 10.1080/16501970306094
   Gulati S, 2015, ACTA NEUROCHIR, V157, P1157, DOI 10.1007/s00701-015-2437-1
   Harris MB, 2010, J BONE JOINT SURG AM, V92A, P567, DOI 10.2106/JBJS.I.00003
   Haukoos JS, 2015, JAMA-J AM MED ASSOC, V314, P1637, DOI 10.1001/jama.2015.13480
   HERKOWITZ HN, 1991, J BONE JOINT SURG AM, V73A, P802, DOI 10.2106/00004623-199173060-00002
   Huang IC, 2007, QUAL LIFE RES, V16, P1065, DOI 10.1007/s11136-007-9206-4
   Janssen S. J., 2015, CLIN ORTHOP RELAT RE, V473
   Jolles BM, 2001, J BONE JOINT SURG BR, V83B, P949, DOI 10.1302/0301-620X.83B7.11722
   Karlsson JA, 2011, ANN RHEUM DIS, V70, P2163, DOI 10.1136/ard.2011.153437
   Kepler C. K., 2014, NATL TRENDS USE FUSI, V39
   Kovacs F. M., 2011, SPINE, V36
   Malmivaara A, 2007, SPINE, V32, P1, DOI 10.1097/01.brs.0000251014.81875.6d
   Munting E, 2015, EUR SPINE J, V24, P358, DOI 10.1007/s00586-014-3349-0
   Nerland US, 2015, WORLD NEUROSURG, V84, P1095, DOI 10.1016/j.wneu.2015.05.055
   Nerland US, 2015, BMJ-BRIT MED J, V350, DOI 10.1136/bmj.h1603
   NORD E, 1991, HEALTH POLICY, V18, P25, DOI 10.1016/0168-8510(91)90141-J
   Peul WC, 2016, NEW ENGL J MED, V374, P1478, DOI 10.1056/NEJMe1600955
   Popov V, 2012, ADV ORTHOP, V2012, DOI 10.1155/2012/645321
   Resnick DK, 2014, J NEUROSURG-SPINE, V21, P54, DOI 10.3171/2014.4.SPINE14274
   Schoenfeld AJ, 2014, SPINE J, V14, P2793, DOI 10.1016/j.spinee.2014.07.002
   Sengupta DK, 2005, SPINE, V30, pS71, DOI 10.1097/01.brs.0000155579.88537.8e
   Stromqvist B, 2013, EUR SPINE J, V22, P953, DOI 10.1007/s00586-013-2758-9
   VERBIEST H, 1954, J BONE JOINT SURG BR, V36, P230, DOI 10.1302/0301-620X.36B2.230
   Vianin M, 2008, J CHIROPR MED, V7, P161, DOI 10.1016/j.jcm.2008.07.001
   Weinstein JN, 2009, J BONE JOINT SURG AM, V91A, P1295, DOI 10.2106/JBJS.H.00913
NR 45
TC 13
Z9 14
U1 0
U2 0
PU ELSEVIER SCIENCE BV
PI AMSTERDAM
PA PO BOX 211, 1000 AE AMSTERDAM, NETHERLANDS
SN 0303-8467
EI 1872-6968
J9 CLIN NEUROL NEUROSUR
JI Clin. Neurol. Neurosurg.
PD MAY
PY 2017
VL 156
BP 77
EP 82
DI 10.1016/j.clineuro.2017.03.008
PG 6
WC Clinical Neurology; Surgery
WE Science Citation Index Expanded (SCI-EXPANDED)
SC Neurosciences & Neurology; Surgery
GA EV6LC
UT WOS:000401879900014
PM 28359979
DA 2022-11-02
ER

PT J
AU Korovessis, P
   Repantis, T
   Baikousis, A
   Iliopoulos, P
AF Korovessis, Panagiotis
   Repantis, Thomas
   Baikousis, Andreas
   Iliopoulos, Panagiotis
TI Posterolateral versus circumferential instrumented fusion for
   monosegmental lumbar degenerative disc disease using an expandable cage
SO EUROPEAN JOURNAL OF ORTHOPAEDIC SURGERY AND TRAUMATOLOGY
LA English
DT Article
DE PLIF; B-twin; Degenerative lumbar disease; Circumferential fusion
ID LOW-BACK-PAIN; PEDICLE SCREW INSTRUMENTATION; 3 SURGICAL TECHNIQUES;
   SPINE-STUDY-GROUP; INTERBODY FUSION; FOLLOW-UP; SPONDYLOLYTIC
   SPONDYLOLISTHESIS; TITANIUM CAGES; YOUNG-PATIENTS; THREADED CAGE
AB Theoretically, 360A degrees instrumented fusion has been considered to offer better radiological correction than PLF. Despite numerous publications, this correlation is still weak with several controversies in the relative literature.
   This prospective randomized study was designed to compare the radiological segmental results, complications and outcome of 360A degrees instrumented fusion with the use of a single diagonal expandable PLIF device versus posterolateral pedicle screw fixation in monosegmental lumbar DDD and to show that the use of an novel expandable cage is associated with low PLIF-related complication rate compared to conventional cages reported previously.
   Prospective randomized controlled clinical and radiological study.
   Adults who suffered from monosegmental DDD were eligible for enrolment in this trial. We randomly assigned 150 patients to receive either 360A degrees instrumented fusion (group A) with expandable cage or PLF (group B).
   Differences between the two groups regarding clinical parameters and radiographic sagittal measurements after 36 months of follow-up.
   The record included global [T12-S1 lordosis, sagittal global spinal balance (SB) (C7-mid-femoral axis)] and segmental [segmental disc wedging (SDW), anterior (ADHr) and posterior (PDHr) disc height ratio] radiological measurements at the instrumented segment. Additionally, clinical outcome was evaluated with VAS, SF-36 (Physical function and Bodily Pain) and ODI questionnaires. Fusion was evaluated with the use of Christiansen method.
   In 73 and 72 participants of group A and B, respectively, who completed follow-up to 36 months, there were no differences with respect to the rate of improvement in SF-36, ODI and VAS scores. However, in the spines of group A, there was a significant increase in anterior disc height ratio (P = 0.0057), posterior disc height (P = 0.016) and segmental disc wedging (P = 0.00021) without subsequent loss of correction. Fusion rate was radiologically shown in 94.5% and 87% spines of group A and B, respectively (P > 0.2). Four and 9 spines in group A and B, respectively, showed non-union at the final observation.
   Our findings suggest that 360A degrees fusion offers better sagittal radiological restoration associated with circumferential fusion. However, this difference seemed not to have any medium-term clinical impact. The use of expandable cage was associated with low PLIF-related complications compared to conventional cages.
C1 [Korovessis, Panagiotis; Repantis, Thomas] Gen Hosp Agios Andreas, Dept Orthopaed, Patras 26224, Greece.
   [Baikousis, Andreas] Gen Hosp Messolonghi, Dept Orthopaed, Mesolongion, Greece.
   [Iliopoulos, Panagiotis] Gen Hosp Agios Andreas Patras, Dept Radiol, Patras, Greece.
RP Korovessis, P (通讯作者)，Gen Hosp Agios Andreas, Dept Orthopaed, 1 Tsertidou Str, Patras 26224, Greece.
EM korovess@otenet.gr
RI Korovesis, Panagiotis/AAO-5751-2020
CR Barnes B, 2002, NEUROSURGERY, V51, P1191, DOI 10.1097/00006123-200211000-00014
   Blume H, 1981, J NEUROL ORTHOP SURG, V2, P171
   BOOS N, 1993, SPINE, V18, P1655, DOI 10.1097/00007632-199309000-00014
   Chen HH, 2005, SPINE, V30, pE92, DOI 10.1097/01.brs.0000153703.80747.16
   Chiang MF, 2006, SPINE, V31, pE682, DOI 10.1097/01.brs.0000232714.72699.8e
   Christensen FB, 2002, SPINE, V27, P2674, DOI 10.1097/00007632-200212010-00006
   DEWALD RL, 1981, J BONE JOINT SURG AM, V63, P619, DOI 10.2106/00004623-198163040-00012
   Elias WJ, 2000, J NEUROSURG, V93, P45, DOI 10.3171/spi.2000.93.1.0045
   Fogel GR, 2007, J SPINAL DISORD TECH, V20, P60, DOI 10.1097/01.bsd.0000211251.59953.a4
   Folman Y, 2003, J SPINAL DISORD TECH, V16, P455, DOI 10.1097/00024720-200310000-00004
   France JC, 1999, SPINE, V24, P553, DOI 10.1097/00007632-199903150-00010
   Fraser RD, 1995, SPINE, V20, pS167, DOI 10.1097/00007632-199512151-00016
   Freeman BJC, 2000, EUR SPINE J, V9, P42, DOI 10.1007/s005860050007
   Fritzell P, 2002, SPINE, V27, P1131, DOI 10.1097/00007632-200206010-00002
   Fritzell P, 2003, EUR SPINE J, V12, P178, DOI 10.1007/s00586-002-0493-8
   Gertzbein SD, 1996, SPINE, V21, P1918, DOI 10.1097/00007632-199608150-00018
   Han XX, 2009, SPINE, V34, pE618, DOI 10.1097/BRS.0b013e3181a9beab
   Helenius I, 2006, SPINE, V31, P190, DOI 10.1097/01.brs.0000194843.94071.09
   Hinkley BS, 1997, SPINE, V22, P312, DOI 10.1097/00007632-199702010-00016
   Kim KT, 2006, SPINE, V31, P1351, DOI 10.1097/01.brs.0000218635.14571.55
   Korovessis P, 2004, SPINE, V29, P735, DOI 10.1097/01.BRS.0000112072.83196.0F
   Kroppenstedt S, 2008, SPINE, V33, P2083, DOI 10.1097/BRS.0b013e31818448a9
   Leufven C, 1999, SPINE, V24, P2042, DOI 10.1097/00007632-199910010-00014
   MACNAB I, 1971, J BONE JOINT SURG AM, VA 53, P663, DOI 10.2106/00004623-197153040-00005
   Madan S, 2002, SPINE, V27, P1536, DOI 10.1097/00007632-200207150-00011
   Madan SS, 2003, CLIN ORTHOP RELAT R, P114, DOI 10.1097/01.blo.0000059581.08469.77
   Molinari Robert W, 2003, Am J Orthop (Belle Mead NJ), V32, P337
   Okuda S, 2006, J NEUROSURG-SPINE, V4, P304, DOI 10.3171/spi.2006.4.4.304
   Ray CD, 1997, SPINE, V22, P667, DOI 10.1097/00007632-199703150-00019
   Rompe J D, 1995, Eur Spine J, V4, P231, DOI 10.1007/BF00303417
   Rosenberg WS, 2001, NEUROSURGERY, V48, P569, DOI 10.1097/00006123-200103000-00022
   Siambanes D, 1998, ORTHOPEDICS, V21, P165
   Soegaard R, 2007, SPINE, V32, P2405, DOI 10.1097/BRS.0b013e3181573b2d
   Suk SI, 1997, SPINE, V22, P210, DOI 10.1097/00007632-199701150-00016
   Swan Justin, 2006, Spine J, V6, P606, DOI 10.1016/j.spinee.2006.02.032
   Tay BBK, 2002, SEMIN NEUROL, V22, P221, DOI 10.1055/s-2002-36545
   Tiusanen H, 1996, J PEDIATR ORTHOP B, V5, P190, DOI 10.1097/01202412-199605030-00010
   Videbaek TS, 2006, SPINE, V31, P2875, DOI 10.1097/01.brs.0000247793.99827.b7
   Wang ST, 2005, SPINE, V30, P62, DOI 10.1097/01.brs.0000150123.26869.48
   WETZEL FT, 1991, SPINE, V16, P839, DOI 10.1097/00007632-199107000-00027
   Xiao LZ, 2010, EUR SPINE J, V19, P325, DOI 10.1007/s00586-009-1167-6
   Zhao J, 2000, SPINE, V25, P425, DOI 10.1097/00007632-200002150-00006
   Zhao J, 2002, SPINE, V27, P2753, DOI 10.1097/00007632-200212150-00003
NR 43
TC 2
Z9 2
U1 0
U2 13
PU SPRINGER
PI NEW YORK
PA 233 SPRING ST, NEW YORK, NY 10013 USA
SN 1633-8065
EI 1432-1068
J9 EUR J ORTHOP SURG TR
JI Eur. J. Orthop. Surg. Traumatol.
PD DEC
PY 2012
VL 22
IS 8
BP 639
EP 645
DI 10.1007/s00590-011-0890-y
PG 7
WC Orthopedics; Surgery
WE Science Citation Index Expanded (SCI-EXPANDED)
SC Orthopedics; Surgery
GA 042WN
UT WOS:000311502400002
PM 27526064
DA 2022-11-02
ER

PT J
AU Deyo, RA
   Mirza, SK
   Martin, BI
   Kreuter, W
   Goodman, DC
   Jarvik, JG
AF Deyo, Richard A.
   Mirza, Sohail K.
   Martin, Brook I.
   Kreuter, William
   Goodman, David C.
   Jarvik, Jeffrey G.
TI Trends, Major Medical Complications, and Charges Associated With Surgery
   for Lumbar Spinal Stenosis in Older Adults
SO JAMA-JOURNAL OF THE AMERICAN MEDICAL ASSOCIATION
LA English
DT Article
ID LOW-BACK-PAIN; UNITED-STATES TRENDS; RANDOMIZED CONTROLLED-TRIAL; FUSION
   SURGERY; REGIONAL-VARIATIONS; ARTHRODESIS; SPONDYLOLISTHESIS;
   DECOMPRESSION; OUTCOMES; INSTRUMENTATION
AB Context In recent decades, the fastest growth in lumbar surgery occurred in older patients with spinal stenosis. Trials indicate that for selected patients, decompressive surgery offers an advantage over nonoperative treatment, but surgeons often recommend more invasive fusion procedures. Comorbidity is common in older patients, so benefits and risks must be carefully weighed in the choice of surgical procedure.
   Objective To examine trends in use of different types of stenosis operations and the association of complications and resource use with surgical complexity.
   Design, Setting, and Patients Retrospective cohort analysis of Medicare claims for 2002-2007, focusing on 2007 to assess complications and resource use in US hospitals. Operations for Medicare recipients undergoing surgery for lumbar stenosis (n=32 152 in the first 11 months of 2007) were grouped into 3 gradations of invasiveness: decompression alone, simple fusion (1 or 2 disk levels, single surgical approach), or complex fusion (more than 2 disk levels or combined anterior and posterior approach).
   Main Outcome Measures Rates of the 3 types of surgery, major complications, postoperative mortality, and resource use.
   Results Overall, surgical rates declined slightly from 2002-2007, but the rate of complex fusion procedures increased 15-fold, from 1.3 to 19.9 per 100 000 beneficiaries. Life-threatening complications increased with increasing surgical invasiveness, from 2.3% among patients having decompression alone to 5.6% among those having complex fusions. After adjustment for age, comorbidity, previous spine surgery, and other features, the odds ratio (OR) of life-threatening complications for complex fusion compared with decompression alone was 2.95 (95% confidence interval [CI], 2.50-3.49). A similar pattern was observed for rehospitalization within 30 days, which occurred for 7.8% of patients undergoing decompression and 13.0% having a complex fusion (adjusted OR, 1.94; 95% CI, 1.74-2.17). Adjusted mean hospital charges for complex fusion procedures were US $80 888 compared with US $23 724 for decompression alone.
   Conclusions Among Medicare recipients, between 2002 and 2007, the frequency of complex fusion procedures for spinal stenosis increased while the frequency of decompression surgery and simple fusions decreased. In 2007, compared with decompression, simple fusion and complex fusion were associated with increased risk of major complications, 30-day mortality, and resource use. JAMA. 2010; 303(13): 1259-1265
C1 [Deyo, Richard A.] Oregon Hlth & Sci Univ, Dept Family Med, Portland, OR 97239 USA.
   [Deyo, Richard A.] Oregon Hlth & Sci Univ, Dept Med, Portland, OR 97239 USA.
   [Deyo, Richard A.] Kaiser Permanente Ctr Hlth Res, Portland, OR USA.
   [Mirza, Sohail K.; Martin, Brook I.] Dartmouth Med Sch, Dept Orthopaed, Hanover, NH USA.
   [Kreuter, William] Univ Washington, Dept Hlth Serv, Seattle, WA 98195 USA.
   [Jarvik, Jeffrey G.] Univ Washington, Dept Radiol & Neurol Surg, Seattle, WA 98195 USA.
   [Goodman, David C.] Dartmouth Inst Hlth Policy & Clin Practice, Ctr Hlth Policy Res, Lebanon, NH USA.
RP Deyo, RA (通讯作者)，Oregon Hlth & Sci Univ, Dept Family Med, Mail Code FM,3181 SW Sam Jackson Pk Rd, Portland, OR 97239 USA.
EM deyor@ohsu.edu
RI Goodman, David/AAG-7497-2020; Martin, Brook/L-4698-2019; Jarvik,
   Jeffrey/AAL-4292-2021
FU National Institute of Arthritis, Musculoskeletal and Skin Diseases
   [1R01AR054912-01A2]; National Institute on Aging [1RC1AG036268-01];
   National Center for Research Resources [1UL1RR024140-01]; NATIONAL
   CENTER FOR RESEARCH RESOURCES [UL1RR024140] Funding Source: NIH
   RePORTER; NATIONAL INSTITUTE OF ARTHRITIS AND MUSCULOSKELETAL AND SKIN
   DISEASES [R01AR054912] Funding Source: NIH RePORTER; NATIONAL INSTITUTE
   ON AGING [P01AG019783, RC1AG036268] Funding Source: NIH RePORTER
FX Funding/Support: This study was supported in part by grants
   1R01AR054912-01A2 from the National Institute of Arthritis,
   Musculoskeletal and Skin Diseases; 1RC1AG036268-01 from the National
   Institute on Aging; and 1UL1RR024140-01 from the National Center for
   Research Resources.
CR Abdu WA, 2009, SPINE, V34, P2351, DOI 10.1097/BRS.0b013e3181b8a829
   BJARKE CF, 2002, SPINE, V27, P1269
   Buntin MB, 2004, J HEALTH ECON, V23, P525, DOI 10.1016/j.jhealeco.2003.10.005
   Carreon LY, 2003, J BONE JOINT SURG AM, V85A, P2089, DOI 10.2106/00004623-200311000-00004
   CHERKIN DC, 1993, SPINE, V18, P1728, DOI 10.1097/00007632-199310000-00003
   Chou R, 2005, ANN INTERN MED, V142, P1090, DOI 10.7326/0003-4819-142-12_Part_2-200506211-00009
   Ciol MA, 1996, J AM GERIATR SOC, V44, P285, DOI 10.1111/j.1532-5415.1996.tb00915.x
   Deyo RA, 2005, SPINE, V30, P1441, DOI 10.1097/01.brs.0000166503.37969.8a
   DEYO RA, 1993, SPINE, V18, P1463
   Deyo RA, 2004, NEW ENGL J MED, V350, P722, DOI 10.1056/NEJMsb031771
   DEYO RA, 1992, J CLIN EPIDEMIOL, V45, P613, DOI 10.1016/0895-4356(92)90133-8
   Deyo RA, 2006, CLIN ORTHOP RELAT R, P139, DOI 10.1097/01.blo.0000198726.62514.75
   DUAN N, 1983, J AM STAT ASSOC, V78, P605, DOI 10.2307/2288126
   ESSES SI, 1993, SPINE, V18, P2231, DOI 10.1097/00007632-199311000-00015
   Fischgrund JS, 1997, SPINE, V22, P2807, DOI 10.1097/00007632-199712150-00003
   Fritzell P, 2001, SPINE, V26, P2521, DOI 10.1097/00007632-200112010-00002
   Fritzell P, 2003, EUR SPINE J, V12, P178, DOI 10.1007/s00586-002-0493-8
   Glassman SD, 2007, SPINE J, V7, P547, DOI 10.1016/j.spinee.2006.11.003
   Glick H, 2007, EC EVALUATION CLIN T
   GROB D, 1995, J BONE JOINT SURG AM, V77A, P1036, DOI 10.2106/00004623-199507000-00009
   HERKOWITZ HN, 1991, J BONE JOINT SURG AM, V73A, P802, DOI 10.2106/00004623-199173060-00002
   Irwin ZN, 2005, SPINE, V30, P2208, DOI 10.1097/01.brs.0000181057.60012.08
   Jencks SF, 2009, NEW ENGL J MED, V360, P1418, DOI 10.1056/NEJMsa0803563
   Katz JN, 1997, SPINE, V22, P1123, DOI 10.1097/00007632-199705150-00012
   Lawthers AG, 2000, MED CARE, V38, P785, DOI 10.1097/00005650-200008000-00003
   Lumley T, 2002, ANNU REV PUBL HEALTH, V23, P151, DOI 10.1146/annurev.publhealth.23.100901.140546
   Malmivaara A, 2007, SPINE, V32, P1, DOI 10.1097/01.brs.0000251014.81875.6d
   Mirza SK, 2008, SPINE, V33, P2651, DOI 10.1097/BRS.0b013e31818dad07
   Moller H, 2000, SPINE, V25, P1716, DOI 10.1097/00007632-200007010-00017
   Quan HD, 2005, MED CARE, V43, P1130, DOI 10.1097/01.mlr.0000182534.19832.83
   Schermerhorn ML, 2008, NEW ENGL J MED, V358, P464, DOI 10.1056/NEJMoa0707348
   TAYLOR VM, 1994, SPINE, V19, P1207, DOI 10.1097/00007632-199405310-00002
   Thomsen K, 1997, SPINE, V22, P2813, DOI 10.1097/00007632-199712150-00004
   Weinstein JN, 2008, NEW ENGL J MED, V358, P794, DOI 10.1056/NEJMoa0707136
   Weinstein JN, 2006, SPINE, V31, P2707, DOI 10.1097/01.brs.0000248132.15231.fe
NR 35
TC 919
Z9 957
U1 4
U2 51
PU AMER MEDICAL ASSOC
PI CHICAGO
PA 330 N WABASH AVE, STE 39300, CHICAGO, IL 60611-5885 USA
SN 0098-7484
EI 1538-3598
J9 JAMA-J AM MED ASSOC
JI JAMA-J. Am. Med. Assoc.
PD APR 7
PY 2010
VL 303
IS 13
BP 1259
EP 1265
DI 10.1001/jama.2010.338
PG 7
WC Medicine, General & Internal
WE Science Citation Index Expanded (SCI-EXPANDED)
SC General & Internal Medicine
GA 579FM
UT WOS:000276353700025
PM 20371784
OA Green Accepted, Bronze
DA 2022-11-02
ER

PT J
AU MANNICHE, C
   LUNDBERG, E
   CHRISTENSEN, I
   BENTZEN, L
   HESSELSOE, G
AF MANNICHE, C
   LUNDBERG, E
   CHRISTENSEN, I
   BENTZEN, L
   HESSELSOE, G
TI INTENSIVE DYNAMIC BACK EXERCISES FOR CHRONIC LOW-BACK-PAIN - A
   CLINICAL-TRIAL
SO PAIN
LA English
DT Article
DE LOW BACK PAIN; BACK EXERCISES; CLINICAL TRIAL
ID PHYSICAL-ACTIVITY; FOLLOW-UP; X-RAY; STRENGTH; SPINE; FITNESS; THERAPY;
   WOMEN
AB The effect of intensive dynamic back extensor exercises for patients with chronic low back pain was investigated in a controlled clinical trial in which chronic low back pain patients underwent a 3-month intensive training program with a total of 30 sessions.
   The 105 patients were divided into 3 groups: a treatment group, an alternative group which underwent 115 of the treatment group's exercise program per session, and an alternative group in which treatment consisted of thermotherapy, massage and mild exercise. Regardless of whether the treatment outcome is assessed qualitatively or quantitatively, a statistically significant, favorable difference was found between the results for the treatment group and for the alternative groups at conclusion and at the 3-month follow-up. It appeared from the quantitative assessment that patients in the treatment group who completed the training program at least once a week for the entire 1-year follow-up period were the only patients with a significantly better back status after 1 year compared to the time of inclusion. Irrespective of sex, age, duration and degree of severity of back trouble, or of pre-existing sciatica or pathological findings upon X-ray of the spine, patients obtained a favorable result from the training program. The therapy was found to be without risk, but patients with clinical signs of current lumbar nerve root compression or radiological signs of spondylolysis or halisteresis of the spine were excluded from the study.
C1 UNIV COPENHAGEN, HVIDOVRE HOSP, DEPT RHEUMATOL, DK-2650 HVIDOVRE, DENMARK.
OI manniche, claus/0000-0001-5938-1483
CR ADDISON R, 1980, SPINE, V5, P539, DOI 10.1097/00007632-198011000-00009
   BERGQUISTULLMAN M, 1977, ACTA ORTHOP SCAND S, V170, P1
   BIERINGSORENSEN F, 1984, SPINE, V9, P106, DOI 10.1097/00007632-198403000-00002
   BIERINGSORENSEN F, 1985, SPINE, V10, P445, DOI 10.1097/00007632-198506000-00008
   BLOCH R, 1987, SPINE, V12, P430, DOI 10.1097/00007632-198706000-00002
   CADY LD, 1979, J OCCUP ENVIRON MED, V21, P269
   CHAFFIN DB, 1974, J OCCUP ENVIRON MED, V16, P248
   CHOW RK, 1986, ARCH PHYS MED REHAB, V67, P231
   DAVIES JE, 1979, RHEUMATOL REHABIL, V18, P243, DOI 10.1093/rheumatology/18.4.243
   DELORME TL, 1951, PROGR RESISTANCE EXE, P1
   DEYO RA, 1990, NEW ENGL J MED, V322, P1627, DOI 10.1056/NEJM199006073222303
   DEYO RA, 1983, JAMA-J AM MED ASSOC, V250, P1057
   DRYSSEN T, 1989, LAKARTIDNINGEN, V22, P2116
   FIELDS HL, 1988, PAIN, V33, P195, DOI 10.1016/0304-3959(88)90091-7
   FORSSELL MZ, 1981, SPINE, V6, P104, DOI 10.1097/00007632-198101000-00022
   HAKAPAA K, 1989, SCAND J REHABIL MED, V21, P81
   HAZARD RG, 1989, SPINE, V14, P157, DOI 10.1097/00007632-198902000-00003
   HOLM S, 1983, SPINE, V8, P866, DOI 10.1097/00007632-198311000-00009
   HUTTON WC, 1987, SPINE, V12, P202
   JORGENSEN K, 1987, ERGONOMICS, V30, P259, DOI 10.1080/00140138708969704
   Kendall PH, 1968, PHYSIOTHERAPY, V54, P154
   KLEIN RG, 1990, ARCH PHYS MED REHAB, V71, P34
   KOSTELJANETZ M, 1988, SPINE, V13, P393, DOI 10.1097/00007632-198804000-00003
   LIBSON E, 1982, INT ORTHOP, V6, P259
   Lidstrom A, 1970, Scand J Rehabil Med, V2, P37
   LINTON SJ, 1989, PAIN, V36, P197, DOI 10.1016/0304-3959(89)90024-9
   MAGORA A, 1980, SCAND J REHABIL MED, V12, P47
   MANNICHE C, 1989, Ugeskrift for Laeger, V151, P2030
   MANNICHE C, 1988, LANCET, V2, P1473
   MANNICHE C, 1989, Ugeskrift for Laeger, V151, P2009
   MANNICHE C, UNPUB LOW BACK PAIN
   Martin P R, 1986, Int Rehabil Med, V8, P34
   MAYER TG, 1985, SPINE, V10, P482, DOI 10.1097/00007632-198507000-00002
   MCNEILL T, 1980, SPINE, V5, P529, DOI 10.1097/00007632-198011000-00008
   NACHEMSON A, 1983, CLIN ORTHOP RELAT R, P77
   NACHEMSON AL, 1987, SPINE, V12, P427, DOI 10.1097/00007632-198706000-00001
   OFELDT T, 1989, SCOT J PHYS ED, V17, P15
   PETERS JL, 1990, PAIN, V41, P283, DOI 10.1016/0304-3959(90)90005-X
   PLUM P, 1985, LANCET, V1, P453
   PORTER RW, 1989, SPINE, V14, P201, DOI 10.1097/00007632-198902000-00009
   SECHER NH, 1984, B EUR PHYSIOPATH RES, V20, P453
   SPARUP KH, 1960, LATE PROGNOSIS LUMBA, P1
   VALLFORS B, 1985, SCAND J REHABIL MED, P5
   WADDELL G, 1987, CLIN ORTHOP RELAT R, P110
   WILLIAMS PC, 1965, LUMBOSACRAL SPINE, P1
   WILLIFORD HN, 1986, AM J SPORT MED, V14, P316, DOI 10.1177/036354658601400413
   WULFF HR, 1988, MEDSTAT VERSION 2 1
   ZYLBERGOLD RS, 1981, ARCH PHYS MED REHAB, V62, P176
   1989, LANCET, V1, P1305
   [No title captured]
   1970, BRIT MED J, V3, P597
NR 51
TC 146
Z9 148
U1 0
U2 12
PU LIPPINCOTT WILLIAMS & WILKINS
PI PHILADELPHIA
PA TWO COMMERCE SQ, 2001 MARKET ST, PHILADELPHIA, PA 19103 USA
SN 0304-3959
EI 1872-6623
J9 PAIN
JI Pain
PD OCT
PY 1991
VL 47
IS 1
BP 53
EP 63
DI 10.1016/0304-3959(91)90011-L
PG 11
WC Anesthesiology; Clinical Neurology; Neurosciences
WE Science Citation Index Expanded (SCI-EXPANDED)
SC Anesthesiology; Neurosciences & Neurology
GA GM053
UT WOS:A1991GM05300010
PM 1837606
DA 2022-11-02
ER

PT J
AU Zhang, YJ
   Lu, DD
   Ji, W
   He, F
   Chen, AC
   Yang, HL
   Zhu, XS
AF Zhang, Yijian
   Lu, Dongdong
   Ji, Wei
   He, Fan
   Chen, Angela Carley
   Yang, Huilin
   Zhu, Xuesong
TI Which is the most effective treatment for lumbar spinal stenosis:
   Decompression, fusion, or interspinous process device? A Bayesian
   network meta-analysis
SO JOURNAL OF ORTHOPAEDIC TRANSLATION
LA English
DT Article
DE Lumbar spinal stenosis; Decompression; Fusion; Interspinous process
   device; Network meta-analysis
ID COFLEX INTERLAMINAR STABILIZATION; X-STOP; SURGICAL DECOMPRESSION; SCREW
   FIXATION; SURGERY; MULTICENTER; LAMINECTOMY; SPONDYLOLISTHESIS;
   REOPERATION; SCOLIOSIS
AB Objective: To compare the clinical efficacy, complications, and reoperation rates among three major treatments for lumbar spinal stenosis (LSS): decompression, fusion, and interspinous process device (IPD), using a Bayesian network meta-analysis.
   Materials and methods: Databases including Pubmed, Embase, Cochrane Central Register of Controlled Trials (CENTRAL), and Web of Science were used for the literature search. Randomized Controlled Trials (RCTs) with three treatment methods were reviewed and included in the study. R software (version 3.6.0), Stata (version 14.0), and Review Manager (version 5.3) were used to perform data analysis.
   Results: A total of 10 RCTs involving 1254 patients were enrolled in the present study and each study met an acceptable quality according to our quality assessment described later. In direct comparison, IPD exhibited a higher incidence of reoperation than fusion (OR 1/4 2.93, CI: 1.07-8.02). In indirect comparison, the rank of VAS leg (from best to worst) was as follows: IPD (64%) > decompression (25%) > fusion (11%), and the rank of ODI (from best to worst) was: IPD (84%) > fusion (13%) > decompression (4%). IPD had the lowest incidence of complications; the rank of complications (from best to worst) was: IPD (60%) > decompression (27%) > fusion (14%). However, for the rank of reoperation, fusion showed the best results (from best to worst): fusion (79%) > decompression (20%) > IPD (1%). Consistency tests at global and local level showed satisfactory results and heterogeneity tests using loop text indicated a favorable stability.
   Conclusion: The present study preliminarily indicates that non-fusion methods including decompression and IPD are optimal choices for treating LSS, which achieves favorable clinical outcomes. IPD exhibits a low incidence of complications, but its high rate of reoperation should be treated with caution. The translational potential of this article: For the treatment of LSS, several procedures including decompression, fusion, and IPD have been reported. However, each method has its own advantages and disadvantages. To date, the golden standard treatment for LSS is still controversial. In this network meta-analysis, our results demonstrate that both decompression and IPD obtain satisfactory clinical effects for LSS. IPD is accompanied with a low incidence of complications, however, its high rate of reoperation should be acknowledged with discretion.
C1 [Zhang, Yijian; Lu, Dongdong; Ji, Wei; He, Fan; Yang, Huilin; Zhu, Xuesong] Soochow Univ, Affiliated Hosp 1, Dept Orthoped, Suzhou 215006, Peoples R China.
   [Zhang, Yijian; Lu, Dongdong; Ji, Wei; He, Fan; Yang, Huilin; Zhu, Xuesong] Soochow Univ, Orthoped Inst, Suzhou 215006, Peoples R China.
   [Chen, Angela Carley] Univ Waterloo, Sch Publ Hlth & Hlth Syst, Waterloo, ON N2L 3G1, Canada.
RP Yang, HL; Zhu, XS (通讯作者)，Soochow Univ, Affiliated Hosp 1, Dept Orthoped, Suzhou 215006, Peoples R China.
EM suzhouspine@163.com; sudazxs@sina.com
OI Chen, Angela/0000-0003-4025-3021; Zhu, Xuesong/0000-0003-3579-2741
FU Jiangsu Provincial Clinical Orthopedics Center
FX This work is supported by the Jiangsu Provincial Clinical Orthopedics
   Center.
CR Ahmad S, 2017, EUR SPINE J, V26, P414, DOI 10.1007/s00586-016-4637-7
   Azzazi A, 2010, NEUROSURG QUART, V20, P165, DOI 10.1097/WNQ.0b013e3181ebb0ea
   Bai H, 2020, SPINE, V45, P1047, DOI 10.1097/BRS.0000000000003465
   Brodke DS, 2013, SPINE, V38, P2287, DOI 10.1097/BRS.0000000000000068
   Davis R, 2013, J NEUROSURG-SPINE, V19, P174, DOI 10.3171/2013.4.SPINE12636
   Davis RJ, 2013, SPINE, V38, P1529, DOI 10.1097/BRS.0b013e31829a6d0a
   Deyo RA, 2013, SPINE, V38, P865, DOI 10.1097/BRS.0b013e31828631b8
   Forsth P, 2013, BONE JOINT J, V95B, P960, DOI 10.1302/0301-620X.95B7.30776
   Forsth P, 2016, NEW ENGL J MED, V374, P1413, DOI 10.1056/NEJMoa1513721
   Galarza M, 2014, J CLIN NEUROSCI, V21, P1934, DOI 10.1016/j.jocn.2014.02.029
   Ganatra B, 2017, LANCET, V390, P2372, DOI 10.1016/S0140-6736(17)31794-4
   Ghogawala Z, 2016, NEW ENGL J MED, V374, P1424, DOI 10.1056/NEJMoa1508788
   Hjaltadottir H, 2020, EUR SPINE J, V29, P122, DOI 10.1007/s00586-019-06159-y
   Ilyas H, 2019, J NEUROSURG-SPINE, V31, P20, DOI 10.3171/2019.1.SPINE18878
   Kim HJ, 2012, J KOREAN NEUROSURG S, V52, P359, DOI 10.3340/jkns.2012.52.4.359
   Lad SP, 2014, SPINE, V39, P978, DOI 10.1097/BRS.0000000000000314
   Lee CH, 2013, NEUROSURGERY, V73, P224, DOI 10.1227/NEU.0b013e31828e8ddc
   Leschke JM, 2021, NEUROSURG REV, V44, P643, DOI 10.1007/s10143-020-01270-x
   Lonne G, 2015, SPINE, V40, P77, DOI 10.1097/BRS.0000000000000691
   Masuda S, 2020, EUR SPINE J, V29, P147, DOI 10.1007/s00586-019-06130-x
   Merkow J, 2020, CURR PAIN HEADACHE R, V24, DOI 10.1007/s11916-020-0845-2
   Meyer B, 2018, NEUROSURGERY, V82, P621, DOI 10.1093/neuros/nyx326
   Moher David, 2009, Ann Intern Med, V151, P264, DOI 10.1136/bmj.b2535
   Moojen WA, 2015, EUR SPINE J, V24, P2295, DOI 10.1007/s00586-014-3748-2
   Ng KKM, 2017, J ORTHOP SURG-HONG K, V25, P1, DOI 10.1177/2309499017716254
   Patil CG, 2014, SPINE J, V14, P1484, DOI 10.1016/j.spinee.2013.08.053
   Poetscher AW, 2018, PLOS ONE, V13, DOI 10.1371/journal.pone.0199623
   Postacchini R, 2011, SPINE J, V11, P933, DOI 10.1016/j.spinee.2011.08.419
   Richter A, 2010, EUR SPINE J, V19, P283, DOI 10.1007/s00586-009-1229-9
   Ryu SJ, 2010, J KOREAN NEUROSURG S, V47, P338, DOI 10.3340/jkns.2010.47.5.338
   Son S, 2013, J KOREAN NEUROSURG S, V53, P19, DOI 10.3340/jkns.2013.53.1.19
   Stromqvist BH, 2013, SPINE, V38, P1436, DOI 10.1097/BRS.0b013e31828ba413
   Thomas K, 2019, SPINE J, V19, P1633, DOI 10.1016/j.spinee.2019.06.003
   Truszczynska Aleksandra, 2014, Med Sci Monit, V20, P1400, DOI 10.12659/MSM.890545
   van den Akker-van Marle ME, 2016, SPINE J, V16, P702, DOI 10.1016/j.spinee.2014.10.017
   Xu S, 2019, MEDICINE, V98, DOI 10.1097/MD.0000000000017849
   박성철, 2009, [Journal of Korean Neurosurgical Society, 대한신경외과학회지], V46, P292
NR 37
TC 2
Z9 2
U1 0
U2 8
PU ELSEVIER
PI AMSTERDAM
PA RADARWEG 29, 1043 NX AMSTERDAM, NETHERLANDS
SN 2214-031X
J9 J ORTHOP TRANSL
JI J. Orthop. Transl.
PD JAN
PY 2021
VL 26
BP 45
EP 53
DI 10.1016/j.jot.2020.07.003
PG 9
WC Orthopedics
WE Science Citation Index Expanded (SCI-EXPANDED)
SC Orthopedics
GA PM9TR
UT WOS:000604132600006
PM 33437622
OA Green Published, gold
DA 2022-11-02
ER

PT J
AU Nguyen, C
   Jousse, M
   Poiraudeau, S
   Feydy, A
   Rannou, F
AF Nguyen, Christelle
   Jousse, Marylene
   Poiraudeau, Serge
   Feydy, Antoine
   Rannou, Francois
TI Intervertebral disc and vertebral endplate subchondral changes
   associated with Modic 1 changes of the lumbar spine: a cross-sectional
   study
SO BMC MUSCULOSKELETAL DISORDERS
LA English
DT Article
DE Modic 1; MRI; Degenerative disc disease; Vertebral endplate subchondral
   bone; Active discopathy
ID LOW-BACK-PAIN; SIGNAL CHANGES; ANTIBIOTIC-TREATMENT; BONE EDEMA;
   DISEASE; MRI; DEGENERATION; ADJACENT; MARROW
AB Background: Modic 1 changes are usually associated with degenerative disc disease (DDD). We aimed to compare Modic 1 changes with advanced degenerative disc disease (>50%-intervertebral space narrowing [IVSN]) to Modic 1 changes with less advanced lumbar degenerative disc disease (<= 50%-IVSN).
   Methods: We conducted a cross-sectional study. The computerized MRI database from a French tertiary care hospital was searched. Patients were included if they were >= 18 years old and had a lumbar MRI between January 1, 2006 and January 31, 2008, that showed a Modic 1 signal at a single level. The strength of the magnet was 1.5 T. MRI were reviewed by 2 assessors. Age and gender were recorded. MRI changes involving the intervertebral disc and the vertebral endplate subchondral bone were assessed for Modic 1 signal, intervertebral space narrowing, asymmetrical degenerative disc disease, spondylolisthesis, anterior and posterior intervertebral disc herniation, and anterior and lateral osteophytes. These outcomes were compared between > 50%-IVSN Modic 1 and <= 50%-IVSN Modic 1 groups. For bivariate analysis, comparisons involved nonparametric Kruskal-Wallis test for quantitative variables and nonparametric Fisher's exact test for qualitative variables. Multivariate analysis was conducted to determine factors independently associated with < 50%-IVSN Modic 1 changes by backward stepwise regression. Informed consent and formal approval from Institutional Review Board is not required for this type of study. This statement was confirmed by our Institutional Review Board.
   Results: MRI for 101 individuals were eligible. Patients' mean (SD) age was 56.6(13.4) years, and 41/101(40.6%) were men. Modic 1 were most frequently observed at L4/L5 and L5/S1 (37[36.6%] cases each). As compared with > 50%-IVSN Modic 1 patients, <= 50%-IVSN Modic 1 patients were younger (mean[SD] age 51.5[14.1] vs 58.8[12.6] years, p = 0.019), Modic 1 were more frequent at L5/S1 level (19[61.3%] vs 18[25.7%], p = 0.001), and anterior and lateral osteophytes were less frequent (13[41.9%] vs 55[78.6%], p < 0.001, and 11[35.5%] vs 48[68.6%], p = 0.002, respectively).
   Conclusions: = 50%-IVSN Modic 1 are rather found in young men at L5/S1 level and are associated with less frequent osteophytes than > 50%-IVSN Modic, while > 50%-IVSN Modic 1 are rather found in older women at L4/L5 level.
C1 [Nguyen, Christelle; Poiraudeau, Serge; Feydy, Antoine; Rannou, Francois] Univ Paris 05, Sorbonne Paris Cite, F-75006 Paris, France.
   [Nguyen, Christelle; Jousse, Marylene; Poiraudeau, Serge; Rannou, Francois] Hop Univ Paris Ctr, Grp Hosp Cochin, AP HP, Serv Reeducat & Readaptat Appareil Locomoteur & P, F-75014 Paris, France.
   [Nguyen, Christelle; Rannou, Francois] Fac Sci Fondamentales & Biomed, INSERM, Lab Pharmacol Toxicol & Signalisat Cellulaire, UMR 1124, F-75006 Paris, France.
   [Poiraudeau, Serge; Feydy, Antoine] INSERM, UMR 1153, F-75004 Paris, France.
   [Poiraudeau, Serge] Inst Federatif Rech Handicap, F-75013 Paris, France.
   [Feydy, Antoine] Hop Univ Paris Ctr, Grp Hosp Cochin, AP HP, Serv Radiol B, F-75014 Paris, France.
   [Nguyen, Christelle] Hop Univ Paris Ctr, Grp Hosp Cochin, Serv Reeducat & Readaptat Appareil Locomoteur & P, 27 Rue Faubourg St Jacques, F-75014 Paris, France.
RP Nguyen, C (通讯作者)，Univ Paris 05, Sorbonne Paris Cite, F-75006 Paris, France.; Nguyen, C (通讯作者)，Hop Univ Paris Ctr, Grp Hosp Cochin, AP HP, Serv Reeducat & Readaptat Appareil Locomoteur & P, F-75014 Paris, France.; Nguyen, C (通讯作者)，Fac Sci Fondamentales & Biomed, INSERM, Lab Pharmacol Toxicol & Signalisat Cellulaire, UMR 1124, F-75006 Paris, France.; Nguyen, C (通讯作者)，Hop Univ Paris Ctr, Grp Hosp Cochin, Serv Reeducat & Readaptat Appareil Locomoteur & P, 27 Rue Faubourg St Jacques, F-75014 Paris, France.
EM christelle.nguyen2@aphp.fr
RI FEYDY, ANTOINE/P-5289-2016
OI Nguyen, MD, PhD, Christelle/0000-0001-7141-3230
CR Albert HB, 2008, MED HYPOTHESES, V70, P361, DOI 10.1016/j.mehy.2007.05.014
   Albert HB, 2008, BRIT J SPORT MED, V42, P969, DOI 10.1136/bjsm.2008.050369
   Albert HB, 2013, EUR SPINE J, V22, P690, DOI 10.1007/s00586-013-2674-z
   Albert HB, 2013, EUR SPINE J, V22, P697, DOI 10.1007/s00586-013-2675-y
   Bailly F, 2014, EUR SPINE J, V23, P493, DOI 10.1007/s00586-013-3036-6
   Berg L, 2013, SKELETAL RADIOL, V42, P1593, DOI 10.1007/s00256-013-1700-x
   DEROOS A, 1987, AM J ROENTGENOL, V149, P531, DOI 10.2214/ajr.149.3.531
   Jarman JP, 2015, EUR SPINE J, V24, P1944, DOI 10.1007/s00586-014-3564-8
   Jensen TS, 2010, EUR SPINE J, V19, P129, DOI 10.1007/s00586-009-1184-5
   Jensen TS, 2008, EUR SPINE J, V17, P1407, DOI 10.1007/s00586-008-0770-2
   Kanna RM, 2014, SPINE J, V14, P300, DOI 10.1016/j.spinee.2013.10.042
   Karppinen J, 2008, SPINE, V33, P1236, DOI 10.1097/BRS.0b013e318170fd0e
   Karppinen J, 2009, EUR SPINE J, V18, P1963, DOI 10.1007/s00586-009-1139-x
   Kerttula L, 2012, EUR SPINE J, V21, P1135, DOI 10.1007/s00586-012-2147-9
   Luoma K, 2009, SKELETAL RADIOL, V38, P237, DOI 10.1007/s00256-008-0611-8
   Ma Zheng, 2013, Zhonghua Wai Ke Za Zhi, V51, P610
   MACNAB I, 1971, J BONE JOINT SURG AM, VA 53, P663, DOI 10.2106/00004623-197153040-00005
   MODIC MT, 1988, RADIOLOGY, V168, P177, DOI 10.1148/radiology.168.1.3289089
   MODIC MT, 1988, RADIOLOGY, V166, P193, DOI 10.1148/radiology.166.1.3336678
   Nguyen C, 2012, OSTEOPOROSIS INT, V23, pS857, DOI 10.1007/s00198-012-2164-x
   Nguyen C, 2015, ANN RHEUM DIS, V74, P1488, DOI 10.1136/annrheumdis-2015-207317
   Nguyen C, 2010, J RHEUMATOL, V37, P2334, DOI 10.3899/jrheum.100165
   Pfirrmann CWA, 2001, SPINE, V26, P1873, DOI 10.1097/00007632-200109010-00011
   Rannou F, 2007, ARTHRIT RHEUM-ARTHR, V57, P1311, DOI 10.1002/art.22985
   Wang XP, 2012, PLOS ONE, V7, DOI 10.1371/journal.pone.0036274
NR 25
TC 10
Z9 13
U1 2
U2 13
PU BMC
PI LONDON
PA CAMPUS, 4 CRINAN ST, LONDON N1 9XW, ENGLAND
SN 1471-2474
J9 BMC MUSCULOSKEL DIS
JI BMC Musculoskelet. Disord.
PD JAN 23
PY 2017
VL 18
AR 34
DI 10.1186/s12891-017-1407-6
PG 7
WC Orthopedics; Rheumatology
WE Science Citation Index Expanded (SCI-EXPANDED)
SC Orthopedics; Rheumatology
GA EM3DA
UT WOS:000395193500006
PM 28114923
OA Green Published, gold
DA 2022-11-02
ER

PT J
AU Louis-Ugbo, J
   Murakami, H
   Minamide, A
   Boden, SD
AF Louis-Ugbo, J
   Murakami, H
   Minamide, A
   Boden, SD
TI Evidence of osteoinduction by grafton demineralized bone matrix in
   nonhuman primate spinal fusion
SO SPINE
LA English
DT Article
DE animal model; bone graft substitute; enhancer; extender; nonhuman
   primate; spinal fusion; demineralized bone matrix; osteoinduction;
   matrix; flex
ID LUMBAR FUSION; ILIAC CREST; ARTHRODESIS; DEFECTS; INDUCTION;
   SPONDYLOLISTHESIS; ALLOGRAFTS; AUTOGRAFT; ANTERIOR; FIXATION
AB Study Design. A nonhuman primate posterolateral lumbar intertransverse process arthrodesis model was used to evaluate osteoinductive bone graft materials.
   Objectives. To test two new formulations of Grafton demineralized bone matrix ( Flex and Matrix) for evidence of osteoinduction and their potential efficacy as an extender or enhancer for autogenous bone in a previously validated nonhuman primate posterolateral lumbar fusion model.
   Summary of Background Data. Whereas several demineralized bone matrix formulations have been shown to be variably osteoinductive in rodent ectopic bone assays and rabbit spine applications, few have demonstrated efficacy in higher species and in more challenging applications such as posterolateral spine fusion. The authors are not aware of any published studies describing any demineralized bone matrix that has been tested in a nonhuman primate posterolateral spine fusion model.
   Methods. After approval by the institutional animal care and use committee, eight skeletally mature rhesus macaques underwent single-level posterolateral arthrodesis. In four animals, autograft ( 4 g/side) was implanted with a piece of human Grafton Flex demineralized bone matrix. In the other four animals, rhesus Grafton Matrix demineralized bone matrix, a new and more porous formulation of Flex, was implanted with autograft ( 4 g) on one side of the spine, and Matrix with half the amount of autograft ( 2 g) was implanted on the opposite side. Radiographs were taken at intervals until the animals were killed at 24 weeks. Spinal fusion was evaluated by manual palpation ( status was fused or not fused), and computed tomography was done to visualize the amount of bone formation.
   Results. Fusion was ascertained by palpation in two of four monkeys receiving Flex with autograft and in three of four monkeys receiving Matrix with autograft. Evidence of osteoinduction was seen in all four monkeys on the Matrix with 4 g autograft side, which had larger fusion masses than in the other treatments. Histologic examination showed that the bone formed was normal.
   Conclusions: The rhesus Matrix formulation performed better than the human Flex. Evidence of osteoinduction was seen in all four monkeys that received Matrix, which improved the fusion success of autograft. This alone suggested that it might play a role as a graft enhancer, not merely as a graft extender. Human studies arewarranted.
C1 Emory Univ, Sch Med,Emory Spine Ctr, Atlanta Vet Adm Med Ctr, Dept Orthopaed Surg, Atlanta, GA USA.
   Yerkes Natl Primate Ctr, Atlanta, GA USA.
RP Boden, SD (通讯作者)，2165 N Decatur Rd, Atlanta, GA 30033 USA.
EM Scott_Boden@emoryhealthcare.org
CR Arrington ED, 1996, CLIN ORTHOP RELAT R, P300, DOI 10.1097/00003086-199608000-00037
   ASPENBERG P, 1988, J BONE JOINT SURG BR, V70, P625, DOI 10.1302/0301-620X.70B4.3403612
   Boden SD, 1998, J SPINAL DISORD, V11, P95
   Boden SD, 2000, SPINE, V25, P376, DOI 10.1097/00007632-200002010-00020
   Boden SD, 2001, J BONE JOINT SURG AM, V83A, pS161
   Boden SD, 1997, J SPINAL DISORD, V10, P1
   BODEN SD, 1995, J BONE JOINT SURG AM, V77, P1404, DOI 10.2106/00004623-199509000-00017
   Boden SD, 1995, SPINE, V20, P2633, DOI 10.1097/00007632-199512150-00004
   Boden SD, 1996, SPINE, V21, P2689, DOI 10.1097/00007632-199611150-00020
   BODEN SD, 1996, T ORTHOP RES SOC, V21, P118
   BRIDWELL KH, 1993, J SPINAL DISORD, V6, P461, DOI 10.1097/00002517-199306060-00001
   BUCKWALTER JA, 1995, J BONE JOINT SURG AM, V77A, P1256, DOI 10.2106/00004623-199508000-00019
   CHALMERS J, 1975, J BONE JOINT SURG BR, VB 57, P36, DOI 10.1302/0301-620X.57B1.36
   DAHNERS LE, 1985, SOUTH MED J, V78, P933, DOI 10.1097/00007611-198508000-00009
   Damien CJ, 2002, SPINE, V27, pS50, DOI 10.1097/00007632-200208151-00012
   DWYER AF, 1974, MED J AUSTRALIA, V1, P73
   ENNEKING WF, 1975, J BONE JOINT SURG AM, VA 57, P237, DOI 10.2106/00004623-197557020-00018
   FERNYHOUGH JC, 1992, SPINE, V17, P1474, DOI 10.1097/00007632-199212000-00006
   GEPSTEIN R, 1987, J BONE JOINT SURG AM, V69A, P984, DOI 10.2106/00004623-198769070-00005
   GILL K, 1993, SPINE, V18, P1885, DOI 10.1097/00007632-199310000-00027
   GOLDBERG VM, 1987, CLIN ORTHOP RELAT R, P7
   GUIZZARDI S, 1992, SPINE, V17, P701, DOI 10.1097/00007632-199206000-00010
   HANDAL JA, 1997, N AM SPINE SOC, V12, P333
   HOPP SG, 1989, J ORTHOPAED RES, V7, P579, DOI 10.1002/jor.1100070416
   HULTH A, 1988, CLIN ORTHOP RELAT R, P235
   JORGENSON SS, 1994, SPINE, V19, P2048, DOI 10.1097/00007632-199409150-00005
   LAURIE SWS, 1984, PLAST RECONSTR SURG, V73, P933, DOI 10.1097/00006534-198406000-00014
   LINDHOLM TS, 1988, CLIN ORTHOP RELAT R, P296
   LOWE GDO, 1995, EUR HEART J, V16, P1
   MALININ TI, 1981, CLIN ORTHOP RELAT R, P68
   Martin GJ, 1999, SPINE, V24, P637, DOI 10.1097/00007632-199904010-00005
   MCCARTHY RE, 1986, J BONE JOINT SURG AM, V68A, P370, DOI 10.2106/00004623-198668030-00009
   MCGUIRE RA, 1993, SPINE, V18, P1662, DOI 10.1097/00007632-199309000-00015
   Morone MA, 1998, SPINE, V23, P159, DOI 10.1097/00007632-199801150-00003
   NISBET NW, 1977, J BONE JOINT SURG BR, V59, P263, DOI 10.1302/0301-620X.59B3.330540
   NUGENT PJ, 1993, CLIN ORTHOP RELAT R, P107
   PROLO DJ, 1985, CLIN ORTHOP RELAT R, P322
   Sassard WR, 2000, ORTHOPEDICS, V23, P1059
   TULI SM, 1978, J BONE JOINT SURG BR, V60, P116, DOI 10.1302/0301-620X.60B1.342532
   TULI SM, 1972, CLIN ORTHOP RELAT R, P60
   WEST JL, 1991, J BONE JOINT SURG AM, V73A, P1179, DOI 10.2106/00004623-199173080-00006
   WILSON PD, 1965, J BONE JOINT SURG AM, VA 47, P1629, DOI 10.2106/00004623-196547080-00019
   WILTSE LL, 1968, J BONE JOINT SURG AM, VA 50, P919, DOI 10.2106/00004623-196850050-00004
   Younger E M, 1989, J Orthop Trauma, V3, P192, DOI 10.1097/00005131-198909000-00002
   ZDEBLICK TA, 1993, SPINE, V18, P983, DOI 10.1097/00007632-199306150-00006
NR 45
TC 30
Z9 38
U1 0
U2 1
PU LIPPINCOTT WILLIAMS & WILKINS
PI PHILADELPHIA
PA TWO COMMERCE SQ, 2001 MARKET ST, PHILADELPHIA, PA 19103 USA
SN 0362-2436
EI 1528-1159
J9 SPINE
JI SPINE
PD FEB 15
PY 2004
VL 29
IS 4
BP 360
EP 366
DI 10.1097/01.BRS.0000090823.12652.F9
PG 7
WC Clinical Neurology; Orthopedics
WE Science Citation Index Expanded (SCI-EXPANDED)
SC Neurosciences & Neurology; Orthopedics
GA 800PU
UT WOS:000220041000002
PM 15094531
DA 2022-11-02
ER

PT J
AU Goh, KMJ
   Liow, MHL
   Xu, S
   Yeo, W
   Ling, ZXM
   Soh, CCR
   Tan, SB
   Guo, CM
AF Goh, Keng Meng Jeremy
   Liow, Ming Han Lincoln
   Xu, Sheng
   Yeo, William
   Ling, Zhixing Marcus
   Soh, Chee Cheong Reuben
   Tan, Seang Beng
   Guo, Chang Ming
TI Reduction in foraminal height after lateral access surgery does not
   affect quality of life: A 2-year outcome study on lateral lumbar
   interbody fusion
SO JOURNAL OF ORTHOPAEDIC SURGERY
LA English
DT Article
DE extreme lateral interbody fusion; fusion outcomes; foramina height;
   lateral access surgery; lateral lumbar interbody fusion; quality of life
ID LOW-BACK-PAIN; CLINICAL-EVALUATION; DISABILITY INDEX; STAND-ALONE;
   SUBSIDENCE; SPONDYLOLISTHESIS; DECOMPRESSION; RELIABILITY; LORDOSIS;
   SCALES
AB Introduction: Reduction in neuroforaminal height (FH) may diminish the indirect decompression benefit that lateral access surgery (LAS) provides. However, the relationship between postoperative FH reduction in LAS and health-related quality-of-life (HRQoL) outcomes remains unclear. Objectives: To determine whether FH reduction affects HRQoL outcomes at 2-year follow-up. Methods: A retrospective review of 45 patients who underwent LAS for degenerative lumbar spine conditions was performed. The cohort was divided into two groups: maintenance (A) and reduction (B) in FH. Outcome measures included numerical pain rating scale (NPRS back and leg pain), Oswestry Disability Index (ODI), Short Form 36 Health Survey (SF-36), North American Spine Society (NASS) score for neurogenic symptoms (NS), patient satisfaction, and expectation fulfilment for surgery. Mean disc height (DH), FH, and fusion were evaluated on plain radiographs. Radiological fusion was assessed with the Bridwell fusion classification. Unpaired student's t-test was used to compare between groups and one-way ANOVA with Bonferroni post hoc correction was used to determine differences between time intervals within each group. Results: The average pre-op mean FH was 16.9 +/- 3.5 mm. Group A had 25 patients showing postoperative maintenance of FH (19.4 +/- 3.3 mm to 20.2 +/- 3.2 mm; 4% increase) at 2-year postsurgery while group B had 20 patients showing decrease in FH (21.1 +/- 3.3 mm to 18.7 +/- 3.5 mm; 11% decrease). Group A mean DH improved from 7.0 +/- 2.0 mm to 10.3 +/- 1.6 mm (47% increase). Group B mean DH improved from 6.8 +/- 2.3 mm to 11.0 +/- 3.0 mm (62% increase). There were no significant differences in NPRS, ODI, NASS, SF-36, and SF-36 MCS/PCS between groups at 2 years (p > 0.05); 92% of group A and 85% of group B patients reported good satisfaction and fulfilment of expectations (p > 0.05). Conclusion: Despite an initial increase in FH after LAS surgery, 45% of patients had FH reduction at 2 years. However, FH reduction up to 11% did not affect short-term HRQoL outcomes.
C1 [Goh, Keng Meng Jeremy; Liow, Ming Han Lincoln; Xu, Sheng; Yeo, William; Ling, Zhixing Marcus; Soh, Chee Cheong Reuben; Tan, Seang Beng; Guo, Chang Ming] Singapore Gen Hosp, Dept Orthopaed Surg, 20 Coll Rd,Level 4, Singapore 169865, Singapore.
RP Liow, MHL (通讯作者)，Singapore Gen Hosp, Dept Orthopaed Surg, 20 Coll Rd,Level 4, Singapore 169865, Singapore.
EM dr.lincoln.liow@gmail.com
RI LIOW, MING HAN LINCOLN/AAK-3533-2020
OI LIOW, MING HAN LINCOLN/0000-0002-4496-8035; Goh, Keng Meng
   Jeremy/0000-0002-8864-7006; Soh, Reuben/0000-0003-2410-5176
CR Alimi M, 2015, EUR SPINE J, V24, pS346, DOI 10.1007/s00586-015-3940-z
   BRIDWELL KH, 1995, SPINE, V20, P1410, DOI 10.1097/00007632-199506000-00014
   Caputo AM, 2013, J CLIN NEUROSCI, V20, P1558, DOI 10.1016/j.jocn.2012.12.024
   Copay AG, 2008, SPINE J, V8, P968, DOI 10.1016/j.spinee.2007.11.006
   FERRAZ MB, 1990, J RHEUMATOL, V17, P1022
   Fisher Keren, 1997, Physiotherapy Theory and Practice, V13, P67
   GRONBLAD M, 1993, CLIN J PAIN, V9, P189
   Hsieh PC, 2007, J NEUROSURG-SPINE, V7, P379, DOI 10.3171/SPI-07/10/379
   Isaacs RE, 2016, SPINE, V41, pS133, DOI 10.1097/BRS.0000000000001472
   Khajavi K, 2014, EUR SPINE J, V23, P1215, DOI 10.1007/s00586-014-3246-6
   Lang G, 2017, WORLD NEUROSURG, V104, P644, DOI 10.1016/j.wneu.2017.05.035
   Lang G, 2017, WORLD NEUROSURG, V101, P99, DOI 10.1016/j.wneu.2017.01.080
   Le TV, 2012, SPINE, V37, P1268, DOI 10.1097/BRS.0b013e3182458b2f
   Malham GM, 2017, CLIN SPINE SURG, V30, pE90, DOI 10.1097/BSD.0b013e3182aa4c94
   Malham GM, 2015, J NEUROSURG-SPINE, V23, P589, DOI 10.3171/2015.1.SPINE14566
   Marchi L, 2013, J NEUROSURG-SPINE, V19, P110, DOI 10.3171/2013.4.SPINE12319
   Navarro-Ramirez R, 2017, WORLD NEUROSURG, V100, P607, DOI 10.1016/j.wneu.2016.11.059
   Ozgur Burak M, 2006, Spine J, V6, P435, DOI 10.1016/j.spinee.2005.08.012
   Pereira EAC, 2017, J CLIN NEUROSCI, V35, P56, DOI 10.1016/j.jocn.2016.09.010
   ROLAND M, 1983, SPINE, V8, P145, DOI 10.1097/00007632-198303000-00005
   Sembrano JN, 2016, SPINE, V41, pS123, DOI 10.1097/BRS.0000000000001471
   Tessitore E, 2017, J CLIN NEUROSCI, V36, P76, DOI 10.1016/j.jocn.2016.10.001
   Tohmeh AG, 2014, SPINE, V39, pE1582, DOI 10.1097/BRS.0000000000000645
   Ware J E Jr, 1995, Med Care, V33, pAS264, DOI 10.1097/00005650-199501001-00005
   Williams ACD, 2000, PAIN, V85, P457, DOI 10.1016/S0304-3959(99)00299-7
NR 25
TC 4
Z9 4
U1 0
U2 0
PU SAGE PUBLICATIONS LTD
PI LONDON
PA 1 OLIVERS YARD, 55 CITY ROAD, LONDON EC1Y 1SP, ENGLAND
SN 1022-5536
EI 2309-4990
J9 J ORTHOP SURG-HONG K
JI J. Orthop. Surg.
PD FEB 19
PY 2019
VL 27
IS 1
AR 2309499019829336
DI 10.1177/2309499019829336
PG 8
WC Orthopedics; Surgery
WE Science Citation Index Expanded (SCI-EXPANDED)
SC Orthopedics; Surgery
GA HM0LX
UT WOS:000459140200001
PM 30782071
OA gold
DA 2022-11-02
ER

PT J
AU Hancock, MJ
   Maher, CM
   Petocz, P
   Lin, CWC
   Steffens, D
   Luque-Suarez, A
   Magnussen, JS
AF Hancock, Mark J.
   Maher, Chris M.
   Petocz, Peter
   Lin, Chung-Wei Christine
   Steffens, Daniel
   Luque-Suarez, Alejandro
   Magnussen, John S.
TI Risk factors for a recurrence of low back pain
SO SPINE JOURNAL
LA English
DT Article
DE Low back pain; Recurrence; MRI; Prevention; Cohort study; Prospective
ID LUMBAR SPINE; DISC DEGENERATION; CONTROLLED-TRIAL; FOLLOW-UP; EPISODE;
   COHORT
AB BACKGROUND CONTEXT: The clinical importance of lumbar pathology identified on magnetic resonance imaging (MRI) remains unclear. It is plausible that pathology seen on MRI is a risk factor for a recurrence of low back pain (LBP); however, to our knowledge, this has not been investigated by previous studies.
   PURPOSE: The aim was to investigate whether lumbar pathology, identifiable on MRI, increases the risk of a recurrence of LBP.
   STUDY DESIGN: This was a prospective inception cohort study with 1-year follow-up.
   PATIENT SAMPLE: Seventy-six people who had recovered from an episode of LBP within the previous 3 months were included.
   OUTCOME MEASURES: The primary outcome was time to recurrence of LBP, which was determined by contacting participants at 2-month intervals for 12 months.
   METHODS: All participants underwent a baseline assessment including MRI scan and completion of a questionnaire, which assessed a range of potential risk factors for recurrence. Magnetic resonance imaging scans were reported for the presence of a range of MRI findings. The primary analysis investigated the predictive value of two clinical features (age and number of previous episodes) and six MRI findings (disc degeneration, high intensity zone, Modic changes, disc herniation, facet joint arthrosis, and spondylolisthesis) in a multivariate Cox regression model. We decided a priori that dichotomous predictors with hazard ratios (HRs) of greater than 1.5 or less than 0.67 would be considered potentially clinically important and justify further investigation.
   RESULTS: Of the eight predictors entered into the primary multivariate model, three (disc degeneration, high intensity zone, and number of previous episodes) met our a priori threshold for potential importance. Participants with disc degeneration score greater than or equal to 3 (Pfirrmann scale) had a HR of 1.89 (95% confidence interval [CI] 0.42-8.53) compared with those without. Patients with high intensity zone had an HR of 1.84 (95% CI 0.94-3.59) compared with those without. For every additional previous episode, participants had an HR of 1.04 (95% CI 1.02-1.07).
   CONCLUSIONS: We identified promising risk factors for a recurrence of LBP, which should be further investigated in larger trials. The findings suggest that pathology seen on MRI plays a potentially important role in recurrence of LBP. (C) 2015 Elsevier Inc. All rights reserved.
C1 [Hancock, Mark J.; Magnussen, John S.] Macquarie Univ, Fac Med & Hlth Sci, N Ryde, NSW 2121, Australia.
   [Maher, Chris M.; Lin, Chung-Wei Christine; Steffens, Daniel] Univ Sydney, George Inst Global Hlth, Musculoskeletal Div, Sydney, NSW 2000, Australia.
   [Petocz, Peter] Macquarie Univ, Dept Stat, N Ryde, NSW 2109, Australia.
   [Luque-Suarez, Alejandro] Univ Malaga, Physiotherapy Dept, E-29071 Malaga, Spain.
RP Hancock, MJ (通讯作者)，Macquarie Univ, Fac Med & Hlth Sci, 75 Talavera Rd, N Ryde, NSW 2121, Australia.
EM mark.hancock@mq.edu.au
RI Lin, Chung-Wei Christine/S-8840-2019; Maher, Christopher/AAC-6267-2019
OI Lin, Chung-Wei Christine/0000-0001-6192-7238; Maher,
   Christopher/0000-0002-1628-7857; Hancock, Mark/0000-0002-9277-5377;
   LUQUE SUAREZ, ALEJANDRO/0000-0001-8803-3007
FU Macquarie University Research Development Grant Scheme [9201200317]
FX The project was funded by Macquarie University Research Development
   Grant Scheme 9201200317.
CR ANDERSON KM, 1991, AM HEART J, V121, P293, DOI 10.1016/0002-8703(91)90861-B
   APRILL C, 1992, BRIT J RADIOL, V65, P361, DOI 10.1259/0007-1285-65-773-361
   BODEN SD, 1990, J BONE JOINT SURG AM, V72A, P403, DOI 10.2106/00004623-199072030-00013
   Boos N, 2000, SPINE, V25, P1484, DOI 10.1097/00007632-200006150-00006
   Carrino JA, 2009, RADIOLOGY, V250, P161, DOI 10.1148/radiol.2493071999
   COSTE J, 1994, BRIT MED J, V308, P577, DOI 10.1136/bmj.308.6928.577
   Dunn KM, 2006, AM J EPIDEMIOL, V163, P754, DOI 10.1093/aje/kwj100
   Fardon D F, 2001, Spine (Phila Pa 1976), V26, pE93, DOI 10.1097/00007632-200103010-00006
   Jarvik JG, 2005, SPINE, V30, P1541, DOI 10.1097/01.brs.0000167536.60002.87
   JENSEN MC, 1994, NEW ENGL J MED, V331, P69, DOI 10.1056/NEJM199407143310201
   LANDIS JR, 1977, BIOMETRICS, V33, P159, DOI 10.2307/2529310
   Marras WS, 2007, SPINE, V32, P2387, DOI 10.1097/BRS.0b013e3181557be9
   Costa LDM, 2012, CAN MED ASSOC J, V184, pE613, DOI 10.1503/cmaj.111271
   Pfirrmann CWA, 2001, SPINE, V26, P1873, DOI 10.1097/00007632-200109010-00011
   RAININKO R, 1995, SPINE, V20, P1029, DOI 10.1097/00007632-199505000-00009
   Soukup M G, 2001, Physiother Res Int, V6, P27, DOI 10.1002/pri.211
   Soukup MG, 1999, SPINE, V24, P1585, DOI 10.1097/00007632-199908010-00013
   Stanton TR, 2011, EUR SPINE J, V20, P744, DOI 10.1007/s00586-010-1671-8
   Stanton TR, 2008, SPINE, V33, P2923, DOI 10.1097/BRS.0b013e31818a3167
   Steffens D, 2014, EUR J PAIN, V18, P755, DOI 10.1002/j.1532-2149.2013.00427.x
   Steffens D, 2012, BMC MUSCULOSKEL DIS, V13, DOI 10.1186/1471-2474-13-7
   Videman T, 2008, SPINE, V33, P1484, DOI 10.1097/BRS.0b013e3181753bb1
   Williams CM, 2014, LANCET, V384, P1586, DOI 10.1016/S0140-6736(14)60805-9
NR 23
TC 47
Z9 47
U1 1
U2 23
PU ELSEVIER SCIENCE INC
PI NEW YORK
PA 360 PARK AVE SOUTH, NEW YORK, NY 10010-1710 USA
SN 1529-9430
EI 1878-1632
J9 SPINE J
JI Spine Journal
PD NOV 1
PY 2015
VL 15
IS 11
BP 2360
EP 2368
DI 10.1016/j.spinee.2015.07.007
PG 9
WC Clinical Neurology; Orthopedics
WE Science Citation Index Expanded (SCI-EXPANDED)
SC Neurosciences & Neurology; Orthopedics
GA CV3QO
UT WOS:000364173900030
PM 26169027
DA 2022-11-02
ER

PT J
AU Lama, P
   Le Maitre, CL
   Harding, IJ
   Dolan, P
   Adams, MA
AF Lama, Polly
   Le Maitre, Christine L.
   Harding, Ian J.
   Dolan, Patricia
   Adams, Michael A.
TI Nerves and blood vessels in degenerated intervertebral discs are
   confined to physically disrupted tissue
SO JOURNAL OF ANATOMY
LA English
DT Article
DE blood vessels; degeneration; free surfaces; ingrowth; intervertebral
   discs; nerves
ID LOW-BACK-PAIN; VERTEBRAL END-PLATE; INFLAMMATORY CELLS; MATRIX
   METALLOPROTEINASES; ANNULUS FIBROSUS; NITRIC-OXIDE; LUMBAR-DISK;
   IN-VITRO; GROWTH; HERNIATIONS
AB Nerves and blood vessels are found in the peripheral annulus and endplates of healthy adult intervertebral discs. Degenerative changes can allow these vessels to grow inwards and become associated with discogenic pain, but it is not yet clear how far, and why, they grow in. Previously we have shown that physical disruption of the disc matrix, which is a defining feature of disc degeneration, creates free surfaces which lose proteoglycans and water, and so become physically and chemically conducive to cell migration. We now hypothesise that blood vessels and nerves in degenerated discs are confined to such disrupted tissue. Whole lumbar discs were obtained from 40 patients (aged 37-75years) undergoing surgery for disc herniation, disc degeneration with spondylolisthesis or adolescent scoliosis (non-degenerated' controls). Thin (5-m) sections were stained with H&E and toluidine blue for semi-quantitative assessment of blood vessels, fissures and proteoglycan loss. Ten thick (30-m) frozen sections from each disc were immunostained for CD31 (an endothelial cell marker), PGP 9.5 and Substance P (general and nociceptive nerve markers, respectively) and examined by confocal microscopy. Volocity image analysis software was used to calculate the cross-sectional area of each labelled structure, and its distance from the nearest free surface (disc periphery or internal fissure). Results showed that nerves and blood vessels were confined to proteoglycan-depleted regions of disrupted annulus. The maximum distance of any blood vessel or nerve from the nearest free surface was 888 and 247m, respectively. Blood vessels were greater in number, grew deeper, and occupied more area than nerves. The density of labelled blood vessels and nerves increased significantly with Pfirrmann grade of disc degeneration and with local proteoglycan loss. Analysing multiple thick sections with fluorescent markers on a confocal microscope allows reliable detection of thin filamentous structures, even within a dense matrix. We conclude that, in degenerated and herniated discs, blood vessels and nerves are confined to proteoglycan-depleted regions of disrupted tissue, especially within annulus fissures.
C1 [Lama, Polly] McGill Univ, Dept Orthopaed Surg, Montreal, PQ, Canada.
   [Le Maitre, Christine L.] Sheffield Hallam Univ, Biomol Sci Res Ctr, Sheffield, S Yorkshire, England.
   [Harding, Ian J.] Southmead Hosp, Bristol, Avon, England.
   [Dolan, Patricia; Adams, Michael A.] Univ Bristol, Ctr Appl Anat, Bristol, Avon, England.
RP Lama, P (通讯作者)，McGill Univ, Dept Orthopaed Surg Res, 1650 Cedar Ave, Montreal, PQ H3G 1A4, Canada.
EM polly.lama@mail.mcgill.ca
RI Lama, Polly/AAT-6644-2021; Lama, Polly/ABA-1055-2020; Adams,
   Michael/C-9875-2009
OI Lama, Polly/0000-0002-0756-674X; Adams, Michael/0000-0003-0435-8651;
   Dolan, Patricia/0000-0001-8561-675X
FU UK by Action Medical Research; State Government of Sikkim, India
FX This work was funded in the UK by Action Medical Research, and by a PhD
   studentship (for P.L.) from the State Government of Sikkim, India.
CR Adams MA, 2000, SPINE, V25, P1625, DOI 10.1097/00007632-200007010-00005
   Adams MA, 1996, J BONE JOINT SURG BR, V78B, P965, DOI 10.1302/0301-620X78B6.1287
   ADAMS MA, 1985, SPINE, V10, P524, DOI 10.1097/00007632-198507000-00006
   Adams MA, 1996, SPINE, V21, P434, DOI 10.1097/00007632-199602150-00006
   Adams MA, 2012, J ANAT, V221, P497, DOI 10.1111/j.1469-7580.2012.01551.x
   Albert HB, 2013, EUR SPINE J, V22, P690, DOI 10.1007/s00586-013-2674-z
   Albert HB, 2013, EUR SPINE J, V22, P697, DOI 10.1007/s00586-013-2675-y
   Altun I, 2016, SPINE J, V16, P857, DOI 10.1016/j.spinee.2016.03.019
   Antoniou J, 2004, MAGN RESON IMAGING, V22, P963, DOI 10.1016/j.mri.2004.02.011
   Antoniou J, 1996, J CLIN INVEST, V98, P996, DOI 10.1172/JCI118884
   Aoki Y, 2004, SPINE, V29, P1077, DOI 10.1097/00007632-200405150-00005
   ASHTON IK, 1994, ACTA ORTHOP SCAND, V65, P635, DOI 10.3109/17453679408994620
   ASHTON IK, 1994, J ORTHOP RES, V12, P186, DOI 10.1002/jor.1100120206
   Baschong W, 2001, J HISTOCHEM CYTOCHEM, V49, P1565, DOI 10.1177/002215540104901210
   Binch ALA, 2015, ARTHRITIS RES THER, V17, DOI 10.1186/s13075-015-0889-6
   Binch ALA, 2014, ARTHRITIS RES THER, V16, DOI 10.1186/s13075-014-0416-1
   BODEN SD, 1990, J BONE JOINT SURG AM, V72A, P403, DOI 10.2106/00004623-199072030-00013
   BOGDUK N, 1981, J ANAT, V132, P39
   Boos N, 2002, SPINE, V27, P2631, DOI 10.1097/00007632-200212010-00002
   Boos N, 1995, SPINE, V20, P2613, DOI 10.1097/00007632-199512150-00002
   Brown MF, 1997, J BONE JOINT SURG BR, V79B, P147, DOI 10.1302/0301-620X.79B1.6814
   Bruehlmann SB, 2002, J ANAT, V201, P159, DOI 10.1046/j.1469-7580.2002.00080.x
   Burke JG, 2002, SPINE, V27, P1402, DOI 10.1097/00007632-200207010-00006
   Cheung KMC, 2009, SPINE, V34, P934, DOI 10.1097/BRS.0b013e3181a01b3f
   Claxton N, 2010, LASER SCANNING CONFO, DOI [10. 1002/0471732877, DOI 10.1002/0471732877]
   Coppes MH, 1997, SPINE, V22, P2342, DOI 10.1097/00007632-199710150-00005
   CROCK HV, 1986, SPINE, V11, P650, DOI 10.1097/00007632-198607000-00028
   de Schepper EIT, 2010, SPINE, V35, P531, DOI 10.1097/BRS.0b013e3181aa5b33
   DOLAN P, 1987, J BONE JOINT SURG BR, V69, P422, DOI 10.1302/0301-620X.69B3.3584198
   Dolan P, 2013, SPINE, V38, P1473, DOI 10.1097/BRS.0b013e318290f3cc
   Edgar MA, 2007, J BONE JOINT SURG BR, V89B, P1135, DOI 10.1302/0301-620X.89B9
   Fields AJ, 2014, SPINE J, V14, P513, DOI 10.1016/j.spinee.2013.06.075
   Freemont AJ, 1997, LANCET, V350, P178, DOI 10.1016/S0140-6736(97)02135-1
   Freemont AJ, 2002, J PATHOL, V197, P286, DOI 10.1002/path.1108
   Goupille P, 1998, SEMIN ARTHRITIS RHEU, V28, P60, DOI 10.1016/S0049-0172(98)80029-2
   GRONBLAD M, 1994, SPINE, V19, P2744
   Gronblad M, 2000, SPINE, V25, P2803
   GUNZBURG R, 1992, SPINE, V17, P417, DOI 10.1097/00007632-199204000-00007
   Habtemariam A, 1998, SPINE, V23, P2159, DOI 10.1097/00007632-199810150-00003
   Johnson WEB, 2001, SPINE, V26, P2550, DOI 10.1097/00007632-200112010-00007
   Johnson WEB, 2005, SPINE, V30, P1139, DOI 10.1097/01.brs.0000162624.95262.73
   Johnson WEB, 2002, ARTHRITIS RHEUM-US, V46, P2658, DOI 10.1002/art.10585
   Johnson WEB, 2006, SPINE, V31, P1187, DOI 10.1097/01.brs.0000217669.04903.61
   Kang JD, 1997, SPINE, V22, P1065, DOI 10.1097/00007632-199705150-00003
   Kang JD, 1996, SPINE, V21, P271, DOI 10.1097/00007632-199602010-00003
   Lai A, 2016, SPINE J, V16, P420, DOI 10.1016/j.spinee.2015.11.019
   Lama P, 2013, BONE JOINT J, V95B, P1127, DOI [10.1302/0301-620X.95B8.31660, 10.1302/0301-620X.95138.31660]
   Lama P, 2014, EUR SPINE J, V23, P1869, DOI 10.1007/s00586-014-3399-3
   Maatta JH, 2016, MEDICINE, V95, DOI 10.1097/MD.0000000000003495
   Nerlich AG, 2007, EUR SPINE J, V16, P547, DOI 10.1007/s00586-006-0213-x
   Ohtori S, 2015, SPINE J, V15, P1347, DOI 10.1016/j.spinee.2013.07.490
   Palmgren T, 1999, SPINE, V24, P2075, DOI 10.1097/00007632-199910150-00002
   Peng B, 2005, J BONE JOINT SURG BR, V87B, P62, DOI 10.1302/0301-620X.87B1.15708
   Peng BG, 2006, SPINE, V31, P560, DOI 10.1097/01.brs.0000201324.45537.46
   Pfirrmann CWA, 2001, SPINE, V26, P1873, DOI 10.1097/00007632-200109010-00011
   Purmessur D, 2015, SPINE J, V15, P1060, DOI 10.1016/j.spinee.2015.02.003
   Purmessur D, 2008, ARTHRITIS RES THER, V10, DOI 10.1186/ar2487
   Risbud MV, 2014, NAT REV RHEUMATOL, V10, P44, DOI 10.1038/nrrheum.2013.160
   Roberts S, 1995, SPINE, V20, P2645, DOI 10.1097/00007632-199512150-00005
   SAAL JS, 1990, SPINE, V15, P674, DOI 10.1097/00007632-199007000-00011
   SAAL JS, 1995, SPINE, V20, P1821, DOI 10.1097/00007632-199508150-00013
   Sato K, 1999, SPINE, V24, P2468, DOI 10.1097/00007632-199912010-00008
   Shan Z, 2017, EUR RADIOL, V27, P1267, DOI 10.1007/s00330-016-4408-1
   Stefanakis M, 2012, SPINE, V37, P1883, DOI 10.1097/BRS.0b013e318263ba59
   Tolofari SK, 2010, ARTHRITIS RES THER, V12, DOI 10.1186/ar2898
   Vernon-Roberts B, 2007, SPINE, V32, P2797, DOI 10.1097/BRS.0b013e31815b64d2
   Videman T, 2004, SPINE, V29, P2668, DOI 10.1097/01.brs.0000146461.27105.2b
   Vo NV, 2016, J ORTHOP RES, V34, P1289, DOI 10.1002/jor.23195
   Wang Y, 2012, SPINE, V37, P1490, DOI 10.1097/BRS.0b013e3182608ac4
   Weiler Christoph, 2011, BMC Res Notes, V4, P497, DOI 10.1186/1756-0500-4-497
   Xin L, 2017, J ORTHOP SURG RES, V12, DOI 10.1186/s13018-017-0572-5
NR 71
TC 38
Z9 39
U1 1
U2 13
PU WILEY
PI HOBOKEN
PA 111 RIVER ST, HOBOKEN 07030-5774, NJ USA
SN 0021-8782
EI 1469-7580
J9 J ANAT
JI J. Anat.
PD JUL
PY 2018
VL 233
IS 1
BP 86
EP 97
DI 10.1111/joa.12817
PG 12
WC Anatomy & Morphology
WE Science Citation Index Expanded (SCI-EXPANDED)
SC Anatomy & Morphology
GA GI3MK
UT WOS:000434275300008
PM 29708266
OA Green Accepted, Green Published
DA 2022-11-02
ER

PT J
AU Jiang, L
   Qiu, Y
   Xu, LL
   Liu, Z
   Wang, Z
   Sha, SF
   Zhu, ZZ
AF Jiang, Long
   Qiu, Yong
   Xu, Leilei
   Liu, Zhen
   Wang, Zhou
   Sha, Shifu
   Zhu, Zezhang
TI Sagittal spinopelvic alignment in adolescents associated with
   Scheuermann's kyphosis: a comparison with normal population
SO EUROPEAN SPINE JOURNAL
LA English
DT Article
DE Scheuermann's kyphosis; Curve patterns; Pelvic incidence; Sagittal
   profile
ID IDIOPATHIC SCOLIOSIS; THORACIC KYPHOSIS; PELVIC INCIDENCE; LUMBAR
   LORDOSIS; BALANCE; SPINE; SPONDYLOLISTHESIS; PARAMETERS; DISEASE;
   OSTEOTOMY
AB Spinopelvic alignment is increasingly considered as a main factor in the energy-efficient posture of the individual in normal and pathological status. However, the spinopelvic characteristics in Scheuermann's kyphosis (SK) are poorly defined in the literature. The purpose of this study was to determine whether differences of the spinopelvic parameters exist between adolescents with SK and age-matched normal controls.
   In this study, 55 patients with SK and 60 healthy age-matched adolescents were recruited consecutively. Sagittal spinal and pelvic parameters were measured from the standing lateral radiograph, including global kyphosis, thoracic kyphosis (TK), cervical lordosis (CL), lumbar lordosis (LL), pelvic incidence (PI), sacrum slope (SS), pelvic tilt (PT) and sagittal vertical axis (SVA). According to the location of the kyphosis, patients were subdivided into Scheuermann's thoracic kyphosis (STK) group and Scheuermann's thoracolumbar kyphosis (STLK) group. The radiographic comparison and correlation analysis were further performed.
   SK patients had significantly lower PI and PT than normal controls (32.0A degrees vs. 45.0A degrees, P < 0.001 for PI; 0.2A degrees vs. 11.9A degrees, P < 0.001 for PT). The rate of a negative PT was 41.8 % (22/55) in SK patients, which was remarkably higher than in normal controls (10.0 %, 6/60). The CL, TK and LL were significantly increased in STK group when compared with STLK and control groups. A significant correlation was noticed between TK and CL and also between TK and LL in STK group. Both TK and LL were decreased in STLK patients, and a significant correlation was found between them (r = -0.687, P < 0.001). A significantly strong correlation was also observed between LL and SS in STLK patients (r = -0.641; P < 0.001).
   Adolescents with SK have a significantly lower PI when compared with age-matched normal controls. Patients with different curve patterns (STK vs. STLK) could have distinct compensatory mechanisms to maintain the sagittal balance.
C1 [Jiang, Long; Zhu, Zezhang] Nanjing Med Univ, Affiliated Drum Tower Clin Med Coll, Dept Spine Surg, Nanjing, Jiangsu, Peoples R China.
   [Qiu, Yong; Xu, Leilei; Liu, Zhen; Wang, Zhou; Sha, Shifu; Zhu, Zezhang] Nanjing Univ, Sch Med, Affiliated Drum Tower Hosp, Nanjing 210008, Jiangsu, Peoples R China.
RP Zhu, ZZ (通讯作者)，Nanjing Univ, Sch Med, Affiliated Drum Tower Hosp, Zhongshan Rd 321, Nanjing 210008, Jiangsu, Peoples R China.
EM zhuzezhang@126.com
FU National Natural Science Foundation of China [81171672]
FX This work was financially supported by the National Natural Science
   Foundation of China (81171672).
CR AUFDERMAUR M, 1981, CLIN ORTHOP RELAT R, P166
   Barrey C, 2007, EUR SPINE J, V16, P1459, DOI 10.1007/s00586-006-0294-6
   Berthonnaud E, 2005, J SPINAL DISORD TECH, V18, P40, DOI 10.1097/01.bsd.0000117542.88865.77
   Chang KW, 2008, SPINE, V33, P1470, DOI 10.1097/BRS.0b013e3181753bcd
   Faro FD, 2004, SPINE, V29, P2284, DOI 10.1097/01.brs.0000142224.46796.a7
   Fotiadis E, 2008, EUR SPINE J, V17, P673, DOI 10.1007/s00586-008-0641-x
   Funao H, 2012, EUR SPINE J, V21, P2181, DOI 10.1007/s00586-012-2374-0
   GORE DR, 1986, SPINE, V11, P521, DOI 10.1097/00007632-198607000-00003
   HELLSING E, 1987, EUR J ORTHODONT, V9, P129
   Jansen RC, 2006, SPINE, V31, P1227, DOI 10.1097/01.brs.0000217682.53629.ad
   Labelle H, 2004, SPINE, V29, P2049, DOI 10.1097/01.brs.0000138279.53439.cc
   Lafage V, 2008, SPINE, V33, P1572, DOI 10.1097/BRS.0b013e31817886a2
   Legaye J, 1998, Eur Spine J, V7, P99, DOI 10.1007/s005860050038
   Lenke LG, 2001, J BONE JOINT SURG AM, V83A, P1169, DOI 10.2106/00004623-200108000-00006
   Li WS, 2013, SPINE, V38, pE813, DOI 10.1097/BRS.0b013e3182913219
   Loder RT, 2001, J SPINAL DISORD, V14, P226, DOI 10.1097/00002517-200106000-00007
   Lonner BS, 2010, SPINE, V35, pE374, DOI 10.1097/BRS.0b013e3181bb4f96
   LOWE TG, 1994, SPINE, V19, P1680, DOI 10.1097/00007632-199408000-00005
   Lowe TG, 2007, SPINE, V32, pS115, DOI 10.1097/BRS.0b013e3181354501
   Mac-Thiong JM, 2010, SPINE, V35, pE1193, DOI 10.1097/BRS.0b013e3181e50808
   Mac-Thiong JM, 2003, SPINE, V28, P1404, DOI 10.1097/01.BRS.0000067118.60199.D1
   Makurthou AA, 2013, SPINE, V38, P1690, DOI 10.1097/BRS.0b013e31829ee8b7
   Marty C, 2002, EUR SPINE J, V11, P119, DOI 10.1007/s00586-001-0349-7
   Rose PS, 2009, SPINE, V34, P785, DOI 10.1097/BRS.0b013e31819d0c86
   Thiong JMM, 2004, SPINE, V29, P1642, DOI 10.1097/01.BRS.0000132312.78469.7B
   Tsirikos AI, 2010, INDIAN J ORTHOP, V44, P349, DOI 10.4103/0019-5413.65146
   Upasani VV, 2007, SPINE, V32, P1355, DOI 10.1097/BRS.0b013e318059321d
   Vaz G, 2002, EUR SPINE J, V11, P80, DOI 10.1007/s005860000224
   Vialle R, 2005, J BONE JOINT SURG AM, V87A, P260, DOI 10.2106/JBJS.D.02043
   Winter RB, 2009, J SPINAL DISORD TECH, V22, P311, DOI 10.1097/BSD.0b013e31817dfcc3
NR 30
TC 28
Z9 32
U1 0
U2 8
PU SPRINGER
PI NEW YORK
PA 233 SPRING ST, NEW YORK, NY 10013 USA
SN 0940-6719
EI 1432-0932
J9 EUR SPINE J
JI Eur. Spine J.
PD JUL
PY 2014
VL 23
IS 7
BP 1420
EP 1426
DI 10.1007/s00586-014-3266-2
PG 7
WC Clinical Neurology; Orthopedics
WE Science Citation Index Expanded (SCI-EXPANDED)
SC Neurosciences & Neurology; Orthopedics
GA AK9CF
UT WOS:000338724400007
PM 24639080
DA 2022-11-02
ER

PT J
AU Cho, JH
   Cho, DC
   Yu, SH
   Jeon, YH
   Sung, JK
   Kim, KT
AF Cho, Jae-Hoon
   Cho, Dae-Chul
   Yu, Song-Hee
   Jeon, Young-Hoon
   Sung, Joo-Kyung
   Kim, Kyoung-Tae
TI Effect of Dietary Calcium on Spinal Bone Fusion in an Ovariectomized Rat
   Model
SO JOURNAL OF KOREAN NEUROSURGICAL SOCIETY
LA English
DT Article
DE Osteoporosis; Ovariectomized rat; Calcium; Spinal bone fusion
ID PARATHYROID-HORMONE 1-34; DEGENERATIVE LUMBAR SPONDYLOLISTHESIS; MINERAL
   DENSITY; LONG-TERM; POSTMENOPAUSAL OSTEOPOROSIS; ARTHRODESIS MODEL;
   ZOLEDRONIC ACID; INSTRUMENTATION; ALENDRONATE; STENOSIS
AB Objective : To evaluate the effect of calcium supplementation on spinal bone fusion in ovariectomized (OVX) rats.
   Methods : Sixteen female Sprague Dawley rats underwent bilateral ovariectomy at 12 weeks of age to induce osteoporosis and were randomly assigned to two groups : control group (n=8) and calcium-supplemented group (OVX-Ca, n=8). Autologous spinal bone fusion surgery was performed on both groups 8 weeks later. After fusion surgery, the OVX-Ca group was supplemented with calcium in drinking water for 8 weeks. Blood was obtained 4 and 8 weeks after fusion surgery. Eight weeks after fusion surgery, the rats were euthanized and the L4-5 spine removed. Bone fusion status and fusion volume were evaluated by manual palpation and three-dimensional computed tomography.
   Results : The mean fusion volume in the L4-5 spine was significantly greater in the OVX-Ca group (71.80 +/- 8.06 mm(3)) than in controls (35.34 +/- 8.24 mm(3)) (p<0.01). The level of osteocalcin, a bone formation marker, was higher in OVX-Ca rats than in controls 4 weeks (610.08 +/- 10.41 vs. 551.61 +/- 12.34 ng/mL) and 8 weeks (552.05 +/- 19.67 vs. 502.98 +/- 22.76 ng/mL) after fusion surgery (p<0.05). The level of C-terminal telopeptide fragment of type I collagen, a bone resorption marker, was significantly lower in OVX-Ca rats than in controls 4 weeks (77.07 +/- 12.57 vs. 101.75 +/- 7.20 ng/mL) and 8 weeks (69.58 +/- 2.45 vs. 77.15 +/- 4.10 ng/mL) after fusion surgery (p<0.05). A mechanical strength test showed that the L4-5 vertebrae in the OVX-Ca group withstood a 50% higher maximal load compared with the controls (p<0.01).
   Conclusion : Dietary calcium given to OW rats after lumbar fusion surgery improved fusion volume and mechanical strength in an ovariectomized rat model.
C1 [Cho, Jae-Hoon; Cho, Dae-Chul; Yu, Song-Hee; Sung, Joo-Kyung; Kim, Kyoung-Tae] Kyungpook Natl Univ, Sch Med, Dept Neurosurg, Taegu, South Korea.
   [Jeon, Young-Hoon] Kyungpook Natl Univ, Sch Dent, Dept Anesthesiol & Pain Med, Taegu, South Korea.
RP Kim, KT (通讯作者)，Kyungpook Natl Univ Hosp, Dept Neurosurg, 130 Dongdeok Ro, Taegu 700721, South Korea.
EM nskimkt7@gmail.com
OI Jeon, Younghoon/0000-0002-7168-4214
FU Kyungpook National University Research Fund
FX This research was supported by Kyungpook National University Research
   Fund, 2011.
CR Abe Y, 2007, BONE, V41, P775, DOI 10.1016/j.bone.2007.06.025
   AJM, 1991, AM J MED, V91, p1S
   BALENA R, 1993, J CLIN INVEST, V92, P2577, DOI 10.1172/JCI116872
   Boden SD, 2002, SPINE, V27, pS26, DOI 10.1097/00007632-200208151-00007
   Borgstrom Fredrik, 2010, J Med Econ, V13, P381, DOI 10.3111/13696998.2010.499072
   BRIDWELL KH, 1993, J SPINAL DISORD, V6, P461, DOI 10.1097/00002517-199306060-00001
   Chen H, 2002, HISTOL HISTOPATHOL, V17, P1129, DOI 10.14670/HH-17.1129
   DEMPSTER DW, 1993, LANCET, V341, P797, DOI 10.1016/0140-6736(93)90570-7
   Dempster DW, 2001, J BONE MINER RES, V16, P1846, DOI 10.1359/jbmr.2001.16.10.1846
   Diamond TH, 2007, BONE, V40, P775, DOI 10.1016/j.bone.2006.10.009
   Erulkar JS, 2001, SPINE, V26, P1125, DOI 10.1097/00007632-200105150-00006
   Fischgrund JS, 1997, SPINE, V22, P2807, DOI 10.1097/00007632-199712150-00003
   France JC, 1999, SPINE, V24, P553, DOI 10.1097/00007632-199903150-00010
   French DL, 2008, PHYTOMEDICINE, V15, P1069, DOI 10.1016/j.phymed.2008.06.007
   Fu LJ, 2009, BONE, V44, P893, DOI 10.1016/j.bone.2009.01.378
   Gala J, 2001, BRIT J NUTR, V86, P521, DOI 10.1079/BJN2001428
   Garcia-Conreras F, 2000, ARCH MED RES, V31, P360, DOI 10.1016/S0188-4409(00)00090-4
   Gasser JA, 2008, J BONE MINER RES, V23, P544, DOI 10.1359/JBMR.071207
   Gezici AR, 2009, J KOREAN NEUROSURG S, V46, P45, DOI 10.3340/jkns.2009.46.1.45
   Giannoudis P, 2007, INJURY, V38, pS90, DOI 10.1016/j.injury.2007.02.014
   Grases F, 2010, J MED FOOD, V13, P1301, DOI 10.1089/jmf.2009.0152
   Hao YJ, 2007, BONE, V41, P631, DOI 10.1016/j.bone.2007.06.006
   Hidaka C, 2003, SPINE, V28, P2049, DOI 10.1097/01.BRS.0000091661.11228.C3
   Honig S, 2010, BULL HOSP JT DIS, V68, P166
   Huang RC, 2005, SPINE, V30, P2516, DOI 10.1097/01.brs.0000186470.28070.7b
   Kasukawa Y, 2010, BIOMED RES-TOKYO, V31, P273, DOI 10.2220/biomedres.31.273
   KITAZAWA R, 1991, BONE MINER, V12, P157, DOI 10.1016/0169-6009(91)90029-Y
   Kornblum MB, 2004, SPINE, V29, P726, DOI 10.1097/01.BRS.0000119398.22620.92
   Lehman Ronald A Jr, 2004, Spine J, V4, P36, DOI 10.1016/S1529-9430(03)00427-3
   Li YF, 2012, OSTEOPOROSIS INT, V23, P1463, DOI 10.1007/s00198-011-1751-6
   MATKOVIC V, 1992, AM J CLIN NUTR, V55, P992, DOI 10.1093/ajcn/55.5.992
   Nagahama K, 2011, J NEUROSURG-SPINE, V14, P500, DOI 10.3171/2010.11.SPINE10245
   NORDIN BEC, 1990, BMJ-BRIT MED J, V300, P1056, DOI 10.1136/bmj.300.6731.1056
   O'Loughlin PF, 2009, SPINE, V34, P121, DOI 10.1097/BRS.0b013e318191e687
   Park SB, 2010, J KOREAN NEUROSURG S, V48, P309, DOI 10.3340/jkns.2010.48.4.309
   Shiraishi A, 2009, BMC MUSCULOSKEL DIS, V10, DOI 10.1186/1471-2474-10-66
   Shuid AN, 2010, J ORTHOP RES, V28, P1651, DOI 10.1002/jor.21180
   Takahata M, 2008, BONE, V43, P1057, DOI 10.1016/j.bone.2008.08.124
   WEST JL, 1991, J BONE JOINT SURG AM, V73A, P1179, DOI 10.2106/00004623-199173080-00006
   Xu Shao-wen, 2004, Zhonghua Yi Xue Za Zhi, V84, P1205
   Yee AJM, 2004, SPINE, V29, P1308, DOI 10.1097/01.BRS.0000127184.43765.61
   ZDEBLICK TA, 1993, SPINE, V18, P983, DOI 10.1097/00007632-199306150-00006
NR 42
TC 10
Z9 11
U1 0
U2 4
PU KOREAN NEUROSURGICAL SOC
PI SEOUL
PA #402 POSCO # OFFICE BUILDING 151 SUNHWA-DONG, JUNG-GU, SEOUL, 100-130,
   SOUTH KOREA
SN 2005-3711
EI 1598-7876
J9 J KOREAN NEUROSURG S
JI J. Korean. Neurosurg. Soc.
PD OCT
PY 2012
VL 52
IS 4
BP 281
EP 287
DI 10.3340/jkns.2012.52.4.281
PG 7
WC Clinical Neurology; Surgery
WE Science Citation Index Expanded (SCI-EXPANDED)
SC Neurosciences & Neurology; Surgery
GA 029FO
UT WOS:000310480400001
PM 23133713
OA Green Submitted, gold, Green Published
DA 2022-11-02
ER

PT J
AU EPSTEIN, NE
AF EPSTEIN, NE
TI EVALUATION OF VARIED SURGICAL APPROACHES USED IN THE MANAGEMENT OF 170
   FAR-LATERAL LUMBAR DISC HERNIATIONS - INDICATIONS AND RESULTS
SO JOURNAL OF NEUROSURGERY
LA English
DT Article
DE FAR-LATERAL DISC HERNIATION; SEQUESTERED DISC; SURGICAL APPROACH
ID DIAGNOSIS; CT
AB This study was undertaken to determine and compare indications and relative benefits of various surgical approaches in 170 patients (average age 55 years) with far-lateral herniated lumbar discs, identified by magnetic resonance (MR) imaging and computerized tomography (CT) and operated on between 1984 and 1994. Essentially three surgical procedures were performed:: complete facetectomy in 73 patients, laminotomy with medial facetectomy in 39 patients, and intertransverse discectomy (also known as ITT) in 58 patients. Follow-up periods averaged 5 years (range 0.5-10 years). Outcomes were scored as excellent (no deficit), good (mild radiculopathy), fair (moderate radiculopathy), and poor (unchanged or worse).
   Overall, excellent and good results were achieved in 73 and 51 patients, respectively, and fair and poor results in 26 and 20, respectively. There was little difference among the results encountered for the three major surgical groups: 79% of the intertransverse (ITT) group had good-to-excellent outcomes, as compared with 70% of the facetectomy group, and 68% of the group who underwent at minimum laminotomy, and additional hemilaminectomy or laminectomy with medial facetectomy. Results were the same for the 121 patients followed for more than 2 years and for the 49 patients studied for under 2 years.
   In the management of far-lateral discs, total facetectomy provides the best exposure, but increases the risk of instability. Laminotomy and medial facetectomy uncover the lateral and subarticular recess and preserve stability, but visualization of the far-lateral compartment is often inadequate. The intertransverse approach offers extensive far-lateral but not medial intraforaminal exposure, while also preserving stability.
   Full facetectomy, laminotomy with medial facetectomy, and the intertransverse approaches yielded nearly comparable outcomes in far-lateral disc surgery. Only the full facetectomy exposes the entire course of the nerve root both medially and laterally, whereas the intertransverse procedure provides direct exposure of the far-lateral compartment alone.
   It is important to select the correct approach or combination of approaches to address attendant complicating factors such as spinal stenosis, spondyloarthrosis, and degenerative spondylolisthesis identified on CT and MR studies.
C1 N SHORE UNIV HOSP,DEPT SURG NEUROSURG,MANHASSET,NY.
   CORNELL UNIV,COLL MED,NEW YORK,NY.
CR AN HS, 1990, J SPINAL DISORD, V3, P143
   BONAFE A, 1993, NEUROCHIRURGIE, V39, P110
   DONALDSON WF, 1993, SPINE, V18, P1263, DOI 10.1097/00007632-199308000-00003
   EBELING U, 1992, ACTA NEUROCHIR, V117, P143, DOI 10.1007/BF01400611
   EPSTEIN NE, 1990, SPINE, V15, P534, DOI 10.1097/00007632-199006000-00019
   FAUST SE, 1992, J SPINAL DISORD, V5, P97, DOI 10.1097/00002517-199203000-00013
   GARRIDO E, 1992, J NEUROSURG, V76, P342
   GLICKSTEIN MF, 1991, SKELETAL RADIOL, V20, P333, DOI 10.1007/BF01267658
   Hood R S, 1993, Neurosurg Clin N Am, V4, P117
   JANE JA, 1990, J NEUROSURG, V72, P143, DOI 10.3171/jns.1990.72.1.0143
   KUNOGI J, 1991, SPINE, V16, P1312, DOI 10.1097/00007632-199111000-00012
   MAROON JC, 1990, J NEUROSURG, V73, P642
   MONTEIRO A, 1989, CLIN ORTHOP RELAT R, V238, P56
   OECKLER R, 1992, NEUROSURG REV, V15, P255
   Perno J R, 1993, N C Med J, V54, P224
   PRIVAT JM, 1993, NEUROCHIRURGIE, V39, P116
   SCHLESINGER SM, 1992, ACTA NEUROCHIR, V118, P117, DOI 10.1007/BF01401297
   SIEBNER HR, 1990, ACTA NEUROCHIR, V105, P124, DOI 10.1007/BF01669995
   Spallone A, 1992, J Neurosurg Sci, V36, P111
   Strum P F, 1992, Spine (Phila Pa 1976), V17, P363
   WILTSE LL, 1960, J BONE JOINT SURG AM, V50, P919
   WINTER DDB, 1989, J CAN ASSOC RADIOL, V40, P256
NR 22
TC 111
Z9 117
U1 0
U2 5
PU AMER ASSOC NEUROLOGICAL SURGEONS
PI CHARLOTTESVILLE
PA UNIV VIRGINIA, 1224 WEST MAIN ST, STE 450, CHARLOTTESVILLE, VA 22903
SN 0022-3085
J9 J NEUROSURG
JI J. Neurosurg.
PD OCT
PY 1995
VL 83
IS 4
BP 648
EP 656
DI 10.3171/jns.1995.83.4.0648
PG 9
WC Clinical Neurology; Surgery
WE Science Citation Index Expanded (SCI-EXPANDED)
SC Neurosciences & Neurology; Surgery
GA RW703
UT WOS:A1995RW70300013
PM 7674015
DA 2022-11-02
ER

PT J
AU Tohmeh, AG
   Rodgers, WB
   Peterson, MD
AF Tohmeh, Antoine G.
   Rodgers, William Biake
   Peterson, Mark D.
TI Dynamically evoked, discrete-threshold electromyography in the extreme
   lateral interbody fusion approach Clinical article
SO JOURNAL OF NEUROSURGERY-SPINE
LA English
DT Article
DE neuromonitoring; psoas muscle; nerve injury; lateral approach
ID LUMBAR SPINE; TRANSPSOAS APPROACH; PERIOPERATIVE COMPLICATIONS;
   INSTRUMENTATION; SPONDYLOLISTHESIS; DECOMPRESSION; SCOLIOSIS; SURGERY;
   PLEXUS; L4-L5
AB Object Because the psoas muscle which contains nerves of the lumbar plexus, is traversed during the extreme lateral interbody fusion (XLIF) approach, appropriate nerve monitoring is needed to avoid nerve injury during surgery and prevent approach-related neural deficit This study was performed to assess the effectiveness of dynamically evoked electromyography (EMG) to detect and prevent neural injury during the XLIF approach
   Methods One hundred two patients undergoing XLIF at L3-4 and/or L4-5 were enrolled in a prospective multicenter nonrandomized clinical study The EMG threshold values for each of the 3 successive dilators were recorded at the surface of the psoas muscle, mid psoas and on the spine At each location, the dilators were rotated 360 degrees, taking recordings immediately posterior, superior anterior and inferior For each dilator the authors noted the rotational position (the angle in degrees) at which the lowest threshold was found Findings of pre- and postoperative neurological examinations were also recorded
   Results Nerves were identified within proximity of the dilators (alert-level EMG feedback) in 55 7% of all cases during the XLIF approach Although nerves were more commonly identified in the posterior margin (63%), there was significant variability in the location of nerves identified Despite the fact that the posterior half of the disc space was targeted in 90% of cases, no significant long-lasting neural deficits were identified in any case, 27 5% experienced new iliopsoas/hip flexion weakness and 17 6% experienced new postoperative upper medial thigh sensory loss Transient motor deficits were identified in 3 patients (2 9%) and all had resolved by the 6-month follow up visit
   Conclusions The ability to identify and report a discrete real time EMG threshold during the transpsoas approach helps to avoid nerve injury and is required for the safe performance of the XLIF procedure Additionally nerve location is variable thus reinforcing the need for real-time directional and proximity information (DOI 10 3171/2010 9 SPINE09871)
C1 [Tohmeh, Antoine G.] NW Orthopaed Specialists, Spokane, WA 99208 USA.
   [Rodgers, William Biake] Spine Midwest, Jefferson City, MO USA.
   [Peterson, Mark D.] So Oregon Orthoped, Medford, OR USA.
RP Tohmeh, AG (通讯作者)，NW Orthopaed Specialists, 212 E Cent Suite 140, Spokane, WA 99208 USA.
FU NuVasive, Inc
FX Funding for this study was provided by NuVasive, Inc All authors are
   consultants for NuVasive, Inc
CR Anand N, 2008, J SPINAL DISORD TECH, V21, P459, DOI 10.1097/BSD.0b013e318167b06b
   Barnes B, 2002, NEUROSURGERY, V51, P1191, DOI 10.1097/00006123-200211000-00014
   Benglis DM, 2009, J NEUROSURG-SPINE, V10, P139, DOI 10.3171/2008.10.SPI08479
   Bergey DL, 2004, SPINE, V29, P1681, DOI 10.1097/01.BRS.0000133643.75795.EF
   CALANCIE B, 1994, SPINE, V19, P2780, DOI 10.1097/00007632-199412150-00008
   Carreon LY, 2003, J BONE JOINT SURG AM, V85A, P2089, DOI 10.2106/00004623-200311000-00004
   Cho KJ, 2007, SPINE, V32, P2232, DOI 10.1097/BRS.0b013e31814b2d3c
   Kalanithi PS, 2009, SPINE, V34, P1963, DOI 10.1097/BRS.0b013e3181ae2243
   Kim KT, 2006, SPINE, V31, P1351, DOI 10.1097/01.brs.0000218635.14571.55
   Kimura I, 2001, J SPINAL DISORD, V14, P301, DOI 10.1097/00002517-200108000-00004
   Knight RQ, 2009, J SPINAL DISORD TECH, V22, P34, DOI 10.1097/BSD.0b013e3181679b8a
   Krishna M, 2008, SPINE J, V8, P374, DOI 10.1016/j.spinee.2006.09.004
   MAGUIRE J, 1995, SPINE, V20, P1068, DOI 10.1097/00007632-199505000-00015
   McAfee PC, 1998, SPINE, V23, P1476, DOI 10.1097/00007632-199807010-00009
   Moro T, 2003, SPINE, V28, P423, DOI 10.1097/00007632-200303010-00002
   Okuda S, 2006, J NEUROSURG-SPINE, V4, P304, DOI 10.3171/spi.2006.4.4.304
   Ozgur Burak M, 2006, Spine J, V6, P435, DOI 10.1016/j.spinee.2005.08.012
   Park DK, 2010, J SPINAL DISORD TECH, V23, P223, DOI 10.1097/BSD.0b013e3181a9d540
   PIMENTA L, 2008, EXTREME LATERAL INTE, P87
   Podichetty VK, 2006, J SPINAL DISORD TECH, V19, P161, DOI 10.1097/01.bsd.0000188663.46391.73
   Regan JJ, 1999, SPINE, V24, P2171, DOI 10.1097/00007632-199910150-00018
   Rodgers W, 2007, US MUSCULOSKELET REV, V1, P28
   Rodgers WB, 2008, EXTREME LATERAL INTE, P105
   Rodgers WB, 2010, SPINE IN PRESS
   Rodgers WB, 2010, J SPINAL DISORD TECH, V23, P393, DOI 10.1097/BSD.0b013e3181b31729
   Sasso RC, 2005, SPINE, V30, P670, DOI 10.1097/01.brs.0000155423.18218.75
   Villavicencio AT, 2006, J SPINAL DISORD TECH, V19, P92, DOI 10.1097/01.bsd.0000185277.14484.4e
NR 27
TC 116
Z9 131
U1 2
U2 9
PU AMER ASSOC NEUROLOGICAL SURGEONS
PI ROLLING MEADOWS
PA 5550 MEADOWBROOK DRIVE, ROLLING MEADOWS, IL 60008 USA
SN 1547-5654
EI 1547-5646
J9 J NEUROSURG-SPINE
JI J. Neurosurg.-Spine
PD JAN
PY 2011
VL 14
IS 1
BP 31
EP 37
DI 10.3171/2010.9.SPINE09871
PG 7
WC Clinical Neurology; Surgery
WE Science Citation Index Expanded (SCI-EXPANDED)
SC Neurosciences & Neurology; Surgery
GA 699NI
UT WOS:000285669700009
PM 21166486
DA 2022-11-02
ER

PT J
AU Maffulli, N
   Longo, UG
   Spiezia, F
   Denaro, V
AF Maffulli, Nicola
   Longo, Umile Giuseppe
   Spiezia, Filippo
   Denaro, Vincenzo
TI Sports Injuries in Young Athletes: Long-Term Outcome and Prevention
   Strategies
SO PHYSICIAN AND SPORTSMEDICINE
LA English
DT Article
DE sports; injury; young athletes
ID COLLEGE FOOTBALL PLAYERS; DISTAL FEMORAL PHYSIS; PHYSEAL FRACTURES;
   LUMBAR SPONDYLOLYSIS; FEMALE GYMNASTS; EPIPHYSEAL INJURIES; TENNIS
   PLAYERS; KNEE INJURIES; FAST BOWLERS; RISK-FACTORS
AB Physical activity plays a significant role in the physical and emotional well-being of a child. In the past 15 to 20 years, there has been a dramatic increase in sports participation at a young age, which has offered numerous health benefits, including self-esteem, confidence, team play, fitness, agility, and strength. Children are playing sports at younger ages. This article assesses the long-term outcome of sports injuries in young athletes, with suggestions on how to prevent such injuries. There are no definitive epidemiological data on withdraw from sports activities due to injury in young athletes. Disturbed physeal growth as a result of injury can result in length discrepancy, angular deformity, or altered joint mechanics, and may cause significant long-term disability. Sequelae of Osgood-Schlatter lesion include painful ossicle in the distal patellar tendon. Fragmentation or separation of the apophysis appears to be the result of adaptive changes to the increased stress that occurs in overuse activities. The presence of these changes undeniably demonstrates an osseous reaction, although they are not disabling. Promotion of a physically active lifestyle is encouraged worldwide, particularly with regard to the many health benefits. Reduction of only a moderate proportion of all sports injuries is of significance for the young athletes' health and could have a long-term economic impact on health care costs. It is therefore important to convince medical doctors, physical therapists, athletic trainers and coaches, as well as athletes of the necessity to implement active prevention measures in their therapy and training programs, thus decreasing the injury and re-injury rate and enhancing athletic performance.
C1 [Maffulli, Nicola] Mile End Hosp, Ctr Sports & Exercise Med, Barts & London Sch Med & Dent, London E1 4DG, England.
   [Longo, Umile Giuseppe; Spiezia, Filippo; Denaro, Vincenzo] Campus Biomed Univ, Dept Orthopaed & Trauma Surg, Rome, Italy.
RP Maffulli, N (通讯作者)，Mile End Hosp, Ctr Sports & Exercise Med, Barts & London Sch Med & Dent, 275 Bancroft Rd, London E1 4DG, England.
EM n.maffulli@qmul.ac.uk
RI Denaro, Vincenzo/K-9567-2016; Longo, Umile Giuseppe/K-9147-2016;
   Maffulli, Nicola/A-1839-2014
OI Denaro, Vincenzo/0000-0003-4739-9795; Longo, Umile
   Giuseppe/0000-0003-4063-9821; Maffulli, Nicola/0000-0002-5327-3702;
   SPIEZIA, Filippo/0000-0002-3710-7982
CR ANNEAR PT, 1992, AUST NZ J SURG, V62, P768, DOI 10.1111/j.1445-2197.1992.tb06915.x
   Arkader A, 2007, J PEDIATR ORTHOPED, V27, P703, DOI 10.1097/BPO.0b013e3180dca0e5
   Bahr R, 2003, BRIT J SPORT MED, V37, P384, DOI 10.1136/bjsm.37.5.384
   Barmada A, 2003, J PEDIATR ORTHOPED, V23, P733, DOI 10.1097/01241398-200311000-00010
   BAXTERJONES ADG, 1995, ANN HUM BIOL, V22, P381, DOI 10.1080/03014469500004072
   Berson L, 2000, FOOT ANKLE INT, V21, P54, DOI 10.1177/107110070002100110
   BRADY TA, 1982, AM J SPORT MED, V10, P1, DOI 10.1177/036354658201000101
   BURKHART SS, 1979, J BONE JOINT SURG AM, V61, P996, DOI 10.2106/00004623-197961070-00005
   Burnett AF, 1996, CLIN BIOMECH, V11, P305, DOI 10.1016/0268-0033(96)00007-1
   CAINE D, 1989, AM J SPORT MED, V17, P811, DOI 10.1177/036354658901700616
   Caine D, 2005, MED SPORT SCI, V48, P1, DOI [10.1159/000085330, 10.1159/000084274]
   Caine D, 2005, MED SPORT SCI, V48, P18, DOI 10.1159/000084282
   Caine D, 2006, BRIT J SPORT MED, V40, P749, DOI 10.1136/bjsm.2005.017822
   Caine D, 2003, PHYS THER SPORT, V4, P10, DOI 10.1016/S1466-853X(02)00070-6
   Cannata G, 2003, J ORTHOP TRAUMA, V17, P172, DOI 10.1097/00005131-200303000-00002
   CASS JR, 1983, J BONE JOINT SURG AM, V65, P1059, DOI 10.2106/00004623-198365080-00005
   CRISWELL AR, 1976, CLIN ORTHOP RELAT R, P189
   d'Hemecourt P, 2009, ACTA PAEDIATR, V98, P1727, DOI 10.1111/j.1651-2227.2009.01527.x
   DEVOS RJ, BR MED B
   DIXON M, 1993, MED SCI SPORT EXER, V25, P1322
   Eid AM, 2002, INJURY, V33, P251, DOI 10.1016/S0020-1383(01)00109-7
   Erlandson MC, 2008, MED SCI SPORT EXER, V40, P34, DOI 10.1249/mss.0b013e3181596678
   Ferguson R J, 1974, J Sports Med, V2, P63
   Foster D, 1989, Br J Sports Med, V23, P150
   Frisch A, 2009, BRIT MED BULL, V92, P95, DOI 10.1093/bmb/ldp034
   Goldberg V M, 1978, Am J Sports Med, V6, P263, DOI 10.1177/036354657800600507
   Gougoulias N, 2009, BRIT MED BULL, V91, P111, DOI 10.1093/bmb/ldp023
   Gould D., 1988, CHILDREN SPORT, P161
   Gregg J R, 1982, Clin Sports Med, V1, P131
   Grimmer KA, 2000, J ADOLESCENT HEALTH, V27, P266, DOI 10.1016/S1054-139X(00)00120-8
   HARDCASTLE P, 1992, J BONE JOINT SURG BR, V74, P421, DOI 10.1302/0301-620X.74B3.1587894
   Hebert KJ, 2008, AM J ROENTGENOL, V190, P1487, DOI 10.2214/AJR.07.3399
   HYNES D, 1988, J BONE JOINT SURG BR, V70, P231, DOI 10.1302/0301-620X.70B2.3346295
   Ilharreborde B, 2006, J PEDIATR ORTHOP B, V15, P433, DOI 10.1097/01.bpb.0000228384.01690.aa
   JACKSON D W, 1989, Arthroscopy, V5, P129, DOI 10.1016/0749-8063(89)90008-X
   JACKSON DW, 1976, CLIN ORTHOP RELAT R, P68
   Kawamoto K, 2006, J PEDIATR ORTHOP B, V15, P126, DOI 10.1097/01.bpb.0000191874.69258.0b
   Khanna A, 2009, BRIT MED BULL, V90, P85, DOI 10.1093/bmb/ldp013
   KLENERMAN L, 1994, BRIT MED J, V308, P1556, DOI 10.1136/bmj.308.6943.1556
   Kolt GS, 1999, BRIT J SPORT MED, V33, P312, DOI 10.1136/bjsm.33.5.312
   KRUEGERFRANKE M, 1992, J SPORT MED PHYS FIT, V32, P106
   Lalonde KA, 2005, CAN J SURG, V48, P143
   LANDIN LA, 1986, ACTA ORTHOP SCAND, V57, P530, DOI 10.3109/17453678609014786
   LINDHOLM C, 1994, ACTA OBSTET GYN SCAN, V73, P269, DOI 10.3109/00016349409023452
   Lippi G, 2008, BRIT MED BULL, V86, P95, DOI 10.1093/bmb/ldn014
   LOMBARDO SJ, 1977, J BONE JOINT SURG AM, V59, P742, DOI 10.2106/00004623-197759060-00005
   Maffulli N, 2005, ARCH DIS CHILD, V90, P525, DOI 10.1136/adc.2004.057653
   Maffulli N, 2010, BRIT J SPORT MED, V44, P21, DOI 10.1136/bjsm.2009.069526
   MAFFULLI N, 1992, BRIT MED BULL, V48, P561, DOI 10.1093/oxfordjournals.bmb.a072563
   Maffulli N, 2001, CLIN J SPORT MED, V11, P121, DOI 10.1097/00042752-200104000-00011
   MCCARROLL JR, 1986, AM J SPORT MED, V14, P404, DOI 10.1177/036354658601400513
   Moeller James L, 2003, Curr Sports Med Rep, V2, P110
   Moreira A, 2009, BRIT MED BULL, V90, P111, DOI 10.1093/bmb/ldp010
   MORETZ JA, 1984, AM J SPORT MED, V12, P298, DOI 10.1177/036354658401200410
   MORITA T, 1995, J BONE JOINT SURG BR, V77B, P620, DOI 10.1302/0301-620X.77B4.7615609
   Nenopoulos SP, 2005, J PEDIATR ORTHOPED, V25, P518, DOI 10.1097/01.bpo.0000158782.29979.14
   Nietosvaara Y, 2005, ACTA ORTHOP, V76, P873, DOI 10.1080/17453670510045525
   OGDEN J. A., 1982, SKELETAL INJURY CHIL
   OGDEN JA, 1984, CLIN ORTHOP RELAT R, P68
   Ogden JA, 2000, SKELETAL INJURY CHIL
   Ouellette H, 2006, SKELETAL RADIOL, V35, P665, DOI 10.1007/s00256-006-0162-9
   Quedenfeld T, 1993, Pediatr Nurs, V19, P333
   ROSSI F, 1990, J SPORT MED PHYS FIT, V30, P450
   SALTER RB, 1963, J BONE JOINT SURG AM, V45, P587, DOI 10.2106/00004623-196345030-00019
   Sanders TG, 2008, SEMIN MUSCULOSKEL R, V12, P42, DOI 10.1055/s-2008-1067936
   SEMON RL, 1981, SPINE, V6, P172, DOI 10.1097/00007632-198103000-00012
   SEWALL L, 1986, J PEDIATR ORTHOPED, V6, P143, DOI 10.1097/01241398-198603000-00004
   Shanmugam C, 2008, BRIT MED BULL, V86, P33, DOI 10.1093/bmb/ldn001
   SHEPHARD RJ, 1984, SPORTS MED, V1, P205, DOI 10.2165/00007256-198401030-00004
   SINGER KM, 1984, AM J SPORT MED, V12, P351, DOI 10.1177/036354658401200503
   SMITH AD, 1995, CLIN SPORT MED, V14, P629
   STEPHENS DC, 1974, J BONE JOINT SURG AM, VA 56, P1383, DOI 10.2106/00004623-197456070-00006
   Zilkens K W, 1985, Aktuelle Traumatol, V15, P260
NR 73
TC 74
Z9 76
U1 2
U2 81
PU JTE MULTIMEDIA
PI BERWYN
PA 1235 WESTLAKES DR, STE 220, BERWYN, PA 19312 USA
SN 0091-3847
J9 PHYSICIAN SPORTSMED
JI Physician Sportsmed.
PD JUN
PY 2010
VL 38
IS 2
BP 29
EP 34
DI 10.3810/psm.2010.06.1780
PG 6
WC Primary Health Care; Orthopedics; Sport Sciences
WE Science Citation Index Expanded (SCI-EXPANDED)
SC General & Internal Medicine; Orthopedics; Sport Sciences
GA 766SY
UT WOS:000290808000011
PM 20631461
DA 2022-11-02
ER

PT J
AU Cortesi, PA
   Assietti, R
   Cuzzocrea, F
   Prestamburgo, D
   Pluderi, M
   Cozzolino, P
   Tito, P
   Vanelli, R
   Cecconi, D
   Borsa, S
   Cesana, G
   Mantovani, LG
AF Cortesi, Paolo A.
   Assietti, Roberto
   Cuzzocrea, Fabrizio
   Prestamburgo, Domenico
   Pluderi, Mauro
   Cozzolino, Paolo
   Tito, Patrizia
   Vanelli, Roberto
   Cecconi, Davide
   Borsa, Stefano
   Cesana, Giancarlo
   Mantovani, Lorenzo G.
TI Epidemiologic and Economic Burden Attributable to First Spinal Fusion
   Surgery
SO SPINE
LA English
DT Article
DE costs; degenerative; epidemiology; fracture; health care utilization;
   incidence; national trends; patients' characteristics; scoliosis; spinal
   fusion; tumor
ID UNITED-STATES TRENDS; LOW-BACK-PAIN; REGIONAL-VARIATIONS; HEALTH-STATUS;
   RISK-FACTORS; LUMBAR; ADULTS; SPONDYLOLISTHESIS; COMPLICATIONS;
   EXPENDITURES
AB Study Design. Retrospective large population based-study.
   Objective. Assessment of the epidemiologic trends and economic burden of first spinal fusions.
   Summary of Background Data. No adequate data are available regarding the epidemiology of spinal fusion surgery and its economic impact in Europe.
   Methods. The study population was identified through a data warehouse (DENALI), which matches clinical and economic data of different Healthcare Administrative databases of the Italian Lombardy Region. The study population consisted of all subjects, resident in Lombardy, who, during the period January 2001 to December 2010, underwent spinal fusion surgery (ICD9- CM codes: 81.04, 81.05, 81.06, 81.07, and 81.08). The first procedure was used as the index event. We estimated the incidence of first spinal fusion surgery, the population and surgery characteristics and the healthcare costs from the National Health Service's perspective. The analysis was performed for the entire population and divided into the main groups of diagnosis.
   Results. The analysis identified 17,772 [ mean age (SD): 54.6 (14.5) years, 55.3% females] spinal fusion surgeries. Almost 67% of the patients suffered from a lumbar degenerative disease. The incidence rate of interventions increased from 11.5 to 18.5 per 100,000 person-year between 2001 and 2006, and was above 20.0 per 100,000 person-year in the last 4 years. The patients' mean age increased during the observational time period from 48.1 to 55.9 years; whereas the median hospital length of stay reported for the index event decreased. The average cost of the spinal fusion surgery increased during the observational period, from s 4726 up to s 9388.
   Conclusion. The study showed an increasing incidence of spinal fusion surgery and costs from 2001 to 2010. These results can be used to better understand the epidemiological and economic burden of these interventions, and help to optimize the resources available considering the different clinical approaches accessible today.
C1 [Cortesi, Paolo A.; Cozzolino, Paolo; Cesana, Giancarlo; Mantovani, Lorenzo G.] Univ Milano Bicocca, Res Ctr Publ Hlth, Monza, Italy.
   [Assietti, Roberto; Tito, Patrizia] Osped Fatebenefratelli & Oftalm, ASST Fatebenefratelli Sacco, Neurosurg Operat Unit, Milan, Italy.
   [Cuzzocrea, Fabrizio; Vanelli, Roberto] Fdn IRCCS, Policlin San Matteo, Orthoped & Traumatol Clin, Pavia, Italy.
   [Prestamburgo, Domenico; Cecconi, Davide] ASST Ovest Milanese, Osped Civile Legnano, Orthoped & Trauma Unit 1, Legnano, Italy.
   [Pluderi, Mauro; Borsa, Stefano] Fdn IRCCS, Ca Granda Osped Maggiore Policlin, Neurosurg Unit, Milan, Italy.
RP Cortesi, PA (通讯作者)，Univ Milano Bicocca, Res Ctr Publ Hlth CESP, Via G Pergolesi 33, I-20900 Monza, Italy.
EM paolo.cortesi@unimib.it
RI pluderi, mauro/AGF-6499-2022; Cortesi, Paolo Angelo/AAD-7926-2020;
   Mantovani, Lorenzo Giovanni/AAC-4263-2021
OI pluderi, mauro/0000-0002-2981-9277; Cortesi, Paolo
   Angelo/0000-0001-5241-4473
FU Medtronic Italy Spa grant
FX Medtronic Italy Spa grant funds were received in support of this work.
CR Deyo RA, 2005, SPINE, V30, P1441, DOI 10.1097/01.brs.0000166503.37969.8a
   Deyo RA, 2006, CLIN ORTHOP RELAT R, P139, DOI 10.1097/01.blo.0000198726.62514.75
   Deyo RA, 2010, JAMA-J AM MED ASSOC, V303, P1259, DOI 10.1001/jama.2010.338
   Du Bois M, 2012, EUR SPINE J, V21, P2693, DOI 10.1007/s00586-012-2381-1
   Ehrlich GE, 2003, B WORLD HEALTH ORGAN, V81, P671
   FELLEGI IP, 1969, J AM STAT ASSOC, V64, P1183, DOI 10.2307/2286061
   Fornari C, 2008, EPIDEMIOL PREV, V32, P79
   Forsth P, 2016, NEW ENGL J MED, V374, P1413, DOI 10.1056/NEJMoa1513721
   Ghogawala Z, 2016, NEW ENGL J MED, V374, P1424, DOI 10.1056/NEJMoa1508788
   Goz V, 2015, SPINE, V40, P1380
   Goz V, 2013, SPINE, V38, P1970, DOI 10.1097/BRS.0b013e3182a62527
   Harari S, 2016, PLOS ONE, V11, DOI 10.1371/journal.pone.0147072
   Madotto F, 2013, EPIDEMIOL BIOSTAT PU, V10, DOI 10.2427/8840
   Martin BI, 2008, JAMA-J AM MED ASSOC, V299, P656, DOI 10.1001/jama.299.6.656
   Martin BI, 2009, SPINE, V34, P2077, DOI 10.1097/BRS.0b013e3181b1fad1
   Pannell WC, 2015, SPINE J, V15, P1719, DOI 10.1016/j.spinee.2013.10.014
   Peul WC, 2016, NEW ENGL J MED, V374, P15
   Rihn JA, 2013, J AM ACAD ORTHOP SUR, V21, P419, DOI 10.5435/JAAOS-21-07-419
   Sato S, 2015, SPINE J, V15, P1536, DOI 10.1016/j.spinee.2015.02.009
   TAYLOR VM, 1994, SPINE, V19, P1207, DOI 10.1097/00007632-199405310-00002
   Weinstein JN, 2006, SPINE, V31, P2707, DOI 10.1097/01.brs.0000248132.15231.fe
   Zaina F, 2016, COCHRANE DB SYST REV, DOI 10.1002/14651858.CD010264.pub2
NR 22
TC 16
Z9 17
U1 0
U2 5
PU LIPPINCOTT WILLIAMS & WILKINS
PI PHILADELPHIA
PA TWO COMMERCE SQ, 2001 MARKET ST, PHILADELPHIA, PA 19103 USA
SN 0362-2436
EI 1528-1159
J9 SPINE
JI SPINE
PD SEP 15
PY 2017
VL 42
IS 18
BP 1398
EP 1404
DI 10.1097/BRS.0000000000002118
PG 7
WC Clinical Neurology; Orthopedics
WE Science Citation Index Expanded (SCI-EXPANDED)
SC Neurosciences & Neurology; Orthopedics
GA FG8HK
UT WOS:000410670700017
PM 28187074
DA 2022-11-02
ER

PT J
AU Booth, TN
   Iyer, RS
   Falcone, RA
   Hayes, LL
   Jones, JY
   Kadom, N
   Kulkarni, AV
   Myseros, JS
   Partap, S
   Reitman, C
   Robertson, RL
   Ryan, ME
   Saigal, G
   Soares, BP
   Tekes, A
   Trout, AT
   Zumberge, NA
   Coley, BD
   Palasis, S
AF Booth, Timothy N.
   Iyer, Ramesh S.
   Falcone, Richard A., Jr.
   Hayes, Laura L.
   Jones, Jeremy Y.
   Kadom, Nadja
   Kulkarni, Abhaya V.
   Myseros, John S.
   Partap, Sonia
   Reitman, Charles
   Robertson, Richard L.
   Ryan, Maura E.
   Saigal, Gaurav
   Soares, Bruno P.
   Tekes, Aylin
   Trout, Andrew T.
   Zumberge, Nicholas A.
   Coley, Brian D.
   Palasis, Susan
CA Expert Panel Pediat Imaging
TI ACR Appropriateness Criteria (R) Back Pain-Child
SO JOURNAL OF THE AMERICAN COLLEGE OF RADIOLOGY
LA English
DT Article
DE Algorithm; Appropriateness Criteria; Appropriate Use Criteria; AUC; back
   pain; imaging; nontraumatic; pediatric
ID LUMBAR DISC HERNIATION; PARS INTERARTICULARIS; PEDIATRIC POPULATION;
   FOLLOW-UP; SPONDYLOLYSIS; ADOLESCENTS; SPINE; MANAGEMENT; DIAGNOSIS;
   PREVALENCE
AB It is now generally accepted that nontraumatic back pain in the pediatric population is common. The presence of isolated back pain in a child has previously been an indication for imaging; however, recently a more conservative approach has been suggested using clinical criteria. The presence of constant pain, night pain, and radicular pain, alone or in combination, lasting for 4 weeks or more, constitute clinical red flags that should prompt further imaging. Without these clinical red flags, imaging is likely not indicated. Exceptions include an abnormal neurologic examination or clinical and laboratory findings suggesting an infectious or neoplastic etiology, and when present should prompt immediate imaging. Initial imaging should consist of spine radiographs limited to area of interest, with spine MRI without contrast to evaluate further if needed. CT of the spine, limited to area of interest, and Tc-99m bone scan whole body with single-photon emission computed tomography may be useful in some patients. The addition of intravenous contrast is also recommended for evaluation of a potential neoplastic or infectious process.
   The American College of Radiology Appropriateness Criteria are evidence-based guidelines for specific clinical conditions that are reviewed annually by a multidisciplinary expert panel. The guideline development and revision include an extensive analysis of current medical literature from peer reviewed journals and the application of well-established methodologies (RAND/UCLA Appropriateness Method and Grading of Recommendations Assessment, Development, and Evaluation or GRADE) to rate the appropriateness of imaging and treatment procedures for specific clinical scenarios. In those instances where evidence is lacking or equivocal, expert opinion may supplement the available evidence to recommend imaging or treatment.Copyright (C) 2017 American College of Radiology.
C1 [Booth, Timothy N.] Childrens Med Ctr, Dallas, TX 75235 USA.
   [Iyer, Ramesh S.] Seattle Childrens Hosp, Seattle, WA USA.
   [Falcone, Richard A., Jr.] Cincinnati Childrens Hosp Med Ctr, Cincinnati, OH 45229 USA.
   [Falcone, Richard A., Jr.] Amer Pediat Surg Assoc, Oak Brook Terrace, IL USA.
   [Hayes, Laura L.] Childrens Healthcare Atlanta, Atlanta, GA USA.
   [Jones, Jeremy Y.] Texas Childrens Hosp, Houston, TX 77030 USA.
   [Kadom, Nadja] Emory Univ & Childrens Atlanta Egleston, Atlanta, GA USA.
   [Kulkarni, Abhaya V.] Hosp Sick Children, Toronto, ON, Canada.
   [Myseros, John S.] Childrens Natl Med Ctr, Washington, DC USA.
   [Partap, Sonia] Stanford Univ, Stanford, CA 94305 USA.
   [Partap, Sonia] Amer Acad Pediat, Itasca, IL USA.
   [Reitman, Charles] Med Univ South Carolina, Charleston, SC USA.
   [Reitman, Charles] North Amer Spine Soc, Burr Ridge, IL USA.
   [Robertson, Richard L.] Boston Childrens Hosp, Boston, MA USA.
   [Ryan, Maura E.] Ann & Robert H Lurie Childrens Hosp Chicago, Chicago, IL 60611 USA.
   [Saigal, Gaurav] Jackson Mem Hosp, Miami, FL 33136 USA.
   [Soares, Bruno P.] Johns Hopkins Univ, Sch Med, Baltimore, MD USA.
   [Tekes, Aylin] Johns Hopkins Med Inst, Baltimore, MD 21205 USA.
   [Trout, Andrew T.; Coley, Brian D.] Cincinnati Childrens Hosp Med Ctr, Cincinnati, OH 45229 USA.
   [Zumberge, Nicholas A.] Nationwide Childrens Hosp, Columbus, OH USA.
   [Palasis, Susan] Emory Univ, Atlanta, GA 30322 USA.
   [Palasis, Susan] Childrens Healthcare Atlanta, Atlanta, GA USA.
RP Booth, TN (通讯作者)，Childrens Med Ctr, Dept Radiol, 1935 Med Dist Dr, Dallas, TX 75235 USA.
EM tim.booth@childrens.com
RI Palasis, Susan/AAD-3550-2019; Hayes, Laura L./AAS-5574-2020
OI Partap, Sonia/0000-0001-5615-7689; Hayes, Laura/0000-0002-1768-6016
CR Altaf F, 2014, BONE JOINT J, V96B, P717, DOI 10.1302/0301-620X.96B6.33075
   American College of Radiology, ACR APPR CRIT RAD DO
   Auerbach JD, 2008, CLIN ORTHOP RELAT R, V466, P1971, DOI 10.1007/s11999-008-0296-2
   BELLAH RD, 1991, RADIOLOGY, V180, P509, DOI 10.1148/radiology.180.2.1829845
   Bennett DL, 2006, SKELETAL RADIOL, V35, P503, DOI 10.1007/s00256-006-0083-7
   Bernstein RM, 2007, AM FAM PHYSICIAN, V76, P1669
   Bhatia NN, 2008, J PEDIATR ORTHOPED, V28, P230, DOI 10.1097/BPO.0b013e3181651bc8
   Borg B, 2011, AM J NEURORADIOL, V32, P1624, DOI 10.3174/ajnr.A2588
   Cohen E, 2005, J PEDIATR ORTHOP B, V14, P63, DOI 10.1097/01202412-200503000-00001
   DePalma Michael J, 2006, Curr Sports Med Rep, V5, P44
   Dietrich A, 2013, SURG LAPARO ENDO PER, V23, P45, DOI 10.1097/SLE.0b013e31826e0ac9
   Fadell MF, 2015, PEDIATR RADIOL, V45, P1026, DOI 10.1007/s00247-015-3278-z
   Feldman DS, 2006, J PEDIATR ORTHOPED, V26, P353, DOI 10.1097/01.bpo.0000214928.25809.f9
   Garg S, 2005, J AM ACAD ORTHOP SUR, V13, P372, DOI 10.5435/00124635-200510000-00002
   Goda Y, 2014, EUR SPINE J, V23, P1892, DOI 10.1007/s00586-013-3109-6
   Gregory PL, 2004, EUR SPINE J, V13, P503, DOI 10.1007/s00586-004-0696-2
   Haidar R, 2011, EUR J PEDIATR, V170, P149, DOI 10.1007/s00431-010-1220-9
   Hospach T, 2010, EUR J PEDIATR, V169, P1105, DOI 10.1007/s00431-010-1188-5
   Huisman Thierry A G M, 2009, Cancer Imaging, V9 Spec No A, pS45, DOI 10.1102/1470-7330.2009.9012
   Joseph RN, 2013, BRIT J NEUROSURG, V27, P683, DOI 10.3109/02688697.2013.771728
   Kempthorne JT, 2009, J CLIN NEUROSCI, V16, P1038, DOI 10.1016/j.jocn.2008.10.019
   Khoury NJ, 2006, CURR PROBL DIAGN RAD, V35, P224, DOI 10.1067/j.cpradiol.2006.07.007
   Kim HJ, 2011, CURR OPIN PEDIATR, V23, P68, DOI 10.1097/MOP.0b013e32834255c2
   Kjaer P, 1976, SPINE, V2005, P798
   Kjaer P, 2011, BMC MUSCULOSKEL DIS, V12, DOI 10.1186/1471-2474-12-98
   Kobayashi A, 2013, AM J SPORT MED, V41, P169, DOI 10.1177/0363546512464946
   Lehman VT, 2013, NUCL MED COMMUN, V34, P1097, DOI 10.1097/MNM.0b013e328364bfa6
   Lohani S, 2013, J NEUROSURG-PEDIATR, V11, P615, DOI 10.3171/2013.3.PEDS12519
   Masci L, 2006, BRIT J SPORT MED, V40, P940, DOI 10.1136/bjsm.2006.030023
   Miller R, 2013, J PEDIATR ORTHOPED, V33, P282, DOI 10.1097/BPO.0b013e318287fffb
   Ozgen S, 2007, PEDIATR NEUROSURG, V43, P77, DOI 10.1159/000098377
   Ramirez N, 2015, J PEDIATR ORTHOPED, V35, P28, DOI 10.1097/BPO.0000000000000190
   Rodriguez DP, 2010, AM J NEURORADIOL, V31, P787, DOI 10.3174/ajnr.A1832
   Sairyo K, 2010, AM J SPORT MED, V38, P357, DOI 10.1177/0363546509348054
   Sanpera I, 2006, J PEDIATR ORTHOPED, V26, P221, DOI 10.1097/01.bpo.0000218528.13492.d3
   Schlemmer E, 2015, AM J EMERG MED, V33, P414, DOI 10.1016/j.ajem.2014.12.060
   Shymon SJ, 1976, SPINE, V2014, P243
   Spencer HT, 2013, J PEDIATR ORTHOPED, V33, P383, DOI 10.1097/BPO.0b013e318285c3be
   Sucato Daniel J, 2012, Instr Course Lect, V61, P499
   Summers BN, 2008, BRIT J RADIOL, V81, P383, DOI 10.1259/bjr/69495299
   Takemitsu M, 1976, SPINE, V2006, P909
   Vendhan K, 2014, ARTHRIT CARE RES, V66, P40, DOI 10.1002/acr.22201
   Wang HW, 2013, CLIN NEUROL NEUROSUR, V115, P1415, DOI 10.1016/j.clineuro.2013.01.019
   Yang JG, 2013, CLIN NUCL MED, V38, P110, DOI 10.1097/RLU.0b013e318279fd23
   Yee DKH, 2010, SPINE, V35, P635, DOI 10.1097/BRS.0b013e3181cff4f6
NR 45
TC 7
Z9 7
U1 0
U2 2
PU ELSEVIER SCIENCE INC
PI NEW YORK
PA 360 PARK AVE SOUTH, NEW YORK, NY 10010-1710 USA
SN 1546-1440
J9 J AM COLL RADIOL
JI J. Am. Coll. Radiol.
PD MAY
PY 2017
VL 14
IS 5
SU S
BP S13
EP S24
DI 10.1016/j.jacr.2017.01.039
PG 12
WC Radiology, Nuclear Medicine & Medical Imaging
WE Science Citation Index Expanded (SCI-EXPANDED)
SC Radiology, Nuclear Medicine & Medical Imaging
GA GE5QK
UT WOS:000431277000003
PM 28473069
DA 2022-11-02
ER

PT J
AU Takahashi, Y
   Watanabe, K
   Okamoto, M
   Hatsushikano, S
   Hasegawa, K
   Endo, N
AF Takahashi, Yasuhito
   Watanabe, Kei
   Okamoto, Masashi
   Hatsushikano, Shun
   Hasegawa, Kazuhiro
   Endo, Naoto
TI Sacral incidence to pubis: a novel and alternative morphologic
   radiological parameter to pelvic incidence in assessing spinopelvic
   sagittal alignment
SO BMC MUSCULOSKELETAL DISORDERS
LA English
DT Article
DE Pelvic incidence; Spinopelvic sagittal alignment; Hip dislocation;
   Femoral head deformities; Lumbar lordosis
ID ADULT SPINAL DEFORMITY; QUALITY-OF-LIFE; HIP; OSTEOARTHRITIS;
   SPONDYLOLISTHESIS; BALANCE; IMPACT; VALUES
AB BackgroundAlthough pelvic incidence (PI) is a key morphologic parameter in assessing spinopelvic sagittal alignment, accurate measurements of PI become difficult in patients with severe hip dislocation or femoral head deformities. This study aimed to investigate the reliability of our novel morphologic parameters and the correlations with established sagittal spinopelvic parameters.MethodsOne hundred healthy volunteers (25 male and 75 female), with an average age of 38.9 years, were analysed. Whole-body alignment in the standing position was measured using a slot-scanning X-ray imager. We measured the established spinopelvic sagittal parameters and a novel parameter: the sacral incidence to pubis (SIP). The correlation coefficient of each parameter, regression equation of PI using SIP, and regression equation of lumbar lordosis (LL) using PI or SIP were obtained. The intraclass correlation coefficient (ICC) was calculated as an evaluation of the measurement reliability.ResultsReliability analysis showed high intra- and inter-rater agreements in all the spinopelvic parameters, with ICCs>0.9. The SIP and pelvic inclination angle (PIA) demonstrated strong correlation with PI (R=0.96) and pelvic tilt (PT) (R=0.92). PI could be predicted according to the regression equation: PI = -9.92+0.905 * SIP (R=0.9596, p<0.0001). The ideal LL could be predicted using the following equation using PI and age: ideal LL=32.33+0.623 * PI - 0.280 * age (R=0.6033, p<0.001) and using SIP and age: ideal LL=24.29+0.609 * SIP - 0.309 * age (R=0.6177, p<0.001).ConclusionsBoth SIP and PIA were reliable parameters for determining the morphology and orientation of the pelvis, respectively. Ideal LL was accurately predicted using the SIP with equal accuracy as the PI. Our findings will assist clinicians in the assessment of spinopelvic sagittal alignment.Trial registrationThis study was retrospectively registered with the UMIN Clinical Trials Registry (UMIN000042979; January 13, 2021).
C1 [Takahashi, Yasuhito] Niigata Rosai Hosp, Dept Orthoped Surg, 1-7-12 Touncho, Joetsu 9428502, Japan.
   [Takahashi, Yasuhito; Watanabe, Kei; Endo, Naoto] Niigata Univ Med & Dent Gen Hosp, Dept Orthoped Surg, 1-757 Asahimachidori, Niigata 9518510, Japan.
   [Okamoto, Masashi; Hatsushikano, Shun; Hasegawa, Kazuhiro] Niigata Spine Surg Ctr, 2-5-22 Nishi Machi, Niigata 9500165, Japan.
RP Takahashi, Y (通讯作者)，Niigata Rosai Hosp, Dept Orthoped Surg, 1-7-12 Touncho, Joetsu 9428502, Japan.; Takahashi, Y (通讯作者)，Niigata Univ Med & Dent Gen Hosp, Dept Orthoped Surg, 1-757 Asahimachidori, Niigata 9518510, Japan.
EM fayas556@yahoo.co.jp
OI Takahashi, Yasuhito/0000-0002-3656-8699
CR Boulay C, 2006, EUR SPINE J, V15, P415, DOI 10.1007/s00586-005-0984-5
   Doiguchi Y, 1992, ORTHOP TRAUMATOL, V41, P641, DOI [10.5035/nishiseisai.41.641, DOI 10.5035/NISHISEISAI.41.641]
   Dubousset J, 1994, PEDIAT SPINE PRINCIP, P480
   DUVALBEAUPERE G, 1987, INT ORTHOP, V11, P261, DOI 10.1007/BF00271459
   DUVALBEAUPERE G, 1992, ANN BIOMED ENG, V20, P451, DOI 10.1007/BF02368136
   Glassman SD, 2005, SPINE, V30, P2024, DOI 10.1097/01.brs.0000179086.30449.96
   Glassman SD, 2005, SPINE, V30, P682, DOI 10.1097/01.brs.0000155425.04536.f7
   Hasegawa K, 2020, J ORTHOP SCI, V25, P812, DOI 10.1016/j.jos.2019.11.004
   Hasegawa K, 2017, J ANAT, V230, P619, DOI 10.1111/joa.12586
   Hasegawa K, 2016, EUR SPINE J, V25, P3675, DOI 10.1007/s00586-016-4702-2
   Imai N, 2018, J ORTHOP SCI, V23, P788, DOI 10.1016/j.jos.2018.05.004
   ITOI E, 1991, SPINE, V16, P750, DOI 10.1097/00007632-199107000-00011
   Kim YJ, 2006, SPINE, V31, P2343, DOI 10.1097/01.brs.0000238970.67552.f5
   Legaye J, 1998, Eur Spine J, V7, P99, DOI 10.1007/s005860050038
   Legaye J., 1993, RACHIS, V5, P215
   OFFIERSKI CM, 1983, SPINE, V8, P316, DOI 10.1097/00007632-198304000-00014
   Okuda T, 2007, SPINE, V32, pE816, DOI 10.1097/BRS.0b013e31815ce695
   Pellise F, 2015, EUR SPINE J, V24, P3, DOI 10.1007/s00586-014-3542-1
   Roussouly Pierre, 2011, Eur Spine J, V20 Suppl 5, P609, DOI 10.1007/s00586-011-1928-x
   Sasagawa T, 2016, ASIAN SPINE J, V10, P935, DOI 10.4184/asj.2016.10.5.935
   Schuller S, 2011, EUR SPINE J, V20, P713, DOI 10.1007/s00586-010-1640-2
   Schwab F, 2012, SPINE, V37, P1077, DOI 10.1097/BRS.0b013e31823e15e2
   Schwab FJ, 2013, SPINE, V38, pE803, DOI 10.1097/BRS.0b013e318292b7b9
   Smith JS, 2015, J NEUROSURG-SPINE, V23, P349, DOI 10.3171/2014.12.SPINE14777
   Smith JS, 2012, SPINE, V37, P845, DOI 10.1097/BRS.0b013e31823b0892
   Wang WJ, 2014, EUR SPINE J, V23, P1427, DOI 10.1007/s00586-014-3300-4
   Warashina H, 2019, J ORTHOP, V16, P275, DOI 10.1016/j.jor.2019.03.006
   Yoshida G, 2014, SPINE, V39, P1121, DOI 10.1097/BRS.0000000000000360
NR 28
TC 0
Z9 0
U1 0
U2 0
PU BMC
PI LONDON
PA CAMPUS, 4 CRINAN ST, LONDON N1 9XW, ENGLAND
EI 1471-2474
J9 BMC MUSCULOSKEL DIS
JI BMC Musculoskelet. Disord.
PD FEB 23
PY 2021
VL 22
IS 1
AR 214
DI 10.1186/s12891-021-04093-z
PG 7
WC Orthopedics; Rheumatology
WE Science Citation Index Expanded (SCI-EXPANDED)
SC Orthopedics; Rheumatology
GA QO5MV
UT WOS:000623187100001
PM 33622319
OA Green Published, Green Submitted, gold
DA 2022-11-02
ER

PT J
AU Chen, KJ
   Lai, CY
   Chiu, LT
   Huang, WS
   Hsiao, PH
   Chang, CC
   Lin, CJ
   Lo, YS
   Chen, YJ
   Chen, HT
AF Chen, Kuan-Ju
   Lai, Chien-Ying
   Chiu, Lu-Ting
   Huang, Wei-Sheng
   Hsiao, Pang-Hsuan
   Chang, Chien-Chun
   Lin, Cheng-Jyh
   Lo, Yuan-Shun
   Chen, Yen-Jen
   Chen, Hsien-Te
TI Adjacent segment disease following Dynesys stabilization for lumbar
   disorders: A case series of mid- and long-term follow-ups
SO WORLD JOURNAL OF CLINICAL CASES
LA English
DT Article
DE Adjacent segment degeneration; Adjacent segment disease; Degenerative
   lumbar spondylolisthesis; Dynamic stabilization; Dynesys; Spinal
   stenosis
ID DYNAMIC STABILIZATION; SPINAL STENOSIS; SYSTEM; DECOMPRESSION; FUSION;
   RISK
AB BACKGROUND
   Radiologic adjacent segment degeneration (ASDeg) can occur after spinal surgery. Adjacent segment disease (ASDis) is defined as the development of new clinical symptoms corresponding to radiographic changes adjacent to the level of previous spinal surgery. Greater pre-existing ASDeg is generally considered to result in more severe ASDis; nonetheless, whether the ASDeg status before index surgery influences the postoperative risk of revision surgery due to ASDis warrants investigation.
   AIM
   To identify possible risk factors for ASDis and verify the concept that greater preexisting ASDeg leads to more severe ASDis.
   METHODS
   Data from 212 patients who underwent posterior decompression with Dynesys stabilization from January 2006 to June 2016 were retrospectively analyzed. Patients who underwent surgery for ASDis were categorized as group A (n = 13), whereas those who did not were classified as group B (n = 199). Survival analysis and Cox proportional hazards models were used to compare the modified Pfirrmann grade, University of California-Los Angeles grade, body mass index, number of Dynesys-instrumented levels, and age. RESULTS The mean time of reoperation was 7.22 (1.65-11.84) years in group A, and the mean follow-up period was 6.09 (0.10- 12.76) years in group B. No significant difference in reoperation risk was observed: Modified Pfirrmann grade 3 vs 4 (P = 0.53) or 4 vs 5 (P = 0.46) for the upper adjacent disc, University of California-Los Angeles grade 2 vs 3 for the upper adjacent segment (P = 0.66), age of < 60 vs > 60 years (P = 0.9), body mass index < 25 vs > 25 kg/m(2) (P = 0.3), and sex (P = 0.8).
   CONCLUSION
   Greater preexisting upper ASDeg was not associated with a higher rate of reoperation for ASDis after Dynesys surgery. Being overweight tended to increase reoperation risk after Dynesys surgery for ASDis.
C1 [Chen, Kuan-Ju; Lai, Chien-Ying] China Med Univ Hosp, Dept Orthoped Surg, Taichung 404, Taiwan.
   [Lai, Chien-Ying] China Med Univ Hosp, Spine Ctr, Taichung 404, Taiwan.
   [Chiu, Lu-Ting] China Med Univ Hosp, Management Off Hlth Data, Taichung 404, Taiwan.
   [Chiu, Lu-Ting] China Med Univ, Coll Med, Taichung 404, Taiwan.
   [Huang, Wei-Sheng] China Med Univ, Sch Chinese Med, Taichung 404, Taiwan.
   [Hsiao, Pang-Hsuan; Chang, Chien-Chun; Lin, Cheng-Jyh; Lo, Yuan-Shun; Chen, Yen-Jen; Chen, Hsien-Te] China Med Univ, China Med Univ Hosp, Dept Orthoped Surg, 2 Xueshi Rd, Taichung 404, Taiwan.
   [Hsiao, Pang-Hsuan; Chang, Chien-Chun; Lo, Yuan-Shun; Chen, Yen-Jen; Chen, Hsien-Te] China Med Univ, China Med Univ Hosp, Spine Ctr, Taichung 404, Taiwan.
   [Chang, Chien-Chun] Natl Chiao Tung Univ, Degree Program Biomed Sci & Engn, Hsinchu 300, Taiwan.
   [Chang, Chien-Chun] Natl Chiao Tung Univ, Dept Biol Sci & Technol, Hsinchu 300, Taiwan.
   [Lo, Yuan-Shun] China Med Univ, Dept Orthoped Surg, Taichung 651, Yunlin, Taiwan.
   [Lo, Yuan-Shun] Natl Chung Hsing Univ, Grad Inst Precis Engn, Taichung 404, Taiwan.
   [Chen, Yen-Jen] China Med Univ, Sch Med, Taichung 404, Taiwan.
   [Chen, Hsien-Te] China Med Univ, Dept Sport Med, Coll Hlth Care, Taichung 404, Taiwan.
RP Chen, HT (通讯作者)，China Med Univ, China Med Univ Hosp, Dept Orthoped Surg, 2 Xueshi Rd, Taichung 404, Taiwan.
EM d2326@mail.cmuh.org.tw
CR Di Silvestre M, 2010, SPINE, V35, P227, DOI 10.1097/BRS.0b013e3181bd3be6
   Fairbank JCT, 2000, SPINE, V25, P2940, DOI 10.1097/00007632-200011150-00017
   Griffith JF, 2007, SPINE, V32, pE708, DOI 10.1097/BRS.0b013e31815a59a0
   Iorio JA, 2016, ASIAN SPINE J, V10, P377, DOI 10.4184/asj.2016.10.2.377
   LAUTENSCHLAGER EP, 1969, J DENT RES, V48, P43, DOI 10.1177/00220345690480012301
   Lee CS, 2009, EUR SPINE J, V18, P1637, DOI 10.1007/s00586-009-1060-3
   Lee JC, 2015, ASIAN SPINE J, V9, P807, DOI 10.4184/asj.2015.9.5.807
   Lee SE, 2016, INT J SPINE SURG, V10, DOI 10.14444/3008
   Lee SE, 2008, J KOREAN NEUROSURG S, V43, P221, DOI 10.3340/jkns.2008.43.5.221
   Liu CL, 2010, J SPINAL DISORD TECH, V23, P410, DOI 10.1097/BSD.0b013e3181b63d89
   MEYERDING H W, 1956, J Int Coll Surg, V26, P566
   Ren Chunpeng, 2014, Eur J Orthop Surg Traumatol, V24 Suppl 1, pS245, DOI 10.1007/s00590-014-1445-9
   Rienmuller AC, 2019, SPINE J, V19, P113, DOI 10.1016/j.spinee.2018.05.025
   Schaeren S, 2008, SPINE, V33, pE636, DOI 10.1097/BRS.0b013e31817d2435
   Schnake KJ, 2006, SPINE, V31, P442, DOI 10.1097/01.brs.0000200092.49001.6e
   St-Pierre GH, 2016, SPINE, V41, P265, DOI 10.1097/BRS.0000000000001158
   Stoll TM, 2002, EUR SPINE J, V11, pS170, DOI 10.1007/s00586-002-0438-2
   Tan TL, 2015, JBJS REV, V3, DOI 10.2106/JBJS.RVW.N.00056
   Veresciagina Kotryna, 2018, J Spine Surg, V4, P93, DOI 10.21037/jss.2018.03.20
   Wang H, 2017, MEDICINE, V96, DOI 10.1097/MD.0000000000006032
   Yeh MY, 2018, WORLD NEUROSURG, V113, pE45, DOI 10.1016/j.wneu.2018.01.148
   Zhang Y, 2018, CHINESE MED J-PEKING, V131, P2537, DOI 10.4103/0366-6999.244107
   Zhou ZJ, 2013, TURK NEUROSURG, V23, P579, DOI 10.5137/1019-5149.JTN.6573-12.1
NR 23
TC 0
Z9 0
U1 1
U2 1
PU BAISHIDENG PUBLISHING GROUP INC
PI PLEASANTON
PA 7041 Koll Center Parkway, Suite 160, PLEASANTON, CA, UNITED STATES
SN 2307-8960
J9 WORLD J CLIN CASES
JI World J. Clin. Cases
PD DEC 16
PY 2021
VL 9
IS 35
BP 10850
EP 10860
DI 10.12998/wjcc.v9.i35.10850
PG 11
WC Medicine, General & Internal
WE Science Citation Index Expanded (SCI-EXPANDED)
SC General & Internal Medicine
GA YU2OP
UT WOS:000751887000009
PM 35047596
OA gold, Green Published
DA 2022-11-02
ER

PT J
AU Rong, X
   Liu, ZY
   Wang, BY
   Pan, XL
   Liu, H
AF Rong, Xin
   Liu, Ziyang
   Wang, Beiyu
   Pan, Xuelin
   Liu, Hao
TI Relationship between facet tropism and facet joint degeneration in the
   sub-axial cervical spine
SO BMC MUSCULOSKELETAL DISORDERS
LA English
DT Article
DE Tropism; Degeneration; Cervical spine; Facet joint
ID LOW-BACK-PAIN; LUMBAR SPINE; BIOMECHANICAL ANALYSIS; DISC DISEASE;
   ORIENTATION; ASSOCIATION; PREVALENCE; ARTHROSIS
AB Background: Facet tropism is the angular asymmetry between the left and right facet joint orientation. Although debatable, facet tropism was suggested to be associated with disc degeneration, facet degeneration and degenerative spondylolisthesis in the lumbar spine. The purpose of this study was to explore the relationship between facet tropism and facet degeneration in the sub-axial cervical spine.
   Methods: A total of 200 patients with cervical spondylosis were retrospectively analyzed. Facet degeneration was categorized into 4 grade: grade I, normal; grade II, degenerative changes including joint space narrowing, cyst formation, small osteophytes (< 3 mm) without joint hypertrophy; grade III, joint hypertrophy secondary to large osteophytes (> 3 mm) without fusion of the joint; grade IV, bony fusion of the facet joints. Facet orientations and facet tropisms with respect to the transverse, sagittal and coronal plane were calculated from the reconstructed cervical spine, which was based on the axial CT scan images. The paired facet joints were then categorized into three types: symmetric, moderated tropism and severe tropism. Univariate and multivariate analysis were performed to evaluate the relationship between any demographic and anatomical factor and facet degeneration.
   Results: The mean age of enrolled patients was 46.23 years old (ranging from 30 to 64 years old). There were 114 males and 86 females. The degrees of facet degeneration varied according to cervical levels and ages. Degenerated facet joints were most common at C2-C3 level and more common in patients above 50 years old. The facet orientations were also different from level to level. By univariate analysis, genders, ages, cervical levels, facet orientations and facet tropisms were all significantly different between the normal facets and degenerated facets. However, results from multivariate logistic regression suggested only age and facet tropism with respect to the sagittal plane were related to facet degeneration.
   Conclusion: Facet degeneration were more common at C2-C3 level. Older age and facet tropism with respect to the sagittal plane were associated with the facet degeneration.
C1 [Rong, Xin; Liu, Ziyang; Wang, Beiyu; Liu, Hao] Sichuan Univ, West China Hosp, Dept Orthoped Surg, 37 Guo Xue Xiang, Chengdu 610041, Sichuan Provinc, Peoples R China.
   [Pan, Xuelin] Sichuan Univ, West China Hosp, Dept Radiol, Chengdu 610041, Sichuan Provinc, Peoples R China.
RP Liu, H (通讯作者)，Sichuan Univ, West China Hosp, Dept Orthoped Surg, 37 Guo Xue Xiang, Chengdu 610041, Sichuan Provinc, Peoples R China.
EM liuhao6304@163.com
FU National Natural Science Foundation of China (NSFC) [81572141]
FX This study was supported by National Natural Science Foundation of China
   (NSFC) (no. 81572141).
CR Boden SD, 1996, J BONE JOINT SURG AM, V78A, P403, DOI 10.2106/00004623-199603000-00012
   Brailsford JF, 1929, BRIT J SURG, V16, P562, DOI 10.1002/bjs.1800166405
   Chadha M, 2013, EUR SPINE J, V22, P1045, DOI 10.1007/s00586-012-2612-5
   CYRON BM, 1980, SPINE, V5, P168, DOI 10.1097/00007632-198003000-00011
   Dai LY, 2001, INT ORTHOP, V25, P40, DOI 10.1007/s002640000201
   Do DH, 2011, EUR SPINE J, V20, P71, DOI 10.1007/s00586-010-1558-8
   Eubanks JD, 2007, SPINE, V32, P2058, DOI 10.1097/BRS.0b013e318145a3a9
   FARFAN H. F., 1967, CAN J SURG, V10, P179
   Gallucci M, 2005, EUR RADIOL, V15, P591, DOI 10.1007/s00330-004-2618-4
   Kettler A, 2007, EUR SPINE J, V16, P987, DOI 10.1007/s00586-006-0275-9
   Kim HJ, 2015, SPINE J, V15, P1841, DOI 10.1016/j.spinee.2015.03.038
   Kim HJ, 2013, SPINE J, V13, P1301, DOI 10.1016/j.spinee.2013.06.025
   Linov L, 2013, J BACK MUSCULOSKELET, V26, P421, DOI 10.3233/BMR-130401
   Manchikanti L, 2004, BMC MUSCULOSKEL DIS, V5, DOI 10.1186/1471-2474-5-15
   Manchikanti Laxmaiah, 2002, Pain Physician, V5, P243
   Masharawi Y, 2004, SPINE, V29, P1755, DOI 10.1097/01.BRS.0000134575.04084.EF
   Morishita K, 2008, MED SCI MONITOR, V14, pCR62
   MURTAGH FR, 1991, J SPINAL DISORD, V4, P86
   Park JB, 2001, SPINE, V26, P677, DOI 10.1097/00007632-200103150-00025
   Park MS, 2015, EUR SPINE J, V24, P2999, DOI 10.1007/s00586-015-4257-7
   Park MS, 2014, SPINE, V39, pE713, DOI 10.1097/BRS.0000000000000326
   Shin MH, 2013, EUR SPINE J, V22, P1717, DOI 10.1007/s00586-012-2606-3
   Uhrenholt L, 2008, SCAND J RHEUMATOL, V37, P375, DOI 10.1080/03009740801998770
   VANHARANTA H, 1993, SPINE, V18, P1000, DOI 10.1097/00007632-199306150-00008
   Walraevens J, 2009, EUR SPINE J, V18, P358, DOI 10.1007/s00586-008-0820-9
   YANG KH, 1984, SPINE, V9, P557, DOI 10.1097/00007632-198409000-00005
   Yoganandan N, 2001, CLIN BIOMECH, V16, P1, DOI 10.1016/S0268-0033(00)00074-7
NR 27
TC 13
Z9 13
U1 0
U2 8
PU BIOMED CENTRAL LTD
PI LONDON
PA 236 GRAYS INN RD, FLOOR 6, LONDON WC1X 8HL, ENGLAND
SN 1471-2474
J9 BMC MUSCULOSKEL DIS
JI BMC Musculoskelet. Disord.
PD FEB 20
PY 2017
VL 18
AR 86
DI 10.1186/s12891-017-1448-x
PG 8
WC Orthopedics; Rheumatology
WE Science Citation Index Expanded (SCI-EXPANDED)
SC Orthopedics; Rheumatology
GA EM3HT
UT WOS:000395205800002
PM 28219354
OA Green Published, gold
DA 2022-11-02
ER

PT J
AU Andersen, T
   Christensen, FB
   Hansen, ES
   Bunger, C
AF Andersen, T
   Christensen, FB
   Hansen, ES
   Bunger, C
TI Pain 5 years after instrumented and non-instrumented posterolateral
   lumbar spinal fusion
SO EUROPEAN SPINE JOURNAL
LA English
DT Article
DE pain drawing; spinal fusion; Dallas pain questionnaire; low back pain
   rating scale; donor site pain; instrumentation; randomised clinical
   trial
ID LOW-BACK-PAIN; PEDICLE SCREW INSTRUMENTATION; CREST BONE-GRAFT;
   PSYCHOLOGICAL DISTRESS; DISC PATHOLOGY; DRAWINGS; SPONDYLOLISTHESIS;
   QUESTIONNAIRE; VALIDATION; DIAGNOSIS
AB Pain drawings have been used in spine surgery for diagnostic use and psychological evaluation of fusion candidates; they have rarely been used to evaluate pain status after spinal fusion. This study is a 5-year follow-up on a randomised clinical trial assigning patients to posterolateral spinal fusion with or without pedicle screw instrumentation. Patients were mailed a pain drawing and questionnaires including questions regarding work, social status, smoking status, the Dallas Pain Questionnaire (DPQ), and the Low Back Pain Rating Scale (LBPRS). Pain drawings were scored using a visual inspection method and a surface-based point scoring and evaluated for the presence of donor site pain. Pain drawings from 109 patients (87% of the initially included patients), 56 men and 53 women, mean age at follow-up 51 years, were analysed. Fifty-three patients had undergone an instrumented fusion and 56 a non-instrumented fusion. Some presence of low back pain was marked by 79% and leg pain by 69%. Sixty-two percent of the pain drawings were classified as 'organic' and 38% as 'non-organic'. There was no difference between the instrumented and the uninstrumented group. DPQ and LBPRS scores were higher in the non-organic group (P=0.007). Using the point scoring, no difference between the instrumented and the uninstrumented group was seen. The results of the point scoring were found to correlate with the DPQ and LBPRS scores (P=0.001). Working patients (39%) had significantly better scores than the rest. Ten percent of the patients had donor site pain. Twenty percent of spinal fusion patients are totally pain free at 5-year follow-up. Ten percent still experience donor site pain. In general, instrumentation does not affect the amount and localisation of pain 5 years after lumbar spinal fusion surgery. The pain drawing seems to be a valuable tool when following spinal fusion patients, but its use as prognostic marker in connection with fusion surgery needs further investigation.
C1 Aarhus Univ Hosp, Orthopaed Res Lab, DK-8000 Aarhus C, Denmark.
RP Andersen, T (通讯作者)，Aarhus Univ Hosp, Dept Orthopaed E, Spine Unit, DK-8000 Aarhus, Denmark.
CR Andersen T, 2001, SPINE, V26, P2623, DOI 10.1097/00007632-200112010-00018
   BANWART JC, 1995, SPINE, V20, P1055, DOI 10.1097/00007632-199505000-00012
   Beattie PF, 2000, SPINE, V25, P819, DOI 10.1097/00007632-200004010-00010
   BOLTON JE, 1994, J PSYCHOSOM RES, V38, P849, DOI 10.1016/0022-3999(94)90072-8
   Brismar H, 1996, ACTA ORTHOP SCAND, V67, P470, DOI 10.3109/17453679608996670
   Burnham RS, 1996, SPINE, V21, P1066, DOI 10.1097/00007632-199605010-00015
   Buttermann GR, 1998, SPINE, V23, P116, DOI 10.1097/00007632-199801010-00024
   CHAN CW, 1993, SPINE, V18, P1717, DOI 10.1097/00007632-199310000-00001
   Christensen FB, 2002, SPINE, V27, P1269, DOI 10.1097/00007632-200206150-00006
   Dahl B, 2001, EUR SPINE J, V10, P211, DOI 10.1007/s005860100266
   Fischgrund JS, 1997, SPINE, V22, P2807, DOI 10.1097/00007632-199712150-00003
   Fritzell P, 2001, SPINE, V26, P2521, DOI 10.1097/00007632-200112010-00002
   Fritzell P, 2002, SPINE, V27, P1131, DOI 10.1097/00007632-200206010-00002
   Goulet JA, 1997, CLIN ORTHOP RELAT R, P76
   Greenough C G, 1994, Eur Spine J, V3, P225, DOI 10.1007/BF02221598
   HANLEY EN, 1989, SPINE, V14, P48, DOI 10.1097/00007632-198901000-00009
   HERRON LD, 1982, SPINE, V7, P591, DOI 10.1097/00007632-198211000-00013
   HILDEBRANDT J, 1988, SPINE, V13, P681
   LAWLIS GF, 1989, SPINE, V14, P511, DOI 10.1097/00007632-198905000-00007
   MANN NH, 1993, SPINE, V18, P41, DOI 10.1097/00007632-199301000-00008
   MANNICHE C, 1994, PAIN, V57, P317, DOI 10.1016/0304-3959(94)90007-8
   MARGOLIS RB, 1986, PAIN, V24, P57, DOI 10.1016/0304-3959(86)90026-6
   MCNEILL TW, 1986, SPINE, V11, P955, DOI 10.1097/00007632-198611000-00018
   Moller H, 2000, SPINE, V25, P1711, DOI 10.1097/00007632-200007010-00016
   Moller H, 2000, SPINE, V25, P1716, DOI 10.1097/00007632-200007010-00017
   MOLLER H, 1999, THESIS HUDDINGE U HO
   Ohlund C, 1996, SPINE, V21, P1021, DOI 10.1097/00007632-199605010-00005
   Ohnmeiss DD, 2000, SPINE, V25, P980, DOI 10.1097/00007632-200004150-00014
   OHNMEISS DD, 1995, SPINE, V20, P729, DOI 10.1097/00007632-199503150-00015
   Ohnmeiss DD, 1999, EUR SPINE J, V8, P126, DOI 10.1007/s005860050141
   Ohnmeiss DD, 1999, CLIN J PAIN, V15, P210, DOI 10.1097/00002508-199909000-00008
   PARKER H, 1995, SPINE, V20, P236, DOI 10.1097/00007632-199501150-00022
   Rankine JJ, 1998, SPINE, V23, P1668, DOI 10.1097/00007632-199808010-00011
   Ransford A. O., 1976, SPINE, V1, P127, DOI [DOI 10.1097/00007632-197606000-00007, 10.1097/00007632-197606000-00007]
   Sandhu HS, 1999, ORTHOP CLIN N AM, V30, P685, DOI 10.1016/S0030-5898(05)70120-6
   SUMMERS BN, 1989, J BONE JOINT SURG BR, V71, P677, DOI 10.1302/0301-620X.71B4.2768321
   Takata K, 1995, INT ORTHOP, V19, P361
   Thomsen K, 1997, SPINE, V22, P2813, DOI 10.1097/00007632-199712150-00004
   UDEN A, 1987, CLIN ORTHOP RELAT R, P124
   UDEN A, 1988, SPINE, V13, P389, DOI 10.1097/00007632-198804000-00002
NR 40
TC 25
Z9 35
U1 0
U2 1
PU SPRINGER-VERLAG
PI NEW YORK
PA 175 FIFTH AVE, NEW YORK, NY 10010 USA
SN 0940-6719
J9 EUR SPINE J
JI Eur. Spine J.
PD AUG
PY 2003
VL 12
IS 4
BP 393
EP 399
DI 10.1007/s00586-003-0547-6
PG 7
WC Clinical Neurology; Orthopedics
WE Science Citation Index Expanded (SCI-EXPANDED)
SC Neurosciences & Neurology; Orthopedics
GA 717MF
UT WOS:000185092900008
PM 12756629
OA Green Published
DA 2022-11-02
ER

PT J
AU Kulkarni, AG
   Das, S
AF Kulkarni, Arvind G.
   Das, Swaroop
TI Feasibility and Outcomes of Tubular Decompression in Extreme Stenosis
SO SPINE
LA English
DT Article
DE back pain; facet tropism; spine surgery; laminectomy; ligamentum
   hypertrophy; lumbar spinal stenosis; minimally invasive spine surgery;
   neurogenic claudication; spine; tubular decompression
ID LUMBAR SPINAL STENOSIS; CANAL STENOSIS; SURGERY; LAMINECTOMY;
   LAMINOTOMY; SPONDYLOLISTHESIS
AB Study Design. Retrospective cohort study. Objectives. To report the feasibility, nuances, technical tips as well as outcomes of managing single-level grade D (extreme stenosis) and to compare the outcomes with nonextreme stenosis using the tubular retractor system. Summary of Background Data. Minimally invasive decompression in extreme stenosis is a challenge due to technical difficulty, feasibility of adequate decompression, and a steep learning curve. Methods. Consecutive patients from January 2007 to January 2017 presenting with neurogenic claudication secondary to single-level spinal stenosis operated using tubular retractors were included in the study. The patients were divided into two groups; extreme-stenosis and nonextreme stenosis. The outcomes of surgery were evaluated and compared using visual analogue score (VAS) for leg and back pain, Oswestry disability index (ODI), and MacNab's criteria. Results. A total of 325 patients (out of 446 patients after excluding the multilevel cases) fulfilled the inclusion criteria. One hundred forty patients were cases of extreme stenosis and 185 were nonextreme stenosis. The mean VAS for back and leg pain for extreme stenosis improved from 3.23 +/- 1.30 to 2.15 +/- 0.91 and 7.33 +/- 0.78 to 1.66 +/- 1.03 respectively as compared with nonextreme stenosis where the mean VAS for back and leg pain improved from 3.01 +/- 1.15 to 1.86 +/- 1.10 and 6.57 +/- 1.00 to 1.54 +/- 1.12 respectively. The mean ODI changed from 66.47 +/- 7.53 to 19.95 +/- 2.90 in extreme stenosis as compared with nonextreme stenosis where mean ODI changed from 59.05 +/- 5.08 to 19.88 +/- 2.67. As per MacNab's criteria 102 (of 120 patients) and 139 (of 157 patients) reported excellent and good outcomes in extreme and nonextreme stenosis respectively. Conclusion. Tubular decompression is feasible in patients with extreme-stenosis with no difference in the outcomes as well as complication rates when compared with a cohort of nonextreme stenosis.
C1 [Kulkarni, Arvind G.; Das, Swaroop] Bombay Hosp & Med Res Ctr, Mumbai Spine Scoliosis & Disc Replacement Ctr, Mumbai 400020, Maharashtra, India.
RP Kulkarni, AG (通讯作者)，Bombay Hosp & Med Res Ctr, Mumbai Spine Scoliosis & Disc Replacement Ctr, Mumbai 400020, Maharashtra, India.
EM drarvindspines@gmail.com
CR Airaksinen O, 1996, Eur Spine J, V5, P193, DOI 10.1007/BF00395513
   Alimi M, 2017, EUR SPINE J, V26, P389, DOI 10.1007/s00586-016-4594-1
   Alimi M, 2015, J NEUROSURG-SPINE, V22, P339, DOI 10.3171/2014.11.SPINE13597
   Amini A, 2004, NEUROSURG FOCUS, V16, P1
   Andrasinova T, 2018, CLIN SPINE SURG, V31, pE403, DOI 10.1097/BSD.0000000000000681
   Boulis NM, 2001, SURG NEUROL, V55, P23, DOI 10.1016/S0090-3019(01)00331-7
   Castro-Menendez M, 2009, NEUROSURGERY, V65, P100, DOI 10.1227/01.NEU.0000347007.95725.6F
   Cavusoglu H, 2007, EUR SPINE J, V16, P2133, DOI 10.1007/s00586-007-0471-2
   Foley KT, 1997, MANUAL, V3, P301
   H?rtl R., 2009, SPINE, V34, P664
   Ha S, 2018, ASIAN SPINE J, V12, P285, DOI 10.4184/asj.2018.12.2.285
   Hansraj KK, 2001, CLIN ORTHOP RELAT R, P18
   Iorio JA, 2016, ASIAN SPINE J, V10, P377, DOI 10.4184/asj.2016.10.2.377
   Jaumard NV, 2011, J BIOMECH ENG-T ASME, V133, DOI 10.1115/1.4004493
   Jones ADR, 2014, EUR SPINE J, V23, P135, DOI 10.1007/s00586-013-2964-5
   Kothe R, 2017, EUR SPINE J, V26, P2504, DOI 10.1007/s00586-016-4571-8
   Lad SP, 2013, SPINE, V38, P1119, DOI 10.1097/BRS.0b013e318287f04e
   Lee Gun Woo, 2014, Eur J Orthop Surg Traumatol, V24 Suppl 1, pS145, DOI 10.1007/s00590-013-1287-x
   Lotfinia I, 2012, NEUROSURG QUART, V22, P105, DOI 10.1097/WNQ.0b013e31824000ae
   Mikami Y, 2013, EUR SPINE J, V22, P2105, DOI 10.1007/s00586-013-2806-5
   Minamide A, 2018, BONE JOINT J, V100B, P499, DOI 10.1302/0301-620X.100B4.BJJ-2017-0917.R1
   Nomura K, 2012, GLOB SPINE J, V2, P87, DOI 10.1055/s-0032-1319774
   Oertel MF, 2006, NEUROSURGERY, V59, P1264, DOI 10.1227/01.NEU.0000245616.32226.58
   Ogrenci A, 2018, TURK NEUROSURG, V28, P610, DOI 10.5137/1019-5149.JTN.20032-17.2
   Palmer S, 2009, J NEUROSURG-SPINE, V97, P213
   Palmer Sylvain, 2012, Surg Neurol Int, V3, P41, DOI 10.4103/2152-7806.94294
   Pao JL, 2009, EUR SPINE J, V18, P672, DOI 10.1007/s00586-009-0903-2
   Parikh K, 2008, NEUROSURG FOCUS, V25, DOI 10.3171/FOC/2008/25/8/E14
   Phan K, 2016, SPINE, V41, pE91, DOI 10.1097/BRS.0000000000001161
   Podichetty VK, 2006, J SPINAL DISORD TECH, V19, P161, DOI 10.1097/01.bsd.0000188663.46391.73
   Popov V, 2012, ADV ORTHOP, V2012, DOI 10.1155/2012/645321
   Schizas C, 2010, SPINE, V35, P1919, DOI 10.1097/BRS.0b013e3181d359bd
   Sirvanci M, 2008, EUR SPINE J, V17, P679, DOI 10.1007/s00586-008-0646-5
   TUITE GF, 1994, J NEUROSURG, V81, P707, DOI 10.3171/jns.1994.81.5.0707
   Weber C, 2015, GLOB SPINE J, V5, P406, DOI 10.1055/s-0035-1551651
NR 35
TC 1
Z9 1
U1 0
U2 0
PU LIPPINCOTT WILLIAMS & WILKINS
PI PHILADELPHIA
PA TWO COMMERCE SQ, 2001 MARKET ST, PHILADELPHIA, PA 19103 USA
SN 0362-2436
EI 1528-1159
J9 SPINE
JI SPINE
PD JUN 1
PY 2020
VL 45
IS 11
BP E647
EP E655
DI 10.1097/BRS.0000000000003359
PG 9
WC Clinical Neurology; Orthopedics
WE Science Citation Index Expanded (SCI-EXPANDED)
SC Neurosciences & Neurology; Orthopedics
GA NC2PY
UT WOS:000561059000006
PM 31809471
DA 2022-11-02
ER

PT J
AU Martin, JR
   Adogwa, O
   Brown, CR
   Bagley, CA
   Richardson, WJ
   Lad, SP
   Kuchibhatla, M
   Gottfried, ON
AF Martin, Joel R.
   Adogwa, Owoicho
   Brown, Christopher R.
   Bagley, Carlos A.
   Richardson, William J.
   Lad, Shivanand P.
   Kuchibhatla, Maragatha
   Gottfried, Oren N.
TI Experience With Intrawound Vancomycin Powder for Spinal Deformity
   Surgery
SO SPINE
LA English
DT Article
DE vancomycin powder; local antibiotics; wound infection; spine surgery;
   posterior lumbar fusion; deformity
ID SURGICAL-SITE INFECTIONS; TOPICAL VANCOMYCIN; EXCESS LENGTH;
   RISK-FACTORS; IMPACT; COMPLICATIONS; HOSPITALS
AB Study Design. Retrospective cohort study.
   Objective. To evaluate the ability of local vancomycin powder to prevent deep wound infection after thoracolumbar and lumbar spinal fusion for open deformity cases.
   Summary of Background Data. Recent studies report that local delivery of vancomycin powder is associated with a decrease in spinal surgical site infection (SSI). This study compares deformity fusion cases before and after the routine application of spinal vancomycin powder.
   Methods. Posterior spinal deformity surgical procedures by a single institution were reviewed from January 2011 to April 2013. Routine application of vancomycin powder started in April 2012. Inclusion criteria included adult patients who underwent posterior fusion for deformity pathologies, including spondylolisthesis, kyphosis, sagittal imbalance, and scoliosis. Each cohort's baseline characteristics including infection risk factors, operative data, and rates of wound infection were compared. Associations between infection and vancomycin powder, with and without propensity score adjustment for risk factors were determined using logistic regression.
   Results. A total of 306 patients were included in the study. All measured baseline and operative variables were statistically similar between untreated (n = 150) and those who received vancomycin powder (n = 156). No significant change in deep wound infection rate was seen between the control (5.3%) and intervention group (5.1%, P = 0.936). Logistic regression with and without propensity score adjusted for risk factors demonstrated that the use of vancomycin powder did not impact the development of SSI (odds ratio [95% confidence interval]: 1.01 [0.36-2.79], P = 0.9910) and (odds ratio [95% confidence interval]: 0.87 [0.31-2.42], P = 0.7876), respectively.
   Conclusion. The local application of powdered vancomycin was not associated with a significant difference in the rate of deep SSI after spinal deformity surgery, and other treatment modalities are necessary to limit infection for this high-risk group. This study is in contrary to prior studies, which have reported a decrease in SSI with vancomycin powder.
C1 [Martin, Joel R.; Adogwa, Owoicho; Bagley, Carlos A.; Lad, Shivanand P.; Gottfried, Oren N.] Duke Univ, Med Ctr, Dept Surg, Div Neurosurg, Durham, NC 27701 USA.
   [Brown, Christopher R.; Richardson, William J.] Duke Univ, Med Ctr, Div Orthopaed Surg, Durham, NC 27701 USA.
   [Kuchibhatla, Maragatha] Duke Univ, Med Ctr, Dept Biostat & Bioinformat, Durham, NC 27701 USA.
RP Gottfried, ON (通讯作者)，Duke Univ, Med Ctr, Dept Surg, Div Neurosurg, Box 3807, Durham, NC 27701 USA.
EM oren.gottfried@dm.duke.edu
OI Martin, Joel/0000-0001-6898-0488
CR Anderson DJ, 2008, INFECT CONT HOSP EP, V29, pS51, DOI 10.1086/591064
   Caroom C, 2013, SPINE PHILA PA 1976
   Kirkland KB, 1999, INFECT CONT HOSP EP, V20, P725, DOI 10.1086/501572
   Klein JD, 1996, SPINE, V21, P2676, DOI 10.1097/00007632-199611150-00018
   Klevens RM, 2007, PUBLIC HEALTH REP, V122, P160, DOI 10.1177/003335490712200205
   Koutsoumbelis S, 2011, J BONE JOINT SURG AM, V93A, P1627, DOI 10.2106/JBJS.J.00039
   Lazar HL, 2011, J CARDIAC SURG, V26, P461, DOI 10.1111/j.1540-8191.2011.01300.x
   Mangram AJ, 1999, INFECT CONT HOSP EP, V20, P250, DOI 10.1086/501620
   MASSIE JB, 1992, CLIN ORTHOP RELAT R, P99
   Mohammed S, 2013, J VASC SURG, V57, P1079, DOI 10.1016/j.jvs.2012.09.073
   Molinari Robert W, 2012, Eur Spine J, V21 Suppl 4, pS476, DOI 10.1007/s00586-011-2104-z
   O'Neill KR, 2011, SPINE J, V11, P641, DOI 10.1016/j.spinee.2011.04.025
   Olsen MA, 2008, J BONE JOINT SURG AM, V90A, P62, DOI 10.2106/JBJS.F.01515
   Ozcan AV, 2006, TEX HEART I J, V33, P107
   Schimmel JJP, 2010, EUR SPINE J, V19, P1711, DOI 10.1007/s00586-010-1421-y
   Strom RG, 2013, CLIN NEUROL NEUROSUR
   Strom RG, 2013, SPINE PHILA PA 1976
   Sweet FA, 2011, SPINE, V36, P2084, DOI 10.1097/BRS.0b013e3181ff2cb1
   ter Gunne AFP, 2010, SPINE J, V10, P410, DOI 10.1016/j.spinee.2009.11.017
   VANDERSALM TJ, 1989, J THORAC CARDIOV SUR, V98, P618
   Whitehouse JD, 2002, INFECT CONT HOSP EP, V23, P183, DOI 10.1086/502033
   Wimmer C, 1998, J SPINAL DISORD, V11, P124
NR 22
TC 67
Z9 73
U1 0
U2 11
PU LIPPINCOTT WILLIAMS & WILKINS
PI PHILADELPHIA
PA TWO COMMERCE SQ, 2001 MARKET ST, PHILADELPHIA, PA 19103 USA
SN 0362-2436
EI 1528-1159
J9 SPINE
JI SPINE
PD JAN 15
PY 2014
VL 39
IS 2
BP 177
EP 184
DI 10.1097/BRS.0000000000000071
PG 8
WC Clinical Neurology; Orthopedics
WE Science Citation Index Expanded (SCI-EXPANDED)
SC Neurosciences & Neurology; Orthopedics
GA AH5ZQ
UT WOS:000336210800021
PM 24158179
DA 2022-11-02
ER

PT J
AU Auerbach, JD
   McGowan, KB
   Halevi, M
   Gerling, MC
   Sharan, AD
   Whang, PG
   Maislin, G
AF Auerbach, Joshua D.
   McGowan, Kevin B.
   Halevi, Marci
   Gerling, Michael C.
   Sharan, Alok D.
   Whang, Peter G.
   Maislin, Greg
TI Mitigating Adverse Event Reporting Bias in Spine Surgery
SO JOURNAL OF BONE AND JOINT SURGERY-AMERICAN VOLUME
LA English
DT Article
ID BONE MORPHOGENETIC PROTEIN-2; LUMBAR INTERBODY FUSION; RADIOGRAPHIC
   OUTCOMES; OF-INTEREST; RHBMP-2; TRIALS; ARTHRODESIS; INTEGRITY;
   CONFLICT; INDUSTRY
AB Background: Recent articles in the lay press and literature have raised concerns about the ability to report honest adverse event data from industry-sponsored spine surgery studies. To address this, clinical trials may utilize an independent Clinical Events Committee (CEC) to review adverse events and readjudicate the severity and relatedness accordingly. We are aware of no prior study that has quantified either the degree to which investigator bias is present in adverse event reporting or the effect that an independent CEC has on mitigating this potential bias.
   Methods: The coflex Investigational Device Exemption study is a prospective randomized controlled trial comparing coflex (Paradigm Spine) stabilization with lumbar spinal fusion to treat spinal stenosis and spondylolisthesis. Investigators classified the severity of adverse events (mild, moderate, or severe) and their relationship to the surgery and device (unrelated, unlikely, possibly, probably, or definitely). An independent CEC, composed of three spine surgeons without affiliation to the study sponsor, reviewed and reclassified all adverse event reports submitted by the investigators.
   Results: The CEC reclassified the level of severity, relation to the surgery, and/or relation to the device in 394(37.3%) of 1055 reported adverse events. The proportion of adverse events that underwent reclassification was similar in the coflex and fusion groups (37.9% compared with 36.0%, p = 0.56). The CEC was 5.3 (95% confidence interval [Cl], 2.6 to 10.7) times more likely to upgrade than downgrade the adverse event. The CEC was 7.3 (95% Cl, 5.1 to 10.6) times more likely to upgrade than downgrade the relationship to the surgery and 11.6 (95% Cl, 7.5 to 18.8) times more likely to upgrade than downgrade the relationship to the device. The status of the investigator's financial interest in the company had little effect on the reclassification of adverse events.
   Conclusions: Thirty-seven percent of adverse events were reclassified by the CEC; the large majority of the reclassifications were an upgrade in the level of severity or a designation of greater relatedness to the surgery or device.
C1 [Auerbach, Joshua D.] Bronx Lebanon Hosp Ctr, Albert Einstein Coll Med, Dept Orthopaed, Bronx, NY 10457 USA.
   [McGowan, Kevin B.] Musculoskeletal Clin Regulatory Advisers, Dept Regulatory Affairs, Washington, DC 20005 USA.
   [Halevi, Marci] Paradigm Spine LLC, New York, NY 10022 USA.
   [Gerling, Michael C.] Lutheran Med Ctr, Dept Surg, Spine Div, Brooklyn, NY 11220 USA.
   [Sharan, Alok D.] Albert Einstein Coll Med, Dept Orthopaed Surg, Bronx, NY 10467 USA.
   [Whang, Peter G.] Yale Univ, Sch Med, Dept Orthopaed & Rehabil, New Haven, CT 06520 USA.
   [Maislin, Greg] Biomed Stat Consulting, Wynnewood, PA 19096 USA.
RP Auerbach, JD (通讯作者)，Bronx Lebanon Hosp Ctr, Albert Einstein Coll Med, Dept Orthopaed, 1650 Grand Concourse,7th Floor, Bronx, NY 10457 USA.
EM auerspine@gmail.com
RI Maislin, Greg/S-5322-2019
CR Abelson R., 2006, WHISTLE BLOWER SUIT
   Armstrong D, 2009, MEDTRONIC PAID SURG
   Armstrong DBT, 2008, WALL STREET J, P19
   Baskin DS, 2003, SPINE, V28, P1219, DOI 10.1097/00007632-200306150-00003
   Bekelman JE, 2003, JAMA-J AM MED ASSOC, V289, P454, DOI 10.1001/jama.289.4.454
   Boakye M, 2005, J NEUROSURG-SPINE, V2, P521, DOI 10.3171/spi.2005.2.5.0521
   Boden SD, 2000, SPINE, V25, P376, DOI 10.1097/00007632-200002010-00020
   Boden SD, 2002, SPINE, V27, P2662, DOI 10.1097/00007632-200212010-00005
   Branch CL, 2011, SPINE J, V11, P469, DOI 10.1016/j.spinee.2011.04.005
   Burkus JK, 2005, J BONE JOINT SURG AM, V87A, P1205, DOI 10.2106/JBJS.D.02532
   Burkus JK, 2003, J SPINAL DISORD TECH, V16, P113, DOI 10.1097/00024720-200304000-00001
   Burkus JK, 2002, J SPINAL DISORD TECH, V15, P337, DOI 10.1097/00024720-200210000-00001
   Burkus JK, 2002, SPINE, V27, P2396, DOI 10.1097/00007632-200211010-00015
   Carragee EJ, 2011, SPINE J, V11, P695, DOI 10.1016/j.spinee.2011.08.418
   Carragee EJ, 2011, SPINE J, V11, P471, DOI 10.1016/j.spinee.2011.04.023
   Carragee EJ, 2011, SPINE J, V11, P463, DOI 10.1016/j.spinee.2011.06.001
   Dawson E, 2009, J BONE JOINT SURG AM, V91A, P1604, DOI 10.2106/JBJS.G.01157
   Dechartres A, 2009, J CLIN EPIDEMIOL, V62, P695, DOI 10.1016/j.jclinepi.2008.09.011
   Dimar JR, 2009, J BONE JOINT SURG AM, V91A, P1377, DOI 10.2106/JBJS.H.00200
   Fenton JJ, 2007, SPINE, V32, P471, DOI 10.1097/01.brs.0000255809.95593.3b
   Gelberman RH, 2010, J BONE JOINT SURG AM, V92A, P765, DOI 10.2106/JBJS.I.01164
   Glassman SD, 2007, SPINE, V32, P1693, DOI 10.1097/BRS.0b013e318074c366
   Grassley C, 2009, COMMUNICATION
   Haid Regis W Jr, 2004, Spine J, V4, P527, DOI 10.1016/j.spinee.2004.03.025
   Mahaffey KW, 2001, CURR CONTR TRIALS C, V2, P187, DOI 10.1186/CVM-2-4-187
   Meier B, 2011, NEW STUDY LINKS SPIN
   Mirza Sohail K, 2004, Spine J, V4, P491, DOI 10.1016/j.spinee.2004.07.032
   Mirza SK, 2011, SPINE J, V11, P495, DOI 10.1016/j.spinee.2011.05.009
   Rief W, 2006, ARCH INTERN MED, V166, P155, DOI 10.1001/archinte.166.2.155
   Shah RV, 2005, SPINE, V30, P1099, DOI 10.1097/01.brs.0000161004.15308.b4
   Vaccaro AR, 2011, SPINE, V36, pE895, DOI 10.1097/BRS.0b013e31821c06f5
NR 31
TC 9
Z9 9
U1 0
U2 1
PU LIPPINCOTT WILLIAMS & WILKINS
PI PHILADELPHIA
PA TWO COMMERCE SQ, 2001 MARKET ST, PHILADELPHIA, PA 19103 USA
SN 0021-9355
EI 1535-1386
J9 J BONE JOINT SURG AM
JI J. Bone Joint Surg.-Am. Vol.
PD AUG 21
PY 2013
VL 95A
IS 16
BP 1450
EP 1456
DI 10.2106/JBJS.L.00251
PG 7
WC Orthopedics; Surgery
WE Science Citation Index Expanded (SCI-EXPANDED)
SC Orthopedics; Surgery
GA 204JT
UT WOS:000323362300002
PM 23965694
DA 2022-11-02
ER

PT J
AU Gruskay, JA
   Basques, BA
   Bohl, DD
   Webb, ML
   Grauer, JN
AF Gruskay, Jordan A.
   Basques, Bryce A.
   Bohl, Daniel D.
   Webb, Matthew L.
   Grauer, Jonathan N.
TI Short-Term Adverse Events, Length of Stay, and Readmission After Iliac
   Crest Bone Graft for Spinal Fusion
SO SPINE
LA English
DT Article
DE iliac crest bone graft; adverse events; length of stay; readmission;
   spine; fusion; cervical; thoracic; lumbar; transfusion; mortality;
   operating time
ID CHARLSON COMORBIDITY INDEX; HOSPITAL READMISSIONS; POSTEROLATERAL
   FUSION; LUMBAR FUSION; LOCAL BONE; AUTOGRAFT; OUTCOMES; QUALITY;
   SPONDYLOLISTHESIS; COMPLICATIONS
AB Study Design. Retrospective cohort study of 13,927 patients, 820 of whom received iliac crest bone graft (ICBG).
   Objective. To compare adverse events, length of stay (LOS), and readmission for patients receiving ICBG with those who did not using multivariate analysis to control for potentially confounding factors. Summary of Background Data. The use of ICBG in spinal fusion has been associated with increased surgical time, LOS, and donor site morbidity. Development of expensive bone graft substitutes has been predicated on these issues. Data on the effect of bone graft harvest on LOS and readmission rate are sparse, and multivariate analysis has not been used to control for confounding factors.
   Methods. Prospectively collected data from the American College of Surgeons National Surgical Quality Improvement Project 2010-2012 database were retrospectively reviewed. This includes demographics, comorbidities, surgical data, and hospital and 30-day follow-up outcomes data including adverse events, LOS, and readmission.
   Results. Only 5.9% of spinal fusions use ICBG. Bivariate logistic regression (used for categorical variables) found the ICBG cohort was more likely to have a postoperative blood transfusion (11.6% vs. 5.5%, P < 0.001). Bivariate linear regression (used for continuous variables) found the ICBG cohort to have an extended operative time (+36.0 min, P < 0.001) and extended LOS (+0.6 d, P < 0.001).
   Multivariate analyses controlling for comorbidities, demographics, and approach-determined postoperative blood transfusion (odds ratio, 1.5), extended operative time (+22.0 min, P < 0.001), and LOS (+0.2 d, P = 0.037) to be significantly associated with ICBG use.
   No other adverse event was significantly associated with ICBG use. Readmission rates were not significantly different.
   Conclusion. This study used a large national database cohort and identified increased postoperative blood transfusion, extended operative time, and increased LOS as short-term outcomes associated with ICBG on multivariate analysis. Other short-term morbidities were not significantly associated with ICBG. Readmission rates were not affected.
C1 [Gruskay, Jordan A.; Basques, Bryce A.; Bohl, Daniel D.; Webb, Matthew L.; Grauer, Jonathan N.] Yale Univ, Dept Orthopaed & Rehabil, Sch Med, New Haven, CT 06510 USA.
RP Grauer, JN (通讯作者)，Yale Univ, Dept Orthopaed & Rehabil, Sch Med, 800 Howard Ave, New Haven, CT 06510 USA.
EM jonathan.grauer@yale.edu
RI Bohl, Daniel D/AAI-6828-2020; Basques, Bryce/AAI-2172-2019
OI Bohl, Daniel D/0000-0002-7599-4244; Basques, Bryce/0000-0002-7745-8701;
   Webb, Matthew/0000-0003-0456-7509; Grauer, Jonathan/0000-0002-2626-7278
CR Ackerman SJ, 2002, SPINE, V27, pS94, DOI 10.1097/00007632-200208151-00017
   Amin BY, 2013, J NEUROSURG-SPINE, V18, P134, DOI 10.3171/2012.10.SPINE12559
   Barlocher Christian B, 2002, Neurosurg Focus, V12, pE4, DOI 10.3171/foc.2002.12.1.5
   Burke RE, 2013, JAMA INTERN MED, V173, P695, DOI 10.1001/jamainternmed.2013.171
   Burkus JK, 2003, J SPINAL DISORD TECH, V16, P113, DOI 10.1097/00024720-200304000-00001
   Carragee EJ, 2009, SPINE J, V9, P873, DOI 10.1016/j.spinee.2009.09.001
   CHARLSON ME, 1987, J CHRON DIS, V40, P373, DOI 10.1016/0021-9681(87)90171-8
   Crawford CH, 2009, SPINE, V34, P1390, DOI 10.1097/BRS.0b013e3181a2da08
   DHoore W, 1996, J CLIN EPIDEMIOL, V49, P1429, DOI 10.1016/S0895-4356(96)00271-5
   Dimar JR, 2009, SPINE J, V9, P880, DOI 10.1016/j.spinee.2009.03.013
   Ehlert BA, 2011, SURGERY, V150, P332, DOI 10.1016/j.surg.2011.05.016
   Epstein AM, 2009, NEW ENGL J MED, V360, P1457, DOI 10.1056/NEJMe0901006
   Epstein NE, 2011, SPINE, V36, P905, DOI 10.1097/BRS.0b013e3181e6c4d8
   Fink AS, 2002, ANN SURG, V236, P344
   Goulet JA, 1997, CLIN ORTHOP RELAT R, P76
   Guterman S, 2009, HEALTH AFFAIR, V28, pW238, DOI 10.1377/hlthaff.28.2.w238
   Hacker RJ, 2000, J NEUROSURG, V93, P222, DOI 10.3171/spi.2000.93.2.0222
   HERKOWITZ HN, 1991, J BONE JOINT SURG AM, V73A, P802, DOI 10.2106/00004623-199173060-00002
   Howard JM, 2011, SPINE J, V11, P534, DOI 10.1016/j.spinee.2010.09.001
   Hu SS, 2011, SPINE J, V11, P538, DOI 10.1016/j.spinee.2011.03.016
   Jacobs W, 2011, COCHRANE DB SYST REV, DOI 10.1002/14651858.CD004958.pub2
   Kang J, 2012, SPINE, V37, P1083, DOI 10.1097/BRS.0b013e31823ed817
   Khuri SF, 1998, ANN SURG, V228, P491, DOI 10.1097/00000658-199810000-00006
   Khuri SF, 2008, ANN SURG, V248, P329, DOI 10.1097/SLA.0b013e3181823485
   Kocher RP, 2011, JAMA-J AM MED ASSOC, V306, P1794, DOI 10.1001/jama.2011.1561
   Kollef MH, 2000, CLIN INFECT DIS, V31, pS131, DOI 10.1086/314079
   Lofgren H, 2000, SPINE, V25, P1908, DOI 10.1097/00007632-200008010-00008
   McConnell JR, 2003, SPINE, V28, P317, DOI 10.1097/00007632-200302150-00002
   McCormack RA, 2012, SPINE, V37, P1260, DOI 10.1097/BRS.0b013e318245f561
   Myeroff C, 2011, J BONE JOINT SURG AM, V93A, P2227, DOI 10.2106/JBJS.J.01513
   Piotrowski JJ, 1996, AM J SURG, V172, P210, DOI 10.1016/S0002-9610(96)00154-7
   Radcliff K, 2012, J BONE JOINT SURG AM, V94A, P1685, DOI 10.2106/JBJS.K.00952
   Schoenfeld AJ, 2013, SPINE J
   Sengupta DK, 2006, SPINE, V31, P985, DOI 10.1097/01.brs.0000215048.51237.3c
   Silber JS, 2003, SPINE, V28, P134, DOI 10.1097/00007632-200301150-00008
   Sundararajan V, 2004, J CLIN EPIDEMIOL, V57, P1288, DOI 10.1016/j.jclinepi.2004.03.012
   Sundquist J, 2010, BMC PUBLIC HEALTH, V10, DOI 10.1186/1471-2458-10-119
   Trouillet JL, 1998, AM J RESP CRIT CARE, V157, P531, DOI 10.1164/ajrccm.157.2.9705064
   Voskuijl T, 2013, CLIN ORTHOP RELAT RE
   White RH, 1998, ARCH INTERN MED, V158, P1005, DOI 10.1001/archinte.158.9.1005
   White RH, 1998, ARCH INTERN MED, V158, P1525, DOI 10.1001/archinte.158.14.1525
   Yeom JS, 2008, SPINE, V33, pE543, DOI 10.1097/BRS.0b013e31817c6c9b
   ZDEBLICK TA, 1993, SPINE, V18, P983, DOI 10.1097/00007632-199306150-00006
NR 43
TC 24
Z9 24
U1 0
U2 3
PU LIPPINCOTT WILLIAMS & WILKINS
PI PHILADELPHIA
PA TWO COMMERCE SQ, 2001 MARKET ST, PHILADELPHIA, PA 19103 USA
SN 0362-2436
EI 1528-1159
J9 SPINE
JI SPINE
PD SEP 15
PY 2014
VL 39
IS 20
BP 1718
EP 1724
DI 10.1097/BRS.0000000000000476
PG 7
WC Clinical Neurology; Orthopedics
WE Science Citation Index Expanded (SCI-EXPANDED)
SC Neurosciences & Neurology; Orthopedics
GA AP4EU
UT WOS:000342030800020
PM 24979140
DA 2022-11-02
ER

PT J
AU Pelton, MA
   Phillips, FM
   Singh, K
AF Pelton, Miguel A.
   Phillips, Frank M.
   Singh, Kern
TI A Comparison of Perioperative Costs and Outcomes in Patients With and
   Without Workers' Compensation Claims Treated With Minimally Invasive or
   Open Transforaminal Lumbar Interbody Fusion
SO SPINE
LA English
DT Article
DE MIS TLIF; workers' compensation; costs; perioperative
ID LOW-BACK-PAIN; SURGICAL-TREATMENT; DISABILITY; SURGERY
AB Study Design. A nonrandomized, nonblinded prospective review.
   Objective. To analyze intraoperative, immediate postoperative, and financial outcomes in worker's compensation (WC) and non-WC patients undergoing either an open or a minimally invasive surgery (MIS) transforaminal lumbar interbody fusion (TLIF).
   Summary of Background Data. Few studies have analyzed outcomes in a WC population of MIS TLIFs.
   Methods. A total of 66 consecutive patients undergoing a single-level TLIF (open/MIS) were analyzed (33 open and 33 MIS). Twenty-four total WC patients were identified (11 MIS and 13 open). Patients in either cohort (MIS/open) were matched according to insurance status (WC) and medical comorbidities (Charleston disability index). Every patient in this study had a diagnosis of either degenerative disc disease or spondylolisthesis and stenosis. Operative time (min), length of stay (d), estimated blood loss (mL), anesthesia time (min), visual analogue scale scores, and hospital cost/payment amount were assessed (MIS/open and work-comp versus non-work comp).
   Results. There were no statistically significant differences between MIS WC and non-WC TLIFs with respect to surgical time, length of stay, estimated blood loss, visual analogue scale scores, and anesthesia time. There were no statistically significant differences between open WC and non-WC TLIF patients in all of the same above-mentioned parameters. There were significant differences between MIS (WC and non-WC) and open (WC and non-WC) TLIFs in clinical outcomes. There were statistically significant differences in total costs amounts between WC MIS TLIF and WC open TLIF ($28,060 vs. $33,862, respectively; P = 0.0311) and non-WC MIS TLIF versus non-WC open TLIF groups ($29,429 vs. $32,998, respectively; P = 0.0001).
   Conclusion. Contrary to popular belief, immediate outcomes and hospitalizations between non-WC and WC populations did not differ regardless of surgical technique (MIS/open). Differences occurred in improved outcomes with an MIS TLIF versus an open TLIF even in a WC environment. MIS TLIF WC and non-WC patient hospital costs were lower than their open TLIF counterparts.
C1 [Pelton, Miguel A.; Phillips, Frank M.; Singh, Kern] Rush Univ, Med Ctr, Dept Orthopaed Surg, Chicago, IL 60612 USA.
RP Singh, K (通讯作者)，Rush Univ, Med Ctr, Dept Orthopaed Surg, 1611 W Harrison St,Ste 400, Chicago, IL 60612 USA.
EM kern.singh@rushortho.com
CR Atlas SJ, 2007, SPINE, V32, P2019, DOI 10.1097/BRS.0b013e318133d69b
   Atlas SJ, 2010, SPINE, V35, P89, DOI 10.1097/BRS.0b013e3181c68047
   Balyk R, 2008, CLIN ORTHOP RELAT R, V466, P3025, DOI 10.1007/s11999-008-0475-1
   Beringer WF, 2006, NEUROSURG FOCUS, V20, P1
   Buttacavoli Frank A, 2010, SAS J, V4, P107, DOI 10.1016/j.esas.2010.07.002
   Carreon LY, 2010, SPINE, V35, P1812, DOI 10.1097/BRS.0b013e3181c68b75
   Dagenais S, 2008, SPINE J, V8, P8, DOI 10.1016/j.spinee.2007.10.005
   Day CS, 2010, J BONE JOINT SURG AM, V92A, P2294, DOI 10.2106/JBJS.I.00158
   DeBerard MS, 2011, SPINE J, V11, P395, DOI 10.1016/j.spinee.2011.03.018
   Deutsch H, 2006, NEUROSURG FOCUS, V20, P1, DOI DOI 10.3171/F0C.2006.20.3.11
   ESSES SI, 1992, CLIN ORTHOP RELAT R, P87
   Fritzell P, 2002, SPINE, V27, P1131, DOI 10.1097/00007632-200206010-00002
   Hacker RJ, 1997, SPINE, V22, P660, DOI 10.1097/00007632-199703150-00017
   Harris I, 2005, JAMA-J AM MED ASSOC, V293, P1644, DOI 10.1001/jama.293.13.1644
   Hashemi L, 1998, J OCCUP ENVIRON MED, V40, P1110
   Hollingworth W, 2011, SPINE, V36, P2076, DOI 10.1097/BRS.0b013e31822a867c
   Kim CW, 2011, J BONE JOINT SURG AM, V93A, P582
   Lowe TG, 2002, J SPINAL DISORD TECH, V15, P31, DOI 10.1097/00024720-200202000-00005
   Murphy PL, 1999, SPINE, V24, P691, DOI 10.1097/00007632-199904010-00015
   Rizzo JA, 1998, MED CARE, V36, P1471, DOI 10.1097/00005650-199810000-00006
   Rouben D, 2011, J SPINAL DISORD TECH, V24, P288, DOI 10.1097/BSD.0b013e3181f9a60a
   Scheufler KM, 2007, NEUROSURGERY, V60, P203, DOI 10.1227/01.NEU.0000255388.03088.B7
   Stewart WF, 2003, JAMA-J AM MED ASSOC, V290, P2443, DOI 10.1001/jama.290.18.2443
   Taylor VM, 1996, SPINE, V21, P2255, DOI 10.1097/00007632-199610010-00014
   Turner JA, 2006, SPINE, V31, P682, DOI 10.1097/01.brs.0000202762.88787.af
   Webster BS, 2004, SPINE, V29, P435, DOI 10.1097/01.BRS.0000092376.41688.1A
NR 26
TC 38
Z9 42
U1 0
U2 8
PU LIPPINCOTT WILLIAMS & WILKINS
PI PHILADELPHIA
PA TWO COMMERCE SQ, 2001 MARKET ST, PHILADELPHIA, PA 19103 USA
SN 0362-2436
EI 1528-1159
J9 SPINE
JI SPINE
PD OCT 15
PY 2012
VL 37
IS 22
BP 1914
EP 1919
DI 10.1097/BRS.0b013e318257d490
PG 6
WC Clinical Neurology; Orthopedics
WE Science Citation Index Expanded (SCI-EXPANDED)
SC Neurosciences & Neurology; Orthopedics
GA 022NM
UT WOS:000309966100018
PM 22487713
DA 2022-11-02
ER

PT J
AU Lonner, BS
   Auerbach, JD
   Sponseller, P
   Rajadhyaksha, AD
   Newton, PO
AF Lonner, Baron S.
   Auerbach, Joshua D.
   Sponseller, Paul
   Rajadhyaksha, Amar D.
   Newton, Peter O.
TI Variations in Pelvic and Other Sagittal Spinal Parameters as a Function
   of Race in Adolescent Idiopathic Scoliosis
SO SPINE
LA English
DT Article
DE sagittal balance; pelvic incidence; lumbar lordosis; scoliosis
ID LOW-BACK-PAIN; STANDING LATERAL RADIOGRAPHS; ADULT VOLUNTEERS;
   SPINOPELVIC BALANCE; SPONDYLOLISTHESIS; ALIGNMENT; PLANE; LORDOSIS;
   DEFORMITY; POSITION
AB Study Design. A retrospective review of clinical and radiographic data from a multicenter adolescent idiopathic scoliosis (AIS) database.
   Objective. The purpose of this study was to perform a comprehensive radiographic evaluation of the differences in pelvic parameters between 2 groups (white and black) in a scoliotic population.
   Summary of Background Data. Increasingly, the importance of spinopelvic alignment and balance is appreciated as a major factor in the energy-efficient posture of the individual in the normal and diseased states. Pelvic incidence (PI) determines the lordosis of the patient and equations defining the interplay of pelvic parameters, lordosis, and kyphosis have been developed to guide surgical decision-making for spinal deformity. PI and thoracic lordosis have been previously shown to be increased in the AIS population.
   Methods. Data were obtained from a prospective multicenter AIS database from a total of 1658 patients. We evaluated the 2 largest racial subsets in our database. We identified 421 whites and 115 black patients who met inclusion criteria. The parameters evaluated on preoperative full-length coronal and lateral radiographs were PI, sacral slope (SS), pelvic tilt, lumbar lordosis (LL), thoracic kyphosis, sagittal Cobb angle, and the shift of the sagittal C7 plumb line. Results. Age, gender, major and minor cobb angles were similar in the 2 groups. PI, pelvic tilt, and LL were found to be significantly greater in the black group when compared with the white group (black: 56.0, 13.9, and -63.6 vs. white: 52.5, 10.8, and -59.1).
   Conclusion. In our study, significant differences were found in 3 of the 6 sagittal plane parameters between the 2 groups. With a larger PI, a larger LL is required in order maintain a neutral sagittal balance. Our results suggest that race may influence an individual's natural spinopelvic alignment, and serves as a reminder when planning surgical reconstruction for spinal deformity.
C1 [Lonner, Baron S.; Rajadhyaksha, Amar D.] Hosp Joint Dis & Med Ctr, NYU Med Ctr, New York, NY USA.
   [Auerbach, Joshua D.] Washington Univ, Sch Med, St Louis, MO USA.
   [Sponseller, Paul] Johns Hopkins Univ Hosp, Baltimore, MD 21287 USA.
   [Newton, Peter O.] Rady Childrens Hosp, San Diego, CA USA.
RP Lonner, BS (通讯作者)，NYU Hosp Joint Dis, Dept Orthopaed Surg, 820 2nd Ave,Suite 7A, New York, NY 10017 USA.
EM BLonner@NYC.rr.com
CR DUVALBEAUPERE G, 1992, ANN BIOMED ENG, V20, P451, DOI 10.1007/BF02368136
   FERNAND R, 1985, SPINE, V10, P799, DOI 10.1097/00007632-198511000-00003
   Hanson P, 1998, ACTA ANAT, V162, P226
   Hanson P, 1998, ACTA ANAT, V163, P218
   Jackson RP, 1998, SPINE, V23, P1750, DOI 10.1097/00007632-199808150-00008
   Jackson RP, 2000, SPINE, V25, P575, DOI 10.1097/00007632-200003010-00008
   Jackson RP, 2003, SPINE, V28, P151, DOI 10.1097/00007632-200301150-00011
   JACKSON RP, 1994, SPINE, V19, P1611, DOI 10.1097/00007632-199407001-00010
   Korovessis P, 1999, J SPINAL DISORD, V12, P131
   Labelle H, 2005, SPINE, V30, pS27, DOI 10.1097/01.brs.0000155560.92580.90
   Labelle H, 2004, SPINE, V29, P2049, DOI 10.1097/01.brs.0000138279.53439.cc
   Labelle H, 2008, EUR SPINE J, V17, P1170, DOI 10.1007/s00586-008-0713-y
   Lafage V, 2008, SPINE, V33, P1572, DOI 10.1097/BRS.0b013e31817886a2
   Legaye J, 1998, Eur Spine J, V7, P99, DOI 10.1007/s005860050038
   Mac-Thiong JM, 2003, SPINE, V28, P1404, DOI 10.1097/01.BRS.0000067118.60199.D1
   Marty C, 2002, EUR SPINE J, V11, P119, DOI 10.1007/s00586-001-0349-7
   Potter BK, 2004, J BONE JOINT SURG AM, V86A, P1793, DOI 10.2106/00004623-200408000-00027
   Rajnics P, 2002, INT ORTHOP, V26, P104, DOI 10.1007/s00264-001-0317-1
   Rajnics P, 2002, J SPINAL DISORD TECH, V15, P24, DOI 10.1097/00024720-200202000-00004
   Ritzman TF, 2008, SPINE, V33, P2643, DOI 10.1097/BRS.0b013e3181891806
   Sangole AP, 2009, SPINE, V34, P91, DOI 10.1097/BRS.0b013e3181877bbb
   Schwab F, 2006, SPINE, V31, pE959, DOI 10.1097/01.brs.0000248126.96737.0f
   Thiong JMM, 2004, SPINE, V29, P1642, DOI 10.1097/01.BRS.0000132312.78469.7B
   Upasani VV, 2007, SPINE, V32, P1355, DOI 10.1097/BRS.0b013e318059321d
   Van Royen B J, 1998, Eur Spine J, V7, P408, DOI 10.1007/s005860050098
   Van Royen BJ, 2000, EUR SPINE J, V9, P492, DOI 10.1007/s005860000183
   Vaz G, 2002, EUR SPINE J, V11, P80, DOI 10.1007/s005860000224
   Vedantam R, 1998, SPINE, V23, P211, DOI 10.1097/00007632-199801150-00012
NR 28
TC 53
Z9 59
U1 0
U2 3
PU LIPPINCOTT WILLIAMS & WILKINS
PI PHILADELPHIA
PA TWO COMMERCE SQ, 2001 MARKET ST, PHILADELPHIA, PA 19103 USA
SN 0362-2436
EI 1528-1159
J9 SPINE
JI SPINE
PD MAY 1
PY 2010
VL 35
IS 10
BP E374
EP E377
DI 10.1097/BRS.0b013e3181bb4f96
PG 4
WC Clinical Neurology; Orthopedics
WE Science Citation Index Expanded (SCI-EXPANDED)
SC Neurosciences & Neurology; Orthopedics
GA 590KO
UT WOS:000277224800014
PM 20139806
DA 2022-11-02
ER

PT J
AU Lurie, JD
   Tosteson, TD
   Tosteson, A
   Abdu, WA
   Zhao, WY
   Morgan, TS
   Weinstein, JN
AF Lurie, Jon D.
   Tosteson, Tor D.
   Tosteson, Anna
   Abdu, William A.
   Zhao, Wenyan
   Morgan, Tamara S.
   Weinstein, James N.
TI Long-term Outcomes of Lumbar Spinal Stenosis
SO SPINE
LA English
DT Article
DE spinal stenosis; degenerative spondylolisthesis; randomized trial;
   surgery; nonoperative; SPORT; outcomes
ID RESEARCH TRIAL SPORT; HEALTH SURVEY SF-36; NONOPERATIVE TREATMENT;
   NONSURGICAL MANAGEMENT; DISK HERNIATION; QUALITY; CARE
AB Study Design. Randomized trial with a concurrent observational cohort study.
   Objective. To compare 8-year outcomes of surgery with nonoperative care for symptomatic lumbar spinal stenosis.
   Summary of Background Data. Surgery for spinal stenosis has been shown to be more effective than nonoperative treatment during 4 years, but longer-term data are less clear.
   Methods. Surgical candidates from 13 centers in 11 US states with at least 12 weeks of symptoms and confirmatory imaging were enrolled in a randomized cohort or observational cohort. Treatment was standard, decompressive laminectomy versus standard nonoperative care. Primary outcomes were SF-36 (MOS 36-Item Short-Form Health Survey) Bodily Pain and Physical Function scales and the modified Oswestry Disability Index assessed at 6 weeks, 3 months, 6 months, and yearly up to 8 years.
   Results. Data were obtained for 55% of participants in the randomized group and 52% of participants in the observational group at the 8-year follow-up. Intent-to-treat analyses showed no differences between randomized cohorts; however, 70% of those randomized to surgery and 52% of those randomized to nonoperative had undergone surgery by 8 years. As-treated analyses in the randomized group showed that the early benefit for surgery out to 4 years converged over time, with no significant treatment effect of surgery seen in years 6 to 8 for any of the primary outcomes. In contrast, the observational group showed a stable advantage for surgery in all outcomes between years 5 and 8. Patients who were lost to follow-up were older, less well-educated, sicker, and had worse outcomes during the first 2 years in both surgical and nonoperative arms.
   Conclusion. Patients with symptomatic spinal stenosis show diminishing benefits of surgery in as-treated analyses of the randomized group between 4 and 8 years, whereas outcomes in the observational group remained stable. Loss to follow-up of patients with worse early outcomes in both treatment groups could lead to overestimates of long-term outcomes but likely not bias treatment effect estimates.
C1 [Lurie, Jon D.; Tosteson, Tor D.; Tosteson, Anna; Abdu, William A.; Zhao, Wenyan] Geisel Sch Med, Hanover, NH USA.
   [Lurie, Jon D.; Tosteson, Tor D.; Tosteson, Anna; Zhao, Wenyan; Morgan, Tamara S.; Weinstein, James N.] Dartmouth Inst Hlth Policy & Clin Practice, Lebanon, NH USA.
   [Abdu, William A.; Weinstein, James N.] Dartmouth Hitchcock Med Ctr, Lebanon, NH 03756 USA.
RP Lurie, JD (通讯作者)，Dartmouth Hitchcock Med Ctr, Sect Hosp Med, 1 Med Ctr Dr, Lebanon, NH 03756 USA.
EM tamara.s.morgan@dartmouth.edu
FU National Institute of Arthritis and Musculoskeletal and Skin Diseases
   [U01-AR45444, P60-AR048094, P60-AR062799]; Office of Research on Women's
   Health, the National Institutes of Health; National Institute of
   Occupational Safety and Health, the Centers for Disease Control and
   Prevention; NATIONAL CANCER INSTITUTE [P30CA023108] Funding Source: NIH
   RePORTER; NATIONAL INSTITUTE OF ARTHRITIS AND MUSCULOSKELETAL AND SKIN
   DISEASES [P60AR048094, P60AR062799, U01AR045444] Funding Source: NIH
   RePORTER
FX The National Institute of Arthritis and Musculoskeletal and Skin
   Diseases (U01-AR45444, P60-AR048094 and P60-AR062799) and the Office of
   Research on Women's Health, the National Institutes of Health, and the
   National Institute of Occupational Safety and Health, the Centers for
   Disease Control and Prevention, funds were received in support of this
   work.
CR AMUNDSEN T, 1995, SPINE, V20, P1178, DOI 10.1097/00007632-199505150-00013
   Amundsen T, 2000, SPINE, V25, P1424, DOI 10.1097/00007632-200006010-00016
   Atlas SJ, 1996, SPINE, V21, P1787, DOI 10.1097/00007632-199608010-00012
   Atlas SJ, 2000, SPINE, V25, P556, DOI 10.1097/00007632-200003010-00005
   Atlas SJ, 1996, SPINE, V21, P94
   Birkmeyer NJO, 2002, SPINE, V27, P1361, DOI 10.1097/00007632-200206150-00020
   Cummins J, 2006, SPINE, V31, P806, DOI 10.1097/01.brs.0000207473.09030.0d
   DEYO RA, 1986, SPINE, V11, P28, DOI 10.1097/00007632-198601000-00008
   Diggle P, 2002, ANAL LONGITUDINAL DA
   Fairbank JCT, 2000, SPINE, V25, P2940, DOI 10.1097/00007632-200011150-00017
   Fitzmaurice GM, 2004, APPL LONGITUDINAL AN
   KAPLAN EL, 1958, J AM STAT ASSOC, V53, P457, DOI 10.2307/2281868
   Malmivaara A, 2007, SPINE, V32, P1, DOI 10.1097/01.brs.0000251014.81875.6d
   MCHORNEY CA, 1994, MED CARE, V32, P40, DOI 10.1097/00005650-199401000-00004
   PATRICK DL, 1995, SPINE, V20, P1899, DOI 10.1097/00007632-199509000-00011
   PETO R, 1972, J R STAT SOC SER A-G, V135, P185, DOI 10.2307/2344317
   Slatis P, 2011, EUR SPINE J, V20, P1174, DOI 10.1007/s00586-010-1652-y
   STEWART AL, 1989, JAMA-J AM MED ASSOC, V262, P907, DOI 10.1001/jama.262.7.907
   Tunis SR, 2003, JAMA-J AM MED ASSOC, V290, P1624, DOI 10.1001/jama.290.12.1624
   WARE JE, 1992, MED CARE, V30, P473, DOI 10.1097/00005650-199206000-00002
   Ware JE., 1993, SF 36 HLTH SURVEY MA
   Weinstein JN, 2008, NEW ENGL J MED, V358, P794, DOI 10.1056/NEJMoa0707136
   Weinstein JN, 2007, NEW ENGL J MED, V356, P2257, DOI 10.1056/NEJMoa070302
   Weinstein JN, 2006, JAMA-J AM MED ASSOC, V296, P2451, DOI 10.1001/jama.296.20.2451
   Weinstein JN, 2006, JAMA-J AM MED ASSOC, V296, P2441, DOI 10.1001/jama.296.20.2441
   Weinstein JN, 2006, SPINE, V31, P2707, DOI 10.1097/01.brs.0000248132.15231.fe
   Weinstein JN, 2010, SPINE, V35, P1329, DOI 10.1097/BRS.0b013e3181e0f04d
   Weinstein JN, 2009, J BONE JOINT SURG AM, V91A, P1295, DOI 10.2106/JBJS.H.00913
   Weinstein JN, 2008, SPINE, V33, P2789, DOI 10.1097/BRS.0b013e31818ed8f4
NR 29
TC 105
Z9 110
U1 0
U2 7
PU LIPPINCOTT WILLIAMS & WILKINS
PI PHILADELPHIA
PA TWO COMMERCE SQ, 2001 MARKET ST, PHILADELPHIA, PA 19103 USA
SN 0362-2436
EI 1528-1159
J9 SPINE
JI SPINE
PD JAN 15
PY 2015
VL 40
IS 2
BP 63
EP 76
DI 10.1097/BRS.0000000000000731
PG 14
WC Clinical Neurology; Orthopedics
WE Science Citation Index Expanded (SCI-EXPANDED)
SC Neurosciences & Neurology; Orthopedics
GA AY7ES
UT WOS:000347724800010
PM 25569524
OA Green Accepted
DA 2022-11-02
ER

PT J
AU Manchikanti, L
   Cash, KA
   McManus, CD
   Pampati, V
   Fellows, B
AF Manchikanti, Laxmaiah
   Cash, Kimberly A.
   McManus, Carla D.
   Pampati, Vidyasagar
   Fellows, Bert
TI Fluoroscopic Caudal Epidural Injections With or Without Steroids in
   Managing Pain of Lumbar Spinal Stenosis One-Year Results of Randomized,
   Double-Blind, Active-Controlled Trial
SO JOURNAL OF SPINAL DISORDERS & TECHNIQUES
LA English
DT Article
DE low back pain; lower extremity pain; spinal stenosis; epidural
   injections; steroids; local anesthetics
ID CHRONIC LOW-BACK; MEDIAL BRANCH BLOCKS; EVIDENCE-BASED MEDICINE; DISC
   HERNIATION; INTERVENTIONAL TECHNIQUES; MEDICARE POPULATION; DEGENERATIVE
   SPONDYLOLISTHESIS; PERCUTANEOUS ADHESIOLYSIS; SYSTEMATIC REVIEWS;
   COST-EFFECTIVENESS
AB Study Design: A randomized, double-blind, active-controlled trial.
   Objective: To evaluate the effectiveness of caudal epidural injections with or without steroids in providing effective and long-lasting pain relief in the management of chronic low back pain related to lumbar spinal stenosis.
   Summary of Background Data: Multiple interventions including surgery and interventional techniques such as epidural injections and adhesiolysis are commonly performed in managing pain related to spinal stenosis. There is continuing debate on the effectiveness of all interventions, and a paucity of literature regarding effectiveness.
   Methods: One-hundred participants were randomly assigned to 1 of the 2 groups, with Group I participants receiving caudal epidural injections of local anesthetic (lidocaine 0.5%), whereas Group II participants received caudal epidural injections with 0.5% lidocaine 9mL mixed with 1mL of steroid (nonparticulate Celestone).
   Outcomes Assessment: Multiple outcome measures were used, including the Numeric Rating Scale (NRS), the Oswestry Disability Index 2.0 (ODI), employment status, and opioid intake with assessment at 3, 6, and 12 months posttreatment. Significant pain relief and improvement in disability were defined as 50% or more.
   Results: Overall, significant pain relief and functional status improvement (>= 50%) were demonstrated in 48% in Group I and 46% in Group II. However, significant pain relief and functional status improvement were seen in 60% of the participants in both groups in the successful category when the participants were separated into successful and failed categories. The overall number of procedures was 3.1 +/- 1.3 or 3.6 +/- 1.1 in the successful category in Group I, with overall 2.9 +/- 1.4 or 3.5 +/- 1.2 in the successful category in Group II.
   Conclusion: Caudal epidural injections of local anesthetic with or without steroids may be an effective treatment for a select group of patients with chronic function-limiting low back and lower extremity pain secondary to spinal stenosis.
C1 [Fellows, Bert] Pain Management Ctr Paducah, Psychol Serv, Paducah, KY USA.
   [Manchikanti, Laxmaiah] Univ Louisville, Louisville, KY 40292 USA.
RP Manchikanti, L (通讯作者)，2831 Lone Oak Rd, Paducah, KY 42003 USA.
EM drlm@thepainmd.com
CR ARNER S, 1990, PAIN, V43, P287, DOI 10.1016/0304-3959(90)90026-A
   Atlas SJ, 1996, SPINE, V21, P1787, DOI 10.1097/00007632-199608010-00012
   BARRE, 2004, PAIN PHYSICIAN, V7, P187
   Benyamin R, 2009, PAIN PHYSICIAN, V12, P137
   Bhatia M T, 1966, J Indian Med Assoc, V47, P537
   BODEN SD, 1990, J BONE JOINT SURG AM, V72A, P403, DOI 10.2106/00004623-199072030-00013
   Botwin Kenneth, 2007, Pain Physician, V10, P547
   Buenaventura RM, 2009, PAIN PHYSICIAN, V12, P233
   Byrod G, 2000, J ORTHOP RES, V18, P983, DOI 10.1002/jor.1100180619
   Carette S, 1997, NEW ENGL J MED, V336, P1634, DOI 10.1056/NEJM199706053362303
   Carragee EJ, 2010, SPINE J, V10, P313, DOI 10.1016/j.spinee.2010.02.001
   Cassuto J, 2006, ACTA ANAESTH SCAND, V50, P265, DOI 10.1111/j.1399-6576.2006.00936.x
   Chen E, 2010, SPINE J, V10, P588, DOI 10.1016/j.spinee.2010.02.026
   CHERKIN DC, 1994, SPINE, V19, P1201, DOI 10.1097/00007632-199405310-00001
   CHOU R, 2009, EVALUATION MANAGEMEN
   Conn A, 2009, PAIN PHYSICIAN, V12, P109
   Cooper Grant, 2004, Pain Physician, V7, P311
   Cummins J, 2006, SPINE, V31, P806, DOI 10.1097/01.brs.0000207473.09030.0d
   Dang CP, 2009, REGION ANESTH PAIN M, V34, P398, DOI 10.1097/AAP.0b013e3181b48648
   Delport EG, 2004, ARCH PHYS MED REHAB, V85, P479, DOI 10.1016/S0003-9993(03)00472-6
   Deyo RA, 2010, JAMA-J AM MED ASSOC, V303, P1259, DOI 10.1001/jama.2010.338
   Epter RS, 2009, PAIN PHYSICIAN, V12, P361
   Fairbank JCT, 2000, SPINE, V25, P2940, DOI 10.1097/00007632-200011150-00017
   Friedly J, 2007, SPINE, V32, P1754, DOI 10.1097/BRS.0b013e3180b9f96e
   Gupta A K, 1970, J Indian Med Assoc, V54, P194
   Haig AJ, 2010, JAMA-J AM MED ASSOC, V303, P71, DOI 10.1001/jama.2009.1946
   Hayashi N, 1998, SPINE, V23, P877, DOI 10.1097/00007632-199804150-00008
   Hesla E, 1979, Tidsskr Nor Laegeforen, V99, P936
   Indahl A, 1997, SPINE, V22, P2834, DOI 10.1097/00007632-199712150-00006
   Indahl A, 1995, SPINE, V20, P2652, DOI 10.1097/00007632-199512150-00006
   JENSEN MC, 1994, NEW ENGL J MED, V331, P69, DOI 10.1056/NEJM199407143310201
   Ji RR, 2001, NEUROBIOL DIS, V8, P1, DOI 10.1006/nbdi.2000.0360
   JOHNSSON KE, 1991, SPINE, V16, P615, DOI 10.1097/00007632-199106000-00003
   Kalichman L, 2009, SPINE J, V9, P545, DOI 10.1016/j.spinee.2009.03.005
   Katz JN, 2008, NEW ENGL J MED, V358, P818, DOI 10.1056/NEJMcp0708097
   Koc Z, 2009, SPINE, V34, P985, DOI 10.1097/BRS.0b013e31819c0a6b
   Kuntz KM, 2000, SPINE, V25, P1132, DOI 10.1097/00007632-200005010-00015
   LAVOIE PA, 1989, NEUROPHARMACOLOGY, V28, P175, DOI 10.1016/0028-3908(89)90054-3
   Lee HM, 1998, SPINE, V23, P1191, DOI 10.1097/00007632-199806010-00001
   Malmivaara A, 2007, SPINE, V32, P1, DOI 10.1097/01.brs.0000251014.81875.6d
   Manchikanti L, 2008, SPINE, V33, P1813, DOI 10.1097/BRS.0b013e31817b8f88
   Manchikanti L, 2010, PAIN PHYSICIAN, V13, pE357
   Manchikanti L, 2010, PAIN PHYSICIAN, V13, P535
   Manchikanti L, 2010, PAIN PHYSICIAN, V13, P509
   Manchikanti L, 2010, PAIN PHYSICIAN, V13, P437
   Manchikanti L, 2010, PAIN PHYSICIAN, V13, pE215
   Manchikanti L, 2010, PAIN PHYSICIAN, V13, pE279
   Manchikanti L, 2010, PAIN PHYSICIAN, V13, pE265
   Manchikanti L, 2010, PAIN PHYSICIAN, V13, P343
   Manchikanti L, 2010, PAIN PHYSICIAN, V13, P223
   Manchikanti L, 2010, PAIN PHYSICIAN, V13, P199
   Manchikanti L, 2010, INT J MED SCI, V7, P124
   Manchikanti L, 2009, PAIN PHYSICIAN, V12, pE355
   Manchikanti L, 2009, PAIN PHYSICIAN, V12, pE341
   Manchikanti L, 2010, PAIN PHYSICIAN, V13, pE55
   Manchikanti L, 2009, PAIN PHYSICIAN, V12, pE123
   Manchikanti L, 2009, PAIN PHYSICIAN, V12, P699
   Manchikanti L, 2009, PAIN PHYSICIAN, V12, P35
   Manchikanti L, 2008, PAIN PHYSICIAN, V11, P833
   Manchikanti L, 2008, PAIN PHYSICIAN, V11, P717
   Manchikanti L, 2009, PAIN PHYSICIAN, V12, P9
   Mariconda M, 2002, J SPINAL DISORD TECH, V15, P39, DOI 10.1097/00024720-200202000-00006
   Moher D, 2001, JAMA-J AM MED ASSOC, V285, P1987, DOI 10.1001/jama.285.15.1987
   Nelemans P, 2007, COCHRANE DB SYST REV, V3
   Parr AT, 2009, PAIN PHYSICIAN, V12, P163
   Pasqualucci A, 1998, Minerva Anestesiol, V64, P445
   Pasqualucci A, 2007, CLIN J PAIN, V23, P551, DOI 10.1097/AJP.0b013e318074c95c
   Pereira J, 2001, J PAIN SYMPTOM MANAG, V22, P672, DOI 10.1016/S0885-3924(01)00294-9
   Roland M, 1998, BRIT MED J, V316, P285, DOI 10.1136/bmj.316.7127.285
   Sato C, 2008, ANESTH ANALG, V106, P313, DOI 10.1213/01.ane.0000296460.91012.51
   Smuck M, 2009, SPINE, V34, P1116, DOI 10.1097/BRS.0b013e3181a0a262
   Staal JB, 2008, COCHRANE DB SYST REV, DOI 10.1002/14651858.CD001824.pub3
   Tachihara H, 2008, SPINE, V33, P743, DOI 10.1097/BRS.0b013e3181696132
   Tosteson ANA, 2008, ANN INTERN MED, V149, P845, DOI 10.7326/0003-4819-149-12-200812160-00003
   Tsui BCH, 2005, ACTA ANAESTH SCAND, V49, P1562, DOI 10.1111/j.1399-6576.2005.00736.x
   Tunis SR, 2003, JAMA-J AM MED ASSOC, V290, P1624, DOI 10.1001/jama.290.12.1624
   VERBIEST H, 1954, J BONE JOINT SURG BR, V36, P230, DOI 10.1302/0301-620X.36B2.230
   Weinstein JN, 2008, NEW ENGL J MED, V358, P794, DOI 10.1056/NEJMoa0707136
NR 78
TC 56
Z9 56
U1 0
U2 12
PU LIPPINCOTT WILLIAMS & WILKINS
PI PHILADELPHIA
PA TWO COMMERCE SQ, 2001 MARKET ST, PHILADELPHIA, PA 19103 USA
SN 1536-0652
EI 1539-2465
J9 J SPINAL DISORD TECH
JI J. Spinal Disord. Tech.
PD JUN
PY 2012
VL 25
IS 4
BP 226
EP 234
DI 10.1097/BSD.0b013e3182160068
PG 9
WC Clinical Neurology; Orthopedics
WE Science Citation Index Expanded (SCI-EXPANDED)
SC Neurosciences & Neurology; Orthopedics
GA 952BP
UT WOS:000304765000012
PM 22652990
DA 2022-11-02
ER

PT J
AU Dimar, JR
   Carreon, LY
   Labelle, H
   Djurasovic, M
   Weidenbaum, M
   Brown, C
   Roussouly, P
AF Dimar, John R., II
   Carreon, Leah Y.
   Labelle, Hubert
   Djurasovic, Mladen
   Weidenbaum, Mark
   Brown, Courtney
   Roussouly, Pierre
TI Intra- and inter-observer reliability of determining radiographic
   sagittal parameters of the spine and pelvis using a manual and a
   computer-assisted methods
SO EUROPEAN SPINE JOURNAL
LA English
DT Article
DE sagittal spine alignment; reliability; computer measures
ID ADOLESCENT IDIOPATHIC SCOLIOSIS; STANDING LATERAL RADIOGRAPHS;
   LOW-BACK-PAIN; SPINOPELVIC BALANCE; ADULT VOLUNTEERS; GRADE
   SPONDYLOLISTHESIS; RADIOLOGIC MEASUREMENTS; ALIGNMENT; CLASSIFICATION;
   LORDOSIS
AB Sagittal imbalance is a significant factor in determining clinical treatment outcomes in patients with deformity. Measurement of sagittal alignment using the traditional Cobb technique is frequently hampered by difficulty in visualizing landmarks. This report compares traditional manual measurement techniques to a computer-assisted sagittal plane measurement program which uses a radius arc methodology. The intra and inter-observer reliability of the computer program has been shown to be 0.92-0.99. Twenty-nine lateral 90 cm radiographs were measured by a computer program for an array of sagittal plane measurements. Ten experienced orthopedic spine surgeons manually measured the same parameters twice, at least 48 h apart, using a digital caliper and a standardized radiographic manual. Intraclass correlations were used to determine intra- and interobserver reliability between different manual measures and between manual measures and computer assisted-measures. The inter-observer reliability between manual measures was poor, ranging from -0.02 to 0.64 for the different sagittal measures. The intra-observer reliability in manual measures was better ranging from 0.40 to 0.93. Comparing manual to computer-assisted measures, the ICC ranged from 0.07 to 0.75. Surgeons agreed more often with each other than with the machine when measuring the lumbar curve, the thoracic curve, and the spino-sacral angle. The reliability of the computer program is significantly higher for all measures except for lumbar lordosis. A computer-assisted program produces a reliable measurement of the sagittal profile of the spine by eliminating the need for distinctly visible endplates. The use of a radial arc methodology allows for infinite data points to be used along the spine to determine sagittal measurements. The integration of this technique with digital radiography's ability to adjust image contrast and brightness will enable the superior identification of key anatomical parameters normally not available for measurement on traditional radiographs, improving the consistency of sagittal measurement.
C1 [Dimar, John R., II; Carreon, Leah Y.; Djurasovic, Mladen] Leatherman Spine Ctr, Louisville, KY 40202 USA.
   [Labelle, Hubert] CHU St Justine, Ctr Rech, Lab Informat Scoliose 3D, Montreal, PQ H3T 1C5, Canada.
   [Weidenbaum, Mark] Columbia Univ, Dept Orthoped Surg, Med Ctr, New York, NY 10032 USA.
   [Brown, Courtney] Panorama Orthoped & Spine Ctr, Golden, CO 80401 USA.
   [Roussouly, Pierre] Ctr Massues, Dept Orthoped Surg, Lyon, France.
RP Dimar, JR (通讯作者)，Leatherman Spine Ctr, 210 E Gray St,Suite 900, Louisville, KY 40202 USA.
EM jdimar2@aol.com; lcarreon@spinemds.com;
   hubert.labelle@recherche-ste-justine.qc.ca; swhelan@spinemds.com;
   mw8@columbia.edu; cbrown@panormaortho.com; chort@cmcr-massues.com
RI Carreon, Leah/AAM-6577-2021
OI Carreon, Leah/0000-0002-7685-9036
FU Spinal Deformity Study Group
FX Study Support from the Spinal Deformity Study Group.
CR Berthonnaud E, 2005, J SPINAL DISORD TECH, V18, P66, DOI 10.1097/01.bsd.0000128345.32521.43
   Berthonnaud E, 2005, J SPINAL DISORD TECH, V18, P40, DOI 10.1097/01.bsd.0000117542.88865.77
   Cobb J., 1948, AM ACADEMY ORTHOPAED, V5, P261
   De Carvalho A, 2007, EUR SPINE J, V16, P1615, DOI 10.1007/s00586-007-0437-4
   DUVALBEAUPERE G, 1992, ANN BIOMED ENG, V20, P451, DOI 10.1007/BF02368136
   Glassman SD, 2005, SPINE, V30, P2024, DOI 10.1097/01.brs.0000179086.30449.96
   Jackson RP, 2000, SPINE, V25, P2808, DOI 10.1097/00007632-200011010-00014
   Jackson RP, 1998, SPINE, V23, P1750, DOI 10.1097/00007632-199808150-00008
   Jackson RP, 2000, SPINE, V25, P575, DOI 10.1097/00007632-200003010-00008
   Jackson RP, 2003, SPINE, V28, P151, DOI 10.1097/00007632-200301150-00011
   JACKSON RP, 1994, SPINE, V19, P1611, DOI 10.1097/00007632-199407001-00010
   Kuklo TR, 2006, SPINE, V31, P1240, DOI 10.1097/01.brs.0000217774.13433.a7
   Labelle H, 2005, SPINE, V30, pS27, DOI 10.1097/01.brs.0000155560.92580.90
   Labelle H, 2004, SPINE, V29, P2049, DOI 10.1097/01.brs.0000138279.53439.cc
   LANDIS JR, 1977, BIOMETRICS, V33, P174
   Legaye J, 1998, Eur Spine J, V7, P99, DOI 10.1007/s005860050038
   Lenke LG, 1998, J BONE JOINT SURG AM, V80A, P1097, DOI 10.2106/00004623-199808000-00002
   Mac-Thiong JM, 2007, EUR SPINE J, V16, P227, DOI 10.1007/s00586-005-0013-8
   Meyerding HW, 1931, J BONE JOINT SURG, V13, P39
   Richards BS, 2003, SPINE, V28, P1148, DOI 10.1097/00007632-200306010-00012
   Roussouly P, 2005, SPINE, V30, P346, DOI 10.1097/01.brs.0000152379.54463.65
   Roussouly P, 2006, SPINE, V31, P2484, DOI 10.1097/01.brs.0000239155.37261.69
   Vialle R, 2007, EUR SPINE J, V16, P1641, DOI 10.1007/s00586-007-0348-4
   Vialle R, 2006, EUR SPINE J, V15, P1449, DOI 10.1007/s00586-006-0096-x
NR 24
TC 47
Z9 49
U1 1
U2 10
PU SPRINGER
PI NEW YORK
PA 233 SPRING ST, NEW YORK, NY 10013 USA
SN 0940-6719
EI 1432-0932
J9 EUR SPINE J
JI Eur. Spine J.
PD OCT
PY 2008
VL 17
IS 10
BP 1373
EP 1379
DI 10.1007/s00586-008-0755-1
PG 7
WC Clinical Neurology; Orthopedics
WE Science Citation Index Expanded (SCI-EXPANDED)
SC Neurosciences & Neurology; Orthopedics
GA 355GL
UT WOS:000259697300015
PM 18726124
OA Green Published
DA 2022-11-02
ER

PT J
AU Kanayama, M
   Cunningham, BW
   Weis, JC
   Parker, LM
   Kaneda, K
   McAfee, PC
AF Kanayama, M
   Cunningham, BW
   Weis, JC
   Parker, LM
   Kaneda, K
   McAfee, PC
TI Maturation of the posterolateral spinal fusion and its effect on
   load-sharing of spinal instrumentation - An in vivo sheep model
SO JOURNAL OF BONE AND JOINT SURGERY-AMERICAN VOLUME
LA English
DT Article
ID PEDICLE SCREW FIXATION; SURVIVORSHIP ANALYSIS; LUMBAR;
   SPONDYLOLISTHESIS; STIFFNESS; FRACTURES; IMPLANT
AB We investigated the temporal relationship among the biomechanical, radiographic, and histological properties of a posterolateral spinal fusion mass to elucidate the changes in load-sharing of the spinal instrumentation and that of the fusion mass throughout the healing process. Destabilization of the posterior spinal column and transpedicular screw fixation at the segments between the third and fourth and the fifth and sixth lumbar vertebrae was performed in twenty-four sheep. A posterolateral spinal arthrodesis with use of autologous corticocancellous bone graft was done randomly at one of the two segments; the other segment (without bone graft) served as the instrumented control. Six animals each were killed at four, eight, twelve, and sixteen weeks postoperatively. Biomechanical testing showed that the posterolateral fusion mass had increased mechanical stiffness after the fourth week. The strain on the hardware, measured with use of rods instrumented with strain-gauges, decreased significantly (p < 0.01) beginning at eight weeks. Radiographically three independent observations of each of the six animals at each time-period showed that, although all of the fusion masses mere considered solid unions al-sixteen weeks, bridging of trabecular bone was noted during only ten of eighteen observations at twelve weeks, three of eighteen observations at eight weeks, and none of eighteen observations at four weeks. Computerized tomography and histomorphometric analyses demonstrated that mineralization in the fusion mass increased in a linear fashion even after eight weeks. Histologically, the fusion mass consisted predominantly of woven bone at eight weeks; thereafter, it was gradually trabeculated.
   CLINICAL RELEVANCE: We found a great discrepancy between biomechanical stability and histological maturation of the posterolateral fusion mass. The biomechanical properties of a stable spinal fusion preceded the radiographic appearance of a solid fusion by at least eight weeks, suggesting that immature woven bone provided substantial stiffness to the fusion mass. The spinal instrumentation eras subjected predominantly to bending stress rather than to axial stress, and the load-sharing of the spinal instrumentation decreased concurrently with file development of the spinal fusion.
C1 SCOLIOSIS & SPINE CTR, TOWSON, MD 21204 USA.
   UNION MEM HOSP, ORTHOPAED BIOMECH LAB, BALTIMORE, MD 21218 USA.
   HOKKAIDO UNIV, SCH MED, DEPT ORTHOPAED SURG, KITA KU, SAPPORO, HOKKAIDO 060, JAPAN.
CR BLUMENTHAL SL, 1993, SPINE, V18, P1186, DOI 10.1097/00007632-199307000-00010
   BODEN SD, 1995, SPINE, V20, P412, DOI 10.1097/00007632-199502001-00003
   BRIDWELL KH, 1993, J SPINAL DISORD, V6, P461, DOI 10.1097/00002517-199306060-00001
   BRODSKY AE, 1991, SPINE, V16, pS261, DOI 10.1097/00007632-199106001-00017
   CHASE SW, 1955, J BONE JOINT SURG AM, V37, P809, DOI 10.2106/00004623-195537040-00012
   CRAVEN TG, 1994, SPINE, V19, P1664, DOI 10.1097/00007632-199408000-00003
   DALENBERG DD, 1993, SPINE, V18, P1862, DOI 10.1097/00007632-199310000-00023
   EBELKE DK, 1991, SPINE, V16, pS428
   ENNEKING WF, 1972, CLIN ORTHOP RELAT R, P28
   ESSES SI, 1991, SPINE, V16, pS146, DOI 10.1097/00007632-199103001-00021
   HAYES WC, 1991, BASIC ORTHOP BIOMECH, P00093
   HURLEY LA, 1959, J BONE JOINT SURG AM, V41, P1243, DOI 10.2106/00004623-195941070-00007
   JACOBS RR, 1989, SPINE, V14, P12, DOI 10.1097/00007632-198901000-00003
   JAMES JIP, 1965, J BONE JOINT SURG BR, V47, P587
   JOHNSTON CE, 1990, SPINE, V15, P908, DOI 10.1097/00007632-199009000-00013
   KAHANOVITZ N, 1984, SPINE, V9, P273, DOI 10.1097/00007632-198404000-00009
   KORNBLATT MD, 1986, CLIN ORTHOP RELAT R, V203, P141
   KOTANI Y, 1994, SPINE, V19, P2529, DOI 10.1097/00007632-199411001-00007
   LENKE LG, 1992, J SPINAL DISORD, V5, P433, DOI 10.1097/00002517-199212000-00008
   MAY VIRGIL R., 1967, CLIN ORTHOP RELATED RESIN COMPLICATIONS OF ORTHOPAEDIC SURGERY, V53, P115
   MCAFEE PC, 1991, SPINE, V16, pS422
   MCAFEE PC, 1989, SPINE, V14, P919, DOI 10.1097/00007632-198909000-00003
   MCMASTER MJ, 1980, J BONE JOINT SURG BR, V62, P65, DOI 10.1302/0301-620X.62B1.7351437
   MCMASTER MJ, 1976, J BONE JOINT SURG BR, V58, P305, DOI 10.1302/0301-620X.58B3.956246
   OLSSON TH, 1977, CLIN ORTHOP RELAT R, V129, P181
   OUTLAND T, 1964, J BONE JOINT SURG AM, V46, P1364
   Panjabi MM., 1990, CLIN BIOMECHANICS SP, P1
   SLATER R, 1988, J ORTHOPAED RES, V6, P138, DOI 10.1002/jor.1100060118
   SMITH KR, 1991, J BONE JOINT SURG AM, V73A, P115, DOI 10.2106/00004623-199173010-00015
   THOMAS I, 1975, CLIN ORTHOP RELAT R, V112, P363
   WOOD GW, 1995, SPINE, V20, P819, DOI 10.1097/00007632-199504000-00017
   YAHIRO MA, 1994, SPINE, V19, pS2274
   YUAN HA, 1994, SPINE, V19, pS2279
   ZDEBLICK TA, 1993, SPINE, V18, P983, DOI 10.1097/00007632-199306150-00006
NR 34
TC 49
Z9 59
U1 0
U2 4
PU LIPPINCOTT WILLIAMS & WILKINS
PI PHILADELPHIA
PA TWO COMMERCE SQ, 2001 MARKET ST, PHILADELPHIA, PA 19103 USA
SN 0021-9355
EI 1535-1386
J9 J BONE JOINT SURG AM
JI J. Bone Joint Surg.-Am. Vol.
PD NOV
PY 1997
VL 79A
IS 11
BP 1710
EP 1720
DI 10.2106/00004623-199711000-00013
PG 11
WC Orthopedics; Surgery
WE Science Citation Index Expanded (SCI-EXPANDED)
SC Orthopedics; Surgery
GA YH185
UT WOS:A1997YH18500013
PM 9384431
DA 2022-11-02
ER

PT J
AU Yan, L
   Chang, Z
   He, BR
   Liu, TJ
   Wang, XD
   Guo, H
   Hao, DJ
AF Yan, Liang
   Chang, Zhen
   He, Baorong
   Liu, Tuanjiang
   Wang, Xiaodong
   Guo, Hua
   Hao, Dingjun
TI Efficacy of rhBMP-2 Versus Iliac Crest Bone Graft for Posterior C1-C2
   Fusion in Patients Older Than 60 Years
SO ORTHOPEDICS
LA English
DT Article
ID POSTEROLATERAL LUMBAR FUSION; PROTEIN-2/COMPRESSION RESISTANT MATRIX;
   MORPHOGENETIC PROTEIN-2; INTERBODY FUSION; CLINICAL-OUTCOMES; SURGICAL
   OUTCOMES; SPINAL-FUSION; SPONDYLOLISTHESIS; ARTHRODESIS; FIXATION
AB Few studies have specifically examined the efficacy of recombinant human bone morphogenetic protein-2 (rhBMP-2)/absorbable collagen sponge (ACS) in posterolateral lumbar spine fusion. The purpose of this study was to report the clinical outcomes in elderly patients treated with posterior C1-C2 fusion with iliac crest bone graft (ICBG) plus rhBMP-2/ACS vs ICBG alone. One hundred forty patients older than 60 years were enrolled in this prospective, randomized trial and underwent instrumented C1C2 fusion. Patients were divided into 2 groups based on fusion material. The ICBG group comprised patients who received ICBG alone, and the rhBMP-2/ACS group comprised patients who received ICBG plus rhBMP-2/ACS. The groups were compared based on operative time, estimated blood loss, hospital length of stay, clinical results, perioperative complications, fusion rate, fusion time, and revision rate. There were no significant differences in operative time, estimated blood loss, length of stay, and intraoperative complications between the 2 groups. Improvements in visual analog scale scores and Japanese Orthopaedic Association scores over the 2-year followup period were similar between groups. The fusion rate was 82.4% (56 of 68) in the rhBMP-2/ACS group and 78.7% (52 of 66) in the ICBG group (P=. 782). Mean fusion time was 11 days shorter in the rhBMP-2/ACS group (81.8 +/- 29.4 days) than in the ICBG group (92.9 +/- 23.7 days) (P=. 034). There were more wound complications requiring treatment in the rhBMP-2/ACS group (n= 6; 8.8%) than in the ICBG group (n= 2; 3.0%), although this was not statistically significant (P=. 118). The use of rhBMP-2/ACS for posterior C1-C2 fusion appears to result in a relatively shorter fusion time, but there may be an increased risk of posterior cervical wound complications.
C1 [Yan, Liang; Chang, Zhen; He, Baorong; Liu, Tuanjiang; Wang, Xiaodong; Guo, Hua; Hao, Dingjun] Xi An Jiao Tong Univ, Hong Hui Hosp, Coll Med, Dept Spine Surg, Xian 710054, Peoples R China.
RP Hao, DJ (通讯作者)，Xi An Jiao Tong Univ, Hong Hui Hosp, Coll Med, Dept Spine Surg, Xian 710054, Peoples R China.
EM haodingjun@126.com
CR Bae HW, 2007, SPINE J, V7, p9S, DOI DOI 10.1016/J.SPINEE.2007.07.024
   Boden SD, 2002, SPINE, V27, P2662, DOI 10.1097/00007632-200212010-00005
   Carreon LY, 2008, SPINE, V33, P391, DOI 10.1097/BRS.0b013e3181642a49
   Carreon LY, 2003, J BONE JOINT SURG AM, V85A, P2089, DOI 10.2106/00004623-200311000-00004
   Dickerman RD, 2007, SPINE J, V7, P508, DOI 10.1016/j.spinee.2007.03.003
   Dimar JR, 2006, SPINE, V31, P2534, DOI 10.1097/01.brs.0000240715.78657.81
   Glassman SD, 2005, SPINE, V30, P1694, DOI 10.1097/01.brs.0000172157.39513.80
   Glassman SD, 2007, SPINE J, V7, P547, DOI 10.1016/j.spinee.2006.11.003
   Glassman SD, 2007, SPINE J, V7, P44, DOI 10.1016/j.spinee.2006.06.381
   Glassman SD, 2007, SPINE, V32, P1693, DOI 10.1097/BRS.0b013e318074c366
   Goel A, 2002, NEUROSURGERY, V51, P1351, DOI 10.1097/00006123-200212000-00004
   Harms J, 2001, SPINE, V26, P2467, DOI 10.1097/00007632-200111150-00014
   HERKOWITZ HN, 1991, J BONE JOINT SURG AM, V73A, P802, DOI 10.2106/00004623-199173060-00002
   Kuklo TR, 2007, SPINE J, V7, p1S
   Lewandrowski KU, 2007, SPINE J, V7, P609, DOI 10.1016/j.spinee.2007.01.011
   Luhmann SJ, 2005, SPINE, V30, pS110, DOI 10.1097/01.brs.0000175184.27407.6a
   Ma XY, 2009, SPINE, V34, P371, DOI 10.1097/BRS.0b013e318193a21b
   Okuda S, 2006, J BONE JOINT SURG AM, V88A, P2714, DOI 10.2106/JBJS.F.00186
   Perri B, 2007, SPINE J, V7, P235, DOI 10.1016/j.spinee.2006.04.010
   Raffo CS, 2006, SPINE, V31, P99, DOI 10.1097/01.brs.0000192678.25586.e5
   Schwender JD, 2005, J SPINAL DISORD TECH, V18, pS1, DOI 10.1097/01.bsd.0000132291.50455.d0
   Singh K, 2006, J SPINAL DISORD TECH, V19, P416, DOI 10.1097/00024720-200608000-00008
   Tsutsumimoto T, 2008, EUR SPINE J, V17, P1107, DOI 10.1007/s00586-008-0695-9
   Vaidya R, 2007, J BONE JOINT SURG BR, V89B, P342, DOI 10.1302/0301-620X.89B3.18270
   Villavicencio AT, 2005, J NEUROSURG-SPINE, V3, P436, DOI 10.3171/spi.2005.3.6.0436
   Wu CH, 2008, ACTA ORTHOP, V79, P67, DOI 10.1080/17453670710014789
NR 26
TC 7
Z9 7
U1 0
U2 3
PU SLACK INC
PI THOROFARE
PA 6900 GROVE RD, THOROFARE, NJ 08086 USA
SN 0147-7447
EI 1938-2367
J9 ORTHOPEDICS
JI Orthopedics
PD JAN
PY 2014
VL 37
IS 1
BP E51
EP E57
DI 10.3928/01477447-20131219-17
PG 7
WC Orthopedics
WE Science Citation Index Expanded (SCI-EXPANDED)
SC Orthopedics
GA 291MI
UT WOS:000329832400009
PM 24683657
DA 2022-11-02
ER

PT J
AU Hwang, CJ
   Vaccaro, AR
   Hong, J
   Lawrence, JP
   Fischgrund, JS
   Alaoui-Ismaili, MH
   Falb, D
AF Hwang, Chang Ju
   Vaccaro, Alexander R.
   Hong, Joseph
   Lawrence, James P.
   Fischgrund, Jeffrey S.
   Alaoui-Ismaili, Moulay Hicham
   Falb, Dean
TI Immunogenicity of osteogenic protein 1: results from a prospective,
   randomized, controlled, multicenter pivotal study of uninstrumented
   lumbar posterolateral fusion
SO JOURNAL OF NEUROSURGERY-SPINE
LA English
DT Article
DE bone morphogenetic protein; osteogenic protein 1; immunogenicity;
   antibody formation; neutralizing antibody
ID BONE MORPHOGENETIC PROTEINS; THERAPEUTIC PROTEINS; TIBIAL FRACTURES;
   ANTIBODIES; RECOMMENDATIONS; OPTIMIZATION; RHBMP-2; DESIGN
AB Object. The aim in this study was to detect and quantify antibody responses against recombinant human osteogenic protein 1 (OP-1) and to compare these responses to patient clinical outcomes and safety information.
   Methods. A controlled, open-label, randomized, prospective, multicenter pivotal study was performed in which patients with single-level Grade I or 11 degenerative lumbar spondylolisthesis (Meyerding classification) and spinal stenosis underwent decompression and uninstrumented posterolateral spinal arthrodesis. Three hundred thirty-six patients were randomized in a 2:1 fashion to receive either OP-1 Putty or autogenous iliac crest bone graft. Patients were evaluated at regular postoperative intervals for radiographic results, clinical outcomes, and safety parameters for more than 36 months. Serum samples were collected over this period and evaluated for the presence of anti OP-1 antibodies and neutralizing activity by using a battery of in vitro binding assays (including enzyme-linked immunosorbent assay [ELISA]) and cell-based bioassays, respectively.
   Results. Antibodies were predominantly seen in the OP-1 treated patients, although some responses were recorded preoperatively and in patients receiving autograft alone. Antibody production peaked in the 6-week to 3-month postoperative time frame and diminished thereafter. Neutralizing antibodies (Nabs) were detected at 1 time point at least in 25.6% of the patients treated with OP-1 Putty, but were not found in any patient following the 24-month postoperative time period. A single autograft patient (1.2%) also presented with OP-1 Nabs. An anti OP-1 antibody status did not correlate with any measure of patient outcomes or adverse events.
   Conclusions. Recombinant human OP-1 (bone morphogenetic protein 7), like many recombinant human proteins, induces an immune response following its use as a bone graft alternative. This response was transient and diminished over time, and there was no statistical evidence to suggest an association between Nab status and any of the efficacy or safety criteria that were examined. (DOI: 10.3171/2010.4.SPINE09957)
C1 [Vaccaro, Alexander R.] Thomas Jefferson Univ, Dept Orthopaed Surg, Philadelphia, PA 19107 USA.
   [Vaccaro, Alexander R.; Hong, Joseph; Lawrence, James P.] Rothman Inst, Philadelphia, PA USA.
   [Hwang, Chang Ju] Asan Med Ctr, Dept Orthopaed Surg, Seoul, South Korea.
   [Fischgrund, Jeffrey S.] William Beaumont Hosp, Dept Orthopaed Surg, Royal Oak, MI 48072 USA.
   [Alaoui-Ismaili, Moulay Hicham; Falb, Dean] Stryker Biotech, Hopkinton, MA USA.
RP Vaccaro, AR (通讯作者)，Thomas Jefferson Univ, Dept Orthopaed Surg, 925 Chestnut St,5th Floor, Philadelphia, PA 19107 USA.
EM alexvaccaro3@aol.com
FU Stryker Biotech
FX This study was funded by Stryker Biotech. Dr. Vaccaro is a consultant
   for and receives royalties from Stryker Biotech; Dr. Falb is an employee
   of and owns stock in Stryker Biotech; Dr. Alaoui-Ismaili is an employee
   of Stryker Biotech; and Dr. Fischgrund is a consultant for Stryker
   Biotech, Depuy, Relievant, and Apatech.
CR Boden SD, 2000, SPINE, V25, P376, DOI 10.1097/00007632-200002010-00020
   Burkus JK, 2002, J SPINAL DISORD TECH, V15, P337, DOI 10.1097/00024720-200210000-00001
   De Groot AS, 2007, TRENDS IMMUNOL, V28, P482, DOI 10.1016/j.it.2007.07.011
   Dingermann Theo, 2008, Biotechnology Journal, V3, P90, DOI 10.1002/biot.200700214
   Fried E, 2001, ARCH RATION MECH AN, V158, P1, DOI 10.1007/s002050100135
   Geesink RGT, 1999, J BONE JOINT SURG BR, V81B, P710, DOI 10.1302/0301-620X.81B4.9311
   Govender S, 2002, J BONE JOINT SURG AM, V84A, P2123, DOI 10.2106/00004623-200212000-00001
   Gupta S, 2007, J IMMUNOL METHODS, V321, P1, DOI 10.1016/j.jim.2006.12.004
   Hermeling S, 2004, PHARM RES-DORDR, V21, P897, DOI 10.1023/B:PHAM.0000029275.41323.a6
   Jones AL, 2006, J BONE JOINT SURG AM, V88A, P1431, DOI 10.2106/JBJS.E.00381
   Korchynskyi O, 2002, J BIOL CHEM, V277, P4883, DOI 10.1074/jbc.M111023200
   Logeart-Avramoglou D, 2006, ANAL BIOCHEM, V349, P78, DOI 10.1016/j.ab.2005.10.030
   Meager A, 1999, IMMUNOLOGY, V97, P526
   Mire-Sluis AR, 2004, J IMMUNOL METHODS, V289, P1, DOI 10.1016/j.jim.2004.06.002
   Poynton AR, 2002, SPINE, V27, pS40, DOI 10.1097/00007632-200208151-00010
   Schellekens H, 2002, CLIN THER, V24, P1720, DOI 10.1016/S0149-2918(02)80075-3
   Shankar G, 2006, TRENDS BIOTECHNOL, V24, P274, DOI 10.1016/j.tibtech.2006.04.001
   Sharma B, 2007, BIOTECHNOL ADV, V25, P310, DOI 10.1016/j.biotechadv.2007.01.005
   Wadhwa M, 2003, J IMMUNOL METHODS, V278, P1, DOI 10.1016/S0022-1759(03)00206-0
   Zilberberg L, 2007, BMC CELL BIOL, V8, DOI 10.1186/1471-2121-8-41
NR 20
TC 5
Z9 7
U1 0
U2 0
PU AMER ASSOC NEUROLOGICAL SURGEONS
PI ROLLING MEADOWS
PA 5550 MEADOWBROOK DRIVE, ROLLING MEADOWS, IL 60008 USA
SN 1547-5654
EI 1547-5646
J9 J NEUROSURG-SPINE
JI J. Neurosurg.-Spine
PD OCT
PY 2010
VL 13
IS 4
BP 484
EP 493
DI 10.3171/2010.4.SPINE09957
PG 10
WC Clinical Neurology; Surgery
WE Science Citation Index Expanded (SCI-EXPANDED)
SC Neurosciences & Neurology; Surgery
GA 655IU
UT WOS:000282244100012
PM 20887146
DA 2022-11-02
ER

PT J
AU Quigley, KJ
   Alander, DH
   Bledsoe, JG
AF Quigley, Kevin J.
   Alander, Dirk H.
   Bledsoe, John Gary
TI An in vitro biomechanical investigation: Variable positioning of leopard
   carbon fiber interbody cages
SO JOURNAL OF SPINAL DISORDERS & TECHNIQUES
LA English
DT Article
DE interbody cages; lumbar interbody fusion; posterior spinal fusion;
   stress; strain
ID BODY FUSION CAGES; POSTERIOR INSTRUMENTATION; LUMBAR FUSION; SPINE;
   BONE; STABILITY; IMPLANT; SPONDYLOLISTHESIS; COMPRESSION; PREDICTION
AB Study Design: This study is a biomechanical analysis of intervertebral cage placement, using a biomechanical model that has the appropriate matching geometry of the lumbar spine at the level of L4-L5 based upon prior morphometric studies.
   Objective: The goal of this in vitro biomechanical analysis of interbody cages is to determine the effect of interbody cage position on the mechanics of posterior spinal instrumentation. This biomechanical analysis can potentially be used to guide surgical technique for placement of interbody cage devices.
   Summary of Background Data: Lumbar interbody spinal fusion cages are increasingly being used to promote spinal fusion and improve sagittal alignment in patients with degenerative disk disease. The transforaminal approach for placement of these cages has become popular, although the actual position of the cage that will provide optimal mechanical support in the intervertebral space is not known.
   Materials and Methods: Leopard carbon fiber interbody cages (DepuySpine, Raynham, MA) were placed in a spinal fusion model simulating the L4-L5 disk space in one of 3 positions-anterior, middle, or anterolateral. We tested 5 constructs in each of the 3 positions, applying cyclic axial loads of 500 N at a rate of 4 Hz for 100,000 cycles. Strain on the posterior instrumentation and displacement of the cages was measured at periodic intervals. Load to failure of each construct was tested after 100,000 cycles were complete.
   Results: Statistical analysis of biomechanical indicators show more strain in the anterolateral position as compared with the anterior position (P = 0.002) and middle position (P = 0.02). No difference was noted between anterior and middle positions (P = 1.00). Interval analysis reveals differences in strain at 500 cycles in anterior versus anterolateral (P = 0.01) and middle versus anterolateral (P = 0.02). At 10,000 cycles, anterolateral strain was significantly higher (P = 0.02) than anterior. No significant difference in strain was noted at 50,000 or 100,000 cycles between any of the positions. No significant differences were noted in displacement of the cages between each of the positions. Ultimate load to failure was lower (nonsignificant) in the anterolateral versus anterior position (P = 0.06), but no difference was noted between anterior versus middle (P = 0.57) or anterolateral versus middle (P = 0.69) positions. Linear regression analysis of load-displacement curves shows significance at 500 cycles (P = 0.02), approaching significance at 10,000 cycles (P = 0.07), and no significant difference at 50,000 (P = 0.28) or 100,000 (P = 0.28) cycles.
   Conclusions: Positioning of interbody cages in an offset position shows higher strain upon posterior instrumentation than a central position, and quicker load to failure than an anteriorly placed cage. Biomechanical studies using shear loading, and testing of adjacent spinal levels, are necessary to further elucidate the biomechanical consequences of variable positioning of interbody cages.
C1 [Bledsoe, John Gary] St Louis Univ, Dept Biomed Engn, St Louis, MO 63103 USA.
   [Quigley, Kevin J.; Alander, Dirk H.; Bledsoe, John Gary] St Louis Univ, Hlth Sci Ctr, Dept Orthopaed Surg, St Louis, MO 63103 USA.
RP Bledsoe, JG (通讯作者)，St Louis Univ, Dept Biomed Engn, 3507 Lindell Ave, St Louis, MO 63103 USA.
EM bledsoeg@slu.edu
FU DepuySpine, a division of Johnson and Johnson
FX Educational grant and materials for this study were provided by
   DepuySpine, a division of Johnson and Johnson.
CR *ASTM INT TEST MAN, F207701 ASTM INT TES
   BAGBY GW, 1988, ORTHOPEDICS, V11, P931
   BERRY JL, 1987, SPINE, V12, P362, DOI 10.1097/00007632-198705000-00010
   Brantigan John W, 2003, Spine J, V3, P186, DOI 10.1016/S1529-9430(02)00536-3
   BRANTIGAN JW, 1994, SPINE, V19, P1436, DOI 10.1097/00007632-199407000-00002
   BRANTIGAN JW, 1993, SPINE, V18, P2106, DOI 10.1097/00007632-199310001-00030
   Christensen FB, 2002, SPINE, V27, P2674, DOI 10.1097/00007632-200212010-00006
   COCKIN J, 1971, J BONE JOINT SURG BR, V53, P153
   Kanayama M, 2000, J NEUROSURG, V93, P259, DOI 10.3171/spi.2000.93.2.0259
   Kim Y, 2001, SPINE, V26, P1437, DOI 10.1097/00007632-200107010-00010
   KULISCH SD, 1998, SPINE, V23, P1267
   Kwon BK, 2003, J SPINAL DISORD TECH, V16, P469, DOI 10.1097/00024720-200310000-00006
   Labrom RD, 2005, SPINE, V30, pE556, DOI 10.1097/01.brs.0000181053.38677.c2
   Lund T, 1998, J BONE JOINT SURG BR, V80B, P351, DOI 10.1302/0301-620X.80B2.7693
   McAfee PC, 1999, J BONE JOINT SURG AM, V81A, P859, DOI 10.2106/00004623-199906000-00014
   MCBROOM RJ, 1985, J BONE JOINT SURG AM, V67A, P1206, DOI 10.2106/00004623-198567080-00010
   Oxland TR, 2000, J BONE JOINT SURG AM, V82A, P383, DOI 10.2106/00004623-200003000-00009
   PAPE D, 2001, 47 ANN M ORTH RES SO
   Patwardhan AG, 2003, J BONE JOINT SURG AM, V85A, P1749, DOI 10.2106/00004623-200309000-00014
   Pellise F, 2002, SPINE, V27, P1665, DOI 10.1097/00007632-200208010-00015
   Sudo H, 2003, J NEUROSURG, V99, P221, DOI 10.3171/spi.2003.99.2.0221
   Suk SI, 1997, SPINE, V22, P210, DOI 10.1097/00007632-199701150-00016
   TENCER AF, 1995, SPINE, V20, P2408, DOI 10.1097/00007632-199511001-00007
   Togawa D, 2004, J BONE JOINT SURG AM, V86A, P70, DOI 10.2106/00004623-200401000-00012
   Togawa D, 2001, SPINE, V26, P2744, DOI 10.1097/00007632-200112150-00025
   Wang ST, 2005, SPINE, V30, P62, DOI 10.1097/01.brs.0000150123.26869.48
   WHITE AA, 1990, CLIN BIOMECHANICS SP, P28
NR 27
TC 10
Z9 11
U1 0
U2 5
PU LIPPINCOTT WILLIAMS & WILKINS
PI PHILADELPHIA
PA 530 WALNUT ST, PHILADELPHIA, PA 19106-3621 USA
SN 1536-0652
J9 J SPINAL DISORD TECH
JI J. Spinal Disord. Tech.
PD AUG
PY 2008
VL 21
IS 6
BP 442
EP 447
DI 10.1097/BSD.0b013e3181568637
PG 6
WC Clinical Neurology; Orthopedics
WE Science Citation Index Expanded (SCI-EXPANDED)
SC Neurosciences & Neurology; Orthopedics
GA 337UN
UT WOS:000258461100012
PM 18679101
DA 2022-11-02
ER

PT J
AU Howarth, SJ
   Karakolis, T
   Callaghan, JP
AF Howarth, Samuel J.
   Karakolis, Thomas
   Callaghan, Jack P.
TI A finite element evaluation of the moment arm hypothesis for altered
   vertebral shear failure force
SO COMPUTER METHODS IN BIOMECHANICS AND BIOMEDICAL ENGINEERING
LA English
DT Article
DE pars interarticularis; spine posture; compression; facet articulation;
   injury
ID PORCINE CERVICAL-SPINE; LUMBAR SPINE; COMPRESSIVE FORCE; TRABECULAR
   BONE; MODEL; SPONDYLOLYSIS; SEGMENTS; BEHAVIOR; MOTION; SENSITIVITY
AB The mechanism of vertebral shear failure is likely a bending moment generated about the pars interarticularis by facet contact, and the moment arm length (MAL) between the centroid of facet contact and the location of pars interarticularis failure has been hypothesised to be an influential modulator of shear failure force. To quantitatively evaluate this hypothesis, anterior shear of C3 over C4 was simulated in a finite element model of the porcine C3-C4 vertebral joint with each combination of five compressive force magnitudes (0-60% of estimated compressive failure force) and three postures (flexed, neutral and extended). Bilateral locations of peak stress within C3's pars interarticularis were identified along with the centroids of contact force on the inferior facets. These measurements were used to calculate the MAL of facet contact force. Changes in MAL were also related to shear failure forces measured from similar in vitro tests. Flexed and extended vertebral postures respectively increased and decreased the MAL by 6.6% and 4.8%. The MAL decreased by only 2.6% from the smallest to the largest compressive force. Furthermore, altered MAL explained 70% of the variance in measured shear failure force from comparable in vitro testing with larger MALs being associated with lower shear failure forces. Our results confirmed that the MAL is indeed a significant modulator of vertebral shear failure force. Considering spine flexion is necessary when assessing low-back shear injury potential because of the association between altered facet articulation and lower vertebral shear failure tolerance.
C1 [Howarth, Samuel J.] Canadian Mem Chiropract Coll, Toronto, ON, Canada.
   [Karakolis, Thomas; Callaghan, Jack P.] Univ Waterloo, Dept Kinesiol, Fac Appl Hlth Sci, Waterloo, ON N2L 3G1, Canada.
RP Callaghan, JP (通讯作者)，Univ Waterloo, Dept Kinesiol, Fac Appl Hlth Sci, Waterloo, ON N2L 3G1, Canada.
EM callagha@uwaterloo.ca
RI Callaghan, Jack P/A-3332-2008
OI Callaghan, Jack P/0000-0002-8245-7084; Howarth,
   Samuel/0000-0003-3293-6076
CR Akahoshi S, 2005, J BONE MINER METAB, V23, P341, DOI 10.1007/s00774-005-0611-x
   Aziz HN, 2008, COMPARATIVE MED, V58, P174
   Bayraktar HH, 2004, J BIOMECH, V37, P27, DOI 10.1016/S0021-9290(03)00257-4
   Beadon K, 2008, SPINE, V33, P2387, DOI 10.1097/BRS.0b013e318184e775
   Callaghan JP, 2001, CLIN BIOMECH, V16, P28, DOI 10.1016/S0268-0033(00)00063-2
   Chosa E, 2004, J ORTHOP RES, V22, P158, DOI 10.1016/S0736-0266(03)00160-8
   Cook DJ, 2010, J BIOMECH ENG-T ASME, V132, DOI 10.1115/1.4001078
   Cripton P. A., 1995, P CTR DIS CONTR INJ, P111
   CYRON BM, 1976, J BONE JOINT SURG BR, V58, P462, DOI 10.1302/0301-620X.58B4.1018032
   CYRON BM, 1978, J BONE JOINT SURG BR, V60, P234, DOI 10.1302/0301-620X.60B2.659472
   Drake JDM, 2008, SPINE, V33, pE728, DOI 10.1097/BRS.0b013e318180e6a4
   DUNLOP RB, 1984, J BONE JOINT SURG BR, V66, P706, DOI 10.1302/0301-620X.66B5.6501365
   El-Rich M, 2009, COMPUT METHOD BIOMEC, V12, P13, DOI 10.1080/10255840802069823
   Gallagher KM, 2010, J BIOMECH ENG-T ASME, V132, DOI 10.1115/1.4001885
   GOEL VK, 1993, SPINE, V18, P1531
   Howarth SJ, 2012, J BIOMECH, V45, P484, DOI 10.1016/j.jbiomech.2011.11.051
   Howarth SJ, 2011, THESIS U WATERLOO WA
   Hussain M, 2010, SPINE, V35, P939, DOI 10.1097/BRS.0b013e3181bd419b
   Iatridis JC, 1997, J BIOMECH, V30, P1005, DOI 10.1016/S0021-9290(97)00069-9
   Kato N, 1998, Bull Hosp Jt Dis, V57, P183
   Kumaresan S, 1999, CLIN BIOMECH, V14, P41, DOI 10.1016/S0268-0033(98)00036-9
   Lee KK, 2005, J SPINAL DISORD TECH, V18, P163, DOI 10.1097/01.bsd.0000147658.60961.51
   LORENZ M, 1983, SPINE, V8, P122, DOI 10.1097/00007632-198303000-00002
   Morgan EF, 2001, J BIOMECH, V34, P569, DOI 10.1016/S0021-9290(01)00011-2
   Morgan EF, 2001, J BIOMECH ENG-T ASME, V123, P1, DOI 10.1115/1.1338122
   OXLAND TR, 1991, J ORTHOP RES, V9, P452, DOI 10.1002/jor.1100090318
   Parkinson RJ, 2005, SPINE, V30, pE492, DOI 10.1097/01.brs.0000176246.54774.54
   SHARMA M, 1995, SPINE, V20, P887, DOI 10.1097/00007632-199504150-00003
   Stokes IAF, 2011, ANN BIOMED ENG, V39, P122, DOI 10.1007/s10439-010-0140-1
   Teo JCM, 2006, CLIN BIOMECH, V21, P235, DOI 10.1016/j.clinbiomech.2005.11.001
   Terai T, 2010, J BONE JOINT SURG BR, V92B, P1123, DOI 10.1302/0301-620X.92B8.22883
   van Dieen JH, 2006, SPINE, V31, pE494, DOI 10.1097/01.brs.0000224515.40694.2c
   Wang JP, 2006, BIO-MED MATER ENG, V16, P301
   Whyne CM, 2003, SPINE, V28, P652, DOI 10.1097/00007632-200304010-00007
   Yingling VR, 1999, J SPINAL DISORD, V12, P415
   Yingling VR, 1999, SPINE, V24, P1882, DOI 10.1097/00007632-199909150-00004
NR 36
TC 0
Z9 0
U1 0
U2 13
PU TAYLOR & FRANCIS LTD
PI ABINGDON
PA 4 PARK SQUARE, MILTON PARK, ABINGDON OX14 4RN, OXON, ENGLAND
SN 1025-5842
EI 1476-8259
J9 COMPUT METHOD BIOMEC
JI Comput. Methods Biomech. Biomed. Eng.
PD APR 4
PY 2015
VL 18
IS 5
BP 545
EP 555
DI 10.1080/10255842.2013.820717
PG 11
WC Computer Science, Interdisciplinary Applications; Engineering,
[truncated: 1,405,602 more chars]
