# Supplementary material for: Research topics and hotspot trends of lumbar spondylolisthesis: A text-mining study with machine learning
Source: Front Surg. 2023 Jan 6;9:1037978. doi: 10.3389/fsurg.2022.1037978 (PMC9852633; doi:10.3389/fsurg.2022.1037978)
Supplement: Supplementary file 1 [file Datasheet1.zip › forCitespace/savedrecs.txt]

FN Clarivate Analytics Web of Science
VR 1.0
PT B
AU Hovorka, I
AF Hovorka, Istvan
BA Sivananthan, S
   Sherry, E
   Warnke, P
   Miller, MD
BF Sivananthan, S
   Sherry, E
   Warnke, P
   Miller, MD
TI Spondylolysis and spondylolisthesis
SO MERCER'S TEXTBOOK OF ORTHOPAEDICS AND TRAUMA, 10TH EDITION
LA English
DT Article; Book Chapter
ID DEGENERATIVE SPONDYLOLISTHESIS; ISTHMIC SPONDYLOLISTHESIS; LUMBAR
   SPONDYLOLYSIS; PARS INTERARTICULARIS; NATURAL-HISTORY; REPAIR; SCREW;
   FIXATION; DEFECTS; FUSION
C1 [Hovorka, Istvan] Univ Nice, Dept Orthopaed & Sports Traumatol, F-06108 Nice 2, France.
   [Hovorka, Istvan] Monaco Inst Sports Med & Surg, Monaco, Monaco.
RP Hovorka, I (通讯作者)，Univ Nice, Dept Orthopaed & Sports Traumatol, F-06108 Nice 2, France.
CR Aunoble S, 2006, J SPINAL DISORD TECH, V19, P471, DOI 10.1097/01.bsd.0000211249.82823.d9
   Debusscher F, 2007, EUR SPINE J, V16, P1650, DOI 10.1007/s00586-007-0392-0
   Ekman Per, 2005, Spine J, V5, P36, DOI 10.1016/j.spinee.2004.05.249
   FARFAN HF, 1976, CLIN ORTHOP RELAT R, P40
   FREDRICKSON BE, 1984, J BONE JOINT SURG AM, V66A, P699, DOI 10.2106/00004623-198466050-00008
   Fujii K, 2004, J BONE JOINT SURG BR, V86B, P225, DOI 10.1302/0301-620X.86B2.14339
   HEFTI F, 1992, INT ORTHOP, V16, P81
   JACKSON DW, 1976, CLIN ORTHOP RELAT R, P68
   Kurd MF, 2007, J SPINAL DISORD TECH, V20, P560, DOI 10.1097/BSD.0b013e31803dcddd
   LOUIS R, 1977, INT ORTHOP, V1, P215, DOI 10.1007/BF00266339
   Matsunaga S, 2000, J NEUROSURG, V93, P194, DOI 10.3171/spi.2000.93.2.0194
   Meyerding H.W., 1932, SURG GYNECOLOGY OBST, V54, P371
   OSTERMAN K, 1993, CLIN ORTHOP RELAT R, P65
   Pai VS, 2008, INT ORTHOP, V32, P121, DOI 10.1007/s00264-006-0277-6
   Pfeil E, 1971, Z Orthop Ihre Grenzgeb, V109, P231
   PORTER RW, 1984, SPINE, V9, P755, DOI 10.1097/00007632-198410000-00018
   ROSSI F, 1978, J SPORT MED PHYS FIT, V18, P317
   Roussouly P, 2006, SPINE, V31, P2484, DOI 10.1097/01.brs.0000239155.37261.69
   ROWE GG, 1953, J BONE JOINT SURG AM, V35-A, P102, DOI 10.2106/00004623-195335010-00010
   SEMON RL, 1981, SPINE, V6, P172, DOI 10.1097/00007632-198103000-00012
   Sengupta DK, 2005, SPINE, V30, pS71, DOI 10.1097/01.brs.0000155579.88537.8e
   Swan Justin, 2006, Spine J, V6, P606, DOI 10.1016/j.spinee.2006.02.032
   VIDAL J, 1983, REV CHIR ORTHOP, V69, P17
   Wenger M, 2006, J CLIN NEUROSCI, V13, P265, DOI 10.1016/j.jocn.2005.03.028
   WILTSE LL, 1975, J BONE JOINT SURG AM, VA 57, P17, DOI 10.2106/00004623-197557010-00003
   Wiltse LLNP, 1976, CLIN ORTHOP RELAT R, V117, P17
   Yan DL, 2008, EUR SPINE J, V17, P1311, DOI 10.1007/s00586-008-0739-1
NR 27
TC 0
Z9 0
U1 0
U2 1
PU CRC PRESS-TAYLOR & FRANCIS GROUP
PI BOCA RATON
PA 6000 BROKEN SOUND PARKWAY NW, STE 300, BOCA RATON, FL 33487-2742 USA
BN 978-1-4441-2876-5; 978-0-340-94203-1
PY 2012
BP 1048
EP 1057
PG 10
WC Orthopedics; Surgery
WE Book Citation Index– Science (BKCI-S)
SC Orthopedics; Surgery
GA BD7FG
UT WOS:000362980500093
DA 2022-11-02
ER

PT J
AU Stanitski, CL
AF Stanitski, Carl L.
TI Spondylolysis and spondylolisthesis in athletes
SO OPERATIVE TECHNIQUES IN SPORTS MEDICINE
LA English
DT Article
DE isthmic disorders; spondylolysis; spondylolisthesis
ID PARS INTERARTICULARIS; LUMBAR SPONDYLOLYSIS; FOLLOW-UP; NONOPERATIVE
   TREATMENT; INSITU ARTHRODESIS; NATURAL-HISTORY; ADOLESCENTS; CHILDREN;
   PROGRESSION; SPORTS
AB A spectrum of isthmic disorders of the lumbar spine is found in athletes. Most respond to nonoperative treatment. Spondylolysis and spondylolisthesis should be considered as separate conditions. Surgical management for high-grade spondylolisthesis is controversial. No specific guidelines are available regarding return to sports after surgery for these disorders. Athletes requiring increased lumbar flexibility must be cautioned about possible inability to perform at elite levels post operatively.
C1 Med Univ S Carolina, Dept Orthopaed Surg, Charleston, SC 29425 USA.
RP Stanitski, CL (通讯作者)，87 Surfscoter Lane, Kiawah Isl, SC 29455 USA.
EM stanitsc@musc.edu
CR ALBANESE M, 1982, J PEDIATR ORTHOPED, V2, P496, DOI 10.1097/01241398-198212000-00006
   Anderson K, 2000, J PEDIATR ORTHOPED, V20, P28, DOI 10.1097/00004694-200001000-00007
   BELL DF, 1988, CLIN ORTHOP RELAT R, V236, P192
   BLANDA J, 1993, J SPINAL DISORD, V6, P406, DOI 10.1097/00002517-199306050-00007
   BRADFORD DS, 1985, SPINE, V10, P673, DOI 10.1097/00007632-198509000-00014
   BURKUS JK, 1992, J BONE JOINT SURG AM, V74A, P693, DOI 10.2106/00004623-199274050-00008
   Congeni J, 1997, AM J SPORT MED, V25, P248, DOI 10.1177/036354659702500220
   Dubousset J, 1997, CLIN ORTHOP RELAT R, P77
   Ferguson R J, 1974, J Sports Med, V2, P63
   FRENNERED AK, 1991, J PEDIATR ORTHOPED, V11, P209, DOI 10.1097/01241398-199103000-00014
   FRENNERED AK, 1991, SPINE, V16, P409, DOI 10.1097/00007632-199104000-00003
   Hollenberg GM, 2002, SPINE, V27, P181, DOI 10.1097/00007632-200201150-00012
   Ikata T, 1996, AM J SPORT MED, V24, P94, DOI 10.1177/036354659602400117
   JOHNSON GV, 1992, J BONE JOINT SURG BR, V74, P426, DOI 10.1302/0301-620X.74B3.1587895
   Kakiuchi M, 1997, J BONE JOINT SURG AM, V79A, P818, DOI 10.2106/00004623-199706000-00003
   KOICHI S, 1998, SPINE, V23, P1442
   Lonstein JE, 1999, SPINE, V24, P2640, DOI 10.1097/00007632-199912150-00011
   LUSINS JO, 1994, SPINE, V19, P608, DOI 10.1097/00007632-199403000-00018
   Marchetti Pier Giorgio, 1997, P1211
   MICHELI LJ, 1985, CLIN ORTHOP RELAT R, P152
   Molinari MRW, 1999, SPINE, V24, P1701, DOI 10.1097/00007632-199908150-00012
   MONTGOMERY DC, 2002, SR 38 ANN M QUEB CIT
   Muschik M, 1996, J PEDIATR ORTHOPED, V16, P364, DOI 10.1097/01241398-199605000-00014
   Petraco DM, 1996, SPINE, V21, P1133, DOI 10.1097/00007632-199605150-00002
   PIZZUTILLO PD, 1989, J PEDIATR ORTHOPED, V9, P538, DOI 10.1097/01241398-198909010-00007
   PIZZUTILLO PD, 1986, J PEDIATR ORTHOPED, V6, P311, DOI 10.1097/01241398-198605000-00010
   Rubery PT, 2002, SPINE, V27, P423, DOI 10.1097/00007632-200202150-00019
   Sagi HC, 1998, SPINE, V23, P1635, DOI 10.1097/00007632-199808010-00002
   SCHOENECKER PL, 1990, J BONE JOINT SURG AM, V72A, P369, DOI 10.2106/00004623-199072030-00008
   SEITSALO S, 1988, J PEDIATR ORTHOPED, V8, P516, DOI 10.1097/01241398-198809000-00003
   SEITSALO S, 1990, J BONE JOINT SURG BR, V72, P259, DOI 10.1302/0301-620X.72B2.2312566
   SEITSALO S, 1991, SPINE, V16, P417, DOI 10.1097/00007632-199104000-00004
   Soler T, 2000, AM J SPORT MED, V28, P57, DOI 10.1177/03635465000280012101
   STEINER ME, 1985, SPINE, V10, P937, DOI 10.1097/00007632-198512000-00013
NR 34
TC 9
Z9 9
U1 0
U2 9
PU W B SAUNDERS CO-ELSEVIER INC
PI PHILADELPHIA
PA 1600 JOHN F KENNEDY BOULEVARD, STE 1800, PHILADELPHIA, PA 19103-2899 USA
SN 1060-1872
EI 1557-9794
J9 OPER TECHN SPORT MED
JI Oper. Tech. Sports Med.
PD JUL
PY 2006
VL 14
IS 3
BP 141
EP 146
DI 10.1053/j.otsm.2006.04.008
PG 6
WC Sport Sciences; Surgery
WE Science Citation Index Expanded (SCI-EXPANDED)
SC Sport Sciences; Surgery
GA 110AB
UT WOS:000242349600004
DA 2022-11-02
ER

PT J
AU Standaert, CJ
AF Standaert, CJ
TI Spondylolysis in the adolescent athlete
SO CLINICAL JOURNAL OF SPORT MEDICINE
LA English
DT Article
ID PARS INTERARTICULARIS; SYMPTOMATIC SPONDYLOLYSIS; LUMBAR SPONDYLOLYSIS;
   SPONDYLOLISTHESIS; SPECT
C1 Puget Sound Sports & Spine Phys, Seattle, WA 98122 USA.
RP Standaert, CJ (通讯作者)，Puget Sound Sports & Spine Phys, 1600 E Jefferson,Suite 401, Seattle, WA 98122 USA.
CR Anderson K, 2000, J PEDIATR ORTHOPED, V20, P28, DOI 10.1097/00004694-200001000-00007
   AXELSSON P, 1992, SPINE, V17, P678, DOI 10.1097/00007632-199206000-00007
   BELLAH RD, 1991, RADIOLOGY, V180, P509, DOI 10.1148/radiology.180.2.1829845
   BLANDA J, 1993, J SPINAL DISORD, V6, P406, DOI 10.1097/00002517-199306050-00007
   Calmels P, 1996, REV RHUM, V63, P285
   COLLIER BD, 1985, RADIOLOGY, V154, P207, DOI 10.1148/radiology.154.1.3155479
   CONGENI J, 1997, AM J SPORTS MED, V25, P2148
   FREDRICKSON BE, 1984, J BONE JOINT SURG AM, V66A, P699, DOI 10.2106/00004623-198466050-00008
   JACKSON DW, 1981, AM J SPORT MED, V9, P304, DOI 10.1177/036354658100900504
   KATOH S, 1997, P N AM SPIN SOC M NE, P222
   LOWE J, 1984, SPINE, V9, P653, DOI 10.1097/00007632-198409000-00019
   LUSINS JO, 1994, SPINE, V19, P608, DOI 10.1097/00007632-199403000-00018
   MORITA T, 1995, J BONE JOINT SURG BR, V77B, P620, DOI 10.1302/0301-620X.77B4.7615609
   STEINER ME, 1985, SPINE, V10, P937, DOI 10.1097/00007632-198512000-00013
   YAMANE T, 1993, J BONE JOINT SURG BR, V75, P764, DOI 10.1302/0301-620X.75B5.8376435
NR 15
TC 36
Z9 37
U1 0
U2 17
PU LIPPINCOTT WILLIAMS & WILKINS
PI PHILADELPHIA
PA 530 WALNUT ST, PHILADELPHIA, PA 19106-3621 USA
SN 1050-642X
J9 CLIN J SPORT MED
JI Clin. J. Sport Med.
PD MAR
PY 2002
VL 12
IS 2
BP 119
EP 122
DI 10.1097/00042752-200203000-00009
PG 4
WC Orthopedics; Physiology; Sport Sciences
WE Science Citation Index Expanded (SCI-EXPANDED)
SC Orthopedics; Physiology; Sport Sciences
GA 540WM
UT WOS:000174953900008
PM 11953559
DA 2022-11-02
ER

PT J
AU Aoki, Y
   Takahashi, H
   Nakajima, A
   Kubota, G
   Watanabe, A
   Nakajima, T
   Eguchi, Y
   Orita, S
   Fukuchi, H
   Yanagawa, N
   Nakagawa, K
   Ohtori, S
AF Aoki, Yasuchika
   Takahashi, Hiroshi
   Nakajima, Arata
   Kubota, Go
   Watanabe, Atsuya
   Nakajima, Takayuki
   Eguchi, Yawara
   Orita, Sumihisa
   Fukuchi, Hiroyuki
   Yanagawa, Noriyuki
   Nakagawa, Koichi
   Ohtori, Seiji
TI Prevalence of lumbar spondylolysis and spondylolisthesis in patients
   with degenerative spinal disease
SO SCIENTIFIC REPORTS
LA English
DT Article
ID BACK-PAIN; ADULTS
AB Lumbar spondylolysis generally occurs in adolescent athletes. Bony union can be expected with conservative treatment, however, the fracture does not heal in some cases. When the fracture becomes a pseudoarthrosis, spondylolysis patients have the potential to develop isthmic spondylolisthesis. A cross-sectional study was performed to determine the incidence of spondylolysis and spondylolisthesis, and to elucidate when and how often spondylolisthesis occurs in patients with or without spondylolysis. Patients undergoing computed tomography (CT) scans of abdominal or lumbar regions for reasons other than low back pain were included (n=580). Reconstruction CT images were obtained, and the prevalence of spondylolysis and spondylolisthesis were evaluated. Of the 580 patients, 37 patients (6.4%) had spondylolysis. Of these 37 patients, 19 patients (51.4%) showed spondylolisthesis, whereas only 7.4% of non-spondylolysis patients showed spondylolisthesis (p<0.05). When excluding unilateral spondylolysis, 90% (18/20) of spondylolysis patients aged <greater than or equal to>60 years-old showed spondylolisthesis. None of the patients with isthmic spondylolisthesis had received fusion surgery, suggesting that most of these patients didn't have a severe disability requiring surgical treatment. Our results showed that the majority of bilateral spondylolysis patients aged >= 60 years-old show spondylolisthesis, and suggest that spondylolisthesis occurs very frequently and may develop at a younger age when spondylolysis exists.
C1 [Aoki, Yasuchika; Kubota, Go; Watanabe, Atsuya; Nakajima, Takayuki] Eastern Chiba Med Ctr, Dept Orthopaed Surg, Togane, Japan.
   [Takahashi, Hiroshi; Nakajima, Arata; Nakagawa, Koichi] Toho Univ, Sakura Med Ctr, Dept Orthopaed Surg, Sakura, Japan.
   [Eguchi, Yawara; Orita, Sumihisa; Ohtori, Seiji] Chiba Univ, Grad Sch Med, Dept Orthopaed Surg, Chiba, Japan.
   [Aoki, Yasuchika; Kubota, Go; Watanabe, Atsuya; Nakajima, Takayuki] Chiba Univ, Grad Sch Med, Dept Gen Med Sci, Chiba, Japan.
   [Fukuchi, Hiroyuki; Yanagawa, Noriyuki] Eastern Chiba Med Ctr, Dept Radiol, Togane, Japan.
RP Aoki, Y (通讯作者)，Eastern Chiba Med Ctr, Dept Orthopaed Surg, Togane, Japan.; Aoki, Y (通讯作者)，Chiba Univ, Grad Sch Med, Dept Gen Med Sci, Chiba, Japan.
EM yasuaoki35@fc4.so-net.ne.jp
RI Takahashi, Hiroshi/ABI-6573-2020
OI Takahashi, Hiroshi/0000-0002-3497-4802; Orita,
   Sumihisa/0000-0003-2676-5469; Aoki, Yasuchika/0000-0002-1018-9527
CR Beutler WJ, 2003, SPINE, V28, P1027, DOI 10.1097/00007632-200305150-00014
   Brinjikji W, 2015, AM J NEURORADIOL, V36, P2394, DOI 10.3174/ajnr.A4498
   Brooks BK, 2010, SKELETAL RADIOL, V39, P669, DOI 10.1007/s00256-009-0825-4
   Floman Y, 2000, SPINE, V25, P342, DOI 10.1097/00007632-200002010-00014
   Fujii K, 2004, J BONE JOINT SURG BR, V86B, P225, DOI 10.1302/0301-620X.86B2.14339
   Ishida Y, 1999, J BONE JOINT SURG BR, V81B, P240, DOI 10.1302/0301-620X.81B2.9302
   Lemoine T, 2018, EUR SPINE J, V27, P1067, DOI 10.1007/s00586-017-5339-5
   MICHELI LJ, 1995, ARCH PEDIAT ADOL MED, V149, P15, DOI 10.1001/archpedi.1995.02170130017004
   Niggemann P, 2011, SPINE, V36, pE1463, DOI 10.1097/BRS.0b013e3181d47a0e
   Sairyo K, 2012, J NEUROSURG-SPINE, V16, P610, DOI 10.3171/2012.2.SPINE10914
   Sakai T, 2010, J ORTHOP SCI, V15, P281, DOI 10.1007/s00776-010-1454-4
   Sakai T, 2009, SPINE, V34, P2346, DOI 10.1097/BRS.0b013e3181b4abbe
   Seitsalo S, 1997, Eur Spine J, V6, P393, DOI 10.1007/BF01834066
   Sonne-Holm S, 2007, EUR SPINE J, V16, P821, DOI 10.1007/s00586-006-0250-5
NR 14
TC 10
Z9 12
U1 0
U2 3
PU NATURE PORTFOLIO
PI BERLIN
PA HEIDELBERGER PLATZ 3, BERLIN, 14197, GERMANY
SN 2045-2322
J9 SCI REP-UK
JI Sci Rep
PD APR 21
PY 2020
VL 10
IS 1
AR 6739
DI 10.1038/s41598-020-63784-0
PG 4
WC Multidisciplinary Sciences
WE Science Citation Index Expanded (SCI-EXPANDED)
SC Science & Technology - Other Topics
GA NA4DE
UT WOS:000559764600012
PM 32317683
OA gold, Green Published
DA 2022-11-02
ER

PT J
AU Chung, CC
   Shimer, AL
AF Chung, Christopher C.
   Shimer, Adam L.
TI Lumbosacral Spondylolysis and Spondylolisthesis
SO CLINICS IN SPORTS MEDICINE
LA English
DT Article
DE Athlete; Spondylolysis; Spondylolisthesis; Pars interarticularis; Return
   to activity; Pars stress reaction
ID LOW-BACK-PAIN; EMISSION COMPUTERIZED-TOMOGRAPHY; GRADE ISTHMIC
   SPONDYLOLISTHESIS; IN-SITU ARTHRODESIS; PARS INTERARTICULARIS;
   LONG-TERM; LUMBAR SPONDYLOLYSIS; NONOPERATIVE TREATMENT;
   SURGICAL-TREATMENT; STRESS REACTIONS
C1 [Chung, Christopher C.; Shimer, Adam L.] Univ Virginia, Dept Orthopaed Surg, POB 800159, Charlottesville, VA 22908 USA.
RP Shimer, AL (通讯作者)，Univ Virginia, Dept Orthopaed Surg, POB 800159, Charlottesville, VA 22908 USA.
EM ALS5C@hscmail.mcc.virginia.edu
CR ALBANESE M, 1982, J PEDIATR ORTHOPED, V2, P496, DOI 10.1097/01241398-198212000-00006
   Alqarni AM, 2015, PHYS THER SPORT, V16, P268, DOI 10.1016/j.ptsp.2014.12.005
   Alvarez-Diaz P, 2011, KNEE SURG SPORT TR A, V19, P2111, DOI 10.1007/s00167-011-1447-7
   Alyas F, 2007, BRIT J SPORT MED, V41, P836, DOI 10.1136/bjsm.2007.037747
   Anderson K, 2000, J PEDIATR ORTHOPED, V20, P28, DOI 10.1097/00004694-200001000-00007
   Ang EC, 2016, SKELETAL RADIOL, V45, P1533, DOI 10.1007/s00256-016-2475-7
   Arendt EA, 1997, CLIN SPORT MED, V16, P291, DOI 10.1016/S0278-5919(05)70023-5
   AXELSSON P, 1992, SPINE, V17, P678, DOI 10.1097/00007632-199206000-00007
   Bartochowski Lukasz, 2017, Eur J Orthop Surg Traumatol, V27, P1011, DOI 10.1007/s00590-017-1974-0
   Beck Nicholas A, 2013, J Bone Joint Surg Am, V95, pe65, DOI 10.2106/JBJS.L.00824
   BELL DF, 1988, CLIN ORTHOP RELAT R, P192
   BELLAH RD, 1991, RADIOLOGY, V180, P509, DOI 10.1148/radiology.180.2.1829845
   Berger RG, 2019, CURR OPIN PEDIATR, V31, P61, DOI 10.1097/MOP.0000000000000706
   BLANDA J, 1993, J SPINAL DISORD, V6, P406, DOI 10.1097/00002517-199306050-00007
   Bouras Theodoros, 2015, Eur J Orthop Surg Traumatol, V25 Suppl 1, pS167, DOI 10.1007/s00590-014-1560-7
   BOXALL D, 1979, J BONE JOINT SURG AM, V61, P479, DOI 10.2106/00004623-197961040-00001
   Buck J E, 1970, J Bone Joint Surg Br, V52, P432
   BURKUS JK, 1992, J BONE JOINT SURG AM, V74A, P693, DOI 10.2106/00004623-199274050-00008
   Burnett Mark G, 2006, Neurosurg Focus, V21, pE5
   Campbell RSD, 2005, SKELETAL RADIOL, V34, P63, DOI 10.1007/s00256-004-0878-3
   Cheung EV, 2006, J AM ACAD ORTHOP SUR, V14, P488, DOI 10.5435/00124635-200608000-00006
   Cheung KK, 2018, EUR J RADIOL, V108, P28, DOI 10.1016/j.ejrad.2018.08.029
   CIULLO JV, 1985, CLIN SPORT MED, V4, P95
   COLLIER BD, 1985, RADIOLOGY, V154, P207, DOI 10.1148/radiology.154.1.3155479
   Crawford Charles H 3rd, 2015, Spine Deform, V3, P12, DOI 10.1016/j.jspd.2014.06.005
   d'Hemecourt PA, 2002, ORTHOPEDICS, V25, P653
   DANIELSON BI, 1991, SPINE, V16, P422, DOI 10.1097/00007632-199104000-00005
   De Luigi AJ, 2014, PHYS MED REH CLIN N, V25, P763, DOI 10.1016/j.pmr.2014.06.004
   Debnath UK, 2018, GLOB SPINE J, V8, P121, DOI 10.1177/2192568217713008
   Debnath UK, 2003, J BONE JOINT SURG BR, V85B, P244, DOI 10.1302/0301-620X.85B2.13074
   DEWALD RL, 1981, J BONE JOINT SURG AM, V63, P619, DOI 10.2106/00004623-198163040-00012
   DICK WT, 1988, CLIN ORTHOP RELAT R, P70
   Dunn AJ, 2008, SKELETAL RADIOL, V37, P443, DOI 10.1007/s00256-008-0449-0
   Dutton JAE, 2000, CLIN NUCL MED, V25, P93, DOI 10.1097/00003072-200002000-00001
   Eck JC, 2004, CLIN SPORT MED, V23, P367, DOI 10.1016/j.csm.2004.03.002
   El Rassi G, 2013, AM J PHYS MED REHAB, V92, P1070, DOI 10.1097/PHM.0b013e318296da7e
   Fadell MF, 2015, PEDIATR RADIOL, V45, P1026, DOI 10.1007/s00247-015-3278-z
   FISK J R, 1978, Spine, V3, P234, DOI 10.1097/00007632-197809000-00009
   FREDRICKSON BE, 1984, J BONE JOINT SURG AM, V66A, P699, DOI 10.2106/00004623-198466050-00008
   FRENNERED AK, 1991, J PEDIATR ORTHOPED, V11, P209, DOI 10.1097/01241398-199103000-00014
   Gaddikeri S, 2018, J NEUROIMAGING, V28, P635, DOI 10.1111/jon.12533
   Ganiyusufoglu AK, 2010, CLIN RADIOL, V65, P902, DOI 10.1016/j.crad.2010.06.011
   Gillis CC, 2015, CLIN NEUROL NEUROSUR, V139, P29, DOI 10.1016/j.clineuro.2015.08.024
   Gottlieb LM, 2016, JAMA PEDIATR, V170, DOI 10.1001/jamapediatrics.2016.2521
   Grazina R, 2019, PHYS THER SPORT, V37, P34, DOI 10.1016/j.ptsp.2019.02.005
   Gregory PL, 2005, CLIN J SPORT MED, V15, P79, DOI 10.1097/01.jsm.0000152710.82225.3d
   Gregory PL, 2004, EUR SPINE J, V13, P503, DOI 10.1007/s00586-004-0696-2
   Grodahl LHJ, 2016, MANUAL THER, V24, P7, DOI 10.1016/j.math.2016.03.011
   Grzegorzewski A, 2000, J PEDIATR ORTHOPED, V20, P506, DOI 10.1097/00004694-200007000-00016
   HARDCASTLE PH, 1993, J BONE JOINT SURG BR, V75, P398, DOI 10.1302/0301-620X.75B3.8496207
   HAUKIPURO K, 1978, CLIN GENET, V13, P471
   Helenius I, 2005, SPINE, V30, P336, DOI 10.1097/01.brs.0000152375.13316.6a
   HENSINGER R N, 1976, Spine, V1, P207, DOI 10.1097/00007632-197612000-00005
   Herman MJ, 2005, CLIN ORTHOP RELAT R, P46, DOI 10.1097/01.blo.0000162992.25677.7b
   Hioki A, 2012, SPINE, V37, P802, DOI 10.1097/BRS.0b013e318232303a
   Hollenberg GM, 2002, SPINE, V27, P181, DOI 10.1097/00007632-200201150-00012
   Horn SR, 2018, BULL HOSP JT DIS, V76, P246
   Iwamoto J, 2004, SCAND J MED SCI SPOR, V14, P346, DOI 10.1111/j.1600-0838.2004.00379.x
   JACKSON DW, 1976, CLIN ORTHOP RELAT R, P68
   JACKSON DW, 1981, AM J SPORT MED, V9, P304, DOI 10.1177/036354658100900504
   Jalanko T, 2011, EUR SPINE J, V20, P766, DOI 10.1007/s00586-010-1591-7
   JENSEN MC, 1994, NEW ENGL J MED, V331, P69, DOI 10.1056/NEJM199407143310201
   Jin MR, 2020, BMC MUSCULOSKEL DIS, V21, DOI 10.1186/s12891-020-03365-4
   JOHNSON JR, 1983, J BONE JOINT SURG BR, V65, P43
   Kakiuchi M, 1997, J BONE JOINT SURG AM, V79A, P818, DOI 10.2106/00004623-199706000-00003
   Klein G, 2009, J PEDIATR ORTHOPED, V29, P146, DOI 10.1097/BPO.0b013e3181977fc5
   Kobayashi A, 2013, AM J SPORT MED, V41, P169, DOI 10.1177/0363546512464946
   Kolcun JPG, 2017, ASIAN SPINE J, V11, P832, DOI 10.4184/asj.2017.11.5.832
   Kurd MF, 2007, J SPINAL DISORD TECH, V20, P560, DOI 10.1097/BSD.0b013e31803dcddd
   Lamberg T, 2007, J BONE JOINT SURG AM, V89A, P512, DOI 10.2106/JBJS.E.00545
   LANTZ SA, 1986, SPINE, V11, P838, DOI 10.1097/00007632-198610000-00020
   LENKE LG, 1992, J SPINAL DISORD, V5, P433, DOI 10.1097/00002517-199212000-00008
   Leone A, 2011, SKELETAL RADIOL, V40, P683, DOI 10.1007/s00256-010-0942-0
   Longo UG, 2014, J BONE JOINT SURG AM, V96A, P53, DOI 10.2106/JBJS.L.01012
   Lulling FAK, 2014, ORTHOP J SPORTS MED, V2, DOI 10.1177/2325967114528862
   Mac-Thiong JM, 2006, EUR SPINE J, V15, P1425, DOI 10.1007/s00586-006-0101-4
   Mac-Thiong JM, 2008, SCOLIOSIS SPINAL DIS, V3, DOI 10.1186/1748-7161-3-19
   Marchetti Pier Giorgio, 1997, P1211
   MATTHIASS HH, 1986, CLIN ORTHOP RELAT R, P34
   McCleary Michael D, 2007, Curr Sports Med Rep, V6, P62
   Menga EN, 2014, SPINE, V39, P104, DOI 10.1097/BRS.0000000000000043
   Meyerding H.W., 1932, SURG GYNECOLOGY OBST, V54, P371
   MEYERS SP, 1991, SKELETAL RADIOL, V20, P499
   MICHELI LJ, 1995, ARCH PEDIAT ADOL MED, V149, P15, DOI 10.1001/archpedi.1995.02170130017004
   Millard L, 1976, J Ark Med Soc, V72, P339
   Miller R, 2013, J PEDIATR ORTHOPED, V33, P282, DOI 10.1097/BPO.0b013e318287fffb
   Miller SF, 2004, AM J SPORT MED, V32, P928, DOI 10.1177/0363546503262194
   Millson HB, 2004, BRIT J SPORT MED, V38, P586, DOI 10.1136/bjsm.2003.006585
   Molinari MRW, 1999, SPINE, V24, P1701, DOI 10.1097/00007632-199908150-00012
   Morimoto M, 2019, SPINE SURG RELAT RES, V3, P49, DOI 10.22603/ssrr.2017-0099
   MORITA T, 1995, J BONE JOINT SURG BR, V77B, P620, DOI 10.1302/0301-620X.77B4.7615609
   MORSCHER E, 1984, ARCH ORTHOP TRAUM SU, V103, P175, DOI 10.1007/BF00435550
   Muschik M, 1996, J PEDIATR ORTHOPED, V16, P364, DOI 10.1097/01241398-199605000-00014
   Muschik M, 1997, SPINE, V22, P2036, DOI 10.1097/00007632-199709010-00020
   Newton PO, 1997, J PEDIATR ORTHOPED, V17, P754, DOI 10.1097/00004694-199711000-00010
   NICOL RO, 1986, SPINE, V11, P1027, DOI 10.1097/00007632-198612000-00011
   Nitta A, 2016, ORTHOPEDICS, V39, pE434, DOI 10.3928/01477447-20160404-07
   Nourbakhsh A, 2017, SPINE, V42, pE691, DOI 10.1097/BRS.0000000000001929
   Nozawa S, 2003, AM J SPORT MED, V31, P359, DOI 10.1177/03635465030310030601
   Nyska M, 2000, INT J SPORTS MED, V21, P375, DOI 10.1055/s-2000-3780
   O'Sullivan PB, 1997, SPINE, V22, P2959, DOI 10.1097/00007632-199712150-00020
   Petraco DM, 1996, SPINE, V21, P1133, DOI 10.1097/00007632-199605150-00002
   PIZZUTILLO PD, 1989, J PEDIATR ORTHOPED, V9, P538, DOI 10.1097/01241398-198909010-00007
   Poussa M, 2006, SPINE, V31, P583, DOI 10.1097/01.brs.0000201401.17944.f7
   POUSSA M, 1993, SPINE, V18, P894, DOI 10.1097/00007632-199306000-00014
   Radcliff KE, 2009, CURR SPORT MED REP, V8, P35, DOI 10.1249/JSR.0b013e318194f89e
   Rajeswaran G, 2014, SKELETAL RADIOL, V43, P925, DOI 10.1007/s00256-014-1862-1
   Reitman CA, 2002, SPINE, V27, pE174, DOI 10.1097/00007632-200203150-00022
   ROCA J, 1989, CLIN ORTHOP RELAT R, P86
   ROSENBERG NJ, 1981, SPINE, V6, P35, DOI 10.1097/00007632-198101000-00005
   ROSSI F, 1990, J SPORT MED PHYS FIT, V30, P450
   ROTHMAN SLG, 1984, AM J NEURORADIOL, V5, P81
   Rubery PT, 2002, SPINE, V27, P423, DOI 10.1097/00007632-200202150-00019
   Ruiz-Cotorro A, 2006, BRIT J SPORT MED, V40, P441, DOI 10.1136/bjsm.2005.023960
   Sairyo K, 2012, J NEUROSURG-SPINE, V16, P610, DOI 10.3171/2012.2.SPINE10914
   Sakai T, 2016, EUR SPINE J, V25, P602, DOI 10.1007/s00586-015-4029-4
   Sakai T, 2009, SPINE, V34, P2346, DOI 10.1097/BRS.0b013e3181b4abbe
   Schar RT, 2017, EUR SPINE J, V26, P679, DOI 10.1007/s00586-017-4964-3
   SCHOENECKER PL, 1990, J BONE JOINT SURG AM, V72A, P369, DOI 10.2106/00004623-199072030-00008
   Schroeder GD, 2016, EUR SPINE J, V25, P2842, DOI 10.1007/s00586-016-4647-5
   SEITSALO S, 1988, SPINE, V13, P899, DOI 10.1097/00007632-198808000-00005
   SEITSALO S, 1990, J BONE JOINT SURG BR, V72, P259, DOI 10.1302/0301-620X.72B2.2312566
   SEITSALO S, 1991, SPINE, V16, P417, DOI 10.1097/00007632-199104000-00004
   Selhorst M, 2017, CLIN J SPORT MED, V27, P296, DOI 10.1097/JSM.0000000000000334
   Selhorst M, 2016, J ORTHOP SPORT PHYS, V46, P1029, DOI 10.2519/jospt.2016.7028
   Soler T, 2000, AM J SPORT MED, V28, P57, DOI 10.1177/03635465000280012101
   Standaert CJ, 2007, ARCH PHYS MED REHAB, V88, P537, DOI 10.1016/j.apmr.2007.01.007
   Standaert CJ, 2002, CLIN J SPORT MED, V12, P119, DOI 10.1097/00042752-200203000-00009
   STEINER ME, 1985, SPINE, V10, P937, DOI 10.1097/00007632-198512000-00013
   Sutton JH, 2012, J SPINAL DISORD TECH, V25, P422, DOI 10.1097/BSD.0b013e318236ba6c
   Sys J, 2001, EUR SPINE J, V10, P498, DOI 10.1007/s005860100326
   Takemitsu M, 2006, SPINE, V31, P909, DOI 10.1097/01.brs.0000209308.19642.96
   Tallarico RA, 2008, SPORTS MED ARTHROSC, V16, P32, DOI 10.1097/JSA.0b013e318163be50
   TEPLICK JG, 1986, AM J NEURORADIOL, V7, P479
   Trout AT, 2015, RADIOGRAPHICS, V35, P819, DOI 10.1148/rg.2015140092
   Tsirikos AI, 2016, BONE JOINT J, V98B, P88, DOI 10.1302/0301-620X.98B1.35672
   WILTSE LL, 1976, CLIN ORTHOP RELAT R, P23
   WILTSE LL, 1976, CLIN ORTHOP RELAT R, P92
   WILTSE LL, 1962, J BONE JOINT SURG AM, V44, P539, DOI 10.2106/00004623-196244030-00011
   Yang JG, 2013, CLIN NUCL MED, V38, P110, DOI 10.1097/RLU.0b013e318279fd23
   Zhu Xiaolong, 2015, Zhongguo Xiu Fu Chong Jian Wai Ke Za Zhi, V29, P1244
NR 141
TC 3
Z9 4
U1 2
U2 2
PU W B SAUNDERS CO-ELSEVIER INC
PI PHILADELPHIA
PA 1600 JOHN F KENNEDY BOULEVARD, STE 1800, PHILADELPHIA, PA 19103-2899 USA
SN 0278-5919
EI 1556-228X
J9 CLIN SPORT MED
JI Clin. Sports Med.
PD JUL
PY 2021
VL 40
IS 3
BP 471
EP 490
DI 10.1016/j.csm.2021.03.004
EA MAY 2021
PG 20
WC Sport Sciences
WE Science Citation Index Expanded (SCI-EXPANDED)
SC Sport Sciences
GA SJ1AZ
UT WOS:000655262800004
PM 34051941
DA 2022-11-02
ER

PT J
AU Liu, XY
   Wang, LL
   Yuan, SM
   Tian, YH
   Zheng, YP
   Li, JM
AF Liu, Xinyu
   Wang, Lianlei
   Yuan, Suomao
   Tian, Yonghao
   Zheng, Yanping
   Li, Jianmin
TI Multiple-level lumbar spondylolysis and spondylolisthesis
SO JOURNAL OF NEUROSURGERY-SPINE
LA English
DT Article
DE lumbar spine; multiple-level; spondylolisthesis; spondylolysis
ID REPAIR
AB OBJECT Lumbar spondylolysis and isthmic spondylolisthesis occur most commonly at only one spinal level. The authors report on 13 cases of lumbar spondylolysis with spondylolisthesis at multiple levels.
   METHODS During July 2007 March 2012, multiple-level spondylolysis associated with spondylolisthesis was diagnosed in 13 patients (10 male, 3 female) at Qilu Hospital of Shandong University. The mean patient age was 43.5 +/- 14.6 years. The duration of low-back pain was 11.7 +/- 5.1 months. Spondylolysis occurred at L-2 in 2 patients, L-3 in 4 patients, L-4 in all patients, and L-5 in 5 patients. Spondylolysis occurred at 3 spinal levels in 3 patients and at 2 levels in 10 patients. All patients had spondylolisthesis at 1 or 2 levels. Japanese Orthopaedic Association and visual analog scale scores were used to evaluate preoperative and postoperative neurological function and low-back pain. All patients underwent pedicle screw fixation and interbody fusion or direct pars interarticularis repair.
   RESULTS Both low-back pain scores improved significantly after surgery (p < 0.05). Postoperative radiographs or CT scans showed satisfactory interbody fusion or pars interarticularis healing. No breakage, dislodging, or loosening of the pedicle screw hardware was observed for any patient.
   CONCLUSIONS Multiple-level lumbar spondylolysis and,spondylolisthesis occurred more often in men. Most multiple-level lumbar spondylolysis occurred at 2 spinal levels and was associated with sports, trauma, or heavy labor. Multiple-level lumbar spondylolysis occurred mostly at L3-5; associated spondylolisthesis usually occurred at L-4 and L-5, mostly at L-4. The treatment principle was the same as that for single-level spondylolisthesis.
C1 [Liu, Xinyu; Wang, Lianlei; Yuan, Suomao; Tian, Yonghao; Zheng, Yanping; Li, Jianmin] Shandong Univ, Qilu Hosp, Dept Orthoped Surg, Jinan 250012, Shandong, Peoples R China.
RP Liu, XY (通讯作者)，Shandong Univ, Qilu Hosp, Dept Orthoped Surg, 107 Wenhua Rd, Jinan 250012, Shandong, Peoples R China.
EM newyuliu@hotmail.com
CR Al-Khawashki H, 2001, Spine (Phila Pa 1976), V26, pE542, DOI 10.1097/00007632-200112010-00021
   Chung CH, 2007, J SPINAL DISORD TECH, V20, P399, DOI 10.1097/01.bsd.0000211253.67576.90
   Dunn AS, 2009, J CHIROPR MED, V8, P125, DOI 10.1016/j.jcm.2009.04.003
   Ganju A, 2002, NEUROSURG FOCUS, V13, P1
   GRANTHAM SA, 1975, J BONE JOINT SURG AM, V57, P713, DOI 10.2106/00004623-197557050-00031
   HW Meyerding, 1932, SURG GYNECOL OBSTET, V54, P371
   Ogawa H, 2007, J SPINAL DISORD TECH, V20, P521, DOI 10.1097/BSD.0b013e3180335c1f
   RAVICHANDRAN G, 1980, SPINE, V5, P552, DOI 10.1097/00007632-198011000-00011
   Sakai T, 2009, SPINE, V34, P2346, DOI 10.1097/BRS.0b013e3181b4abbe
   WILTSE LL, 1975, J BONE JOINT SURG AM, VA 57, P17, DOI 10.2106/00004623-197557010-00003
   Wong Leong C, 2004, J Can Chiropr Assoc, V48, P142
NR 11
TC 8
Z9 11
U1 0
U2 6
PU AMER ASSOC NEUROLOGICAL SURGEONS
PI ROLLING MEADOWS
PA 5550 MEADOWBROOK DRIVE, ROLLING MEADOWS, IL 60008 USA
SN 1547-5654
EI 1547-5646
J9 J NEUROSURG-SPINE
JI J. Neurosurg.-Spine
PD MAR
PY 2015
VL 22
IS 3
BP 283
EP 287
DI 10.3171/2014.10.SPINE14415
PG 5
WC Clinical Neurology; Surgery
WE Science Citation Index Expanded (SCI-EXPANDED)
SC Neurosciences & Neurology; Surgery
GA CC3RG
UT WOS:000350266300009
PM 25525958
OA Bronze
DA 2022-11-02
ER

PT B
AU Pugely, AJ
   Weinstein, SL
AF Pugely, Andrew J.
   Weinstein, Stuart L.
BA Fessler, RG
   Sekhar, LN
BF Fessler, RG
   Sekhar, LN
TI Spondylolysis and Spondylolisthesis in Children
SO ATLAS OF NEUROSURGICAL TECHNIQUES: SPINE AND PERIPHERAL NERVES, 2ND
   EDITION
LA English
DT Article; Book Chapter
ID FUSION IN-SITU; TERM-FOLLOW-UP; HIGH-GRADE; ISTHMIC SPONDYLOLISTHESIS;
   PARS INTERARTICULARIS; LUMBAR SPONDYLOLYSIS; SCREW CONSTRUCT;
   NATURAL-HISTORY; STRESS INJURIES; DIRECT REPAIR
C1 [Pugely, Andrew J.] Univ Iowa, Dept Orthoped Surg, Iowa City, IA 52242 USA.
   [Weinstein, Stuart L.] Univ Hosp, Dept Orthoped Surg, Orthopaed Surg, Iowa City, IA USA.
   [Weinstein, Stuart L.] Univ Hosp, Dept Orthoped Surg, Pediat, Iowa City, IA USA.
RP Pugely, AJ (通讯作者)，Univ Iowa, Dept Orthoped Surg, Iowa City, IA 52242 USA.
CR ABDU WA, 1994, SPINE, V19, P710, DOI 10.1097/00007632-199403001-00011
   ALBANESE M, 1982, J PEDIATR ORTHOPED, V2, P496, DOI 10.1097/01241398-198212000-00006
   Anderson K, 2000, J PEDIATR ORTHOPED, V20, P28, DOI 10.1097/00004694-200001000-00007
   Beck Nicholas A, 2013, J Bone Joint Surg Am, V95, pe65, DOI 10.2106/JBJS.L.00824
   Beutler WJ, 2003, SPINE, V28, P1027, DOI 10.1097/00007632-200305150-00014
   BOHLMAN HH, 1982, J BONE JOINT SURG AM, V64, P415, DOI 10.2106/00004623-198264030-00012
   BOXALL D, 1979, J BONE JOINT SURG AM, V61, P479, DOI 10.2106/00004623-197961040-00001
   BRADFORD DS, 1985, SPINE, V10, P673, DOI 10.1097/00007632-198509000-00014
   Buck J E, 1970, J Bone Joint Surg Br, V52, P432
   Debnath UK, 2007, SPINE, V32, P995, DOI 10.1097/01.brs.0000260978.10073.90
   Dubousset J, 1997, CLIN ORTHOP RELAT R, P77
   Dubousset Jean, 1994, P479
   Dunn AJ, 2008, SKELETAL RADIOL, V37, P443, DOI 10.1007/s00256-008-0449-0
   FREDRICKSON BE, 1984, J BONE JOINT SURG AM, V66A, P699, DOI 10.2106/00004623-198466050-00008
   Fujii K, 2004, J BONE JOINT SURG BR, V86B, P225, DOI 10.1302/0301-620X.86B2.14339
   Gillet P, 1999, SPINE, V24, P1252, DOI 10.1097/00007632-199906150-00014
   Gregory PL, 2005, CLIN J SPORT MED, V15, P79, DOI 10.1097/01.jsm.0000152710.82225.3d
   Hammerberg KW, 2005, SPINE, V30, pS4, DOI 10.1097/01.brs.0000155576.62159.1c
   HARRIS IE, 1987, J BONE JOINT SURG AM, V69A, P960, DOI 10.2106/00004623-198769070-00002
   HERKOWITZ HN, 1991, J BONE JOINT SURG AM, V73A, P802, DOI 10.2106/00004623-199173060-00002
   Herman MJ, 2005, CLIN ORTHOP RELAT R, P46, DOI 10.1097/01.blo.0000162992.25677.7b
   Herman MJ, 2003, ORTHOP CLIN N AM, V34, P461, DOI 10.1016/S0030-5898(03)00034-8
   Hresko MT, 2007, SPINE, V32, P2208, DOI 10.1097/BRS.0b013e31814b2cee
   Kakiuchi M, 1997, J BONE JOINT SURG AM, V79A, P818, DOI 10.2106/00004623-199706000-00003
   Kalichman L, 2009, SPINE, V34, P199, DOI 10.1097/BRS.0b013e31818edcfd
   Klein G, 2009, J PEDIATR ORTHOPED, V29, P146, DOI 10.1097/BPO.0b013e3181977fc5
   Lamberg T, 2007, J BONE JOINT SURG AM, V89A, P512, DOI 10.2106/JBJS.E.00545
   LENKE LG, 1992, J SPINAL DISORD, V5, P433, DOI 10.1097/00002517-199212000-00008
   Leone A, 2011, SKELETAL RADIOL, V40, P683, DOI 10.1007/s00256-010-0942-0
   Mac-Thiong JM, 2006, EUR SPINE J, V15, P1425, DOI 10.1007/s00586-006-0101-4
   Molinari MRW, 1999, SPINE, V24, P1701, DOI 10.1097/00007632-199908150-00012
   MORITA T, 1995, J BONE JOINT SURG BR, V77B, P620, DOI 10.1302/0301-620X.77B4.7615609
   Muschik M, 1997, SPINE, V22, P2036, DOI 10.1097/00007632-199709010-00020
   Patel RD, 2012, J NEUROSURG-SPINE, V17, P61, DOI 10.3171/2012.2.SPINE11314
   PETER JC, 1993, CHILD NERV SYST, V9, P285, DOI 10.1007/BF00306275
   PIZZUTILLO PD, 1986, J PEDIATR ORTHOPED, V6, P311, DOI 10.1097/01241398-198605000-00010
   Poussa M, 2006, SPINE, V31, P583, DOI 10.1097/01.brs.0000201401.17944.f7
   ROSSI F, 1990, J SPORT MED PHYS FIT, V30, P450
   Saifuddin A, 1997, CLIN RADIOL, V52, P666, DOI 10.1016/S0009-9260(97)80029-3
   Sairyo K, 2006, SPINE, V31, P206, DOI 10.1097/01.brs.0000195161.60549.67
   Schlenzka D, 2006, EUR SPINE J, V15, P1437, DOI 10.1007/s00586-006-0072-5
   SCHOENECKER PL, 1990, J BONE JOINT SURG AM, V72A, P369, DOI 10.2106/00004623-199072030-00008
   SCHWEND RM, 1992, J PEDIATR ORTHOPED, V12, P703, DOI 10.1097/01241398-199211000-00001
   SEITSALO S, 1991, SPINE, V16, P417, DOI 10.1097/00007632-199104000-00004
   SIMPER LB, 1986, ACTA ORTHOP SCAND, V57, P78, DOI 10.3109/17453678608993222
   Transfeldt EE, 2007, SPINE, V32, pS126, DOI 10.1097/BRS.0b013e318145b353
   Weinstein JN, 2007, NEW ENGL J MED, V356, P2257, DOI 10.1056/NEJMoa070302
   WILTSE LL, 1976, CLIN ORTHOP RELAT R, P23
NR 48
TC 1
Z9 1
U1 0
U2 0
PU GEORG THIEME VERLAG
PI STUTTGART 30
PA RUDIGERSTR 14, W-7000 STUTTGART 30, GERMANY
BN 978-1-62623-055-2; 978-1-62623-054-5
PY 2016
BP 529
EP 537
PG 9
WC Clinical Neurology; Surgery
WE Book Citation Index– Science (BKCI-S)
SC Neurosciences & Neurology; Surgery
GA BP7RD
UT WOS:000562804400086
DA 2022-11-02
ER

PT J
AU Sakai, T
   Sairyo, K
   Takao, S
   Nishitani, H
   Yasui, N
AF Sakai, Toshinori
   Sairyo, Koichi
   Takao, Shoichiro
   Nishitani, Hiromu
   Yasui, Natsuo
TI Incidence of Lumbar Spondylolysis in the General Population in Japan
   Based on Multidetector Computed Tomography Scans From Two Thousand
   Subjects
SO SPINE
LA English
DT Article
DE spondylolysis; spina bifida occulta; multiple-level spondylolysis;
   unilateral spondylolysis; spondylolisthesis
ID SPINA-BIFIDA OCCULTA; LEVEL SPONDYLOLYSIS; NATURAL-HISTORY;
   SPONDYLOLISTHESIS; ABNORMALITIES; PLAYERS; DISEASE; ESKIMO; ADULTS
AB Study Design. Epidemiological analysis using CTs.
   Objective. To investigate the true incidence of lumbar spondylolysis in the general population in Japan.
   Summary of Background Data. Although there have been several reports on the incidence of lumbar spondylolysis, they had some weakness. One of them concerns the subjects investigated, because the incidence of lumbar spondylolysis varies considerably, and some patients are asymptomatic. In addition, most of the past studies used plain radiograph films or skeletal investigation. Therefore, the past reported incidence may not correspond to that of the general population.
   Methods. We reviewed the computed tomography (CT) scans of 2000 subjects (age: 20-92 years) who had undergone abdominal and pelvic CT on a single multidetector CT scanner for reasons unrelated to low back pain. We reviewed them for spondylolysis, spondylolytic spondylolisthesis, and spina bifida occulta (SBO) in the lumbosacral region. The grade (I-IV) of spondylolisthesis was measured using midsagittal reconstructions.
   Results. Lumbar spondylolysis was found in 117 subjects (5.9%). Their male-female ratio was 2:1. Multiple-level spondylolysis was found in 5 subjects (0.3%). Among these 117 subjects, there were 124 vertebrae with spondylolysis. Of them, 112 (90.3%) corresponded to L5, and 26 (21.0%) had unilateral spondylolysis.
   SBO was found in 154 subjects. Of them, 25 had spondylolysis (16.2%), whereas, in 1846 subjects without SBO, 92 had spondylolysis (5.0%). The incidence of spondylolysis among the patients with SBO was significantly higher than that in subjects without SBO (Odd ratio was 3.7-fold).
   Of 124 vertebrae with spondylolysis, 75 (60.5%) showed low-grade (Meyerding grade I or II) spondylolisthesis, and no subject presented high-grade spondylolisthesis. Spondylolisthesis was found in 74.5% of the subjects with bilateral spondylolysis, and in 7.7% of those with unilateral spondylolysis.
   Conclusion. The incidence of lumbar spondylolysis in the Japanese general population was 5.9% (males: 7.9%, females: 3.9%).
C1 [Sakai, Toshinori; Sairyo, Koichi; Yasui, Natsuo] Univ Tokushima, Dept Orthoped, Inst Hlth Biosci, Grad Sch, Tokushima 770, Japan.
   [Takao, Shoichiro; Nishitani, Hiromu] Univ Tokushima, Dept Radiol, Inst Hlth Biosci, Grad Sch, Tokushima 770, Japan.
RP Yasui, N (通讯作者)，3-18-15 Kuramoto Cho, Tokushima 7708503, Japan.
EM nyasui@clin.med.tokushima-u.ac.jp
FU JOA-Subsidized Science Project Research [2006-2]
FX Supported by JOA-Subsidized Science Project Research 2006-2.
CR Al-Sebai MW, 1999, EUR SPINE J, V8, P75, DOI 10.1007/s005860050130
   AMATO M, 1984, RADIOLOGY, V153, P627, DOI 10.1148/radiology.153.3.6494460
   Arriaza BT, 1997, AM J PHYS ANTHROPOL, V104, P393
   Belfi LM, 2006, SPINE, V31, pE907, DOI 10.1097/01.brs.0000245947.31473.0a
   Beutler WJ, 2003, SPINE, V28, P1027, DOI 10.1097/00007632-200305150-00014
   BRIDGES PS, 1989, AM J PHYS ANTHROPOL, V79, P321, DOI 10.1002/ajpa.1330790308
   BURKUS JK, 1990, SPINE, V15, P555, DOI 10.1097/00007632-199006000-00023
   *CREM SOC GREAT BR, INT CREM STAT 2005
   Delpierre J, 1981, Acta Orthop Belg, V47, P464
   EISENSTEIN S, 1978, J BONE JOINT SURG BR, V60, P488, DOI 10.1302/0301-620X.60B4.361744
   FREDRICKSON BE, 1984, J BONE JOINT SURG AM, V66A, P699, DOI 10.2106/00004623-198466050-00008
   GRANTHAM SA, 1975, J BONE JOINT SURG AM, V57, P713, DOI 10.2106/00004623-197557050-00031
   Gregerson D M, 1997, J Manipulative Physiol Ther, V20, P546
   HARDCASTLE P, 1992, J BONE JOINT SURG BR, V74, P421, DOI 10.1302/0301-620X.74B3.1587894
   Hasebe K, 1912, Z MORPHOL ANTHROPOL, V15, P259
   Hu SS, 2008, J BONE JOINT SURG AM, V90A, P656
   HW Meyerding, 1932, SURG GYNECOL OBSTET, V54, P371
   JACKSON DW, 1976, CLIN ORTHOP RELAT R, P68
   KETTELKA.DB, 1971, J BONE JOINT SURG AM, VA 53, P562
   LIBSON E, 1982, INT ORTHOP, V6, P259
   Mays S, 2006, AM J PHYS ANTHROPOL, V131, P352, DOI 10.1002/ajpa.20447
   Meyerding HW, 1931, J BONE JOINT SURG, V13, P39
   OGILVIE JW, 1987, SPINE, V12, P251, DOI 10.1097/00007632-198704000-00010
   Ogon M, 2001, CLIN ORTHOP RELAT R, P151
   RAUCH RA, 1993, NEURORADIOL CLIN N A, V2, P543
   RAVICHANDRAN G, 1980, SPINE, V5, P552, DOI 10.1097/00007632-198011000-00011
   ROCHE MB, 1951, ANAT REC, V109, P233, DOI 10.1002/ar.1091090207
   ROSENBERG NJ, 1981, SPINE, V6, P35, DOI 10.1097/00007632-198101000-00005
   Ruiz-Cotorro A, 2006, BRIT J SPORT MED, V40, P441, DOI 10.1136/bjsm.2005.023960
   Sairyo K, 2006, SPINAL CORD, V44, P440, DOI 10.1038/sj.sc.3101867
   Sairyo K, 2001, Spine J, V1, P171, DOI 10.1016/S1529-9430(01)00018-3
   Sakai T, 2006, SPINE, V31, pE66, DOI 10.1097/01.brs.0000197650.77751.80
   SARASTE H, 1993, ACTA ORTHOP SCAND, V64, P84, DOI 10.3109/17453679309160129
   SEMON RL, 1981, SPINE, V6, P172, DOI 10.1097/00007632-198103000-00012
   SIMPER LB, 1986, ACTA ORTHOP SCAND, V57, P78, DOI 10.3109/17453678608993222
   Sonne-Holm S, 2007, EUR SPINE J, V16, P821, DOI 10.1007/s00586-006-0250-5
   Stewart TD, 1931, AM J PHYS ANTHROPOL, V16, P51, DOI 10.1002/ajpa.1330160116
   STEWART TD, 1953, J BONE JOINT SURG AM, V35-A, P937, DOI 10.2106/00004623-195335040-00012
   SZAPPANOS L, 1988, J BONE JOINT SURG BR, V70, P428, DOI 10.1302/0301-620X.70B3.3372566
   TOWER SS, 1990, CLIN ORTHOP RELAT R, P171
   WALDRON HA, 1991, J ROY SOC MED, V84, P547, DOI 10.1177/014107689108400915
   WILTSE LL, 1975, J BONE JOINT SURG AM, VA 57, P17, DOI 10.2106/00004623-197557010-00003
NR 42
TC 98
Z9 106
U1 0
U2 13
PU LIPPINCOTT WILLIAMS & WILKINS
PI PHILADELPHIA
PA TWO COMMERCE SQ, 2001 MARKET ST, PHILADELPHIA, PA 19103 USA
SN 0362-2436
EI 1528-1159
J9 SPINE
JI SPINE
PD OCT 1
PY 2009
VL 34
IS 21
BP 2346
EP 2350
DI 10.1097/BRS.0b013e3181b4abbe
PG 5
WC Clinical Neurology; Orthopedics
WE Science Citation Index Expanded (SCI-EXPANDED); Social Science Citation Index (SSCI)
SC Neurosciences & Neurology; Orthopedics
GA 501LE
UT WOS:000270382600015
PM 19934813
DA 2022-11-02
ER

PT J
AU McLennan, MK
AF McLennan, MK
TI Radiology rounds - 3. Bilateral spondylolysis at L5 with associated
   spondylolisthesis
SO CANADIAN FAMILY PHYSICIAN
LA English
DT Article
ID LOW-BACK-PAIN; LUMBAR SPONDYLOLYSIS
C1 Markham Stouffville Hosp, Markham, ON, Canada.
RP McLennan, MK (通讯作者)，Markham Stouffville Hosp, Markham, ON, Canada.
CR Dubousset J, 1997, CLIN ORTHOP RELAT R, P77
   HENSINGER RN, 1992, RADIOLOGY DIAGNOSIS, V5, P1
   O'Sullivan PB, 1997, SPINE, V22, P2959, DOI 10.1097/00007632-199712150-00020
   RABY N, 1993, CLIN RADIOL, V48, P97, DOI 10.1016/S0009-9260(05)81080-3
   Ralston S, 1998, CLIN PEDIATR, V37, P287, DOI 10.1177/000992289803700502
   RYAN MD, 1994, SPINE, V19, P985, DOI 10.1097/00007632-199404150-00019
   Saifuddin A, 1998, J BONE JOINT SURG BR, V80B, P208, DOI 10.1302/0301-620X.80B2.8219
   Saifuddin A, 1997, CLIN RADIOL, V52, P666, DOI 10.1016/S0009-9260(97)80029-3
   Sanderson PL, 1996, J BONE JOINT SURG BR, V78B, P951, DOI 10.1302/0301-620X78B6.1291
   SUK SI, 1997, SPINE, V22, P666
   Ulmer JL, 1997, AM J ROENTGENOL, V169, P233, DOI 10.2214/ajr.169.1.9207531
   WERTZBERGER KL, 1980, SPINE, V5, P437, DOI 10.1097/00007632-198009000-00008
   Wiltse LL, 1989, SEMIN SPINE SURG, V1, P78
NR 13
TC 0
Z9 0
U1 0
U2 0
PU COLL FAMILY PHYSICIANS CANADA
PI MISSISSAUGA
PA 2630 SKYMARK AVE, MISSISSAUGA, ONTARIO L4W 5A4, CANADA
SN 0008-350X
J9 CAN FAM PHYSICIAN
JI Can. Fam. Phys.
PD JUN
PY 1999
VL 45
BP 1457
EP +
PG 5
WC Primary Health Care; Medicine, General & Internal
WE Science Citation Index Expanded (SCI-EXPANDED)
SC General & Internal Medicine
GA 209AG
UT WOS:000081024400016
PM 10386209
DA 2022-11-02
ER

PT J
AU Yurube, T
   Kakutani, K
   Okamoto, K
   Manabe, M
   Maeno, K
   Yoshikawa, M
   Sha, N
   Kuroda, R
   Nishida, K
AF Yurube, Takashi
   Kakutani, Kenichiro
   Okamoto, Koji
   Manabe, Michihiko
   Maeno, Koichiro
   Yoshikawa, Masaho
   Sha, Norihide
   Kuroda, Ryosuke
   Nishida, Kotaro
TI Lumbar spondylolysis: A report of four cases from two generations of a
   family
SO JOURNAL OF ORTHOPAEDIC SURGERY
LA English
DT Article
DE autosomal dominant; computed tomography; genetic predisposition;
   inheritance pattern; lumbar spine; radiography; spondylolysis;
   spondylolisthesis
ID COMPUTED-TOMOGRAPHY; NATURAL-HISTORY; SPONDYLOLISTHESIS; ADOLESCENTS;
   CHILDREN; POPULATION; ESKIMO
AB Spondylolysis is a major cause of back pain in children and adolescents. The prevalence of spondylolysis depends on the sex, race, and congenital abnormality. These biases suggest hereditary predisposition as an etiology of spondylolysis. However, no conclusive evidence still exists regarding the inheritance for spondylolysis. Herein, we report rare cases with familial occurrence of lumbar spondylolysis. In two generations of a Japanese family, three brothers including identical twins complained of back pain related to sports activities. Clinical, radiographic, and computed tomographic examinations identified spondylolysis at L4 and L5 in all these boys. The father experienced long-term back pain and had spondylolisthesis at L4-L5 and healed spondylolysis at L5. The daughter and mother did not show any lumbar spondylolysis. The frequent development of spondylolysis at L4, a rarely affected segment, in four of six family members (66.7%) support that lumbar spondylolysis has an underlying genetic etiology, primarily autosomal dominant inheritance.
C1 [Yurube, Takashi; Kakutani, Kenichiro; Maeno, Koichiro; Kuroda, Ryosuke; Nishida, Kotaro] Kobe Univ, Dept Orthopaed Surg, Grad Sch Med, Kobe, Hyogo, Japan.
   [Okamoto, Koji; Manabe, Michihiko; Yoshikawa, Masaho; Sha, Norihide] Kobe Century Mem Hosp, Dept Orthopaed Surg, Kobe, Hyogo, Japan.
RP Yurube, T (通讯作者)，Kobe Univ, Grad Sch Med, Dept Orthopaed Surg, Chuo Ku, 7-5-1 Kusunoki Cho, Kobe, Hyogo 6500017, Japan.
EM takayuru-0215@umin.ac.jp
CR ALBANESE M, 1982, J PEDIATR ORTHOPED, V2, P496, DOI 10.1097/01241398-198212000-00006
   Beutler WJ, 2003, SPINE, V28, P1027, DOI 10.1097/00007632-200305150-00014
   Cai T, 2015, P NATL ACAD SCI USA, V112, P8064, DOI 10.1073/pnas.1502454112
   FREDRICKSON BE, 1984, J BONE JOINT SURG AM, V66A, P699, DOI 10.2106/00004623-198466050-00008
   Fujii K, 2004, J BONE JOINT SURG BR, V86B, P225, DOI 10.1302/0301-620X.86B2.14339
   GROGAN JP, 1982, RADIOLOGY, V145, P737, DOI 10.1148/radiology.145.3.7146406
   HAUKIPURO K, 1978, CLIN GENET, V13, P471
   Leone A, 2011, SKELETAL RADIOL, V40, P683, DOI 10.1007/s00256-010-0942-0
   Mays S, 2006, AM J PHYS ANTHROPOL, V131, P352, DOI 10.1002/ajpa.20447
   ROCHE MB, 1951, ANAT REC, V109, P233, DOI 10.1002/ar.1091090207
   Sakai T, 2009, SPINE, V34, P2346, DOI 10.1097/BRS.0b013e3181b4abbe
   Shah SA, 2016, J AM ACAD ORTHOP SUR, V24, P37, DOI 10.5435/JAAOS-D-14-00130
   SHAHRIAREE H, 1979, J BONE JOINT SURG AM, V61, P1256, DOI 10.2106/00004623-197961080-00025
   SIMPER LB, 1986, ACTA ORTHOP SCAND, V57, P78, DOI 10.3109/17453678608993222
   TOWER SS, 1990, CLIN ORTHOP RELAT R, P171
   Tsirikos AI, 2010, J BONE JOINT SURG BR, V92B, P751, DOI 10.1302/0301-620X.92B6.23014
   Whitesides TE, 2005, SPINE, V30, pS12, DOI 10.1097/01.brs.0000155574.33693.60
   WILTSE LL, 1975, J BONE JOINT SURG AM, VA 57, P17, DOI 10.2106/00004623-197557010-00003
   WILTSE LL, 1962, J BONE JOINT SURG AM, V44, P539, DOI 10.2106/00004623-196244030-00011
   WYNNEDAVIES R, 1979, J BONE JOINT SURG BR, V61, P301, DOI 10.1302/0301-620X.61B3.383720
   Yamada Atsuhisa, 2013, Case Rep Orthop, V2013, P272514, DOI 10.1155/2013/272514
   Yano T, 1967, Singapore Med J, V8, P203
   Young KJ, 2003, J MANIP PHYSIOL THER, V26, P196, DOI 10.1016/S0161-4754(02)54133-6
NR 23
TC 3
Z9 3
U1 0
U2 2
PU SAGE PUBLICATIONS INC
PI THOUSAND OAKS
PA 2455 TELLER RD, THOUSAND OAKS, CA 91320 USA
SN 2309-4990
J9 J ORTHOP SURG-HONG K
JI J. Orthop. Surg.
PD JUN 15
PY 2017
VL 25
IS 2
DI 10.1177/2309499017713917
PG 5
WC Orthopedics; Surgery
WE Science Citation Index Expanded (SCI-EXPANDED)
SC Orthopedics; Surgery
GA EY0OI
UT WOS:000403657300001
OA gold
DA 2022-11-02
ER

PT B
AU Freeman, BJC
   Debnath, UK
AF Freeman, Brian J. C.
   Debnath, Ujjwal K.
BE Szpalski, M
   Gunzburg, R
   Rydevik, BL
   LeHuec, JC
   Mayer, HM
TI The Management of Spondylolysis and Spondylolisthesis
SO SURGERY FOR LOW BACK PAIN
LA English
DT Article; Book Chapter
ID PARS INTERARTICULARIS; LUMBAR SPONDYLOLYSIS; BACK-PAIN; SYMPTOMATIC
   SPONDYLOLYSIS; DIRECT STABILIZATION; SURGICAL-TREATMENT;
   NATURAL-HISTORY; REPAIR; FIXATION; DEFECTS
C1 [Freeman, Brian J. C.] Royal Adelaide Hosp, Dept Spinal Surg, Adelaide, SA 5000, Australia.
   [Debnath, Ujjwal K.] Letterkenny Gen Hosp, Dept Orthopaed Surg, Donegal, Ireland.
RP Freeman, BJC (通讯作者)，Royal Adelaide Hosp, Dept Spinal Surg, Level 3,Theatre Block, Adelaide, SA 5000, Australia.
EM brian.freeman@health.sa.gov.au
RI Debnath, Ujjwal/AAU-6943-2020
CR BELLAH RD, 1991, RADIOLOGY, V180, P509, DOI 10.1148/radiology.180.2.1829845
   Beutler WJ, 2003, SPINE, V28, P1027, DOI 10.1097/00007632-200305150-00014
   BLANDA J, 1993, J SPINAL DISORD, V6, P406, DOI 10.1097/00002517-199306050-00007
   Bogduk N, 1995, J MANIP PHYSIOL THER, V18, P603
   Buck J E, 1970, J Bone Joint Surg Br, V52, P432
   Campbell RSD, 2005, SKELETAL RADIOL, V34, P63, DOI 10.1007/s00256-004-0878-3
   CIULLO JV, 1985, CLIN SPORT MED, V4, P95
   COLLIER BD, 1985, RADIOLOGY, V154, P207, DOI 10.1148/radiology.154.1.3155479
   Debnath UK, 2007, SPINE, V32, P995, DOI 10.1097/01.brs.0000260978.10073.90
   Debnath UK, 2003, J BONE JOINT SURG BR, V85B, P244, DOI 10.1302/0301-620X.85B2.13074
   DEBNATH UK, 2003, J BONE JOINT SURG S2, V85, P168
   Deguchi M, 1999, SPINE, V24, P328, DOI 10.1097/00007632-199902150-00004
   Doita M, 2008, J NEUROSURG-SPINE, V8, P186, DOI 10.3171/SPI/2008/8/2/186
   Dutton JAE, 2000, CLIN NUCL MED, V25, P93, DOI 10.1097/00003072-200002000-00001
   DUVALBEAUPERE G, 1992, ANN BIOMED ENG, V20, P451, DOI 10.1007/BF02368136
   EISENSTEIN SM, 1994, SPINE, V19, P912, DOI 10.1097/00007632-199404150-00008
   Elliott BC, 2000, J SPORT SCI, V18, P983, DOI 10.1080/026404100446784
   FREDRICKSON BE, 1984, J BONE JOINT SURG AM, V66A, P699, DOI 10.2106/00004623-198466050-00008
   FREEMAN BJC, 2005, NEW AIRDS COMPANION, P1014
   Fujii K, 2004, J BONE JOINT SURG BR, V86B, P225, DOI 10.1302/0301-620X.86B2.14339
   GAINES RW, 1985, SPINE, V10, P680, DOI 10.1097/00007632-198509000-00015
   Gillet P, 1999, SPINE, V24, P1252, DOI 10.1097/00007632-199906150-00014
   Gregory PL, 2004, EUR SPINE J, V13, P503, DOI 10.1007/s00586-004-0696-2
   Hammerberg KW, 2005, SPINE, V30, pS4, DOI 10.1097/01.brs.0000155576.62159.1c
   HARDCASTLE PH, 1993, J BONE JOINT SURG BR, V75, P398, DOI 10.1302/0301-620X.75B3.8496207
   Harvey CJ, 1998, CLIN RADIOL, V53, P723, DOI 10.1016/S0009-9260(98)80313-9
   Helenius I, 2006, SPINE, V31, P190, DOI 10.1097/01.brs.0000194843.94071.09
   HERBINAUX G, 1792, TRAITE DIVERS ACCOUC
   Hollenberg GM, 2002, SPINE, V27, P181, DOI 10.1097/00007632-200201150-00012
   Ivanic GM, 2003, SPINE, V28, P255, DOI 10.1097/00007632-200302010-00010
   Kakiuchi M, 1997, J BONE JOINT SURG AM, V79A, P818, DOI 10.2106/00004623-199706000-00003
   KETTELKAMP DB, 1971, J BONE JOINT SURG AM, VA 53, P229, DOI 10.2106/00004623-197153020-00003
   KIP PC, 1994, SPINE, V19, P2692, DOI 10.1097/00007632-199412010-00017
   Labelle H, 2005, SPINE, V30, pS27, DOI 10.1097/01.brs.0000155560.92580.90
   LUSINS JO, 1994, SPINE, V19, P608, DOI 10.1097/00007632-199403000-00018
   Marchetti Pier Giorgio, 1997, P1211
   MARNAY T, 2004, COMMUNICATION
   McCleary Michael D, 2007, Curr Sports Med Rep, V6, P62
   Merbs CF, 2002, AM J PHYS ANTHROPOL, V119, P156, DOI 10.1002/ajpa.10100
   Meyerding HW, 1931, J BONE JOINT SURG, V13, P39
   MICHELI LJ, 1995, ARCH PEDIAT ADOL MED, V149, P15, DOI 10.1001/archpedi.1995.02170130017004
   Mihara H, 2003, SPINE, V28, P235, DOI 10.1097/00007632-200302010-00006
   MORETON RD, 1966, J AMER MED ASSOC, V195, P671, DOI 10.1001/jama.195.8.671
   MORSCHER E, 1984, ARCH ORTHOP TRAUM SU, V103, P175, DOI 10.1007/BF00435550
   NICOL RO, 1986, SPINE, V11, P1027, DOI 10.1097/00007632-198612000-00011
   PEDERSEN AK, 1988, J BONE JOINT SURG AM, V70A, P15, DOI 10.2106/00004623-198870010-00004
   Peng B, 2005, J BONE JOINT SURG BR, V87B, P62, DOI 10.1302/0301-620X.87B1.15708
   ROSSI F, 1990, J SPORT MED PHYS FIT, V30, P450
   Sagi HC, 1998, SPINE, V23, P1635, DOI 10.1097/00007632-199808010-00002
   Saifuddin A, 1998, J BONE JOINT SURG BR, V80B, P208, DOI 10.1302/0301-620X.80B2.8219
   SCHNEIDERMAN GA, 1995, SPINE, V20, P1761, DOI 10.1097/00007632-199508150-00003
   Soler T, 2000, AM J SPORT MED, V28, P57, DOI 10.1177/03635465000280012101
   Standaert CJ, 2007, ARCH PHYS MED REHAB, V88, P537, DOI 10.1016/j.apmr.2007.01.007
   Standaert CJ, 2000, BRIT J SPORT MED, V34, P415, DOI 10.1136/bjsm.34.6.415
   STEINER ME, 1985, SPINE, V10, P937, DOI 10.1097/00007632-198512000-00013
   STINSON JT, 1993, CLIN SPORT MED, V12, P517
   SUH PB, 1991, SPINE, V16, pS445
   Sys J, 2001, EUR SPINE J, V10, P498, DOI 10.1007/s005860100326
   Tokuhashi Y, 1996, SPINE, V21, P2041, DOI 10.1097/00007632-199609010-00023
   Udeshi UL, 1999, CLIN RADIOL, V54, P615, DOI 10.1016/S0009-9260(99)90024-7
   Wild A, 2001, Z ORTHOP GRENZGEB, V139, P152, DOI 10.1055/s-2001-15048
   WILTSE LL, 1975, J BONE JOINT SURG AM, VA 57, P17, DOI 10.2106/00004623-197557010-00003
   WILTSE LL, 1962, J BONE JOINT SURG AM, V44, P539, DOI 10.2106/00004623-196244030-00011
   Wiltse LL, 1969, S SPIN AM AC ORTH SU, P143
   Wu SS, 1999, J SPINAL DISORD, V12, P10
NR 65
TC 0
Z9 0
U1 0
U2 4
PU SPRINGER
PI NEW YORK
PA 233 SPRING STREET, NEW YORK, NY 10013, UNITED STATES
BN 978-3-642-04546-2
PY 2010
BP 137
EP 145
DI 10.1007/978-3-642-04547-9_4.5
D2 10.1007/978-3-642-04547-9
PG 9
WC Surgery
WE Book Citation Index– Science (BKCI-S)
SC Surgery
GA BPH02
UT WOS:000278835600019
DA 2022-11-02
ER

PT J
AU Cassidy, RC
   Shaffer, WO
   Johnson, DL
AF Cassidy, RC
   Shaffer, WO
   Johnson, DL
TI Spondylolysis and spondylolisthesis in the athlete
SO ORTHOPEDICS
LA English
DT Article
ID LOW-BACK-PAIN; LUMBAR SPONDYLOLYSIS; FOLLOW-UP; ADOLESCENT; INJURIES;
   CHILDREN; HISTORY; BRACE
C1 Univ Kentucky, Med Ctr, Lexington, KY 40536 USA.
RP Cassidy, RC (通讯作者)，Univ Kentucky, Med Ctr, K-401 Kentucky Clin,740 S Limestone, Lexington, KY 40536 USA.
CR Beutler WJ, 2003, SPINE, V28, P1027, DOI 10.1097/00007632-200305150-00014
   Bono CM, 2004, J BONE JOINT SURG AM, V86A, P382, DOI 10.2106/00004623-200402000-00027
   d'Hemecourt PA, 2002, ORTHOPEDICS, V25, P653
   Dreisinger TE, 1996, SPORTS MED, V21, P313, DOI 10.2165/00007256-199621040-00006
   ELRASSI G, 2005, IN PRESS AM J SPORTS
   Greene HS, 2001, AM J SPORT MED, V29, P795, DOI 10.1177/03635465010290062001
   HENDERSO.ED, 1966, J BONE JOINT SURG AM, VA 48, P619, DOI 10.2106/00004623-196648040-00001
   Herman MJ, 2005, CLIN ORTHOP RELAT R, P46, DOI 10.1097/01.blo.0000162992.25677.7b
   HW Meyerding, 1932, SURG GYNECOL OBSTET, V54, P371
   Iwamoto J, 2004, SCAND J MED SCI SPOR, V14, P346, DOI 10.1111/j.1600-0838.2004.00379.x
   JACKSON DW, 1976, CLIN ORTHOP RELAT R, P68
   LUSINS JO, 1994, SPINE, V19, P608, DOI 10.1097/00007632-199403000-00018
   MICHELI LJ, 1980, AM J SPORT MED, V8, P351, DOI 10.1177/036354658000800511
   MICHELI LJ, 1995, ARCH PEDIAT ADOL MED, V149, P15, DOI 10.1001/archpedi.1995.02170130017004
   Miller SF, 2004, AM J SPORT MED, V32, P928, DOI 10.1177/0363546503262194
   MORITA T, 1995, J BONE JOINT SURG BR, V77B, P620, DOI 10.1302/0301-620X.77B4.7615609
   Nozawa S, 2003, AM J SPORT MED, V31, P359, DOI 10.1177/03635465030310030601
   READ MTF, 1994, BRIT J SPORT MED, V28, P56, DOI 10.1136/bjsm.28.1.56
   Rubery PT, 2002, SPINE, V27, P423, DOI 10.1097/00007632-200202150-00019
   Soler T, 2000, AM J SPORT MED, V28, P57, DOI 10.1177/03635465000280012101
   Standaert CJ, 2002, CLIN J SPORT MED, V12, P119, DOI 10.1097/00042752-200203000-00009
   Stasinopoulos D, 2004, BRIT J SPORT MED, V38, P352, DOI 10.1136/bjsm.2003.010405
   Vanden Berghe L, 1991, Acta Orthop Belg, V57 Suppl 1, P214
   WEIR MR, 1989, J ADOLESCENT HEALTH, V10, P573, DOI 10.1016/0197-0070(89)90029-6
   Wimberley RL, 2002, CLIN SPORT MED, V21, P133
   WINTER M, 1989, ARCH ORTHOP TRAUM SU, V108, P96, DOI 10.1007/BF00932163
NR 26
TC 5
Z9 5
U1 0
U2 5
PU SLACK INC
PI THOROFARE
PA 6900 GROVE RD, THOROFARE, NJ 08086 USA
SN 0147-7447
J9 ORTHOPEDICS
JI Orthopedics
PD NOV
PY 2005
VL 28
IS 11
BP 1331
EP 1333
PG 3
WC Orthopedics
WE Science Citation Index Expanded (SCI-EXPANDED)
SC Orthopedics
GA 982EM
UT WOS:000233140700007
PM 16295191
DA 2022-11-02
ER

PT J
AU HAUKIPURO, K
   KERANEN, N
   KOIVISTO, E
   LINDHOLM, R
   NORIO, R
   PUNTO, L
AF HAUKIPURO, K
   KERANEN, N
   KOIVISTO, E
   LINDHOLM, R
   NORIO, R
   PUNTO, L
TI FAMILIAL OCCURRENCE OF LUMBAR SPONDYLOLYSIS AND SPONDYLOLISTHESIS
SO CLINICAL GENETICS
LA English
DT Article
C1 UNIV OULU,DEPT DIAGNOST RADIOL,SF-90220 OULU 22,FINLAND.
   FINNISH POPULAT & FAMILY WELF FEDERAT,DEPT MED GENET,HELSINKI,FINLAND.
   UNIV OULU,DEPT SURG,SF-90220 OULU 22,FINLAND.
CR AMUSO SJ, 1967, J BONE JOINT SURG AM, VA 49, P507, DOI 10.2106/00004623-196749030-00009
   BAILEY W, 1947, RADIOLOGY, V48, P107, DOI 10.1148/48.2.107
   BROCHER JEW, 1950, FORTSCHR GEB RONTGST, V73, P719
   FRIBERG S, 1939, ACTA CHIR SCAND  S55, V82, P7
   HOEFFKEN W, 1974, HDB MEDIZINISCHEN RA, P74
   McKusick V. A, 1975, MENDELIAN INHERITANC
   NEWMAN PH, 1963, J BONE JOINT SURG BR, V45, P39, DOI 10.1302/0301-620X.45B1.39
   NORIO R, 1973, ANN CLIN RES, V5, P109
   SAGE FP, 1971, CAMPBELLS OPERATIVE, P2011
   SHAHRIAREE H, 1970, RADIOLOGY, V94, P631, DOI 10.1148/94.3.631
   STEWART TD, 1953, J BONE JOINT SURG AM, V35-A, P937, DOI 10.2106/00004623-195335040-00012
   WILTSE LL, 1962, J BONE JOINT SURG AM, V44, P539, DOI 10.2106/00004623-196244030-00011
   WYNNEDAVIES R, 1973, HERITABLE DISORDERS, P165
NR 13
TC 31
Z9 31
U1 0
U2 2
PU MUNKSGAARD INT PUBL LTD
PI COPENHAGEN
PA 35 NORRE SOGADE, PO BOX 2148, DK-1016 COPENHAGEN, DENMARK
SN 0009-9163
J9 CLIN GENET
JI Clin. Genet.
PY 1978
VL 13
IS 6
BP 471
EP 476
PG 6
WC Genetics & Heredity
WE Science Citation Index Expanded (SCI-EXPANDED)
SC Genetics & Heredity
GA FF322
UT WOS:A1978FF32200003
PM 668183
DA 2022-11-02
ER

PT B
AU Syed, IY
   Hohl, JB
   Kang, JD
AF Syed, Ishaq Y.
   Hohl, Justin B.
   Kang, James D.
BE Rihn, JA
   Harris, EB
TI LUMBAR SPONDYLOLISTHESIS
SO MUSCULOSKELETAL EXAMINATION OF THE SPINE: MAKING THE COMPLEX SIMPLE
LA English
DT Article; Book Chapter
ID ADULT ISTHMIC SPONDYLOLISTHESIS; TERM FOLLOW-UP; SPINAL STENOSIS;
   DEGENERATIVE SPONDYLOLISTHESIS; PARS INTERARTICULARIS;
   SURGICAL-TREATMENT; LONG-TERM; NONOPERATIVE TREATMENT; NATURAL-HISTORY;
   SPONDYLOLYSIS
C1 [Syed, Ishaq Y.] Wake Forest Univ, Dept Orthoped Surg, Baptist Med Ctr, Winston Salem, NC 27109 USA.
   [Hohl, Justin B.] Univ Pittsburgh, Med Ctr, Dept Orthopaed Surg, Pittsburgh, PA USA.
   [Kang, James D.] Univ Pittsburgh, Sch Med, Ferguson Lab Spine Res, Pittsburgh, PA USA.
   [Kang, James D.] UPMC Endowed Chair Spine Surg, Pittsburgh, PA USA.
   [Kang, James D.] Univ Pittsburgh, Sch Med, Dept Orthoped Surg, Pittsburgh, PA USA.
RP Syed, IY (通讯作者)，Wake Forest Univ, Dept Orthoped Surg, Baptist Med Ctr, Winston Salem, NC 27109 USA.
CR AMUSO SJ, 1970, J BONE JOINT SURG AM, VA 52, P529, DOI 10.2106/00004623-197052030-00011
   Anderson K, 2000, J PEDIATR ORTHOPED, V20, P28, DOI 10.1097/00004694-200001000-00007
   BELL DF, 1988, CLIN ORTHOP RELAT R, P192
   BIRCH JG, 1986, J PEDIATR ORTHOPED, V6, P609, DOI 10.1097/01241398-198609000-00016
   BIRD HA, 1980, SCAND J RHEUMATOL, V9, P203, DOI 10.3109/03009748009112347
   BODEN SD, 1990, SPINE, V15, P571, DOI 10.1097/00007632-199006000-00026
   BOXALL D, 1979, J BONE JOINT SURG AM, V61, P479, DOI 10.2106/00004623-197961040-00001
   BRADFORD DS, 1985, SPINE, V10, P673, DOI 10.1097/00007632-198509000-00014
   DEYERLE WM, 1961, CLIN ORTHOP RELAT R, P125
   Ekman P, 2007, SPINE, V32, P2178, DOI 10.1097/BRS.0b013e31814b1bd8
   El Rassi G, 2005, AM J SPORT MED, V33, P1688, DOI 10.1177/0363546505275645
   Fischgrund JS, 1997, SPINE, V22, P2807, DOI 10.1097/00007632-199712150-00003
   FREDRICKSON BE, 1984, J BONE JOINT SURG AM, V66A, P699, DOI 10.2106/00004623-198466050-00008
   FRENNERED AK, 1991, SPINE, V16, P409, DOI 10.1097/00007632-199104000-00003
   Grobler Leon J., 1993, Spine, V18, P80, DOI 10.1097/00007632-199301000-00013
   HERKOWITZ HN, 1991, J BONE JOINT SURG AM, V73A, P802, DOI 10.2106/00004623-199173060-00002
   Inufusa A, 1996, SPINE, V21, P2412, DOI 10.1097/00007632-199611010-00002
   JACKSON DW, 1976, CLIN ORTHOP RELAT R, P68
   KATZ JN, 1995, ARTHRITIS RHEUM, V38, P1236, DOI 10.1002/art.1780380910
   Kawakami M, 2002, SPINE, V27, P59, DOI 10.1097/00007632-200201010-00014
   Kornblum MB, 2004, SPINE, V29, P726, DOI 10.1097/01.BRS.0000119398.22620.92
   KOWN BK, 2005, J SPINAL DISORD TE S, pS30
   LETTS M, 1986, J PEDIATR ORTHOPED, V6, P40, DOI 10.1097/01241398-198601000-00009
   LUSINS JO, 1994, SPINE, V19, P608, DOI 10.1097/00007632-199403000-00018
   MATSUNAGA S, 1990, SPINE, V15, P1204, DOI 10.1097/00007632-199011010-00021
   Meyers LL, 1999, J PEDIATR ORTHOPED, V19, P672, DOI 10.1097/00004694-199909000-00024
   NEWMAN PH, 1963, J BONE JOINT SURG BR, V45, P39, DOI 10.1302/0301-620X.45B1.39
   O'Sullivan PB, 1997, SPINE, V22, P2959, DOI 10.1097/00007632-199712150-00020
   PHALEN GS, 1961, J BONE JOINT SURG AM, V43, P505, DOI 10.2106/00004623-196143040-00005
   POUSSA M, 1993, SPINE, V18, P894, DOI 10.1097/00007632-199306000-00014
   ROSENBERG NJ, 1981, SPINE, V6, P35, DOI 10.1097/00007632-198101000-00005
   ROSENBERG NJ, 1976, CLIN ORTHOP RELAT R, P112
   ROWE GG, 1953, J BONE JOINT SURG AM, V35-A, P102, DOI 10.2106/00004623-195335010-00010
   Saifuddin A, 1997, CLIN RADIOL, V52, P666, DOI 10.1016/S0009-9260(97)80029-3
   Schlenzka D, 1993, Eur Spine J, V2, P104, DOI 10.1007/BF00302712
   SEITSALO S, 1991, SPINE, V16, P417, DOI 10.1097/00007632-199104000-00004
   SEMON RL, 1981, SPINE, V6, P172, DOI 10.1097/00007632-198103000-00012
   SIMPER LB, 1986, ACTA ORTHOP SCAND, V57, P78, DOI 10.3109/17453678608993222
   Swan Justin, 2006, Spine J, V6, P606, DOI 10.1016/j.spinee.2006.02.032
   Sys J, 2001, EUR SPINE J, V10, P498, DOI 10.1007/s005860100326
   TEPLICK JG, 1986, AM J NEURORADIOL, V7, P479
   Vaccaro AR, 2001, ORTHOPEDICS, V24, P1172
   Weinstein JN, 2009, J BONE JOINT SURG AM, V91A, P1295, DOI 10.2106/JBJS.H.00913
   WILTSE LL, 1976, CLIN ORTHOP RELAT R, P23
   1980, LOW BACK PAIN, P451
   1932, SURG GYNECOL OBSTRET, P371
NR 46
TC 0
Z9 0
U1 0
U2 1
PU SLACK INC
PI THOROFARE
PA 6900 GROVE ROAD, THOROFARE, NJ 08086-9447 USA
BN 978-1-55642-996-5
PY 2011
BP 183
EP 202
PG 20
WC Orthopedics
WE Book Citation Index– Science (BKCI-S)
SC Orthopedics
GA BWS05
UT WOS:000294697300012
DA 2022-11-02
ER

PT J
AU SARASTE, H
AF SARASTE, H
TI SPONDYLOLYSIS AND SPONDYLOLISTHESIS
SO ACTA ORTHOPAEDICA SCANDINAVICA
LA English
DT Article; Proceedings Paper
CT STATE OF ART CONF ON THE DEGENERATIVE LUMBAR SPINE
CY NOV, 1992
CL LUND, SWEDEN
SP AKE WIBERG FDN
ID POSTEROLATERAL FUSION; LUMBAR
RP SARASTE, H (通讯作者)，KAROLINSKA HOSP,DEPT ORTHOPED,S-10401 STOCKHOLM 60,SWEDEN.
RI Saraste, Helena/AAH-9172-2021
CR BRADFORD DS, 1990, J BONE JOINT SURG AM, V72A, P1060, DOI 10.2106/00004623-199072070-00016
   BRADFORD DS, 1979, SPINE, V4, P423, DOI 10.1097/00007632-197909000-00006
   BRADFORD DS, 1987, J BONE JOINT SURG AM, V69A, P191, DOI 10.2106/00004623-198769020-00005
   FREDRICKSON BE, 1984, J BONE JOINT SURG AM, V66A, P699, DOI 10.2106/00004623-198466050-00008
   FRENNERED K, 1991, THESIS
   FRIBERG S, 1939, ACTA CHIR SCAND S, V55
   HARRIS IE, 1987, J BONE JOINT SURG AM, V69A, P960, DOI 10.2106/00004623-198769070-00002
   HAUKIPURO K, 1978, CLIN GENET, V13, P471
   HERRON LD, 1989, SPINE, V14, P496, DOI 10.1097/00007632-198905000-00004
   Ichikawa N, 1982, Br J Sports Med, V16, P135
   JACKSON DW, 1976, CLIN ORTHOP RELAT R, P68
   JOHNSSON R, 1990, SPINE, V15, P347, DOI 10.1097/00007632-199005000-00001
   KIM SS, 1990, SPINE, V15, P979, DOI 10.1097/00007632-199009000-00026
   LAURENT LE, 1958, ACTA ORTHOP SCAND S, V35
   LAURENT LE, 1976, CLIN ORTHOP RELAT R, V117, P85
   LINDHOLM TS, 1990, SPINE, V15, P1350, DOI 10.1097/00007632-199012000-00021
   NACHEMSON A, 1991, ACTA ORTHOP SCAND S, V241
   PEEK RD, 1989, J BONE JOINT SURG AM, V71A, P62, DOI 10.2106/00004623-198971010-00011
   PIZZUTILLO PD, 1986, J PEDIATR ORTHOPED, V6, P311, DOI 10.1097/01241398-198605000-00010
   ROWE GG, 1953, J BONE JOINT SURG AM, V35-A, P102, DOI 10.2106/00004623-195335010-00010
   SARASTE H, 1984, THESIS
   SCHOENECKER PL, 1990, J BONE JOINT SURG AM, V72A, P369, DOI 10.2106/00004623-199072030-00008
   SEITSALO S, 1990, THESIS
   SMITH MD, 1990, J BONE JOINT SURG AM, V72A, P415, DOI 10.2106/00004623-199072030-00015
   STANTON RP, 1985, J PEDIATR ORTHOPED, V5, P411, DOI 10.1097/01241398-198507000-00004
   STEWART TD, 1953, J BONE JOINT SURG AM, V35-A, P937, DOI 10.2106/00004623-195335040-00012
   SUEZAWA Y, 1981, INT ORTHOP, V5, P291
   SUEZAWA Y, 1978, Z ORTHOP, V116, P25
   SWARD L, 1989, ACTA RADIOL, V30, P359, DOI 10.1177/028418518903000405
   WHITECLOUD TS, 1989, SPINE, V14, P472, DOI 10.1097/00007632-198904000-00027
   WILTSE LL, 1975, J BONE JOINT SURG AM, VA 57, P17, DOI 10.2106/00004623-197557010-00003
   WYNNEDAVIES R, 1979, J BONE JOINT SURG BR, V61, P301, DOI 10.1302/0301-620X.61B3.383720
NR 32
TC 29
Z9 29
U1 0
U2 0
PU SCANDINAVIAN UNIVERSITY PRESS
PI OSLO
PA PO BOX 2959 TOYEN, JOURNAL DIVISION CUSTOMER SERVICE, N-0608 OSLO,
   NORWAY
SN 0001-6470
J9 ACTA ORTHOP SCAND
JI Acta Orthop. Scand.
PY 1993
VL 64
SU 251
BP 84
EP 86
DI 10.3109/17453679309160129
PG 3
WC Orthopedics
WE Conference Proceedings Citation Index - Science (CPCI-S); Science Citation Index Expanded (SCI-EXPANDED)
SC Orthopedics
GA KQ817
UT WOS:A1993KQ81700027
PM 8451998
DA 2022-11-02
ER

PT J
AU Sairyo, K
   Katoh, S
   Sakamaki, T
   Komatsubara, S
   Endo, K
   Yasui, N
AF Sairyo, K
   Katoh, S
   Sakamaki, T
   Komatsubara, S
   Endo, K
   Yasui, N
TI Three successive stress fractures at the same vertebral level in an
   adolescent baseball player
SO AMERICAN JOURNAL OF SPORTS MEDICINE
LA English
DT Article
ID CONTRALATERAL SPONDYLOLYSIS; UNILATERAL SPONDYLOLYSIS; LUMBAR
   SPONDYLOLYSIS; REACTIVE SCLEROSIS; PEDICLE; SPONDYLOLISTHESIS; SPINE
C1 Univ Tokushima, Dept Orthoped, Tokushima 7708503, Japan.
RP Katoh, S (通讯作者)，Univ Tokushima, Dept Orthoped, 3-18-15 Kuramoto Cho, Tokushima 7708503, Japan.
RI Katoh, Shinsuke/V-8137-2019
CR ALAND C, 1986, J BONE JOINT SURG AM, V68A, P1454, DOI 10.2106/00004623-198668090-00025
   ARAKI T, 1992, SPINE, V17, P1424, DOI 10.1097/00007632-199211000-00028
   Boden BP, 2001, AM J SPORT MED, V29, P100, DOI 10.1177/03635465010290010201
   CYRON BM, 1978, J BONE JOINT SURG BR, V60, P234, DOI 10.1302/0301-620X.60B2.659472
   FREDRICKSON BE, 1984, J BONE JOINT SURG AM, V66A, P699, DOI 10.2106/00004623-198466050-00008
   GARBER JE, 1986, SPINE, V11, P63, DOI 10.1097/00007632-198601000-00018
   Guillodo Y, 2000, SPINE, V25, P2541, DOI 10.1097/00007632-200010010-00019
   GUNZBURG R, 1991, SPINE, V16, P185, DOI 10.1097/00007632-199102000-00016
   HU SS, 2001, PEDIAT SPINE PRINCIP, P433
   Kajiura K, 2001, SPINE, V26, P2208, DOI 10.1097/00007632-200110150-00010
   Konz R J, 2001, Spine (Phila Pa 1976), V26, pE38, DOI 10.1097/00007632-200102150-00003
   LAURENT L. E., 1961, ACTA ORTHOPAED SCAND, V31, P45
   Maldague B, 1985, J Radiol, V66, P263
   MORITA T, 1995, J BONE JOINT SURG BR, V77B, P620, DOI 10.1302/0301-620X.77B4.7615609
   PORTER RW, 1982, J BONE JOINT SURG BR, V64, P344, DOI 10.1302/0301-620X.64B3.7096402
   Sairyo K, 1998, SPINE, V23, P1442, DOI 10.1097/00007632-199807010-00002
   Sakamaki T, 2002, SPINE, V27, P141, DOI 10.1097/00007632-200201150-00004
   SHERMAN FC, 1977, J BONE JOINT SURG AM, V59, P49, DOI 10.2106/00004623-197759010-00007
   WEATHERLEY CR, 1991, J BONE JOINT SURG BR, V73, P990, DOI 10.1302/0301-620X.73B6.1835458
   Wick LF, 2000, SKELETAL RADIOL, V29, P162, DOI 10.1007/s002560050586
   WILTSE LL, 1975, J BONE JOINT SURG AM, VA 57, P17, DOI 10.2106/00004623-197557010-00003
   YAMANE T, 1993, J BONE JOINT SURG BR, V75, P764, DOI 10.1302/0301-620X.75B5.8376435
NR 22
TC 38
Z9 38
U1 0
U2 0
PU AMER ORTHOPAEDIC SOC SPORT MED
PI WALTHAM
PA 230 CALVARY STREET, WALTHAM, MA 02154 USA
SN 0363-5465
J9 AM J SPORT MED
JI Am. J. Sports Med.
PD JUL-AUG
PY 2003
VL 31
IS 4
BP 606
EP 610
DI 10.1177/03635465030310042201
PG 5
WC Orthopedics; Sport Sciences
WE Science Citation Index Expanded (SCI-EXPANDED)
SC Orthopedics; Sport Sciences
GA 702RQ
UT WOS:000184237600022
PM 12860553
DA 2022-11-02
ER

PT J
AU Been, E
   Li, L
   Hunter, DJ
   Kalichman, L
AF Been, Ella
   Li, Ling
   Hunter, David J.
   Kalichman, Leonid
TI Geometry of the vertebral bodies and the intervertebral discs in lumbar
   segments adjacent to spondylolysis and spondylolisthesis: pilot study
SO EUROPEAN SPINE JOURNAL
LA English
DT Article
DE Spondylolysis; Isthmic spondylolisthesis; Degenerative
   spondylolisthesis; Spine; Intervertebral disc; Vertebral body
ID SPINO-PELVIC ALIGNMENT; SAGITTAL ALIGNMENT; DEGENERATIVE
   SPONDYLOLISTHESIS; HEIGHT; PATHOPHYSIOLOGY; DESIGN
AB The objective is to evaluate the geometric parameters of vertebral bodies and intervertebral discs in spinal segments adjacent to spondylolysis and spondylolisthesis. This pilot cross-sectional study was an ancillary project to the Framingham Heart Study. The presence of spondylolysis and spondylolisthesis as well as measurements of spinal geometry were identified on CT imaging of 188 individuals. Spinal geometry measurements included lordosis angle, wedging of each lumbar vertebra and intervertebral disc. Last measurements were used to calculate I B pound, the sum of the lumbar L1-L5 body wedge angles; and I D pound, the sum of the lumbar L1-L5 intervertebral disc angles. Using Wilcoxon-Mann-Whitney test we compared the geometric parameters between individuals with no pathology and ones with spondylolysis (with no listhesis) at L5 vertebra, ones with isthmic spondylolisthesis at L5-S1 level, and ones with degenerative spondylolisthesis at L5-S1 level. Spinal geometry in individuals with spondylolysis or listhesis at L5 shows three major patterns: In spondylolysis without listhesis, spinal morphology is similar to that of healthy individuals; In isthmic spondylolisthesis there is high lordosis angle, high L5 vertebral body wedging and very high L4-5 disc wedging; In degenerative spondylolisthesis, spinal morphology shows more lordotic wedging of the L5 vertebral body, and less lordotic wedging of intervertebral discs. In conclusion, there are unique geometrical features of the vertebrae and discs in spondylolysis or listhesis. These findings need to be reproduced in larger scale study.
C1 [Been, Ella] Tel Aviv Univ, Sackler Fac Med, Dept Anat & Anthropol, IL-69978 Tel Aviv, Israel.
   [Li, Ling; Hunter, David J.] New England Baptist Hosp, Div Res, Boston, MA USA.
   [Hunter, David J.] Univ Sydney, No Clin Sch, Sydney, NSW 2006, Australia.
   [Been, Ella; Kalichman, Leonid] Ben Gurion Univ Negev, Fac Hlth Sci, Dept Phys Therapy, Recanati Sch Community Hlth Profess, IL-84105 Beer Sheva, Israel.
RP Been, E (通讯作者)，Tel Aviv Univ, Sackler Fac Med, Dept Anat & Anthropol, IL-69978 Tel Aviv, Israel.
EM beenella@post.tau.ac.il
RI Kalichman, Leonid/Q-7547-2019; Been, Ella/AAB-5828-2020; Kalichman,
   Leonid/C-6266-2008; Hunter, David J/A-4622-2010
OI Kalichman, Leonid/0000-0003-2987-4396; Been, Ella/0000-0002-6279-6935;
   Kalichman, Leonid/0000-0003-2987-4396; Hunter, David
   J/0000-0003-3197-752X
FU National Heart, Lung and Blood Institute [N01-HC-25195]; Australian
   Research Council; DIVISION OF EPIDEMIOLOGY AND CLINICAL APPLICATIONS
   [N01HC025195] Funding Source: NIH RePORTER
FX From the Framingham Heart Study of the National Heart Lung and Blood
   Institute of the National Institutes of Health and Boston University
   School of Medicine. This work was supported by the National Heart, Lung
   and Blood Institute's Framingham Heart Study contract (No. N01-HC-25195)
   for the recruitment, enrollment, and examination of the Offspring and
   Third Generation Cohort and the imaging by computed tomography scan. Dr
   Hunter is funded by an Australian Research Council Future Fellowship.
CR Been E, 2010, SPINE, V35, pE1014, DOI 10.1097/BRS.0b013e3181ddd433
   Boulay C, 2006, EUR SPINE J, V15, P415, DOI 10.1007/s00586-005-0984-5
   Chen IR, 2009, SPINE, V34, P1402, DOI 10.1097/BRS.0b013e31817b8fbd
   Chen YL, 1999, SPINE, V24, P666, DOI 10.1097/00007632-199904010-00010
   Colombini A, 2008, INT J BIOCHEM CELL B, V40, P837, DOI 10.1016/j.biocel.2007.12.011
   De Carvalho DE, 2010, J MANIP PHYSIOL THER, V33, P48, DOI 10.1016/j.jmpt.2009.11.008
   FEINLEIB M, 1975, PREV MED, V4, P518, DOI 10.1016/0091-7435(75)90037-7
   HEFTI F, 1994, ORTHOPADE, V23, P220
   Huang KY, 2009, EUR SPINE J, V18, P1851, DOI 10.1007/s00586-009-1059-9
   HW Meyerding, 1932, SURG GYNECOL OBSTET, V54, P371
   Izumi Y, 2001, EUR J ORTHOP SURG TR, V11, P9
   Kalichman L, 2010, SPINE J, V10, P200, DOI 10.1016/j.spinee.2009.10.018
   Kalichman L, 2009, SPINE, V34, P199, DOI 10.1097/BRS.0b013e31818edcfd
   Kimura S, 2001, SPINE, V26, P2596, DOI 10.1097/00007632-200112010-00014
   Krupski Witold, 2004, Ortop Traumatol Rehabil, V6, P652
   Labelle H, 2008, EUR SPINE J, V17, P1170, DOI 10.1007/s00586-008-0713-y
   Lazennec JY, 2000, EUR SPINE J, V9, P47, DOI 10.1007/s005860050008
   Mac-Thiong JM, 2008, SPINE, V33, P2316, DOI 10.1097/BRS.0b013e318186b236
   Mauch F, 2010, SPINE, V35, P1002, DOI 10.1097/BRS.0b013e3181bdb2d3
   Natarajan RN, 1999, SPINE, V24, P1873, DOI 10.1097/00007632-199909150-00003
   ROSENBERG NJ, 1975, J BONE JOINT SURG AM, VA 57, P467, DOI 10.2106/00004623-197557040-00004
   SARASTE H, 1984, ACTA RADIOL DIAGN, V25, P317, DOI 10.1177/028418518402500412
   SARASTE H, 1984, ACTA RADIOL DIAGN, V25, P427, DOI 10.1177/028418518402500515
   Splansky GL, 2007, AM J EPIDEMIOL, V165, P1328, DOI 10.1093/aje/kwm021
   TEPLICK JG, 1986, AM J NEURORADIOL, V7, P479
   Urban JPG, 2007, J MAGN RESON IMAGING, V25, P419, DOI 10.1002/jmri.20874
   Vialle R, 2005, J BONE JOINT SURG AM, V87A, P260, DOI 10.2106/JBJS.D.02043
NR 27
TC 40
Z9 42
U1 0
U2 10
PU SPRINGER
PI NEW YORK
PA ONE NEW YORK PLAZA, SUITE 4600, NEW YORK, NY, UNITED STATES
SN 0940-6719
EI 1432-0932
J9 EUR SPINE J
JI Eur. Spine J.
PD JUL
PY 2011
VL 20
IS 7
BP 1159
EP 1165
DI 10.1007/s00586-010-1660-y
PG 7
WC Clinical Neurology; Orthopedics
WE Science Citation Index Expanded (SCI-EXPANDED)
SC Neurosciences & Neurology; Orthopedics
GA 792LN
UT WOS:000292746500021
PM 21181481
OA Green Published
DA 2022-11-02
ER

PT B
AU LaBagnara, M
   Sure, DR
   Smith, JS
   Shaffrey, CI
AF LaBagnara, Michael
   Sure, Durga R.
   Smith, Justin S.
   Shaffrey, Christopher I.
BE Vialle, LR
   Berven, SH
   DeKleuver, M
TI Pediatric Spondylolysis and Spondylolisthesis
SO AOSPINE MASTERS SERIES, VOL 9: PEDIATRIC SPINAL DEFORMITIES
LA English
DT Article; Book Chapter
ID FOLLOW-UP; LUMBAR SPONDYLOLYSIS; NATURAL-HISTORY; BACK PAIN; CHILDREN;
   CLASSIFICATION; ADOLESCENTS; BALANCE; ADULTS; SCREW
C1 [LaBagnara, Michael; Sure, Durga R.] Univ Virginia, Dept Neurosurg, Charlottesville, VA 22904 USA.
   [Smith, Justin S.] Univ Virginia, Neurol Surg, Charlottesville, VA USA.
   [Smith, Justin S.] Univ Virginia, Dept Neurol Surg, Neurosurg Spine Div, Charlottesville, VA USA.
   [Shaffrey, Christopher I.] Univ Virginia, Sch Med, Neurol Surg, Charlottesville, VA 22908 USA.
   [Shaffrey, Christopher I.] Univ Virginia, Sch Med, Charlottesville, VA 22908 USA.
RP LaBagnara, M (通讯作者)，Univ Virginia, Dept Neurosurg, Charlottesville, VA 22904 USA.
CR Beutler WJ, 2003, SPINE, V28, P1027, DOI 10.1097/00007632-200305150-00014
   BOXALL D, 1979, J BONE JOINT SURG AM, V61, P479, DOI 10.2106/00004623-197961040-00001
   Cavalier R, 2006, J AM ACAD ORTHOP SUR, V14, P417, DOI 10.5435/00124635-200607000-00004
   DIETRICH M, 1985, SPINE, V10, P532, DOI 10.1097/00007632-198507000-00007
   Drazin D, 2011, NEUROSURG FOCUS, V31, DOI 10.3171/2011.9.FOCUS11180
   Driscoll C, 2011, EUR SPINE J, V20, P1711, DOI [10.1007/s00586-011-1801-y, 10.1007/s00586-011-1932-1]
   Fu KMG, 2011, SPINE, V36, P308, DOI 10.1097/BRS.0b013e3181cf3a1d
   Hresko MT, 2007, SPINE, V32, P2208, DOI 10.1097/BRS.0b013e31814b2cee
   Ivanic GM, 2003, SPINE, V28, P255, DOI 10.1097/00007632-200302010-00010
   JACKSON DW, 1976, CLIN ORTHOP RELAT R, P68
   Kasliwal MK, 2012, NEUROSURGERY, V71, P109, DOI 10.1227/NEU.0b013e3182535881
   Labelle H, 2004, SPINE, V29, P2049, DOI 10.1097/01.brs.0000138279.53439.cc
   Mac-Thiong JM, 2006, EUR SPINE J, V15, P1425, DOI 10.1007/s00586-006-0101-4
   MICHELI LJ, 1995, ARCH PEDIAT ADOL MED, V149, P15, DOI 10.1001/archpedi.1995.02170130017004
   MORITA T, 1995, J BONE JOINT SURG BR, V77B, P620, DOI 10.1302/0301-620X.77B4.7615609
   ROSENBERG NJ, 1981, SPINE, V6, P35, DOI 10.1097/00007632-198101000-00005
   SARASTE H, 1987, J PEDIATR ORTHOPED, V7, P631
   Sassmannshausen G, 2002, CLIN SPORT MED, V21, P121, DOI 10.1016/S0278-5919(03)00061-9
   Snyder LA, 2014, J NEUROSURG-SPINE, V21, P329, DOI 10.3171/2014.5.SPINE13772
   Tsirikos AI, 2010, J BONE JOINT SURG BR, V92B, P751, DOI 10.1302/0301-620X.92B6.23014
NR 20
TC 0
Z9 0
U1 0
U2 0
PU GEORG THIEME VERLAG
PI STUTTGART 30
PA RUDIGERSTR 14, W-7000 STUTTGART 30, GERMANY
BN 978-1-62623-454-3; 978-1-62623-453-6
PY 2018
BP 111
EP 120
PG 10
WC Orthopedics; Pediatrics
WE Book Citation Index– Science (BKCI-S)
SC Orthopedics; Pediatrics
GA BO9ZC
UT WOS:000533465900014
DA 2022-11-02
ER

PT J
AU Mistiaen, W
   Vanhecke, B
   Linden, P
   Bossche, LV
   De Muynck, M
AF Mistiaen, Wouter
   Vanhecke, Bruno
   Linden, Patrick
   Bossche, Luc Vanden
   De Muynck, Martine
TI Case report: successful conservative treatment of a soccer player with
   multiple-level spondylolysis
SO CURRENT ORTHOPAEDIC PRACTICE
LA English
DT Article
ID LUMBAR SPONDYLOLYSIS; NONOPERATIVE TREATMENT; SPONDYLOLISTHESIS;
   MANAGEMENT
C1 [Mistiaen, Wouter; Vanhecke, Bruno; Linden, Patrick; Bossche, Luc Vanden; De Muynck, Martine] Univ Hosp Ghent, Phys & Rehabil Med, Ghent, Belgium.
RP Mistiaen, W (通讯作者)，Corneel Heymanslaan 10, Ghent, Oost Vlaanderen, Belgium.
EM wouter.mistiaen@gmail.com
CR Dunn AS, 2009, J CHIROPR MED, V8, P125, DOI 10.1016/j.jcm.2009.04.003
   Iwamoto J, 2010, WORLD J ORTHOP, V1, P26, DOI 10.5312/wjo.v1.i1.26
   Klein G, 2009, J PEDIATR ORTHOPED, V29, P146, DOI 10.1097/BPO.0b013e3181977fc5
   Liu XY, 2015, J NEUROSURG-SPINE, V22, P283, DOI 10.3171/2014.10.SPINE14415
   Nayeemuddin M, 2011, SPINE J, V11, P1157, DOI 10.1016/j.spinee.2011.11.011
   Park KH, 2009, ASIAN SPINE J, V3, P35, DOI 10.4184/asj.2009.3.1.35
   Selhorst M, 2016, J ORTHOP SPORT PHYS, V46, P1029, DOI 10.2519/jospt.2016.7028
   Sys J, 2001, EUR SPINE J, V10, P498, DOI 10.1007/s005860100326
   Wong Leong C, 2004, J Can Chiropr Assoc, V48, P142
NR 9
TC 1
Z9 1
U1 0
U2 4
PU LIPPINCOTT WILLIAMS & WILKINS
PI PHILADELPHIA
PA TWO COMMERCE SQ, 2001 MARKET ST, PHILADELPHIA, PA 19103 USA
SN 1940-7041
EI 1941-7551
J9 CURR ORTHOP PRACT
JI Curr. Orthop. Pract.
PD MAY-JUN
PY 2020
VL 31
IS 3
BP 315
EP 317
DI 10.1097/BCO.0000000000000857
PG 3
WC Orthopedics
WE Emerging Sources Citation Index (ESCI)
SC Orthopedics
GA LJ1SK
UT WOS:000529951800018
OA Green Published, hybrid
DA 2022-11-02
ER

PT J
AU Chellathurai, A
   Kannappan, S
   Melba, F
   Gnanasigamani, S
   Balasubramaniam, S
AF Chellathurai, Amarnath
   Kannappan, Sivakumar
   Melba, Felcy
   Gnanasigamani, Sathyan
   Balasubramaniam, Suhasini
TI EVALUATION OF INCIDENTAL LUMBAR SPONDYLOLYSIS BY COMPUTED TOMOGRAPHY
SO JOURNAL OF EVOLUTION OF MEDICAL AND DENTAL SCIENCES-JEMDS
LA English
DT Article
DE Lumbar; Spondylolysis; Spondylolisthesis; Facet Hypertrophy
ID SPONDYLOLISTHESIS; POPULATION; PREVALENCE
AB BACKGROUND
   Spondylolysis is defined as a defect in the pars interarticularis of the vertebral arch, which is a bony bridge connecting the superior and the inferior articular facet joints.
   Aims and Objectives: To determine the incidental occurrence of lumbar spondylolysis, the common site and type of involvement and the associated degenerative disorders in the patients in an unselected population.
   MATERIALS AND METHODS
   This is a cross-sectional study in which incidental spondylolysis was evaluated for 852 patients (462 females and 380 males) who underwent multidetector (16 slice) CT abdomen/(Kidney Ureter Bladder) using bone and soft tissue algorithm. Overview of Literature-There are very less number of studies regarding the prevalence of incidental spondylolysis, the common site and the type of involvement in a developing country.
   RESULTS
   CT Abdomen/KUB imaging showed higher prevalence of incidental lumbar spondylolysis. Most common level involved was L5 vertebra, the common type was isthmic. Age wise distribution of type of spondylolysis and grading of listhesis was significant.
   CONCLUSION
   CT Abdomen/KUB imaging of an unselected Indian population showed higher prevalence of incidental lumbar spondylolysis. The prevalence of isthmic type is higher and its progression to spondylolisthesis increases with advancing age.
C1 [Chellathurai, Amarnath; Kannappan, Sivakumar; Melba, Felcy; Gnanasigamani, Sathyan; Balasubramaniam, Suhasini] Stanley Med Coll, Dept Radiodiag, Madras, Tamil Nadu, India.
RP Kannappan, S (通讯作者)，Stanley Med Coll, Dept Radiodiag, Radiol, Madras, Tamil Nadu, India.
EM drksiva82@gmail.com
CR BAKER DR, 1956, J BONE JOINT SURG AM, V38, P933
   FREDRICKSON BE, 1984, J BONE JOINT SURG AM, V66A, P699, DOI 10.2106/00004623-198466050-00008
   Kalichman L, 2009, SPINE, V34, P199, DOI 10.1097/BRS.0b013e31818edcfd
   Khan SA, 2017, ASIAN SPINE J, V11, P437, DOI 10.4184/asj.2017.11.3.437
   Meyerding H.W., 1932, SURG GYNECOLOGY OBST, V54, P371
   Park KH, 2009, ASIAN SPINE J, V3, P35, DOI 10.4184/asj.2009.3.1.35
   SIMPER LB, 1986, ACTA ORTHOP SCAND, V57, P78, DOI 10.3109/17453678608993222
   STEWART TD, 1953, J BONE JOINT SURG AM, V35-A, P937, DOI 10.2106/00004623-195335040-00012
   Syrmou E, 2010, HIPPOKRATIA, V14, P17
   VIRTA L, 1992, J CLIN EPIDEMIOL, V45, P917, DOI 10.1016/0895-4356(92)90075-X
   WILTSE LL, 1976, CLIN ORTHOP RELAT R, P23
NR 11
TC 0
Z9 0
U1 0
U2 0
PU JOURNAL EVOLUTION MEDICAL & DENTAL SCIENCES
PI KARNATAKA
PA C/O AKSHANTALA ENTERPRISES, NO 65, 1ST FL, SAHUKAR CHENNIAH RD, MYSORE,
   KARNATAKA, 570 009, INDIA
SN 2278-4748
EI 2278-4802
J9 J EVOL MED DENT SCI-
JI J. Evol. Med. Dent. Sci.-JEMDS
PD MAY 21
PY 2018
VL 7
IS 21
BP 2543
EP 2545
DI 10.14260/jemds/2018/572
PG 3
WC Medicine, General & Internal
WE Emerging Sources Citation Index (ESCI)
SC General & Internal Medicine
GA GI4UZ
UT WOS:000434368000005
OA gold
DA 2022-11-02
ER

PT B
AU Scollon-Grieve, K
   May, J
   Chou, LH
AF Scollon-Grieve, Kelly
   May, Jill
   Chou, Larry H.
BE Wyss, JF
   Patel, AD
TI Lumbar Spondylolysis and Spondylolisthesis
SO THERAPEUTIC PROGRAMS FOR MUSCULOSKELETAL DISORDERS
LA English
DT Article; Book Chapter
ID DIAGNOSIS; STIMULATION; PAIN
C1 [Scollon-Grieve, Kelly; Chou, Larry H.] Premier Orthopaed & Sports Med Associates, Sports & Spine Rehabil Div, Havertown, PA USA.
   [May, Jill] Johns Hopkins Med, Lutherville Timonium, MD USA.
RP Scollon-Grieve, K (通讯作者)，Premier Orthopaed & Sports Med Associates, Sports & Spine Rehabil Div, Havertown, PA USA.
RI Varacallo, Matthew A/E-4752-2018
OI Varacallo, Matthew A/0000-0001-6377-6621
CR Barr KR, 2007, PHYS MED REHABILITAT, P883
   Grenier SG, 2007, ARCH PHYS MED REHAB, V88, P54, DOI 10.1016/j.apmr.2006.10.014
   Leone A, 2011, SKELETAL RADIOL, V40, P683, DOI 10.1007/s00256-010-0942-0
   Masci L, 2006, BRIT J SPORT MED, V40, P940, DOI 10.1136/bjsm.2006.030023
   McTimoney C A Michelle, 2003, Curr Sports Med Rep, V2, P41
   O'Sullivan PB, 1997, SPINE, V22, P2959, DOI 10.1097/00007632-199712150-00020
   Richardson C., 2004, THERAPEUTIC EXERCISE, P175
   Robinson AJ, 1996, J ORTHOP SPORT PHYS, V24, P208, DOI 10.2519/jospt.1996.24.4.208
   Rubinstein S. M., 2011, COCHRANE DB SYST REV, V16
   Sairyo K, 2006, SPINE, V31, P206, DOI 10.1097/01.brs.0000195161.60549.67
   Standaert CJ, 2007, ARCH PHYS MED REHAB, V88, P537, DOI 10.1016/j.apmr.2007.01.007
   Standaert CJ, 2007, EVIDENCED BASED SPOR, P281
   Stasinopoulos D, 2004, BRIT J SPORT MED, V38, P352, DOI 10.1136/bjsm.2003.010405
   STEINER ME, 1985, SPINE, V10, P937, DOI 10.1097/00007632-198512000-00013
   Tallarico RA, 2008, SPORTS MED ARTHROSC, V16, P32, DOI 10.1097/JSA.0b013e318163be50
NR 15
TC 0
Z9 0
U1 0
U2 4
PU DEMOS MEDICAL PUBLICATIONS
PI NEW YORK
PA 11 WEST 42ND STREET, 15TH FLOOR, NEW YORK, NY 10036 USA
BN 978-1-936287-40-6
PY 2013
BP 333
EP 337
PG 5
WC Orthopedics; Rehabilitation; Sport Sciences
WE Book Citation Index– Science (BKCI-S)
SC Orthopedics; Rehabilitation; Sport Sciences
GA BEY34
UT WOS:000318661200045
DA 2022-11-02
ER

PT J
AU HAUSMANN, B
   FORST, R
   HARDEBECK, KW
   MENCKE, HJ
AF HAUSMANN, B
   FORST, R
   HARDEBECK, KW
   MENCKE, HJ
TI SPONDYLOLYSIS AND SPONDYLOLISTHESIS IN 3 ADJACENT LUMBAR VERTEBRAE
SO FORTSCHRITTE AUF DEM GEBIETE DER RONTGENSTRAHLEN UND DER NUKLEARMEDIZIN
LA German
DT Article
RP HAUSMANN, B (通讯作者)，RHEIN WESTFAL TH AACHEN,FAK MED,ORTHOPADIE ABT,D-5100 AACHEN,FED REP GER.
CR BROCHER JEW, 1950, FORTSCHR GEB RONTGST, V73, P719
   BROCHER JEW, 1958, WIRBELVERSCHIEBUNG L
   Neugebauer FL, 1882, ARCH GYNAKOL, V20, P133
   RAVICHANDRAN G, 1980, SPINE, V5, P552, DOI 10.1097/00007632-198011000-00011
   STEWART TD, 1953, J BONE JOINT SURG AM, V35-A, P937, DOI 10.2106/00004623-195335040-00012
   TORKLUS D, 1963, FORTSCHR RONTGENSTR, V99, P251
NR 6
TC 0
Z9 0
U1 0
U2 0
PU GEORG THIEME VERLAG
PI STUTTGART
PA P O BOX 30 11 20, D-70451 STUTTGART, GERMANY
SN 0340-1618
J9 FORTSCHR RONTG NEUEN
PY 1983
VL 138
IS 4
BP 491
EP 493
PG 3
WC Radiology, Nuclear Medicine & Medical Imaging
WE Science Citation Index Expanded (SCI-EXPANDED)
SC Radiology, Nuclear Medicine & Medical Imaging
GA QN035
UT WOS:A1983QN03500019
DA 2022-11-02
ER

PT J
AU OHMORI, K
   SUZUKI, K
   ISHIDA, Y
   MOSKOVITZ, PA
AF OHMORI, K
   SUZUKI, K
   ISHIDA, Y
   MOSKOVITZ, PA
TI TRANSLAMINO-PEDICULAR SCREW FIXATION WITH BONE-GRAFTING FOR SYMPTOMATIC
   ISTHMIC LUMBAR SPONDYLOLYSIS
SO NEUROSURGERY
LA English
DT Article
DE LAMINAR DEFECT; LUMBAR SPONDYLOLYSIS; PEDICULAR SCREW FIXATION; SPINAL
   SURGERY
ID DIRECT REPAIR; SPONDYLOLISTHESIS; DEFECT
AB Anterior or posterolateral spondylodesis has been reported and used widely as a surgical treatment for lumbar spondylolysis or spondylolisthesis.  Although spinal fusion is necessary when there is extensive vertebral slippage or spinal instability, the direct repair of the defect is thought to be anatomical, logical, and less invasive as a surgical treatment for symptomatic lumbar spondylolysis or a minimal degree of spondylolisthesis.  This operation, with a few modifications, has been performed since 1985 in our clinic.  The results, using Henderson's criteria, were excellent in 64.5% and good in 25.8% of the patients thus treated.  For younger patients with symptomatic lumbar spondylolysis, direct repair of the defect using translamino-pedicular instrumentation with bone grafting is recommended, as degenerative changes have not usually occurred in the vertebral discs.
RP OHMORI, K (通讯作者)，NAGOYA DAINI RED CROSS HOSP,DEPT ORTHOPAED & SPINAL SURG,2-9 MYOKEN CHO,SHOWA KU,NAGOYA 466,JAPAN.
CR BECKERS L, 1986, Acta Orthopaedica Belgica, V52, P819
   BRADFORD DS, 1985, SPINE, V10, P673, DOI 10.1097/00007632-198509000-00014
   Buck J E, 1970, J Bone Joint Surg Br, V52, P432
   BUCK JE, 1979, J BONE JOINT SURG BR, V61, P123
   BURING K, 1973, ACTA ORTHOP SCAND, V44, P91
   DAVIDSON DC, 1985, J BONE JOINT SURG BR, V67, P123
   HENDERSO.ED, 1966, J BONE JOINT SURG AM, VA 48, P619, DOI 10.2106/00004623-196648040-00001
   NEWMAN PH, 1976, CLIN ORTHOPAEDICS, V117, P106
   NICOL RO, 1986, SPINE, V11, P1027, DOI 10.1097/00007632-198612000-00011
   PEDERSEN AK, 1988, J BONE JOINT SURG AM, V70A, P15, DOI 10.2106/00004623-198870010-00004
   ROSENBERG NJ, 1981, SPINE, V6, P35, DOI 10.1097/00007632-198101000-00005
   STEFFEE AD, 1985, CLIN ORTHOPAEDICS, V193, P171
   VANDERWERF GJIM, 1985, ACTA ORTHOP SCAND, V56, P378, DOI 10.3109/17453678508994351
   Wiltse L L, 1964, Clin Orthop Relat Res, V35, P116
   WILTSE LL, 1976, CLIN ORTHOP RELAT R, V117, P92
   [No title captured]
NR 16
TC 27
Z9 31
U1 0
U2 0
PU WILLIAMS & WILKINS
PI BALTIMORE
PA 351 WEST CAMDEN ST, BALTIMORE, MD 21201-2436
SN 0148-396X
J9 NEUROSURGERY
JI Neurosurgery
PD MAR
PY 1992
VL 30
IS 3
BP 379
EP 384
DI 10.1227/00006123-199203000-00011
PG 6
WC Clinical Neurology; Surgery
WE Science Citation Index Expanded (SCI-EXPANDED)
SC Neurosciences & Neurology; Surgery
GA HE807
UT WOS:A1992HE80700011
PM 1620301
DA 2022-11-02
ER

PT J
AU Engelhardt, M
   Reuter, J
   Freiwald, J
   Bohme, T
   Halbsguth, A
AF Engelhardt, M
   Reuter, J
   Freiwald, J
   Bohme, T
   Halbsguth, A
TI Spondylolysis and spondylolisthesis: correlation with sport
SO ORTHOPADE
LA German
DT Article
DE spondylolysis; spondylolisthesis; etiology; therapy; exercise tolerance
ID LUMBAR SPONDYLOLYSIS; ADOLESCENTS; INJURIES
AB Spondylolysis and spondylolisthesis occur predominantly in the lower lumbar spine. Besides congenital defects such as predisposition of spondylolysis the correlation between competitive sports activities and an increased incidence of spondylolysis is proved. In early stages, complete healing can be achieved by conservative treatment (abstinence from sports activities for 3 months, orthesis). Persistence of pain, neurologic symptoms and progression of vertebral slipping are indications for operative treatment (reconstruction of the isthmus, dorso-ventral spondylodesis). The exercise tolerance depends on the extent of instability, progression of vertebral slipping and clinical symptoms. The limits of exercise tolerance vary among the individual athletes and require the decision of the physician. Backstroke swimming, abdominal and back muscle strengthening exercises, and types of sport involving smooth movements are advisable. Sports education in school is possible without restriction in patients with stable spondylolysis and in those with spondylolisthesis without unfavourable concomitant factors.
RP Engelhardt, M (通讯作者)，UNIV FRANKFURT, ORTHOPAD KLIN, MARIENBURGSTR 2, D-60528 FRANKFURT, GERMANY.
CR Arnold P, 1996, Z ORTHOP GRENZGEB, V134, P226, DOI 10.1055/s-2008-1039753
   AZOUZ EM, 1974, RADIOLOGY, V111, P315, DOI 10.1148/111.2.315
   BLACKBURNE JS, 1989, J R COLL SURG EDIN S, V34, P12
   BLANDA J, 1993, J SPINAL DISORD, V6, P406, DOI 10.1097/00002517-199306050-00007
   Bohler J, 1968, Z Orthop Ihre Grenzgeb, V104, P609
   DAWLEY JA, 1971, J NEUROSURG, V34, P99, DOI 10.3171/jns.1971.34.1.0099
   ENGELHARDT M, 1997, GOTS MANUAL SPORTTRA
   FARFAN HF, 1976, CLIN ORTHOP RELAT R, P40
   Ferguson R J, 1974, J Sports Med, V2, P63
   FRANKE K, 1986, TRAUMATOLOGIE SPORTS
   FREDRICKSON BE, 1984, J BONE JOINT SURG AM, V66A, P699, DOI 10.2106/00004623-198466050-00008
   Groher W, 1970, Z Orthop Ihre Grenzgeb, V108, P51
   Hoshina Hitoshi, 1980, Phys Sportsmed, V8, P75, DOI 10.1080/00913847.1980.11948635
   JACKSON DW, 1976, CLIN ORTHOP RELAT R, P68
   JAMIOKOWSKA, 1980, ORTHOP PRAX, V16, P743
   Junghanns H, 1986, WIRBELSAULE FORSCHUN, V100
   JUNGHANS H, 1929, BRUNS BEITR KLIN CHI, V148, P554
   KILIAN H, 1853, BONNI FORMIS CAROLI, V2, P315
   Konermann W, 1992, Sportverletz Sportschaden, V6, P156, DOI 10.1055/s-2007-993543
   Kotani PT, 1971, BRIT J SPORT MED, V6, P4, DOI [10.1136/bjsm.6.1.4, DOI 10.1136/BJSM.6.1.4]
   KRAUSE W, 1993, TW SPORT MED, V5, P100
   Krenz J, 1973, J Bone Joint Surg Br, V55, P735
   LAMBL D, 1885, ZENTRALBL GYNAKOL, V9, P250
   MORITA T, 1995, J BONE JOINT SURG BR, V77B, P620, DOI 10.1302/0301-620X.77B4.7615609
   MOSELEY I, 1976, BRIT J RADIOL, V49, P81, DOI 10.1259/0007-1285-49-577-81
   POLLAEHNE W, 1988, Medizin und Sport (Berlin), V28, P231
   Recknagel S, 1996, Z ORTHOP GRENZGEB, V134, P214, DOI 10.1055/s-2008-1039751
   Reid DC, 1992, SPORTS INJURY ASSESS
   RISSER WL, 1991, AM FAM PHYSICIAN, V44, P2104
   ROMPE G, 1972, Z ORTHOP GRENZGEB, V110, P745
   ROSENBERG NJ, 1981, SPINE, V6, P35, DOI 10.1097/00007632-198101000-00005
   ROSSI F, 1990, J SPORT MED PHYS FIT, V30, P450
   ROWE GG, 1953, J BONE JOINT SURG AM, V35-A, P102, DOI 10.2106/00004623-195335010-00010
   SCHIERHOLZ U, 1980, BELASTUNGSTOLERANZ B, V3
   SILVER JR, 1984, BRIT MED J, V288, P37, DOI 10.1136/bmj.288.6410.37
   TAILLARD WF, 1976, CLIN ORTHOP RELAT R, P30
   WILTSE LEON L., 1957, CLIN ORTHOPAED, V10, P48
   WILTSE LL, 1975, J BONE JOINT SURG AM, VA 57, P17, DOI 10.2106/00004623-197557010-00003
   WILTSE LL, 1983, J BONE JOINT SURG AM, V65, P768, DOI 10.2106/00004623-198365060-00007
   WILTSE LL, 1962, J BONE JOINT SURG AM, V44, P539, DOI 10.2106/00004623-196244030-00011
   WILTSE LL, 1976, CLIN ORTHOP RELAT R, V117, P23
   WIRTH CJ, 1993, UBERLASTUNGSSCHADEN
   ZIPPEL H, 1980, WIRBELGLEITEN LENDEN
NR 43
TC 12
Z9 13
U1 0
U2 4
PU SPRINGER
PI NEW YORK
PA ONE NEW YORK PLAZA, SUITE 4600, NEW YORK, NY, UNITED STATES
SN 0085-4530
EI 1433-0431
J9 ORTHOPADE
JI Orthopade
PD SEP
PY 1997
VL 26
IS 9
BP 755
EP 759
DI 10.1007/PL00003437
PG 5
WC Orthopedics
WE Science Citation Index Expanded (SCI-EXPANDED)
SC Orthopedics
GA YA999
UT WOS:A1997YA99900003
PM 9432659
DA 2022-11-02
ER

PT J
AU Brigham, CD
AF Brigham, CD
TI Direct repair of lumbar spondylolysis in athletes
SO OPERATIVE TECHNIQUES IN SPORTS MEDICINE
LA English
DT Article
DE spondylolysis; spondylolisthesis; direct repair
ID DIRECT STABILIZATION; NATURAL-HISTORY; HOOK SCREW; SPONDYLOLISTHESIS;
   FIXATION; DEFECT
AB Surgical repair of a symptomatic lumbar spondylolysis will be successful if the athlete is less than 20 years old and preoperative studies delineate the abnormal anatomy to allow for the appropriate internal fixation. Return to sports is from 4 to 9 months postoperatively. Oper Tech Sports Med 13:108-113 (c) 2005 Elsevier Inc. All rights reserved.
C1 OrthoCarolina, Charlotte, NC 28203 USA.
RP Brigham, CD (通讯作者)，OrthoCarolina, PA 1001 Blythe Blvd,Suite 200, Charlotte, NC 28203 USA.
EM Craig.Brigham@orthocarolina.com
CR Askar Z, 2003, SPINE, V28, P354, DOI 10.1097/00007632-200302150-00008
   Beutler WJ, 2003, SPINE, V28, P1027, DOI 10.1097/00007632-200305150-00014
   BRADFORD DS, 1985, SPINE, V10, P673, DOI 10.1097/00007632-198509000-00014
   Buck J E, 1970, J Bone Joint Surg Br, V52, P432
   DANDAWATE A, 1998, J BONE JOINT BR S11, V80, P195
   Deguchi M, 1999, SPINE, V24, P328, DOI 10.1097/00007632-199902150-00004
   DREYZIN V, 1994, SPINE, V19, P1909, DOI 10.1097/00007632-199409000-00008
   FREDRICKSON BE, 1984, J BONE JOINT SURG AM, V66A, P699, DOI 10.2106/00004623-198466050-00008
   Gillet P, 1999, SPINE, V24, P1252, DOI 10.1097/00007632-199906150-00014
   HAMBLY M, 1989, SPINE, V14, P455, DOI 10.1097/00007632-198904000-00024
   HAMBLY MF, 1994, SPINE, V19, P354, DOI 10.1097/00007632-199402000-00018
   Ivanic GM, 2003, SPINE, V28, P255, DOI 10.1097/00007632-200302010-00010
   JEANNERET B, 1996, MANUAL INTERNAL FIXA, P275
   Kimura M., 1968, ORTHOP SURG, V19, P285
   MORSCHER E, 1984, ARCH ORTHOP TRAUM SU, V103, P175, DOI 10.1007/BF00435550
   Muschik M, 1996, J PEDIATR ORTHOPED, V16, P364, DOI 10.1097/01241398-199605000-00014
   OHMORI K, 1992, NEUROSURGERY, V30, P379, DOI 10.1227/00006123-199203000-00011
   PEDERSEN AK, 1988, J BONE JOINT SURG AM, V70A, P15, DOI 10.2106/00004623-198870010-00004
   SCOTT JHS, 1987, J BONE JOINT SURG BR, V69, P491
   Tokuhashi Y, 1996, SPINE, V21, P2041, DOI 10.1097/00007632-199609010-00023
NR 20
TC 3
Z9 3
U1 0
U2 0
PU W B SAUNDERS CO-ELSEVIER INC
PI PHILADELPHIA
PA INDEPENDENCE SQUARE WEST CURTIS CENTER, STE 300, PHILADELPHIA, PA
   19106-3399 USA
SN 1060-1872
J9 OPER TECHN SPORT MED
JI Oper. Tech. Sports Med.
PD APR
PY 2005
VL 13
IS 2
BP 108
EP 113
DI 10.1053/j.otsm.2005.09.001
PG 6
WC Sport Sciences; Surgery
WE Science Citation Index Expanded (SCI-EXPANDED)
SC Sport Sciences; Surgery
GA 996LU
UT WOS:000234176200005
DA 2022-11-02
ER

PT J
AU Seller, K
   Wild, A
AF Seller, K
   Wild, A
TI Spondylolysis, spondylolisthesis, spondyloptosis
SO ZEITSCHRIFT FUR ORTHOPADIE UND IHRE GRENZGEBIETE
LA German
DT Article
ID TERM-FOLLOW-UP; SURGICAL-TREATMENT; ISTHMIC SPONDYLOLISTHESIS; INTERBODY
   FUSION; NATURAL-HISTORY; LUMBAR FUSION; DIRECT REPAIR; GRADE-III;
   IN-SITU; CHILDREN
C1 Univ Leipzig, Orthopad Klin, D-04103 Leipzig, Germany.
   1 Orthopad Klin Hessing Stiftung Augsburg, Augsburg, Germany.
RP Seller, K (通讯作者)，Univ Leipzig, Orthopad Klin, Liebigstr 20, D-04103 Leipzig, Germany.
EM konrad.seller@medizin.uni-leipzig.de
CR AXELSSON P, 1994, ACTA ORTHOP SCAND, V65, P309, DOI 10.3109/17453679408995459
   BOXALL D, 1979, J BONE JOINT SURG AM, V61, P479, DOI 10.2106/00004623-197961040-00001
   BRADFORD DS, 1979, SPINE, V4, P423, DOI 10.1097/00007632-197909000-00006
   Buck J E, 1970, J Bone Joint Surg Br, V52, P432
   BURKUS JK, 1992, J BONE JOINT SURG AM, V74A, P693, DOI 10.2106/00004623-199274050-00008
   Dick W, 1997, ORTHOPADE, V26, P774, DOI 10.1007/PL00003440
   Fabris DA, 1996, SPINE, V21, P728, DOI 10.1097/00007632-199603150-00014
   FREDRICKSON BE, 1984, J BONE JOINT SURG AM, V66A, P699, DOI 10.2106/00004623-198466050-00008
   FREEMAN BL, 1989, J BONE JOINT SURG AM, V71A, P594, DOI 10.2106/00004623-198971040-00015
   Fritsch EW, 2003, ORTHOPADE, V32, P340, DOI 10.1007/s00132-003-0453-y
   Fritzell P, 2002, SPINE, V27, P1131, DOI 10.1097/00007632-200206010-00002
   GILL GG, 1963, J BONE JOINT SURG AM, V45, P666
   Gillet P, 1999, SPINE, V24, P1252, DOI 10.1097/00007632-199906150-00014
   Graf R, 1998, ORTHOPADE, V27, P51, DOI 10.1007/s001320050202
   GREZGOREWSKI A, 2000, J PED ORTHOP, V20, P506
   HARMS J, 2000, WIRBELSAULENCHIRURGI
   HARRIS IE, 1987, J BONE JOINT SURG AM, V69A, P960, DOI 10.2106/00004623-198769070-00002
   Hasler C, 2002, ORTHOPADE, V31, P78, DOI 10.1007/s132-002-8278-6
   Hefti F, 1997, ORTHOPADE, V26, P769, DOI 10.1007/PL00003439
   HENSINGER RN, 1989, J BONE JOINT SURG AM, V71A, P1098, DOI 10.2106/00004623-198971070-00020
   Hohmann F, 1997, ORTHOPADE, V26, P781, DOI 10.1007/PL00003441
   Hu SS, 1996, SPINE, V21, P367, DOI 10.1097/00007632-199602010-00023
   HW Meyerding, 1932, SURG GYNECOL OBSTET, V54, P371
   JAEGER M, 2003, MED SCI MONITOR, V9, P324
   JOHNSON JR, 1983, J BONE JOINT SURG BR, V65, P43
   Krismer M, 1997, ORTHOPADE, V26, P568
   LAURENT L. E., 1961, ACTA ORTHOPAED SCAND, V31, P45
   LAURENT LE, 1976, CLIN ORTHOP RELAT R, V117, P85
   Lonstein JE, 1999, SPINE, V24, P2640, DOI 10.1097/00007632-199912150-00011
   LOUIS R, 1988, REV CHIR ORTHOP, V74, P549
   Magerl F., 1982, CURRENT CONCEPTS EXT, P353
   MIYAGI S, 1971, VERHANDL DTSCH ORTHO, P119
   MORSCHER E, 1984, ARCH ORTHOP TRAUM SU, V103, P175, DOI 10.1007/BF00435550
   Muschik M, 1997, SPINE, V22, P2036, DOI 10.1097/00007632-199709010-00020
   NEWMAN PH, 1963, J BONE JOINT SURG BR, V45, P39, DOI 10.1302/0301-620X.45B1.39
   NICOL RO, 1986, SPINE, V11, P1027, DOI 10.1097/00007632-198612000-00011
   OSTERMAN K, 1976, CLIN ORTHOP RELAT R, V117, P121
   Osterman K, 1993, CLIN ORTHOP RELAT R, V297, P65
   PEEK RD, 1989, J BONE JOINT SURG AM, V71A, P62, DOI 10.2106/00004623-198971010-00011
   POUSSA M, 1993, SPINE, V18, P894, DOI 10.1097/00007632-199306000-00014
   ROSENBERG NJ, 1975, J BONE JOINT SURG AM, VA 57, P467, DOI 10.2106/00004623-197557040-00004
   Rothman L., 1989, SEMIN SPINE SURG, V1, P78
   SALIB RM, 1993, SPINE, V18, P440
   Schlenzka D, 1997, ORTHOPADE, V26, P760, DOI 10.1007/PL00003438
   SEITSALO S, 1990, J BONE JOINT SURG BR, V72, P259, DOI 10.1302/0301-620X.72B2.2312566
   SEITSALO S, 1991, SPINE, V16, P417, DOI 10.1097/00007632-199104000-00004
   STEWART TD, 1953, J BONE JOINT SURG AM, V35-A, P937, DOI 10.2106/00004623-195335040-00012
   THURN P, 1986, EINFUHRUNG RADIOLOGI, P147
   VELIKAS EP, 1981, J BONE JOINT SURG BR, V63, P67, DOI 10.1302/0301-620X.63B1.7204476
   VIRTA L, 1991, THESIS U TURKU, P133
   Wild A, 2001, Z ORTHOP GRENZGEB, V139, P152, DOI 10.1055/s-2001-15048
   WILTSE LL, 1983, J BONE JOINT SURG AM, V65, P768, DOI 10.2106/00004623-198365060-00007
   WILTSE LL, 1976, CLIN ORTHOP RELAT R, V117, P23
   Wimmer C, 1997, ORTHOPADE, V26, P563
NR 54
TC 0
Z9 0
U1 0
U2 2
PU GEORG THIEME VERLAG KG
PI STUTTGART
PA RUDIGERSTR 14, D-70469 STUTTGART, GERMANY
SN 0044-3220
J9 Z ORTHOP GRENZGEB
JI Z. Orthop. Grenzg.
PD NOV-DEC
PY 2005
VL 143
IS 6
BP R101
EP R118
DI 10.1055/s-2005-873022
PG 18
WC Orthopedics
WE Science Citation Index Expanded (SCI-EXPANDED)
SC Orthopedics
GA 002GQ
UT WOS:000234599900023
PM 16380890
DA 2022-11-02
ER

PT J
AU MCCARROLL, JR
   MILLER, JM
   RITTER, MA
AF MCCARROLL, JR
   MILLER, JM
   RITTER, MA
TI LUMBAR SPONDYLOLYSIS AND SPONDYLOLISTHESIS IN COLLEGE FOOTBALL PLAYERS -
   A PROSPECTIVE-STUDY
SO AMERICAN JOURNAL OF SPORTS MEDICINE
LA English
DT Article
C1 METHODIST HOSP INDIANA,METHODIST CTR SPORTS MED,INDIANAPOLIS,IN 46202.
NR 0
TC 89
Z9 89
U1 0
U2 5
PU AMER ORTHOPAEDIC SOC SPORT MED
PI WALTHAM
PA 230 CALVARY STREET, WALTHAM, MA 02154
SN 0363-5465
J9 AM J SPORT MED
JI Am. J. Sports Med.
PD SEP-OCT
PY 1986
VL 14
IS 5
BP 404
EP 406
DI 10.1177/036354658601400513
PG 3
WC Orthopedics; Sport Sciences
WE Science Citation Index Expanded (SCI-EXPANDED)
SC Orthopedics; Sport Sciences
GA E5584
UT WOS:A1986E558400011
PM 3777317
DA 2022-11-02
ER

PT J
AU Young, KJ
   Koning, W
AF Young, KJ
   Koning, W
TI Spondylolysis of L2 in identical twins
SO JOURNAL OF MANIPULATIVE AND PHYSIOLOGICAL THERAPEUTICS
LA English
DT Article
DE spondylolysis; spondylolisthesis; twins; lumbar spine; chiropractic
ID UPPER LUMBAR SPINE; PARS INTERARTICULARIS
AB Objective: To discuss the presence of spondylolysis at L2 in identical twins.
   Clinical Features: Twin 61-year-old brothers reported insidious low back pain (LBP) of relatively recent onset. Both engaged in running as their main form of exercise. One had spondylolisthesis and history of significant traumatic incident; the other had no spondylolisthesis but a much more strenuous running regimen.
   Intervention and Outcome: Both patients underwent a course of chiropractic treatment for mechanical LBP and reported a 50% overall improvement in symptoms.
   Conclusions: Spondylolysis at L2 is uncommon, and although a familial component regarding weakness of the pars interarticularis has been demonstrated in the literature, spondylolysis at L2 in twins is extremely rare. Questions remain regarding the cause of spondylolisthesis in patients.
C1 Univ Glamorgan, Welsh Inst Chiropract, Pontypridd CF37 1DL, M Glam, Wales.
RP Young, KJ (通讯作者)，Univ Glamorgan, Welsh Inst Chiropract, Pontypridd CF37 1DL, M Glam, Wales.
EM kjyoung@glam.ac.uk
RI Young, Kenneth/T-6422-2019
OI Young, Kenneth/0000-0001-8837-7977
CR Al-Sebai MW, 1999, EUR SPINE J, V8, P75, DOI 10.1007/s005860050130
   DANIEL JN, 1995, MIL MED, V160, P553, DOI 10.1093/milmed/160.11.553
   EISENSTEIN S, 1978, J BONE JOINT SURG BR, V60, P488, DOI 10.1302/0301-620X.60B4.361744
   FARFAN HF, 1976, CLIN ORTHOP RELAT R, P40
   FREDRICKSON BE, 1984, J BONE JOINT SURG AM, V66A, P699, DOI 10.2106/00004623-198466050-00008
   HAUKIPURO K, 1978, CLIN GENET, V13, P471
   JACKSON DW, 1981, AM J SPORT MED, V9, P304, DOI 10.1177/036354658100900504
   JAKAB G, 1989, BAILLIERE CLIN RHEUM, V3, P89, DOI 10.1016/S0950-3579(89)80038-X
   Lee JH, 1999, CLIN IMAG, V23, P389, DOI 10.1016/S0899-7071(99)00158-8
   LOWE J, 1987, J BONE JOINT SURG BR, V69, P582, DOI 10.1302/0301-620X.69B4.3611162
   MIKI T, 1991, SPINE, V16, P353, DOI 10.1097/00007632-199103000-00016
   PRIVETT JTJ, 1975, BRIT J RADIOL, V48, P866, DOI 10.1259/0007-1285-48-574-866
   RESNICK D, 1995, DIAGNOSIS BONE JOINT, P2597
   Sagi HC, 1998, SPINE, V23, P1635, DOI 10.1097/00007632-199808010-00002
   WILTSE LL, 1975, J BONE JOINT SURG AM, VA 57, P17, DOI 10.2106/00004623-197557010-00003
   WILTSE LL, 1976, CLIN ORTHOP RELAT R, V117, P23
   WILTSE LL, 1976, CLIN ORTHOP RELAT R, V117, P92
   WYNNEDAVIES R, 1979, J BONE JOINT SURG BR, V61, P301, DOI 10.1302/0301-620X.61B3.383720
NR 18
TC 6
Z9 7
U1 0
U2 1
PU MOSBY-ELSEVIER
PI NEW YORK
PA 360 PARK AVENUE SOUTH, NEW YORK, NY 10010-1710 USA
SN 0161-4754
J9 J MANIP PHYSIOL THER
JI J. Manip. Physiol. Ther.
PD MAR-APR
PY 2003
VL 26
IS 3
BP 196
EP 201
DI 10.1016/S0161-4754(02)54133-6
PG 6
WC Health Care Sciences & Services; Integrative & Complementary Medicine;
   Rehabilitation
WE Science Citation Index Expanded (SCI-EXPANDED)
SC Health Care Sciences & Services; Integrative & Complementary Medicine;
   Rehabilitation
GA 671HM
UT WOS:000182459300008
PM 12704312
DA 2022-11-02
ER

PT J
AU Mays, S
AF Mays, S.
TI Spondylolysis, spondylolisthesis, and lumbo-sacral morphology in a
   medieval English skeletal population
SO AMERICAN JOURNAL OF PHYSICAL ANTHROPOLOGY
LA English
DT Article
DE lumbar spine; paleopathology; pelvic incidence; spina bifida occulta;
   fatigue fracture
ID ISTHMIC SPONDYLOLISTHESIS; PARS INTERARTICULARIS; CLINICAL-SIGNIFICANCE;
   LUMBAR SPONDYLOLYSIS; ILIOLUMBAR LIGAMENT; PELVIC INCIDENCE;
   NATURAL-HISTORY; INUIT SKELETONS; VERTEBRAL SLIP; FOLLOW-UP
AB The prevalence of spondylolysis and spondylolisthesis was studied in an adult skeletal series from a rural English medieval archaeological site. Attempts were made to evaluate the association of three aspects of lumbo-sacral skeletal morphology (pelvic incidence (a measure of the anterior inclination of the sacral table), lumbar transverse process width, and the presence of lumbo-sacral spina bifida occulta) with spondylolysis and spondylolisthesis. Results indicated a high prevalence of spondylolysis compared with a modern reference population, but few cases of spondylolisthesis were identified. Analysis of prevalence with respect to age suggests that in the study population, pars interarticularis defects generally formed late in the growth period or early in adult life. The study group showed a high mean pelvic incidence compared with modern Western Europeans, indicating a more steeply inclined sacral table, which may have elevated the risk of developing pars interarticularis defects. However, no statistically valid association could be demonstrated between the presence/absence of spondylolysis and pelvic incidence in the study material. There was no evidence for a link between lumbar transverse process index or lumbo-sacral spina bifida occulta and spondylolysis/ spondylolisthesis. It is concluded that the potential role of lumbo-sacral morphology, as well as of activity regimes, should be considered when interpreting spondylolysis in paleopathological studies. If the frequency of spondylolysis is to some extent an indicator of past activity regimes, it may reflect lifestyle in younger individuals rather than in mature adults. Further work investigating the link between spondylolysis and lumbo-sacral morphological variables in premodern populations would be of value.
C1 English Heritage Ctr Archaeol, Ancient Monuments Lab, Portsmouth PO4 9LD, Hants, England.
RP Mays, S (通讯作者)，English Heritage Ctr Archaeol, Ancient Monuments Lab, Portsmouth PO4 9LD, Hants, England.
EM simon.mays@english-heritage.org.uk
CR Aihara T, 2000, J BONE JOINT SURG BR, V82B, P846, DOI 10.1302/0301-620X.82B6.10302
   Alexander M J, 1985, Can J Appl Sport Sci, V10, P1
   AMATO M, 1984, RADIOLOGY, V153, P627, DOI 10.1148/radiology.153.3.6494460
   Arriaza BT, 1997, AM J PHYS ANTHROPOL, V104, P393
   BAKER DR, 1956, J BONE JOINT SURG AM, V38, P933
   BERESFORD M, 1990, W PERCY
   Beutler WJ, 2003, SPINE, V28, P1027, DOI 10.1097/00007632-200305150-00014
   BLACKBURNE JS, 1977, J BONE JOINT SURG BR, V59, P490, DOI 10.1302/0301-620X.59B4.925059
   BOXALL D, 1979, J BONE JOINT SURG AM, V61, P479, DOI 10.2106/00004623-197961040-00001
   BRIDGES PS, 1989, AM J PHYS ANTHROPOL, V79, P321, DOI 10.1002/ajpa.1330790308
   Brothwell D., 1981, DIGGING BONES EXCAVA
   Chosa E, 2004, J ORTHOP RES, V22, P158, DOI 10.1016/S0736-0266(03)00160-8
   CYRON BM, 1978, J BONE JOINT SURG BR, V60, P234, DOI 10.1302/0301-620X.60B2.659472
   Dahlberg G, 1940, STAT METHOD MEDICAL
   DURING J, 1985, SPINE, V10, P83, DOI 10.1097/00007632-198501000-00013
   EISENSTEIN S, 1978, J BONE JOINT SURG BR, V60, P488, DOI 10.1302/0301-620X.60B4.361744
   FARFAN HF, 1976, CLIN ORTHOP RELAT R, P40
   Fibiger L, 2005, INT J OSTEOARCHAEOL, V15, P164, DOI 10.1002/oa.766
   FREDRICKSON BE, 1984, J BONE JOINT SURG AM, V66A, P699, DOI 10.2106/00004623-198466050-00008
   Friberg S., 1939, ACTA CHIR SCAND, V82, P1
   Ganju A, 2002, NEUROSURG FOCUS, V13, P1
   Gies Frances, 1990, LIFE MEDIEVAL VILLAG
   GREEN TP, 1994, SPINE, V19, P2683, DOI 10.1097/00007632-199412000-00016
   Hammerberg KW, 2005, SPINE, V30, pS4, DOI 10.1097/01.brs.0000155576.62159.1c
   Hanawalt B. A., 1986, TIES BOUND PEASANT F
   Hanson DS, 2002, SPINE, V27, P2026, DOI 10.1097/00007632-200209150-00011
   HENSINGER RN, 1989, J BONE JOINT SURG AM, V71A, P1098, DOI 10.2106/00004623-198971070-00020
   Hoshina Hitoshi, 1980, Phys Sportsmed, V8, P75, DOI 10.1080/00913847.1980.11948635
   HUTTON W C, 1977, Spine, V2, P202, DOI 10.1097/00007632-197709000-00006
   Ikata T, 1996, AM J SPORT MED, V24, P94, DOI 10.1177/036354659602400117
   Inoue H, 2002, SPINE, V27, P831, DOI 10.1097/00007632-200204150-00010
   JACKSON DW, 1976, CLIN ORTHOP RELAT R, P68
   Jackson RP, 2003, SPINE, V28, P151, DOI 10.1097/00007632-200301150-00011
   Jurmain R. D., 1999, STORIES SKELETON BEH
   Keith A, 1923, BRIT MED J, V1923, P499
   KNAPP TR, 1992, AM J PHYS ANTHROPOL, V87, P235, DOI 10.1002/ajpa.1330870211
   Labelle H, 2005, SPINE, V30, pS27, DOI 10.1097/01.brs.0000155560.92580.90
   Labelle H, 2004, SPINE, V29, P2049, DOI 10.1097/01.brs.0000138279.53439.cc
   Larsen C. S., 2015, BIOARCHAEOLOGY INTER
   Laurent L E, 1969, Acta Orthop Belg, V35, P717
   LAURENT L. E., 1961, ACTA ORTHOPAED SCAND, V31, P45
   Legaye J, 1998, Eur Spine J, V7, P99, DOI 10.1007/s005860050038
   Legge SS, 2000, AM J PHYS ANTHROPOL, P208
   LETTS M, 1986, J PEDIATR ORTHOPED, V6, P40, DOI 10.1097/01241398-198601000-00009
   Lovell NC, 1997, YEARB PHYS ANTHROPOL, V40, P139
   LUK KDK, 1986, J BONE JOINT SURG BR, V68, P197, DOI 10.1302/0301-620X.68B2.3958002
   Lundin David A, 2002, Clin Neurosurg, V49, P528
   Mangione P, 1997, Eur Spine J, V6, P163, DOI 10.1007/BF01301430
   Marty C, 2002, EUR SPINE J, V11, P119, DOI 10.1007/s00586-001-0349-7
   MAYS S, 1995, J ARCHAEOL SCI, V22, P659, DOI 10.1016/S0305-4403(95)80151-0
   MAYS S, IN PRESS W PERCY CHU
   Mays Simon., 1998, ARCHAEOLOGY HUMAN BO, P33
   Merbs C. F., 1983, NATL MUSEUM MAN ARCH
   Merbs CF, 2002, INT J OSTEOARCHAEOL, V12, P279, DOI 10.1002/oa.623
   Merbs CF, 1996, YEARB PHYS ANTHROPOL, V39, P201
   Merbs CF, 1996, AM J PHYS ANTHROPOL, V101, P357, DOI 10.1002/(SICI)1096-8644(199611)101:3<357::AID-AJPA5>3.3.CO;2-Z
   Meyerding HW, 1931, J BONE JOINT SURG, V13, P39
   Miles A. E. W., 1963, DENT ANTHR, P191, DOI DOI 10.1016/B978-0-08-009823-4.50015-X
   Nazarian S, 1992, Eur Spine J, V1, P62, DOI 10.1007/BF00300931
   NEWELL RLM, 1995, SPINE, V20, P1950, DOI 10.1097/00007632-199509000-00022
   OGILVIE JW, 1987, SPINE, V12, P251, DOI 10.1097/00007632-198704000-00010
   OHMORI K, 1995, J BONE JOINT SURG BR, V77, P771, DOI 10.1302/0301-620X.77B5.7559708
   Ortner DJ, 2003, METHODS USED ANALYSE, V2nd
   PAPP T, 1994, SPINE, V19, P1508, DOI 10.1097/00007632-199407000-00017
   PETERSON CK, 1990, J MANIP PHYSIOL THER, V13, P491
   Pietrusewsky M, 2003, ANTHROPOL SCI, V111, P203, DOI 10.1537/ase.111.203
   Pietrusewsky M, 1997, AM J PHYS ANTHROPOL, V104, P315
   PORTER RW, 1982, J BONE JOINT SURG BR, V64, P344, DOI 10.1302/0301-620X.64B3.7096402
   Rajnics P, 2002, J SPINAL DISORD TECH, V15, P24, DOI 10.1097/00024720-200202000-00004
   ROCHE MB, 1951, ANAT REC, V109, P233, DOI 10.1002/ar.1091090207
   SAHAHAR S, 1990, CHILDHOOD MIDDLE AGE
   Sairyo K, 2001, Spine J, V1, P171, DOI 10.1016/S1529-9430(01)00018-3
   Sairyo K, 1998, SPINE, V23, P1442, DOI 10.1097/00007632-199807010-00002
   SEITSALO S, 1991, SPINE, V16, P417, DOI 10.1097/00007632-199104000-00004
   Standaert CJ, 2000, BRIT J SPORT MED, V34, P415, DOI 10.1136/bjsm.34.6.415
   STEWART T D, 1956, Clin Orthop, V8, P44
   Stewart TD, 1932, AM J PHYS ANTHROPOL, V17, P123, DOI 10.1002/ajpa.1330170119
   STEWART TD, 1953, J BONE JOINT SURG AM, V35-A, P937, DOI 10.2106/00004623-195335040-00012
   STIRLAND A, 1996, INT J OSTEOARCHAEOL, V6, P92
   STURESSON B, 1989, SPINE, V14, P162, DOI 10.1097/00007632-198902000-00004
   SWARD L, 1989, ACTA RADIOL, V30, P359, DOI 10.1177/028418518903000405
   TAILLARD W, 1954, Acta Orthop Scand, V24, P115
   Thiong JMM, 2004, SPINE, V29, P1642, DOI 10.1097/01.BRS.0000132312.78469.7B
   TREMBLY D, 1995, PALEOPATHOL NEWSLETT, V92, P14
   TROUP JDG, 1976, CLIN ORTHOP RELAT R, V117, P59
   TURNER RH, 1971, J BONE JOINT SURG AM, VA 53, P1298, DOI 10.2106/00004623-197153070-00005
   Vaz G, 2002, EUR SPINE J, V11, P80, DOI 10.1007/s005860000224
   WALDRON HA, 1991, J ROY SOC MED, V84, P547, DOI 10.1177/014107689108400915
   Waldron T., 1993, INT J OSTEOARCHAEOL, V3, P55
   WERTZBERGER KL, 1980, SPINE, V5, P437, DOI 10.1097/00007632-198009000-00008
   Whitesides TE, 2005, SPINE, V30, pS12, DOI 10.1097/01.brs.0000155574.33693.60
   WILTSE LL, 1962, J BONE JOINT SURG AM, V44, P539, DOI 10.2106/00004623-196244030-00011
   WYNNEDAVIES R, 1979, J BONE JOINT SURG BR, V61, P301, DOI 10.1302/0301-620X.61B3.383720
NR 93
TC 43
Z9 46
U1 0
U2 11
PU WILEY
PI HOBOKEN
PA 111 RIVER ST, HOBOKEN 07030-5774, NJ USA
SN 0002-9483
EI 1096-8644
J9 AM J PHYS ANTHROPOL
JI Am. J. Phys. Anthropol.
PD NOV
PY 2006
VL 131
IS 3
BP 352
EP 362
DI 10.1002/ajpa.20447
PG 11
WC Anthropology; Evolutionary Biology
WE Science Citation Index Expanded (SCI-EXPANDED); Social Science Citation Index (SSCI)
SC Anthropology; Evolutionary Biology
GA 094MK
UT WOS:000241243300006
PM 16634047
DA 2022-11-02
ER

PT J
AU Chen, S
   Xiao, R
AF Chen, Sheng
   Xiao, Rui
TI SURFACE MORPHOLOGY OF ISTHMIC LUMBAR SPONDYLOLISTHESIS IN BADMINTON
   ATHLETES AND DEGENERATIVE SPONDYLOLISTHESIS PATIENTS WITH SPINE PELVIS
   SAGITTAL PLANE
SO ACTA MEDICA MEDITERRANEA
LA English
DT Article
DE Lumbar vertebra; Isthmic spondylolisthesis; Degenerative
   spondylolisthesis; Spine pelvis sagittal morphology; Exploration
ID ASSOCIATION
AB To research on specific clinical features of isthmic lumbar spondylolisthesis in badminton athletes and explore the morphological study of degenerative spondylolisthesis patients with spine pelvic sagittal plane. In order to further study the characteristics of morphology, 1,100 patients with isthmic lumbar spondylolisthesis and degenerative spondylolisthesis, receiving clinic treatment by a hospital from January 2009 to February 2016, were randomly selected as the research object and all of them have complete image data. Patients were divided into spondylolysis group (550) and degeneration group (550). The relative spine and pelvic sagittal index of two groups of patients were collected, mainly covering the following aspects: inclination of pelvis, pelvic incidence angle and lumbar lordosis angle and so on. At the same time, the following parts of two groups were measured: angle of lumbar spondylolisthesis, spondylolisthesis rate, spondylolisthesis distance to analyze comparatively the above patients with these indicators. The results show that the angle of lumbar lordosis, thoracic posterior lobe and spondylolysis angle of the group of patients was significantly higher than that of degeneration group, meeting P < 0.05, which has statistical significance. The patients in the degeneration group were superior to spondylolysis group in vertical distance of sagittal axial. The comparison between two groups of patients does not exist statistical significance in following aspects: namely morphological parameters of the pelvis, pelvic tilt angle, sacral inclination angle and lumbar spondylolisthesis rate and so forth. Therefore, we can draw the conclusion that the isthmic lumbar spondylolisthesis of badminton players is similar to degenerative spondylolisthesis in pelvic morphology, but the former has larger thoracic kyphosis, lumbar lordosis and spondylolisthesis angle than the latter.
C1 [Chen, Sheng] Chengdu Univ, Sch Phys Educ, Chengdu 610106, Peoples R China.
   [Xiao, Rui] Sichuan Univ, Coll Literature & Journalism, Chengdu 610064, Peoples R China.
RP Chen, S (通讯作者)，Chengdu Univ, Phys Educ 1Sch, Chengdu 610106, Sichuan, Peoples R China.
EM 787345913@qq.com
CR Aldahmash BA, 2016, SAUDI J BIOL SCI, V23, P311, DOI 10.1016/j.sjbs.2015.09.027
   Ali MA, 2016, SAUDI J BIOL SCI, V23, P229, DOI 10.1016/j.sjbs.2015.02.010
   Bich GA, 2017, SAUDI J BIOL SCI, V24, P851, DOI 10.1016/j.sjbs.2016.05.010
   Gao W, 2017, SAUDI PHARM J, V25, P580, DOI 10.1016/j.jsps.2017.04.027
   Ge SB, 2017, SAUDI J BIOL SCI, V24, P127, DOI 10.1016/j.sjbs.2016.09.005
   [何守玉 He Shouyu], 2015, [中国矫形外科杂志, Orthopedic Journal of China], V23, P77
   [何守玉 He Shouyu], 2014, [中国脊柱脊髓杂志, Chinese Journal of Spine and Spinal Cord], V24, P109
   Jin Wang, 2016, CHINESE J TISSUE ENG, V22, P3322
   Kos M, 2015, ACTA MEDICA MEDITERR, V31, P219
   Liang LI, 2013, CHINESE J REPARATIVE, V11, P1338
   Song HM, 2015, ACTA MEDICA MEDITERR, V31, P303
   Taheri M, 2017, ACTA MEDICA MEDITERR, V33, P597, DOI 10.19193/0393-6384_2017_4_088
   Turhan Iyidir O, 2017, TURK J MED SCI, V47, P1751, DOI 10.3906/sag-1610-139
   Uluocak N, 2016, ACTA MEDICA MEDITERR, V32, P1029, DOI 10.19193/0393-6384_2016_4_127
   Wang Y, 2015, ACTA MEDICA MEDITERR, V31, P981
   Yang AM, 2017, J ALLOY COMPD, V695, P915, DOI 10.1016/j.jallcom.2016.10.188
   Yang YS, 2018, IEEE INSTRU MEAS MAG, V21, P34, DOI 10.1109/MIM.2018.8278808
   Yong Liu, 2013, CHINESE J SPINE SPIN, V23, P307
NR 18
TC 0
Z9 0
U1 2
U2 8
PU CARBONE EDITORE
PI PALERMO
PA VIA QUINTINO SELLA, 68, PALERMO, 90139, ITALY
SN 0393-6384
EI 2283-9720
J9 ACTA MEDICA MEDITERR
JI Acta Medica Mediterr.
PY 2018
VL 34
SI 3
BP 1583
EP 1587
DI 10.19193/0393-6384_2018_3s_246
PG 5
WC Medicine, General & Internal
WE Science Citation Index Expanded (SCI-EXPANDED)
SC General & Internal Medicine
GA GP7NG
UT WOS:000441088400022
DA 2022-11-02
ER

PT J
AU LUSINS, JO
   ELTING, JJ
   CICORIA, AD
   GOLDSMITH, SJ
AF LUSINS, JO
   ELTING, JJ
   CICORIA, AD
   GOLDSMITH, SJ
TI SPECT EVALUATION OF LUMBAR SPONDYLOLYSIS AND SPONDYLOLISTHESIS
SO SPINE
LA English
DT Article
DE SPECT EVALUATION; SPONDYLOLISTHESIS; SPONDYLOLYSIS
AB Fifty patients with back pain and radiologically diagnosed spondylolysis were evaluated by a single-photon emission computed tomography (SPECT bone scanning). These patients were separated into three groups according to the degree of spondylolisthesis accompanying the spondylolysis. The data obtained from the study indicate that in acute spondylolysis, the SPECT scan is positive at the pars interarticularis. As the spondylolysis becomes chronic, the SPECT scan tends to revert toward normal even though healing of the spondylolysis has not occurred. As spondylolisthesis develops and progresses, the SPECT scan again becomes positive. The positivity, however, is more anterior and more diffuse. The authors propose that SPECT scanning in spondylolysis is not a positive or negative process, but rather varies with the time and stability of the spondylolytic spine.
RP LUSINS, JO (通讯作者)，OTSEGO MAGNET RESONANCE IMAGING CTR,395 MAIN ST,ONEONTA,NY 13820, USA.
NR 0
TC 37
Z9 37
U1 0
U2 3
PU LIPPINCOTT-RAVEN PUBL
PI PHILADELPHIA
PA 227 EAST WASHINGTON SQ, PHILADELPHIA, PA 19106
SN 0362-2436
J9 SPINE
JI SPINE
PD MAR 1
PY 1994
VL 19
IS 5
BP 608
EP 612
DI 10.1097/00007632-199403000-00018
PG 5
WC Clinical Neurology; Orthopedics
WE Science Citation Index Expanded (SCI-EXPANDED)
SC Neurosciences & Neurology; Orthopedics
GA NA418
UT WOS:A1994NA41800018
PM 8184357
DA 2022-11-02
ER

PT J
AU Kato, K
   Hakozaki, M
   Mashiko, R
   Konno, SI
AF Kato, Kinshi
   Hakozaki, Michiyuki
   Mashiko, Ryosuke
   Konno, Shin-ichi
TI Familial development of lumbar spondylolysis: a familial case report of
   7-and 4-year-old brothers and their father
SO JOURNAL OF INTERNATIONAL MEDICAL RESEARCH
LA English
DT Article
DE Lumbar spine; spondylolysis; spondylolisthesis; hereditary pathogenesis;
   familiarity; familial occurrence
ID PARS INTERARTICULARIS; NATURAL-HISTORY; SPONDYLOLISTHESIS
AB The incidence of lumbar spondylolysis is affected by sex, race, and congenital abnormalities. These differences suggest a genetic component to the etiology of spondylolysis. However, no definitive evidence has been presented regarding the inheritance of lumbar spondylolysis. We report familial cases of lumbar spondylolysis in 7- and 4-year-old brothers and their father, each of whom visited our clinic complaining of low back pain. Spondylolysis in the fifth lumbar vertebra (L5) was identified in both boys and their father from clinical, radiographic, computed tomographic, and magnetic resonance imaging examinations. Conservative treatment was provided for both boys. No bony union of any spondylolytic lesions was obtained, but they returned to sports activity without low back pain. Frequent development of spondylolysis, even at younger ages, in all male family members might indicate an underlying genetic etiology in lumbar spondylolysis, primarily in the form of autosomal dominant inheritance. However, information on patients and their parents should be considered carefully, as bony union with conservative therapy is not expected in such patients.
C1 [Kato, Kinshi; Hakozaki, Michiyuki; Mashiko, Ryosuke; Konno, Shin-ichi] Fukushima Med Univ, Sch Med, Dept Orthopaed Surg, 1 Hikarigaoka, Fukushima, Fukushima 9601295, Japan.
RP Kato, K (通讯作者)，Fukushima Med Univ, Sch Med, Dept Orthopaed Surg, 1 Hikarigaoka, Fukushima, Fukushima 9601295, Japan.
EM kinshi@fmu.ac.jp
OI Hakozaki, Michiyuki/0000-0003-1641-0795; Kato,
   Kinshi/0000-0002-1749-7274
CR ALBANESE M, 1982, J PEDIATR ORTHOPED, V2, P496, DOI 10.1097/01241398-198212000-00006
   Beutler WJ, 2003, SPINE, V28, P1027, DOI 10.1097/00007632-200305150-00014
   BORKOW SE, 1971, CLIN ORTHOP RELAT R, P73
   Cai T, 2015, P NATL ACAD SCI USA, V112, P8064, DOI 10.1073/pnas.1502454112
   Chosa E, 2004, J ORTHOP RES, V22, P158, DOI 10.1016/S0736-0266(03)00160-8
   Crawford Charles H 3rd, 2015, Spine Deform, V3, P30, DOI 10.1016/j.jspd.2014.06.004
   FREDRICKSON BE, 1984, J BONE JOINT SURG AM, V66A, P699, DOI 10.2106/00004623-198466050-00008
   Fujii K, 2004, J BONE JOINT SURG BR, V86B, P225, DOI 10.1302/0301-620X.86B2.14339
   HAUKIPURO K, 1978, CLIN GENET, V13, P471
   Kaneko F., 1977, J JPN ORTHOP ASS, V51, P1237
   Mays S, 2006, AM J PHYS ANTHROPOL, V131, P352, DOI 10.1002/ajpa.20447
   ROCHE MB, 1951, ANAT REC, V109, P233, DOI 10.1002/ar.1091090207
   ROWE GG, 1953, J BONE JOINT SURG AM, V35-A, P102, DOI 10.2106/00004623-195335010-00010
   Sakai T, 2016, EUR SPINE J, V25, P602, DOI 10.1007/s00586-015-4029-4
   Sakai T, 2009, SPINE, V34, P2346, DOI 10.1097/BRS.0b013e3181b4abbe
   SHAHRIAREE H, 1979, J BONE JOINT SURG AM, V61, P1256, DOI 10.2106/00004623-197961080-00025
   Terai T, 2010, J BONE JOINT SURG BR, V92B, P1123, DOI 10.1302/0301-620X.92B8.22883
   WYNNEDAVIES R, 1979, J BONE JOINT SURG BR, V61, P301, DOI 10.1302/0301-620X.61B3.383720
   Yamada Atsuhisa, 2013, Case Rep Orthop, V2013, P272514, DOI 10.1155/2013/272514
   Yano T, 1967, Singapore Med J, V8, P203
   Yoshida T, 2003, J LUMBAR SPINE DISOR, V9, P15
   Young KJ, 2003, J MANIP PHYSIOL THER, V26, P196, DOI 10.1016/S0161-4754(02)54133-6
   Yurube T, 2017, J ORTHOP SURG-HONG K, V25, DOI 10.1177/2309499017713917
   Zheng C, 2020, FASEB J, V34, P720, DOI 10.1096/fj.201901040RR
NR 24
TC 3
Z9 3
U1 0
U2 0
PU SAGE PUBLICATIONS LTD
PI LONDON
PA 1 OLIVERS YARD, 55 CITY ROAD, LONDON EC1Y 1SP, ENGLAND
SN 0300-0605
EI 1473-2300
J9 J INT MED RES
JI J. Int. Med. Res.
PD MAY
PY 2021
VL 49
IS 5
AR 03000605211015559
DI 10.1177/03000605211015559
PG 7
WC Medicine, Research & Experimental; Pharmacology & Pharmacy
WE Science Citation Index Expanded (SCI-EXPANDED)
SC Research & Experimental Medicine; Pharmacology & Pharmacy
GA UW6RZ
UT WOS:000700281700001
PM 34013758
OA Green Published, gold
DA 2022-11-02
ER

PT J
AU Zhang, ST
   Ye, CL
   Lai, Q
   Yu, XL
   Liu, XQ
   Nie, T
   Zhan, HB
   Dai, M
   Zhang, B
AF Zhang, Shengtao
   Ye, Conglin
   Lai, Qi
   Yu, Xiaolong
   Liu, Xuqiang
   Nie, Tao
   Zhan, Haibo
   Dai, Min
   Zhang, Bin
TI Double-level lumbar spondylolysis and spondylolisthesis: A retrospective
   study
SO JOURNAL OF ORTHOPAEDIC SURGERY AND RESEARCH
LA English
DT Article
DE Double-level; Spondylolysis; Spondylolisthesis
ID LOW-BACK-PAIN; INTERBODY FUSION; DEGENERATIVE SPONDYLOLISTHESIS;
   POSTEROLATERAL FUSION; NATURAL-HISTORY; POPULATION; DEFECTS; REPAIR
AB Background: Lumbar spondylolysis and isthmic spondylolisthesis are common conditions. However, double-level lumbar spondylolysis and spondylolisthesis are rare. We report 24 cases of it along with a review of literature and a briefly description of the clinical and radiological features and integrated management of patients with this condition.
   Methods: Of 1700 inpatients diagnosed with lumbar spondylolisthesis at our hospital between January 2008 and September 2015, we selected those with a diagnosis of double-level spondylolisthesis who underwent surgery. We analyzed the data regarding age, sex, and heavy physical labour. Japanese Orthopaedic Association (JOA) and Visual Analog Scale (VAS) scores were used to evaluate preoperative and postoperative neurological function and back pain. All patients underwent decompression, reduction, and posterior lumbar interbody fusion (PLIF) with autogenous bone chips from posterior decompression or with a cage. After the operation, we were followed up for more than 2 years to observe the effect of the operation. In the meantime, the height of the intervertebral discs was measured at follow-up, and all data are analyzed in SPSS stastic.
   Results: Double-level spondylolisthesis occurred at the L2/L3 and L3/L4 levels in one patient, L3/4 and L4/L5 levels in 11 patients, and L4/L5 and L5/S1 levels in 12 patients. Nine patients also had spondylolysis. Twenty patients underwent posterior lumbar interbody fusion and internal fixation with autologous bone chip, and 4 of them underwent cage and autogenous bone graft fixation. Postoperatively, the major symptoms (neurological dysfunction and low-back pain) improved significantly. Comparison of JOA and VAS scores indicated effective recovery of neurological function (p < 0.05). Postoperative follow-up demonstrated satisfactory interbody fusion and pars interarticularis healing.
   Conclusions: Double-level lumbar spondylolysis and spondylolisthesis occurred more often in women. Most common site of double lumbar spondylolisthesis was L3-L5. The treatment principle was the same as that for single-level spondylolisthesis, but the reset order is questionable. Both, posterior lumbar interbody fusion (PLIF) with autogenous bone chips from posterior decompression or with cage can relieve discomfort in most patients. In our follow-up, we found that there was a high degree of loss in disk height when autogenous bone was used. Therefore, we suggest the use of a cage.
C1 [Zhang, Shengtao; Ye, Conglin; Lai, Qi; Yu, Xiaolong; Liu, Xuqiang; Nie, Tao; Zhan, Haibo; Dai, Min; Zhang, Bin] Nanchang Univ, Affiliated Hosp 1, Dept Orthoped, Artificial Joints Engn & Technol Res Ctr Jiangxi, 17 Yong Wai Zheng St, Nanchang 330006, Jiangxi, Peoples R China.
   [Zhang, Shengtao; Ye, Conglin; Lai, Qi; Zhan, Haibo] Nanchang Univ, Nanchang 330006, Jiangxi, Peoples R China.
RP Dai, M; Zhang, B (通讯作者)，Nanchang Univ, Affiliated Hosp 1, Dept Orthoped, Artificial Joints Engn & Technol Res Ctr Jiangxi, 17 Yong Wai Zheng St, Nanchang 330006, Jiangxi, Peoples R China.
EM 1135547344@qq.com; acker11@126.com
RI DAI, M/GPS-8291-2022
FU Foundation of Health Department of Jiangxi Province [GJJ160127]; Jiangxi
   Provincial Science and Technology Department [24]; Gan-Po Talents
   Project 555 of Jiangxi Province
FX This project is supported by The Foundation of Health Department of
   Jiangxi Province (GJJ160127), Jiangxi Provincial Science and Technology
   Department (2015) 24, and Gan-Po Talents Project 555 of Jiangxi
   Province.
CR Al-Khawashki H, 2001, Spine (Phila Pa 1976), V26, pE542, DOI 10.1097/00007632-200112010-00021
   AMATO M, 1984, RADIOLOGY, V153, P627, DOI 10.1148/radiology.153.3.6494460
   Beutler WJ, 2003, SPINE, V28, P1027, DOI 10.1097/00007632-200305150-00014
   Burkus JK, 2002, J SPINAL DISORD TECH, V15, P337, DOI 10.1097/00024720-200210000-00001
   Chung CH, 2007, J SPINAL DISORD TECH, V20, P399, DOI 10.1097/01.bsd.0000211253.67576.90
   Dunn AS, 2009, J CHIROPR MED, V8, P125, DOI 10.1016/j.jcm.2009.04.003
   FREDRICKSON BE, 1984, J BONE JOINT SURG AM, V66A, P699, DOI 10.2106/00004623-198466050-00008
   Ganju Aruna, 2002, Neurosurg Focus, V13, pE1
   Kaiser MG, 2002, NEUROSURGERY, V51, P97, DOI 10.1097/00006123-200207000-00015
   Kalichman L, 2009, SPINE, V34, P199, DOI 10.1097/BRS.0b013e31818edcfd
   Kuraishi S, 2016, ASIAN SPINE J, V10, P143, DOI 10.4184/asj.2016.10.1.143
   Lestini W F, 1994, Surg Technol Int, V3, P577
   Liu XY, 2014, EUR SPINE J, V23, P43, DOI 10.1007/s00586-013-2880-8
   Logroscino G, 2001, CHILD NERV SYST, V17, P644, DOI 10.1007/s003810100495
   Mobbs Ralph J, 2015, J Spine Surg, V1, P2, DOI 10.3978/j.issn.2414-469X.2015.10.05
   Moller H, 2000, SPINE, V25, P683, DOI 10.1097/00007632-200003150-00006
   Ogawa H, 2007, J SPINAL DISORD TECH, V20, P521, DOI 10.1097/BSD.0b013e3180335c1f
   Rao PJ, 2015, NEUROSURGERY, V76, P7, DOI 10.1227/NEU.0000000000000561
   RAVICHANDRAN G, 1980, SPINE, V5, P552, DOI 10.1097/00007632-198011000-00011
   Schuller S, 2011, EUR SPINE J, V20, P713, DOI 10.1007/s00586-010-1640-2
   Smorgick Y, 2013, SPINE, V38, P797, DOI 10.1097/BRS.0b013e31827db30f
   Song DY, 2015, CLIN NEUROL NEUROSUR, V138, P111, DOI 10.1016/j.clineuro.2015.08.012
   Standaert CJ, 2000, BRIT J SPORT MED, V34, P415, DOI 10.1136/bjsm.34.6.415
   Weinstein JN, 2007, NEW ENGL J MED, V356, P2257, DOI 10.1056/NEJMoa070302
   WILTSE LL, 1976, CLIN ORTHOP RELAT R, P23
NR 25
TC 10
Z9 13
U1 2
U2 11
PU BIOMED CENTRAL LTD
PI LONDON
PA 236 GRAYS INN RD, FLOOR 6, LONDON WC1X 8HL, ENGLAND
SN 1749-799X
J9 J ORTHOP SURG RES
JI J. Orthop. Surg. Res.
PD MAR 16
PY 2018
VL 13
AR 55
DI 10.1186/s13018-018-0723-3
PG 7
WC Orthopedics
WE Science Citation Index Expanded (SCI-EXPANDED)
SC Orthopedics
GA FZ9BB
UT WOS:000427903500001
PM 29548343
OA gold, Green Published
DA 2022-11-02
ER

PT J
AU Herman, MJ
   Pizzutillo, PD
AF Herman, MJ
   Pizzutillo, PD
TI Spondylolysis and spondylolisthesis, in the child and adolescent - A new
   classification
SO CLINICAL ORTHOPAEDICS AND RELATED RESEARCH
LA English
DT Article
ID TERM-FOLLOW-UP; LOW-BACK-PAIN; PARS INTERARTICULARIS; NONOPERATIVE
   TREATMENT; LUMBAR SPONDYLOLYSIS; NATURAL-HISTORY; PROGRESSION
AB Spondylolysis and spondylolisthesis commonly are diagnosed in children and adolescents. The diagnostic workup and treatment plan vary widely among physicians. Although the orthopaedic literature is extensive on the topic, it is our opinion that a lack of clarity exists with regards to etiology, terminology, subtypes of spondylolysis and spondylolisthesis, and treatment. Important basic principles regarding spondylolysis and spondylolisthesis, with emphasis on clinical evaluation and nonsurgical treatment, serve as the basis for a new classification. We propose a new classification for pediatric spondylolysis and spondylolisthesis that is comprehensive, simple, and easily applied. This scheme is based on clinical presentation and spinal morphology and is more appropriate for the child and adolescent than the existing classification schemes of Wiltse-Newman and Marchetti-Bartolozzi. Algorithms for evaluation and treatment of spondylolysis and spondylolisthesis in children and adolescents, based on this new classification, are presented.
C1 St Christophers Hosp Children, Orthoped Ctr Children, Philadelphia, PA 19134 USA.
   Drexel Univ, Coll Med, Philadelphia, PA 19104 USA.
RP Herman, MJ (通讯作者)，St Christophers Hosp Children, Orthoped Ctr Children, Front St Erie Ave, Philadelphia, PA 19134 USA.
EM Martin1.Herman@tenethealth.com
RI Pizzutillo, Peter/Z-2805-2019
CR ALBANESE M, 1982, J PEDIATR ORTHOPED, V2, P496, DOI 10.1097/01241398-198212000-00006
   BELLAH RD, 1991, RADIOLOGY, V180, P509, DOI 10.1148/radiology.180.2.1829845
   Beutler WJ, 2003, SPINE, V28, P1027, DOI 10.1097/00007632-200305150-00014
   CIULLO JV, 1985, CLIN SPORT MED, V4, P95
   Congeni J, 1997, AM J SPORT MED, V25, P248, DOI 10.1177/036354659702500220
   d'Hemecourt PA, 2002, ORTHOPEDICS, V25, P653
   DANIELSON BI, 1991, SPINE, V16, P422, DOI 10.1097/00007632-199104000-00005
   Feldman DS, 2000, J PEDIATR ORTHOPED, V20, P790, DOI 10.1097/01241398-200011000-00018
   FREDRICKSON BE, 1984, J BONE JOINT SURG AM, V66A, P699, DOI 10.2106/00004623-198466050-00008
   HARRIS IE, 1987, J BONE JOINT SURG AM, V69A, P960, DOI 10.2106/00004623-198769070-00002
   HILIBRAND AS, 1995, J BONE JOINT SURG AM, V77A, P190, DOI 10.2106/00004623-199502000-00004
   ISHIKAWA S, 1994, SPINE, V19, P1691, DOI 10.1097/00007632-199408000-00007
   King HA, 1999, ORTHOP CLIN N AM, V30, P467, DOI 10.1016/S0030-5898(05)70099-7
   Lenke Lawrence G, 2003, Instr Course Lect, V52, P525
   LETTS M, 1986, J PEDIATR ORTHOPED, V6, P40, DOI 10.1097/01241398-198601000-00009
   LUSINS JO, 1994, SPINE, V19, P608, DOI 10.1097/00007632-199403000-00018
   Marchetti Pier Giorgio, 1997, P1211
   MICHELI LJ, 1995, ARCH PEDIAT ADOL MED, V149, P15, DOI 10.1001/archpedi.1995.02170130017004
   O'Sullivan PB, 1997, SPINE, V22, P2959, DOI 10.1097/00007632-199712150-00020
   PIZZUTILLO PD, 1989, J PEDIATR ORTHOPED, V9, P538, DOI 10.1097/01241398-198909010-00007
   Saifuddin A, 1997, CLIN RADIOL, V52, P666, DOI 10.1016/S0009-9260(97)80029-3
   SCHOENECKER PL, 1990, J BONE JOINT SURG AM, V72A, P369, DOI 10.2106/00004623-199072030-00008
   SEITSALO S, 1991, SPINE, V16, P417, DOI 10.1097/00007632-199104000-00004
   Soler T, 2000, AM J SPORT MED, V28, P57, DOI 10.1177/03635465000280012101
   STEINER ME, 1985, SPINE, V10, P937, DOI 10.1097/00007632-198512000-00013
   Sys J, 2001, EUR SPINE J, V10, P498, DOI 10.1007/s005860100326
   TROUP JDG, 1977, ORTHOP CLIN N AM, V8, P57
   WILTSE L L, 1961, Clin Orthop, V21, P156
   WILTSE LL, 1976, CLIN ORTHOP RELAT R, V117, P23
NR 29
TC 31
Z9 36
U1 0
U2 14
PU LIPPINCOTT WILLIAMS & WILKINS
PI PHILADELPHIA
PA TWO COMMERCE SQ, 2001 MARKET ST, PHILADELPHIA, PA 19103 USA
SN 0009-921X
EI 1528-1132
J9 CLIN ORTHOP RELAT R
JI Clin. Orthop. Rel. Res.
PD MAY
PY 2005
IS 434
BP 46
EP 54
DI 10.1097/01.blo.0000162992.25677.7b
PG 9
WC Orthopedics; Surgery
WE Science Citation Index Expanded (SCI-EXPANDED)
SC Orthopedics; Surgery
GA 923LF
UT WOS:000228910700008
PM 15864031
DA 2022-11-02
ER

PT B
AU Cooper, G
   Herrera, JE
   Dambeck, M
AF Cooper, Grant
   Herrera, Joseph E.
   Dambeck, Michael
BE Herrera, JE
   Cooper, G
TI Lower Back Injuries
SO ESSENTIAL SPORTS MEDICINE
SE Musculoskeletal Medicine
LA English
DT Article; Book Chapter
ID PARS INTERARTICULARIS; LUMBAR SPONDYLOLYSIS; PAIN; SPONDYLOLISTHESIS;
   EPIDEMIOLOGY; PREVALENCE; FRACTURE; PLAYERS; ATHLETE; SPINE
C1 [Cooper, Grant] Beth Israel Deaconess Med Ctr, New York, NY 10003 USA.
   [Herrera, Joseph E.] Mt Sinai Sch Med, Dept Rehabil Med, Intervent Spine & Sports Med Div, New York, NY USA.
   [Dambeck, Michael] Mt Sinai Med Ctr, Dept Rehabil Med, New York, NY 10029 USA.
RP Cooper, G (通讯作者)，Beth Israel Deaconess Med Ctr, New York, NY 10003 USA.
CR BELLAH RD, 1991, RADIOLOGY, V180, P509, DOI 10.1148/radiology.180.2.1829845
   Bono CM, 2004, J BONE JOINT SURG AM, V86A, P382, DOI 10.2106/00004623-200402000-00027
   Congeni J, 1997, AM J SPORT MED, V25, P248, DOI 10.1177/036354659702500220
   Cooke P M, 2000, Phys Med Rehabil Clin N Am, V11, P837
   DUDA M, 1989, PHYSICIAN SPORTSMED, V17, P109, DOI 10.1080/00913847.1989.11709850
   FEHLANDT AF, 1993, SPINE, V18, P2537, DOI 10.1097/00007632-199312000-00028
   Fredericson M, 2007, AM J SPORT MED, V35, P835, DOI 10.1177/0363546506296519
   Gatt CJ, 1997, AM J SPORT MED, V25, P317, DOI 10.1177/036354659702500308
   Guillodo Y, 2000, SPINE, V25, P2541, DOI 10.1097/00007632-200010010-00019
   HAINLINE B, 1995, CLIN SPORT MED, V14, P241
   Hickey GJ, 1997, MED SCI SPORT EXER, V29, P1567, DOI 10.1097/00005768-199712000-00004
   HOPKINS TJ, 1993, CLIN SPORT MED, V12, P603
   Ikata T, 1996, AM J SPORT MED, V24, P94, DOI 10.1177/036354659602400117
   JACKSON DW, 1981, AM J SPORT MED, V9, P304, DOI 10.1177/036354658100900504
   Keene J S, 1989, J Spinal Disord, V2, P190
   Kibler WB, 2003, J SCI MED SPORT, V6, P51, DOI 10.1016/S1440-2440(03)80008-7
   Kujala UM, 1997, AM J SPORT MED, V25, P363, DOI 10.1177/036354659702500316
   MCCARROLL JR, 1986, AM J SPORT MED, V14, P404, DOI 10.1177/036354658601400513
   Nadler SF, 1998, SPINE, V23, P828, DOI 10.1097/00007632-199804010-00018
   Nadler SF, 2000, CLIN J SPORT MED, V10, P89, DOI 10.1097/00042752-200004000-00002
   Ong A, 2003, BRIT J SPORT MED, V37, P263, DOI 10.1136/bjsm.37.3.263
   Quinn S, 1996, BRIT J SPORT MED, V30, P140, DOI 10.1136/bjsm.30.2.140
   Salai M, 1999, BRIT J SPORT MED, V33, P398, DOI 10.1136/bjsm.33.6.398
   Shah MK, 2002, SPINE, V27, pE104, DOI 10.1097/00007632-200202150-00023
   Shelerud R, 1998, OCCUP MED-STATE ART, V13, P1
   Soler T, 2000, AM J SPORT MED, V28, P57, DOI 10.1177/03635465000280012101
   Trainor TJ, 2002, CLIN SPORT MED, V21, P93, DOI 10.1016/S0278-5919(03)00059-0
   Vad Vijay B, 2003, Pain Physician, V6, P307
   Young JL, 1997, MED SCI SPORT EXER, V29, pS222
NR 29
TC 2
Z9 2
U1 0
U2 2
PU HUMANA PRESS INC
PI TOTOWA
PA 999 RIVERVIEW DR, STE 208, TOTOWA, NJ 07512-1165 USA
BN 978-1-58829-985-7
J9 MUSCULOSKELET MED
PY 2008
BP 99
EP 114
D2 10.1007/978-1-59745-414-8
PG 16
WC Rehabilitation; Sport Sciences
WE Book Citation Index– Science (BKCI-S)
SC Rehabilitation; Sport Sciences
GA BKF06
UT WOS:000267934300009
OA Green Published
DA 2022-11-02
ER

PT J
AU Choi, HJ
   Park, JY
   Chin, DK
   Kim, KS
   Cho, YE
   Kuh, SU
AF Choi, Hong-June
   Park, Jeong-Yoon
   Chin, Dong-Kyu
   Kim, Keun-Su
   Cho, Yong-Eun
   Kuh, Sung-Uk
TI Anatomical parameters of fifth lumbar vertebra in L5-S1 spondylolytic
   spondylolisthesis from a surgical point of view
SO EUROPEAN SPINE JOURNAL
LA English
DT Article
DE Pedicle; Pedicle screw; Spondylolysis; Spondylolisthesis; Vertebral body
ID PEDICLE SCREW FIXATION; INTERBODY FUSION; POSTEROLATERAL FUSION;
   COMPLICATIONS; PLACEMENT
AB We measured the length, width, height, and angles related to both Meyerding grading system and Marchetti-Bartolozzi classification in L5-S1 spondylolytic spondylolisthesis patients to investigate the anatomical characteristics of fifth lumbar pedicles.
   Seventy patients with L5-S1 spondylolytic spondylolisthesis and general spinal disease were included. Patient attributes, Meyerding grading system and Marchetti-Bartolozzi classification of spondylolisthesis, length, width, height of L4 and L5 pedicle, and the angle between pedicle and vertebral midline were measured. The heights of L5 vertebral body, divided as anterior, mid, and posterior were also measured.
   The pedicle is elongated and the angle of the pedicle is wider in cases of L5-S1 spondylolysis. Vertebral body shape was more posteriorly wedged in L5-S1 spondylolysis. Pedicles were more narrow and shorter in L5-S1 spondylolysis.
   In L5-S1 spondylolytic spondylolisthesis, a longer screw is suitable for insertion of L5 pedicle and the screw should be inserted more medially compared to patients without spondylolysis.
C1 [Choi, Hong-June; Park, Jeong-Yoon; Chin, Dong-Kyu; Kim, Keun-Su; Cho, Yong-Eun; Kuh, Sung-Uk] Yonsei Univ, Coll Med, Spine & Spinal Cord Inst, Gangnam Severance Hosp,Dept Neurosurg, Seoul 135720, South Korea.
RP Kuh, SU (通讯作者)，Yonsei Univ, Coll Med, Spine & Spinal Cord Inst, Gangnam Severance Hosp,Dept Neurosurg, 712 Eonjuro, Seoul 135720, South Korea.
EM kuhsu@yuhs.ac
OI KUH, Sunguk/0000-0003-2566-3209; kim, keun su/0000-0002-3384-5638; Park,
   Jeong Yoon/0000-0002-3728-7784; CHO, Yong-Eun/0000-0001-9815-2720; Chin,
   Dong Kyu/0000-0002-9835-9294
CR Bajwa NS, 2012, CLIN ORTHOP RELAT R, V470, P3202, DOI 10.1007/s11999-012-2439-8
   Been E, 2011, EUR SPINE J, V20, P1159, DOI 10.1007/s00586-010-1660-y
   Ergun T, 2011, J COMPUT ASSIST TOMO, V35, P9, DOI 10.1097/RCT.0b013e3181f08947
   ESSES SI, 1993, SPINE, V18, P2231, DOI 10.1097/00007632-199311000-00015
   Freeman BJC, 2000, EUR SPINE J, V9, P42, DOI 10.1007/s005860050007
   Haun DW, 2005, J CHIROPR MED, V4, P206, DOI 10.1016/S0899-3467(07)60153-0
   Jutte PC, 2002, EUR SPINE J, V11, P594, DOI 10.1007/s00586-002-0469-8
   Kalichman L, 2009, SPINE, V34, P199, DOI 10.1097/BRS.0b013e31818edcfd
   Kaplan Kevin M, 2005, Spine J, V5, P564, DOI 10.1016/j.spinee.2004.10.044
   Madan S, 2002, SPINE, V27, P1536, DOI 10.1097/00007632-200207150-00011
   Masharawi Y, 2012, CLIN ANAT, V25, P224, DOI 10.1002/ca.21203
   Mehta JS, 2012, EUR SPINE J, V21, P2128, DOI 10.1007/s00586-012-2239-6
   Okuda S, 2006, J NEUROSURG-SPINE, V4, P304, DOI 10.3171/spi.2006.4.4.304
   Okuyama K, 1999, ACTA ORTHOP SCAND, V70, P329, DOI 10.3109/17453679908997819
   Pawar A, 2012, EUR SPINE J, V21, P2122, DOI 10.1007/s00586-012-2181-7
   PORTER RW, 1984, SPINE, V9, P755, DOI 10.1097/00007632-198410000-00018
   Rankine JJ, 2010, SPINE, V35, pE1111, DOI 10.1097/BRS.0b013e3181de8b72
   STEINMANN JC, 1993, SPINE, V18, P1856, DOI 10.1097/00007632-199310000-00022
   Suk SI, 1997, SPINE, V22, P210, DOI 10.1097/00007632-199701150-00016
   VACCARO AR, 1995, J BONE JOINT SURG AM, V77A, P1193, DOI 10.2106/00004623-199508000-00008
   WILTSE LL, 1976, CLIN ORTHOP RELAT R, P23
NR 21
TC 9
Z9 9
U1 0
U2 2
PU SPRINGER
PI NEW YORK
PA 233 SPRING ST, NEW YORK, NY 10013 USA
SN 0940-6719
EI 1432-0932
J9 EUR SPINE J
JI Eur. Spine J.
PD SEP
PY 2014
VL 23
IS 9
BP 1896
EP 1902
DI 10.1007/s00586-013-3111-z
PG 7
WC Clinical Neurology; Orthopedics
WE Science Citation Index Expanded (SCI-EXPANDED)
SC Neurosciences & Neurology; Orthopedics
GA AO6XX
UT WOS:000341497300013
PM 24275826
DA 2022-11-02
ER

PT J
AU Hu, SS
   Tribus, CB
   Diab, M
   Ghanayem, AJ
AF Hu, Serena S.
   Tribus, Clifford B.
   Diab, Mohammad
   Ghanayem, Alexander J.
TI Spondylolisthesis and spondylolysis
SO JOURNAL OF BONE AND JOINT SURGERY-AMERICAN VOLUME
LA English
DT Article
ID LUMBAR INTERBODY FUSION; PARS INTERARTICULARIS DEFECT; ONE-STAGE
   DECOMPRESSION; PEDICLE SCREW FIXATION; IN-SITU ARTHRODESIS;
   TERM-FOLLOW-UP; ISTHMIC SPONDYLOLISTHESIS; LONG-TERM; POSTEROLATERAL
   FUSION; SURGICAL-TREATMENT
RP Hu, SS (通讯作者)，Univ Calif San Francisco, Dept Orthopaed Surg, 500 Parnassus Ave,Room MU 320W, San Francisco, CA 94143 USA.
CR ALBANESE M, 1982, J PEDIATR ORTHOPED, V2, P496, DOI 10.1097/01241398-198212000-00006
   Aunoble S, 2006, J SPINAL DISORD TECH, V19, P471, DOI 10.1097/01.bsd.0000211249.82823.d9
   BAKER DR, 1956, J BONE JOINT SURG AM, V38, P933
   Bartolozzi P, 2003, SPINE, V28, P1135, DOI 10.1097/00007632-200306010-00010
   BELL DF, 1988, CLIN ORTHOP RELAT R, P192
   Bendo J A, 2001, Am J Orthop (Belle Mead NJ), V30, P247
   Beutler WJ, 2003, SPINE, V28, P1027, DOI 10.1097/00007632-200305150-00014
   BIRCH JG, 1986, J PEDIATR ORTHOPED, V6, P609, DOI 10.1097/01241398-198609000-00016
   BLANDA J, 1993, J SPINAL DISORD, V6, P406, DOI 10.1097/00002517-199306050-00007
   Boden SD, 1996, J BONE JOINT SURG AM, V78A, P403, DOI 10.2106/00004623-199603000-00012
   BOHLMAN HH, 1982, J BONE JOINT SURG AM, V64, P415, DOI 10.2106/00004623-198264030-00012
   Bono CM, 2004, SPINE, V29, P455, DOI 10.1097/01.BRS.0000090825.94611.28
   BORKOW SE, 1971, CLIN ORTHOP RELAT R, P73
   BOXALL D, 1979, J BONE JOINT SURG AM, V61, P479, DOI 10.2106/00004623-197961040-00001
   BRADFORD DS, 1990, J BONE JOINT SURG AM, V72A, P1060, DOI 10.2106/00004623-199072070-00016
   BRADFORD DS, 1985, SPINE, V10, P673, DOI 10.1097/00007632-198509000-00014
   Buck J E, 1970, J Bone Joint Surg Br, V52, P432
   BUCK JE, 1979, J BONE JOINT SURG BR, V61, P123
   BURKUS JK, 1992, J BONE JOINT SURG AM, V74A, P693, DOI 10.2106/00004623-199274050-00008
   Carragee EJ, 1997, J BONE JOINT SURG AM, V79A, P1175, DOI 10.2106/00004623-199708000-00009
   Chang P., 1993, Singapore Medical Journal, V34, P511
   CHENG CL, 1989, J BONE JOINT SURG BR, V71, P264, DOI 10.1302/0301-620X.71B2.2925745
   Christensen FB, 2002, SPINE, V27, P1269, DOI 10.1097/00007632-200206150-00006
   DAVIS IS, 1972, CLIN ORTHOP RELAT R, P46, DOI 10.1097/00003086-197210000-00007
   Deguchi M, 1998, J SPINAL DISORD, V11, P459
   Dehoux Emile, 2004, Acta Orthop Belg, V70, P578
   El Rassi G, 2005, AM J SPORT MED, V33, P1688, DOI 10.1177/0363546505275645
   Epstein NE, 1998, J SPINAL DISORD, V11, P116
   Fabris DA, 1996, SPINE, V21, P728, DOI 10.1097/00007632-199603150-00014
   Feldman DS, 2000, J PEDIATR ORTHOPED, V20, P790, DOI 10.1097/01241398-200011000-00018
   Feldman DS, 2006, J PEDIATR ORTHOPED, V26, P353, DOI 10.1097/01.bpo.0000214928.25809.f9
   Ferguson R J, 1974, J Sports Med, V2, P63
   Fischgrund JS, 1997, SPINE, V22, P2807, DOI 10.1097/00007632-199712150-00003
   Floman Y, 2000, SPINE, V25, P342, DOI 10.1097/00007632-200002010-00014
   France JC, 1999, SPINE, V24, P553, DOI 10.1097/00007632-199903150-00010
   FRENNERED AK, 1991, J PEDIATR ORTHOPED, V11, P209, DOI 10.1097/01241398-199103000-00014
   FRIBERG S, 1939, ACTA CHIR SCAND S55
   Gaines RW, 2005, SPINE, V30, pS66, DOI 10.1097/01.brs.0000155577.19606.df
   GAINES RW, 1985, SPINE, V10, P680, DOI 10.1097/00007632-198509000-00015
   GILL GG, 1984, CLIN ORTHOP RELAT R, P215
   GILL GG, 1955, J BONE JOINT SURG AM, V37, P493, DOI 10.2106/00004623-195537030-00005
   Gregory PL, 2004, EUR SPINE J, V13, P503, DOI 10.1007/s00586-004-0696-2
   GROGAN JP, 1982, RADIOLOGY, V145, P737, DOI 10.1148/radiology.145.3.7146406
   Hanson DS, 2002, SPINE, V27, P1982, DOI 10.1097/00007632-200209150-00005
   Harris BM, 2004, SPINE, V29, pE65, DOI 10.1097/01.BRS.0000113034.74567.86
   HENSINGER R N, 1976, Spine, V1, P207, DOI 10.1097/00007632-197612000-00005
   HERKOWITZ HN, 1991, J BONE JOINT SURG AM, V73A, P802, DOI 10.2106/00004623-199173060-00002
   Holly Langston T, 2006, Neurosurg Focus, V20, pE6
   Huang RP, 2003, SPINE, V28, P2381, DOI 10.1097/01.BRS.0000085325.42542.38
   HW Meyerding, 1932, SURG GYNECOL OBSTET, V54, P371
   JACKSON DW, 1976, CLIN ORTHOP RELAT R, P68
   JOHNSON JR, 1983, J BONE JOINT SURG BR, V65, P43
   Kajiura K, 2001, SPINE, V26, P2208, DOI 10.1097/00007632-200110150-00010
   Kakiuchi M, 1997, J BONE JOINT SURG AM, V79A, P818, DOI 10.2106/00004623-199706000-00003
   Kondrashov DG, 2006, J SPINAL DISORD TECH, V19, P323, DOI 10.1097/01.bsd.0000211294.67508.3b
   Kornblum MB, 2004, SPINE, V29, P726, DOI 10.1097/01.BRS.0000119398.22620.92
   KWON B, 2006, NASS 21 ANN M SEP SE
   Labelle H, 2005, SPINE, V30, pS27, DOI 10.1097/01.brs.0000155560.92580.90
   Labelle H, 2004, SPINE, V29, P2049, DOI 10.1097/01.brs.0000138279.53439.cc
   Lauber S, 2006, SPINE, V31, P1693, DOI 10.1097/01.brs.0000224530.08481.4e
   Legaye J, 1998, Eur Spine J, V7, P99, DOI 10.1007/s005860050038
   LENKE LG, 1992, J SPINAL DISORD, V5, P433, DOI 10.1097/00002517-199212000-00008
   Love TW, 1999, J BONE JOINT SURG BR, V81B, P670, DOI 10.1302/0301-620X.81B4.9682
   LOWE RW, 1976, CLIN ORTHOP RELAT R, P80
   Mac-Thiong JM, 2006, EUR SPINE J, V15, P1425, DOI 10.1007/s00586-006-0101-4
   MARCHETTI PG, 1997, TXB SPINAL SURG, P1212
   MARDJETKO SM, 1994, SPINE, V19, pS2256, DOI 10.1097/00007632-199410151-00002
   MATTHIASS HH, 1986, CLIN ORTHOP RELAT R, P34
   MAURICE HD, 1989, SPINE, V14, P214, DOI 10.1097/00007632-198902000-00012
   MCAFEE PC, 1982, CLIN ORTHOP RELAT R, P62
   MCGUIRE RA, 1993, SPINE, V18, P1662, DOI 10.1097/00007632-199309000-00015
   Molinari MRW, 1999, SPINE, V24, P1701, DOI 10.1097/00007632-199908150-00012
   Moller H, 2000, SPINE, V25, P1711, DOI 10.1097/00007632-200007010-00016
   Moller H, 2000, SPINE, V25, P1716, DOI 10.1097/00007632-200007010-00017
   Moller H, 2000, SPINE, V25, P683, DOI 10.1097/00007632-200003150-00006
   MORSCHER E, 1984, ARCH ORTHOP TRAUM SU, V103, P175, DOI 10.1007/BF00435550
   Muschik M, 1997, SPINE, V22, P2036, DOI 10.1097/00007632-199709010-00020
   NEWMAN P H, 1965, J Bone Joint Surg Br, V47, P472
   Newton PO, 1997, J PEDIATR ORTHOPED, V17, P754, DOI 10.1097/00004694-199711000-00010
   Nork SE, 1999, SPINE, V24, P561, DOI 10.1097/00007632-199903150-00012
   OGILVIE JW, 1987, SPINE, V12, P251, DOI 10.1097/00007632-198704000-00010
   Pavlov PW, 2000, EUR SPINE J, V9, P224, DOI 10.1007/s005869900115
   PEEK RD, 1989, J BONE JOINT SURG AM, V71A, P62, DOI 10.2106/00004623-198971010-00011
   Petraco DM, 1996, SPINE, V21, P1133, DOI 10.1097/00007632-199605150-00002
   PHALEN GS, 1961, J BONE JOINT SURG AM, V43, P505, DOI 10.2106/00004623-196143040-00005
   PIZZUTILLO PD, 1989, J PEDIATR ORTHOPED, V9, P538, DOI 10.1097/01241398-198909010-00007
   PIZZUTILLO PD, 1986, J PEDIATR ORTHOPED, V6, P311, DOI 10.1097/01241398-198605000-00010
   Potter BK, 2005, J SPINAL DISORD TECH, V18, P337, DOI 10.1097/01.bsd.0000166642.69189.45
   READ MTF, 1994, BRIT J SPORT MED, V28, P56, DOI 10.1136/bjsm.28.1.56
   Remes V, 2006, SPINE, V31, P2491, DOI 10.1097/01.brs.0000239218.38489.db
   RICCIARDI JE, 1995, SPINE, V20, P1917, DOI 10.1097/00007632-199509000-00014
   Roca J, 1999, SPINE, V24, P709, DOI 10.1097/00007632-199904010-00019
   ROCHE MB, 1952, J BONE JOINT SURG AM, V34-A, P491, DOI 10.2106/00004623-195234020-00020
   ROSENBERG NJ, 1981, SPINE, V6, P35, DOI 10.1097/00007632-198101000-00005
   Ruf M, 2006, SPINE, V31, P269, DOI 10.1097/01.brs.0000197204.91891.eb
   Sairyo K, 2006, SPINE, V31, P206, DOI 10.1097/01.brs.0000195161.60549.67
   Sairyo K, 2001, Spine J, V1, P171, DOI 10.1016/S1529-9430(01)00018-3
   SARASTE H, 1987, J PEDIATR ORTHOPED, V7, P631
   SCHOENECKER PL, 1990, J BONE JOINT SURG AM, V72A, P369, DOI 10.2106/00004623-199072030-00008
   SCOTT JHS, 1987, J BONE JOINT SURG BR, V69, P491
   SEITSALO S, 1988, SPINE, V13, P899, DOI 10.1097/00007632-198808000-00005
   SEITSALO S, 1990, J BONE JOINT SURG BR, V72, P259, DOI 10.1302/0301-620X.72B2.2312566
   SEITSALO S, 1991, SPINE, V16, P417, DOI 10.1097/00007632-199104000-00004
   SHERMAN F C, 1979, Spine, V4, P59, DOI 10.1097/00007632-197901000-00010
   Shufflebarger HL, 2005, SPINE, V30, pS42, DOI 10.1097/01.brs.0000155583.55856.f9
   Smith JA, 2001, SPINE, V26, P2227, DOI 10.1097/00007632-200110150-00014
   Songer MN, 1998, SPINE, V23, P263, DOI 10.1097/00007632-199801150-00023
   STEINER ME, 1985, SPINE, V10, P937, DOI 10.1097/00007632-198512000-00013
   STEWART TD, 1953, J BONE JOINT SURG AM, V35-A, P937, DOI 10.2106/00004623-195335040-00012
   SUH PB, 1991, SPINE, V16, pS445
   Suk SI, 1997, SPINE, V22, P210, DOI 10.1097/00007632-199701150-00016
   Swan Justin, 2006, Spine J, V6, P606, DOI 10.1016/j.spinee.2006.02.032
   Sys J, 2001, EUR SPINE J, V10, P498, DOI 10.1007/s005860100326
   SZYPRYT EP, 1989, SPINE, V14, P977, DOI 10.1097/00007632-198909000-00011
   TAILLARD W, 1954, Acta Orthop Scand, V24, P115
   VANDENOEVER M, 1987, J BONE JOINT SURG BR, V69, P453, DOI 10.1302/0301-620X.69B3.2953729
   Weinstein JN, 2007, NEW ENGL J MED, V356, P2257, DOI 10.1056/NEJMoa070302
   WILTSE LL, 1984, SPINE, V9, P31, DOI 10.1097/00007632-198401000-00008
   WILTSE LL, 1975, J BONE JOINT SURG AM, VA 57, P17, DOI 10.2106/00004623-197557010-00003
   WILTSE LL, 1983, J BONE JOINT SURG AM, V65, P768, DOI 10.2106/00004623-198365060-00007
   WILTSE LL, 1976, CLIN ORTHOP RELAT R, P92
   WYNNEDAVIES R, 1979, J BONE JOINT SURG BR, V61, P301, DOI 10.1302/0301-620X.61B3.383720
   YUAN HA, 1994, SPINE, V19, pS2279
   Yue WM, 2005, SPINE, V30, pS22, DOI 10.1097/01.brs.0000155572.72287.92
   ZDEBLICK TA, 1993, SPINE, V18, P983, DOI 10.1097/00007632-199306150-00006
   Zigler J, 2007, SPINE, V32, P1155, DOI 10.1097/BRS.0b013e318054e377
NR 126
TC 93
Z9 99
U1 1
U2 22
PU LIPPINCOTT WILLIAMS & WILKINS
PI PHILADELPHIA
PA TWO COMMERCE SQ, 2001 MARKET ST, PHILADELPHIA, PA 19103 USA
SN 0021-9355
EI 1535-1386
J9 J BONE JOINT SURG AM
JI J. Bone Joint Surg.-Am. Vol.
PD MAR
PY 2008
VL 90A
IS 3
BP 656
EP 671
PG 16
WC Orthopedics; Surgery
WE Science Citation Index Expanded (SCI-EXPANDED)
SC Orthopedics; Surgery
GA 273QJ
UT WOS:000253946500025
PM 18326106
DA 2022-11-02
ER

PT J
AU Herman, MJ
   Pizzutillo, PD
   Cavalier, R
AF Herman, MJ
   Pizzutillo, PD
   Cavalier, R
TI Spondylolysis and spondylolisthesis in the child and adolescent athlete
SO ORTHOPEDIC CLINICS OF NORTH AMERICA
LA English
DT Article
ID PARS INTERARTICULARIS; NATURAL-HISTORY; FOLLOW-UP; IN-SITU; REDUCTION;
   PROGRESSION; MANAGEMENT; INJURIES; FIXATION; REPAIR
AB Spondylolysis and spondylolisthesis are common causes of low back pain in the competitive athlete. Repetitive loading of the lumbar spine results in stress reactions and spondylytic defects of the pars interarticularis. Spondylolysis and lesser degrees of spondylolisthesis frequently respond to activity restrictions, bracing (in specific situations), and physiotherapy. Spinal fusion is indicated for spondylolysis and spondylolisthesis that remain painful despite nonoperative measures and progressive, high-grade spondylolisthesis. Return-to-play guidelines are made for each athlete individually based on his or her specific diagnosis, response to treatment, and sporting activity.
C1 St Christophers Hosp Children, Philadelphia, PA 19134 USA.
   Drexel Univ, Coll Med, Philadelphia, PA 19102 USA.
   Med Coll Penn & Hahnemann Univ, Philadelphia, PA 19107 USA.
RP Herman, MJ (通讯作者)，St Christophers Hosp Children, Erie Ave & Front St, Philadelphia, PA 19134 USA.
EM Martin1.Herman@tenethealth.com
RI Pizzutillo, Peter/Z-2805-2019
CR ALBANESE M, 1982, J PEDIATR ORTHOPED, V2, P496, DOI 10.1097/01241398-198212000-00006
   Anderson K, 2000, J PEDIATR ORTHOPED, V20, P28, DOI 10.1097/00004694-200001000-00007
   BOXALL D, 1979, J BONE JOINT SURG AM, V61, P479, DOI 10.2106/00004623-197961040-00001
   BRADFORD DS, 1988, SPINE, V13, P580
   BRADFORD DS, 1985, SPINE, V10, P673, DOI 10.1097/00007632-198509000-00014
   BURKUS JK, 1992, J BONE JOINT SURG AM, V74A, P693, DOI 10.2106/00004623-199274050-00008
   FREDRICKSON BE, 1984, J BONE JOINT SURG AM, V66A, P699, DOI 10.2106/00004623-198466050-00008
   FRENNERED AK, 1991, SPINE, V16, P409, DOI 10.1097/00007632-199104000-00003
   HENSINGER R N, 1976, Spine, V1, P207, DOI 10.1097/00007632-197612000-00005
   Hollenberg GM, 2002, SPINE, V27, P181, DOI 10.1097/00007632-200201150-00012
   Hu SS, 1996, SPINE, V21, P367, DOI 10.1097/00007632-199602010-00023
   Kakiuchi M, 1997, J BONE JOINT SURG AM, V79A, P818, DOI 10.2106/00004623-199706000-00003
   Lonstein JE, 1999, SPINE, V24, P2640, DOI 10.1097/00007632-199912150-00011
   Marchetti Pier Giorgio, 1997, P1211
   MATTHIASS HH, 1986, CLIN ORTHOP RELAT R, V203, P34
   MICHELI LJ, 1980, AM J SPORT MED, V8, P351, DOI 10.1177/036354658000800511
   MICHELI LJ, 1985, CLIN ORTHOP RELAT R, P152
   MICHELI LJ, 1995, ARCH PEDIAT ADOL MED, V149, P15, DOI 10.1001/archpedi.1995.02170130017004
   Muschik M, 1996, J PEDIATR ORTHOPED, V16, P364, DOI 10.1097/01241398-199605000-00014
   PIZZUTILLO PD, 1989, J PEDIATR ORTHOPED, V9, P538, DOI 10.1097/01241398-198909010-00007
   Rubery PT, 2002, SPINE, V27, P423, DOI 10.1097/00007632-200202150-00019
   SEITSALO S, 1990, J BONE JOINT SURG BR, V72, P259, DOI 10.1302/0301-620X.72B2.2312566
   SEITSALO S, 1991, SPINE, V16, P417, DOI 10.1097/00007632-199104000-00004
   Smith JA, 1999, ORTHOP CLIN N AM, V30, P487, DOI 10.1016/S0030-5898(05)70101-2
   WILTSE LL, 1976, CLIN ORTHOP RELAT R, V117, P23
   WILTSE LL, 1976, CLIN ORTHOP RELAT R, V117, P92
NR 26
TC 45
Z9 50
U1 0
U2 22
PU W B SAUNDERS CO-ELSEVIER INC
PI PHILADELPHIA
PA 1600 JOHN F KENNEDY BOULEVARD, STE 1800, PHILADELPHIA, PA 19103-2899 USA
SN 0030-5898
EI 1558-1373
J9 ORTHOP CLIN N AM
JI Orthop. Clin. North Am.
PD JUL
PY 2003
VL 34
IS 3
BP 461
EP +
DI 10.1016/S0030-5898(03)00034-8
PG 8
WC Orthopedics
WE Science Citation Index Expanded (SCI-EXPANDED)
SC Orthopedics
GA 706ZQ
UT WOS:000184485300014
PM 12974495
DA 2022-11-02
ER

PT J
AU Nau, E
   Hanney, WJ
   Kolber, MJ
AF Nau, Erin
   Hanney, William J.
   Kolber, Morey J.
TI Spinal Conditioning for Athletes With Lumbar Spondylolysis and
   Spondylolisthesis
SO STRENGTH AND CONDITIONING JOURNAL
LA English
DT Article
DE low back pain; spondylosis; spondylolysis; spondylolisthesis; athletic
   injury
AB Low back pain is a common condition in athletic populations. Participation in athletics has been linked to specific anatomical changes to the lumber spine (spondylolysis and spondylolisthesis). Practical guidelines for strength and conditioning professionals should recognize the biomechanical stresses associated with athletic participation in this population. Program modifications can be made in athletes with spondylolitic disorders. Conditioning routines should emphasize spinal stabilization and sport-specific flexibility. This article makes recommendations for athletes with spondylolitic disorders that should allow participation in lumbar conditioning while protecting the back from undue stress.
C1 [Nau, Erin; Hanney, William J.] Univ Cent Florida, Phys Therapy Program, Orlando, FL 32816 USA.
   [Kolber, Morey J.] Nova SE Univ, Phys Therapy Dept, Ft Lauderdale, FL 33314 USA.
RP Nau, E (通讯作者)，Univ Cent Florida, Phys Therapy Program, Orlando, FL 32816 USA.
CR BLANDA J, 1993, J SPINAL DISORD, V6, P406, DOI 10.1097/00002517-199306050-00007
   Calhoon G, 1999, J ATHL TRAINING, V34, P232
   Cinotti G, 1997, INT ORTHOP, V21, P337, DOI 10.1007/s002640050180
   COMMANDRE FA, 1988, J SPORT MED PHYS FIT, V28, P104
   Congeni J, 1997, AM J SPORT MED, V25, P248, DOI 10.1177/036354659702500220
   CYRON BM, 1978, J BONE JOINT SURG BR, V60, P234, DOI 10.1302/0301-620X.60B2.659472
   DUTTON M, 2004, ORTHOPAEDIC EXAMINAT, P1217
   Garry JP, 1998, J FAM PRACTICE, V47, P145
   HARVEY J, 1991, SPORTS MED, V12, P394, DOI 10.2165/00007256-199112060-00005
   Herman MJ, 2003, ORTHOP CLIN N AM, V34, P461, DOI 10.1016/S0030-5898(03)00034-8
   Hodges PW, 1996, SPINE, V21, P2640, DOI 10.1097/00007632-199611150-00014
   Huang RP, 2003, SPINE, V28, P2381, DOI 10.1097/01.BRS.0000085325.42542.38
   Ikata T, 1996, AM J SPORT MED, V24, P94, DOI 10.1177/036354659602400117
   Iwamoto J, 2004, SCAND J MED SCI SPOR, V14, P346, DOI 10.1111/j.1600-0838.2004.00379.x
   Jackson D W, 1979, Am J Sports Med, V7, P364, DOI 10.1177/036354657900700614
   JACKSON DW, 1981, AM J SPORT MED, V9, P304, DOI 10.1177/036354658100900504
   Jackson RP, 2003, SPINE, V28, P151, DOI 10.1097/00007632-200301150-00011
   JOHNSON J, 2002, MULTIFIDUS BACK PAIN, P19
   KEENE JS, 1983, POSTGRAD MED, V74, P209, DOI 10.1080/00325481.1983.11698542
   Keene JS, 1983, POSTGRAD MED, V74, P213
   KEESSEN W, 1984, SPINE, V9, P83, DOI 10.1097/00007632-198401000-00019
   Kolber MJ, 2005, STRENGTH COND J, V27, P66, DOI 10.1519/1533-4295(2005)027\\[0066:AFOTRF\\]2.0.CO;2
   Lonstein JE, 1999, SPINE, V24, P2640, DOI 10.1097/00007632-199912150-00011
   MCCARROLL JR, 1986, AM J SPORT MED, V14, P404, DOI 10.1177/036354658601400513
   McGregor AH, 2001, SPINE, V26, P282, DOI 10.1097/00007632-200102010-00013
   Motley G, 1998, J ATHL TRAINING, V33, P351
   O'Sullivan PB, 1997, SPINE, V22, P2959, DOI 10.1097/00007632-199712150-00020
   Sairyo K, 2005, AM J SPORT MED, V33, P583, DOI 10.1177/0363546504269035
   SARASTE H, 1984, INT ORTHOP, V8, P163, DOI 10.1007/BF00269912
   SEITSALO S, 1991, SPINE, V16, P417, DOI 10.1097/00007632-199104000-00004
   Sonne-Holm S, 2007, EUR SPINE J, V16, P821, DOI 10.1007/s00586-006-0250-5
   SPRATT KF, 1993, SPINE, V18, P1839, DOI 10.1097/00007632-199310000-00020
   Standaert Christopher J, 2004, Curr Sports Med Rep, V3, P35
   STINSON JT, 1993, CLIN SPORT MED, V12, P517
   Venes D., 2005, TABERS CYCLOPEDIC ME
   WILTSE LL, 1976, CLIN ORTHOP RELAT R, P92
NR 36
TC 6
Z9 6
U1 0
U2 21
PU LIPPINCOTT WILLIAMS & WILKINS
PI PHILADELPHIA
PA 530 WALNUT ST, PHILADELPHIA, PA 19106-3621 USA
SN 1524-1602
J9 STRENGTH COND J
JI Strength Cond. J.
PD APR
PY 2008
VL 30
IS 2
BP 43
EP 52
DI 10.1519/SSC.0b013e31816a6d0f
PG 10
WC Sport Sciences
WE Science Citation Index Expanded (SCI-EXPANDED)
SC Sport Sciences
GA V12HY
UT WOS:000207591500007
DA 2022-11-02
ER

PT J
AU Khan, SA
   Sattar, A
   Khanzada, U
   Adel, H
   Adil, SO
   Hussain, M
AF Khan, Sohail Ahmed
   Sattar, Amjad
   Khanzada, Usman
   Adel, Hatem
   Adil, Syed Omair
   Hussain, Munawar
TI Facture of the Pars Interarticularis with or without Spondylolisthesis
   in an Adult Population in a Developing Country: Evaluation by
   Multidetector Computed Tomography
SO ASIAN SPINE JOURNAL
LA English
DT Article
DE Spine; Lumbarsacral spondylosis; Spondylolisthesis
ID LOW-BACK-PAIN; LUMBAR SPONDYLOLYSIS; NATURAL-HISTORY
AB Study Design: Descriptive cross- sectional study.
   Purpose: To determine the prevalence of lumbar spondylolysis and spondylolisthesis in a general adult population unrelated to lower back pain as evaluated by multidetector computed tomography.
   Overview of Literature: There is a significant paucity of information related to the prevalence of spondylolysis and spondylolisthesis and its degenerative changes in a general adult population unrelated to lower back pain in developing countries.
   Methods: A retrospective study was conducted on abdominopelvic computed tomography (CT) scans performed between January 1st 2015 and December 31st 2015 for various clinical indications. Patients with lower back pain, with a history of trauma or road traffic accident, or referred from orthopedic or neurosurgery departments were excluded to avoid any bias. CT scans were reviewed in axial, sagittal, and coronal planes using bone window settings for evaluating spondylolysis and spondylolisthesis.
   Results: Of 4,348 patients recruited, spondylolysis and spondylolisthesis were identified in 266 (6.1%) and 142 (3.3%) patients, respectively. Age was significantly higher in both spondylolysis and spondylolisthesis patients than in those without spondylolysis and spondylolisthesis (47.19 +/- 15.45 vs. 42.5 +/- 15.96, p<0.001 and 53.01 +/- 15.31 vs. 42.44 +/- 15.88, p<0.001, respectively). Gender was significantly associated with spondylolisthesis (p=0.029) but not spondylolysis. Of patients who were >60 years old, both spondylolysis (p=0.018) and spondylolisthesis (p=0.025) were significantly more prevalent in females.
   Conclusions: The prevalence of pars interarticularis fracture observed higher with gradual increase in the prevalence with advancing age. In particular, preponderance was significantly higher among older females.
C1 [Khan, Sohail Ahmed; Sattar, Amjad; Khanzada, Usman; Adel, Hatem; Adil, Syed Omair; Hussain, Munawar] Dow Univ Hlth Sci, Dow Inst Radiol, Ojha Campus,Suparco Rd,KDA Scheme 33, Karachi 75330, Pakistan.
RP Adel, H (通讯作者)，Dow Univ Hlth Sci, Dow Inst Radiol, Ojha Campus,Suparco Rd,KDA Scheme 33, Karachi 75330, Pakistan.
EM hatemadil89@gmail.com
RI Adil, Syed Omair/M-1862-2019
OI Adil, Syed Omair/0000-0002-2370-1390
CR Ahmad S, 2013, J DOW U HLTH SCI, V7, P101
   Al-Sebai MW, 1999, EUR SPINE J, V8, P75, DOI 10.1007/s005860050130
   Belfi LM, 2006, SPINE, V31, pE907, DOI 10.1097/01.brs.0000245947.31473.0a
   Beutler WJ, 2003, SPINE, V28, P1027, DOI 10.1097/00007632-200305150-00014
   Bookhout M R, 1993, J Back Musculoskelet Rehabil, V3, P24, DOI 10.3233/BMR-1993-3406
   Brooks BK, 2010, SKELETAL RADIOL, V39, P669, DOI 10.1007/s00256-009-0825-4
   FITZGERALD JAW, 1976, J BONE JOINT SURG BR, V58, P184, DOI 10.1302/0301-620X.58B2.932080
   FREDRICKSON BE, 1984, J BONE JOINT SURG AM, V66A, P699, DOI 10.2106/00004623-198466050-00008
   HENSINGER RN, 1989, J BONE JOINT SURG AM, V71A, P1098, DOI 10.2106/00004623-198971070-00020
   Iwamoto J, 2005, SCAND J MED SCI SPOR, V15, P163, DOI 10.1111/j.1600-0838.2004.00414.x
   Kajiura K, 2001, SPINE, V26, P2208, DOI 10.1097/00007632-200110150-00010
   Kalichman L, 2009, SPINE, V34, P199, DOI 10.1097/BRS.0b013e31818edcfd
   Ko SB, 2011, CLIN ORTHOP SURG, V3, P34, DOI 10.4055/cios.2011.3.1.34
   Konz R J, 2001, Spine (Phila Pa 1976), V26, pE38, DOI 10.1097/00007632-200102150-00003
   Krupski Witold, 2004, Ortop Traumatol Rehabil, V6, P652
   Leone Antonio, 2000, Rays (Rome), V25, P125
   Lundin David A, 2002, Clin Neurosurg, V49, P528
   Rauch RA, 1993, NEUROIMAG CLIN N AM, V3, P543
   Sairyo K, 2001, Spine J, V1, P171, DOI 10.1016/S1529-9430(01)00018-3
   Sakai T, 2006, SPINE, V31, pE66, DOI 10.1097/01.brs.0000197650.77751.80
   Sakai T, 2009, SPINE, V34, P2346, DOI 10.1097/BRS.0b013e3181b4abbe
   SARASTE H, 1993, ACTA ORTHOP SCAND, V64, P84, DOI 10.3109/17453679309160129
   Sonne-Holm S, 2007, EUR SPINE J, V16, P821, DOI 10.1007/s00586-006-0250-5
   Takao S, 2010, J MED INVESTIG, V57, P133, DOI 10.2152/jmi.57.133
   TEPLICK JG, 1986, AM J NEURORADIOL, V7, P479
   WILTSE LL, 1983, J BONE JOINT SURG AM, V65, P768, DOI 10.2106/00004623-198365060-00007
NR 26
TC 2
Z9 2
U1 0
U2 2
PU KOREAN SOC SPINE SURGERY
PI SEOUL
PA DEPT ORTHOPAEDIC SURGERY, YONSEI UNIV, COLL MEDICINE, SEOUL, 120-752,
   SOUTH KOREA
SN 1976-1902
EI 1976-7846
J9 ASIAN SPINE J
JI Asian Spine J.
PD JUN
PY 2017
VL 11
IS 3
BP 437
EP 443
DI 10.4184/asj.2017.11.3.437
PG 7
WC Orthopedics
WE Emerging Sources Citation Index (ESCI)
SC Orthopedics
GA EZ7FM
UT WOS:000404887100013
PM 28670412
OA Green Published, gold, Green Submitted
DA 2022-11-02
ER

PT J
AU ULMER, JL
   MATHEWS, VP
   ELSTER, AD
   KING, JC
AF ULMER, JL
   MATHEWS, VP
   ELSTER, AD
   KING, JC
TI LUMBAR SPONDYLOLYSIS WITHOUT SPONDYLOLISTHESIS - RECOGNITION OF ISOLATED
   POSTERIOR ELEMENT SUBLUXATION ON SAGITTAL MR
SO AMERICAN JOURNAL OF NEURORADIOLOGY
LA English
DT Article
DE SPINE, DISLOCATION; SPINE, MAGNETIC RESONANCE
ID COMPUTED-TOMOGRAPHY; NEURAL ARCH; SPINE; CT
AB PURPOSE: To document the occurrence of isolated dorsal subluxation of posterior elements in cases of lumbar spondylolysis without spondylolisthesis both quantitatively (using spinal canal measurements) and qualitatively (by visual inspection) on sagittal MR images. METHODS: Retrospective analysis identified 63 patients with lumbar spondylolysis (confirmed by CT or conventional radiography) who had undergone MR imaging. From these we identified 12 patients with pars interarticularis defects but no evidence of spondylolisthesis. Measurements of anteroposterior spinal canal diameters were performed in these 12 patients to ascertain whether the sagittal canal diameter at the level of the spondylolysis exceeded the normal range as determined from 100 control subjects, RESULTS: In 9 of 12 patients the spinal canal was abnormally widened at the level of the spondylolysis because of dorsal subluxation of posterior elements. In 5 of these patients, the subluxation was readily visible on midline sagittal MR images. In 4 patients, spinal canal measurements were necessary to document this phenomenon. CONCLUSION: In the majority of patients with spondylolysis but without spondylolisthesis, sagittal MR images can show isolated dorsal subluxation of posterior spinal elements.
C1 WAKE FOREST UNIV, BOWMAN GRAY SCH MED, DEPT RADIOL, WINSTON SALEM, NC 27157 USA.
CR Amundson G, 1992, SPINE, V3rd, P913
   ANNERTZ M, 1990, ACTA RADIOL, V31, P449
   BERQUIST TH, 1992, IMAGING ORTHOPEDIC T, P93
   BOSWORTH DM, 1955, J BONE JOINT SURG AM, V37, P767, DOI 10.2106/00004623-195537040-00009
   Bryk D, 1969, CAN ASSOC RADIOL J, V20, P53
   ELSTER AD, 1985, J COMPUT ASSIST TOMO, V9, P867, DOI 10.1097/00004728-198509000-00005
   FARFAN HF, 1976, CLIN ORTHOP RELAT R, P40
   GRENIER N, 1989, RADIOLOGY, V170, P489, DOI 10.1148/radiology.170.2.2911673
   GROBLER LJ, 1994, SPINE, V19, P222, DOI 10.1097/00007632-199401001-00018
   GROGAN JP, 1982, RADIOLOGY, V145, P737, DOI 10.1148/radiology.145.3.7146406
   HARDCASTLE P, 1992, J BONE JOINT SURG BR, V74, P421, DOI 10.1302/0301-620X.74B3.1587894
   JINKINS JR, 1992, AM J ROENTGENOL, V159, P799, DOI 10.2214/ajr.159.4.1529846
   JOHNSON DW, 1988, AM J NEURORADIOL, V9, P1215
   MCAFEE PC, 1982, CLIN ORTHOP RELAT R, V166, P62
   McPhee B, 1990, NEUROLOGICAL SURGERY, V4, P2749
   MODIC MT, 1994, MAGNETIC RESONANCE I, P80
   Rauch RA, 1993, NEUROIMAG CLIN N AM, V3, P543
   Rothman L., 1989, SEMIN SPINE SURG, V1, P78
   ROTHMAN SLG, 1984, AM J NEURORADIOL, V5, P81
   SARASTE H, 1987, J PEDIATR ORTHOPED, V7, P631
   SENER RN, 1991, NEURORADIOLOGY, V33, P463, DOI 10.1007/BF00598630
   STOLLER DW, 1993, MAGNETIC RESONANCE I, P869
   SZYPRYT EP, 1989, SPINE, V14, P977, DOI 10.1097/00007632-198909000-00011
   TEPLICK JG, 1986, AM J NEURORADIOL, V7, P479
   TROUP JDG, 1976, CLIN ORTHOP RELAT R, V117, P59
   ULMER JL, 1994, AM J ROENTGENOL, V163, P411, DOI 10.2214/ajr.163.2.8037041
   Wiltse L L, 1971, Orthop Clin North Am, V2, P569
   WILTSE LL, 1983, J BONE JOINT SURG AM, V65, P768, DOI 10.2106/00004623-198365060-00007
   Wood GW, 1992, CAMPBELLS OPERATIVE, V5, P3825
   ZINDRICK MR, 1989, SEMIN SPINE SURG, V1, P116
NR 30
TC 18
Z9 18
U1 0
U2 0
PU AMER SOC NEURORADIOLOGY
PI DENVILLE
PA PO BOX 3000, DENVILLE, NJ 07834-9349 USA
SN 0195-6108
EI 1936-959X
J9 AM J NEURORADIOL
JI Am. J. Neuroradiol.
PD AUG
PY 1995
VL 16
IS 7
BP 1393
EP 1398
PG 6
WC Clinical Neurology; Neuroimaging; Radiology, Nuclear Medicine & Medical
   Imaging
WE Science Citation Index Expanded (SCI-EXPANDED)
SC Neurosciences & Neurology; Radiology, Nuclear Medicine & Medical Imaging
GA RP617
UT WOS:A1995RP61700002
PM 7484621
DA 2022-11-02
ER

PT J
AU Dragoni, S
AF Dragoni, Stefano
TI Lumbar spondylolysis and sport: an updated case history
SO MEDICINA DELLO SPORT
LA English
DT Article
DE Spondylolysis; Low back pain; Stress fractures; Athletic injuries
ID LOW-BACK-PAIN; DIAGNOSIS
AB BACKGROUND: The aim of this study was to radiographically assess the prevalence of spondylolysis and spondylolisthesis in symptomatic athletes.
   METHODS: A retrospective study was conducted on the plain radiographic lumbar spine series of 4965 male and female athletes suffering from low back pain.
   RESULTS: The study showed that 739 athletes (14.88%) had a radiological diagnosis of spondylolysis, and 353 of them (47.76%) had concomitant spondylolisthesis.
   CONCLUSIONS: High prevalence of spondylolysis in symptomatic athletes compared with the general population suggests that it would be a good practice to include a radiological examination of the lumbar spine in athletes engaged in sports who are considered to be at risk.
C1 [Dragoni, Stefano] Italian Natl Olymp Comm CONI, Inst Sports Sci, Dept Sports Med, Diagnost Imaging Div, Largo Piero Gabrielli 1, I-00197 Rome, Italy.
RP Dragoni, S (通讯作者)，Italian Natl Olymp Comm CONI, Inst Sports Sci, Dept Sports Med, Diagnost Imaging Div, Largo Piero Gabrielli 1, I-00197 Rome, Italy.
EM stefano.dragoni@coni.it
CR Beattie PF, 1998, PHYS THER, V78, P738, DOI 10.1093/ptj/78.7.738
   EISENSTEIN S, 1978, J BONE JOINT SURG BR, V60, P488, DOI 10.1302/0301-620X.60B4.361744
   Engelhardt M, 1997, ORTHOPADE, V26, P755, DOI 10.1007/PL00003437
   Fusco A, 2003, MED SPORT, V56, P193
   Harvey CJ, 1998, CLIN RADIOL, V53, P723, DOI 10.1016/S0009-9260(98)80313-9
   HERZOG RJ, 1995, SPINE, V20, P1834, DOI 10.1097/00007632-199508150-00016
   Hession PR, 1996, EUR RADIOL, V6, P284
   Hoshina H., 1980, PHYSICIAN SPORTSMED, V9, P75
   Kim HJ, 2011, CURR OPIN PEDIATR, V23, P68, DOI 10.1097/MOP.0b013e32834255c2
   Kobayashi A, 2013, AM J SPORT MED, V41, P169, DOI 10.1177/0363546512464946
   Lawrence KJ, 2016, PHYS THER SPORT, V20, P56, DOI 10.1016/j.ptsp.2016.04.003
   Mortazavi Javad, 2015, Asian J Sports Med, V6, pe24718, DOI 10.5812/asjsm.6(2)2015.24718
   Oren JH, 2016, BULL HOSP JT DIS, V74, P73
   ROSSI F, 1978, J SPORT MED PHYS FIT, V18, P317
   Rossi F., 2001, RADIOGRAPHY, V7, P37, DOI DOI 10.1053/RADI.2000.0299
   Royal College of Radiologists Working Party, 1995, MAK BEST US DEP CLIN, P34
   Schroeder GD, 2016, EUR SPINE J
   Soler T, 2000, AM J SPORT MED, V28, P57, DOI 10.1177/03635465000280012101
   STINSON JT, 1993, CLIN SPORT MED, V12, P517
   Sty JR, 1994, DIAG IMAG INT, V5, P32
   TAILLARD WF, 1976, CLIN ORTHOP RELAT R, P30
   TEPLICK JG, 1986, AM J NEURORADIOL, V7, P479
   Tezuka F, 2016, CLIN SPINE SURG
NR 23
TC 0
Z9 0
U1 0
U2 10
PU EDIZIONI MINERVA MEDICA
PI TURIN
PA CORSO BRAMANTE 83-85 INT JOURNALS DEPT., 10126 TURIN, ITALY
SN 0025-7826
EI 1827-1863
J9 MED SPORT
JI Med. Sport
PD SEP
PY 2016
VL 69
IS 3
BP 415
EP 421
PG 7
WC Medicine, General & Internal; Sport Sciences
WE Science Citation Index Expanded (SCI-EXPANDED)
SC General & Internal Medicine; Sport Sciences
GA EJ5PN
UT WOS:000393270300010
DA 2022-11-02
ER

PT J
AU Garry, JP
   McShane, J
AF Garry, JP
   McShane, J
TI Lumbar spondylolysis in adolescent athletes
SO JOURNAL OF FAMILY PRACTICE
LA English
DT Article
DE spondylolysis; adolescent; back pain; athlete
ID LOW-BACK-PAIN; NONOPERATIVE TREATMENT; PARS INTERARTICULARIS;
   SPONDYLOLISTHESIS; POPULATION; GYMNASTS; SPECT
AB Lumbar spondylolysis is a common cause of low back pain in adolescent athletes. The early diagnosis and treatment of this condition will result in decreased morbidity and an earlier turn to full activity for most patients. We report a case of lumbar spondylolysis in an adolescent athlete and review current diagnosis and management of this condition.
C1 Thomas Jefferson Univ Hosp, Dept Family Med, Philadelphia, PA 19107 USA.
RP Garry, JP (通讯作者)，E Carolina Univ, Sch Med, Dept Family Med, Family Practice Ctr, 4S-22 Brody, Greenville, NC 27858 USA.
OI Garry, Joseph/0000-0002-1315-4581
CR BELL DF, 1988, CLIN ORTHOP RELAT R, V236, P192
   BELLAH RD, 1991, RADIOLOGY, V180, P509, DOI 10.1148/radiology.180.2.1829845
   BLANDA J, 1993, J SPINAL DISORD, V6, P406, DOI 10.1097/00002517-199306050-00007
   BODNER RJ, 1988, SPINE, V13, P1155, DOI 10.1097/00007632-198810000-00018
   CIULLO JV, 1985, CLIN SPORT MED, V4, P95
   DANIEL JN, 1995, MIL MED, V160, P553, DOI 10.1093/milmed/160.11.553
   DIXON M, 1993, MED SCI SPORT EXER, V25, P1322
   FARFAN HF, 1976, CLIN ORTHOP RELAT R, P40
   FREDRICKSON BE, 1984, J BONE JOINT SURG AM, V66A, P699, DOI 10.2106/00004623-198466050-00008
   HENSINGER R N, 1976, Spine, V1, P207, DOI 10.1097/00007632-197612000-00005
   HENSINGER RN, 1989, J BONE JOINT SURG AM, V71A, P1098, DOI 10.2106/00004623-198971070-00020
   HILDEBRAND AS, 1995, J BONE JOINT SURG AM, V77, P190
   Hoshina Hitoshi, 1980, Phys Sportsmed, V8, P75, DOI 10.1080/00913847.1980.11948635
   Ikata T, 1996, AM J SPORT MED, V24, P94, DOI 10.1177/036354659602400117
   JACKSON DW, 1976, CLIN ORTHOP RELAT R, P68
   JACKSON DW, 1981, AM J SPORT MED, V9, P304, DOI 10.1177/036354658100900504
   Kujala UM, 1996, MED SCI SPORT EXER, V28, P165, DOI 10.1097/00005768-199602000-00002
   LIBSON E, 1984, RADIOLOGY, V151, P89, DOI 10.1148/radiology.151.1.6701343
   LUSINS JO, 1994, SPINE, V19, P608, DOI 10.1097/00007632-199403000-00018
   MICHELI LJ, 1980, AM J SPORT MED, V8, P351, DOI 10.1177/036354658000800511
   MICHELI LJ, 1995, ARCH PEDIAT ADOL MED, V149, P15, DOI 10.1001/archpedi.1995.02170130017004
   MORITA T, 1995, J BONE JOINT SURG BR, V77B, P620, DOI 10.1302/0301-620X.77B4.7615609
   OAKLEY RH, 1984, BRIT J RADIOL, V57, P877, DOI 10.1259/0007-1285-57-682-877
   OLSEN TL, 1992, AM J PUBLIC HEALTH, V82, P606, DOI 10.2105/AJPH.82.4.606
   PETTINE KA, 1993, SPINE, V18, P436
   PIERCE M E, 1987, Australasian Radiology, V31, P391, DOI 10.1111/j.1440-1673.1987.tb01858.x
   PIZZUTILLO PD, 1989, J PEDIATR ORTHOPED, V9, P538, DOI 10.1097/01241398-198909010-00007
   SIMPER LB, 1986, ACTA ORTHOP SCAND, V57, P78, DOI 10.3109/17453678608993222
   SOREN A, 1985, CLIN ORTHOP RELAT R, P171
   Stanitski Carl L, 1982, Phys Sportsmed, V10, P77, DOI 10.1080/00913847.1982.11947342
   STEINER ME, 1985, SPINE, V10, P937, DOI 10.1097/00007632-198512000-00013
   STINSON JT, 1993, CLIN SPORT MED, V12, P517
   TAILLARD W, 1954, Acta Orthop Scand, V24, P115
   TURNER PG, 1989, SPINE, V14, P812, DOI 10.1097/00007632-198908000-00007
   WILTSE LL, 1975, J BONE JOINT SURG AM, VA 57, P17, DOI 10.2106/00004623-197557010-00003
   WILTSE LL, 1962, J BONE JOINT SURG AM, V44, P539, DOI 10.2106/00004623-196244030-00011
   YAMANE T, 1993, J BONE JOINT SURG BR, V75, P764, DOI 10.1302/0301-620X.75B5.8376435
NR 37
TC 16
Z9 16
U1 0
U2 6
PU DOWDEN HEALTH MEDIA
PI MONTVALE
PA 110 SUMMIT AVE, MONTVALE, NJ 07645-1712 USA
SN 0094-3509
J9 J FAM PRACTICE
JI J. Fam. Pract.
PD AUG
PY 1998
VL 47
IS 2
BP 145
EP 149
PG 5
WC Primary Health Care; Medicine, General & Internal
WE Science Citation Index Expanded (SCI-EXPANDED)
SC General & Internal Medicine
GA 110RJ
UT WOS:000075393900011
PM 9722803
DA 2022-11-02
ER

PT J
AU Muto, M
   Meder, JF
   Meary, E
AF Muto, M
   Meder, JF
   Meary, E
TI Diagnostic imaging of the ''disk-root fight''
SO RIVISTA DI NEURORADIOLOGIA
LA English
DT Article; Proceedings Paper
CT Meeting on Disk-Root Conflict
CY SEP   29, 1997
CL NAPLES, ITALY
DE lumbar spine; discal hernia; CT; MRI; discography
ID LUMBAR INTERVERTEBRAL-DISK; MR EVALUATION; SPINE; SPONDYLOLISTHESIS;
   SPONDYLOLYSIS; SURGERY; SCAR
C1 LORETO NUOVO HOSP,SERV NEURORADIOL,NAPLES,ITALY.
   ST ANNA HOSP,SERV NEURORADIOL,PARIS,FRANCE.
CR BODEN SD, 1992, RADIOLOGY, V182, P59, DOI 10.1148/radiology.182.1.1727310
   BODEN SD, 1992, RADIOLOGY, V184, P765, DOI 10.1148/radiology.184.3.1509065
   BOLENDER NF, 1985, J BONE JOINT SURG AM, V67A, P240, DOI 10.2106/00004623-198567020-00009
   Bonneville JF, 1992, RIV NEURORADIOL, V5, P427
   BRAUN IF, 1985, AM J ROENTGENOL, V145, P785, DOI 10.2214/ajr.145.4.785
   BRAUN IF, 1984, AM J ROENTGENOL, V142, P149, DOI 10.2214/ajr.142.1.149
   BRICENO CE, 1989, SPINE, V14, P898, DOI 10.1097/00007632-198908000-00026
   ELEFANTE R, 1980, RIV RADIOLOGIA, V19, P407
   ERKINTALO MO, 1995, RADIOLOGY, V196, P529, DOI 10.1148/radiology.196.2.7617872
   FARFAN HF, 1980, SPINE, V5, P412, DOI 10.1097/00007632-198009000-00004
   GRENIER N, 1989, RADIOLOGY, V170, P489, DOI 10.1148/radiology.170.2.2911673
   GROBLER L, 1991, ADULT SPINE PRINCIPL, P1665
   HUEFTLE MG, 1988, RADIOLOGY, V167, P817, DOI 10.1148/radiology.167.3.2966418
   JINKINS JR, 1992, AM J ROENTGENOL, V159, P799, DOI 10.2214/ajr.159.4.1529846
   LADHE S, 1995, RADIOLOGY, V5, P190
   LAREDO JD, 1989, SCANNER RACHIS LOMBA, P71
   LAREDO JD, 1989, TOMOGRAFIA COMPUTERI, P17
   Milette PC, 1996, AM J ROENTGENOL, V167, P217, DOI 10.2214/ajr.167.1.8659375
   MODIC MT, 1995, RADIOLOGY, V195, P429, DOI 10.1148/radiology.195.2.7724762
   MUTO M, 1992, IT CURR RAD, V10, P105
   NORFRAY JF, 1988, SPINE, V13, P941, DOI 10.1097/00007632-198808000-00017
   RESNICK D, 1988, DIAGNOSES BONE JOINT, P2557
   Ross JS, 1996, AM J NEURORADIOL, V17, P323
   ROSS JS, 1990, AM J NEURORADIOL, V11, P771
   ROSS JS, 1987, RADIOLOGY, V164, P851, DOI 10.1148/radiology.164.3.3615887
   SCHELLINGER D, 1990, RADIOLOGY, V175, P831, DOI 10.1148/radiology.175.3.2343133
   SCHONSTROM NSR, 1985, SPINE, V10, P806, DOI 10.1097/00007632-198511000-00005
   SILVERMAN CS, 1995, AM J NEURORADIOL, V16, P571
   SOTIROPOULOS S, 1989, AM J NEURORADIOL, V10, P6390
   STAMOUR TE, 1993, MRI SPINE, P142
   TEPLICK JG, 1985, AM J NEURORADIOL, V6, P331
   TEPLICK JG, 1992, LUMBAR SPINE CT MRI, P143
   TEPLICK JG, 1992, LUMBAR SPINE CT MRI, P283
NR 33
TC 2
Z9 2
U1 0
U2 0
PU EDIZIONI CENTAURO
PI BOLOGNA
PA VIA DEL PRATELLO, 8, 40122 BOLOGNA, ITALY
SN 1120-9976
J9 RIV NEURORADIOL
JI Riv. Neuroradiol.
PD OCT
PY 1997
VL 10
IS 5
BP 519
EP 522
DI 10.1177/197140099701000505
PG 4
WC Neurosciences; Neuroimaging; Radiology, Nuclear Medicine & Medical
   Imaging
WE Conference Proceedings Citation Index - Science (CPCI-S); Science Citation Index Expanded (SCI-EXPANDED)
SC Neurosciences & Neurology; Radiology, Nuclear Medicine & Medical Imaging
GA YH425
UT WOS:A1997YH42500005
DA 2022-11-02
ER

PT J
AU Fritsch, EW
AF Fritsch, EW
TI Spondylolisthesis
SO ORTHOPADE
LA German
DT Article; Proceedings Paper
CT 24th Munich Symposium on Experimental Orthopedics
CY FEB, 2002
CL MUNICH, GERMANY
ID LOW-BACK-PAIN; LUMBAR-SPINE; INTERBODY FUSION; IN-SITU; SPONDYLOLYSIS;
   REDUCTION; ANTERIOR; INSTRUMENTATION; SPONDYLODESIS; ADOLESCENTS
C1 Orthopad Univ & Poliklin, D-66421 Homburg, Germany.
RP Fritsch, EW (通讯作者)，Orthopad Univ & Poliklin, D-66421 Homburg, Germany.
EM ekkehard.fritsch@uniklinik-saarland.de
CR Anderson K, 2000, J PEDIATR ORTHOPED, V20, P28, DOI 10.1097/00004694-200001000-00007
   Braithwaite I, 1998, Eur Spine J, V7, P363, DOI 10.1007/s005860050091
   BRUNET JA, 1984, J BONE JOINT SURG BR, V66, P720, DOI 10.1302/0301-620X.66B5.6501368
   Buck J E, 1970, J Bone Joint Surg Br, V52, P432
   Dai LY, 2001, EUR SPINE J, V10, P78, DOI 10.1007/s005860000205
   DeWald CJ, 1999, AM SURGEON, V65, P61
   Dewald Ronald L., 1997, P1201
   Dick W, 1997, ORTHOPADE, V26, P774, DOI 10.1007/PL00003440
   Fischgrund JS, 1997, SPINE, V22, P2807, DOI 10.1097/00007632-199712150-00003
   Foley KT, 2002, J NEUROSURG, V97, P7, DOI 10.3171/spi.2002.97.1.0007
   FRANCILLON MR, 1958, HANDB ORTHOPAD, V2, P419
   Fritsch E, 2002, ORTHOPADE, V31, P385, DOI 10.1007/s00132-001-0280-y
   FRITSCH E, 1985, EPIKRITISCHE LANGZEI
   Fritzell P, 2002, SPINE, V27, P1131, DOI 10.1097/00007632-200206010-00002
   FRYMOYER JW, 1979, SPINE, V4, P435, DOI 10.1097/00007632-197909000-00008
   GODDE S, 2001, ORTHOP TRAUMATOL, V2, P86
   Graf R, 1998, ORTHOPADE, V27, P51, DOI 10.1007/s001320050202
   Harms Juergen, 1997, P1337
   Hasler C, 2002, ORTHOPADE, V31, P78, DOI 10.1007/s132-002-8278-6
   HEIN W, 1993, FORTBILDUNGSKURSE DG, V4, P78
   HERBINAUX G, 1982, TRAITE DIVERS ACCOUC
   Hohmann F, 1997, ORTHOPADE, V26, P781, DOI 10.1007/PL00003441
   HUTTON W C, 1977, Spine, V2, P202, DOI 10.1097/00007632-197709000-00006
   JUNGHANNS H, 1930, BRUNS BEITR KLIN CHI, V151, P376
   KEIM HA, 1982, ADOLESCENT SPINE
   KILIAN HF, 1854, SCHILDERUNG BECKENFO
   Kluger P, 1997, ORTHOPADE, V26, P790, DOI 10.1007/PL00003442
   Lambl DZ, 1855, ZENTRALBL GYNAKOL UR, V9, P255
   LANG P, 1990, SPINE, V15, P581, DOI 10.1097/00007632-199006000-00028
   LANGE M, 1959, BEILH Z OTRHOP, V91, P152
   LAURENT L. E., 1961, ACTA ORTHOPAED SCAND, V31, P45
   Lenke Lawrence G., 1997, P1269
   Marchetti Pier Giorgio, 1997, P1211
   MetzStavenhagen P, 1997, ORTHOPADE, V26, P796, DOI 10.1007/PL00003443
   Meyerding HW, 1931, J BONE JOINT SURG, V13, P39
   Molinari RW, 2002, CLIN ORTHOP RELAT R, P109
   Muschik M, 1997, SPINE, V22, P2036, DOI 10.1097/00007632-199709010-00020
   Nazarian S, 1992, Eur Spine J, V1, P62, DOI 10.1007/BF00300931
   NENTWIG CG, 1993, RUCKENSCHULE
   Neugebauer F, 1881, ZBL GYNAKOL, V5, P260
   Nolte L P, 1993, Aktuelle Traumatol, V23, P20
   POUSSA M, 1993, ACTA ORTHOP SCAND, V64, P13, DOI 10.3109/17453679308994518
   Pradhan BB, 2002, J SPINAL DISORD TECH, V15, P355, DOI 10.1097/00024720-200210000-00003
   Rechtine GR, 1996, J SPINAL DISORD, V9, P382
   Robert HFL, 1855, MONATSCHR GEBURTSK F, V5, P81
   Rothman L., 1989, SEMIN SPINE SURG, V1, P78
   Saifuddin A, 1998, J BONE JOINT SURG BR, V80B, P208, DOI 10.1302/0301-620X.80B2.8219
   Schlenzka D, 1997, ORTHOPADE, V26, P760, DOI 10.1007/PL00003438
   SCHNEIDERMAN GA, 1995, SPINE, V20, P1761, DOI 10.1097/00007632-199508150-00003
   TAILLARD W, 1959, WIRBELSAULE FORSCHUN, V11
   TOYONE T, 1994, J BONE JOINT SURG BR, V76B, P757, DOI 10.1302/0301-620X.76B5.8083266
   Vahldiek MJ, 1998, SPINE, V23, P543, DOI 10.1097/00007632-199803010-00006
   VIRTA L, 1993, SPINE, V18, P1496
   WHIFFEN JR, 1977, TXB SPINAL SUGERY, P1561
   WILD A, 2002, Z ORTHOP, V2139, P152
   WILTSE LL, 1994, INSTRUMENTED SPINAL, P178
   WILTSE LL, 1976, CLIN ORTHOP RELAT R, V117, P116
   Wimmer C, 1997, ORTHOPADE, V26, P563
NR 58
TC 2
Z9 2
U1 0
U2 0
PU SPRINGER
PI NEW YORK
PA 233 SPRING ST, NEW YORK, NY 10013 USA
SN 0085-4530
EI 1433-0431
J9 ORTHOPADE
JI Orthopade
PD APR
PY 2003
VL 32
IS 4
BP 340
EP 360
DI 10.1007/s00132-003-0453-y
PG 21
WC Orthopedics
WE Science Citation Index Expanded (SCI-EXPANDED); Conference Proceedings Citation Index - Science (CPCI-S)
SC Orthopedics
GA 676LM
UT WOS:000182753600013
PM 12707699
DA 2022-11-02
ER

PT J
AU Ulmer, JL
   Mathews, VP
   Elster, AD
   Mark, LP
   Daniels, DL
   Mueller, W
AF Ulmer, JL
   Mathews, VP
   Elster, AD
   Mark, LP
   Daniels, DL
   Mueller, W
TI MR imaging of lumbar spondylolysis: The importance of ancillary
   observations
SO AMERICAN JOURNAL OF ROENTGENOLOGY
LA English
DT Article
ID DEGENERATIVE DISK DISEASE; MARROW CHANGES; NEURAL ARCH;
   SPONDYLOLISTHESIS; SPINE; TOMOGRAPHY; ADJACENT; CT
AB OBJECTIVE. The purpose of this study was to determine the frequency of characteristic ancillary MR findings in patients with lumbar spondylolysis.
   MATERIALS AND METHODS. The radiology reports and clinical records of 64 patients (16 female, 48 male; 12-77 pears old) with 66 levels of lumbar spondylolysis who had undergone MR imaging were retrospectively reviewed. Spondylolysis was established by conventional radiography in all 64 patients and by CT in IS patients. The proportion of patients with spondylolysis in whom sagittal MR images showed ancillary findings of an increased sagittal diameter of the spinal canal, reactive marrow changes in the pedicle, or abnormal wedging of the posterior aspect of the vertebral body was retrospectively determined. This proportion was then compared with the proportion of patients in whom spondylolysis was correctly diagnosed by the initial interpreters of the MR images, who used only direct visualization of defects of the pars interarticularis to make the diagnosis.
   RESULTS. Twenty (30%) of 66 levels of lumbar spondylolysis were misdiagnosed when the MR images were initially interpreted using direct visualization of defects of the pars interarticularis. An increased sagittal diameter of the spinal canal was the mast common ancillary observation, occurring at 60 of 66 levels of lumbar spondylolysis. This finding was present in all patients with grade II, III, or IV spondylolisthesis; in 95% of patients with grade I spondylolisthesis; and in 77% of patients with no anterolisthesis. Thirty-two (48%) of 66 lumbar levels showed wedging of the posterior aspect of the vertebral body, which correlated significantly with the grade of spondylolisthesis. Reactive marrow changes in the pedicle distinct from normal adjacent levels were seen on MR images in 24 (36%) of 66 levels of lumbar spondylolysis. On MR images, 97% of all levels of lumbar spondylolysis yielded one or more ancillary observations, including all 20. of the cases originally misdiagnosed.
   CONCLUSION. The combined use of ancillary observations and direct visualization of pars interarticularis defects makes MR imaging effective in revealing lumbar spondylolysis.
C1 INDIANA UNIV HOSP, DEPT RADIOL, INDIANAPOLIS, IN 46202 USA.
   WAKE FOREST UNIV, BOWMAN GRAY SCH MED, DEPT RADIOL, WINSTON SALEM, NC 27157 USA.
   MED COLL WISCONSIN, DEPT NEUROSURG, MILWAUKEE, WI 53226 USA.
RP Ulmer, JL (通讯作者)，MED COLL WISCONSIN, FROEDTERT MEM LUTHERAN HOSP, DEPT RADIOL, 9200 W WISCONSIN AVE, MILWAUKEE, WI 53226 USA.
CR Amundson G, 1992, SPINE, V3rd, P913
   ANNERTZ M, 1990, ACTA RADIOL, V31, P449
   BOSWORTH DM, 1955, J BONE JOINT SURG AM, V37, P767, DOI 10.2106/00004623-195537040-00009
   DEROOS A, 1987, AM J ROENTGENOL, V149, P531, DOI 10.2214/ajr.149.3.531
   EISENSTEIN S, 1983, SPINE, V8, P187, DOI 10.1097/00007632-198303000-00010
   ELSTER AD, 1985, J COMPUT ASSIST TOMO, V9, P867, DOI 10.1097/00004728-198509000-00005
   FARFAN HF, 1976, CLIN ORTHOP RELAT R, P40
   GRENIER N, 1989, RADIOLOGY, V170, P489, DOI 10.1148/radiology.170.2.2911673
   GROBLER LJ, 1994, SPINE, V19, P222, DOI 10.1097/00007632-199401001-00018
   HARDCASTLE P, 1992, J BONE JOINT SURG BR, V74, P421, DOI 10.1302/0301-620X.74B3.1587894
   JINKINS JR, 1994, J BONE JOINT SURG AM, V76A, P1643, DOI 10.2106/00004623-199411000-00007
   JINKINS JR, 1992, AM J ROENTGENOL, V159, P799, DOI 10.2214/ajr.159.4.1529846
   JOHNSON DW, 1989, AM J ROENTGENOL, V152, P327, DOI 10.2214/ajr.152.2.327
   McPhee B, 1990, NEUROLOGICAL SURGERY, V4, P2749
   MODIC MT, 1988, RADIOLOGY, V168, P177, DOI 10.1148/radiology.168.1.3289089
   MODIC MT, 1988, RADIOLOGY, V166, P193, DOI 10.1148/radiology.166.1.3336678
   MODIC MT, 1994, MAGNETIC RESONANCE I, P80
   Rauch RA, 1993, NEUROIMAG CLIN N AM, V3, P543
   Rothman L., 1989, SEMIN SPINE SURG, V1, P78
   ROTHMAN SLG, 1984, AM J NEURORADIOL, V5, P81
   SARASTE H, 1987, J PEDIATR ORTHOPED, V7, P631
   SARASTE H, 1984, ACTA RADIOL DIAGN, V25, P427, DOI 10.1177/028418518402500515
   SENER RN, 1991, NEURORADIOLOGY, V33, P463, DOI 10.1007/BF00598630
   SZYPRYT EP, 1989, SPINE, V14, P977, DOI 10.1097/00007632-198909000-00011
   TEPLICK JG, 1986, AM J NEURORADIOL, V7, P479
   TROUP JDG, 1976, CLIN ORTHOP RELAT R, V117, P59
   ULMER JL, 1995, AM J ROENTGENOL, V164, P429, DOI 10.2214/ajr.164.2.7839983
   ULMER JL, 1995, AM J NEURORADIOL, V16, P1393
   ULMER JL, 1994, AJR, V163, P1411
   ULMER JL, 1994, RADIOLOGY P, V193, P458
   Wiltse L L, 1971, Orthop Clin North Am, V2, P569
   Wood GW, 1992, CAMPBELLS OPERATIVE, V5, P3825
   ZINDRICK MR, 1989, SEMIN SPINE SURG, V1, P116
NR 33
TC 35
Z9 37
U1 0
U2 1
PU AMER ROENTGEN RAY SOC
PI RESTON
PA 1891 PRESTON WHITE DR, SUBSCRIPTION FULFILLMENT, RESTON, VA 22091 USA
SN 0361-803X
EI 1546-3141
J9 AM J ROENTGENOL
JI Am. J. Roentgenol.
PD JUL
PY 1997
VL 169
IS 1
BP 233
EP 239
DI 10.2214/ajr.169.1.9207531
PG 7
WC Radiology, Nuclear Medicine & Medical Imaging
WE Science Citation Index Expanded (SCI-EXPANDED)
SC Radiology, Nuclear Medicine & Medical Imaging
GA XG216
UT WOS:A1997XG21600044
PM 9207531
OA Bronze
DA 2022-11-02
ER

PT J
AU Ariyoshi, M
   Nagata, K
   Sonoda, K
   Hiraoka, K
   Kubo, M
   Inoue, A
AF Ariyoshi, M
   Nagata, K
   Sonoda, K
   Hiraoka, K
   Kubo, M
   Inoue, A
TI Spondylolysis at three sites in the same lumbar vertebra
SO INTERNATIONAL JOURNAL OF SPORTS MEDICINE
LA English
DT Article
DE spondylolysis; volleyball; computed tomography (CT); exercise manner
ID PARS INTERARTICULARIS; SPONDYLOLISTHESIS; INJURIES
AB We report a rare case of spondylolysis that occurred at 3 sites in the fifth lumbar vertebra involving the bilateral pars interarticularis and the center of the right lamina. This is the first such case in the world literature.
C1 Kurume Univ, Sch Med, Dept Orthopaed Surg, Kurume, Fukuoka 8300011, Japan.
RP Ariyoshi, M (通讯作者)，Kurume Univ, Sch Med, Dept Orthopaed Surg, Asahi Machi 67, Kurume, Fukuoka 8300011, Japan.
CR BLANDA J, 1993, J SPINAL DISORD, V6, P406, DOI 10.1097/00002517-199306050-00007
   Congeni J, 1997, AM J SPORT MED, V25, P248, DOI 10.1177/036354659702500220
   CYRON BM, 1978, J BONE JOINT SURG BR, V60, P234, DOI 10.1302/0301-620X.60B2.659472
   EISENSTEIN S, 1978, J BONE JOINT SURG BR, V60, P488, DOI 10.1302/0301-620X.60B4.361744
   FERGUSON RJ, 1974, AM J SPORTS MED, V2, P63
   GOLDBERG MJ, 1980, ORTHOP CLIN N AM, V11, P717
   Jackson D W, 1979, Am J Sports Med, V7, P364, DOI 10.1177/036354657900700614
   JACKSON DW, 1976, CLIN ORTHOP RELAT R, P68
   Krenz J, 1973, J Bone Joint Surg Br, V55, P735
   LETTS M, 1986, J PEDIATR ORTHOPED, V6, P40, DOI 10.1097/01241398-198601000-00009
   MERBS CF, 1995, SPINE, V20, P2328, DOI 10.1097/00007632-199511000-00011
   MICHELI LJ, 1983, CLIN SPORT MED, V2, P473
   MORITA T, 1995, J BONE JOINT SURG BR, V77B, P620, DOI 10.1302/0301-620X.77B4.7615609
   ROSENBERG NJ, 1981, SPINE, V6, P35, DOI 10.1097/00007632-198101000-00005
   ROWE GG, 1953, J BONE JOINT SURG AM, V35-A, P102, DOI 10.2106/00004623-195335010-00010
   SEMON RL, 1981, SPINE, V6, P172, DOI 10.1097/00007632-198103000-00012
   STEINER ME, 1985, SPINE, V10, P937, DOI 10.1097/00007632-198512000-00013
   TAILLARD WF, 1976, CLIN ORTHOP RELAT R, P30
   WILTSE LL, 1975, J BONE JOINT SURG AM, VA 57, P17, DOI 10.2106/00004623-197557010-00003
NR 19
TC 1
Z9 1
U1 0
U2 1
PU GEORG THIEME VERLAG
PI STUTTGART
PA P O BOX 30 11 20, D-70451 STUTTGART, GERMANY
SN 0172-4622
J9 INT J SPORTS MED
JI Int. J. Sports Med.
PD JAN
PY 1999
VL 20
IS 1
BP 56
EP 57
DI 10.1055/s-2007-971093
PG 2
WC Sport Sciences
WE Science Citation Index Expanded (SCI-EXPANDED)
SC Sport Sciences
GA 170JP
UT WOS:000078802800012
PM 10090464
DA 2022-11-02
ER

PT J
AU Belfi, LM
   Ortiz, AO
   Katz, DS
AF Belfi, Lily M.
   Ortiz, A. Orlando
   Katz, Douglas S.
TI Computed tomography evaluation of spondylolysis and spondylolisthesis in
   asymptomatic patients
SO SPINE
LA English
DT Article
DE spondylolysis; spondylolisthesis; computed tomography; incidental
   diagnosis
ID ISTHMIC SPONDYLOLISTHESIS; NATURAL-HISTORY
AB Study Design. A retrospective radiographic study involving analysis of abdominal and pelvic computed tomography (CT) scans obtained on patients presenting with clinical conditions other than back pain. Objective. To determine the incidence of spondylolysis and spondylolisthesis in patients requiring inpatient or emergency department CT evaluation for unrelated abdominal and pelvic conditions. Summary of Background Data. Spondylolysis and spondylolisthesis are part of a disease process that is thought to be resultant from biomechanical stresses related to bipedal locomotion. The incidence is estimated to be 3% to 10% in the general population. Many of these cases occur without associated symptoms. To our knowledge, there is a relative paucity of data on the use of CT to evaluate the prevalence of these 2 entities in patients seeking medical attention for unrelated conditions. Methods. Five hundred ten consecutive abdominal and pelvic multi-detector CT scans obtained on a single scanner (Philips MX8000; Eindhoven, The Netherlands) were reviewed. These patients presented with such complaints as abdominal pain and fever, or were imaged as part of their inpatient evaluation for conditions unrelated to lumbar spine pathology. A board certificated radiologist and a radiology resident retrospectively evaluated CT scans for lumbar spondylolysis, spondylolisthesis, and associated degenerative changes. A neuroradiologist confirmed all positive cases. Results. Of the 510 cases examined, there were 29 cases of spondylolysis at L5, corresponding to a prevalence of 5.7%. Twenty- three of the cases demonstrated bilateral spondylolysis and 6 unilateral. Sixteen of the 23 cases of bilateral spondylolysis also had spondylolisthesis, 13 of which were grade I, and 3 of which were grade II. In patients 45 years old and younger who did not have spondylolysis or spondylolisthesis, we observed a 32.2% incidence of sclerosis involving the L5 lumbar pedicles. Conclusions. This study demonstrates a 5.7% prevalence of spondylolysis and a 3.1% prevalence of spondylolisthesis in patients undergoing CT scans of the abdomen and pelvis for unrelated reasons, corresponding to the rate of spondylolysis and spondylolisthesis detected in prospective plain radiographic studies. We observed a 1.2% incidence of unilateral spondylolysis, and approximately 67% of these demonstrated contralateral sclerosis. It is suggested in the literature that sclerosis of the contralateral pedicle seen in cases of unilateral
C1 Winthrop Univ Hosp, Dept Radiol, Mineola, NY 11501 USA.
RP Belfi, LM (通讯作者)，Winthrop Univ Hosp, Dept Radiol, 259 1st St, Mineola, NY 11501 USA.
EM lilybelfi@hotmail.com
RI xin, xp/C-7350-2009
CR ARAKI T, 1992, SPINE, V17, P1424, DOI 10.1097/00007632-199211000-00028
   Beutler WJ, 2003, SPINE, V28, P1027, DOI 10.1097/00007632-200305150-00014
   Floman Y, 2000, SPINE, V25, P342, DOI 10.1097/00007632-200002010-00014
   FREDRICKSON BE, 1984, J BONE JOINT SURG AM, V66A, P699, DOI 10.2106/00004623-198466050-00008
   GROGAN JP, 1982, RADIOLOGY, V145, P737, DOI 10.1148/radiology.145.3.7146406
   Harvey CJ, 1998, CLIN RADIOL, V53, P723, DOI 10.1016/S0009-9260(98)80313-9
   Inoue H, 2002, SPINE, V27, P831, DOI 10.1097/00007632-200204150-00010
   Leone A, 2001, RADIOLOGIST, V8, P73
   Mihara H, 2003, SPINE, V28, P235, DOI 10.1097/00007632-200302010-00006
   Rauch RA, 1993, NEUROIMAG CLIN N AM, V3, P543
   TAILLARD WF, 1976, CLIN ORTHOP RELAT R, P30
   TEPLICK JG, 1986, AM J NEURORADIOL, V7, P479
NR 12
TC 42
Z9 47
U1 0
U2 5
PU LIPPINCOTT WILLIAMS & WILKINS
PI PHILADELPHIA
PA 530 WALNUT ST, PHILADELPHIA, PA 19106-3621 USA
SN 0362-2436
J9 SPINE
JI SPINE
PD NOV 15
PY 2006
VL 31
IS 24
BP E907
EP E910
DI 10.1097/01.brs.0000245947.31473.0a
PG 4
WC Clinical Neurology; Orthopedics
WE Science Citation Index Expanded (SCI-EXPANDED)
SC Neurosciences & Neurology; Orthopedics
GA 106WE
UT WOS:000242131900024
PM 17108819
DA 2022-11-02
ER

PT J
AU Kalichman, L
   Kim, DH
   Li, L
   Guermazi, A
   Berkin, V
   Hunter, DJ
AF Kalichman, Leonid
   Kim, David H.
   Li, Ling
   Guermazi, Ali
   Berkin, Valery
   Hunter, David J.
TI Spondylolysis and Spondylolisthesis Prevalence and Association With Low
   Back Pain in the Adult Community-Based Population
SO SPINE
LA English
DT Article
DE low back pain; spondylolysis; computed tomography; spine
ID ISTHMIC LUMBAR SPONDYLOLISTHESIS; NATURAL-HISTORY; CORONARY-ARTERY;
   LOOSE LAMINA; DIAGNOSIS; DESIGN; FUSION; COHORT
AB Study Design. Cross-sectional study.
   Objectives. To determine prevalence rates of spondylolysis, isthmic, and degenerative spondylolisthesis in an unselected adult community-based population; and to evaluate the association of spondylolysis, isthmic, and degenerative spondylolisthesis with low back pain (LBP).
   Summary of Background Data. Spondylolysis and spondylolisthesis are prevalent in the general population; however, the relationship between these conditions and LBP is controversial.
   Methods. This study was an ancillary project to the Framingham Heart Study. A sample of 3529 participants of the Framingham Heart Study aged 40 to 80 years underwent multidetector CT imaging to assess aortic calcification. One hundred eighty-eight individuals were consecutively enrolled in this study to assess radiographic features potentially associated with LBP. The occurrence of LBP in the preceding 12 months was evaluated using a self-report questionnaire. The presence of spondylolysis and spondylolisthesis was characterized by CT imaging. We used multiple logistic regression models to examine the association between spondylolysis, spondylolisthesis, and LBP, while adjusting for gender, age, and BMI.
   Results. Twenty-one study subjects demonstrated spondylolysis on computed tomography (CT) imaging. The male-to-female ratio was approximately 3:1. Twenty-one percent of subjects with bilateral spondylolytic defects demonstrated no measurable spondylolisthesis. The male-to-female ratio of degenerative spondylolisthesis was 1: 3, and the prevalence of degenerative spondylolisthesis increased from the fifth through 8 decades of life. Thirty-eight subjects (20.4%) reported significant LBP. No significant association was identified between spondylolysis, isthmic spondylolisthesis, or degenerative spondylolisthesis, and the occurrence of LBP.
   Conclusion. Based on CT imaging of an unselected community-based population, the prevalence of lumbar spondylolysis is 11.5%, nearly twice the prevalence of previous plain radiograph-based studies. This study did not reveal a significant association between the observation of spondylolysis on CT and the occurrence of LBP, suggesting that the condition does not seem to represent a major cause of LBP in the general population.
C1 [Kim, David H.; Li, Ling; Hunter, David J.] New England Baptist Hosp, Div Res, Boston, MA 02120 USA.
   [Kalichman, Leonid; Berkin, Valery; Hunter, David J.] Boston Univ, Sch Med, Clin Epidemiol Res & Training Unit, Boston, MA 02118 USA.
   [Kim, David H.; Guermazi, Ali] New England Baptist Hosp, Dept Orthoped Surg, Boston, MA 02120 USA.
   Boston Univ, Sch Med, Dept Radiol, Boston, MA 02118 USA.
RP Hunter, DJ (通讯作者)，New England Baptist Hosp, Div Res, 125 Parker Hill Ave, Boston, MA 02120 USA.
EM djhunter@caregroup.harvard.edu
RI Kalichman, Leonid/Q-7547-2019; Kalichman, Leonid/C-6266-2008; Hunter,
   David J/A-4622-2010
OI Kalichman, Leonid/0000-0003-2987-4396; Kalichman,
   Leonid/0000-0003-2987-4396; Hunter, David J/0000-0003-3197-752X
FU Arthritis Foundation Postdoctoral Grant; National Heart, Lung, and Blood
   Institute's Framingham Heart Study [N01-HC-25195]; DIVISION OF
   EPIDEMIOLOGY AND CLINICAL APPLICATIONS [N01HC025195] Funding Source: NIH
   RePORTER
FX Supported by an Arthritis Foundation Postdoctoral Grant ( L. K.) and by
   the National Heart, Lung, and Blood Institute's Framingham Heart Study
   contract (N01-HC-25195) for the recruitment, enrolment, and examination
   of the Offspring and Third Generation Cohort and the imaging by computed
   tomography scan.
CR BAKER DR, 1956, J BONE JOINT SURG AM, V38, P933
   Berven S, 2002, SEMIN NEUROL, V22, P187, DOI 10.1055/s-2002-36542
   Beutler WJ, 2003, SPINE, V28, P1027, DOI 10.1097/00007632-200305150-00014
   BLANDA J, 1993, J SPINAL DISORD, V6, P406, DOI 10.1097/00002517-199306050-00007
   BOSWORTH DM, 1955, J BONE JOINT SURG AM, V37, P767, DOI 10.2106/00004623-195537040-00009
   DANIELSON BI, 1991, SPINE, V16, P422, DOI 10.1097/00007632-199104000-00005
   Dovrat E, 2007, AM J IND MED, V50, P626, DOI 10.1002/ajim.20488
   FEINLEIB M, 1975, PREV MED, V4, P518, DOI 10.1016/0091-7435(75)90037-7
   FITZGERALD JAW, 1976, J BONE JOINT SURG BR, V58, P184, DOI 10.1302/0301-620X.58B2.932080
   FREDRICKSON BE, 1984, J BONE JOINT SURG AM, V66A, P699, DOI 10.2106/00004623-198466050-00008
   FRENNERED AK, 1991, J PEDIATR ORTHOPED, V11, P209, DOI 10.1097/01241398-199103000-00014
   FRENNERED K, 1994, SPINE, V19, P2766, DOI 10.1097/00007632-199412150-00005
   Frymoyer JW, 1992, LUMBAR SPINAL STENOS
   Garry JP, 1998, J FAM PRACTICE, V47, P145
   Ghaffari M, 2006, OCCUP MED-OXFORD, V56, P455, DOI 10.1093/occmed/kql062
   GILL GG, 1955, J BONE JOINT SURG AM, V37, P493, DOI 10.2106/00004623-195537030-00005
   Hoffmann U, 2006, EUR J RADIOL, V57, P396, DOI 10.1016/j.ejrad.2005.12.027
   HW Meyerding, 1932, SURG GYNECOL OBSTET, V54, P371
   Ivanic GM, 2003, SPINE, V28, P255, DOI 10.1097/00007632-200302010-00010
   Jacobsen S, 2007, SPINE, V32, P120, DOI 10.1097/01.brs.0000250979.12398.96
   KANEDA K, 1985, SPINE, V10, P383, DOI 10.1097/00007632-198505000-00016
   Krupski Witold, 2004, Ortop Traumatol Rehabil, V6, P652
   KUORINKA I, 1987, APPL ERGON, V18, P233, DOI 10.1016/0003-6870(87)90010-X
   LIBSON E, 1982, INT ORTHOP, V6, P259
   Maul I, 2003, OCCUP ENVIRON MED, V60, P497, DOI 10.1136/oem.60.7.497
   Miyauchi A, 2008, SPINE, V33, P687, DOI 10.1097/BRS.0b013e3181669548
   Parikh NI, 2007, CIRCULATION, V116, P1473, DOI 10.1161/CIRCULATIONAHA.107.705202
   Rainville James, 2004, Spine J, V4, P106, DOI 10.1016/S1529-9430(03)00174-8
   ROCHE MB, 1951, ANAT REC, V109, P233, DOI 10.1002/ar.1091090207
   ROSENBERG NJ, 1975, J BONE JOINT SURG AM, VA 57, P467, DOI 10.2106/00004623-197557040-00004
   Sanderson PL, 1996, J BONE JOINT SURG BR, V78B, P951, DOI 10.1302/0301-620X78B6.1291
   SIMPER LB, 1986, ACTA ORTHOP SCAND, V57, P78, DOI 10.3109/17453678608993222
   Splansky GL, 2007, AM J EPIDEMIOL, V165, P1328, DOI 10.1093/aje/kwm021
   TEPLICK JG, 1986, AM J NEURORADIOL, V7, P479
   TOWER SS, 1990, CLIN ORTHOP RELAT R, P171
   VIRTA L, 1992, J CLIN EPIDEMIOL, V45, P917, DOI 10.1016/0895-4356(92)90075-X
   WILTSE LL, 1975, J BONE JOINT SURG AM, VA 57, P17, DOI 10.2106/00004623-197557010-00003
   WILTSE LL, 1983, J BONE JOINT SURG AM, V65, P768, DOI 10.2106/00004623-198365060-00007
   WILTSE LL, 1976, CLIN ORTHOP RELAT R, V117, P23
   [No title captured]
NR 40
TC 210
Z9 231
U1 1
U2 10
PU LIPPINCOTT WILLIAMS & WILKINS
PI PHILADELPHIA
PA TWO COMMERCE SQ, 2001 MARKET ST, PHILADELPHIA, PA 19103 USA
SN 0362-2436
EI 1528-1159
J9 SPINE
JI SPINE
PD JAN 15
PY 2009
VL 34
IS 2
BP 199
EP 205
DI 10.1097/BRS.0b013e31818edcfd
PG 7
WC Clinical Neurology; Orthopedics
WE Science Citation Index Expanded (SCI-EXPANDED)
SC Neurosciences & Neurology; Orthopedics
GA 405ZG
UT WOS:000263262100015
PM 19139672
OA Green Accepted
DA 2022-11-02
ER

PT J
AU Lemoine, T
   Fournier, J
   Odent, T
   Sembely-Taveau, C
   Merenda, P
   Sirinelli, D
   Morel, B
AF Lemoine, Thibaut
   Fournier, Joseph
   Odent, Thierry
   Sembely-Taveau, Catherine
   Merenda, Pauline
   Sirinelli, Dominique
   Morel, Baptiste
TI The prevalence of lumbar spondylolysis in young children: a
   retrospective analysis using CT
SO EUROPEAN SPINE JOURNAL
LA English
DT Article
DE Spondylolysis; Spondylolisthesis; Pelvic parameters; Children; Computed
   tomography
ID SPINA-BIFIDA OCCULTA; SPINOPELVIC BALANCE; COMPUTED-TOMOGRAPHY; SAGITTAL
   ALIGNMENT; SPONDYLOLISTHESIS; PELVIS
AB Although lumbar spondylolysis is encountered in general population with an incidence estimated to be 3-10%, limited information is available for children. The aim of the study is to determine the prevalence of spondylolysis according to associated vertebral bony malformation and spinopelvic parameters in children under eight requiring CT evaluation for unrelated lumbar conditions.
   Seven hundred and seventeen abdominal and pelvic multi-detector CT scans were obtained in patients under 8 years of age were reviewed. Two board certificated radiologists and two resident radiologists retrospectively evaluated CT scans for lumbar spondylolysis and associated malformations. Pelvic incidence and spondylolisthesis were reported.
   Our analysis included 717 CT scans in 532 children (259 girls and 273 boys). Twenty-five cases of spondylolysis were diagnosed (16 bilateral and 9 unilateral, 64 and 36%, respectively) in 14 boys (56%) and 11 girls (44%), associating with 12 grade I spondylolisthesis. The mean normal pelvic incidence was 45A degrees (median 44A degrees, SD 7A degrees). The prevalence of spondylolysis was 1% in children under age 3 (n = 3 among 292 patients), 3.7% in children under age 6 (n = 17 among 454 patients) and 4.7% among the 532 patients. Unilateral spondylolysis was significantly associated with a spinal malformation (p = 0.04, Fisher's exact test), with normal pelvic incidence. Half of the patients with bilateral spondylolysis had high pelvic incidence.
   We observed a prevalence peak of unilateral spondylolysis in the context of a specific malformation in young infants under age 4 with normal pelvic incidence, and, then, a progressive increase in the prevalence of bilateral isolated spondylolysis.
C1 [Lemoine, Thibaut; Sembely-Taveau, Catherine; Merenda, Pauline; Sirinelli, Dominique; Morel, Baptiste] CHRU Tours, Clocheville Hosp, Dept Pediat Radiol, 49 Blvd Beranger, F-37000 Tours, France.
   [Fournier, Joseph] Newcastle Upon Tyne Hosp NHS Fdn Trust, Dept Spinal Surg, Newcastle Upon Tyne, Tyne & Wear, England.
   [Odent, Thierry] CHRU Tours, Dept Pediat Orthoped Surg, 49 Blvd Beranger, Tours, France.
   [Odent, Thierry; Sirinelli, Dominique; Morel, Baptiste] Francois Rabelais Univ, Fac Med, Tours, France.
RP Morel, B (通讯作者)，CHRU Tours, Clocheville Hosp, Dept Pediat Radiol, 49 Blvd Beranger, F-37000 Tours, France.; Morel, B (通讯作者)，Francois Rabelais Univ, Fac Med, Tours, France.
EM bamorel@univ-tours.fr
RI MOREL, Baptiste/ABC-4881-2021
OI MOREL, Baptiste/0000-0003-4747-3393
CR Belfi LM, 2006, SPINE, V31, pE907, DOI 10.1097/01.brs.0000245947.31473.0a
   Beutler WJ, 2003, SPINE, V28, P1027, DOI 10.1097/00007632-200305150-00014
   Crawford Charles H 3rd, 2015, Spine Deform, V3, P12, DOI 10.1016/j.jspd.2014.06.005
   Don AS, 2008, J SPINAL DISORD TECH, V21, P112, DOI 10.1097/BSD.0b013e3180600902
   Driscoll C, 2011, EUR SPINE J, V20, P1711, DOI [10.1007/s00586-011-1801-y, 10.1007/s00586-011-1932-1]
   DUVALBEAUPERE G, 1992, ANN BIOMED ENG, V20, P451, DOI 10.1007/BF02368136
   Fadell MF, 2015, PEDIATR RADIOL, V45, P1026, DOI 10.1007/s00247-015-3278-z
   Labelle H, 2005, SPINE, V30, pS27, DOI 10.1097/01.brs.0000155560.92580.90
   Labelle H, 2004, SPINE, V29, P2049, DOI 10.1097/01.brs.0000138279.53439.cc
   Ledonio CG, 2017, SPINE DEFORM, V5, P97
   Mac-Thiong JM, 2007, EUR SPINE J, V16, P227, DOI 10.1007/s00586-005-0013-8
   Mangione P, 1997, Eur Spine J, V6, P163, DOI 10.1007/BF01301430
   Meyerding HW, 1931, J BONE JOINT SURG, V13, P39
   R Core Team, 2021, R LANG ENV STAT COMP
   Roussouly P, 2006, SPINE, V31, P2484, DOI 10.1097/01.brs.0000239155.37261.69
   Sakai T, 2016, EUR SPINE J, V25, P602, DOI 10.1007/s00586-015-4029-4
   Thiong JMM, 2004, SPINE, V29, P1642, DOI 10.1097/01.BRS.0000132312.78469.7B
   Urrutia J, 2017, CLIN SPINE SURG, V30, pE1117, DOI 10.1097/BSD.0000000000000209
   Urrutia J, 2016, EUR SPINE J, V25, P590, DOI 10.1007/s00586-014-3480-y
   Ward CV, 2005, SPINE, V30, P1808, DOI 10.1097/01.brs.0000174273.85164.67
NR 20
TC 12
Z9 13
U1 0
U2 3
PU SPRINGER
PI NEW YORK
PA ONE NEW YORK PLAZA, SUITE 4600, NEW YORK, NY, UNITED STATES
SN 0940-6719
EI 1432-0932
J9 EUR SPINE J
JI Eur. Spine J.
PD MAY
PY 2018
VL 27
IS 5
BP 1067
EP 1072
DI 10.1007/s00586-017-5339-5
PG 6
WC Clinical Neurology; Orthopedics
WE Science Citation Index Expanded (SCI-EXPANDED)
SC Neurosciences & Neurology; Orthopedics
GA GE9EU
UT WOS:000431533600018
PM 29030702
DA 2022-11-02
ER

PT J
AU Wimberley, RL
   Lauerman, WC
AF Wimberley, RL
   Lauerman, WC
TI Spondylolisthesis in the athlete
SO CLINICS IN SPORTS MEDICINE
LA English
DT Article
ID COLLEGE FOOTBALL PLAYERS; LOW-BACK-PAIN; ADULT SPONDYLOLISTHESIS; PARS
   INTERARTICULARIS; LUMBAR SPONDYLOLYSIS; ISTHMIC SPONDYLOLISTHESIS;
   THORACOLUMBAR SPINE; ABNORMALITIES; PROGRESSION; MANAGEMENT
AB The diagnosis and appropriate management of spondylolysis and spondylolisthesis in the athlete can be challenging for the treating orthopaedic surgeon. With an increase in the number of skeletally immature athletes competing at more demanding levels of competition, an associated increase in the number of such cases may be seen. Management strategy is directed by the symptoms, the age of the patient, and the severity of the spondylolisthesis.
C1 Georgetown Univ, Med Ctr, Dept Orthopaed Surg, Washington, DC 20007 USA.
RP Lauerman, WC (通讯作者)，3800 Reservoir Rd,NW, Washington, DC 20007 USA.
CR Alexander M J, 1985, Can J Appl Sport Sci, V10, P1
   BERNICKER JP, 1999, AM J ORTHOP      NOV, P631
   BLANDA J, 1993, J SPINAL DISORD, V6, P406, DOI 10.1097/00002517-199306050-00007
   BUCK JE, 1979, J BONE JOINT SURG AM, V61, P479
   Chen J F, 2000, Chang Gung Med J, V23, P92
   CIULLO JV, 1985, CLIN SPORT MED, V4, P95
   COOK PC, 1995, ORTHOP CLIN N AM, V26, P453
   Floman Y, 2000, SPINE, V25, P342, DOI 10.1097/00007632-200002010-00014
   FREDRICKSON BE, 1984, J BONE JOINT SURG AM, V66A, P699, DOI 10.2106/00004623-198466050-00008
   GAINOR BJ, 1983, AM J SPORT MED, V11, P53, DOI 10.1177/036354658301100201
   Garry JP, 1998, J FAM PRACTICE, V47, P145
   Gillet P, 1999, SPINE, V24, P1252, DOI 10.1097/00007632-199906150-00014
   HARVEY J, 1991, SPORTS MED, V12, P394, DOI 10.2165/00007256-199112060-00005
   HELLSTROM M, 1990, ACTA RADIOL, V31, P127
   HERKOWITZ HN, 2000, J SPINAL DISORD, V13, P309
   Hutchinson MR, 1999, MED SCI SPORT EXER, V31, P1686, DOI 10.1097/00005768-199911000-00027
   JACKSON DW, 1981, AM J SPORT MED, V9, P304, DOI 10.1177/036354658100900504
   JACKSON DW, 1976, CLIN ORTHOP RELAT R, P68
   Jones DM, 1999, AM J SPORT MED, V27, P335, DOI 10.1177/03635465990270031101
   Keene J S, 1985, Compr Ther, V11, P7
   KILIAN HF, 1854, SCHILDERUNGEN NEVER
   KIM SS, 1990, SPINE, V15, P979, DOI 10.1097/00007632-199009000-00026
   KRAUS DR, 1989, CLIN SPORT MED, V8, P59
   LAUERMAN WC, 1996, AM ACAD ORTHOP SURG, V4, P201
   LETTS M, 1986, J PEDIATR ORTHOPED, V6, P40, DOI 10.1097/01241398-198601000-00009
   Lonstein JE, 1999, SPINE, V24, P2640, DOI 10.1097/00007632-199912150-00011
   MCCARROLL JR, 1986, AM J SPORT MED, V14, P404, DOI 10.1177/036354658601400513
   MICHELI LJ, 1985, CLIN SPORT MED, V4, P85
   Moller H, 2000, SPINE, V25, P1711, DOI 10.1097/00007632-200007010-00016
   Moller H, 2000, SPINE, V25, P1716, DOI 10.1097/00007632-200007010-00017
   Moller H, 2000, SPINE, V25, P683, DOI 10.1097/00007632-200003150-00006
   Muschik M, 1996, J PEDIATR ORTHOPED, V16, P364, DOI 10.1097/01241398-199605000-00014
   Omey ML, 2000, CLIN ORTHOP RELAT R, P74
   OSTERMAN K, 1993, CLIN ORTHOP RELAT R, P65
   SEMON RL, 1981, SPINE, V6, P172, DOI 10.1097/00007632-198103000-00012
   Shaffer B, 1997, J SPINAL DISORD, V10, P365
   Stinson J T, 1996, Md Med J, V45, P655
   SWARD L, 1992, SPORTS MED, V13, P357
   SWARD L, 1989, ACTA RADIOL, V30, P359, DOI 10.1177/028418518903000405
   Teitz, 1997, J Am Acad Orthop Surg, V5, P87
   TEITZ CC, CLIN SPORTS MED, V4, P455
   THOMAS JC, 1986, CLIN SPORT MED, V5, P353
   WATKINS RG, 1990, CLIN SPORT MED, V9, P419
   Wiltse L L, 1964, Clin Orthop Relat Res, V35, P116
NR 44
TC 11
Z9 11
U1 0
U2 9
PU W B SAUNDERS CO
PI PHILADELPHIA
PA INDEPENDENCE SQUARE WEST CURTIS CENTER, STE 300, PHILADELPHIA, PA
   19106-3399 USA
SN 0278-5919
J9 CLIN SPORT MED
JI Clin. Sports Med.
PD JAN
PY 2002
VL 21
IS 1
BP 133
EP +
PG 15
WC Sport Sciences
WE Science Citation Index Expanded (SCI-EXPANDED)
SC Sport Sciences
GA 539UR
UT WOS:000174890500011
PM 11877867
DA 2022-11-02
ER

PT J
AU Hirano, K
   Imagama, S
   Matsuyama, Y
   Kawakami, N
   Yukawa, Y
   Kato, F
   Hachiya, Y
   Kanemura, T
   Kamiya, M
   Deguchi, M
   Ito, Z
   Wakao, N
   Ando, K
   Tauchi, R
   Muramoto, A
   Ishiguro, N
AF Hirano, Kenichi
   Imagama, Shiro
   Matsuyama, Yukihiro
   Kawakami, Noriaki
   Yukawa, Yasutsugu
   Kato, Fumihiko
   Hachiya, Yudo
   Kanemura, Tokumi
   Kamiya, Mitsuhiro
   Deguchi, Masao
   Ito, Zenya
   Wakao, Norimitsu
   Ando, Kei
   Tauchi, Ryoji
   Muramoto, Akio
   Ishiguro, Naoki
TI Surgically Treated Cases of Lumbar Spondylolysis and Isthmic
   Spondylolisthesis A Multicenter Study
SO JOURNAL OF SPINAL DISORDERS & TECHNIQUES
LA English
DT Article
ID MULTIPLE-LEVEL SPONDYLOLYSIS; ILIOLUMBAR LIGAMENT; LUMBOSACRAL JUNCTION;
   FOLLOW-UP; POPULATION; STABILITY; ADULTS; SPINE
AB Study Design:
   Prospective database study.
   Objectives:
   To grasp the characteristics of surgically treated cases with lumbar spondylolysis or isthmic spondylolisthesis.
   Summary of Background Data:
   A detailed analysis of surgically treated cases with spondylolysis or isthmic spondylolisthesis has never been reported. An epidemiological study in Japan conducted on 2000 subjects found the incidence of lumbar spondylolysis in the Japanese general population (population-based study) to be 5.9% (males: 7.9%, females: 3.9%). Among 124 vertebrae with spondylolysis, there were 0.8% L2 lesions, 3.2% L3 lesions, 5.6% L4 lesions, and 90.3% L5 lesions, including 5 cases (4.3%) with multiple-level lesions.
   Methods:
   We have been registering surgically treated spine cases in our database since 2000. From this database, we prospectively collected cases with lumbar spondylolysis or isthmic spondylolisthesis that were treated surgically between January 2000 and December 2009. We determined the age at surgery, sex, and vertebral level of spondylolysis.
   Results:
   Of the 564 spondylolysis patients treated surgically, 66.8% were male and 33.2% were female. The mean age at surgery was 52.5 years (range, 13-84 y). There were 585 vertebrae with spondylolysis including 21 cases (3.7%) with multiple-level lesions. L5 spondylolysis affected 432 vertebrae and was the most common location (73.8%), followed by 125 L4 lesions (21.4%), 24 L3 lesions (4.1%), and 2 L2 lesions (0.7%).
   Conclusions:
   The percentage of L4 lesions in our study was significantly higher and of L5 lesions was significantly lower than those lesions' percentages in the population-based study. L4 spondylolysis may be more unstable or cause clinical symptoms more frequently leading to more surgical intervention. The percentage of multiple-level spondylolysis was similar between the 2 studies, suggesting these patients respond relatively well to conservative treatment. The male/female ratio was 2:1 in both studies, indicating that males and females require surgery at a similar frequency.
C1 [Hirano, Kenichi; Imagama, Shiro; Ito, Zenya; Ando, Kei; Tauchi, Ryoji; Muramoto, Akio; Ishiguro, Naoki] Nagoya Univ, Grad Sch Med, Dept Orthopaed Surg, Nagoya, Aichi 4668560, Japan.
   [Matsuyama, Yukihiro] Hamamatsu Med Univ, Dept Orthopaed Surg, Shizuoka, Japan.
   [Kawakami, Noriaki] Meijo Hosp, Dept Orthopaed Surg, Nagoya, Aichi, Japan.
   [Yukawa, Yasutsugu; Kato, Fumihiko] Chubu Rosai Hosp, Dept Orthopaed Surg, Minato Ku, Nagoya, Aichi, Japan.
   [Hachiya, Yudo] Hachiya Orthopaed Hosp, Nagoya, Aichi, Japan.
   [Kanemura, Tokumi] Konan Kosei Hosp, Dept Orthopaed Surg, Konan, Aichi, Japan.
   [Kamiya, Mitsuhiro; Wakao, Norimitsu] Aichi Med Univ, Dept Orthopaed Surg, Nagakute, Aichi, Japan.
   [Deguchi, Masao] Nagano Red Cross Hosp, Dept Orthopaed Surg, Nagano, Japan.
RP Imagama, S (通讯作者)，Nagoya Univ, Grad Sch Med, Dept Orthopaed Surg, Showa Ku, 65 Tsurumai Cho, Nagoya, Aichi 4668560, Japan.
EM imagama@med.nagoya-u.ac.jp
RI IMAGAMA, Shiro/I-7419-2014; Ando, Kei/A-8614-2016; Ishiguro,
   Naoki/I-1563-2012
OI Ando, Kei/0000-0002-6391-4606; 
CR Al-Sebai MW, 1999, EUR SPINE J, V8, P75, DOI 10.1007/s005860050130
   Belfi LM, 2006, SPINE, V31, pE907, DOI 10.1097/01.brs.0000245947.31473.0a
   Beutler WJ, 2003, SPINE, V28, P1027, DOI 10.1097/00007632-200305150-00014
   Chang JH, 2001, J FORMOS MED ASSOC, V100, P497
   CHOW DHK, 1989, SPINE, V14, P611, DOI 10.1097/00007632-198906000-00013
   EINGORN D, 1985, SPINE, V10, P250, DOI 10.1097/00007632-198504000-00010
   GRANTHAM SA, 1975, J BONE JOINT SURG AM, V57, P713, DOI 10.2106/00004623-197557050-00031
   GROBLER LJ, 1994, SPINE, V19, P222, DOI 10.1097/00007632-199401001-00018
   Hu SS, 2008, J BONE JOINT SURG AM, V90A, P656
   JACKSON A M, 1978, Spine, V3, P260, DOI 10.1097/00007632-197809000-00012
   Kalichman L, 2009, SPINE, V34, P199, DOI 10.1097/BRS.0b013e31818edcfd
   Lauerman, 1996, J Am Acad Orthop Surg, V4, P201
   LEONG JCY, 1987, SPINE, V12, P669, DOI 10.1097/00007632-198709000-00005
   LIBSON E, 1982, INT ORTHOP, V6, P259
   LUK KDK, 1986, J BONE JOINT SURG BR, V68, P197, DOI 10.1302/0301-620X.68B2.3958002
   Mays S, 2006, AM J PHYS ANTHROPOL, V131, P352, DOI 10.1002/ajpa.20447
   NEWMAN PH, 1976, CLIN ORTHOP RELAT R, P116
   Ogawa H, 2007, J SPINAL DISORD TECH, V20, P521, DOI 10.1097/BSD.0b013e3180335c1f
   OHMORI K, 1995, J BONE JOINT SURG BR, V77, P771, DOI 10.1302/0301-620X.77B5.7559708
   RAVICHANDRAN G, 1980, SPINE, V5, P552, DOI 10.1097/00007632-198011000-00011
   ROCHE MB, 1951, ANAT REC, V109, P233, DOI 10.1002/ar.1091090207
   ROSENBERG NJ, 1975, J BONE JOINT SURG AM, VA 57, P467, DOI 10.2106/00004623-197557040-00004
   Sakai T, 2010, J ORTHOP SCI, V15, P281, DOI 10.1007/s00776-010-1454-4
   Sakai T, 2009, SPINE, V34, P2346, DOI 10.1097/BRS.0b013e3181b4abbe
   SARASTE H, 1987, J PEDIATR ORTHOPED, V7, P631
   Sonne-Holm S, 2007, EUR SPINE J, V16, P821, DOI 10.1007/s00586-006-0250-5
   WILTSE LL, 1975, J BONE JOINT SURG AM, VA 57, P17, DOI 10.2106/00004623-197557010-00003
   YAMAMOTO I, 1990, SPINE, V15, P1138, DOI 10.1097/00007632-199011010-00010
NR 28
TC 1
Z9 1
U1 0
U2 8
PU LIPPINCOTT WILLIAMS & WILKINS
PI PHILADELPHIA
PA TWO COMMERCE SQ, 2001 MARKET ST, PHILADELPHIA, PA 19103 USA
SN 1536-0652
EI 1539-2465
J9 J SPINAL DISORD TECH
JI J. Spinal Disord. Tech.
PD JUN
PY 2015
VL 28
IS 5
BP 193
EP 197
DI 10.1097/BSD.0b013e31827f4321
PG 5
WC Clinical Neurology; Orthopedics
WE Science Citation Index Expanded (SCI-EXPANDED)
SC Neurosciences & Neurology; Orthopedics
GA CJ7LA
UT WOS:000355675300007
PM 23222096
DA 2022-11-02
ER

PT J
AU Yin, J
   Peng, BG
   Li, YC
   Zhang, NY
   Yang, L
   Li, DM
AF Yin, Jin
   Peng, Bao-Gan
   Li, Yong-Chao
   Zhang, Nai-Yang
   Yang, Liang
   Li, Duan-Ming
TI Differences of Sagittal Lumbosacral Parameters between Patients with
   Lumbar Spondylolysis and Normal Adults
SO CHINESE MEDICAL JOURNAL
LA English
DT Article
DE Lumbar Spondylolysis; Lumbosacral; Pathogenesis; Sagittal Parameters
ID SPINOPELVIC ALIGNMENT; SPINE; PELVIS; SPONDYLOLISTHESIS; CLASSIFICATION;
   CHILDREN; BALANCE; PLANE; YOUNG
AB Background: Recent studies have suggested an association between elevated pelvic incidence (PI) and the development of lumbar spondylolysis. However, there is still lack of investigation for Han Chinese people concerning the normal range of spinopelvic parameters and relationship between abnormal sagittal parameters and lumbar diseases. The objective of the study was to investigate sagittal lumbosacral parameters of adult lumbar spondylolysis patients in Han Chinese population.
   Methods: A total of 52 adult patients with symptomatic lumbar spondylolysis treated in the General Hospital of Armed Police Force (Beijing, China) were identified as the spondylolysis group. All the 52 patients were divided into two subgroups, Subgroup A: 36 patients with simple lumbar spondylolysis, and Subgroup B: 16 patients with lumbar spondylolysis accompanying with mild lumbar spondylolisthesis (slip percentage <30%). Altogether 207 healthy adults were chosen as the control group. All patients and the control group took lumbosacral lateral radiographs. Seven sagittal lumbosacral parameters, including PI, pelvic tilt (PT), sacral slope (SS), lumbar lordosis (LL), L5 incidence, L5 slope, and sacral table angle (STA), were measured in the lateral radiographs. All the parameters aforementioned were compared between the two subgroups and between the spondylolysis group and the control group with independent-sample t-test.
   Results: There were no statistically significant differences of all seven sagittal lumbosacral parameters between Subgroup A and Subgroup B. PI, PT, SS, and LL were higher (P < 0.05) in the spondylolysis group than those in the control group, but STA was lower (P < 0.001) in the spondylolysis group.
   Conclusions: Current study results suggest that increased PI and decreased STA may play important roles in the pathology of lumbar spondylolysis in Han Chinese population.
C1 [Yin, Jin; Peng, Bao-Gan; Zhang, Nai-Yang; Yang, Liang; Li, Duan-Ming] Gen Hosp Armed Police Forces, Dept Spinal Surg, Beijing 100039, Peoples R China.
   [Li, Yong-Chao] Soochow Univ, Gaoyou Peoples Hosp, Dept Orthoped Surg, Yangzhou 225600, Jiangsu, Peoples R China.
RP Peng, BG (通讯作者)，Gen Hosp Armed Police Forces, Dept Spinal Surg, Beijing 100039, Peoples R China.
EM pengbaogan76611@163.com
OI Peng, Baogan/0000-0003-1667-4125
CR Altaf F, 2014, BONE JOINT J, V96B, P717, DOI 10.1302/0301-620X.96B6.33075
   Barrey C, 2007, EUR SPINE J, V16, P1459, DOI 10.1007/s00586-006-0294-6
   Boulay C, 2006, EUR SPINE J, V15, P415, DOI 10.1007/s00586-005-0984-5
   Driscoll C, 2011, EUR SPINE J, V20, P1711, DOI [10.1007/s00586-011-1801-y, 10.1007/s00586-011-1932-1]
   DUVALBEAUPERE G, 1992, ANN BIOMED ENG, V20, P451, DOI 10.1007/BF02368136
   FREDRICKSON BE, 1984, J BONE JOINT SURG AM, V66A, P699, DOI 10.2106/00004623-198466050-00008
   Ghandhari H, 2013, BIOMED RES INT, V2013, DOI 10.1155/2013/842624
   Hajihosseinali M, 2015, J BIOMECH, V48, P276, DOI 10.1016/j.jbiomech.2014.11.033
   [何守玉 He Shouyu], 2014, [中国脊柱脊髓杂志, Chinese Journal of Spine and Spinal Cord], V24, P109
   Horton WC, 2005, SPINE, V30, P427, DOI 10.1097/01.brs.0000153698.94091.f8
   Inoue H, 2002, SPINE, V27, P831, DOI 10.1097/00007632-200204150-00010
   Kim HJ, 2011, CURR OPIN PEDIATR, V23, P68, DOI 10.1097/MOP.0b013e32834255c2
   Kim YB, 2014, EUR SPINE J, V23, P1400, DOI 10.1007/s00586-014-3236-8
   Klineberg E, 2013, NEUROSURG CLIN N AM, V24, P157, DOI 10.1016/j.nec.2012.12.003
   Lee CS, 2011, SPINE, V36, pE1648, DOI 10.1097/BRS.0b013e318216b0fd
   Leone A, 2011, SKELETAL RADIOL, V40, P683, DOI 10.1007/s00256-010-0942-0
   Li WS, 2010, CHINESE MED J-PEKING, V123, P2978, DOI 10.3760/cma.j.issn.0366-6999.2010.21.005
   Li Y, 2012, J AM ACAD ORTHOP SUR, V20, P194, DOI 10.5435/JAAOS-20-04-194
   Lim JK, 2013, J KOREAN NEUROSURG S, V53, P96, DOI 10.3340/jkns.2013.53.2.96
   Mac-Thiong JM, 2007, EUR SPINE J, V16, P227, DOI 10.1007/s00586-005-0013-8
   Mehta VA, 2012, NEUROSURGERY, V70, P707, DOI 10.1227/NEU.0b013e31823262ea
   Oh YM, 2013, J KOREAN NEUROSURG S, V54, P207, DOI 10.3340/jkns.2013.54.3.207
   Roussouly P, 2005, SPINE, V30, P346, DOI 10.1097/01.brs.0000152379.54463.65
   Roussouly P, 2006, SPINE, V31, P2484, DOI 10.1097/01.brs.0000239155.37261.69
   Sakai T, 2010, J ORTHOP SCI, V15, P281, DOI 10.1007/s00776-010-1454-4
   STAGNARA P, 1982, SPINE, V7, P335, DOI 10.1097/00007632-198207000-00003
   Vathana Pongsak, 1998, Journal of the Medical Association of Thailand, V81, P824
   Whitesides TE, 2005, SPINE, V30, pS12, DOI 10.1097/01.brs.0000155574.33693.60
   Zhu F, 2014, SPINE, V39, pE140, DOI 10.1097/BRS.0000000000000069
   Zhu ZZ, 2014, SPINE, V39, pE1, DOI 10.1097/BRS.0000000000000022
NR 30
TC 11
Z9 12
U1 0
U2 4
PU LIPPINCOTT WILLIAMS & WILKINS
PI PHILADELPHIA
PA TWO COMMERCE SQ, 2001 MARKET ST, PHILADELPHIA, PA 19103 USA
SN 0366-6999
J9 CHINESE MED J-PEKING
JI Chin. Med. J.
PD MAY 20
PY 2016
VL 129
IS 10
BP 1166
EP 1170
DI 10.4103/0366-6999.181972
PG 5
WC Medicine, General & Internal
WE Science Citation Index Expanded (SCI-EXPANDED)
SC General & Internal Medicine
GA DN0BF
UT WOS:000376728700006
PM 27174324
OA Green Published, gold
DA 2022-11-02
ER

PT J
AU Lee, JH
   Ehara, S
   Tamakawa, Y
   Shimamura, S
AF Lee, JH
   Ehara, S
   Tamakawa, Y
   Shimamura, S
TI Spondylolysis of the upper lumbar spine: Radiological features
SO CLINICAL IMAGING
LA English
DT Article
DE spondylolysis; lumbar vertebra; spondylolisthesis, stress fracture;
   radiography
AB To elucidate the radiological features of spondylolysis of the three upper lumbar vertebrae, review of radiology reports during an 8-year period was performed. Among 17 levels of defects in 14 patients, nine were unilateral. Among 25 defects, nine had an atypical course. In eight of nine atypical defects, the direction was vertical at the inferolateral aspect, and horizontal at the superomedial aspect. The spondylolysis of the upper lumbar spine is often unilateral and the course of the defect is frequently atypical. (C) Elsevier Science Inc., 2000.
C1 Iwate Med Univ, Sch Med, Dept Radiol, Morioka, Iwate 0208505, Japan.
   Iwate Med Univ, Sch Med, Dept Orthopaed Surg, Morioka, Iwate 0208505, Japan.
RP Ehara, S (通讯作者)，Iwate Med Univ, Sch Med, Dept Radiol, Morioka, Iwate 0208505, Japan.
CR ALBANESE M, 1982, J PEDIATR ORTHOPED, V2, P496, DOI 10.1097/01241398-198212000-00006
   CYRON BM, 1976, J BONE JOINT SURG BR, V58, P462, DOI 10.1302/0301-620X.58B4.1018032
   EINSTEIN S, 1978, J BONE JOINT SURG BR, V60, P488
   FARFAN HF, 1976, CLIN ORTHOP RELAT R, P40
   FREDRICKSON BE, 1984, J BONE JOINT SURG AM, V66A, P699, DOI 10.2106/00004623-198466050-00008
   GEHWEILER JA, 1980, RADIOLOGY VERTEBRAL, P412
   JACKSON A M, 1978, Spine, V3, P260, DOI 10.1097/00007632-197809000-00012
   LIBSON E, 1982, INT ORTHOP, V6, P259
   LOWE J, 1987, J BONE JOINT SURG BR, V69, P582, DOI 10.1302/0301-620X.69B4.3611162
   MATHIESEN F, 1984, BRIT J RADIOL, V57, P338, DOI 10.1259/0007-1285-57-676-338
   NATHAN H, 1959, J BONE JOINT SURG AM, V41, P303, DOI 10.2106/00004623-195941020-00012
   RAVICHANDRAN G, 1980, SPINE, V5, P552, DOI 10.1097/00007632-198011000-00011
   RAVICHANDRAN G, 1981, INT ORTHOP, V5, P31
   ROCHE MB, 1951, ANAT REC, V109, P233, DOI 10.1002/ar.1091090207
   TROUP JDG, 1976, CLIN ORTHOP RELAT R, V117, P59
   WILTSE LL, 1975, J BONE JOINT SURG AM, VA 57, P17, DOI 10.2106/00004623-197557010-00003
NR 16
TC 10
Z9 10
U1 0
U2 0
PU ELSEVIER SCIENCE INC
PI NEW YORK
PA 360 PARK AVE SOUTH, NEW YORK, NY 10010-1710 USA
SN 0899-7071
EI 1873-4499
J9 CLIN IMAG
JI Clin. Imaging
PD NOV-DEC
PY 1999
VL 23
IS 6
BP 389
EP 393
DI 10.1016/S0899-7071(99)00158-8
PG 5
WC Radiology, Nuclear Medicine & Medical Imaging
WE Science Citation Index Expanded (SCI-EXPANDED)
SC Radiology, Nuclear Medicine & Medical Imaging
GA 337DG
UT WOS:000088341700011
PM 10899424
DA 2022-11-02
ER

PT J
AU Baker, JF
AF Baker, Joseph F.
TI Comparison of L5 pedicle morphology in patients with and without L5
   spondylolysis
SO CLINICAL ANATOMY
LA English
DT Article
DE computed tomography; lumbar spine; pedicle; spondylolysis
ID THORACIC SPINE; LUMBAR SPINE; SPONDYLOLISTHESIS; PLACEMENT; LENGTH;
   SCREWS
AB Only a small number of studies have reported on L5 pedicle morphology in the presence of spondylolisthesis let alone isolated spondylolysis and findings are therefore variable. The aim of this radiographic study was to analyze L5 pedicle morphology in the presence and absence of L5 spondylolysis. The was a retrospective cross-sectional analysis of computed tomographic (CT) imaging. Assessment of the L5 pedicle morphology (height, width, length, transverse angle and screw length) were measured in patients with and without L5 spondylolysis. Pelvic measures including pelvic incidence, sacral anatomic orientation and sacral table angle were recorded. Patients were matched for age and gender. Twenty-three patients with spondylolysis were matched to 46 patients without. The presence of spondylolysis alone did not have a significant influence on either pelvic or pedicle morphologic parameters. Only with the presence of associated spondylolisthesis was there a difference noted with an increase in pedicle length observed. Correlation analysis suggested further morphologic changes may result with increased remodeling. Isolated spondylolysis at L5 appears to have little influence on pedicle morphology in this CT-based analysis. Morphologic changes appear likely to become significant only with associated spondylolisthesis and associated remodeling.
C1 [Baker, Joseph F.] Univ Auckland, Dept Surg, Auckland, New Zealand.
   [Baker, Joseph F.] Waikato Hosp, Dept Orthopaed Surg, Pembroke St, Hamilton 3204, New Zealand.
RP Baker, JF (通讯作者)，Waikato Hosp, Dept Orthopaed Surg, Pembroke St, Hamilton 3204, New Zealand.
EM joe.baker@auckland.ac.nz
OI Baker, Joseph/0000-0002-8518-8780
CR Bajwa NS, 2012, CLIN ORTHOP RELAT R, V470, P3202, DOI 10.1007/s11999-012-2439-8
   Baker JF, 2020, CLIN ANAT, V33, P237, DOI 10.1002/ca.23478
   Baker JF, 2022, ASIAN SPINE J, V16, P66, DOI 10.31616/asj.2020.0442
   Choi HJ, 2014, EUR SPINE J, V23, P1896, DOI 10.1007/s00586-013-3111-z
   Coscia A, 2022, GLOB SPINE J, V12, P359, DOI 10.1177/2192568220951190
   Foreman P, 2013, CHILD NERV SYST, V29, P209, DOI 10.1007/s00381-012-1942-2
   Goyal DKC, 2021, INT J SPINE SURG, V15, P243, DOI 10.14444/8009
   HOU SX, 1993, SPINE, V18, P1850, DOI 10.1097/00007632-199310000-00021
   Inculet C, 2021, J NEUROSURG-SPINE, V35, P299, DOI 10.3171/2020.11.SPINE201261
   Lehr AM, 2021, EUR SPINE J, V30, P1380, DOI 10.1007/s00586-020-06671-6
   Matthews PG, 2015, ORTHOP SURG, V7, P108, DOI 10.1111/os.12173
   Nojiri K, 2005, SURG RADIOL ANAT, V27, P317, DOI 10.1007/s00276-005-0327-6
   Song X, 2021, CLIN NEUROL NEUROSUR, V203, DOI 10.1016/j.clineuro.2021.106588
   Sugawara K, 2020, SPINE DEFORM, V8, P123, DOI 10.1007/s43390-020-00043-2
   Tallarico Richard A, 2015, Spine Deform, V3, P372, DOI 10.1016/j.jspd.2014.11.007
   Tang C, 2021, EUR SPINE J, V30, P2301, DOI 10.1007/s00586-021-06884-3
   Tatara Yasunori, 2021, JB JS Open Access, V6, DOI 10.2106/JBJS.OA.20.00167
   VACCARO AR, 1995, J BONE JOINT SURG AM, V77A, P1193, DOI 10.2106/00004623-199508000-00008
   VACCARO AR, 1995, J BONE JOINT SURG AM, V77A, P1200, DOI 10.2106/00004623-199508000-00009
NR 19
TC 0
Z9 0
U1 0
U2 0
PU WILEY
PI HOBOKEN
PA 111 RIVER ST, HOBOKEN 07030-5774, NJ USA
SN 0897-3806
EI 1098-2353
J9 CLIN ANAT
JI Clin. Anat.
PD MAR
PY 2022
VL 35
IS 2
BP 222
EP 227
DI 10.1002/ca.23821
EA DEC 2021
PG 6
WC Anatomy & Morphology
WE Science Citation Index Expanded (SCI-EXPANDED)
SC Anatomy & Morphology
GA YP8IH
UT WOS:000729381500001
PM 34881820
DA 2022-11-02
ER

PT J
AU Kang, HJ
   Hong, JY
   Park, JW
   Suh, SW
AF Kang, Hyung-Jin
   Hong, Jae-Young
   Park, Jong-Woong
   Suh, Seung-Woo
TI Bilateral pedicle stress fracture with adjacent old osteoporotic
   compression fractures that induced spondylolisthesis
SO JOURNAL OF ORTHOPAEDIC SCIENCE
LA English
DT Article
ID POSTEROLATERAL LUMBAR FUSION; CONTRALATERAL PEDICLE; UNILATERAL
   SPONDYLOLYSIS; COMPLICATION; PATIENT
C1 [Kang, Hyung-Jin; Hong, Jae-Young; Park, Jong-Woong] Korea Univ, Dept Orthopaed Surg, Ansan Hosp, Ansan 425707, Kyeonggi Do, South Korea.
   [Suh, Seung-Woo] Korea Univ, Dept Orthopaed Surg, Guro Hosp, Seoul, South Korea.
RP Hong, JY (通讯作者)，Korea Univ, Dept Orthopaed Surg, Ansan Hosp, 516 Gojan Dong, Ansan 425707, Kyeonggi Do, South Korea.
EM osspine@korea.ac.kr
CR ABEL MS, 1985, SKELETAL RADIOL, V13, P221, DOI 10.1007/BF00350578
   Amari R, 2009, ARCH ORTHOP TRAUM SU, V129, P397, DOI 10.1007/s00402-008-0685-8
   Chong V F, 1997, Australas Radiol, V41, P306, DOI 10.1111/j.1440-1673.1997.tb00680.x
   Doita M, 2008, J SPINAL DISORD TECH, V21, P531, DOI 10.1097/BSD.0b013e31815b7e05
   Doita M, 2009, EUR SPINE J, V18, pS206, DOI 10.1007/s00586-008-0816-5
   GARBER JE, 1986, SPINE, V11, P63, DOI 10.1097/00007632-198601000-00018
   GUNZBURG R, 1991, SPINE, V16, P185, DOI 10.1097/00007632-199102000-00016
   Ha KY, 2003, SPINE, V28, pE158, DOI 10.1097/00007632-200304150-00024
   Hajjioui A., 2011, Annals of Physical and Rehabilitation Medicine, V54, P53, DOI 10.1016/j.rehab.2010.12.001
   KNIGHT RO, 1992, SPINE, V17, P849, DOI 10.1097/00007632-199207000-00023
   Knopp-Sihota JA, 2012, OSTEOPOROSIS INT, V23, P17, DOI 10.1007/s00198-011-1676-0
   Macdessi SJ, 2001, SPINE, V26, P580
   Maurer SG, 2000, SPINE, V25, P895, DOI 10.1097/00007632-200004010-00022
   Parvataneni HK, 2004, SPINE, V29, pE19, DOI 10.1097/01.BRS.0000105988.43472.2B
   ROBERTSON PA, 1993, SPINE, V18, P930, DOI 10.1097/00007632-199306000-00021
   Sadiq M Z, 2006, Eur Spine J, V15 Suppl 5, P653, DOI 10.1007/s00586-006-0184-y
   Sairyo K, 2005, AM J SPORT MED, V33, P583, DOI 10.1177/0363546504269035
   Sairyo K, 2003, AM J SPORT MED, V31, P606, DOI 10.1177/03635465030310042201
   STANLEY D, 1990, SPINE, V15, P598, DOI 10.1097/00007632-199006000-00032
   TRIBUS CB, 1993, SPINE, V18, P1222, DOI 10.1097/00007632-199307000-00016
   Vialle R, 2007, EUR SPINE J, V16, pS316, DOI 10.1007/s00586-007-0396-9
   WILTSE LL, 1976, CLIN ORTHOP RELAT R, P23
NR 22
TC 4
Z9 4
U1 0
U2 0
PU ELSEVIER
PI AMSTERDAM
PA RADARWEG 29, 1043 NX AMSTERDAM, NETHERLANDS
SN 0949-2658
EI 1436-2023
J9 J ORTHOP SCI
JI J. Orthop. Sci.
PD JUL
PY 2014
VL 19
IS 4
BP 682
EP 685
DI 10.1007/s00776-012-0324-7
PG 4
WC Orthopedics
WE Science Citation Index Expanded (SCI-EXPANDED)
SC Orthopedics
GA AM3AK
UT WOS:000339723100024
PM 23073655
DA 2022-11-02
ER

PT J
AU Nam, WD
   Yoon, YS
   Kim, NY
   Hong, CG
AF Nam, Woo Dong
   Yoon, Young Sik
   Kim, Nam Yeop
   Hong, Chul Gie
TI Ipsilateral Pedicle Stress Fracture After Endoscopic Foraminal
   Decompression for Patient with Isthmic Spondylolisthesis
SO WORLD NEUROSURGERY
LA English
DT Article
ID CONTRALATERAL SPONDYLOLYSIS; PLUS FUSION; LUMBAR; SURGERY; COMPLICATIONS
C1 [Nam, Woo Dong; Yoon, Young Sik; Kim, Nam Yeop; Hong, Chul Gie] Kangwon Natl Univ Hosp, Dept Orthoped Surg, Chuncheon Si, South Korea.
RP Hong, CG (通讯作者)，Kangwon Natl Univ Hosp, Dept Orthoped Surg, Chuncheon Si, South Korea.
EM hongie@naver.com
OI Hong, Chul Gie/0000-0003-0262-5269
CR ALAND C, 1986, J BONE JOINT SURG AM, V68A, P1454, DOI 10.2106/00004623-198668090-00025
   Amari R, 2009, ARCH ORTHOP TRAUM SU, V129, P397, DOI 10.1007/s00402-008-0685-8
   Chakravarthy V, 2019, NEUROSURG CLIN N AM, V30, P341, DOI 10.1016/j.nec.2019.02.008
   Choi CM, 2016, ACTA NEUROCHIR, V158, P459, DOI 10.1007/s00701-015-2670-7
   Forsth P, 2016, NEW ENGL J MED, V374, P1413, DOI 10.1056/NEJMoa1513721
   Ghogawala Z, 2016, NEW ENGL J MED, V374, P1424, DOI 10.1056/NEJMoa1508788
   Ikuta K, 2007, MINIM INVAS NEUROSUR, V50, P145, DOI 10.1055/s-2007-985152
   Jasper GP, 2014, PAIN PHYSICIAN, V17, pE703
   Kessous E, 2017, SPINE, V42, pE1087, DOI 10.1097/BRS.0000000000002086
   Khoo LT, 2002, NEUROSURGERY, V51, pS146, DOI 10.1227/01.NEU.0000031220.75770.29
   Minamide A, 2017, J ORTHOP SCI, V22, P377, DOI 10.1016/j.jos.2016.12.022
   Minamide A, 2013, J NEUROSURG-SPINE, V19, P664, DOI 10.3171/2013.8.SPINE13125
   Pao JL, 2009, EUR SPINE J, V18, P672, DOI 10.1007/s00586-009-0903-2
   Sairyo K, 2010, MINIM INVAS NEUROSUR, V53, P175, DOI 10.1055/s-0030-1262814
   Sugiura T, 2018, GLOB SPINE J, V8, P733, DOI 10.1177/2192568218770793
   Swan Justin, 2006, Spine J, V6, P606, DOI 10.1016/j.spinee.2006.02.032
   Takahashi I, 2006, SPINE, V31, P18, DOI 10.1097/01.brs.0000192636.69129.fb
   Telfeian AE, 2018, WORLD NEUROSURG, V117, P321, DOI 10.1016/j.wneu.2018.06.106
   Ulrich NH, 2017, SPINE, V42, pE1077, DOI 10.1097/BRS.0000000000002068
NR 19
TC 1
Z9 1
U1 0
U2 1
PU ELSEVIER SCIENCE INC
PI NEW YORK
PA STE 800, 230 PARK AVE, NEW YORK, NY 10169 USA
SN 1878-8750
EI 1878-8769
J9 WORLD NEUROSURG
JI World Neurosurg.
PD JUN
PY 2020
VL 138
BP 73
EP 76
DI 10.1016/j.wneu.2020.02.139
PG 4
WC Clinical Neurology; Surgery
WE Science Citation Index Expanded (SCI-EXPANDED)
SC Neurosciences & Neurology; Surgery
GA LY7QU
UT WOS:000540723000011
PM 32145413
DA 2022-11-02
ER

PT B
AU Flynn, JM
   Ughwanogho, E
   Cameron, DB
AF Flynn, John M.
   Ughwanogho, Ejovi
   Cameron, Danielle B.
BE Akbarnia, BA
   Yazici, M
   Thompson, GH
TI The Growing Spine and Sports
SO GROWING SPINE: MANAGEMENT OF SPINAL DISORDERS IN YOUNG CHILDREN
LA English
DT Article; Book Chapter
ID LOW-BACK-PAIN; NATURAL-HISTORY; LUMBAR SPINE; CONTRALATERAL
   SPONDYLOLYSIS; POSTERIOR MARGIN; STRESS-FRACTURES; DIAGNOSIS; PEDICLE;
   SPONDYLOLISTHESIS; INJURIES
C1 [Flynn, John M.; Cameron, Danielle B.] Childrens Hosp Philadelphia, Div Orthopaed Surg, Wood Ctr, Philadelphia, PA 19104 USA.
   [Ughwanogho, Ejovi] Univ Penn, Dept Orthopaed Surg, Philadelphia, PA 19104 USA.
RP Flynn, JM (通讯作者)，Childrens Hosp Philadelphia, Div Orthopaed Surg, Wood Ctr, 2nd Floor,34th St & Civic Ctr Blvd, Philadelphia, PA 19104 USA.
EM flynnj@email.chop.edu; ejovi.ughwanogho@uphs.upenn.edu;
   cameron.danielle@gmail.com
CR ALAND C, 1986, J BONE JOINT SURG AM, V68A, P1454, DOI 10.2106/00004623-198668090-00025
   ALVAREZ N, 1986, APPL RES MENT RETARD, V7, P67, DOI 10.1016/0270-3092(86)90019-6
   AMATO M, 1984, RADIOLOGY, V153, P627, DOI 10.1148/radiology.153.3.6494460
   ARAKI T, 1992, SPINE, V17, P1424, DOI 10.1097/00007632-199211000-00028
   Baker RJ, 2005, PRIMARY CARE, V32, P201, DOI 10.1016/j.pop.2004.11.004
   Bartolozzi P, 2003, SPINE, V28, P1135, DOI 10.1097/00007632-200306010-00010
   Beggs I, 1998, BRIT J RADIOL, V71, P567, DOI 10.1259/bjr.71.845.9691906
   Birrer RB, 2004, CLIN PEDIATR, V43, P777, DOI 10.1177/000992280404300901
   BODNER RJ, 1988, SPINE, V13, P1155, DOI 10.1097/00007632-198810000-00018
   Bono CM, 2004, J BONE JOINT SURG AM, V86A, P382, DOI 10.2106/00004623-200402000-00027
   Boockvar JA, 2001, SPINE, V26, P2709, DOI 10.1097/00007632-200112150-00015
   BOXALL D, 1979, J BONE JOINT SURG AM, V61, P479, DOI 10.2106/00004623-197961040-00001
   Brown RL, 2001, J PEDIATR SURG, V36, P1107, DOI 10.1053/jpsu.2001.25665
   Burton AK, 1996, SPINE, V21, P2323, DOI 10.1097/00007632-199610150-00004
   Cavalier R, 2006, J AM ACAD ORTHOP SUR, V14, P417, DOI 10.5435/00124635-200607000-00004
   Clark P, 2001, CAN J SURG, V44, P337
   Congeni J, 1997, AM J SPORT MED, V25, P248, DOI 10.1177/036354659702500220
   CYRON BM, 1980, SPINE, V5, P168, DOI 10.1097/00007632-198003000-00011
   d'Hemecourt PA, 2000, CLIN SPORT MED, V19, P663, DOI 10.1016/S0278-5919(05)70231-3
   DIETRICH M, 1985, SPINE, V10, P532, DOI 10.1097/00007632-198507000-00007
   EPSTEIN NE, 1991, SPINE, V16, P962, DOI 10.1097/00007632-199108000-00017
   FREDRICKSON BE, 1984, J BONE JOINT SURG AM, V66A, P699, DOI 10.2106/00004623-198466050-00008
   GOLDSTEIN JD, 1991, AM J SPORT MED, V19, P463, DOI 10.1177/036354659101900507
   Greene HS, 2001, AM J SPORT MED, V29, P795, DOI 10.1177/03635465010290062001
   Guillodo Y, 2000, SPINE, V25, P2541, DOI 10.1097/00007632-200010010-00019
   GUNZBURG R, 1991, SPINE, V16, P185, DOI 10.1097/00007632-199102000-00016
   JACKSON DW, 1981, AM J SPORT MED, V9, P304, DOI 10.1177/036354658100900504
   Kim DH, 2003, CLIN SPORT MED, V22, P501, DOI 10.1016/S0278-5919(02)00105-9
   Kujala UM, 1999, EUR SPINE J, V8, P480, DOI 10.1007/s005860050209
   LOWE J, 1984, SPINE, V9, P653, DOI 10.1097/00007632-198409000-00019
   Martinez-Lage JF, 1998, CHILD NERV SYST, V14, P131, DOI 10.1007/s003810050195
   Masci L, 2006, BRIT J SPORT MED, V40, P940, DOI 10.1136/bjsm.2006.030023
   MCPHEE IB, 1981, AUSTRALAS RADIOL, V25, P91, DOI 10.1111/j.1440-1673.1981.tb02225.x
   Micheli LJ, 2006, CLIN SPORT MED, V25, P75, DOI 10.1016/j.csm.2005.08.001
   MICHELI LJ, 1995, ARCH PEDIAT ADOL MED, V149, P15, DOI 10.1001/archpedi.1995.02170130017004
   Molina V, 2004, SPINE, V29, pE565, DOI 10.1097/01.brs.0000148151.23560.c4
   Muschik M, 1996, J PEDIATR ORTHOPED, V16, P364, DOI 10.1097/01241398-199605000-00014
   O'Sullivan PB, 1997, SPINE, V22, P2959, DOI 10.1097/00007632-199712150-00020
   PUESCHEL SM, PEDIATRICS 2, V89, P1194
   ROSSI F, 1978, J SPORT MED PHYS FIT, V18, P317
   Rubery PT, 2002, SPINE, V27, P423, DOI 10.1097/00007632-200202150-00019
   Saifuddin A, 1998, J BONE JOINT SURG BR, V80B, P208, DOI 10.1302/0301-620X.80B2.8219
   SAVINI R, 1991, SPINE, V16, P1118, DOI 10.1097/00007632-199109000-00018
   Sirvanci M, 2002, CLIN IMAG, V26, P187, DOI 10.1016/S0899-7071(01)00389-8
   *SPEC OL, PART IND DOWN SYND W
   Standaert CJ, 2000, BRIT J SPORT MED, V34, P415, DOI 10.1136/bjsm.34.6.415
   Stanitski C L, 1978, Am J Sports Med, V6, P391
   STEINER ME, 1985, SPINE, V10, P937, DOI 10.1097/00007632-198512000-00013
   Sys J, 2001, EUR SPINE J, V10, P498, DOI 10.1007/s005860100326
   TAKATA K, 1988, J BONE JOINT SURG AM, V70A, P589, DOI 10.2106/00004623-198870040-00016
   TALL RL, 1993, CLIN SPORT MED, V12, P441
   Tassone JC, 2008, SPORTS MED ARTHROSC, V16, P55, DOI 10.1097/JSA.0b013e3181629ac4
   TEPLICK JG, 1986, AM J NEURORADIOL, V7, P479
   TRAUGHBER PD, 1991, J COMPUT ASSIST TOMO, V15, P338, DOI 10.1097/00004728-199103000-00033
   ULMER JL, 1995, AM J ROENTGENOL, V164, P429, DOI 10.2214/ajr.164.2.7839983
   Waicus Kelly M, 2002, Curr Sports Med Rep, V1, P52
   WILTSE LL, 1976, CLIN ORTHOP RELAT R, P23
NR 57
TC 1
Z9 1
U1 0
U2 1
PU SPRINGER
PI NEW YORK
PA 233 SPRING STREET, NEW YORK, NY 10013, UNITED STATES
BN 978-3-540-85206-3
PY 2011
BP 151
EP 162
DI 10.1007/978-3-540-85207-0_13
PG 12
WC Orthopedics; Pediatrics; Surgery
WE Book Citation Index– Science (BKCI-S)
SC Orthopedics; Pediatrics; Surgery
GA BSY39
UT WOS:000286130700013
DA 2022-11-02
ER

PT B
AU Nassar, L
AF Nassar, Larry
BE Caine, DJ
   Russell, K
   Lim, L
TI Treatment and rehabilitation of common spine/trunk/head injuries
SO HANDBOOK OF SPORTS MEDICINE AND SCIENCE: GYMNASTICS
LA English
DT Article; Book Chapter
ID URINARY-INCONTINENCE; NATURAL-HISTORY; SPINE INJURIES; LUMBAR SPINE;
   DIAGNOSIS; SPONDYLOLISTHESIS; SPONDYLOLYSIS; EPIDEMIOLOGY; EXERCISE;
   CHILDREN
C1 Michigan State Univ, Coll Osteopath Med, Dept Radiol, E Lansing, MI 48824 USA.
RP Nassar, L (通讯作者)，Michigan State Univ, Coll Osteopath Med, Dept Radiol, E Lansing, MI 48824 USA.
CR Akuthota V, 2008, CURR SPORT MED REP, V7, P39, DOI 10.1097/01.CSMR.0000308663.13278.69
   Bennett DL, 2006, SKELETAL RADIOL, V35, P503, DOI 10.1007/s00256-006-0083-7
   Bo K, 2004, SPORTS MED, V34, P451
   BODEN SD, 1990, J BONE JOINT SURG AM, V72A, P403, DOI 10.2106/00004623-199072030-00013
   Caine D, 2005, MED SPORT SCI, V48, P18, DOI 10.1159/000084282
   Cavalier R, 2006, J AM ACAD ORTHOP SUR, V14, P417, DOI 10.5435/00124635-200607000-00004
   Cohen SP, 2007, ANESTHESIOLOGY, V106, P591, DOI 10.1097/00000542-200703000-00024
   Daneshvar DH, 2011, CLIN SPORT MED, V30, P1, DOI 10.1016/j.csm.2010.08.006
   Eliasson K, 2002, SCAND J MED SCI SPOR, V12, P106, DOI 10.1034/j.1600-0838.2002.120207.x
   Faulkner K., 2010, SPORT HLTH, V28, P32
   Ghormley RK, 1933, J AMER MED ASSOC, V101, P1773, DOI 10.1001/jama.1933.02740480005002
   Guskiewicz KM, 2011, PM&R, V3, P353, DOI 10.1016/j.pmrj.2010.12.006
   Harringe ML, 2007, SCAND J MED SCI SPOR, V17, P115, DOI 10.1111/j.1600-0838.2006.00546.x
   Janda V., 1987, MUSCLES MOTOR CONTRO, P253
   Katz DA, 2003, AM J SPORT MED, V31, P611, DOI 10.1177/03635465030310042301
   Kokkonen Joke, 1995, Medicine and Science in Sports and Exercise, V27, pS22
   Kruger JA, 2007, ULTRASOUND OBST GYN, V30, P81, DOI 10.1002/uog.4027
   Kruse D, 2009, CURR SPORT MED REP, V8, P20, DOI 10.1249/JSR.0b013e3181967ca6
   Lonstein JE, 1999, SPINE, V24, P2640, DOI 10.1097/00007632-199912150-00011
   Marek SM, 2005, J ATHL TRAINING, V40, P94
   Marshall SW, 2007, J ATHL TRAINING, V42, P234
   McCrory P, 2008, S AFR J SPORTS MED, V21, P36
   McNeal JR, 2001, TECHNIQUE, V21, P5
   Meyerding H.W., 1932, SURG GYNECOLOGY OBST, V54, P371
   NYGAARD IE, 1994, OBSTET GYNECOL, V84, P183
   O'Kane JW, 2011, CLIN J SPORT MED, V21, P486, DOI 10.1097/JSM.0b013e31822e89a8
   Sorensen KH, 1964, SCHEUERMANNS JUVENIL
   Standaert CJ, 2005, OPER TECHN SPORT MED, V13, P101, DOI 10.1053/j.otsm.2005.08.004
   Standaert CJ, 2000, BRIT J SPORT MED, V34, P415, DOI 10.1136/bjsm.34.6.415
   Tanchev PI, 2000, SPINE, V25, P1367, DOI 10.1097/00007632-200006010-00008
   Tribus C B, 1998, J Am Acad Orthop Surg, V6, P36
   WILTSE LL, 1975, J BONE JOINT SURG AM, VA 57, P17, DOI 10.2106/00004623-197557010-00003
NR 32
TC 0
Z9 0
U1 0
U2 7
PU BLACKWELL SCIENCE PUBL
PI OXFORD
PA OSNEY MEAD, OXFORD OX2 0EL, ENGLAND
BN 978-1-118-35758-3; 978-1-118-35756-9
PY 2013
BP 149
EP 164
D2 10.1002/9781118357538
PG 16
WC Sport Sciences
WE Book Citation Index– Science (BKCI-S)
SC Sport Sciences
GA BJK72
UT WOS:000328704100016
DA 2022-11-02
ER

PT S
AU Kainberger, F
AF Kainberger, Franz
BE Vanhoenacker, FM
   Maas, M
   Gielen, JL
TI The Spine in Sports Injuries: Thoracic and Lumbar Spine
SO IMAGING OF ORTHOPEDIC SPORTS INJURIES
SE Medical Radiology Diagnostic Imaging
LA English
DT Article; Book Chapter
ID LOW-BACK-PAIN; FOLLOW-UP; THORACOLUMBAR SPINE; DIAGNOSTIC-VALUE;
   SPONDYLOLYSIS; SPONDYLOLISTHESIS; PROGRESSION; MRI; ADOLESCENTS;
   FRACTURES
C1 Med Univ Vienna, AKH, A-1090 Vienna, Austria.
RP Kainberger, F (通讯作者)，Med Univ Vienna, AKH, Waehringer Gurtel 18-20, A-1090 Vienna, Austria.
CR ALEXANDER CJ, 1977, SKELETAL RADIOL, V1, P209, DOI 10.1007/BF00365787
   AMATO M, 1984, RADIOLOGY, V153, P627, DOI 10.1148/radiology.153.3.6494460
   Armstrong P, 2001, REFERRAL GUIDELINES, P44
   Bennett DL, 2006, SKELETAL RADIOL, V35, P503, DOI 10.1007/s00256-006-0083-7
   Boden BP, 2001, AM J SPORT MED, V29, P50, DOI 10.1177/03635465010290011301
   Bono CM, 2004, J BONE JOINT SURG AM, V86A, P382, DOI 10.2106/00004623-200402000-00027
   Braam LAJLM, 2003, AM J SPORT MED, V31, P889, DOI 10.1177/03635465030310062601
   Brolinson P Gunnar, 2003, Curr Sports Med Rep, V2, P47
   Campbell RSD, 2005, SKELETAL RADIOL, V34, P63, DOI 10.1007/s00256-004-0878-3
   DANIELSON BI, 1991, SPINE, V16, P422, DOI 10.1097/00007632-199104000-00005
   Eck JC, 2004, CLIN SPORT MED, V23, P367, DOI 10.1016/j.csm.2004.03.002
   Engelhardt M, 1997, ORTHOPADE, V26, P755, DOI 10.1007/PL00003437
   Felsenberg D, 1998, EUR J RADIOL, V28, P150, DOI 10.1016/S0720-048X(97)00113-7
   Floman Y, 2000, SPINE, V25, P342, DOI 10.1097/00007632-200002010-00014
   FREDRICKSON BE, 1984, J BONE JOINT SURG AM, V66A, P699, DOI 10.2106/00004623-198466050-00008
   HIDES JA, 1995, SPINE, V20, P54, DOI 10.1097/00007632-199501000-00010
   Hochmuth K, 2002, RADIOLOGE, V42, P823, DOI 10.1007/s00117-002-0778-2
   HW Meyerding, 1932, SURG GYNECOL OBSTET, V54, P371
   JUNGHANNS H, 1986, WIRBELSAULE UNTER EI, P35
   Kainberger Franz, 2006, Rontgenpraxis, V56, P47, DOI 10.1016/j.rontge.2005.06.002
   Karlson Kristine A, 2004, Curr Sports Med Rep, V3, P53
   Katz DA, 2003, AM J SPORT MED, V31, P611, DOI 10.1177/03635465030310042301
   Kaufman BA, 2002, J CLIN ENDOCR METAB, V87, P2777, DOI 10.1210/jc.87.6.2777
   Launay F, 2005, CLIN ORTHOP RELAT R, P166, DOI 10.1097/01.blo.0000151876.90256.bf
   LENNARD T, 2005, SPINE SPORTS, P57
   Levin TL, 2003, PEDIATR RADIOL, V33, P305, DOI 10.1007/s00247-002-0857-6
   McCrory P, 1999, SPORTS MED, V27, P261, DOI 10.2165/00007256-199927040-00005
   MICHELI LJ, 1995, ARCH PEDIAT ADOL MED, V149, P15, DOI 10.1001/archpedi.1995.02170130017004
   Muschik M, 1996, J PEDIATR ORTHOPED, V16, P364, DOI 10.1097/01241398-199605000-00014
   Niethard FU, 1997, ORTHOPADE, V26, P750, DOI 10.1007/PL00003436
   Ogon M, 2001, CLIN ORTHOP RELAT R, P151
   Prasad SS, 2003, SPINE, V28, P1263, DOI 10.1097/00007632-200306150-00009
   ROSS J, 2004, DAIGNOSTIC IMAGING S, V1, P82
   ROSSI F, 1990, J SPORT MED PHYS FIT, V30, P450
   Sabo D, 1996, Eur Spine J, V5, P258, DOI 10.1007/BF00301329
   Schroder RJ, 2003, ROFO-FORTSCHR RONTG, V175, P1500, DOI 10.1055/s-2003-43405
   SEIDL G, 1993, RADIOLOGE, V33, P452
   SEITSALO S, 1991, SPINE, V16, P417, DOI 10.1097/00007632-199104000-00004
   Sherif H, 2004, EUR RADIOL, V14, P970, DOI 10.1007/s00330-004-2235-2
   Soler T, 2000, AM J SPORT MED, V28, P57, DOI 10.1177/03635465000280012101
   Stabler A, 2000, ROFO-FORTSCHR RONTG, V172, P33, DOI 10.1055/s-2000-278
   Standaert CJ, 2000, BRIT J SPORT MED, V34, P415, DOI 10.1136/bjsm.34.6.415
   SWARD L, 1992, SPORTS MED, V13, P357
   TALL RL, 1993, CLIN SPORT MED, V12, P441
   Ulmer JL, 1997, AM J ROENTGENOL, V169, P233, DOI 10.2214/ajr.169.1.9207531
   Vialle R, 2005, SKELETAL RADIOL, V34, P528, DOI 10.1007/s00256-005-0948-1
   White JH, 2003, CLIN RADIOL, V58, P914, DOI 10.1016/S0009-9260(03)00270-8
NR 47
TC 0
Z9 0
U1 0
U2 0
PU SPRINGER-VERLAG BERLIN
PI BERLIN
PA HEIDELBERGER PLATZ 3, D-14197 BERLIN, GERMANY
SN 0942-5373
BN 978-3-540-68201-1; 978-3-540-26014-1
J9 MED RADIOL DIAGN IMA
PY 2007
BP 389
EP 399
D2 10.1007/978-3-540-68201-1
PG 11
WC Orthopedics; Radiology, Nuclear Medicine & Medical Imaging; Sport
   Sciences
WE Book Citation Index– Science (BKCI-S)
SC Orthopedics; Radiology, Nuclear Medicine & Medical Imaging; Sport
   Sciences
GA BMA70
UT WOS:000271684000023
OA Green Submitted
DA 2022-11-02
ER

PT J
AU Kalicke, T
   Frangen, TM
   Seybold, D
   Steuer, K
   Arens, S
AF Kalicke, T
   Frangen, TM
   Seybold, D
   Steuer, K
   Arens, S
TI Infantile spondylolysis with spina bifida occulta in athletes
SO SPORTVERLETZUNG-SPORTSCHADEN
LA German
DT Article
DE spondylolysis; spondylolisthesis; spina bifida occulta; athlete
ID TERM FOLLOW-UP; SEVERE SPONDYLOLISTHESIS; LUMBAR SPONDYLOLYSIS; DIRECT
   STABILIZATION; SURGICAL-TREATMENT; FUSION INSITU; DIRECT REPAIR; HOOK
   SCREW; REDUCTION; ADOLESCENTS
AB Children with evidenced spondylolysis of the lumbar spine should not practice sport with axial compression strain forces or carry out hyperextensional or rotational movements exercises up to the age of eight to ten years, as this could lead to considerable shearing strain to the still cartilaginous disposition of the vertebral arch and therefore initiate an ossification with resulting incomplete closure of the bony elements of the spine (spina bifida occulta). The associated instability of the dorsal vertebral column may yield spondylolisthesis requiring surgical intervention. Competitive sport should be avoided if possible, or carried out in close collaboration with a coach and a physiotherapist under continuous medical supervision with regular radiological monitoring.
C1 Univ Klin, Chirurg Klin & Poliklin, Berufsgenossenschaftliche Kliniken Bergmannsheil, D-44789 Bochum, Germany.
   Chirurg Praxisgemeinsch, Bad Honnef, Germany.
RP Kalicke, T (通讯作者)，Univ Klin, Chirurg Klin & Poliklin, Berufsgenossenschaftliche Kliniken Bergmannsheil, Burkle de la Camp Pl 1, D-44789 Bochum, Germany.
EM tkaelicke@compuserve.de
CR Askar Z, 2003, SPINE, V28, P354, DOI 10.1097/00007632-200302150-00008
   BOOS N, 1993, SPINE, V18, P1655, DOI 10.1097/00007632-199309000-00014
   BRADFORD DS, 1990, J BONE JOINT SURG AM, V72A, P1060, DOI 10.2106/00004623-199072070-00016
   BROCHER J E W, 1950, Fortschr Geb Rontgenstr, V73, P719
   Buck J E, 1970, J Bone Joint Surg Br, V52, P432
   DICK WT, 1988, CLIN ORTHOP RELAT R, P70
   Engelhardt M, 1997, ORTHOPADE, V26, P755, DOI 10.1007/PL00003437
   FREDRICKSON BE, 1984, J BONE JOINT SURG AM, V66A, P699, DOI 10.2106/00004623-198466050-00008
   FREEMAN BL, 1989, J BONE JOINT SURG AM, V71A, P594, DOI 10.2106/00004623-198971040-00015
   Gillet P, 1999, SPINE, V24, P1252, DOI 10.1097/00007632-199906150-00014
   HARRIS IE, 1987, J BONE JOINT SURG AM, V69A, P960, DOI 10.2106/00004623-198769070-00002
   Hasler C, 2002, ORTHOPADE, V31, P78, DOI 10.1007/s132-002-8278-6
   HW Meyerding, 1932, SURG GYNECOL OBSTET, V54, P371
   Ivanic GM, 2003, SPINE, V28, P255, DOI 10.1097/00007632-200302010-00010
   JAMIOKOWSKA G, 1980, ORTHOP PRAX, V16, P743
   JOHNSON JR, 1983, J BONE JOINT SURG BR, V65, P43
   KOHLERZIMMER, 1982, 12 NEUBEARBEITETE ER
   MATTHIASS HH, 1986, CLIN ORTHOP RELAT R, P34
   MORITA T, 1995, J BONE JOINT SURG BR, V77B, P620, DOI 10.1302/0301-620X.77B4.7615609
   MORSCHER E, 1984, ARCH ORTHOP TRAUM SU, V103, P175, DOI 10.1007/BF00435550
   NEUGEBAUER EL, 1881, THESIS DPORTA
   Niethard FU, 1997, ORTHOPADE, V26, P750, DOI 10.1007/PL00003436
   NIETHARD FU, 1985, DTSCH GES ORTHOP TRA, V15, P91
   Nozawa S, 2003, AM J SPORT MED, V31, P359, DOI 10.1177/03635465030310030601
   OBRIEN JP, 1994, CLIN ORTHOP RELAT R, P64
   POUSSA M, 1993, SPINE, V18, P894, DOI 10.1097/00007632-199306000-00014
   Schlenzka D, 1997, ORTHOPADE, V26, P760, DOI 10.1007/PL00003438
   SCOTT JHS, 1987, J BONE JOINT SURG BR, V69, P491
   STEINBRUCK K, 1980, Z ORTHOP GRENZGEB, V118, P456
   TAILLARD WF, 1976, CLIN ORTHOP RELAT R, P30
   WILTSE LL, 1962, J BONE JOINT SURG AM, V44, P539, DOI 10.2106/00004623-196244030-00011
NR 31
TC 0
Z9 0
U1 0
U2 1
PU GEORG THIEME VERLAG KG
PI STUTTGART
PA RUDIGERSTR 14, D-70469 STUTTGART, GERMANY
SN 0932-0555
EI 1439-1236
J9 SPORTVERLETZ SPORTSC
JI Sportverletz. Sportschaden
PD DEC
PY 2004
VL 18
IS 4
BP 204
EP 208
DI 10.1055/s-2004-813150
PG 5
WC Orthopedics; Sport Sciences
WE Science Citation Index Expanded (SCI-EXPANDED)
SC Orthopedics; Sport Sciences
GA 883DH
UT WOS:000225989900006
PM 15592984
DA 2022-11-02
ER

PT J
AU Singh, H
   Lee, M
   Solomito, MJ
   Merrill, C
   Nissen, C
AF Singh, Hardeep
   Lee, Mark
   Solomito, Matthew J.
   Merrill, Christian
   Nissen, Carl
TI Lumbar Hyperextension in Baseball Pitching: A Potential Cause of
   Spondylolysis
SO JOURNAL OF APPLIED BIOMECHANICS
LA English
DT Article
DE spine; biomechanics; adolescent
ID LOW-BACK-PAIN; NATURAL-HISTORY; TRUNK TILT; SPONDYLOLISTHESIS;
   PREVALENCE; PITCHERS; BIOMECHANICS; PERFORMANCE; KINETICS; CHILDREN
AB Symptomatic spondylolysis/spondylolisthesis is thought to be caused by repetitive lumbar extension. About 8.9% of baseball pitchers that experience back pain will be diagnosed with spondylolysis. Therefore, this study aims to identify and quantify lumbar extension experienced during baseball pitching. It was hypothesized that young pitchers would exhibit less lumbar extension than older pitchers. A total of 187 healthy pitchers were divided into 3 age groups: youth, adolescent, and college. Kinematic data were collected at 250 Hz using a 3-D motion capture system. Lumbar motion was calculated as the difference between upper thoracic motion and pelvic motion over the pitching cycle. Lumbar "hyperextension" was defined as >= 20 degrees past neutral. College pitchers had significantly greater lumbar extension compared with youth and adolescent pitchers at the point of maximum external rotation of the glenohumeral joint during the pitch cycle (-25 degrees [13 degrees], P = .04). For all age groups, lumbar hyperextension was present during the first 66% of the pitch cycle. Most pitchers spent 45% of pitch cycle in >= 30 degrees of lumbar extension. Understanding that lumbar extension and hyperextension are components of the complex, multiplanar motions of the spine associated with baseball pitching can potentially help in both the prevention and management of symptomatic spondylolysis/spondylolisthesis.
C1 [Singh, Hardeep; Merrill, Christian] Univ Connecticut, Sch Med, New England Musculoskeletal Inst, Dept Orthopaed Surg, Farmington, CT USA.
   [Lee, Mark; Solomito, Matthew J.; Nissen, Carl] Connecticut Childrens Med Ctr, Dept Orthopaed Surg, Hartford, CT 06106 USA.
RP Lee, M (通讯作者)，Connecticut Childrens Med Ctr, Dept Orthopaed Surg, Hartford, CT 06106 USA.
EM Mlee01@connecticutchildrens.org
CR Agabegi SS, 2010, SPINE J, V10, P530, DOI 10.1016/j.spinee.2010.02.023
   Aguinaldo AL, 2007, J APPL BIOMECH, V23, P42, DOI 10.1123/jab.23.1.42
   Campbell A, 2013, MED SCI SPORT EXER, V45, P1562, DOI 10.1249/MSS.0b013e31828bea5e
   Cavalier R, 2006, J AM ACAD ORTHOP SUR, V14, P417, DOI 10.5435/00124635-200607000-00004
   Chosa E, 2004, J ORTHOP RES, V22, P158, DOI 10.1016/S0736-0266(03)00160-8
   DILLMAN CJ, 1993, J ORTHOP SPORT PHYS, V18, P402, DOI 10.2519/jospt.1993.18.2.402
   Engstrom CM, 2007, MED SCI SPORT EXER, V39, P28, DOI 10.1249/01.mss.0000241642.82725.ac
   Ferdinands RED, 2009, J BIOMECH, V42, P1616, DOI 10.1016/j.jbiomech.2009.04.035
   FLEISIG GS, 1995, AM J SPORT MED, V23, P233, DOI 10.1177/036354659502300218
   Foster D, 1989, Br J Sports Med, V23, P150
   FREDRICKSON BE, 1984, J BONE JOINT SURG AM, V66A, P699, DOI 10.2106/00004623-198466050-00008
   Harvey CJ, 1998, CLIN RADIOL, V53, P723, DOI 10.1016/S0009-9260(98)80313-9
   Kalichman L, 2009, SPINE, V34, P199, DOI 10.1097/BRS.0b013e31818edcfd
   KING HA, 1984, PEDIATR CLIN N AM, V31, P1083
   Maquirriain J, 2006, BRIT J SPORT MED, V40, P454, DOI 10.1136/bjsm.2005.023465
   Matsuo T, 2006, J APPL BIOMECH, V22, P93, DOI 10.1123/jab.22.2.93
   Muschik M, 1996, J PEDIATR ORTHOPED, V16, P364, DOI 10.1097/01241398-199605000-00014
   Nissen CW, 2007, MED SCI SPORT EXER, V39, P1347, DOI 10.1249/mss.0b013e318064c88e
   Oyama S, 2013, AM J SPORT MED, V41, P2430, DOI 10.1177/0363546513496547
   Seroyer ST, 2010, SPORTS HEALTH, V2, P135, DOI 10.1177/1941738110362656
   Soler T, 2000, AM J SPORT MED, V28, P57, DOI 10.1177/03635465000280012101
   Solomito MJ, 2015, AM J SPORT MED, V43, P1235, DOI 10.1177/0363546515574060
   Solomito MJ, 2013, ORTHOP J SPORTS MED, V1, DOI 10.1177/2325967113508255
   Stanitski CL, 2006, OPER TECHN SPORT MED, V14, P141, DOI 10.1053/j.otsm.2006.04.008
   Tsirikos AI, 2010, J BONE JOINT SURG BR, V92B, P751, DOI 10.1302/0301-620X.92B6.23014
   TURNER PG, 1989, SPINE, V14, P812, DOI 10.1097/00007632-198908000-00007
   Wasser JG, 2017, RES SPORTS MED, V25, P219, DOI 10.1080/15438627.2017.1282361
   WILTSE LL, 1962, J BONE JOINT SURG AM, V44, P539, DOI 10.2106/00004623-196244030-00011
NR 28
TC 4
Z9 4
U1 1
U2 7
PU HUMAN KINETICS PUBL INC
PI CHAMPAIGN
PA 1607 N MARKET ST, PO BOX 5076, CHAMPAIGN, IL 61820-2200 USA
SN 1065-8483
EI 1543-2688
J9 J APPL BIOMECH
JI J. Appl. Biomech.
PD DEC
PY 2018
VL 34
IS 6
BP 429
EP 434
DI 10.1123/jab.2017-0230
PG 6
WC Engineering, Biomedical; Sport Sciences
WE Science Citation Index Expanded (SCI-EXPANDED)
SC Engineering; Sport Sciences
GA HD9CJ
UT WOS:000452857800001
PM 29809066
DA 2022-11-02
ER

PT J
AU Breuner, CC
AF Breuner, Cora Collette
TI Adolescent Back Pain
SO PHYSICIAN ASSISTANT CLINICS
LA English
DT Article
DE Back pain; Adolescence; Muscle strain; Degenerative disk disease; Lumbar
   disk herniation
ID PRIMARY-CARE; IDIOPATHIC SCOLIOSIS; CHILDREN; MANAGEMENT; DIAGNOSIS;
   SPONDYLOLYSIS; SPONDYLOLISTHESIS; ASSOCIATIONS; PREVALENCE; UTILITY
C1 [Breuner, Cora Collette] Univ Washington, Seattle Childrens Hosp, Dept Pediat, Adolescent Med Div, Seattle, WA 98105 USA.
   [Breuner, Cora Collette] Univ Washington, Seattle Childrens Hosp, Orthoped & Sports Med, 4840 Sand Point Way NE,Suite 200, Seattle, WA 98105 USA.
RP Breuner, CC (通讯作者)，Univ Washington, Seattle Childrens Hosp, Dept Pediat, Adolescent Med Div, Seattle, WA 98105 USA.; Breuner, CC (通讯作者)，Univ Washington, Seattle Childrens Hosp, Orthoped & Sports Med, 4840 Sand Point Way NE,Suite 200, Seattle, WA 98105 USA.
EM cora.breuner@seattlechildrens.org
CR Adar T, 2017, J PRIM CARE COMMUNIT, V8, P221, DOI 10.1177/2150131917734473
   Alqarni AM, 2015, PHYS THER SPORT, V16, P268, DOI 10.1016/j.ptsp.2014.12.005
   American Academy of Pediatrics, BACKP SAF
   American Cancer Society, EW FAM TUM
   Auvinen J, 2008, SCAND J MED SCI SPOR, V18, P188, DOI 10.1111/j.1600-0838.2007.00672.x
   Bernstein RM, 2007, AM FAM PHYSICIAN, V76, P1669
   Bhatia NN, 2008, J PEDIATR ORTHOPED, V28, P230, DOI 10.1097/BPO.0b013e3181651bc8
   Centers for Disease Control and Prevention, HLTH WEIGHT CHILD TE
   Chen HA, 2012, J RHEUMATOL, V39, P1013, DOI 10.3899/jrheum.111031
   Davis E, LUMBAR SPINE ANATOMY
   Diderichsen F, 2012, SCAND J PUBLIC HEALT, V40, P12, DOI 10.1177/1403494812457734
   Feldman DE, 2001, AM J EPIDEMIOL, V154, P30, DOI 10.1093/aje/154.1.30
   Fett D, 2017, PLOS ONE, V12, DOI 10.1371/journal.pone.0180130
   Finley CR, 2018, CAN FAM PHYSICIAN, V64, P832
   Forgeron PA, 2010, PAIN RES MANAG, V15, P27, DOI 10.1155/2010/820407
   Garvick SJ, 2019, JAAPA-J AM ACAD PHYS, V32, P14, DOI 10.1097/01.JAA.0000604852.26078.91
   Goodbody CM, 2017, J PEDIATR ORTHOPED, V37, P41, DOI 10.1097/BPO.0000000000000580
   Grodahl LHJ, 2016, MANUAL THER, V24, P7, DOI 10.1016/j.math.2016.03.011
   Harper S, 2007, PUBLIC HEALTH REP, V122, P177, DOI 10.1177/003335490712200207
   Hershkovich O, 2013, AM J EPIDEMIOL, V178, P603, DOI 10.1093/aje/kwt019
   Hill JC, 2008, ARTHRIT RHEUM-ARTHR, V59, P632, DOI 10.1002/art.23563
   Hyphantis T, 2013, CLIN RHEUMATOL, V32, P635, DOI 10.1007/s10067-012-2162-6
   Joergensen AC, 2019, EUR J PEDIATR, V178, P695, DOI 10.1007/s00431-019-03326-7
   Jones MA, 2004, HEALTH EDUC RES, V19, P284, DOI 10.1093/her/cyg025
   Jonsdottir S, 2019, BMC MUSCULOSKEL DIS, V20, DOI 10.1186/s12891-019-2477-4
   Jordan AL, 2007, EUR J PAIN, V11, P49, DOI 10.1016/j.ejpain.2005.12.012
   Karademir M, 2017, J BACK MUSCULOSKELET, V30, P347, DOI 10.3233/BMR-160572
   King S, 2011, PAIN, V152, P2729, DOI 10.1016/j.pain.2011.07.016
   Kumar R, 2007, CHILD NERV SYST, V23, P1295, DOI 10.1007/s00381-007-0370-1
   MacDonald J, 2017, JAMA PEDIATR, V171, P280, DOI 10.1001/jamapediatrics.2016.3334
   Mafi JN, 2013, JAMA INTERN MED, V173, P1573, DOI 10.1001/jamainternmed.2013.8992
   McVeigh CM, 2006, BMJ-BRIT MED J, V333, P581, DOI 10.1136/bmj.38954.689583.DE
   Menger RP, 2019, STIFFNESS BOUNDS RES, P1
   Mettler F., 2005, ESSENTIALS RADIOLOGY, V2nd
   Michaleff ZA, 2014, EUR SPINE J, V23, P2046, DOI 10.1007/s00586-014-3461-1
   Mikkonen PH, 2013, SPINE, V38, P1026, DOI 10.1097/BRS.0b013e3182843ac8
   National Institutes of Health. US National Library of Medicine, GENETICS HOME REFERE
   NINDS, 2015, NAT PAIN STRAT COMPR, P1
   O'Sullivan PB, 2012, BMC PUBLIC HEALTH, V12, DOI 10.1186/1471-2458-12-100
   Ramirez N, 2015, J PEDIATR ORTHOPED, V35, P28, DOI 10.1097/BPO.0000000000000190
   Rodriguez DP, 2010, AM J NEURORADIOL, V31, P787, DOI 10.3174/ajnr.A1832
   Sato T, 2011, EUR SPINE J, V20, P94, DOI 10.1007/s00586-010-1485-8
   Sieper J, 2009, ANN RHEUM DIS, V68, P784, DOI 10.1136/ard.2008.101501
   Simons LE, 2010, CLIN J PAIN, V26, P16, DOI 10.1097/AJP.0b013e3181b511c2
   Sundell CG, 2013, INT J SPORTS MED, V34, P263, DOI 10.1055/s-0032-1321723
   Taxter AJ, 2014, PHYSICIAN SPORTSMED, V42, P94, DOI 10.3810/psm.2014.02.2052
   Theroux J, 2015, PAIN RES MANAG, V20, P153, DOI 10.1155/2015/674354
   Upshur CC, 2010, PAIN MED, V11, P1791, DOI 10.1111/j.1526-4637.2010.00960.x
   Wakefield EO, 2018, PAIN REP, V3, DOI 10.1097/PR9.0000000000000679
   Werner CML, 2013, BMC SURG, V13, DOI 10.1186/1471-2482-13-52
   Wilson PE, 2007, J SPINAL CORD MED, V30, pS15
   World Health Organization, AD HLTH DEV
   Yang S, 2017, J PEDIATR ORTHOPED, V37, P344, DOI 10.1097/BPO.0000000000000653
NR 53
TC 0
Z9 0
U1 0
U2 4
PU ELSEVIER INC
PI SAN DIEGO
PA 525 B STREET, STE 1900, SAN DIEGO, CA 92101-4495 USA
SN 2405-7991
J9 PHYS ASSIST CLIN
JI Phys. Assist. Clin.
PD OCT
PY 2020
VL 5
IS 4
BP 511
EP 523
DI 10.1016/j.cpha.2020.07.001
PG 13
WC Medicine, General & Internal
WE Emerging Sources Citation Index (ESCI)
SC General & Internal Medicine
GA NT0XH
UT WOS:000572674400010
DA 2022-11-02
ER

PT J
AU Xing, R
   Dou, QY
   Li, XL
   Liu, Y
   Kong, QQ
   Chen, Q
   Gong, Q
   Zeng, JC
   Liu, H
   Song, YM
AF Xing, Rong
   Dou, Qingyu
   Li, Xiaolong
   Liu, Yin
   Kong, Qingquan
   Chen, Qi
   Gong, Quan
   Zeng, Jiancheng
   Liu, Hao
   Song, Yueming
TI Posterior Dynamic Stabilization With Direct Pars Repair via Wiltse
   Approach for the Treatment of Lumbar Spondylolysis: The Application of a
   Novel Surgery
SO SPINE
LA English
DT Article
DE lumbar spondylolysis; posterior dynamic stabilization; Wiltse approach
ID PEDICLE SCREW; ISTHMIC SPONDYLOLISTHESIS; SYMPTOMATIC SPONDYLOLYSIS;
   BACK-PAIN; FOLLOW-UP; FIXATION; SPINE; OUTCOMES; INTERARTICULARIS;
   ETIOLOGY
AB Study Design.A retrospective study to evaluate the clinical outcomes of a novel surgical method for treating patients with lumbar spondylolysis.Objective.The aim of this study was to investigate the effectiveness of posterior ISOBAR TTL stabilization of the lumbar spine with direct pars repair using Wiltse approach for the treatment of lumbar spondylolysis with or without slight spondylolisthesis and discuss the indications of this surgery.Summary of Background Data.Surgical treatment of lumbar spondylolysis has yielded relatively good results. However, there are still many limitations of the current surgical methods, including, adjacent level degeneration, restricted indications, and soft tissue damage.Methods.Between August 2010 and January 2013, 13 (9 males and 4 females; mean age: 28.2 yrs), patients with lumbar spondylolysis with or without slight spondylolisthesis underwent posterior ISOBAR TTL stabilization of the lumbar spine, with direct pars repair via Wiltse approach. All patients were followed up for at least 24 months at outpatient visits or telephonically. Pre-operative and postoperative radiological assessments included anteroposterior, lateral and flexion extension radiographs, 3-dimensional reconstruction computed tomography (CT), and magnetic resonance imaging (MRI). Data pertaining to intraoperative blood loss, duration of operation, visual analog score (VAS), Oswestry disability index (ODI) scores, and other assessments were collected.Results.The median follow-up duration was 36 months (range, 24-53 months). Surgery was successful in all patients with no complications; bony fusion of pars was confirmed on CT scan at postoperative 2 years. Significant pain relief was achieved in all patients including those with discogenic pain, those >30 years of age, and those with severe disc degeneration (P<0.01).Conclusion.We evaluated a new surgical technique for the treatment of patients with spondylolysis with or without slight spondylolisthesis. Besides the good clinical results, the indications for this new surgery are much wider and can potentially overcome the limitations of earlier techniques.Level of Evidence: 4
C1 [Xing, Rong; Li, Xiaolong; Liu, Yin; Kong, Qingquan; Chen, Qi; Gong, Quan; Zeng, Jiancheng; Liu, Hao; Song, Yueming] Sichuan Univ, West China Hosp, Dept Orthopaed Surg, Chengdu 610064, Peoples R China.
   [Xing, Rong] Fudan Univ, Dept Orthopaed Surg, Zhongshan Hosp, Shanghai 200433, Peoples R China.
   [Dou, Qingyu] Sichuan Univ, West China Hosp, Dept Cardiol, Chengdu 610064, Peoples R China.
   [Kong, Qingquan] Harvard Univ, Brigham & Womens Hosp, Dept Orthopaed Surg, Sch Med, Boston, MA 02115 USA.
RP Kong, QQ (通讯作者)，Sichuan Univ, West China Hosp, Dept Orthopaed, 37 Guoxue Lane,Wainan St, Chengdu 610041, Sichuan, Peoples R China.
EM kqqspine@126.com
RI Li, xiaolong/GRS-9148-2022
CR Albassir A, 1989, ACTA ORTHOP BELG, V56, P489
   Altaf F, 2011, J BONE JOINT SURG BR, V93B, P73, DOI 10.1302/0301-620X.93B1.24732
   Belfi LM, 2006, SPINE, V31, pE907, DOI 10.1097/01.brs.0000245947.31473.0a
   Bono CM, 2009, J SPINAL DISORD TECH, V22, P376, DOI 10.1097/BSD.0b013e31817c6489
   Bradford DS, 1985, SPONDYLOLYSIS SPONDY
   Buck J E, 1970, J Bone Joint Surg Br, V52, P432
   Debnath UK, 2003, J BONE JOINT SURG BR, V85B, P244, DOI 10.1302/0301-620X.85B2.13074
   DIETRICH M, 1985, SPINE, V10, P532, DOI 10.1097/00007632-198507000-00007
   Dong JW, 2014, J NEUROSURG-SPINE, V20, P53, DOI 10.3171/2013.9.SPINE1392
   Drazin D, 2011, NEUROSURG FOCUS, V31, DOI 10.3171/2011.9.FOCUS11180
   Fan J, 2010, ARCH ORTHOP TRAUM SU, V130, P209, DOI 10.1007/s00402-009-0897-6
   Fan Shun-wu, 2010, Orthop Surg, V2, P194, DOI 10.1111/j.1757-7861.2010.00086.x
   Foley KT, 2003, SPINE, V28, pS26, DOI 10.1097/00007632-200308011-00006
   Fredrickson BE, 1984, AGE, V15, P18
   Gao J, 2014, J ORTHOP SURG RES, V9, DOI 10.1186/1749-799X-9-43
   Ghiselli G, 2004, J BONE JOINT SURG AM, V86A, P1497, DOI 10.2106/00004623-200407000-00020
   Giudici F, 2011, EUR SPINE J, V20, P115, DOI 10.1007/s00586-011-1759-9
   Guyer RD, 2003, SPINE J S, V3, P11
   Harvey CJ, 1998, CLIN RADIOL, V53, P723, DOI 10.1016/S0009-9260(98)80313-9
   Kalichman L, 2009, SPINE, V34, P199, DOI 10.1097/BRS.0b013e31818edcfd
   Li Y, 2012, CLIN SPORT MED, V31, P487, DOI 10.1016/j.csm.2012.03.006
   Li ZH, 2013, J CLIN NEUROSCI, V20, P394, DOI 10.1016/j.jocn.2012.02.043
   Min SH, 2009, ASIAN SPINE J, V3, P89, DOI 10.4184/asj.2009.3.2.89
   Mirza SK, 2013, SPINE J, V13, P1421, DOI 10.1016/j.spinee.2013.05.047
   NICOL RO, 1986, SPINE, V11, P1027, DOI 10.1097/00007632-198612000-00011
   Noggle JC, 2008, NEUROSURG FOCUS, V25, DOI 10.3171/FOC/2008/25/8/E15
   OHMORI K, 1992, NEUROSURGERY, V30, P379, DOI 10.1227/00006123-199203000-00011
   Pai VS, 2008, INT ORTHOP, V32, P121, DOI 10.1007/s00264-006-0277-6
   PEDERSEN AK, 1988, J BONE JOINT SURG AM, V70A, P15, DOI 10.2106/00004623-198870010-00004
   Pfirrmann CWA, 2001, SPINE, V26, P1873, DOI 10.1097/00007632-200109010-00011
   Rajasekaran S, 2010, EUR SPINE J, V19, P343, DOI 10.1007/s00586-010-1308-y
   Ranawat VS, 2003, INJURY, V34, P915, DOI 10.1016/S0020-1383(03)00034-2
   Reitman CA, 2002, SPINE, V27, pE174, DOI 10.1097/00007632-200203150-00022
   Roca J, 2005, J SPINAL DISORD TECH, V18, pS82, DOI 10.1097/01.bsd.0000123425.12852.3c
   Sakai T, 2010, J ORTHOP SCI, V15, P281, DOI 10.1007/s00776-010-1454-4
   Schlenzka D, 2006, EUR SPINE J, V15, P1437, DOI 10.1007/s00586-006-0072-5
   SCOTT JHS, 1987, J BONE JOINT SURG BR, V69, P491
   SHERMAN F C, 1979, Spine, V4, P59, DOI 10.1097/00007632-197901000-00010
   Shin MH, 2012, J KOREAN NEUROSURG S, V51, P14, DOI 10.3340/jkns.2012.51.1.14
   Snyder LA, 2014, J NEUROSURG-SPINE, V21, P329, DOI 10.3171/2014.5.SPINE13772
   SUH PB, 1991, SPINE, V16, pS445
   WILTSE LL, 1968, J BONE JOINT SURG AM, VA 50, P919, DOI 10.2106/00004623-196850050-00004
   WILTSE LL, 1975, J BONE JOINT SURG AM, VA 57, P17, DOI 10.2106/00004623-197557010-00003
   Wu SS, 1999, J SPINAL DISORD, V12, P10
NR 44
TC 6
Z9 9
U1 0
U2 28
PU LIPPINCOTT WILLIAMS & WILKINS
PI PHILADELPHIA
PA TWO COMMERCE SQ, 2001 MARKET ST, PHILADELPHIA, PA 19103 USA
SN 0362-2436
EI 1528-1159
J9 SPINE
JI SPINE
PD APR 15
PY 2016
VL 41
IS 8
BP E494
EP E502
DI 10.1097/BRS.0000000000001295
PG 9
WC Clinical Neurology; Orthopedics
WE Science Citation Index Expanded (SCI-EXPANDED)
SC Neurosciences & Neurology; Orthopedics
GA DK4IE
UT WOS:000374880200008
PM 26630436
DA 2022-11-02
ER

PT J
AU Chen, SZ
   Tong, AN
   Tang, HH
   Lv, Z
   Liu, SJ
   Liu, JS
   Zhang, JW
AF Chen, Shi-Zheng
   Tong, An-Ni
   Tang, He-Hu
   Lv, Zhen
   Liu, Shu-Jia
   Liu, Jie-Sheng
   Zhang, Jun-Wei
TI Increased sagittal diameter of the vertebral arch aids in diagnosis of
   lumbar spondylolysis
SO SKELETAL RADIOLOGY
LA English
DT Article
DE Spondylolysis; Lumbar vertebrae; X-rays
ID LOW-BACK-PAIN; SPONDYLOLISTHESIS; ORIENTATION; ADOLESCENT
AB Objective To identify a diagnostic indicator of lumbar spondylolysis visible in plain X-ray films. Methods One hundred and seventy-two patients with low back pain who received X-ray and computerized tomography (CT) examinations were identified and studied. They were divided into three groups: the spondylosis without spondylolisthesis (SWS) group, comprising 67 patients with bilateral pars interarticularis defects at L5 and without spondylolisthesis, the isthmic spondylolisthesis (IS) group, comprising 74 patients with L5/S1 spondylolisthesis and bilateral L5 pars interarticularis defects, and the control group, comprising 31 patients with low back pain but without spondylolysis. The sagittal diameters of the vertebral arch (SDVAs) of L4 and L5 were measured in lateral X-ray image, and the differences in SDVA between L4 and L5 (DSL4-5) in each case were calculated and analyzed. Results There were no significant differences in demographic characteristics among the three groups. In the SWS and IS groups, the SDVA of L5 was significantly longer than the SDVA of L4 (p 0.001), whereas no significant difference found in the control group (p > 0.05). DSL4-5, in which the SDVA of L4 was subtracted from the SDVA of L5, significantly differed among the three groups (p < 0.001), and the normal threshold was provisionally determined to be 1.55 mm. Conclusions In bilateral L5 spondylolysis, the SDVA of L5 is wider than the SDVA of L4, and this difference is greater in isthmic spondylolisthesis. This sign in lateral X-rays may provide a simple and convenient aid for the diagnosis of spondylolysis.
C1 [Chen, Shi-Zheng; Tang, He-Hu; Lv, Zhen; Liu, Shu-Jia; Liu, Jie-Sheng; Zhang, Jun-Wei] China Rehabil Res Ctr, Dept Spine & Spinal Cord Surg, Beijing, Peoples R China.
   [Chen, Shi-Zheng; Tang, He-Hu; Lv, Zhen; Liu, Shu-Jia; Liu, Jie-Sheng; Zhang, Jun-Wei] Capital Med Univ, Dept Orthoped Surg, Beijing, Peoples R China.
   [Chen, Shi-Zheng; Tong, An-Ni; Zhang, Jun-Wei] Capital Med Univ, Fac Rehabil Med, Beijing, Peoples R China.
RP Zhang, JW (通讯作者)，China Rehabil Res Ctr, Dept Spine & Spinal Cord Surg, Beijing, Peoples R China.; Zhang, JW (通讯作者)，Capital Med Univ, Dept Orthoped Surg, Beijing, Peoples R China.; Zhang, JW (通讯作者)，Capital Med Univ, Fac Rehabil Med, Beijing, Peoples R China.
EM 13910158172@163.com
FU National Key Research and Development Program [2018YFC2002600,
   2019YFB1312505]
FX This study was funded by the National Key Research and Development
   Program (No. 2018YFC2002600 and No. 2019YFB1312505).
CR AMATO M, 1984, RADIOLOGY, V153, P627, DOI 10.1148/radiology.153.3.6494460
   Austevoll IM, 2019, BMC MUSCULOSKEL DIS, V20, DOI 10.1186/s12891-018-2384-0
   BRYK D, 1969, Journal of the Canadian Association of Radiologists, V20, P53
   Chung SB, 2012, CLIN ANAT, V25, P391, DOI 10.1002/ca.21222
   Herman MJ, 2005, CLIN ORTHOP RELAT R, P46, DOI 10.1097/01.blo.0000162992.25677.7b
   Kalichman L, 2009, SPINE, V34, P199, DOI 10.1097/BRS.0b013e31818edcfd
   Lawrence KJ, 2016, PHYS THER SPORT, V20, P56, DOI 10.1016/j.ptsp.2016.04.003
   Leone A, 2011, SKELETAL RADIOL, V40, P683, DOI 10.1007/s00256-010-0942-0
   Lim MR, 2004, CURR OPIN PEDIATR, V16, P37, DOI 10.1097/00008480-200402000-00008
   Masharawi Y, 2012, CLIN ANAT, V25, P224, DOI 10.1002/ca.21203
   Masharawi YM, 2007, SPINE, V32, pE176, DOI 10.1097/01.brs.0000257565.41856.0f
   Miller R, 2013, J PEDIATR ORTHOPED, V33, P282, DOI 10.1097/BPO.0b013e318287fffb
   Nielsen E, 2018, DEFORMITY, V6, P263, DOI [10.1016/j.jspd.2017.10.008, DOI 10.1016/J.JSPD.2017.10.008]
   Patel DR, 2017, TRANSL PEDIATR, V6, P225, DOI 10.21037/tp.2017.06.01
   Rauch RA, 1993, NEUROIMAG CLIN N AM, V3, P543
   RAVICHANDRAN G, 1980, AM J ROENTGENOL, V134, P113, DOI 10.2214/ajr.134.1.113
   SARASTE H, 1987, J PEDIATR ORTHOPED, V7, P631
   ULMER JL, 1995, AM J NEURORADIOL, V16, P1393
   ULMER JL, 1994, AM J ROENTGENOL, V163, P411, DOI 10.2214/ajr.163.2.8037041
   Viana SL, 2015, SKELETAL RADIOL, V44, P1253, DOI 10.1007/s00256-015-2138-0
   Wiltse L L, 1971, Orthop Clin North Am, V2, P569
   Yin J, 2016, CHINESE MED J-PEKING, V129, P1166, DOI 10.4103/0366-6999.181972
NR 22
TC 0
Z9 0
U1 0
U2 1
PU SPRINGER
PI NEW YORK
PA ONE NEW YORK PLAZA, SUITE 4600, NEW YORK, NY, UNITED STATES
SN 0364-2348
EI 1432-2161
J9 SKELETAL RADIOL
JI Skeletal Radiol.
PD JUN
PY 2021
VL 50
IS 6
BP 1125
EP 1130
DI 10.1007/s00256-020-03658-8
EA OCT 2020
PG 6
WC Orthopedics; Radiology, Nuclear Medicine & Medical Imaging
WE Science Citation Index Expanded (SCI-EXPANDED)
SC Orthopedics; Radiology, Nuclear Medicine & Medical Imaging
GA RL0AY
UT WOS:000584856700001
PM 33112978
OA Green Published, hybrid
DA 2022-11-02
ER

PT J
AU Gezer, NS
   Balci, A
   Kalemci, O
   Koremezli, N
   Akin, IB
   Ur, K
AF Gezer, Naciye Sinem
   Balci, Ali
   Kalemci, Orhan
   Koremezli, Nevin
   Akin, Isil Basara
   Ur, Koray
TI Vertebral body bone mineral density in patients with lumbar
   spondylolysis: a quantitative CT study
SO DIAGNOSTIC AND INTERVENTIONAL RADIOLOGY
LA English
DT Article
ID COMPUTED-TOMOGRAPHY; CLINICAL-USE; FAT-CONTENT; OSTEOPOROSIS;
   SPONDYLOLISTHESIS; MANAGEMENT; ADULTS; WOMEN; MEN
AB PURPOSE
   Spondylolysis is known to be a part of a disease process, which describes a defect in the pars interarticularis of vertebra. We aimed to use quantitative computed tomography (QCT) to measure vertebral body bone mineral density (BMD) in patients with lumbar spondylolysis and compare it with readings in controls.
   METHODS
   Forty symptomatic patients with lumbar spondylolysis aged 18-52 years and 40 matched controls of same sex and approximate age (+/- 2 years) were included in the study. Measurements of BMD were performed by QCT analysis for each vertebral body from T12 to L5 and mean BMD was calculated for each case.
   RESULTS
   Of 40 patients, 22 (55%) demonstrated L5 spondylolysis, 14 (35%) L4 spondylolysis, three (7.5%) L3 spondylolysis, and one (2.5%) L2 spondylolysis. Spondylolisthesis was found in 29 patients (73%). Patients with spondylolisthesis were significantly older than patients without spondylolisthesis (42 +/- 6.9 vs. 37.2 +/- 5.4, P = 0.024). Mean BMD value of the patient group was significantly lower than that of the controls (105 +/- 24 mg/cm(3) vs. 118.7 +/- 25.6 mg/cm(3), P = 00.015). Subgroup analysis of 19 patients and 19 controls under the age of 40 revealed that the mean BMD value of the patients was significantly lower than that of the controls in the younger age group as well (108.7 +/- 23.5 mg/cm(3) vs. 130 +/- 25.8 mg/cm(3), P = 0.009).
   CONCLUSION
   This study demonstrated that patients with spondylolysis had significantly lower mean vertebral body BMD compared with controls.
C1 [Gezer, Naciye Sinem; Balci, Ali; Koremezli, Nevin; Akin, Isil Basara] Dokuz Eylul Univ, Sch Med, Dept Radiol, Izmir, Turkey.
   [Kalemci, Orhan; Ur, Koray] Dokuz Eylul Univ, Sch Med, Dept Neurosurg, Izmir, Turkey.
RP Gezer, NS (通讯作者)，Dokuz Eylul Univ, Sch Med, Dept Radiol, Izmir, Turkey.
EM drsinemgezer@gmail.com
RI Kalemci, Orhan/Q-2503-2019; Gezer, Naciye Sinem/A-9226-2016; Akın, Işıl
   Başara/Q-3121-2019; Kalemci, Orhan/P-6893-2019; Balci, Ali/ABB-7322-2020
OI Gezer, Naciye Sinem/0000-0002-0868-4545; Akın, Işıl
   Başara/0000-0002-0786-1490; Kalemci, Orhan/0000-0002-8607-6860; Balci,
   Ali/0000-0002-5781-2910
CR Agrawal K, 2015, CUREUS, V7, DOI 10.7759/cureus.327
   Bennett GJ, 1997, SPINE, V22, P1448, DOI 10.1097/00007632-199707010-00005
   Engelke K, 2008, J CLIN DENSITOM, V11, P123, DOI 10.1016/j.jocd.2007.12.010
   Engelke K, 2015, J CLIN DENSITOM, V18, P393, DOI 10.1016/j.jocd.2015.06.010
   Griffith JF, 2005, RADIOLOGY, V236, P945, DOI 10.1148/radiol.2363041425
   Harada A, 1998, SPINE, V23, P857, DOI 10.1097/00007632-199804150-00003
   He LC, 2014, EUR RADIOL, V24, P441, DOI 10.1007/s00330-013-3041-5
   KNIGHT SM, 1992, ANN RHEUM DIS, V51, P1025, DOI 10.1136/ard.51.9.1025
   Lang TF, 2010, RADIOL CLIN N AM, V48, P589, DOI 10.1016/j.rcl.2010.03.001
   Leone A, 2001, RADIOLOGIST, V8, P73
   Li XJ, 2011, J MAGN RESON IMAGING, V33, P974, DOI 10.1002/jmri.22489
   Link TM, 2012, RADIOLOGY, V263, P3, DOI 10.1148/radiol.12110462
   Logroscino G, 2001, CHILD NERV SYST, V17, P644, DOI 10.1007/s003810100495
   Manisali M, 2003, EUR RADIOL, V13, P157, DOI 10.1007/s00330-002-1371-9
   Margulies JY, 1996, CLIN ORTHOP RELAT R, P145
   Mueller DK, 2011, EUR J RADIOL, V79, P375, DOI 10.1016/j.ejrad.2010.02.008
   NUTI R, 1988, CLIN EXP RHEUMATOL, V6, P47
   RIGGS BL, 1981, J CLIN INVEST, V67, P328, DOI 10.1172/JCI110039
   SARASTE H, 1987, J PEDIATR ORTHOPED, V7, P631
   SILBERBERG R, 1988, SPINE, V13, P202, DOI 10.1097/00007632-198802000-00013
   TAILLARD WF, 1976, CLIN ORTHOP RELAT R, P30
   Tallarico RA, 2008, SPORTS MED ARTHROSC, V16, P32, DOI 10.1097/JSA.0b013e318163be50
   Vogt MT, 1999, SPINE, V24, P2536, DOI 10.1097/00007632-199912010-00016
   Wiltse LLR., 1990, LUMBAR SPINE, P471
   ZIRAN BH, 1994, SPINE, V19, P2159, DOI 10.1097/00007632-199410000-00005
NR 25
TC 4
Z9 4
U1 1
U2 4
PU AVES
PI SISLI
PA BUYUKDERE CAD 105-9, MECIDIYEKOY, SISLI, ISTANBUL 34394, TURKEY
SN 1305-3825
EI 1305-3612
J9 DIAGN INTERV RADIOL
JI Diagn. Interv. Radiol.
PD SEP-OCT
PY 2017
VL 23
IS 5
BP 385
EP 389
DI 10.5152/dir.2017.16463
PG 5
WC Radiology, Nuclear Medicine & Medical Imaging
WE Science Citation Index Expanded (SCI-EXPANDED)
SC Radiology, Nuclear Medicine & Medical Imaging
GA FF9XK
UT WOS:000409371900010
PM 28765098
OA Green Published
DA 2022-11-02
ER

PT J
AU Hasler, C
   Dick, W
AF Hasler, C
   Dick, W
TI Spondylolysis and spondylolisthesis during growth
SO ORTHOPADE
LA German
DT Article
DE spondylolysis; spondylolisthesis; sagittal profile; pars
   interarticularis; growth
ID SCREW HOOK FIXATION; LUMBAR SPONDYLOLYSIS; SYMPTOMATIC SPONDYLOLYSIS;
   BONE-SCINTIGRAPHY; PARS DEFECT; REPAIR; SPECT; CT; SPINE; PAIN
AB Spondylolysis and Spondylolisthesis present with typical age and activity-related issues: in newborns the pars interarticularis is always intact. Only bipedal ambulators develop spondylolysis, mostly during early childhood. Corresponding to the mechanical etiology,the incidence of spondylolysis is higher in athletes who repeatedly have to hyperextent and rotate their lumbar spine for example gymnasts, javelin throwers etc. Spondylolysis is one of the most frequent diagnosis among adolescents with lumbar back pain. However, most of the people with an interrupted Pars interarticularis (about 6% of the population) never become symptomatic or if they do, they respond very well to conservative treatment (adaptation of physical activity, active physical therapy and bracing). If pain persists in combination with an intact intervertebral disc of the slipped segment, we recommend a direct repair of the Pars interarticularis instead of an intersegmental fusion. Patients with low grade Spondylolis-thesis (Meyerding I,II) require repeated radiological follow-up during growth because of the inherent risk of slip progression. If a slip of more than 50% is detected before the end of growth, operative treatment is indicated. High grade olisthesis (Meyerding III, IV) leads to anterior shift of the whole trunk, kyphosis of the slipped vertebra with subsequent compensatory lumbar hyperlordosis and flattening of the thoracic spine. Pelvic flexion is clinically evident. Reduction of the slipped and kyphotic vertebra with correction of the spinal, sacral and pelvic profile is recommended and preferable to simple fusion in situ.
C1 Univ Basel, Kinderorthopas Klin, Basel, Switzerland.
RP Hasler, C (通讯作者)，Univ Basel, Kinderspital Beider, Orthopas Abt, Romergasse 8, CH-4005 Basel, Switzerland.
CR Anderson K, 2000, J PEDIATR ORTHOPED, V20, P28, DOI 10.1097/00004694-200001000-00007
   Buck J E, 1970, J Bone Joint Surg Br, V52, P432
   DICK WT, 1988, CLIN ORTHOP RELAT R, P70
   DREYZIN V, 1994, SPINE, V19, P1909, DOI 10.1097/00007632-199409000-00008
   EISENSTEIN SM, 1994, SPINE, V19, P912, DOI 10.1097/00007632-199404150-00008
   FREDRICKSON BE, 1984, J BONE JOINT SURG AM, V66A, P699, DOI 10.2106/00004623-198466050-00008
   Gillet P, 1999, SPINE, V24, P1252, DOI 10.1097/00007632-199906150-00014
   Guillodo Y, 2000, SPINE, V25, P2541, DOI 10.1097/00007632-200010010-00019
   HARADA T, 1993, J BONE JOINT SURG BR, V75, P534, DOI 10.1302/0301-620X.75B4.8331105
   HEFTI F, 1994, ORTHOPADE, V23, P220
   HEFTI F, 1992, INT ORTHOP, V16, P81
   HILIBRAND AS, 1995, J BONE JOINT SURG AM, V77A, P190, DOI 10.2106/00004623-199502000-00004
   HUTTON W C, 1977, Spine, V2, P202, DOI 10.1097/00007632-197709000-00006
   HW Meyerding, 1932, SURG GYNECOL OBSTET, V54, P371
   JINKINS JR, 1992, AM J ROENTGENOL, V159, P799, DOI 10.2214/ajr.159.4.1529846
   LANGSTON JW, 1985, J COMPUT ASSIST TOMO, V9, P728, DOI 10.1097/00004728-198507010-00012
   LOWE J, 1984, SPINE, V9, P653, DOI 10.1097/00007632-198409000-00019
   LUSINS JO, 1994, SPINE, V19, P608, DOI 10.1097/00007632-199403000-00018
   MICHELI LJ, 1995, ARCH PEDIAT ADOL MED, V149, P15, DOI 10.1001/archpedi.1995.02170130017004
   MORSCHER E, 1984, ARCH ORTHOP TRAUM SU, V103, P175, DOI 10.1007/BF00435550
   Muschik M, 1996, J PEDIATR ORTHOPED, V16, P364, DOI 10.1097/01241398-199605000-00014
   OHMORI K, 1995, J BONE JOINT SURG BR, V77, P771, DOI 10.1302/0301-620X.77B5.7559708
   Pellise F, 1999, J SPINAL DISORD, V12, P363
   RABY N, 1993, CLIN RADIOL, V48, P97, DOI 10.1016/S0009-9260(05)81080-3
   Saifuddin A, 1998, J BONE JOINT SURG BR, V80B, P208, DOI 10.1302/0301-620X.80B2.8219
   SARASTE H, 1987, J PEDIATR ORTHOPED, V7, P631
   SCHLENZKA D, 1993, J PEDIAT ORTHOP B, V1, P153
   SCHNEIDERMAN GA, 1995, SPINE, V20, P1761, DOI 10.1097/00007632-199508150-00003
   Shipley JA, 1998, J BONE JOINT SURG BR, V80B, P662, DOI 10.1302/0301-620X.80B4.8323
   SIMPER LB, 1986, ACTA ORTHOP SCAND, V57, P78, DOI 10.3109/17453678608993222
   STEINBRUCK K, 1980, Z ORTHOP GRENZGEB, V118, P456
   TALLROTH K, 1987, J PEDIATR ORTHOPED, V7, P538, DOI 10.1097/01241398-198709000-00007
   Tokuhashi Y, 1996, SPINE, V21, P2041, DOI 10.1097/00007632-199609010-00023
   VANDENOEVER M, 1987, J BONE JOINT SURG BR, V69, P453, DOI 10.1302/0301-620X.69B3.2953729
   WYNNEDAVIES R, 1979, J BONE JOINT SURG BR, V61, P301, DOI 10.1302/0301-620X.61B3.383720
NR 35
TC 8
Z9 8
U1 0
U2 12
PU SPRINGER-VERLAG
PI NEW YORK
PA 175 FIFTH AVE, NEW YORK, NY 10010 USA
SN 0085-4530
J9 ORTHOPADE
JI Orthopade
PD JAN
PY 2002
VL 31
IS 1
BP 78
EP 87
DI 10.1007/s132-002-8278-6
PG 10
WC Orthopedics
WE Science Citation Index Expanded (SCI-EXPANDED)
SC Orthopedics
GA 527YP
UT WOS:000174215800011
PM 11963473
DA 2022-11-02
ER

PT J
AU Koerner, J
   Radcliff, K
AF Koerner, John
   Radcliff, Kris
TI Spondylolysis in the Athlete
SO OPERATIVE TECHNIQUES IN SPORTS MEDICINE
LA English
DT Article
DE spondylolysis; athlete; spondylolisthesis; return to play
ID EXTERNAL ELECTRICAL-STIMULATION; LUMBAR SPONDYLOLYSIS; FOLLOW-UP;
   ISTHMIC SPONDYLOLISTHESIS; NONOPERATIVE TREATMENT; SURGICAL-TREATMENT;
   DIRECT REPAIR; BACK-PAIN; IN-SITU; CHILDREN
AB Spondylolysis and spondylolisthesis are common causes of low back pain in athletes. Early diagnosis is crucial in the treatment of spondylolysis, as a period of rest can lead to full recovery in most patients. Radiographs can detect most lesions, but single-photon emission computed tomography scan, bone scan, computed tomography scan, and magnetic resonance imaging may be necessary in patients with normal radiograph findings or unusual presentations. There is significant variability in the literature regarding bracing, rehabilitation, surgery, and return to play. Most patients recover with nonoperative treatment, but if surgery is necessary, pars defect repair or fusion leads to good outcomes. (C) 2013 Elsevier Inc. All rights reserved.
C1 [Koerner, John; Radcliff, Kris] Thomas Jefferson Univ, Rothman Inst, Dept Orthopaed Surg, Philadelphia, PA 19107 USA.
RP Radcliff, K (通讯作者)，Thomas Jefferson Univ, Rothman Inst, Dept Orthopaed Surg, 925 Chestnut St,5th Floor, Philadelphia, PA 19107 USA.
EM kris.radcliff@rothmaninstitute.com
OI Radcliff, Kris/0000-0002-4614-3854
CR Adogwa O, 2011, J SPINAL DISORD TECH, V24, P479, DOI 10.1097/BSD.0b013e3182055cac
   Arts M, 2006, EUR SPINE J, V15, P1455, DOI 10.1007/s00586-006-0115-y
   Beck Nicholas A, 2013, J Bone Joint Surg Am, V95, pe65, DOI 10.2106/JBJS.L.00824
   Beutler WJ, 2003, SPINE, V28, P1027, DOI 10.1097/00007632-200305150-00014
   BOXALL D, 1979, J BONE JOINT SURG AM, V61, P479, DOI 10.2106/00004623-197961040-00001
   BRADFORD DS, 1985, SPINE, V10, P673, DOI 10.1097/00007632-198509000-00014
   Brennan RP, 2008, NEUROSURG FOCUS, V25, DOI 10.3171/FOC/2008/25/8/E13
   Buck J E, 1970, J Bone Joint Surg Br, V52, P432
   Carragee EJ, 1997, J BONE JOINT SURG AM, V79A, P1175, DOI 10.2106/00004623-199708000-00009
   d'Hemecourt PA, 2002, ORTHOPEDICS, V25, P653
   DANIEL JN, 1995, MIL MED, V160, P553, DOI 10.1093/milmed/160.11.553
   Debnath UK, 2003, J BONE JOINT SURG BR, V85B, P244, DOI 10.1302/0301-620X.85B2.13074
   Drazin D, 2011, NEUROSURG FOCUS, V31, DOI 10.3171/2011.9.FOCUS11180
   Eck JC, 2004, CLIN SPORT MED, V23, P367, DOI 10.1016/j.csm.2004.03.002
   El Rassi G, 2005, AM J SPORT MED, V33, P1688, DOI 10.1177/0363546505275645
   Fellander-Tsai L, 1998, CLIN J SPORT MED, V8, P232, DOI 10.1097/00042752-199807000-00012
   Floman Y, 2000, SPINE, V25, P342, DOI 10.1097/00007632-200002010-00014
   Gregory PL, 2004, EUR SPINE J, V13, P503, DOI 10.1007/s00586-004-0696-2
   Hanson DS, 2002, SPINE, V27, P1982, DOI 10.1097/00007632-200209150-00005
   Hu SS, 2008, J BONE JOINT SURG AM, V90A, P656
   Kakiuchi M, 1997, J BONE JOINT SURG AM, V79A, P818, DOI 10.2106/00004623-199706000-00003
   Keene J S, 1989, J Spinal Disord, V2, P190
   Kobayashi A, 2013, AM J SPORT MED, V41, P169, DOI 10.1177/0363546512464946
   Kurd MF, 2007, J SPINAL DISORD TECH, V20, P560, DOI 10.1097/BSD.0b013e31803dcddd
   LENKE LG, 1992, J SPINAL DISORD, V5, P433, DOI 10.1097/00002517-199212000-00008
   MATTHIASS HH, 1986, CLIN ORTHOP RELAT R, P34
   McCleary Michael D, 2007, Curr Sports Med Rep, V6, P62
   MICHELI LJ, 1995, ARCH PEDIAT ADOL MED, V149, P15, DOI 10.1001/archpedi.1995.02170130017004
   Miller R, 2013, J PEDIATR ORTHOPED, V33, P282, DOI 10.1097/BPO.0b013e318287fffb
   Miller SF, 2004, AM J SPORT MED, V32, P928, DOI 10.1177/0363546503262194
   Molinari MRW, 1999, SPINE, V24, P1701, DOI 10.1097/00007632-199908150-00012
   MORITA T, 1995, J BONE JOINT SURG BR, V77B, P620, DOI 10.1302/0301-620X.77B4.7615609
   MORSCHER E, 1984, ARCH ORTHOP TRAUM SU, V103, P175, DOI 10.1007/BF00435550
   Newton PO, 1997, J PEDIATR ORTHOPED, V17, P754, DOI 10.1097/00004694-199711000-00010
   Noggle JC, 2008, NEUROSURG FOCUS, V25, DOI 10.3171/FOC/2008/25/8/E15
   O'Sullivan PB, 2006, MANUAL THER, V11, P264, DOI 10.1016/j.math.2005.04.004
   Park Y, 2013, CLIN ORTHOP RELAT RE
   PETTINE KA, 1993, SPINE, V18, P436
   PIZZUTILLO PD, 1986, J PEDIATR ORTHOPED, V6, P311, DOI 10.1097/01241398-198605000-00010
   Rubery PT, 2002, SPINE, V27, P423, DOI 10.1097/00007632-200202150-00019
   Sairyo K, 2006, SPINE, V31, P206, DOI 10.1097/01.brs.0000195161.60549.67
   SARASTE H, 1987, J PEDIATR ORTHOPED, V7, P631
   SEITSALO S, 1988, SPINE, V13, P899, DOI 10.1097/00007632-198808000-00005
   SEITSALO S, 1991, SPINE, V16, P417, DOI 10.1097/00007632-199104000-00004
   Shaffer B, 1997, J SPINAL DISORD, V10, P365
   SHERMAN F C, 1979, Spine, V4, P59, DOI 10.1097/00007632-197901000-00010
   Shipley JA, 1998, J BONE JOINT SURG BR, V80B, P662, DOI 10.1302/0301-620X.80B4.8323
   Standaert CJ, 2007, ARCH PHYS MED REHAB, V88, P537, DOI 10.1016/j.apmr.2007.01.007
   Sutton JH, 2012, J SPINAL DISORD TECH, V25, P422, DOI 10.1097/BSD.0b013e318236ba6c
   Swan Justin, 2006, Spine J, V6, P606, DOI 10.1016/j.spinee.2006.02.032
   Sys J, 2001, EUR SPINE J, V10, P498, DOI 10.1007/s005860100326
   Transfeldt EE, 2007, SPINE, V32, pS126, DOI 10.1097/BRS.0b013e318145b353
   Ulibarri JA, 2006, SPINE, V31, P2067, DOI 10.1097/01.brs.0000231777.24270.2b
   VIDEMAN T, 1995, SPINE, V20, P699, DOI 10.1097/00007632-199503150-00011
   Vrable A, 2009, AM J PHYS MED REHAB, V88, P156, DOI 10.1097/PHM.0b013e31819515c0
   Wang JA, 2010, EUR SPINE J, V19, P1780, DOI 10.1007/s00586-010-1404-z
   Widi GA, 2013, CASE REP MED, V2013, DOI 10.1155/2013/659078
   Yamaguchi KT, 2012, J CHILD ORTHOP, V6, P237, DOI 10.1007/s11832-012-0409-z
NR 58
TC 3
Z9 3
U1 0
U2 38
PU W B SAUNDERS CO-ELSEVIER INC
PI PHILADELPHIA
PA 1600 JOHN F KENNEDY BOULEVARD, STE 1800, PHILADELPHIA, PA 19103-2899 USA
SN 1060-1872
EI 1557-9794
J9 OPER TECHN SPORT MED
JI Oper. Tech. Sports Med.
PD SEP
PY 2013
VL 21
IS 3
BP 177
EP 184
DI 10.1053/j.otsm.2013.10.001
PG 8
WC Sport Sciences; Surgery
WE Science Citation Index Expanded (SCI-EXPANDED)
SC Sport Sciences; Surgery
GA 277EA
UT WOS:000328800600007
DA 2022-11-02
ER

PT J
AU Gould, HP
   Winkelman, RD
   Tanenbaum, JE
   Hu, E
   Haines, CM
   Hsu, WK
   Kalfas, IH
   Savage, JW
   Schickendantz, MS
   Mroz, TE
AF Gould, Heath P.
   Winkelman, Robert D.
   Tanenbaum, Joseph E.
   Hu, Emily
   Haines, Colin M.
   Hsu, Wellington K.
   Kalfas, Iain H.
   Savage, Jason W.
   Schickendantz, Mark S.
   Mroz, Thomas E.
TI Epidemiology, Treatment, and Performance-Based Outcomes in American
   Professional Baseball Players With Symptomatic Spondylolysis and Isthmic
   Spondylolisthesis
SO AMERICAN JOURNAL OF SPORTS MEDICINE
LA English
DT Article
DE spondylolysis; spondylolisthesis; pars defect; pars fracture; pars
   injury; professional; baseball; performance-based outcomes
ID LOW-BACK-PAIN; LUMBAR SPONDYLOLYSIS; SCREW REPAIR; SPINE; ABNORMALITIES;
   HERNIATION; DEFECTS; RETURN
AB Background: Repetitive lumbar hyperextension and rotation during athletic activity affect the structural integrity of the lumbar spine. While many sports have been associated with an increased risk of developing a pars defect, few previous studies have systematically investigated spondylolysis and spondylolisthesis in professional baseball players. Purpose: To characterize the epidemiology and treatment of symptomatic lumbar spondylolysis and isthmic spondylolisthesis in American professional baseball players. We also sought to report the return-to-play (RTP) and performance-based outcomes associated with the diagnosis of a pars defect in this elite athlete population. Study Design: Descriptive epidemiology study. Methods: A retrospective cohort study was conducted among all Major and Minor League Baseball (MLB and MiLB, respectively) players who had low back pain and underwent lumbar spine imaging between 2011 and 2016. Players with radiological evidence of a pars defect (with or without listhesis) were included. Analyses were conducted to assess the association between player-specific characteristics and RTP time. Baseball performance metrics were also compared before and after the injury episode to determine whether there was an association between the diagnosis of a pars defect and diminished player performance. Results: During the study period of 6 MLB seasons, 272 professional baseball players had low back pain and underwent lumbar spine imaging. Overall, 75 of these athletes (27.6%) received a diagnosis of pars defect. All affected athletes except one (98.7%) successfully returned to professional baseball, with a median RTP time of 51 days. Players with spondylolisthesis returned to play faster than those with spondylolysis, MLB athletes returned faster than MiLB athletes, and position players returned faster than pitchers. Athletes with a diagnosed pars defect did not show a significant decline in performance after returning to competition after their injury episode. Conclusion: Lumbar pars defects were a common cause of low back pain in American professional baseball players. The vast majority of affected athletes were able to return to competition without demonstrating a significant decline in baseball performance.
C1 [Gould, Heath P.; Winkelman, Robert D.; Tanenbaum, Joseph E.; Hu, Emily; Haines, Colin M.; Kalfas, Iain H.; Savage, Jason W.; Schickendantz, Mark S.; Mroz, Thomas E.] Cleveland Clin, Cleveland, OH 44106 USA.
   [Gould, Heath P.] MedStar Union Mem Hosp, 3333 North Calvert St,Suite 400, Baltimore, MD 21218 USA.
   [Winkelman, Robert D.; Tanenbaum, Joseph E.] Case Western Reserve Univ, Cleveland, OH 44106 USA.
   [Haines, Colin M.] Virginia Spine Inst, Reston, VA USA.
   [Hsu, Wellington K.] Northwestern Univ, Chicago, IL 60611 USA.
RP Gould, HP (通讯作者)，MedStar Union Mem Hosp, 3333 North Calvert St,Suite 400, Baltimore, MD 21218 USA.
EM heath.gould@gmail.com
CR Bartochowski Lukasz, 2017, Eur J Orthop Surg Traumatol, V27, P1011, DOI 10.1007/s00590-017-1974-0
   Bennett DL, 2006, SKELETAL RADIOL, V35, P503, DOI 10.1007/s00256-006-0083-7
   Bono CM, 2004, J BONE JOINT SURG AM, V86A, P382, DOI 10.2106/00004623-200402000-00027
   Bouras Theodoros, 2015, Eur J Orthop Surg Traumatol, V25 Suppl 1, pS167, DOI 10.1007/s00590-014-1560-7
   Buck J E, 1970, J Bone Joint Surg Br, V52, P432
   Conroy DE, 2016, OBES RES CLIN PRACT, V10, P610, DOI 10.1016/j.orcp.2016.09.003
   Crewe H, 2012, J SCI MED SPORT, V15, P190, DOI 10.1016/j.jsams.2011.11.251
   Debnath UK, 2003, J BONE JOINT SURG BR, V85B, P244, DOI 10.1302/0301-620X.85B2.13074
   Drazin D, 2011, NEUROSURG FOCUS, V31, DOI 10.3171/2011.9.FOCUS11180
   Earhart JS, 2012, ORTHOPEDICS, V35, P43, DOI 10.3928/01477447-20111122-40
   Engstrom CM, 2007, MED SCI SPORT EXER, V39, P28, DOI 10.1249/01.mss.0000241642.82725.ac
   Gillis CC, 2015, CLIN NEUROL NEUROSUR, V139, P29, DOI 10.1016/j.clineuro.2015.08.024
   HARDCASTLE P, 1992, J BONE JOINT SURG BR, V74, P421, DOI 10.1302/0301-620X.74B3.1587894
   Hioki A, 2012, SPINE, V37, P802, DOI 10.1097/BRS.0b013e318232303a
   Hsu WK, 2011, SPINE J, V11, P180, DOI 10.1016/j.spinee.2010.12.009
   Hutchinson MR, 1999, MED SCI SPORT EXER, V31, P1686, DOI 10.1097/00005768-199911000-00027
   Iwamoto J, 2004, SCAND J MED SCI SPOR, V14, P346, DOI 10.1111/j.1600-0838.2004.00379.x
   JACKSON DW, 1976, CLIN ORTHOP RELAT R, P68
   Kobayashi A, 2013, AM J SPORT MED, V41, P169, DOI 10.1177/0363546512464946
   Kolcun JPG, 2017, ASIAN SPINE J, V11, P832, DOI 10.4184/asj.2017.11.5.832
   Krych AJ, 2012, MED SCI SPORT EXER, V44, P193, DOI 10.1249/MSS.0b013e31822d7599
   Matsumoto M., 2006, RINSHOU SPORTS IGAKU, V23, P1301
   Maurer M, 2011, AM J SPORT MED, V39, P392, DOI 10.1177/0363546510381365
   MCCARROLL JR, 1986, AM J SPORT MED, V14, P404, DOI 10.1177/036354658601400513
   Menga EN, 2014, SPINE, V39, P104, DOI 10.1097/BRS.0000000000000043
   Nair R, 2015, CLIN ORTHOP RELAT R, V473, P1971, DOI 10.1007/s11999-014-3762-z
   Overley SC, 2018, GLOB SPINE J, V8, P190, DOI 10.1177/2192568217734520
   Petron DJ, 2012, CURR SPORT MED REP, V11, P335, DOI 10.1249/JSR.0b013e3182770585
   Pollack KM, 2016, AM J EPIDEMIOL, V183, P490, DOI 10.1093/aje/kwv348
   Roberts DW, 2011, ORTHOPEDICS, V34, P602, DOI 10.3928/01477447-20110627-23
   Rossi F., 2001, RADIOGRAPHY, V7, P37, DOI DOI 10.1053/RADI.2000.0299
   Rumball JS, 2005, SPORTS MED, V35, P537, DOI 10.2165/00007256-200535060-00005
   Schroeder GD, 2016, EUR SPINE J, V25, P2842, DOI 10.1007/s00586-016-4647-5
   Selhorst M, 2019, CLIN J SPORT MED, V29, P421, DOI 10.1097/JSM.0000000000000546
   Selhorst M, 2017, CLIN J SPORT MED, V27, P296, DOI 10.1097/JSM.0000000000000334
   SEMON RL, 1981, SPINE, V6, P172, DOI 10.1097/00007632-198103000-00012
   Singh H, 2018, J APPL BIOMECH, V34, P429, DOI 10.1123/jab.2017-0230
   Snyder LA, 2014, J NEUROSURG-SPINE, V21, P329, DOI 10.3171/2014.5.SPINE13772
   Soler T, 2000, AM J SPORT MED, V28, P57, DOI 10.1177/03635465000280012101
   Sys J, 2001, EUR SPINE J, V10, P498, DOI 10.1007/s005860100326
   Wakitani S, 1988, CENT JPN J ORTHOP TR, V31, P538
NR 41
TC 5
Z9 5
U1 0
U2 12
PU SAGE PUBLICATIONS INC
PI THOUSAND OAKS
PA 2455 TELLER RD, THOUSAND OAKS, CA 91320 USA
SN 0363-5465
EI 1552-3365
J9 AM J SPORT MED
JI Am. J. Sports Med.
PD SEP
PY 2020
VL 48
IS 11
BP 2765
EP 2773
AR 0363546520945727
DI 10.1177/0363546520945727
EA AUG 2020
PG 9
WC Orthopedics; Sport Sciences
WE Science Citation Index Expanded (SCI-EXPANDED)
SC Orthopedics; Sport Sciences
GA NI3RK
UT WOS:000559714800001
PM 32795194
DA 2022-11-02
ER

PT J
AU Andersson, GBJ
AF Andersson, GBJ
TI What are the age-related changes in the spine?
SO BAILLIERES CLINICAL RHEUMATOLOGY
LA English
DT Article
DE lumbar spine; age-related changes; disc degeneration; osteophyte
   formation; facet osteoarthritis; degenerative spondylolisthesis;
   spondylolysis; stenosis
ID LOW-BACK-PAIN; DISK DEGENERATION; INTERVERTEBRAL-DISK;
   MAGNETIC-RESONANCE; LUMBAR SPINE; FOLLOW-UP; MODEL
C1 Rush Presbyterian St Lukes Med Ctr, Dept Orthoped Surg, Chicago, IL 60612 USA.
RP Andersson, GBJ (通讯作者)，Rush Presbyterian St Lukes Med Ctr, Dept Orthoped Surg, 1653 W Congress Pkwy, Chicago, IL 60612 USA.
CR ADAMS MA, 1982, SPINE, V7, P184, DOI 10.1097/00007632-198205000-00002
   ANDERSON GBJ, 1989, LUMBAR SPINE SYNDROM, P1
   ANDERSSON GBJ, 1992, LUMBAR SPINAL STENOS, P1
   Andersson Gunnar B. J., 1997, P93
   BIERINGSORENSEN F, 1985, SPINE, V10, P445, DOI 10.1097/00007632-198506000-00008
   BUTLER D, 1990, SPINE, V15, P111, DOI 10.1097/00007632-199002000-00012
   BYWATERS ECG, 1982, IDIOPATHIC LOW BACK, P144
   CAPLAN PS, 1966, ARTHRITIS RHEUM, V9, P693, DOI 10.1002/art.1780090506
   COVENTRY MB, 1945, J BONE JOINT SURG, V27, P105
   COVENTRY MB, 1945, J BONE JOINT SURG, V27, P233
   COVENTRY MB, 1945, J BONE JOINT SURG, V27, P460
   DUNLOP RB, 1984, J BONE JOINT SURG BR, V66, P706, DOI 10.1302/0301-620X.66B5.6501365
   FARFAN HF, 1972, J BONE JOINT SURG AM, VA 54, P492, DOI 10.2106/00004623-197254030-00004
   FARFAN HF, 1970, J BONE JOINT SURG AM, VA 52, P468, DOI 10.2106/00004623-197052030-00006
   FRYMOYER JW, 1984, J BONE JOINT SURG AM, V66A, P1048, DOI 10.2106/00004623-198466070-00011
   GORDON SJ, 1991, SPINE, V16, P450, DOI 10.1097/00007632-199104000-00011
   HANSSON TH, 1992, LUMBAR SPINAL STENOS, P121
   HILTON RC, 1984, ANN RHEUM DIS, V43, P302, DOI 10.1136/ard.43.2.302
   HIRSCH C., 1953, ACTA ORTHOPAED SCAND, V22, P184
   HULT L, 1954, ACTA ORTHOPAEDICA S, V17, pS1
   HULT L, 1954, ACTA ORTHOPAEDICA S, V16, pS1
   INGELMARK BE, 1959, ACTA ANATOMICA S36, V38, pS12
   KELLGREN JH, 1958, ANN RHEUM DIS, V17, P388, DOI 10.1136/ard.17.4.388
   KELLGREN JH, 1952, BRIT J IND MED, V9, P197
   KELSEY JL, 1980, SPINE, V5, P133, DOI 10.1097/00007632-198003000-00007
   KIRKALDY-WILLIS W H, 1978, Spine, V3, P319, DOI 10.1097/00007632-197812000-00004
   KIRKALDYWILLIS WH, 1983, MANAGING LOW BACK PA, P1
   Lawrence JS, 1955, BRIT J IND MED, V12, P249
   LAWRENCE JS, 1966, ANN RHEUM DIS, V25, P1
   LAWRENCE JS, 1961, BRIT J IND MED, V18, P270
   LAWRENCE JS, 1969, ANN RHEUM DIS, V28, P121, DOI 10.1136/ard.28.2.121
   LEWIN T, 1964, ACTA ORTHOPAEDICA S, V73, pS1
   MILLER JM, 1988, SYST BOT, V13, P173, DOI 10.2307/2419093
   NATARAJAN RN, 1994, SPINE, V19, P259, DOI 10.1097/00007632-199402000-00001
   NATHAN H, 1962, J BONE JOINT SURG AM, V44, P243, DOI 10.2106/00004623-196244020-00003
   NOREN R, 1991, SPINE, V16, P530, DOI 10.1097/00007632-199105000-00008
   OSTI OL, 1990, SPINE, V15, P762, DOI 10.1097/00007632-199008000-00005
   POPE MH, 1991, OCCUPATIONAL LOW BAC, P1
   POWELL MC, 1986, LANCET, V2, P1366
   RIIHIMAKI H, 1989, SCAND J WORK ENV HEA, V15, P415, DOI 10.5271/sjweh.1836
   SALMINEN JJ, 1993, J SPINAL DISORD, V6, P386, DOI 10.1097/00002517-199306050-00003
   SARASTE H, 1987, J PEDIATR ORTHOPED, V7, P631
   Schmorl G.C., 1971, HUMAN SPINE HLTH DIS
   SCHONSTROM N, 1989, J ORTHOPAED RES, V7, P115, DOI 10.1002/jor.1100070116
   SCHONSTROM NSR, 1985, SPINE, V10, P806, DOI 10.1097/00007632-198511000-00005
   SPANGFORT EV, 1972, ACTA ORTHOPAEDICA S, V142, pS1
   SVARD L, 1991, SPINE, V16, P437
   TORGERSON WR, 1976, J BONE JOINT SURG AM, V58, P850, DOI 10.2106/00004623-197658060-00017
   Vernon-Roberts B., 1988, BIOL INTERVERTEBRAL, P73
   VERNONROBERTS B, 1977, RHEUMATOL REHABIL, V16, P13, DOI 10.1093/rheumatology/16.1.13
   VERNONROBERTS B, 1991, LUMBAR SPINAL STENOS, P57
   VIDEMAN T, 1990, SPINE, V15, P728, DOI 10.1097/00007632-199008010-00002
   VIDEMAN T, 1994, LONG TERM EFFECTS PH
   WIIKERI M, 1978, SCANDINAVIAN J W S1, V4, pS47
   WIKSTROM G, 1978, SCANDINAVIAN J WO S1, V4, pS47
   Wiltse L L, 1971, Orthop Clin North Am, V2, P569
NR 56
TC 23
Z9 25
U1 0
U2 4
PU BAILLIERE TINDALL
PI LONDON
PA 24-28 OVAL RD, LONDON NW1 7DX, ENGLAND
SN 0950-3579
J9 BAILLIERE CLIN RHEUM
JI Baillieres Clin. Rheumatol.
PD FEB
PY 1998
VL 12
IS 1
BP 161
EP 173
DI 10.1016/S0950-3579(98)80010-1
PG 13
WC Rheumatology
WE Science Citation Index Expanded (SCI-EXPANDED)
SC Rheumatology
GA ZV026
UT WOS:000074260900009
PM 9668961
DA 2022-11-02
ER

PT J
AU Wang, JM
   Kim, DJ
   Yun, YH
AF Wang, JM
   Kim, DJ
   Yun, YH
TI Posterior pedicular screw instrumentation and anterior interbody fusion
   in adult lumbar spondylolysis or grade I spondylolisthesis with
   segmental instability
SO JOURNAL OF SPINAL DISORDERS
LA English
DT Article
DE adult spondylolysis; segmental instability; posterior pedicular screw
   fixation; anterior interbody fusion
ID ISTHMIC SPONDYLOLISTHESIS; REPAIR
AB Between 1988 and 1993, we treated 21 adults with symptomatic lumbar spondylolysis by a combined surgery of posterior stabilization and anterior interbody fusion. Our indication for this combined surgery was persistent pain that was unresponsive to conservative measures and segmental instability on flexion-extension roentgenogram. The patients' mean age at the time of surgery was 34 years (range 24-42 years). All patients showed degenerated disks on preoperative magnetic resonance imaging. The mean follow-up period was 30.4 months. The clinical result was excellent or good in 95%, and the radiographic fusion was successful in 95%. Prolonged pain at the donor site was the most common complication, which usually disappeared by 3 months after the operation. We recommend the combined surgery of posterior instrumentation and anterior fusion to stabilize symptomatic adult lumbar spondylolysis.
C1 EWHA WOMANS UNIV, COLL MED, DEPT ORTHOPAED SURG, SEOUL, SOUTH KOREA.
CR BRADFORD DS, 1985, SPINE, V10, P673, DOI 10.1097/00007632-198509000-00014
   Buck J E, 1970, J Bone Joint Surg Br, V52, P432
   CHENG CL, 1989, J BONE JOINT SURG BR, V71, P264, DOI 10.1302/0301-620X.71B2.2925745
   CLOWARD RB, 1981, CLIN ORTHOP RELAT R, P74
   CYRON BM, 1978, J BONE JOINT SURG BR, V60, P234, DOI 10.1302/0301-620X.60B2.659472
   DAVIS IS, 1972, CLIN ORTHOP RELAT R, P46, DOI 10.1097/00003086-197210000-00007
   DIETRICH M, 1985, SPINE, V10, P532, DOI 10.1097/00007632-198507000-00007
   EDELSON JG, 1986, J BONE JOINT SURG BR, V68, P596, DOI 10.1302/0301-620X.68B4.3733837
   GROBLER J, 1991, ADULT SPINE, P1655
   HENSINGER RN, 1989, J BONE JOINT SURG AM, V71A, P1098, DOI 10.2106/00004623-198971070-00020
   JOHNSON GV, 1992, J BONE JOINT SURG BR, V74, P426, DOI 10.1302/0301-620X.74B3.1587895
   KANEDA K, 1985, SPINE, V10, P383, DOI 10.1097/00007632-198505000-00016
   MORSCHER E, 1984, ARCH ORTHOP TRAUM SU, V103, P175, DOI 10.1007/BF00435550
   Newman P H, 1973, J Bone Joint Surg Br, V55, P7
   NICOL RO, 1986, SPINE, V11, P1027, DOI 10.1097/00007632-198612000-00011
   OHMORI K, 1992, NEUROSURGERY, V30, P379, DOI 10.1227/00006123-199203000-00011
   QUINNELL RC, 1983, CLIN RADIOL, V34, P405, DOI 10.1016/S0009-9260(83)80224-4
   ROMBOLD C, 1966, J BONE JOINT SURG AM, VA 48, P1282, DOI 10.2106/00004623-196648070-00003
   TAKEDA M, 1985, CLIN ORTHOP RELAT R, V193, P120
   TROUP JDG, 1976, CLIN ORTHOP RELAT R, V117, P59
   TURNER RH, 1971, J BONE JOINT SURG AM, VA 53, P1298, DOI 10.2106/00004623-197153070-00005
   White AA., 1990, CLIN BIOMECHANICS SP
   WINTER M, 1989, ARCH ORTHOP TRAUM SU, V108, P96, DOI 10.1007/BF00932163
NR 23
TC 24
Z9 27
U1 0
U2 1
PU LIPPINCOTT WILLIAMS & WILKINS
PI PHILADELPHIA
PA TWO COMMERCE SQ, 2001 MARKET ST, PHILADELPHIA, PA 19103 USA
SN 0895-0385
J9 J SPINAL DISORD
JI J. Spinal Disord.
PD APR
PY 1996
VL 9
IS 2
BP 83
EP 88
PG 6
WC Clinical Neurology; Orthopedics
WE Science Citation Index Expanded (SCI-EXPANDED)
SC Neurosciences & Neurology; Orthopedics
GA UR685
UT WOS:A1996UR68500001
PM 8793773
DA 2022-11-02
ER

PT J
AU Beadon, K
   Johnston, JD
   Siggers, K
   Itshayek, E
   Cripton, PA
AF Beadon, Katie
   Johnston, James D.
   Siggers, Kevin
   Itshayek, Eyal
   Cripton, Peter A.
TI A Repeatable Ex Vivo Model of Spondylolysis and Spondylolisthesis
SO SPINE
LA English
DT Article
DE spondylolysis; spondylolisthesis; cyclic; ex vivo; lumbar spine;
   biomechanical model
ID LUMBAR SPINE; ISTHMIC SPONDYLOLISTHESIS; TRUNK DYNAMICS; LOAD;
   EXERTIONS; MECHANICS; ETIOLOGY; PORCINE; ANATOMY; ADULTS
AB Study Design. An ex vivo biomechanical study using porcine spinal segments.
   Objective. To produce a biomechanical model of both spondylolysis and spondylolisthesis using an accelerated cyclic loading model with intermittent impulse loads.
   Summary of Background Data. Only a few models of spondylolisthesis appropriate for biomechanical testing have been presented previously. Past modeling attempts have largely required nonphysiologic gross fracture of the pars before testing and have resulted in nonphysiologic endplate fracture. In these tests no clinically relevant spondylolisthesis was seen at the end of testing. A reproducible, clinically relevant model of both spondylolysis and spondylolisthesis would allow study of these disease processes, and facilitate the development and evaluation of advanced spinal implants optimized specifically for these pathologies.
   Methods. Five porcine lumbar functional spinal units were tested ( 2 L4-L5, 3 L6-S1) after small notches had been created in the pars and after the disc had specific collagen fibers in the anterior anulus sectioned. Specimens were loaded with a constant cranial-caudal compressive force of 300 N and the application of cyclic anterior shear loads between 300 and 600 N with intermittent impulse loads to 1500 N until pars fracture occurred. Elevated cyclic loading then continued between 500 and 800 N.
   Results. All specimens displayed bilateral pars fracture with the fractures passing through the points of notching and no damage to endplates or facet joints. Clinically-relevant Grade II spondylolisthesis was achieved in all 5 specimens. The mean slip at the conclusion of testing was 33%.
   Conclusion. Cyclic shear loading with intermittent impulse loads can reliably create fracture in the pars inter-articularis in ex vivo porcine spine segments. Subsequent cyclic anterior motion of the superior vertebra results in clinically-relevant spondylolysis and spondylolisthesis.
C1 [Beadon, Katie; Johnston, James D.; Siggers, Kevin; Cripton, Peter A.] Univ British Columbia, Dept Mech Engn, Injury Biomech Lab, Vancouver, BC V6T 1Z4, Canada.
   [Beadon, Katie; Johnston, James D.; Siggers, Kevin; Cripton, Peter A.] Univ British Columbia, Dept Mech Engn, Div Orthoped Engn Res, Vancouver, BC V6T 1Z4, Canada.
   [Beadon, Katie; Johnston, James D.; Siggers, Kevin; Cripton, Peter A.] Univ British Columbia, Dept Orthoped, Vancouver, BC V6T 1Z4, Canada.
   [Beadon, Katie; Johnston, James D.; Siggers, Kevin; Cripton, Peter A.] Univ British Columbia, Dept Int Collaborat Repair Discoveries ICORD, Vancouver, BC V6T 1Z4, Canada.
   [Siggers, Kevin] Univ British Columbia, Dept Met Engn, Vancouver, BC V6T 1Z4, Canada.
   [Itshayek, Eyal] Univ British Columbia, Dept Orthopaed, Div Orthopaed Spine Surg, Vancouver, BC V6T 1Z4, Canada.
RP Cripton, PA (通讯作者)，Univ British Columbia, Dept Mech Engn, Injury Biomech Lab, 6250 Appl Sci Lane, Vancouver, BC V6T 1Z4, Canada.
EM cripton@mech.ubc.ca
RI Cripton, Peter Alec/AAC-8268-2020
OI Cripton, Peter Alec/0000-0002-5067-0833; Johnston,
   James/0000-0003-0804-2398; Beadon, Katie/0000-0003-4005-0080
CR Alexander M J, 1985, Can J Appl Sport Sci, V10, P1
   [Anonymous], SPINE
   Chen YL, 2000, ERGONOMICS, V43, P744, DOI 10.1080/001401300404715
   Crawford NR, 2001, J NEUROSURG, V94, P45, DOI 10.3171/spi.2001.94.1.0045
   CYRON BM, 1978, J BONE JOINT SURG BR, V60, P234, DOI 10.1302/0301-620X.60B2.659472
   CYRON BM, 1977, THESIS POLYTECHNIC C
   Dickey JP, 2003, VET COMP ORTHOPAED, V16, P44
   FARFAN HF, 1976, CLIN ORTHOP RELAT R, P40
   FARFAN HF, 1980, SPINE, V5, P412, DOI 10.1097/00007632-198009000-00004
   Fathallah FA, 1998, SPINE, V23, P706, DOI 10.1097/00007632-199803150-00012
   Ferguson SA, 2002, ERGONOMICS, V45, P399, DOI 10.1080/00140130210123507
   Floman Y, 2000, SPINE, V25, P342, DOI 10.1097/00007632-200002010-00014
   FREDRICKSON BE, 1984, J BONE JOINT SURG AM, V66A, P699, DOI 10.2106/00004623-198466050-00008
   Frei H, 2001, SPINE, V26, P2080, DOI 10.1097/00007632-200110010-00007
   Gallagher S, 2005, SPINE, V30, P2265, DOI 10.1097/01.brs.0000182086.33984.b3
   Gardner-Morse Mark G, 2002, Stud Health Technol Inform, V91, P167
   GOEL VK, 1990, BIOMECHANICS SPINE C, P200
   Granata KP, 1999, CLIN BIOMECH, V14, P367, DOI 10.1016/S0268-0033(99)00004-2
   GROBLER JL, 1993, SPINE, V18, P80
   HACKLEY DR, 1993, CLIN SPORT MED, V12, P465
   Hammerberg KW, 2005, SPINE, V30, pS4, DOI 10.1097/01.brs.0000155576.62159.1c
   Hanson DS, 2002, SPINE, V27, P2026, DOI 10.1097/00007632-200209150-00011
   HUTTON W C, 1977, Spine, V2, P202, DOI 10.1097/00007632-197709000-00006
   HW Meyerding, 1932, SURG GYNECOL OBSTET, V54, P371
   Kajiura K, 2001, SPINE, V26, P2208, DOI 10.1097/00007632-200110150-00010
   Kettler A, 2007, EUR SPINE J, V16, P2186, DOI 10.1007/s00586-007-0485-9
   Kingma I, 2004, ERGONOMICS, V47, P1365, DOI 10.1080/00140130410001714742
   KIRKALDYWILLIS WH, 1974, CLIN ORTHOP RELAT R, V99, P30, DOI DOI 10.1097/00003086-197403000-00004
   Konz R J, 2001, Spine (Phila Pa 1976), V26, pE38, DOI 10.1097/00007632-200102150-00003
   Kouwenhoven JWM, 2007, SPINE, V32, P2545, DOI 10.1097/BRS.0b013e318158cd86
   Krismer M, 1996, SPINE, V21, P2551, DOI 10.1097/00007632-199611150-00004
   Kulund D N, 1978, Phys Sportsmed, V6, P111, DOI 10.1080/00913847.1978.11948407
   Labelle H, 2005, SPINE, V30, pS27, DOI 10.1097/01.brs.0000155560.92580.90
   Marras WS, 1997, SPINE, V22, P2564, DOI 10.1097/00007632-199711010-00019
   MICHELI LJ, 1995, ARCH PEDIAT ADOL MED, V149, P15, DOI 10.1001/archpedi.1995.02170130017004
   O'Brien Michael F, 2003, Instr Course Lect, V52, P511
   PANJABI MM, 1993, SPINE, V18, P1298, DOI 10.1097/00007632-199308000-00009
   Panjabi MM., 1990, CLIN BIOMECHANICS SP, P1
   Patwardhan Avinash, 2002, Stud Health Technol Inform, V91, P322
   Sairyo K, 1998, SPINE, V23, P1442, DOI 10.1097/00007632-199807010-00002
   SARASTE H, 1993, ACTA ORTHOP SCAND, V64, P84, DOI 10.3109/17453679309160129
   Schwab FJ, 1997, SPINE, V22, P1661, DOI 10.1097/00007632-199707150-00026
   STINSON JT, 1999, ATHL THER TODAY, V4, P36
   Stokes IAF, 2003, J ELECTROMYOGR KINES, V13, P397, DOI 10.1016/S1050-6411(03)00046-4
   van Dieen JH, 2005, ERGONOMICS, V48, P411, DOI 10.1080/00140130512331332918
   WILTSE LL, 1962, J BONE JOINT SURG AM, V44, P539, DOI 10.2106/00004623-196244030-00011
NR 46
TC 16
Z9 16
U1 1
U2 3
PU LIPPINCOTT WILLIAMS & WILKINS
PI PHILADELPHIA
PA TWO COMMERCE SQ, 2001 MARKET ST, PHILADELPHIA, PA 19103 USA
SN 0362-2436
EI 1528-1159
J9 SPINE
JI SPINE
PD OCT 15
PY 2008
VL 33
IS 22
BP 2387
EP 2393
DI 10.1097/BRS.0b013e318184e775
PG 7
WC Clinical Neurology; Orthopedics
WE Science Citation Index Expanded (SCI-EXPANDED)
SC Neurosciences & Neurology; Orthopedics
GA 361FK
UT WOS:000260112700003
PM 18923313
DA 2022-11-02
ER

PT J
AU Miyagi, R
   Sairyo, K
   Sakai, T
   Dezawa, A
AF Miyagi, Ryo
   Sairyo, Koichi
   Sakai, Toshinori
   Dezawa, Akira
TI A remarkable case of hypertrophic pseudoarthrosis of the pars
   interarticularis in a young American football professional player
SO EUROPEAN JOURNAL OF ORTHOPAEDIC SURGERY AND TRAUMATOLOGY
LA English
DT Article
DE Spondylolysis; Lumbar spine; Nonunion; Hypertrophy
ID FACET JOINT ARTHROGRAPHY; LUMBAR SPONDYLOLYSIS; SPONDYLOLISTHESIS
AB Lumbar spondylolysis is a defect of the pars interarticularis regarded as a stress fracture. The bone stump around the pars defect usually appears atrophic and is fibrously united or filled with fibro cartilaginous mass, similar to long bone pseudoarthrosis. Lumbar spondylolysis sometimes causes bone growth resembling that of an osteophyte in osteoarthritis, and in elderly patients, the ragged edges result in radiculopathy around the defect. However, lumbar spondylolysis is rarely reported to cause hypertrophic changes resulting in spinal canal stenosis in young patients. In this report, we present an unprecedented radiological finding of distinctive hypertrophic change around the pars defect, which occurred in a young professional football player.
C1 [Sairyo, Koichi; Dezawa, Akira] Teikyo Univ, Dept Orthoped Surg, Sch Med, Mizonokuchi Hosp,Takatsu Ku, Kawasaki, Kanagawa 2138507, Japan.
   [Miyagi, Ryo] Univ Calif Irvine, Dept Radiol Sci, Irvine, CA 92717 USA.
   [Sakai, Toshinori] Univ Calif Irvine, Dept Orthopaed Surg, Irvine, CA USA.
RP Sairyo, K (通讯作者)，Teikyo Univ, Dept Orthoped Surg, Sch Med, Mizonokuchi Hosp,Takatsu Ku, 3-8-3 Mizonokuchi, Kawasaki, Kanagawa 2138507, Japan.
EM sairyokun@hotmail.com
CR Abe H., 1990, JPN J ORTHOP SPORTS, V9, P109
   Ferguson R J, 1974, J Sports Med, V2, P63
   FREDRICKSON BE, 1984, J BONE JOINT SURG AM, V66A, P699, DOI 10.2106/00004623-198466050-00008
   HEPPENSTALL RB, 1987, J TRAUMA, V27, P463, DOI 10.1097/00005373-198705000-00001
   MALDAGUE B, 1981, RADIOLOGY, V140, P29, DOI 10.1148/radiology.140.1.6454163
   MCCARROLL JR, 1986, AM J SPORT MED, V14, P404, DOI 10.1177/036354658601400513
   MCCORMICK CC, 1989, RADIOLOGY, V171, P193, DOI 10.1148/radiology.171.1.2928525
   MICHELI LJ, 1995, ARCH PEDIAT ADOL MED, V149, P15, DOI 10.1001/archpedi.1995.02170130017004
   Pfirrmann CWA, 2001, SPINE, V26, P1873, DOI 10.1097/00007632-200109010-00011
   Sairyo K, 2009, J BONE JOINT SURG BR, V91B, P206, DOI 10.1302/0301-620X.91B2.21256
   Sairyo K, 1998, SPINE, V23, P1442, DOI 10.1097/00007632-199807010-00002
   Sairyo K, 2011, ARCH ORTHOP TRAUMA S
   Sairyo K, 2010, AM J SPORT MED, V38, P357, DOI 10.1177/0363546509348054
   Sakai T, 2006, SPINE, V31, pE66, DOI 10.1097/01.brs.0000197650.77751.80
   Sakai T, 2009, SPINE, V34, P2346, DOI 10.1097/BRS.0b013e3181b4abbe
   SEMON RL, 1981, SPINE, V6, P172, DOI 10.1097/00007632-198103000-00012
   Stone Addison T, 2002, Spine (Phila Pa 1976), V27, pE370, DOI 10.1097/00007632-200208150-00023
   WILTSE LL, 1976, CLIN ORTHOP RELAT R, P23
   WILTSE LL, 1962, J BONE JOINT SURG AM, V44, P539, DOI 10.2106/00004623-196244030-00011
NR 19
TC 1
Z9 1
U1 0
U2 6
PU SPRINGER
PI NEW YORK
PA ONE NEW YORK PLAZA, SUITE 4600, NEW YORK, NY, UNITED STATES
SN 1633-8065
EI 1432-1068
J9 EUR J ORTHOP SURG TR
JI Eur. J. Orthop. Surg. Traumatol.
PD NOV
PY 2012
VL 22
SU 1
BP 1
EP 3
DI 10.1007/s00590-011-0868-9
PG 3
WC Orthopedics; Surgery
WE Science Citation Index Expanded (SCI-EXPANDED)
SC Orthopedics; Surgery
GA 030SI
UT WOS:000310590000001
PM 26662738
DA 2022-11-02
ER

PT J
AU Dai, LY
   Jia, LS
   Yuan, W
   Ni, B
   Zhu, HB
AF Dai, LY
   Jia, LS
   Yuan, W
   Ni, B
   Zhu, HB
TI Direct repair of defect in lumbar spondylolysis and mild isthmic
   spondylolisthesis by bone grafting, with or without facet joint fusion
SO EUROPEAN SPINE JOURNAL
LA English
DT Article
DE lumbar vertebrae; spondylolysis; spondylolisthesis; spinal fusion;
   intervertebral disc; MRI
ID MAGNETIC-RESONANCE; DISK DEGENERATION; HOOK-SCREW; FIXATION
AB Forty-six patients with lumbar spondylolysis and mild isthmic spondylolisthesis were managed with direct repair of the defect with or without facet joint fusion in the affected segment. There were 24 males and 22 females, ranging in age from 15 to 56 years (average, 38.2 years). These patients had experienced clinical symptoms due to spondylolysis for between 4 months and 20 years (average, 5.3 years). Of 46 patients, 28 had no spondylolisthesis, 11 had Meyerding grade I vertebral slippage and 7 had grade II. Direct repair of 98 defects was performed on these patients. Twenty-six patients, in whom the disc adjacent to the defect was determined as degenerative by magnetic resonance imaging (MRI), simultaneously underwent facet joint fusion; 17 in one segment and 9 in two segments. The average period of follow-up was 50 months (24-92 months). Ninety-four defects achieved bony healing. As a result, 28 patients were graded as having an excellent outcome, 15 good, and 3 fair. Bone grafting in the defects achieves union between the loose lamina and the anterior element of lumbar vertebrae, and reconstructs the anatomic structure and physiologic functions of the lumbar vertebrae. There was no significant difference in outcome between the spondylolytic/spondylolisthetic patients with non-degenerative disc, who were treated with direct repair of defect only, and those with degenerative disc, who additionally underwent a fusion procedure (P >0.05). The present series demonstrates a satisfactory result and a high rate of bony healing of the pars defect by this operative procedure in patients with lumbar spondylolysis and mild isthmic spondylolisthesis. Preoperative assessment of the disc degeneration with MRI is of great assistance in making the protocol choice of whether to opt for fusion.
C1 Shanghai Med Univ 2, Dept Orthopaed Surg, Shanghai 200092, Peoples R China.
   Second Mil Med Univ, Changzheng Hosp, Dept Orthopaed Surg, Shanghai, Peoples R China.
RP Dai, LY (通讯作者)，Shanghai Med Univ 2, Dept Orthopaed Surg, 1665 Kongjiang Rd, Shanghai 200092, Peoples R China.
EM lydai@ihw.com.cn
RI Dai, Li-Yang/C-7121-2009
CR Albassir A, 1990, Acta Orthop Belg, V56, P489
   BECKERS L, 1986, Acta Orthopaedica Belgica, V52, P819
   BRADFORD DS, 1985, SPINE, V10, P673, DOI 10.1097/00007632-198509000-00014
   Buck J E, 1970, J Bone Joint Surg Br, V52, P432
   DAI LY, 2000, IN PRESS J SPINAL DI, V13
   Deutman R, 1995, Eur Spine J, V4, P136, DOI 10.1007/BF00298235
   GIBSON MJ, 1986, J BONE JOINT SURG BR, V68, P369, DOI 10.1302/0301-620X.68B3.3733797
   Gillet P, 1999, SPINE, V24, P1252, DOI 10.1097/00007632-199906150-00014
   HAMBLY M, 1989, SPINE, V14, P455, DOI 10.1097/00007632-198904000-00024
   HEFTI F, 1992, INT ORTHOP, V16, P81
   HENDERSO.ED, 1966, J BONE JOINT SURG AM, VA 48, P619, DOI 10.2106/00004623-196648040-00001
   HW Meyerding, 1932, SURG GYNECOL OBSTET, V54, P371
   JEANNERET B, 1993, ACTA ORTHOP SCAND, V64, P111, DOI 10.3109/17453679309160138
   JOHNSON GV, 1992, J BONE JOINT SURG BR, V74, P426, DOI 10.1302/0301-620X.74B3.1587895
   Kakiuchi M, 1997, J BONE JOINT SURG AM, V79A, P818, DOI 10.2106/00004623-199706000-00003
   Kimura M., 1968, ORTHOP SURG, V19, P285
   LOUIS R, 1988, REV CHIR ORTHOP, V74, P549
   MORSCHER E, 1984, ARCH ORTHOP TRAUM SU, V103, P175, DOI 10.1007/BF00435550
   NACHEMSON A, 1976, CLIN ORTHOP RELAT R, P101
   NICOL RO, 1986, SPINE, V11, P1027, DOI 10.1097/00007632-198612000-00011
   OHMORI K, 1992, NEUROSURGERY, V30, P379, DOI 10.1227/00006123-199203000-00011
   PAAJANEN H, 1989, SPINE, V14, P982, DOI 10.1097/00007632-198909000-00012
   PEDERSEN AK, 1988, J BONE JOINT SURG AM, V70A, P15, DOI 10.2106/00004623-198870010-00004
   POUSSA M, 1993, ACTA ORTHOP SCAND, V64, P13, DOI 10.3109/17453679308994518
   ROCA J, 1989, CLIN ORTHOP RELAT R, P86
   Schlenzka D, 1993, Eur Spine J, V2, P104, DOI 10.1007/BF00302712
   SEITSALO S, 1990, J BONE JOINT SURG BR, V72, P908, DOI 10.1302/0301-620X.72B5.2211782
   SZYPRYT EP, 1989, SPINE, V14, P977, DOI 10.1097/00007632-198909000-00011
   TONINO A, 1994, ACTA ORTHOP SCAND, V65, P91, DOI 10.3109/17453679408993726
   VANDERWERF GJIM, 1985, ACTA ORTHOP SCAND, V56, P378, DOI 10.3109/17453678508994351
   WINTER M, 1989, ARCH ORTHOP TRAUM SU, V108, P96, DOI 10.1007/BF00932163
NR 31
TC 33
Z9 41
U1 0
U2 3
PU SPRINGER
PI NEW YORK
PA 233 SPRING ST, NEW YORK, NY 10013 USA
SN 0940-6719
EI 1432-0932
J9 EUR SPINE J
JI Eur. Spine J.
PD FEB
PY 2001
VL 10
IS 1
BP 78
EP 83
DI 10.1007/s005860000205
PG 6
WC Clinical Neurology; Orthopedics
WE Science Citation Index Expanded (SCI-EXPANDED)
SC Neurosciences & Neurology; Orthopedics
GA 426AW
UT WOS:000168327900013
PM 11276840
OA Green Published
DA 2022-11-02
ER

PT J
AU Aoki, Y
   Takahashi, H
   Nakajima, A
   Inoue, M
   Kubota, G
   Nakajima, T
   Sato, Y
   Saito, J
   Nakagawa, K
   Ohtori, S
AF Aoki, Yasuchika
   Takahashi, Hiroshi
   Nakajima, Arata
   Inoue, Masahiro
   Kubota, Go
   Nakajima, Takayuki
   Sato, Yusuke
   Saito, Junya
   Nakagawa, Koichi
   Ohtori, Seiji
TI Influence of Spondylolysis on Clinical Presentations in Patients With
   Lumbar Degenerative Disease
SO CUREUS
LA English
DT Article
DE spondylolysis; spondylolisthesis; lumbar spine surgery; lumbar
   degenerative disease; prognosis; prevalence; computed tomography (ct)
ID EARLY-DIAGNOSIS; BACK-PAIN; ADOLESCENTS; CHILDREN
AB Background: There is insufficient current information regarding the prognosis of patients with lumbar spondylolysis when bone union is not achieved. To examine the number, age, and surgically treated levels of patients with lumbar degenerative disease who underwent lumbar spine surgery, and to compare the results between patients with spondylolysis and without spondylolysis, a cross-sectional study was performed.
   Methods: Patients with degenerative lumbar disease who underwent lumbar spine surgery were retrospectively reviewed (n=354). The prevalence of spondylolysis was determined using CT images. Patients were divided into a spondylolysis group and a non-spondylolysis group, and the patients' age, sex, and surgically treated levels were compared between the two groups.
   Results: The prevalence of lumbar spondylolysis in the 354 patients was 6.50% (23/354). The patients' age was significantly lower in the spondylolysis group (54.2 +/- 13.5 years) than in the non-spondylolysis group (63.8 +/- 14.2). The number of surgically treated levels was significantly lower in the spondylolysis group (1.33 +/- 0.56 levels) than in the non-spondylolysis group (1.70 +/- 0.87). The percentage of patients who underwent surgery at L5-S1 was significantly higher in the spondylolysis group; whereas the percentage of patients who underwent surgery at L3-1,4 or L4-L.5 was significantly higher in the non-spondylolysis group.
   Conclusions: Our results suggest that the presence of spondylolysis may not increase the incidence of degenerative lumbar spinal disorders requiring spinal surgery. However, spondylolysis patients frequently have severe degenerative disease at one level caudal to the spondylolysis, and infrequently have multilevel lumbar degenerative disease requiring spinal surgery.
C1 [Aoki, Yasuchika; Inoue, Masahiro; Nakajima, Takayuki; Sato, Yusuke] Eastern Chiba Med Ctr, Dept Orthopaed Surg, Togane, Japan.
   [Takahashi, Hiroshi] Univ Tsukuba, Dept Orthopaed Surg, Tsukuba, Ibaraki, Japan.
   [Nakajima, Arata; Saito, Junya; Nakagawa, Koichi] Toho Univ, Dept Orthopaed Surg, Sakura Med Ctr, Sakura, Japan.
   [Kubota, Go] Sawara Prefectural Hosp, Dept Orthopaed Surg, Katori, Japan.
   [Ohtori, Seiji] Chiba Univ, Grad Sch Med, Dept Orthopaed Surg, Chiba, Japan.
RP Aoki, Y (通讯作者)，Eastern Chiba Med Ctr, Dept Orthopaed Surg, Togane, Japan.
EM yasuaoki35@fc4.so-net.ne.jp
RI Takahashi, Hiroshi/ABI-6573-2020
OI Takahashi, Hiroshi/0000-0002-3497-4802; Aoki,
   Yasuchika/0000-0002-1018-9527
CR Aoki Y, 2020, SCI REP-UK, V10, DOI 10.1038/s41598-020-63784-0
   Beutler WJ, 2003, SPINE, V28, P1027, DOI 10.1097/00007632-200305150-00014
   Brooks BK, 2010, SKELETAL RADIOL, V39, P669, DOI 10.1007/s00256-009-0825-4
   Fujii K, 2004, J BONE JOINT SURG BR, V86B, P225, DOI 10.1302/0301-620X.86B2.14339
   Lemoine T, 2018, EUR SPINE J, V27, P1067, DOI 10.1007/s00586-017-5339-5
   MICHELI LJ, 1995, ARCH PEDIAT ADOL MED, V149, P15, DOI 10.1001/archpedi.1995.02170130017004
   Sairyo K, 2006, SPINE, V31, P206, DOI 10.1097/01.brs.0000195161.60549.67
   Sairyo K, 2006, CLIN BIOMECH, V21, P1020, DOI 10.1016/j.clinbiomech.2006.06.011
   Sairyo K, 2012, J NEUROSURG-SPINE, V16, P610, DOI 10.3171/2012.2.SPINE10914
   Sairyo K, 2009, ARCH ORTHOP TRAUM SU, V129, P1433, DOI 10.1007/s00402-008-0795-3
   Sakai T, 2010, J ORTHOP SCI, V15, P281, DOI 10.1007/s00776-010-1454-4
   Sakai T, 2009, SPINE, V34, P2346, DOI 10.1097/BRS.0b013e3181b4abbe
   Seitsalo S, 1997, Eur Spine J, V6, P393, DOI 10.1007/BF01834066
   Sonne-Holm S, 2007, EUR SPINE J, V16, P821, DOI 10.1007/s00586-006-0250-5
   Sugiura S, 2015, SPINE, V40, pE29, DOI 10.1097/BRS.0000000000000657
   YAMANE T, 1993, J BONE JOINT SURG BR, V75, P764, DOI 10.1302/0301-620X.75B5.8376435
NR 16
TC 0
Z9 0
U1 0
U2 3
PU CUREUS INC
PI PALO ALTO
PA PO BOX 61002, PALO ALTO, CA 94306 USA
EI 2168-8184
J9 CUREUS
JI Cureus
PD JAN 8
PY 2021
VL 13
IS 1
AR e12570
DI 10.7759/cureus.12570
PG 6
WC Medicine, General & Internal
WE Emerging Sources Citation Index (ESCI)
SC General & Internal Medicine
GA PQ0NC
UT WOS:000606246900003
PM 33564556
OA Green Published, gold
DA 2022-11-02
ER

PT J
AU Chaddha, R
   Keny, SM
AF Chaddha, Ram
   Keny, Swapnil M.
TI Current concepts in the management of spondylolisthesis
SO CURRENT ORTHOPAEDIC PRACTICE
LA English
DT Article
DE spine; anatomical pelvic indices; interbody fusion
ID LUMBAR DEGENERATIVE SPONDYLOLISTHESIS; FACET ORIENTATION; FUSION;
   INSTABILITY; SPONDYLOLYSIS; STENOSIS; OSTEOARTHRITIS; ASSOCIATION;
   PREDICTORS; LORDOSIS
AB This article reviews the current concepts in the diagnosis and management of spondylolisthesis and presents the views of experts on this enigmatic and challenging deformity. It examines the concepts of anatomical indices in spondylolisthesis and compares the outcomes of various recent studies for the diagnosis and management of spondylolisthesis.
C1 [Chaddha, Ram] Lilavati Hosp & Res Ctr, Bombay, Maharashtra, India.
   [Keny, Swapnil M.] Sir JJ Grp Hosp & Grant Med Coll, Bombay, Maharashtra, India.
RP Chaddha, R (通讯作者)，Lilavati Hosp & Res Ctr, Bombay, Maharashtra, India.
EM spineram@yahoo.com
CR ALBANESE M, 1982, J PEDIATR ORTHOPED, V2, P496, DOI 10.1097/01241398-198212000-00006
   Alicioglu B, 2009, Prague Med Rep, V110, P301
   [Anonymous], NASS CLIN GUIDELINES, P1
   Aono K, 2010, SPINE, V35, P887, DOI 10.1097/BRS.0b013e3181cdd1aa
   Berlemann U, 1999, J SPINAL DISORD, V12, P68
   Blumenthal C, 2013, J NEUROSURG-SPINE, V18, P340, DOI 10.3171/2013.1.SPINE12537
   Boden SD, 1996, J BONE JOINT SURG AM, V78A, P403, DOI 10.2106/00004623-199603000-00012
   BODEN SD, 1990, SPINE, V15, P571, DOI 10.1097/00007632-199006000-00026
   Boulay C., 2005, EUR J ORTHOP SURG TR, V15, P197, DOI [10.1007/s00590-005-0239-5, DOI 10.1007/S00590-005-0239-5]
   Chaput C, 2007, SPINE, V32, P1883, DOI 10.1097/BRS.0b013e318113271a
   Cuellar JM, 2016, SPINE, V41, pS97, DOI 10.1097/BRS.0000000000001484
   DUPUIS PR, 1985, SPINE, V10, P262, DOI 10.1097/00007632-198504000-00015
   Frantzen J, 2011, J SPINAL DISORD TECH, V24, P455, DOI 10.1097/BSD.0b013e31822a20c6
   FREDRICKSON BE, 1984, J BONE JOINT SURG AM, V66A, P699, DOI 10.2106/00004623-198466050-00008
   Gandhoke GS, 2016, CLIN SPINE SURG 0620
   Gottschalk MB, 2015, SPINE, V40, P917, DOI 10.1097/BRS.0000000000000856
   Iguchi T, 2002, J SPINAL DISORD TECH, V15, P93, DOI 10.1097/00024720-200204000-00001
   Jacobsen S, 2007, SPINE, V32, P120, DOI 10.1097/01.brs.0000250979.12398.96
   Joaquim AF, 2016, CLIN SPINE SURG, V29, P191, DOI 10.1097/BSD.0000000000000357
   Kalichman L, 2009, SPINE, V34, pE579, DOI 10.1097/BRS.0b013e3181aa2acb
   Kalichman L, 2009, SPINE, V34, P199, DOI 10.1097/BRS.0b013e31818edcfd
   Kornblum MB, 2004, SPINE, V29, P726, DOI 10.1097/01.BRS.0000119398.22620.92
   Lattig F, 2012, EUR SPINE J, V21, P276, DOI 10.1007/s00586-011-1993-1
   Lazennec JY, 2007, HIP INT, V17, pS91
   Liu N, 2015, SPINE, V40, pE929, DOI 10.1097/BRS.0000000000000941
   Liu XY, 2014, J SPINAL DISORD TECH, V27, pE282, DOI 10.1097/BSD.0000000000000116
   Lu VM, 2016, SPINE PHIL PA 1 0609
   Mac-Thiong JM, 2006, EUR SPINE J, V15, P1425, DOI 10.1007/s00586-006-0101-4
   Marchetti Pier Giorgio, 1997, P1211
   NEWMAN PH, 1963, J BONE JOINT SURG BR, V45, P39, DOI 10.1302/0301-620X.45B1.39
   Pearson AM, 2013, SPINE, V38, P1799, DOI 10.1097/BRS.0b013e3182a314d0
   POSNER I, 1982, SPINE, V7, P374, DOI 10.1097/00007632-198207000-00008
   Ruf M, 2006, SPINE, V31, P269, DOI 10.1097/01.brs.0000197204.91891.eb
   Sadiq S, 2005, NEUROL INDIA, V53, P506, DOI 10.4103/0028-3886.22621
   Sasso RC, 2008, J SPINAL DISORD TECH, V21, P328, DOI 10.1097/BSD.0b013e318149e7ea
   Schroeder GD, 2016, SPINE, V41, P445, DOI 10.1097/BRS.0000000000001228
   Segebarth B, 2015, J SPINAL DISORD TECH, V28, P394, DOI 10.1097/BSD.0000000000000205
   Shedid D, 2014, J SPINAL DISORD TECH, V27, pE41, DOI 10.1097/BSD.0b013e31829649fa
   Sivaraman A, 2015, J SPINAL DISORD TECH, V28, pE467, DOI 10.1097/BSD.0b013e31829baac1
   STAGNARA P, 1982, SPINE, V7, P335, DOI 10.1097/00007632-198207000-00003
   Tow BPB, 2015, J SPINAL DISORD TECH, V28, pE472, DOI 10.1097/BSD.0b013e3182a9435e
   Vaz G, 2002, EUR SPINE J, V11, P80, DOI 10.1007/s005860000224
   Weinstein JN, 2007, NEW ENGL J MED, V356, P2257, DOI 10.1056/NEJMoa070302
   Weinstein JN, 2010, SPINE, V35, P1329, DOI 10.1097/BRS.0b013e3181e0f04d
   WOOD KB, 1994, SPINE, V19, P1697, DOI 10.1097/00007632-199408000-00008
   WYNNEDAVIES R, 1979, J BONE JOINT SURG BR, V61, P301, DOI 10.1302/0301-620X.61B3.383720
NR 46
TC 0
Z9 0
U1 2
U2 3
PU LIPPINCOTT WILLIAMS & WILKINS
PI PHILADELPHIA
PA TWO COMMERCE SQ, 2001 MARKET ST, PHILADELPHIA, PA 19103 USA
SN 1940-7041
EI 1941-7551
J9 CURR ORTHOP PRACT
JI Curr. Orthop. Pract.
PD JAN-FEB
PY 2017
VL 28
IS 1
BP 23
EP 30
DI 10.1097/BCO.0000000000000467
PG 8
WC Orthopedics
WE Emerging Sources Citation Index (ESCI)
SC Orthopedics
GA ER8QL
UT WOS:000399086100006
DA 2022-11-02
ER

PT J
AU Akhaddar, A
   Boucetta, M
AF Akhaddar, A.
   Boucetta, M.
TI Unsuspected spondylolysis in patients with lumbar disc herniation on
   MRI: The usefulness of posterior epidural fat
SO NEUROCHIRURGIE
LA English
DT Article
DE Epidural fat; Isthmic spondylolisthesis; Lumbar disc herniation; Lumbar
   spine; Magnetic resonance imaging; Spondylolysis
ID ISTHMIC SPONDYLOLISTHESIS; SAGITTAL MR; ADULTS; SPINE; SIGN
AB Background and purpose. - Lumbar disc herniation (LDH) at the level of non-displaced spondylolysis (isthmic spondylolisthesis) is an uncommon association rarely evaluated in the literature. In this study, authors examine whether the continuous posterior epidural fat between the dura mater and spinous process (continuous double-hump sign) at the level of LDH is a valuable tool to identify patients with non-displaced spondylolysis on MRI.
   Methods. - Eighteen patients (group 1) presented at our department (2000-2010) with a LDH associated with an undiagnosed non-displaced spondylolysis on MRI. Spondylolysis was confirmed by direct visualization of the defect on CT-scan, dynamic radiography, MRI or at surgery. To validate this method, we made the same evaluation in 20 surgically treated patients (group 2) with a one-level LDH without spondylolysis.
   Results. - In all patients of group 1 spondylolysis was unsuspected on the MRI report. However, a positive "continuous double-hump sign" was seen in 16 patients. The spondylolysis was recognized on MRI in six cases, on CT-scan in nine cases and on dynamic radiography in one case. Two cases were diagnosed surgically. In group 2, only one patient had a positive "continuous double-hump sign". This new sign had a specificity of 95%, sensitivity of 88.88%, and accuracy of 92.10% for diagnosis of non-displaced spondylolysis.
   Conclusions. - Non-displaced spondylolysis may be associated with adjacent LDH. Although uncommon, it is important for neurosurgeons to be aware of this association because of its implication on the therapeutical management. MRI is not always sufficient to recognize a non-displaced spondylolysis with certainty: however "continuous double-hump sign" may be used as a simple valuable diagnosis tool. (C) 2012 Elsevier Masson SAS. All rights reserved.
C1 [Akhaddar, A.; Boucetta, M.] Mohammed V Souissi Univ, Mohammed V Mil Teaching Hosp, Dept Neurosurg, Rabat, Morocco.
RP Akhaddar, A (通讯作者)，Bloc V2,Apartment 5,Ave Kamal Zebdi,Sect 21, Rabat 10100, Morocco.
EM akhaddar@hotmail.fr
RI Akhaddar, Ali/Q-9152-2019; Akhaddar, Ali/B-1107-2011
OI Akhaddar, Ali/0000-0001-5743-2777
CR Akhaddar A, 2008, SPINAL CORD, V46, P243, DOI 10.1038/sj.sc.3102099
   Akhaddar A, 2011, J NEUROSURG-SPINE, V14, P475, DOI 10.3171/2010.11.SPINE10392
   Beutler WJ, 2003, SPINE, V28, P1027, DOI 10.1097/00007632-200305150-00014
   Cho BY, 2009, J NEUROSURG-SPINE, V11, P614, DOI 10.3171/2009.6.SPINE08413
   Deutman R, 1995, Eur Spine J, V4, P136, DOI 10.1007/BF00298235
   Floman Y, 2000, SPINE, V25, P342, DOI 10.1097/00007632-200002010-00014
   HENSON J, 1987, BRIT J RADIOL, V60, P69, DOI 10.1259/0007-1285-60-709-69
   Jinkins JR, 2005, EUR RADIOL, V15, P1815, DOI 10.1007/s00330-005-2666-4
   Kim KS, 2009, ACTA NEUROCHIR, V151, P1445, DOI 10.1007/s00701-009-0411-5
   Kurd MF, 2007, J SPINAL DISORD TECH, V20, P560, DOI 10.1097/BSD.0b013e31803dcddd
   Leone A, 2011, SKELETAL RADIOL, V40, P683, DOI 10.1007/s00256-010-0942-0
   Meyerding H.W., 1932, SURG GYNECOLOGY OBST, V54, P371
   Mihara H, 2003, SPINE, V28, P235, DOI 10.1097/00007632-200302010-00006
   Park P, 2004, SPINE, V29, P1938, DOI 10.1097/01.brs.0000137069.88904.03
   POUSSA M, 1993, ACTA ORTHOP SCAND, V64, P13, DOI 10.3109/17453679308994518
   Sakai T, 2009, SPINE, V34, P2346, DOI 10.1097/BRS.0b013e3181b4abbe
   Sherif H, 2004, EUR RADIOL, V14, P970, DOI 10.1007/s00330-004-2235-2
   Udeshi UL, 1999, CLIN RADIOL, V54, P615, DOI 10.1016/S0009-9260(99)90024-7
   ULMER JL, 1995, AM J NEURORADIOL, V16, P1393
   ULMER JL, 1994, AM J ROENTGENOL, V163, P411, DOI 10.2214/ajr.163.2.8037041
   Wilms G, 2009, AM J NEURORADIOL, V30, P674, DOI 10.3174/ajnr.A1450
NR 21
TC 2
Z9 2
U1 0
U2 6
PU MASSON EDITEUR
PI MOULINEAUX CEDEX 9
PA 21 STREET CAMILLE DESMOULINS, ISSY, 92789 MOULINEAUX CEDEX 9, FRANCE
SN 0028-3770
EI 1773-0619
J9 NEUROCHIRURGIE
JI Neurochirurgie
PD DEC
PY 2012
VL 58
IS 6
BP 346
EP 352
DI 10.1016/j.neuchi.2012.05.004
PG 7
WC Clinical Neurology; Surgery
WE Science Citation Index Expanded (SCI-EXPANDED)
SC Neurosciences & Neurology; Surgery
GA 049IR
UT WOS:000311976600003
PM 22748609
DA 2022-11-02
ER

PT J
AU Legaye, J
AF Legaye, Jean
TI Radiographic analysis of the listhesis associated with lumbar isthmic
   spondylolysis
SO ORTHOPAEDICS & TRAUMATOLOGY-SURGERY & RESEARCH
LA English
DT Article
DE Spondylolysis; Spondylolisthesis; Dysplasia; Hypoplasia; Vertebral body
ID LOW-BACK-PAIN; GRADE SPONDYLOLISTHESIS; HYPOPLASIA; POPULATION;
   PREVALENCE; REDUCTION; ETIOLOGY; FUSION; TERM
AB Background: In cases of spondylolysis, hypoplasia of L5 mimicking spondylolisthesis has been described, mainly based on MRI; however, the treatment implications have not been analyzed specifically.
   Objective: Assess the impact of hypoplasia of the L5 vertebral body in the constitution of the spondylolisthesis associated with isthmic spondylolysis.
   Material and methods: A retrospective radiographic study in the standing position was performed with 104 patients with L5 isthmic spondylolysis and 24 control subjects.
   Results: Measurements of vertebral endplate length showed that the standard apparent posterior listhesis (APL) is made up of true listhesis (TL) and false listhesis (FL). FL is induced by hypoplasia of the L5 vertebral body relative to the S1 endplate. TL results from disk failure and leads to anterior listhesis (AL), which alters the balance of spinal curvatures.
   Conclusions: By integrating the potential for false listhesis into the classification systems for spondylolisthesis, we can adapt the treatment algorithms.
   Type of study: Retrospective radiography study. (C) 2018 Elsevier Masson SAS. All rights reserved.
C1 [Legaye, Jean] Hop Univ UCL Mt Godinne, Dept Chirurg Orthoped, B-5530 Yvoir, Belgium.
RP Legaye, J (通讯作者)，Hop Univ UCL Mt Godinne, Dept Chirurg Orthoped, B-5530 Yvoir, Belgium.
EM jean.legaye@uclouvain.be
CR Andrade NS, 2015, EUR SPINE J, V24, P1289, DOI 10.1007/s00586-015-3910-5
   Bai XD, 2017, EUR SPINE J, V26, P606, DOI 10.1007/s00586-016-4810-z
   Bourghli A, 2011, Eur Spine J, V20 Suppl 5, P663, DOI 10.1007/s00586-011-1934-z
   Choi HJ, 2014, EUR SPINE J, V23, P1896, DOI 10.1007/s00586-013-3111-z
   Debusscher F, 2007, EUR SPINE J, V16, P1650, DOI 10.1007/s00586-007-0392-0
   Don AS, 2008, J SPINAL DISORD TECH, V21, P112, DOI 10.1097/BSD.0b013e3180600902
   Driscoll C, 2011, EUR SPINE J, V20, P1711, DOI [10.1007/s00586-011-1801-y, 10.1007/s00586-011-1932-1]
   FRANK DF, 1979, RADIOLOGY, V133, P59, DOI 10.1148/133.1.59
   Giudici F, 2011, EUR SPINE J, V20, P115, DOI 10.1007/s00586-011-1759-9
   Jacobs WCH, 2006, EUR SPINE J, V15, P391, DOI 10.1007/s00586-005-1021-4
   Jalanko T, 2011, EUR SPINE J, V20, P766, DOI 10.1007/s00586-010-1591-7
   Kalichman L, 2009, SPINE, V34, P199, DOI 10.1097/BRS.0b013e31818edcfd
   Ko SB, 2011, CLIN ORTHOP SURG, V3, P34, DOI 10.4055/cios.2011.3.1.34
   Labelle H, 2005, SPINE, V30, pS27, DOI 10.1097/01.brs.0000155560.92580.90
   Meyerding H.W., 1932, SURG GYNECOLOGY OBST, V54, P371
   Niggemann P, 2012, BRIT J RADIOL, V85, P358, DOI 10.1259/bjr/60355971
   Pawar A, 2012, EUR SPINE J, V21, P2122, DOI 10.1007/s00586-012-2181-7
   SARASTE H, 1985, ACTA ORTHOP SCAND, V56, P253, DOI 10.3109/17453678508993007
   Spruit M, 2002, EUR SPINE J, V11, P428, DOI 10.1007/s00586-002-0400-3
   TAILLARD WF, 1976, CLIN ORTHOP RELAT R, P30
   Vialle R, 2005, SKELETAL RADIOL, V34, P528, DOI 10.1007/s00256-005-0948-1
   Wilms G, 2009, AM J NEURORADIOL, V30, P674, DOI 10.3174/ajnr.A1450
NR 22
TC 0
Z9 0
U1 0
U2 1
PU ELSEVIER MASSON, CORPORATION OFFICE
PI PARIS
PA 65 CAMILLE DESMOULINS CS50083 ISSY-LES-MOULINEAUX, 92442 PARIS, FRANCE
SN 1877-0568
J9 ORTHOP TRAUMATOL-SUR
JI Orthop. Traumatol.-Surg. Res.
PD SEP
PY 2018
VL 104
IS 5
BP 569
EP 573
DI 10.1016/j.otsr.2018.02.017
PG 5
WC Orthopedics; Surgery
WE Science Citation Index Expanded (SCI-EXPANDED)
SC Orthopedics; Surgery
GA GR2RC
UT WOS:000442425800005
PM 29807187
OA Bronze
DA 2022-11-02
ER

PT J
AU Roussouly, P
   Gollogly, S
   Berthonnaud, E
   Labelle, H
   Weidenbaum, M
AF Roussouly, Pierre
   Gollogly, Sohrab
   Berthonnaud, Eric
   Labelle, Hubert
   Weidenbaum, Mark
TI Sagittal alignment of the spine and pelvis in the presence of L5-S1
   isthmic lysis and low-grade spondylolisthesis
SO SPINE
LA English
DT Article
DE pelvis; sagittal alignment; spondylolysis; spondylolisthesis; deformity;
   pelvic incidence; sacral slope; pelvic tilt
ID SPONDYLOLYSIS; CHILDREN; FAMILY; SACRUM
AB Study Design. A radiographic study of 82 patients with L5-S1 spondylolysis or spondylolisthesis of less than 50% displacement of L5 on S1.
   Objective. To measure and describe the sagittal alignment of the spine and pelvis in patients with spondylolysis before the development of a large secondary deformity associated with progression of the spondylolisthesis.
   Summary of Background Data. Several publications have addressed the alignment of the spine and pelvis as an important factor in the occurrence, symptomatology, progression, and treatment of spondylolysis and spondylolisthesis. To our knowledge, this is the first report to systematically document the native sagittal alignment of affected patients and compare them to a large control population.
   Materials and Methods. The sagittal alignment in this cohort of 82 patients was compared with a control population of 160 patients without symptoms of back pain or radiographic abnormalities of the spine and pelvis that was the subject of a previous study.
   Results. Patients with spondylolysis and low-grade spondylolisthesis demonstrate increased pelvic incidence, increased lumbar lordosis, but less segmental extension between L5 and S1 than in a normal population.
   Conclusions. These data suggest that differences in the sagittal alignment of the spine and pelvis may influence the biomechanical environment that results in the development of spondylolysis and progressive spondylolisthesis.
C1 Ctr Des Massues, Dept Orthoped Surg, Lyon, France.
   Grp Appl Res Orthoped, Lyon, France.
   Hop St Justine, Dept Orthoped Surg, Montreal, PQ H3T 1C5, Canada.
   Columbia Univ, New York Presbyterian Hosp, Dept Orthopaed Surg, New York, NY USA.
RP Gollogly, S (通讯作者)，900 Cass St,Suite 200, Monterey, CA 93940 USA.
EM sgollogly@hotmail.com
OI BERTHONNAUD, Eric/0000-0003-0149-2951
CR Al-Khawashki H, 2001, Spine (Phila Pa 1976), V26, pE542, DOI 10.1097/00007632-200112010-00021
   Antoniades SB, 2000, SPINE, V25, P1085, DOI 10.1097/00007632-200005010-00008
   Axelsson P, 2000, SPINE, V25, P1701, DOI 10.1097/00007632-200007010-00014
   Berthonnaud E, 2005, J SPINAL DISORD TECH, V18, P66, DOI 10.1097/01.bsd.0000128345.32521.43
   BLACKBURNE JS, 1977, J BONE JOINT SURG BR, V59, P490, DOI 10.1302/0301-620X.59B4.925059
   BOXALL D, 1979, J BONE JOINT SURG AM, V61, P479, DOI 10.2106/00004623-197961040-00001
   Curylo LJ, 2002, SPINE, V27, P2021, DOI 10.1097/00007632-200209150-00010
   Dubousset J, 1997, CLIN ORTHOP RELAT R, P77
   FREDRICKSON BE, 1984, J BONE JOINT SURG AM, V66A, P699, DOI 10.2106/00004623-198466050-00008
   GREEN TP, 1994, SPINE, V19, P2683, DOI 10.1097/00007632-199412000-00016
   GREENE TL, 1985, J PEDIATR ORTHOPED, V5, P1, DOI 10.1097/01241398-198501000-00001
   GROBLER JL, 1993, SPINE, V18, P80
   HENSINGER RN, 1989, J BONE JOINT SURG AM, V71A, P1098, DOI 10.2106/00004623-198971070-00020
   Ikata T, 1996, AM J SPORT MED, V24, P94, DOI 10.1177/036354659602400117
   JACKSON DW, 1976, CLIN ORTHOP RELAT R, P68
   Labelle H, 2005, SPINE, V30, pS27, DOI 10.1097/01.brs.0000155560.92580.90
   Marty C, 2002, EUR SPINE J, V11, P119, DOI 10.1007/s00586-001-0349-7
   OGILVIE JW, 1987, SPINE, V12, P251, DOI 10.1097/00007632-198704000-00010
   Rajnics P, 2002, INT ORTHOP, V26, P104, DOI 10.1007/s00264-001-0317-1
   Roussouly P, 2005, SPINE, V30, P346, DOI 10.1097/01.brs.0000152379.54463.65
   SHAHRIAREE H, 1979, J BONE JOINT SURG AM, V61, P1256, DOI 10.2106/00004623-197961080-00025
   SHERMAN FC, 1977, J BONE JOINT SURG AM, V59, P49, DOI 10.2106/00004623-197759010-00007
   SIMPER LB, 1986, ACTA ORTHOP SCAND, V57, P78, DOI 10.3109/17453678608993222
   ULMER JL, 1995, AM J ROENTGENOL, V164, P429, DOI 10.2214/ajr.164.2.7839983
   Vaz G, 2002, EUR SPINE J, V11, P80, DOI 10.1007/s005860000224
   WERTZBERGER KL, 1980, SPINE, V5, P437, DOI 10.1097/00007632-198009000-00008
   WILTSE LL, 1983, J BONE JOINT SURG AM, V65, P768, DOI 10.2106/00004623-198365060-00007
   WYNNEDAVIES R, 1979, J BONE JOINT SURG BR, V61, P301, DOI 10.1302/0301-620X.61B3.383720
NR 28
TC 118
Z9 158
U1 0
U2 11
PU LIPPINCOTT WILLIAMS & WILKINS
PI PHILADELPHIA
PA TWO COMMERCE SQ, 2001 MARKET ST, PHILADELPHIA, PA 19103 USA
SN 0362-2436
EI 1528-1159
J9 SPINE
JI SPINE
PD OCT 1
PY 2006
VL 31
IS 21
BP 2484
EP 2490
DI 10.1097/01.brs.0000239155.37261.69
PG 7
WC Clinical Neurology; Orthopedics
WE Science Citation Index Expanded (SCI-EXPANDED)
SC Neurosciences & Neurology; Orthopedics
GA 092DO
UT WOS:000241077400013
PM 17023859
DA 2022-11-02
ER

PT J
AU VERLOOY, J
   DESMEDT, K
   SELOSSE, P
AF VERLOOY, J
   DESMEDT, K
   SELOSSE, P
TI FAILURE OF A MODIFIED POSTERIOR LUMBAR INTERBODY FUSION TECHNIQUE TO
   PRODUCE ADEQUATE PAIN RELIEF IN ISTHMIC SPONDYLOLYTIC GRADE-1
   SPONDYLOLISTHESIS PATIENTS - A PROSPECTIVE-STUDY OF 20 PATIENTS
SO SPINE
LA English
DT Article
DE SPONDYLOLISTHESIS; ISTHMIC SPONDYLOLYSIS; POSTERIOR LUMBAR INTERBODY
   FUSION
AB A modified posterior lumbar interbody fusion procedure is described: this technique basically uses only two tricortical bone grafts and does not produce a distraction at the interspace while inserting the bone grafts. Twenty patients with intractable back and leg pain due to an isthmic spondylolysis and a grade 1 spondylolisthesis were operated using this technique and a prospective study with a mean follow-up of 41 months was conducted to evaluate the results. The final evaluation involved a questionnaire, a clinical examination, and a lumbar spine radiographic series. Fourty-five percent of the patients had good or excellent results whereas 55%. had fair or poor results. The possible reasons for these unfavorable results are discussed.
RP VERLOOY, J (通讯作者)，UNIV HOSP ANTWERP,DEPT NEUROSURG,WILRIJKSTR 10,B-2650 EDEGEM,BELGIUM.
NR 0
TC 19
Z9 23
U1 0
U2 0
PU LIPPINCOTT-RAVEN PUBL
PI PHILADELPHIA
PA 227 EAST WASHINGTON SQ, PHILADELPHIA, PA 19106
SN 0362-2436
J9 SPINE
JI SPINE
PD SEP 1
PY 1993
VL 18
IS 11
BP 1491
EP 1495
PG 5
WC Clinical Neurology; Orthopedics
WE Science Citation Index Expanded (SCI-EXPANDED)
SC Neurosciences & Neurology; Orthopedics
GA LX378
UT WOS:A1993LX37800013
PM 8235821
DA 2022-11-02
ER

PT J
AU Maurer, SG
   Wright, KE
   Bendo, JA
AF Maurer, SG
   Wright, KE
   Bendo, JA
TI Iatrogenic spondylolysis leading to contralateral pedicular stress
   fracture and unstable spondylolisthesis - A case report
SO SPINE
LA English
DT Article
DE iatiogenic; pedicle; spondylolisthesis; spondylolysis; stress fracture
ID LUMBAR SPINAL STENOSIS; REACTIVE SCLEROSIS; PEDICLE; DECOMPRESSION;
   INSTABILITY
AB Study Design. A case report of iatrogenic spondylolysis as a complication of microdiscectomy leading to contralateral pedicular stress fracture and unstable spondylolisthesis.
   Objective. To improve understanding of this condition by presenting a case history and roentgenographic findings of a patient that differ from those already reported and to propose an effective method of surgical management.
   Methods. A 67-year-old woman with no history of spondylolysis or spondylolisthesis underwent an L4-L5 microdiscectomy for a left herniated nucleus pulposus 1 year before the current consultation. For the preceding 8 months, she had been experiencing low back and bilateral leg pain. Imaging studies revealed a left L4 spondylolytic defect and a right L4 pedicular stress fracture with an unstable Grade I spondylolisthesis.
   Results. The patient was treated with posterior spinal fusion, which resulted in complete resolution of her clinical and neurologic symptoms.
   Conclusions. Iatrogenic spondylolysis after microdiscectomy is an uncommon entity. However, it can lead to contralateral pedicular stress fracture and spondylolisthesis, and thus can be a source of persistent back pain after disc surgery. Surgeons caring for these patients should be aware of this potential complication.
C1 NYU, Med Ctr, Hosp Joint Dis, Orthopaed Inst,Dept Orthopaed Surg, New York, NY 10003 USA.
RP Maurer, SG (通讯作者)，NYU, Med Ctr, Hosp Joint Dis, Orthopaed Inst,Dept Orthopaed Surg, 301 E 17th St, New York, NY 10003 USA.
CR ALAND C, 1986, J BONE JOINT SURG AM, V68A, P1454, DOI 10.2106/00004623-198668090-00025
   ARAKI T, 1992, SPINE, V17, P1424, DOI 10.1097/00007632-199211000-00028
   FRYMOYER J W, 1978, Spine, V3, P7, DOI 10.1097/00007632-197803000-00002
   GARBER JE, 1986, SPINE, V11, P63, DOI 10.1097/00007632-198601000-00018
   GUNZBURG R, 1991, SPINE, V16, P185, DOI 10.1097/00007632-199102000-00016
   JOHNSSON KE, 1986, SPINE, V11, P107, DOI 10.1097/00007632-198603000-00001
   KOBRINE A, 1971, J NEUROSURG, V34, P563, DOI 10.3171/jns.1971.34.4.0563
   Krenz J, 1973, J Bone Joint Surg Br, V55, P735
   LEE CK, 1983, SPINE, V8, P429, DOI 10.1097/00007632-198305000-00014
   ROSEN C, 1991, SPINE, V16, pS234, DOI 10.1097/00007632-199106001-00011
   SHENKIN HA, 1979, J NEUROSURG, V50, P45, DOI 10.3171/jns.1979.50.1.0045
   SHERMAN FC, 1977, J BONE JOINT SURG AM, V59, P49, DOI 10.2106/00004623-197759010-00007
   STANLEY D, 1990, SPINE, V15, P598, DOI 10.1097/00007632-199006000-00032
   SURIN V, 1982, ACTA ORTHOP SCAND, V53, P79, DOI 10.3109/17453678208992183
   SUZUKI K, 1993, ACTA ORTHOP SCAND, V64, P17, DOI 10.3109/17453679308994519
   WEATHERLEY CR, 1991, J BONE JOINT SURG BR, V73, P990, DOI 10.1302/0301-620X.73B6.1835458
   WILKINSON RH, 1974, RADIOLOGY, V111, P683, DOI 10.1148/111.3.683
   WILTSE LL, 1975, J BONE JOINT SURG AM, VA 57, P17, DOI 10.2106/00004623-197557010-00003
   YOGANANDAN N, 1999, SPINE SURG TECHNIQUE, V1, P93
NR 19
TC 26
Z9 30
U1 0
U2 0
PU LIPPINCOTT WILLIAMS & WILKINS
PI PHILADELPHIA
PA 530 WALNUT ST, PHILADELPHIA, PA 19106-3621 USA
SN 0362-2436
J9 SPINE
JI SPINE
PD APR 1
PY 2000
VL 25
IS 7
BP 895
EP 898
DI 10.1097/00007632-200004010-00022
PG 4
WC Clinical Neurology; Orthopedics
WE Science Citation Index Expanded (SCI-EXPANDED)
SC Neurosciences & Neurology; Orthopedics
GA 304KQ
UT WOS:000086483100026
PM 10751305
DA 2022-11-02
ER

PT J
AU Oshima, Y
   Inanami, H
   Iwai, H
   Koga, H
   Takano, Y
   Oshina, M
   Oka, H
   Tanaka, S
AF Oshima, Yasushi
   Inanami, Hirohiko
   Iwai, Hiroki
   Koga, Hisashi
   Takano, Yuichi
   Oshina, Masahito
   Oka, Hiroyuki
   Tanaka, Sakae
TI Is Microendoscopic Discectomy Effective for Patients With Concomitant
   Lumbar Disc Herniation and Spondylolysis?
SO GLOBAL SPINE JOURNAL
LA English
DT Article
DE fusion; slip; spondylolisthesis; minimally invasive surgery; disc
   hernia; endoscope
ID DIRECT REPAIR; SPONDYLOLISTHESIS; DEGENERATION; OUTCOMES; PAIN
AB Study Design: A retrospective cohort study. Objective: Although it is controversial whether to choose only discectomy or fusion surgery in patients with disc herniation and spondylolysis, we expected that aggravation of the spondylolysis may be prevented if posterior supporting muscles can be well-preserved without extensive exploration. The purpose of this study was to investigate the influence of L5 spondylolysis on surgical outcomes following microendoscopic discectomy (MED) in patients with concomitant lumbar disc herniation and spondylolysis. Methods: We reviewed 811 patients who underwent MED for L4/5 or L5/S1 disc herniation. Patients with spondylolisthesis were excluded. We compared surgical outcomes of patients with and without L5 spondylolysis, whose age, sex, and surgical level were matched. Results: A total of 655 patients (80.7%) with complete data were considered eligible for the study. MED was performed at L4/5 and L5/S1 in 338 and 317 patients, respectively. A total of 20 patients (3.1%) had concomitant L5 spondylolysis and disc herniation at L4/5 (9 patients) or L5S1 (11 patients). As we compared each outcome of the 20 patients having L5 spondylolysis with 40 matched patients without L5 spondylosis, there were no significant differences in preoperative or postoperative outcomes between the 2 groups, and no patient with spondylolysis had undergone additional surgery during the mean follow-up period of 24 months. Conclusions: MED demonstrated good surgical results regardless of the presence or absence of spondylolysis. In patients with sciatica with concomitant disc herniation and spondylolysis, but without spondylolisthesis, fusion surgery may not be always necessary.
C1 [Oshima, Yasushi; Oshina, Masahito; Tanaka, Sakae] Univ Tokyo, Tokyo, Japan.
   [Inanami, Hirohiko; Iwai, Hiroki; Koga, Hisashi; Takano, Yuichi] Iwai Orthopaed Med Hosp, Tokyo, Japan.
   [Oka, Hiroyuki] Univ Tokyo, 22nd Century Med & Res Ctr, Tokyo, Japan.
RP Oshima, Y (通讯作者)，Univ Tokyo, Dept Orthopaed Surg, Bunkyo Ku, 7-3-1 Hongo, Tokyo 1130033, Japan.
EM yoo-tky@umin.ac.jp
RI Takano, Yuichi/GVU-0109-2022; Tanaka, Shinya/D-3586-2011; oshina,
   masahito/AAD-5085-2019
OI oshina, masahito/0000-0001-8479-8782; Oshima,
   Yasushi/0000-0003-4696-1846; Iwai, Hiroki/0000-0002-5722-8706
CR Andrade NS, 2015, EUR SPINE J, V24, P1289, DOI 10.1007/s00586-015-3910-5
   Belfi LM, 2006, SPINE, V31, pE907, DOI 10.1097/01.brs.0000245947.31473.0a
   Beutler WJ, 2003, SPINE, V28, P1027, DOI 10.1097/00007632-200305150-00014
   Choi KC, 2015, NEUROSURGERY, V76, P372, DOI 10.1227/NEU.0000000000000628
   Dahdaleh NS, 2013, NEUROSURG FOCUS, V35, DOI 10.3171/2013.3.FOCUS135
   Dai LY, 2000, J SPINAL DISORD, V13, P478, DOI 10.1097/00002517-200012000-00003
   Deutman R, 1995, Eur Spine J, V4, P136, DOI 10.1007/BF00298235
   Fessler RG, 2002, NEUROSURGERY, V51, pS37, DOI 10.1227/01.NEU.0000030928.34393.63
   Foley K T, 1999, Neurosurg Focus, V7, pe5
   HALPERIN N, 1983, J PEDIATR ORTHOPED, V3, P486, DOI 10.1097/01241398-198309000-00013
   He JL, 2016, EUR SPINE J, V25, P1373, DOI 10.1007/s00586-016-4523-3
   Isaacs Robert E, 2003, Neurosurg Focus, V15, pE11
   Kerr D, 2015, CLIN ORTHOP RELAT R, V473, P1920, DOI 10.1007/s11999-014-3803-7
   Khoo LT, 2002, NEUROSURGERY, V51, pS146, DOI 10.1227/01.NEU.0000031220.75770.29
   Kreiner DS, 2014, SPINE J, V14, P180, DOI 10.1016/j.spinee.2013.08.003
   Lee GW, 2015, SPINE J, V15, P2172, DOI 10.1016/j.spinee.2015.06.006
   Lee GW, 2015, SPINE J, V15, P1545, DOI 10.1016/j.spinee.2015.02.019
   Lee GW, 2015, SPINE, V40, pE234, DOI 10.1097/BRS.0000000000000714
   Lee JC, 2010, ASIAN SPINE J, V4, P23, DOI 10.4184/asj.2010.4.1.23
   Lyras DN, 2008, ACTA ORTHOP BELG, V74, P141
   NORDSTROM D, 1994, SPINE, V19, P2752, DOI 10.1097/00007632-199412150-00003
   Ohya J, 2016, NEUROSURG FOCUS, V40, DOI 10.3171/2015.10.FOCUS15479
   Oshima Y, 2014, J NEUROL SURG PART A, V75, P474, DOI 10.1055/s-0034-1373663
   Perez-Cruet MJ, 2002, NEUROSURGERY, V51, pS129, DOI 10.1227/01.NEU.0000031004.69814.2D
   Rijk PC, 1996, CLIN ORTHOP RELAT R, P146
   ROCHE MB, 1951, ANAT REC, V109, P233, DOI 10.1002/ar.1091090207
   Ruan WF, 2016, INT J SURG, V31, P86, DOI 10.1016/j.ijsu.2016.05.061
   SARASTE H, 1986, INT ORTHOP, V10, P183
   Scholler K, 2017, NEUROSURGERY, V80, P355, DOI 10.1093/neuros/nyw091
   Stone Addison T, 2002, Spine (Phila Pa 1976), V27, pE370, DOI 10.1097/00007632-200208150-00023
   Tawa N, 2017, BMC MUSCULOSKEL DIS, V18, DOI 10.1186/s12891-016-1383-2
   Wu XT, 2006, SPINE, V31, P2689, DOI 10.1097/01.brs.0000244615.43199.07
NR 32
TC 4
Z9 5
U1 0
U2 0
PU SAGE PUBLICATIONS LTD
PI LONDON
PA 1 OLIVERS YARD, 55 CITY ROAD, LONDON EC1Y 1SP, ENGLAND
SN 2192-5682
EI 2192-5690
J9 GLOB SPINE J
JI Glob. Spine J.
PD SEP
PY 2020
VL 10
IS 6
BP 700
EP 705
AR 2192568219868970
DI 10.1177/2192568219868970
EA AUG 2019
PG 6
WC Clinical Neurology; Orthopedics
WE Science Citation Index Expanded (SCI-EXPANDED)
SC Neurosciences & Neurology; Orthopedics
GA MU9FQ
UT WOS:000482372800001
PM 32707024
OA Green Published, gold
DA 2022-11-02
ER

PT J
AU Linhares, D
   Rodrigues, PC
   da Silva, MR
   Matos, R
   Veludo, V
   Pinto, R
   Neves, N
AF Linhares, Daniela
   Rodrigues, Pedro Cacho
   da Silva, Manuel Ribeiro
   Matos, Rui
   Veludo, Vitorino
   Pinto, Rui
   Neves, Nuno
TI Minimum of 10-year follow-up of V-rod technique in lumbar spondylolysis
SO EUROPEAN SPINE JOURNAL
LA English
DT Article
DE Spondylolysis; Spondylolisthesis; Lumbar vertebrae; V-rod technique;
   Lumbar back pain
ID DIRECT REPAIR; SPONDYLOLISTHESIS; DIFFERENCE; DISABILITY; PAIN
AB PurposeTo describe and analyze the use of the V-rod technique described by Gillet to repair spondylolysis in both early and late postoperative periods.MethodsPatients submitted to surgical correction of lumbar spondylolysis with a V-rod system were selected upon exclusion of adjacent disk degenerative changes and high-grade spondylolisthesis. A preoperative clinical (ODI and VAS) and radiological evaluation was performed, along with assessments on the early (clinical evaluation-up to 1year) and late (clinical and radiological-at least 10years) postoperative periods.ResultsTwenty-two patients were included, 21 with L5 spondylolysis. Fifty percent had grade I spondylolisthesis. A significant decrease in ODI and VAS was observed from pre- to early and late post-op evaluation (all p<0.05) but not during post-op evaluations. Changes from pre- to postoperative of both ODI and VAS were significantly higher than the minimal clinically important difference. Preoperative ODI and VAS were significantly higher in overweight/obese but similar postoperatively. No additional instability was found in late postoperative X-rays. Three patients needed revision surgery, with a survival rate of 81.8% for Gillet instrumentation at a mean follow-up of 687.760.0weeks.ConclusionsSurgical treatment with V-rod system is associated with a significant improvement in ODI and VAS and radiologic stability, with an equal benefit in obese/overweight patients. This study reports for the first time an improvement that is maintained even 10years after the initial intervention, associated with a low rate of failure.
   [GRAPHICS]
   .
C1 [Linhares, Daniela; da Silva, Manuel Ribeiro; Matos, Rui; Veludo, Vitorino; Neves, Nuno] Ctr Hosp Sao Joao, Dept Orthoped, Porto, Portugal.
   [Linhares, Daniela] Univ Porto, Fac Med, MEDCIDS, Porto, Portugal.
   [Rodrigues, Pedro Cacho] Hosp Prelada, Dept Orthoped, Porto, Portugal.
   [da Silva, Manuel Ribeiro; Neves, Nuno] Univ Porto, Fac Med, Orthoped, Porto, Portugal.
   [Pinto, Rui] Hosp Santa Maria, Dept Orthoped, Porto, Portugal.
RP Linhares, D (通讯作者)，Ctr Hosp Sao Joao, Dept Orthoped, Porto, Portugal.; Linhares, D (通讯作者)，Univ Porto, Fac Med, MEDCIDS, Porto, Portugal.
EM Daniela_linhares@sapo.pt
RI Neves, Nuno/H-5945-2019
OI Neves, Nuno/0000-0002-5413-435X
CR Brinjikji W, 2015, AM J NEURORADIOL, V36, P811, DOI 10.3174/ajnr.A4173
   Buck J E, 1970, J Bone Joint Surg Br, V52, P432
   Chen MR, 2013, GLOB SPINE J, V3, P243, DOI 10.1055/s-0033-1356765
   Chen XS, 2013, PLOS ONE, V8, DOI 10.1371/journal.pone.0063713
   Crawford Charles H 3rd, 2015, Spine Deform, V3, P30, DOI 10.1016/j.jspd.2014.06.004
   Fan Jian, 2010, Orthop Surg, V2, P46, DOI 10.1111/j.1757-7861.2009.00064.x
   Foreman P, 2013, CHILD NERV SYST, V29, P209, DOI 10.1007/s00381-012-1942-2
   Gennari JM, 2015, ORTHOP TRAUMATOL-SUR, V101, pS247, DOI 10.1016/j.otsr.2015.06.012
   Gillet P, 1999, SPINE, V24, P1252, DOI 10.1097/00007632-199906150-00014
   Gillet P, 2006, SPONDYLOLYSIS, SPONDYLOLISTHESIS AND DEGENERATIVE SPONDYLOLISTHESIS, P143
   HAMBLY MF, 1994, SPINE, V19, P354, DOI 10.1097/00007632-199402000-00018
   Hasz MW, 2012, ADV ORTHOP, V2012, DOI 10.1155/2012/413913
   Kimura M, 1968, Seikei Geka, V19, P285
   Koptan WMT, 2011, SPINE J, V11, P133, DOI 10.1016/j.spinee.2011.01.012
   Lau LL, 2015, SPONDYLOLISTHESIS DI, P139, DOI [10.1007/978-1-4899-7575-1_11, DOI 10.1007/978-1-4899-7575-1_11]
   LOUIS R, 1988, REV CHIR ORTHOP, V74, P549
   MORSCHER E, 1984, ARCH ORTHOP TRAUM SU, V103, P175, DOI 10.1007/BF00435550
   NICOL RO, 1986, SPINE, V11, P1027, DOI 10.1097/00007632-198612000-00011
   Omidi-Kashani F, 2014, ASIAN SPINE J, V8, P856, DOI 10.4184/asj.2014.8.6.856
   Parker SL, 2012, J NEUROSURG-SPINE, V16, P61, DOI 10.3171/2011.8.SPINE1194
   Roca J, 2005, J SPINAL DISORD TECH, V18, pS82, DOI 10.1097/01.bsd.0000123425.12852.3c
   Sairyo K, 2006, CLIN BIOMECH, V21, P1020, DOI 10.1016/j.clinbiomech.2006.06.011
   Schwind J, 2013, J MAN MANIP THER, V21, P71, DOI 10.1179/2042618613Y.0000000028
   WILTSE LL, 1976, CLIN ORTHOP RELAT R, P23
   Yang S, 2015, J PEDIAT ORTHOP
NR 25
TC 3
Z9 6
U1 0
U2 1
PU SPRINGER
PI NEW YORK
PA 233 SPRING ST, NEW YORK, NY 10013 USA
SN 0940-6719
EI 1432-0932
J9 EUR SPINE J
JI Eur. Spine J.
PD JUL
PY 2019
VL 28
IS 7
BP 1743
EP 1749
DI 10.1007/s00586-018-5833-4
PG 7
WC Clinical Neurology; Orthopedics
WE Science Citation Index Expanded (SCI-EXPANDED)
SC Neurosciences & Neurology; Orthopedics
GA IK7MF
UT WOS:000476773100022
PM 30478653
DA 2022-11-02
ER

PT B
AU Thomas, JA
   Greenberg, JS
   Chou, LH
AF Thomas, Joshua A.
   Greenberg, Jared S.
   Chou, Larry H.
BE DePalma, MJ
TI Lumbosacral Spine Disorders in the Young Athlete
SO ISPINE: EVIDENCE-BASED INTERVENTIONAL SPINE CARE
LA English
DT Article; Book Chapter
ID LOW-BACK-PAIN; LUMBAR INTERVERTEBRAL-DISK; PARASPINAL COMPARTMENT
   SYNDROME; PARS INTERARTICULARIS; NATURAL-HISTORY; FOLLOW-UP; SYMPTOMATIC
   SPONDYLOLYSIS; SPORTS PARTICIPATION; RISK-FACTORS; SPONDYLOLISTHESIS
C1 [Thomas, Joshua A.] Capitol Spine Ctr, Fairfax, VA USA.
   [Thomas, Joshua A.] Pain Ctr, Fairfax, VA USA.
   [Greenberg, Jared S.] Meriter Med Grp, Dept Phys Med & Rehabil, Madison, WI USA.
   [Chou, Larry H.] Premier Orthopaed & Sports Med Associates, Sports & Spine Rehabil Div, Havertown, PA USA.
RP Thomas, JA (通讯作者)，Capitol Spine Ctr, Fairfax, VA USA.
CR ADAMS MA, 2006, BIOMECHANICS BACK PA, P149
   Adams MA, 2006, SPINE, V31, P2151, DOI 10.1097/01.brs.0000231761.73859.2c
   Ala-Kokko L, 2002, ANN MED, V34, P42, DOI 10.1080/078538902317338634
   Baker RJ, 2005, PRIMARY CARE, V32, P201, DOI 10.1016/j.pop.2004.11.004
   Beutler WJ, 2003, SPINE, V28, P1027, DOI 10.1097/00007632-200305150-00014
   BLANDA J, 1993, J SPINAL DISORD, V6, P406, DOI 10.1097/00002517-199306050-00007
   BODEN SD, 1990, J BONE JOINT SURG AM, V72A, P403, DOI 10.2106/00004623-199072030-00013
   BOGDUK N, 2005, CLIN ANATOMY LUMBAR, P5
   Bono CM, 2004, J BONE JOINT SURG AM, V86A, P382, DOI 10.2106/00004623-200402000-00027
   Bradford D S, 1971, Orthop Clin North Am, V2, P583
   BRADFORD DS, 1969, J AMER MED ASSOC, V210, P2045, DOI 10.1001/jama.210.11.2045
   Brennan RP, 2008, NEUROSURG FOCUS, V25, DOI 10.3171/FOC/2008/25/8/E13
   BRINCKMANN P, 1983, SPINE, V8, P851, DOI 10.1097/00007632-198311000-00007
   Campbell RSD, 2005, SKELETAL RADIOL, V34, P63, DOI 10.1007/s00256-004-0878-3
   CARR D, 1985, SPINE, V10, P816, DOI 10.1097/00007632-198511000-00007
   Clark P, 2001, CAN J SURG, V44, P337
   COMMANDRE FA, 1988, J SPORT MED PHYS FIT, V28, P11
   CYRON BM, 1978, J BONE JOINT SURG BR, V60, P234, DOI 10.1302/0301-620X.60B2.659472
   d'Hemecourt PA, 2000, CLIN SPORT MED, V19, P663, DOI 10.1016/S0278-5919(05)70231-3
   d'Hemecourt PA, 2002, ORTHOPEDICS, V25, P653
   DELAMARTER RB, 1990, CLIN ORTHOP RELAT R, P87
   DePalma Michael J, 2006, Curr Sports Med Rep, V5, P44
   DIFAZIO FA, 1991, J BONE JOINT SURG AM, V73A, P1101, DOI 10.2106/00004623-199173070-00024
   Dimar JR, 2007, SPINE J, V7, P332, DOI 10.1016/j.spinee.2006.03.008
   Dodge TL, 2006, J ADOLESCENT HEALTH, V39, P367, DOI 10.1016/j.jadohealth.2005.12.025
   EBERSOLD MJ, 1987, J NEUROSURG, V67, P643, DOI 10.3171/jns.1987.67.5.0643
   EPSTEIN JA, 1984, SPINE, V9, P427, DOI 10.1097/00007632-198405000-00019
   FARFAN HF, 1976, CLIN ORTHOP RELAT R, P40
   Ferguson RL, 2006, ROTHMAN SIMEONE SPIN, P603
   Ferreira J, 2003, J VASC SURG, V37, P198, DOI 10.1067/mva.2003.108
   FREDRICKSON BE, 1984, J BONE JOINT SURG AM, V66A, P699, DOI 10.2106/00004623-198466050-00008
   FRENNERED AK, 1991, J PEDIATR ORTHOPED, V11, P209, DOI 10.1097/01241398-199103000-00014
   FRYMOYER PA, 1985, ARCH INTERN MED, V145, P1991, DOI 10.1001/archinte.145.11.1991
   Fujii K, 2004, J BONE JOINT SURG BR, V86B, P225, DOI 10.1302/0301-620X.86B2.14339
   Garrido E, 1993, Neurosurg Clin N Am, V4, P149
   GASKELL DJ, 1987, BRIT J CLIN PRACT, V41, P850
   Gatt CJ, 1997, AM J SPORT MED, V25, P317, DOI 10.1177/036354659702500308
   GENNUSO R, 1992, PEDIATR NEUROSURG, V18, P282, DOI 10.1159/000120676
   GERBINO PG, 1995, CLIN SPORT MED, V14, P571
   GHABRIAL YAE, 1989, ACTA ORTHOP SCAND, V60, P174, DOI 10.3109/17453678909149247
   GOLDSTEIN JD, 1991, AM J SPORT MED, V19, P463, DOI 10.1177/036354659101900507
   GRASS JP, 1993, SPINE, V18, P336, DOI 10.1097/00007632-199303000-00005
   Hahn YS, 1999, PRINCIPLES AND PRACTICE OF PEDIATRIC NEUROSURGERY, P433
   Harvey CJ, 1998, CLIN RADIOL, V53, P723, DOI 10.1016/S0009-9260(98)80313-9
   HOSEA TM, 1989, POSTGRAD ADV SPORTS, V111, P1
   HUBBARD DD, 1974, CLIN ORTHOP RELAT R, P56
   JACKSON DW, 1980, AM J SPORT MED, V8, P239, DOI 10.1177/036354658000800405
   JACKSON DW, 1976, CLIN ORTHOP RELAT R, P68
   JACKSON DW, 1981, AM J SPORT MED, V9, P304, DOI 10.1177/036354658100900504
   Jones GT, 2005, ARCH DIS CHILD, V90, P312, DOI 10.1136/adc.2004.056812
   Kang JD, 1997, SPINE, V22, P1065, DOI 10.1097/00007632-199705150-00003
   Khan RJK, 2005, J BONE JOINT SURG AM, V87A, P1126, DOI 10.2106/JBJS.D.02133
   Kitajima I, 2002, AM J SPORT MED, V30, P283, DOI 10.1177/03635465020300022301
   KRAFT DE, 1999, ANN M AM MED SOC SPO
   LAREDO JD, 1986, SKELETAL RADIOL, V15, P201, DOI 10.1007/BF00354061
   LIPPITT AB, 1976, CLIN ORTHOP RELAT R, P112
   Lundin O, 1998, SPINE, V23, P2574, DOI 10.1097/00007632-199812010-00012
   Masci L, 2006, BRIT J SPORT MED, V40, P940, DOI 10.1136/bjsm.2006.030023
   Matsui H, 1998, SPINE, V23, P338, DOI 10.1097/00007632-199802010-00010
   MAZUR LJ, 1993, SPORTS MED, V16, P57, DOI 10.2165/00007256-199316010-00005
   McCleary Michael D, 2007, Curr Sports Med Rep, V6, P62
   Mehnert Michael J, 2005, Pain Physician, V8, P391
   Micheli L J, 1979, Am J Sports Med, V7, P362, DOI 10.1177/036354657900700613
   MICHELI LJ, 1985, CLIN SPORT MED, V4, P85
   MICHELI LJ, 1995, ARCH PEDIAT ADOL MED, V149, P15, DOI 10.1001/archpedi.1995.02170130017004
   Miller SF, 2004, AM J SPORT MED, V32, P928, DOI 10.1177/0363546503262194
   Minnema BJ, 2008, J GEN INTERN MED, V23, P871, DOI 10.1007/s11606-008-0569-1
   MUNDT DJ, 1993, AM J SPORT MED, V21, P854, DOI 10.1177/036354659302100617
   Murray IPC, 1997, CLIN NUCL MED, V22, P463, DOI 10.1097/00003072-199707000-00003
   Muschik M, 1996, J PEDIATR ORTHOPED, V16, P364, DOI 10.1097/01241398-199605000-00014
   PECK D, 1986, SPINE, V11, P468, DOI 10.1097/00007632-198606000-00014
   PECK D, 1981, ANAT REC, V199, pA198
   RABY N, 1993, CLIN RADIOL, V48, P97, DOI 10.1016/S0009-9260(05)81080-3
   Rachbauer F, 2001, AM J SPORT MED, V29, P446, DOI 10.1177/03635465010290041101
   Revuelta R, 2000, J NEUROSURG, V92, P98, DOI 10.3171/spi.2000.92.1.0098
   ROSSI F, 1990, J SPORT MED PHYS FIT, V30, P450
   SALTER RB, 1963, J BONE JOINT SURG AM, V45, P587, DOI 10.2106/00004623-196345030-00019
   Sassmannshausen G, 2002, CLIN SPORT MED, V21, P121, DOI 10.1016/S0278-5919(03)00061-9
   SCHWARZER AC, 1995, SPINE, V20, P1878, DOI 10.1097/00007632-199509000-00007
   Shillito J, 1996, SURG NEUROL, V46, P14, DOI 10.1016/0090-3019(96)00035-3
   Slotkin JR, 2007, NEUROSURG CLIN N AM, V18, P659, DOI 10.1016/j.nec.2007.08.001
   SONGCHAROEN P, 1994, J SPINAL DISORD, V7, P49
   Standaert CJ, 2008, PHYS MED REH CLIN N, V19, P287, DOI 10.1016/j.pmr.2008.01.002
   Standaert CJ, 2007, ARCH PHYS MED REHAB, V88, P537, DOI 10.1016/j.apmr.2007.01.007
   Standaert CJ, 2000, BRIT J SPORT MED, V34, P415, DOI 10.1136/bjsm.34.6.415
   STEINER ME, 1985, SPINE, V10, P937, DOI 10.1097/00007632-198512000-00013
   STINSON JT, 1993, CLIN SPORT MED, V12, P517
   STYF J, 1987, SPINE, V12, P675, DOI 10.1097/00007632-198709000-00006
   STYF J, 1987, SPINE, V12, P680, DOI 10.1097/00007632-198709000-00007
   Summers B, 2005, SPINE, V30, P342, DOI 10.1097/01.brs.0000152378.93868.c8
   SWARD L, 1992, SPORTS MED, V13, P357
   SWARD L, 1991, SPINE, V16, P437
   Tallarico RA, 2008, SPORTS MED ARTHROSC, V16, P32, DOI 10.1097/JSA.0b013e318163be50
   TERTTI M, 1990, AM J SPORT MED, V18, P206, DOI 10.1177/036354659001800216
   TERTTI MO, 1991, RADIOLOGY, V180, P503, DOI 10.1148/radiology.180.2.1829844
   Waicus Kelly M, 2002, Curr Sports Med Rep, V1, P52
   WEINBERG EP, 2010, SPONDYLOLYSIS IMAGIN
   WENGER DR, 1978, J BONE JOINT SURG AM, V60, P100
   WILTSE LL, 1975, J BONE JOINT SURG AM, VA 57, P17, DOI 10.2106/00004623-197557010-00003
   YAMANE T, 1993, J BONE JOINT SURG BR, V75, P764, DOI 10.1302/0301-620X.75B5.8376435
   Yingling VR, 1999, SPINE, V24, P1882, DOI 10.1097/00007632-199909150-00004
NR 101
TC 0
Z9 0
U1 0
U2 1
PU DEMOS MEDICAL PUBLICATIONS
PI NEW YORK
PA 11 WEST 42ND STREET, 15TH FLOOR, NEW YORK, NY 10036 USA
BN 978-1-933864-71-6
PY 2011
BP 156
EP 166
PG 11
WC Clinical Neurology; Orthopedics; Rehabilitation
WE Book Citation Index– Science (BKCI-S)
SC Neurosciences & Neurology; Orthopedics; Rehabilitation
GA BUP25
UT WOS:000289959800019
DA 2022-11-02
ER

PT J
AU HEFTI, F
   BRUNAZZI, M
   MORSCHER, E
AF HEFTI, F
   BRUNAZZI, M
   MORSCHER, E
TI NATURAL-HISTORY IN SPONDYLOLYSIS AND SPONDYLOLISTHESIS
SO ORTHOPADE
LA German
DT Article
DE SPONDYLOLYSIS; SPONDYLOLISTHESIS; LOW; BACK PAIN
AB The incidence of spondylolysis is approximately 5-6% in the white population. Males and females are equally affected. In about one third of the cases spondylolysis is associated with spondylolisthesis. For the etiology mechanical and genetic factors are important. At the L4 level mechanical factors play the dominant role, while at the L5 level genetic factors are equally important (size and orientation of the facet joints, dysplasia of the vertebral arch). Increased risk for low back pain is found in the presence of the following factors: spondylolisthesis exceeding 10 mm, a low lumbar index, increased lumbar lordosis, spondylolysis at the L4 level and early beginning of symptoms. In the absence of one of these factors the risk for low back pain in adulthood is not greater than in the normal population. This statement is supported by the fact that in a low back clinic with more than 2000 patients with low back pain, the incidence of patients with spondylolysis was not higher than in the normal population. In our own study we followed up 31 patients. The majority of them were symptomatic during adolescence. After a follow-up time of 28 years on average 20 of them stated that they had no pain since adolescence, 8 had only occasional pain and only 2 had undergone operative treatment because of significant low back pain.
RP HEFTI, F (通讯作者)，UNIV BASEL,KINDERSPITAL,ORTHOPAD KLIN,ROMERGASSE 3,CH-4005 BASEL,SWITZERLAND.
NR 0
TC 19
Z9 20
U1 0
U2 3
PU SPRINGER VERLAG
PI NEW YORK
PA 175 FIFTH AVE, NEW YORK, NY 10010
SN 0085-4530
J9 ORTHOPADE
JI Orthopade
PD JUN
PY 1994
VL 23
IS 3
BP 220
EP 227
PG 8
WC Orthopedics
WE Science Citation Index Expanded (SCI-EXPANDED)
SC Orthopedics
GA NV067
UT WOS:A1994NV06700009
PM 8047354
DA 2022-11-02
ER

PT J
AU Wang, JP
   Zhong, ZC
   Cheng, CK
   Chen, CS
   Yu, CH
   Chang, TK
   Wei, SH
AF Wang, Jung-Pin
   Zhong, Zheng-Cheng
   Cheng, Cheng-Kung
   Chen, Chen-Sheng
   Yu, Chung-Hung
   Chang, Ting-Kuo
   Wei, Shun-Hwa
TI Finite element analysis of the spondylolysis in lumbar spine
SO BIO-MEDICAL MATERIALS AND ENGINEERING
LA English
DT Article
DE Pars defect; spondylolysis; finite element method; biomechanics
ID POSTEROLATERAL FUSION; DISC ADJACENT; SPONDYLOLISTHESIS; ADOLESCENTS
AB Spondylolysis is a fracture of the bone lamina in the pars interarticularis and has a high risk of developing spondylolisthesis, as well as traction on the spinal cord and nerve root, leading to spinal disorders or low back pain when the lumbar spine is subjected to high external forces. Previous studies mostly investigated the mechanical changes of the endplate in spondylolysis. However, little attention has been focused on the entire structural changes that occur in spondylolysis. Therefore, the purpose of this study was to evaluate the biomechanical changes in posterior ligaments, disc, endplate, and pars interarticularis between the intact lumbar spine and spondylolysis. A total of three finite element models, namely the intact L2-L4 lumbar spine, lumbar spine with unilateral pars defect and with bilateral pars defect were established using a software ANSYS 6.0. A loading of 10 N center dot m in flexion, extension, left torsion, right torsion, left lateral bending, and right lateral bending respectively were imposed on the superior surface of the L2 body. The bottom of the L4 vertebral body was completely constrained. The finite element models estimated that the lumbar spine with a unilateral pars defect was able to maintain spinal stability as the intact lumbar spine, but the contralateral pars experienced greater stress. For the lumbar spine with a bilateral pars defect, the rotation angle, the vertebral body displacement, the disc stress, and the endplate stress, was increased more when compared to the intact lumbar spine under extension or torsion.
C1 Natl Yang Ming Univ, Inst Rehabil Sci & Technol, Taipei 112, Taiwan.
   Mackay Mem Hosp, Dept Orthopaed Surg, Taipei, Taiwan.
   Taipei City Hosp, Taipei, Taiwan.
RP Chen, CS (通讯作者)，Natl Yang Ming Univ, Inst Rehabil Sci & Technol, Taipei 112, Taiwan.
EM cschen@ym.edu.tw
OI ZHONG, ZHENG-CHENG/0000-0001-6556-4470
CR Agur A. M. R., 1999, GRANTS ATLAS ANATOMY, V10th
   BLANDA J, 1993, J SPINAL DISORD, V6, P406, DOI 10.1097/00002517-199306050-00007
   Chen CS, 2005, J SPINAL DISORD TECH, V18, P58, DOI 10.1097/01.bsd.0000123426.12852.e7
   Chen CS, 2002, J SPINAL DISORD TECH, V15, P53, DOI 10.1097/00024720-200202000-00010
   Chen CS, 2001, MED ENG PHYS, V23, P483
   Chosa E, 2004, J ORTHOP RES, V22, P158, DOI 10.1016/S0736-0266(03)00160-8
   CYRON BM, 1978, J BONE JOINT SURG BR, V60, P234, DOI 10.1302/0301-620X.60B2.659472
   FARFAN HF, 1976, CLIN ORTHOP RELAT R, P40
   FREDRICKSON BE, 1984, J BONE JOINT SURG AM, V66A, P699, DOI 10.2106/00004623-198466050-00008
   GOEL VK, 1995, SPINE, V20, P689, DOI 10.1097/00007632-199503150-00010
   Ichikawa N, 1982, Br J Sports Med, V16, P135
   IKATA T, 1995, J BONE JOINT SURG BR, V77B, P951, DOI 10.1302/0301-620X.77B6.7593113
   Ikata T, 1996, AM J SPORT MED, V24, P94, DOI 10.1177/036354659602400117
   Kajiura K, 2001, SPINE, V26, P2208, DOI 10.1097/00007632-200110150-00010
   KETTELKA.DB, 1971, J BONE JOINT SURG AM, VA 53, P562
   Konz R J, 2001, Spine (Phila Pa 1976), V26, pE38, DOI 10.1097/00007632-200102150-00003
   Lee JH, 1999, CLIN IMAG, V23, P389, DOI 10.1016/S0899-7071(99)00158-8
   LOWE J, 1987, J BONE JOINT SURG BR, V69, P582, DOI 10.1302/0301-620X.69B4.3611162
   MICHELI LJ, 1995, ARCH PEDIAT ADOL MED, V149, P15, DOI 10.1001/archpedi.1995.02170130017004
   Natarajan RN, 2003, SPINE, V28, P1103, DOI 10.1097/00007632-200306010-00005
   PATWARDHAN A, 1985, ORTHOP T, V9, P106
   Polikeit A, 2003, EUR SPINE J, V12, P413, DOI 10.1007/s00586-002-0505-8
   Reitman Charles A, 2002, Spine J, V2, P303, DOI 10.1016/S1529-9430(02)00200-0
   ROSSI F, 1990, J SPORT MED PHYS FIT, V30, P450
   Sairyo K, 1999, SPINE, V24, P731, DOI 10.1097/00007632-199904010-00025
   SARASTE H, 1993, ACTA ORTHOP SCAND, V64, P84, DOI 10.3109/17453679309160129
   SARASTE H, 1987, J PEDIATR ORTHOPED, V7, P631
   SARASTE H, 1984, ACTA RADIOL DIAGN, V25, P427, DOI 10.1177/028418518402500515
   WYNNEDAVIES R, 1979, J BONE JOINT SURG BR, V61, P301, DOI 10.1302/0301-620X.61B3.383720
   YAMAMOTO I, 1989, SPINE, V14, P1256, DOI 10.1097/00007632-198911000-00020
NR 30
TC 24
Z9 28
U1 2
U2 9
PU IOS PRESS
PI AMSTERDAM
PA NIEUWE HEMWEG 6B, 1013 BG AMSTERDAM, NETHERLANDS
SN 0959-2989
EI 1878-3619
J9 BIO-MED MATER ENG
JI Bio-Med. Mater. Eng.
PY 2006
VL 16
IS 5
BP 301
EP 308
PG 8
WC Engineering, Biomedical; Materials Science, Biomaterials
WE Science Citation Index Expanded (SCI-EXPANDED)
SC Engineering; Materials Science
GA 100CX
UT WOS:000241646100002
PM 17075165
DA 2022-11-02
ER

PT J
AU Nourbakhsh, A
   Von Ritschl, RH
   Garges, KJ
AF Nourbakhsh, Ali
   Von Ritschl, Rudiger H.
   Garges, Kim J.
TI Bilateral isthmic L3 spondylolisthesis in anadult female
SO JOURNAL OF MANIPULATIVE AND PHYSIOLOGICAL THERAPEUTICS
LA English
DT Article
DE spondylolysis; spine; lumbar vertebrae
ID NATURAL-HISTORY; SPONDYLOLYSIS; ETIOLOGY; FAMILY; SPINE
AB Objective: The purpose of this study is to describe an incidental finding of bilateral isthmic L3 spondylolysis in an adult female.
   Clinical Features: A 26-year-old woman with sickle cell anemia was involved in a motor vehicle accident. Lumbar radiographs were reported normal. Computed tomography scan showed bilateral L3 spondylolysis of the pars interarticularis.
   Interventions and Outcomes: On the basis of the normal results of physical and neurologic examinations, the spondylolysis was considered to be an incidental finding.
   Conclusions: L3 spondylolysis is described very rarely in the literature. According to the unique features of L3 in the lumbar spine, which include its relatively horizontal position and its equal anterior and posterior diameters, we suggest that mechanical shearing forces may be less effective in causing spondylolysis in this area. This case is more suggestive of congenital and genetic causes as the contributing factors of spondylolysis.
C1 [Von Ritschl, Rudiger H.] Univ Texas Galveston, Dept Radiol, Galveston, TX 77555 USA.
   [Garges, Kim J.] Univ Texas Galveston, Dept Orthopaed Surg & Rehabil, Div Spine Surg, Galveston, TX 77555 USA.
RP Garges, KJ (通讯作者)，Univ Texas Galveston, Dept Orthopaed Surg & Rehabil, Div Spine Surg, Galveston, TX 77555 USA.
EM kjgarges@utmb.edu
CR Al-Sebai MW, 1999, EUR SPINE J, V8, P75, DOI 10.1007/s005860050130
   ALBANESE M, 1982, J PEDIATR ORTHOPED, V2, P496, DOI 10.1097/01241398-198212000-00006
   BENZEL EC, 2005, SPINE SURG TECHNIQUE, V1, P111
   COLLIER BD, 1985, RADIOLOGY, V154, P207, DOI 10.1148/radiology.154.1.3155479
   DIETRICH M, 1985, SPINE, V10, P532, DOI 10.1097/00007632-198507000-00007
   FREDRICKSON BE, 1984, J BONE JOINT SURG AM, V66A, P699, DOI 10.2106/00004623-198466050-00008
   Hasler C, 2002, ORTHOPADE, V31, P78, DOI 10.1007/s132-002-8278-6
   HEFTI F, 1994, ORTHOPADE, V23, P220
   JOHNSON AC, 2003, CURR SPORTS MED REP, V2, P41
   KOHLBACH W, 1988, Roentgen-Blaetter, V41, P23
   O'Brien Michael F, 2003, Instr Course Lect, V52, P511
   PRIVETT JTJ, 1975, BRIT J RADIOL, V48, P866, DOI 10.1259/0007-1285-48-574-866
   Roussouly P, 2006, SPINE, V31, P2484, DOI 10.1097/01.brs.0000239155.37261.69
   Sagi HC, 1998, SPINE, V23, P1635, DOI 10.1097/00007632-199808010-00002
   Smith JA, 1999, ORTHOP CLIN N AM, V30, P487, DOI 10.1016/S0030-5898(05)70101-2
   Standaert CJ, 2000, BRIT J SPORT MED, V34, P415, DOI 10.1136/bjsm.34.6.415
   STEWART TD, 1953, J BONE JOINT SURG AM, V35-A, P937, DOI 10.2106/00004623-195335040-00012
   WILTSE LL, 1962, J BONE JOINT SURG AM, V44, P539, DOI 10.2106/00004623-196244030-00011
   Wiltse LL, 1969, S SPIN AM AC ORTH SU, P143
   WYNNEDAVIES R, 1979, J BONE JOINT SURG BR, V61, P301, DOI 10.1302/0301-620X.61B3.383720
   Young KJ, 2003, J MANIP PHYSIOL THER, V26, P196, DOI 10.1016/S0161-4754(02)54133-6
NR 21
TC 0
Z9 0
U1 0
U2 0
PU MOSBY-ELSEVIER
PI NEW YORK
PA 360 PARK AVENUE SOUTH, NEW YORK, NY 10010-1710 USA
SN 0161-4754
J9 J MANIP PHYSIOL THER
JI J. Manip. Physiol. Ther.
PD FEB
PY 2008
VL 31
IS 2
BP 160
EP 163
DI 10.1016/j.jmpt.2007.12.005
PG 4
WC Health Care Sciences & Services; Integrative & Complementary Medicine;
   Rehabilitation
WE Science Citation Index Expanded (SCI-EXPANDED)
SC Health Care Sciences & Services; Integrative & Complementary Medicine;
   Rehabilitation
GA 274KU
UT WOS:000254001000009
PM 18328942
DA 2022-11-02
ER

PT J
AU Alfieri, A
   Gazzeri, R
   Prell, J
   Rollinghoff, M
AF Alfieri, A.
   Gazzeri, R.
   Prell, J.
   Roellinghoff, M.
TI The current management of lumbar spondylolisthesis
SO JOURNAL OF NEUROSURGICAL SCIENCES
LA English
DT Article
DE Spondylolisthesis; Spinal fusion; Spondylolysis
ID SPINAL STENOSIS; ISTHMIC SPONDYLOLISTHESIS; CONSERVATIVE MANAGEMENT;
   NONSURGICAL MANAGEMENT; NONOPERATIVE TREATMENT; GROUP CLASSIFICATION;
   SURGICAL-TREATMENT; OUTCOMES; SURGERY; SPONDYLOLYSIS
AB Lumbar spondylolisthesis can lead to disabling low back pain and neurological deficits. This review details the clinical history, neurological examination, clinical presentation, imaging modalities, and current management standards for lumbar spondylolisthesis. Based on the available clinical trials, there is evidence that, compared with nonsurgical care, the surgical treatment of symptomatic spondylolisthesis offers a significant clinical benefit in the presence of progressive neurological deficits; cauda equina syndrome; failure of an adequate response to conservative therapy: radiographic instability with neurological symptoms; radiographic progression of subluxation to greater than grade II; symptomatic grades III, II, or spondyloptosis; and unremitting pain that affects the quality of life. Optimizing the diagnostic paths and surgical indications and standardizing both the surgical procedures as well as the outcome measurements with validated instruments should assist the spine care community in acquiring data that are essential for providing the best evidence-based treatment while reducing or eliminating procedures that lack evidence of either efficacy or value.
C1 [Alfieri, A.; Prell, J.] Univ Halle Wittenberg, Dept Neurosurg, D-06120 Halle, Saale, Germany.
   [Gazzeri, R.] Dept Neurosurg, Rome, Italy.
   [Roellinghoff, M.] Univ Halle Wittenberg, Dept Orthoped & Trauma Surg, D-06120 Halle, Saale, Germany.
RP Alfieri, A (通讯作者)，Univ Halle Wittenberg, Dept Neurosurg, Ernst Grube Str 8, D-06120 Halle, Saale, Germany.
EM alex.alfieri@medizin.uni-halle.de
RI Alfieri, Alex/B-5936-2013
OI Alfieri, Alex/0000-0002-0209-4114
CR Acosta FL, 2007, NEUROSURG CLIN N AM, V18, P249, DOI 10.1016/j.nec.2007.01.001
   Alfieri A, 2012, NEUROSURG REV, V35, P477, DOI 10.1007/s10143-012-0394-1
   Arana E, 2010, RADIOLOGY, V254, P809, DOI 10.1148/radiol.09090706
   Atlas SJ, 1996, SPINE, V21, P1787, DOI 10.1097/00007632-199608010-00012
   Atlas SJ, 2000, SPINE, V25, P556, DOI 10.1097/00007632-200003010-00005
   Atlas SJ, 2006, CLIN ORTHOP RELAT R, P198, DOI 10.1097/01.blo.0000198722.70138.96
   Aulisa Lorenzo, 2000, Rays (Rome), V25, P105
   Bassewitz H, 2001, CLIN ORTHOP RELAT R, P54
   Benoist M, 2002, JOINT BONE SPINE, V69, P450, DOI 10.1016/S1297-319X(02)00429-3
   Binder DK, 2002, SEMIN NEUROL, V22, P157, DOI 10.1055/s-2002-36539
   Bridwell KH, 2006, NEUROSURG CLIN N AM, V17, P331, DOI 10.1016/j.nec.2006.04.011
   Butt S, 2005, CLIN RADIOL, V60, P533, DOI 10.1016/j.crad.2004.07.013
   Carl RL, 2007, SPINE, V32, pE723, DOI 10.1097/BRS.0b013e31815a59b7
   Detwiler PW, 2000, ADV TECH STAND NEUR, V26, P331
   Devine John G, 2012, Evid Based Spine Care J, V3, P25, DOI 10.1055/s-0031-1298615
   FRASER JF, 2003, NEUROSURG FOCUS, V14
   Gibson JNA, 2005, COCHRANE DB SYST REV, DOI 10.1002/14651858.CD001352.pub3
   Gibson JNA, 2005, SPINE, V30, P2312, DOI 10.1097/01.brs.0000182315.88558.9c
   Herbiniaux G., 1782, TRAITE DIVERS ACCOUC
   Hresko MT, 2007, SPINE, V32, P2208, DOI 10.1097/BRS.0b013e31814b2cee
   HW Meyerding, 1932, SURG GYNECOL OBSTET, V54, P371
   Ibrahimi DM, 2011, EUR MUSE REV, V6, P110
   Kalichman L, 2008, EUR SPINE J, V17, P327, DOI 10.1007/s00586-007-0543-3
   KILIAN HF, 1854, SPONDYLOLISTHESI GRA
   Krishna M, 2008, SPINE J, V8, P374, DOI 10.1016/j.spinee.2006.09.004
   Mac-Thiong JM, 2012, SPINE, V37, pE95, DOI 10.1097/BRS.0b013e3182233969
   MAJID K, 2008, J BONE JOINT SURG AM, V90, P656
   Malmivaara A, 2007, SPINE, V32, P1, DOI 10.1097/01.brs.0000251014.81875.6d
   McNeely ML, 2003, MANUAL THER, V8, P80, DOI 10.1016/S1356-689X(02)00066-8
   McTimoney C A Michelle, 2003, Curr Sports Med Rep, V2, P41
   Moller H, 2000, SPINE, V25, P1711, DOI 10.1097/00007632-200007010-00016
   Moller H, 2000, SPINE, V25, P683, DOI 10.1097/00007632-200003150-00006
   Niggemann P, 2012, BRIT J RADIOL, V85, P358, DOI 10.1259/bjr/60355971
   Niggemann P, 2011, SPINE, V36, pE1463, DOI 10.1097/BRS.0b013e3181d47a0e
   Nizard RS, 2001, RADIOL CLIN N AM, V39, P55, DOI 10.1016/S0033-8389(05)70263-3
   OGILVIE JW, 1976, SPINE S, V30, pS97
   ROKITANSKY C, 1839, MED JB KK OSTERREICH, V28, P41
   Sengupta DK, 2003, ORTHOP CLIN N AM, V34, P281, DOI 10.1016/S0030-5898(02)00069-X
   Sheehan JM, 2001, CLIN ORTHOP RELAT R, P61
   Sobottke R, 2009, EUR SPINE J, V18, P1494, DOI 10.1007/s00586-009-1081-y
   TAILLARD WF, 1976, CLIN ORTHOP RELAT R, V117, P30
   Weinstein JN, 2007, NEW ENGL J MED, V356, P2257, DOI 10.1056/NEJMoa070302
   Weinstein JN, 2009, J BONE JOINT SURG AM, V91A, P1295, DOI 10.2106/JBJS.H.00913
   WILTSE LL, 1976, CLIN ORTHOP RELAT R, P23
NR 44
TC 20
Z9 22
U1 1
U2 29
PU EDIZIONI MINERVA MEDICA
PI TURIN
PA CORSO BRAMANTE 83-85 INT JOURNALS DEPT., 10126 TURIN, ITALY
SN 0390-5616
EI 1827-1855
J9 J NEUROSURG SCI
JI J. Neurosurg. Sci.
PD JUN
PY 2013
VL 57
IS 2
BP 103
EP 113
PG 11
WC Clinical Neurology; Surgery
WE Science Citation Index Expanded (SCI-EXPANDED)
SC Neurosciences & Neurology; Surgery
GA 170BV
UT WOS:000320825500002
PM 23676859
DA 2022-11-02
ER

PT J
AU Yao, XQ
   Ding, RT
   Liu, JH
   Zhu, SY
   Zhuang, JS
   Liu, ZY
   Jiang, H
   Qu, DB
   Zhu, QG
   Chen, JT
AF Yao, Xinqiang
   Ding, Ruoting
   Liu, Junhao
   Zhu, Siyuan
   Zhuang, Jingshen
   Liu, Zhongyuan
   Jiang, Hui
   Qu, Dongbin
   Zhu, Qingan
   Chen, Jianting
TI Association between lumbar sacralization and increased degree of
   vertebral slippage and disc degeneration in patients with L4
   spondylolysis
SO JOURNAL OF NEUROSURGERY-SPINE
LA English
DT Article
DE spondylolysis; disc degeneration; spondylolisthesis; lumbosacral
   transitional vertebra; sacralization; lumbar; degenerative
ID LUMBOSACRAL TRANSITIONAL VERTEBRAE; BILATERAL PARS DEFECTS;
   SPONDYLOLISTHESIS; REDUCTION; L5; CLASSIFICATION; ORIENTATION;
   PREVALENCE; OUTCOMES
AB OBJECTIVE The aim of this study was to evaluate the effect of lumbar sacralization on the level of vertebral slip and disc degeneration in patients with L4 spondylolysis.
   METHODS The authors analyzed data from 102 cases in which patients underwent surgical treatment for L4 spondylolysis and spondylolisthesis at their institution between March 2007 and September 2016. Lumbar sacralization was characterized by the presence of pseudarthrosis and/or bony fusion between the L5 transverse process and sacrum, and the type of lumbosacral transitional vertebra (LSTV) was evaluated with the Castellvi classification. The amount of vertebral slippage was measured using the Taillard technique and Meyerding grade. Degeneration of the L4-5 segment was quantified using the Pfirrmann and Modic classifications. Patients were divided into 2 groups based on the presence or absence of sacralization, and the amount of vertebral slip and degeneration of the L4-5 segment was compared between groups.
   RESULTS Lumbar sacralization was present in 37 (36%) of 102 patients with L4 spondylolysis. The LSTV was type IIa in 10 cases, type IIb in 7, type IIIa in 2, and type IIIb in 18. The levels of vertebral slip and disc degeneration in the group of patients with sacralization were significantly greater than in the group without sacralization. No significant difference was found between the 2 groups with respect to Modic changes.
   CONCLUSIONS The increased stability between a sacralized L5 and the sacrum may predispose the L4-5 segment to greater instability and disc degeneration in patients with L4 spondylolysis.
C1 [Yao, Xinqiang; Ding, Ruoting; Liu, Junhao; Zhu, Siyuan; Zhuang, Jingshen; Liu, Zhongyuan; Jiang, Hui; Qu, Dongbin; Zhu, Qingan; Chen, Jianting] Southern Med Univ, Nanfang Hosp, Dept Spinal Surg, Guangzhou, Guangdong, Peoples R China.
RP Chen, JT (通讯作者)，Southern Med Univ, Nanfang Hosp, Guangzhou, Guangdong, Peoples R China.
EM chenjt99@tom.com
CR Aihara T, 2005, J BONE JOINT SURG BR, V87B, P687, DOI 10.1302/0301-620X.87B5.15727
   Albert TJ, 2016, CLIN ORTHOP RELAT R, V474, P578, DOI 10.1007/s11999-015-4629-7
   Apazidis A, 2011, SPINE J, V11, P858, DOI 10.1016/j.spinee.2011.08.005
   Bron JL, 2007, ACTA ORTHOP BELG, V73, P687
   CASTELLVI AE, 1984, SPINE, V9, P493, DOI 10.1097/00007632-198407000-00014
   Farshad-Amacker NA, 2015, SPINE J, V15, P1210, DOI 10.1016/j.spinee.2013.10.029
   Farshad-Amacker NA, 2014, EUR RADIOL, V24, P2623, DOI 10.1007/s00330-014-3277-8
   FREDRICKSON BE, 1984, J BONE JOINT SURG AM, V66A, P699, DOI 10.2106/00004623-198466050-00008
   Gandhoke GS, 2017, CLIN SPINE SURG, V30, pE363, DOI 10.1097/BSD.0000000000000218
   Goda Y, 2017, CLIN SPINE SURG, V30, pE738, DOI 10.1097/BSD.0000000000000217
   Jones A, 2005, SPINE, V30, P187
   Kim Nan Hyun, 1997, Bulletin Hospital for Joint Diseases, V56, P161
   Konin GP, 2010, AM J NEURORADIOL, V31, P1778, DOI 10.3174/ajnr.A2036
   Kreiner DS, 2016, SPINE J, V16, P1478, DOI 10.1016/j.spinee.2016.08.034
   Lee CS, 2015, SPINE, V40, pE964, DOI 10.1097/BRS.0000000000000945
   Luoma K, 2004, SPINE, V29, P200, DOI 10.1097/01.BRS.0000107223.02346.A8
   McCunniff PT, 2016, CLIN ORTHOP RELAT R, V474, P571, DOI 10.1007/s11999-015-4563-8
   Nardo L, 2012, RADIOLOGY, V265, P497, DOI 10.1148/radiol.12112747
   Paik NC, 2013, SPINE, V38, pE573, DOI 10.1097/BRS.0b013e31828b7195
   Peleg S, 2009, SPINE, V34, pE906, DOI 10.1097/BRS.0b013e3181b34b75
   Pfirrmann CWA, 2001, SPINE, V26, P1873, DOI 10.1097/00007632-200109010-00011
   Poussa M, 2006, SPINE, V31, P583, DOI 10.1097/01.brs.0000201401.17944.f7
   Tang M, 2014, EUR J RADIOL, V83, P1679, DOI 10.1016/j.ejrad.2014.05.036
   Toueg CW, 2015, J SPINAL DISORD TECH, V28, pE358, DOI 10.1097/BSD.0b013e3182956d62
   Vergauwen S, 1997, Eur Spine J, V6, P168, DOI 10.1007/BF01301431
   Yang EZ, 2016, EUR SPINE J, V25, P1587, DOI 10.1007/s00586-015-4341-z
   Zhang BK, 2017, WORLD NEUROSURG, V107, P983, DOI 10.1016/j.wneu.2017.07.095
NR 27
TC 2
Z9 3
U1 0
U2 12
PU AMER ASSOC NEUROLOGICAL SURGEONS
PI ROLLING MEADOWS
PA 5550 MEADOWBROOK DRIVE, ROLLING MEADOWS, IL 60008 USA
SN 1547-5654
EI 1547-5646
J9 J NEUROSURG-SPINE
JI J. Neurosurg.-Spine
PD JUN
PY 2019
VL 30
IS 6
BP 767
EP 771
DI 10.3171/2018.11.SPINE18900
PG 5
WC Clinical Neurology; Surgery
WE Science Citation Index Expanded (SCI-EXPANDED)
SC Neurosciences & Neurology; Surgery
GA IB0AE
UT WOS:000469918600006
PM 30797204
DA 2022-11-02
ER

PT J
AU HOLLOWELL, JP
   LARSON, SJ
AF HOLLOWELL, JP
   LARSON, SJ
TI INDICATIONS FOR LUMBAR FUSION
SO NEUROSURGERY QUARTERLY
LA English
DT Article
DE LUMBAR FUSION
ID LOW-BACK-PAIN; DEGENERATIVE SPONDYLOLISTHESIS; STABILIZING SYSTEM;
   SURGICAL-TREATMENT; FOLLOW-UP; SPINE; SPONDYLOLYSIS; INSTABILITY; SCREW;
   FIXATION
AB Few areas of surgical management stimulate more controversy than the selection of patients for fusion of the lumbar spine. Selection, evaluation, and management of patients with degenerative spinal conditions that may benefit from lumbar stabilization are reviewed.
C1 MED COLL WISCONSIN, DEPT NEUROSURG, MILWAUKEE, WI 53226 USA.
CR ADAMS MA, 1980, J BONE JOINT SURG BR, V62, P358, DOI 10.1302/0301-620X.62B3.6447702
   Albee FH, 1911, JAMA-J AM MED ASSOC, V57, P885, DOI [10.1001/jama.1911.04260090107012, DOI 10.1001/JAMA.1911.04260090107012]
   BLUMENTHAL SL, 1988, SPINE, V13, P566, DOI 10.1097/00007632-198805000-00023
   BODEN SD, 1990, SPINE, V15, P571, DOI 10.1097/00007632-199006000-00026
   BORKOW SE, 1971, CLIN ORTHOP RELAT R, P73
   BRADFORD DS, 1985, SPINE, V10, P673, DOI 10.1097/00007632-198509000-00014
   Buck J E, 1970, J Bone Joint Surg Br, V52, P432
   CROCK HV, 1970, MED J AUSTRALIA, V1, P983, DOI 10.5694/j.1326-5377.1970.tb116676.x
   DICKMAN CA, 1992, J NEUROSURG, V77, P860, DOI 10.3171/jns.1992.77.6.0860
   FARFAN HF, 1980, SPINE, V5, P412, DOI 10.1097/00007632-198009000-00004
   FEFFER HL, 1985, SPINE, V10, P287, DOI 10.1097/00007632-198504000-00018
   FRYMOYER JW, 1979, SPINE, V4, P435, DOI 10.1097/00007632-197909000-00008
   Fujimaki A, 1982, Clin Orthop Relat Res, P164
   Ghormley RK, 1933, J AMER MED ASSOC, V101, P1773, DOI 10.1001/jama.1933.02740480005002
   Goldthwait JE, 1911, BOSTON MED SURG J, V164, P365, DOI 10.1056/NEJM191103161641101
   GROBLER LJ, 1991, ADULT SPINE PRINCIPL, P1655
   HANLEY EN, 1989, SPINE, V14, P48, DOI 10.1097/00007632-198901000-00009
   HARALDSSON S, 1983, ARCH ORTHOP TRAUM SU, V101, P101, DOI 10.1007/BF00433269
   HAYES MA, 1989, SPINE, V14, P327, DOI 10.1097/00007632-198903000-00014
   HERRON LD, 1989, SPINE, V14, P534, DOI 10.1097/00007632-198905000-00013
   HESS WF, 1991, MAY INT SOC STUD LUM
   Hibbs RA., 1911, NY MED J, V93, P1013
   HOROWITCH A, 1989, SPINE, V14, P461, DOI 10.1097/00007632-198904000-00025
   JOHNSON LP, 1988, SPINE, V13, P93, DOI 10.1097/00007632-198801000-00022
   JOHNSSON KE, 1986, SPINE, V11, P107, DOI 10.1097/00007632-198603000-00001
   Kimura M., 1968, ORTHOP SURG, V19, P285
   KIRKALDYWILLIS WH, 1982, CLIN ORTHOP RELAT R, P110
   Knutsson F, 1944, ACTA RADIOL, V25, P593, DOI 10.3109/00016924409136488
   KOZAK JA, 1990, SPINE, V15, P322, DOI 10.1097/00007632-199004000-00014
   LEHMANN TR, 1987, SPINE, V12, P97, DOI 10.1097/00007632-198703000-00004
   LENKE LG, 1992, J SPINAL DISORD, V5, P433, DOI 10.1097/00002517-199212000-00008
   LIN PM, 1983, CLIN ORTHOP RELAT R, V180, P154
   LINDSEY RW, 1991, SPINE, V16, pS140, DOI 10.1097/00007632-199103001-00020
   LINSON MA, 1991, SPINE, V16, P143, DOI 10.1097/00007632-199102000-00008
   LOMBARDI JS, 1985, SPINE, V10, P821, DOI 10.1097/00007632-198511000-00008
   LORENZ M, 1991, SPINE S8, V16, P456
   MACNAB I, 1950, J BONE JOINT SURG BR, V32, P325, DOI 10.1302/0301-620X.32B3.325
   MACNAB I, 1971, J BONE JOINT SURG AM, VA 53, P663, DOI 10.2106/00004623-197153040-00005
   MARTINO AS, 1983, SPINE, V8, P261, DOI 10.1097/00007632-198304000-00005
   MORSCHER E, 1984, ARCH ORTHOP TRAUM SU, V103, P175, DOI 10.1007/BF00435550
   NEWMAN P H, 1955, Ann R Coll Surg Engl, V16, P305
   OBRIEN JP, 1986, CLIN ORTHOP RELAT R, V203, P191
   PANJABI MM, 1992, J SPINAL DISORD, V5, P383, DOI 10.1097/00002517-199212000-00001
   PARIS SV, 1985, SPINE, V10, P277, DOI 10.1097/00007632-198504000-00016
   REYNOLDS JB, 1979, SPINE, V4, P148
   ROCHE MB, 1951, ANAT REC, V109, P233, DOI 10.1002/ar.1091090207
   ROSENBERG NJ, 1981, SPINE, V6, P35, DOI 10.1097/00007632-198101000-00005
   ROSENBERG NJ, 1975, J BONE JOINT SURG AM, VA 57, P467, DOI 10.2106/00004623-197557040-00004
   ROSENBERG NJ, 1976, CLIN ORTHOP RELAT R, V117, P112
   Rothman L., 1989, SEMIN SPINE SURG, V1, P78
   ROYCAMILLE R, 1986, ORTHOP CLIN N AM, V17, P147
   SELBY DK, 1991, ADULT SPINE PRINCIPL, P1989
   SEMON RL, 1981, SPINE, V6, P172, DOI 10.1097/00007632-198103000-00012
   SHENKIN HA, 1979, J NEUROSURG, V50, P45, DOI 10.3171/jns.1979.50.1.0045
   STAUFFER RN, 1972, J BONE JOINT SURG AM, V54, P1195, DOI 10.2106/00004623-197254060-00006
   Stewart TD, 1935, J BONE JOINT SURG, V17, P640
   VALKENBURG HA, 1971, P AM ASS ORTHOPAEDIC, P1298
   VAUGHAN PA, 1988, SPINE, V13, P690
   WATKINS RG, 1987, LUMBAR SPINE SURGERY, P408
   White AA., 1990, CLIN BIOMECHANICS SP
   WHITE AH, 1977, LUMBAR SPONDYLOSIS D, P184
   WILTSE LL, 1968, J BONE JOINT SURG AM, VA 50, P919, DOI 10.2106/00004623-196850050-00004
   WILTSE LL, 1976, CLIN ORTHOP RELAT R, V117, P23
   YANG KH, 1984, SPINE, V9, P557, DOI 10.1097/00007632-198409000-00005
   ZUCHERMAN J, 1992, SPINE, V17, P834, DOI 10.1097/00007632-199207000-00018
NR 65
TC 0
Z9 0
U1 0
U2 2
PU LIPPINCOTT WILLIAMS & WILKINS
PI PHILADELPHIA
PA TWO COMMERCE SQ, 2001 MARKET ST, PHILADELPHIA, PA 19103 USA
SN 1050-6438
EI 1534-4916
J9 NEUROSURG QUART
JI Neurosurg. Q.
PD JUN
PY 1995
VL 5
IS 2
BP 125
EP 140
DI 10.1097/00013414-199506000-00003
PG 16
WC Neurosciences; Surgery
WE Science Citation Index Expanded (SCI-EXPANDED)
SC Neurosciences & Neurology; Surgery
GA RB706
UT WOS:A1995RB70600003
DA 2022-11-02
ER

PT J
AU Wild, A
   Seller, K
   Krauspe, R
AF Wild, A
   Seller, K
   Krauspe, R
TI Surgical therapy for spondylolysis and spondylolisthesis
SO ORTHOPADE
LA German
DT Article
DE spondylolysis; spondylolisthesis; diagnosis; therapy; complications
ID TERM-FOLLOW-UP; ISTHMIC SPONDYLOLISTHESIS; INTERBODY FUSION;
   NATURAL-HISTORY; LUMBAR FUSION; DIRECT REPAIR; GRADE-III; IN-SITU;
   CHILDREN; REDUCTION
AB The therapy for spondylolysis and spondylolisthesis is challenging in view of the large variety of treatment options. A general, standardized therapeutic concept has still not been established. Adequate therapy depends on different parameters and personal experience. Beside direct repair surgery of spondylolysis and low grade spondylolisthesis, dorsal, ventral and combined dorsoventral surgery, with or without instrumentation, are indicated depending on patients age and severity of the slip.
   Complications such as pseudarthrosis and progression of the slip develop in a given percentage of cases, but these are not significantly correlated with clinical symptoms. Decompression is necessary in high grade slippage with neurologic impairment, especially paresis. Reposition is associated with a higher risk of neurologic complications.
   Fusion in situ without instrumentation, even in moderate and severe spondylolisthesis, shows good clinical results with high fusion rates and without the increased risk of progression and pseudarthrosis. In many cases, it is an effective, safe and economic therapeutic option.
C1 Orthopad Univ Klin Leipzig, D-04103 Leipzig, Germany.
   Orthopad Univ Klin, Dusseldorf, Germany.
RP Wild, A (通讯作者)，Orthopad Univ Klin Leipzig, Semmelweisstr 10, D-04103 Leipzig, Germany.
EM Alexander.Wild@medizin.uni-leipzig.de
CR AXELSSON P, 1994, ACTA ORTHOP SCAND, V65, P309, DOI 10.3109/17453679408995459
[truncated: 1,916,654 more chars]
