# Supplementary material for: Research topics and hotspot trends of lumbar spondylolisthesis: A text-mining study with machine learning
Source: Front Surg. 2023 Jan 6;9:1037978. doi: 10.3389/fsurg.2022.1037978 (PMC9852633; doi:10.3389/fsurg.2022.1037978)
Supplement: Supplementary file 1 [file Datasheet1.zip › forCitespace/savedrecs (1).txt]

FN Clarivate Analytics Web of Science
VR 1.0
PT J
AU Sha, N
   Doita, M
   Uno, K
   Yoshiya, S
   Kurosaka, M
AF Sha, N
   Doita, M
   Uno, K
   Yoshiya, S
   Kurosaka, M
TI Spontaneously stabilized severe dysplastic spondylolisthesis without
   operation - Long-term follow-up of a preteenage patient
SO JOURNAL OF SPINAL DISORDERS & TECHNIQUES
LA English
DT Article
DE spondylolisthesis; teenage; dysplasia; natural history; conservative
   treatment
ID SURGICAL-TREATMENT; NATURAL-HISTORY; CHILDREN; SPONDYLOLYSIS;
   ADOLESCENTS; PROGRESSION; MANAGEMENT
AB Surgical management is the accepted treatment choice for grade III or IV spondylolisthesis, and many satisfactory clinical and radiologic follow-up results have been reported. Very little, however, has been written about long-term results in preteenage patients in whom dysplastic spondylolisthesis has been treated nonoperatively, especially in those who have greater than or equal to50% displacement of the fifth lumbar vertebra on the sacrum. We report an unusual case of spontaneous stabilization of severe dysplastic spondylolisthesis in an 8-year-old girl who presented with grade III spondylolisthesis of L5-S1 and was followed up for >14 years in the absence of surgical intervention. On presentation, she complained of a restriction in forward bending and tightness of hamstrings, but she was undisturbed in her daily activities. Initial radiographs showed severe dysplastic spondylolisthesis; however, magnetic resonance imaging (MRI) performed at age 9 years showed that the amount of listhesis was much less than that seen in the initial radiograph. Routine radiographic follow-ups were chosen over early operative measures until she became a teenager. There was no change in the slip, and unusually a gradual ossification of the cartilaginous promontory of the S1 and the posterior lip of the L5 was observed. At 22 years old, the patient is asymptomatic and not conscious of her cosmetic appearance. Surgical treatment has generally been indicated for patients with grade III or IV spondylolisthesis, because slippage progression has been noted in most reported cases. However, MRI may be a tool for predicting which dysplastic spondylolisthesis cases are more likely to progress and therefore circumvent surgical intervention, while maintaining an excellent outcome.
C1 Kobe Univ, Grad Sch Med, Dept Orthoped Surg, Kobe, Hyogo 657, Japan.
   Kanebo Mem Hosp, Dept Orthoped Surg, Kanebo, Japan.
   Nojigiku Children Hosp, Nojigiku, Japan.
RP Doita, M (通讯作者)，7-5-1 Kusunoki Cho,Chuo Ku, Kobe, Hyogo 6500017, Japan.
EM doita@med.kobe-u.ac.jp
CR BLACKBURNE JS, 1977, J BONE JOINT SURG BR, V59, P490, DOI 10.1302/0301-620X.59B4.925059
   BOXALL D, 1979, J BONE JOINT SURG AM, V61, P479, DOI 10.2106/00004623-197961040-00001
   Dandy D J, 1971, J Bone Joint Surg Br, V53, P578
   Dubousset J, 1997, CLIN ORTHOP RELAT R, P77
   FREDRICKSON BE, 1984, J BONE JOINT SURG AM, V66A, P699, DOI 10.2106/00004623-198466050-00008
   FREEMAN BL, 1989, J BONE JOINT SURG AM, V71A, P594, DOI 10.2106/00004623-198971040-00015
   HARRINGTON PR, 1971, CLIN ORTHOP RELAT R, P75, DOI 10.1097/00003086-197109000-00012
   HARRIS IE, 1987, J BONE JOINT SURG AM, V69A, P960, DOI 10.2106/00004623-198769070-00002
   HENSINGER RN, 1989, J BONE JOINT SURG AM, V71A, P1098, DOI 10.2106/00004623-198971070-00020
   LAURENT L. E., 1961, ACTA ORTHOPAED SCAND, V31, P45
   MCPHEE IB, 1981, AUSTRALAS RADIOL, V25, P91, DOI 10.1111/j.1440-1673.1981.tb02225.x
   SARASTE H, 1987, J PEDIATR ORTHOPED, V7, P631
   SEITSALO S, 1991, SPINE, V16, P417, DOI 10.1097/00007632-199104000-00004
   SHERMAN F C, 1979, Spine, V4, P59, DOI 10.1097/00007632-197901000-00010
   Smith JA, 1999, ORTHOP CLIN N AM, V30, P487, DOI 10.1016/S0030-5898(05)70101-2
   TURNER RH, 1971, J BONE JOINT SURG AM, VA 53, P1298, DOI 10.2106/00004623-197153070-00005
   VELIKAS EP, 1981, J BONE JOINT SURG BR, V63, P67, DOI 10.1302/0301-620X.63B1.7204476
   Weinstein SL, 2000, J BONE JOINT SURG AM, V82A, P980, DOI 10.2106/00004623-200007000-00010
   WILTSE LL, 1976, CLIN ORTHOP RELAT R, P92
NR 19
TC 3
Z9 4
U1 0
U2 1
PU LIPPINCOTT WILLIAMS & WILKINS
PI PHILADELPHIA
PA TWO COMMERCE SQ, 2001 MARKET ST, PHILADELPHIA, PA 19103 USA
SN 1536-0652
EI 1539-2465
J9 J SPINAL DISORD TECH
JI J. Spinal Disord. Tech.
PD OCT
PY 2004
VL 17
IS 5
BP 451
EP 455
DI 10.1097/01.bsd.0000112085.85112.14
PG 5
WC Clinical Neurology; Orthopedics
WE Science Citation Index Expanded (SCI-EXPANDED)
SC Neurosciences & Neurology; Orthopedics
GA 860QT
UT WOS:000224358800016
PM 15385888
DA 2022-11-02
ER

PT J
AU Suzuki, K
   Mochida, J
   Chiba, M
   Kikugawa, H
AF Suzuki, K
   Mochida, J
   Chiba, M
   Kikugawa, H
TI Posterior stabilization of degenerative lumbar spondylolisthesis with a
   Leeds-Keio artificial ligament - A biomechanical analysis in a porcine
   vertebral model
SO SPINE
LA English
DT Article
DE biomechanics; cyclic loading; degenerative lumbar spondylolisthesis;
   Leeds-Keio artificial ligament; porcine model
ID SPINE; INSTRUMENTATION; FRACTURE; FIXATION
AB Study Design. The biomechanical characteristics of the Leeds-Keio artificial ligament (Neoligament LTD, England) were assessed in the posterior stabilization of degenerative lumbar spondylolisthesis in a porcine vertebral model.
   Objectives. To evaluate the biomechanical properties of this nonrigid system immediately after instrumentation and during cyclic loading.
   Summary of Background Data. Mochida et al reported an innovative method of posterior stabilization in which the Leeds-Keio artificial ligament was used as a nonrigid instrument. Since 1990, this system has been used successfully to treat a select group of patients with degenerative lumbar spondylolisthesis.
   Methods. Five porcine motion segments (L4-L5) were tested in the intact, destabilized, and Leeds-Keio-instrumented conditions. Specimens were loaded in flexion and extension, and construct stiffness was measured during the initial loading cycle and at 250 cycle intervals for 1500 cycles.
   Results. Biomechanical stability in the model of degenerative lumbar spondylolisthesis was inferior to that in the controls. The instability in the Leeds-Keio group significantly improved immediately after placement and after 1500 cycles.
   Conclusions. This system is effective in initially stabilizing an unstable degenerative lumbar spondylolisthesis model and maintains its stabilizing effect during cyclic loading. Therefore, it can offer patients with degenerative lumbar spondylolisthesis in the late static stage several advantages over other treatment methods.
C1 Tokai Univ, Sch Med, Dept Orthopaed Surg, Kanagawa 2591193, Japan.
RP Suzuki, K (通讯作者)，Tokai Univ, Sch Med, Dept Orthopaed Surg, Kanagawa 2591193, Japan.
CR ALLAN DG, 1990, J ORTHOPAED RES, V8, P154, DOI 10.1002/jor.1100080121
   Chiba M, 1996, SPINE, V21, P288, DOI 10.1097/00007632-199602010-00006
   KIRKALDYWILLIS WH, 1982, CLIN ORTHOP RELAT R, P110
   MACNAB I, 1950, J BONE JOINT SURG BR, V32, P325, DOI 10.1302/0301-620X.32B3.325
   MATUNAGA S, 1990, SPINE, V15, P1204
   Mochida J, 1997, ORTHOPEDICS, V20, P17
   MOCHIDA J, 1992, SEIKEIGEKA, V43, P110
   MOCHIDA J, 1995, SEIKEIGEKA, V46, P673
   NEWMAN PH, 1963, J BONE JOINT SURG BR, V45, P39, DOI 10.1302/0301-620X.45B1.39
   PANJABI MM, 1994, SPINE, V19, P578, DOI 10.1097/00007632-199403000-00014
   PANJABI MM, 1988, SPINE, V13, P1135, DOI 10.1097/00007632-198810000-00014
   PANJABI MM, 1988, SPINE, V13, P1129, DOI 10.1097/00007632-198810000-00013
   SHIMIZU M, 1992, E JPN J CLIN ORTHOP, V4, P425
   SOSHI S, 1991, SPINE, V16, P1335, DOI 10.1097/00007632-199111000-00015
   STEFFEE AD, 1986, CLIN ORTHOP RELAT R, P45
   STEFFEE AD, 1988, CLIN ORTHOP RELAT R, P99
   WHITE AA, 1990, CLIN BIOMECHANICS SP, P353
   WITTENBERG RH, 1991, SPINE, V16, P647, DOI 10.1097/00007632-199106000-00009
NR 18
TC 10
Z9 14
U1 0
U2 2
PU LIPPINCOTT WILLIAMS & WILKINS
PI PHILADELPHIA
PA 530 WALNUT ST, PHILADELPHIA, PA 19106-3621 USA
SN 0362-2436
J9 SPINE
JI SPINE
PD JAN 1
PY 1999
VL 24
IS 1
BP 26
EP 31
DI 10.1097/00007632-199901010-00007
PG 6
WC Clinical Neurology; Orthopedics
WE Science Citation Index Expanded (SCI-EXPANDED)
SC Neurosciences & Neurology; Orthopedics
GA 166RC
UT WOS:000078590100006
PM 9921587
DA 2022-11-02
ER

PT J
AU Tumialan, LM
AF Tumialan, Luis M.
TI Future Studies and Directions for the Optimization of Outcomes for
   Lumbar Spondylolisthesis
SO NEUROSURGERY CLINICS OF NORTH AMERICA
LA English
DT Article
DE ALIF; Laminectomy; Lumbar; Outcomes; Posterolateral fusion; Registries;
   Spondylolisthesis; TLIF
ID INVESTIGATIONAL-DEVICE-EXEMPTION; COFLEX INTERLAMINAR STABILIZATION;
   TOTAL DISC REPLACEMENT; SPINAL STENOSIS; FUSION; MULTICENTER;
   LAMINECTOMY; TRIAL
AB Randomized prospective studies show clear benefits for operative versus nonoperative management of symptomatic lumbar spondylolisthesis, but there is no universally accepted surgical treatment. This article presents options for surgical management of lumbar spondylolisthesis, reviews the clinical trials delineating the role and type of surgical intervention, and explores the directions of future investigations. The next decade will add further clarity to the surgical management of spondylolisthesis, not by randomized prospective trials, but by surgical registries. The power of "big data" offered by registries will likely become the vehicle best suited to amass data on current and novel therapies.
C1 [Tumialan, Luis M.] St Josephs Hosp, Barrow Neurol Inst, Dept Neurosurg, Phoenix, AZ USA.
RP Tumialan, LM (通讯作者)，St Josephs Hosp, Barrow Neurol Inst, Neurosci Publicat, 350 West Thomas Rd, Phoenix, AZ 85013 USA.
EM neuropub@barrowneuro.org
CR Abdu WA, 2018, SPINE, V43, P1619, DOI 10.1097/BRS.0000000000002682
   Anekstein Y, 2015, EUR SPINE J, V24, P2306, DOI 10.1007/s00586-015-3850-0
   Asher AL, 2016, J NEUROSURG-SPINE, V25, P170, DOI 10.3171/2015.11.SPINE15872
   Bae HW, 2015, INT J SPINE SURG, V9, DOI 10.14444/2015
   Bresnahan L, 2009, SPINE, V34, P17, DOI 10.1097/BRS.0b013e318191438b
   Carreon LY, 2016, J NEUROSURG-SPINE, V24, P916, DOI 10.3171/2015.10.SPINE15917
   Chan AK, 2020, NEUROSURGERY, V86, P80, DOI 10.1093/neuros/nyy589
   Davis R, 2013, J NEUROSURG-SPINE, V19, P174, DOI 10.3171/2013.4.SPINE12636
   Davis RJ, 2013, SPINE, V38, P1529, DOI 10.1097/BRS.0b013e31829a6d0a
   Forsth P, 2016, NEW ENGL J MED, V374, P1413, DOI 10.1056/NEJMoa1513721
   Ghogawala Z, 2017, J NEUROSURG-SPINE, V26, P260, DOI 10.3171/2016.8.SPINE16716
   Ghogawala Z, 2016, NEW ENGL J MED, V374, P1424, DOI 10.1056/NEJMoa1508788
   Goyal A, 2018, CLIN NEUROL NEUROSUR, V167, P122, DOI 10.1016/j.clineuro.2018.02.020
   Hisey MS, 2016, INT J SPINE SURG, V10, DOI 10.14444/3010
   Inose H, 2018, CLIN SPINE SURG, V31, pE347, DOI 10.1097/BSD.0000000000000659
   Lohr S., 2015, DATAISM REVOLUTION T
   McGirt MJ, 2017, SPINE J, V17, P922, DOI 10.1016/j.spinee.2017.02.003
   Nabhan A, 2007, EUR SPINE J, V16, P423, DOI 10.1007/s00586-006-0226-5
   Radcliff K, 2017, INT J SPINE SURG, V11, DOI 10.14444/4031
   Radcliff K, 2016, J NEUROSURG-SPINE, V25, P213, DOI 10.3171/2015.12.SPINE15824
   Rajaee SS, 2012, SPINE, V37, P67, DOI 10.1097/BRS.0b013e31820cccfb
   Zigler J, 2007, SPINE, V32, P1155, DOI 10.1097/BRS.0b013e318054e377
   Zigler Jack E, 2007, SAS J, V1, P63, DOI 10.1016/SASJ-2006-0003-RR
NR 23
TC 2
Z9 3
U1 1
U2 4
PU W B SAUNDERS CO-ELSEVIER INC
PI PHILADELPHIA
PA 1600 JOHN F KENNEDY BOULEVARD, STE 1800, PHILADELPHIA, PA 19103-2899 USA
SN 1042-3680
EI 1558-1349
J9 NEUROSURG CLIN N AM
JI Neurosurg. Clin. N. Am.
PD JUL
PY 2019
VL 30
IS 3
BP 373
EP +
DI 10.1016/j.nec.2019.02.011
PG 10
WC Clinical Neurology; Surgery
WE Science Citation Index Expanded (SCI-EXPANDED)
SC Neurosciences & Neurology; Surgery
GA IC6NP
UT WOS:000471089100012
PM 31078238
DA 2022-11-02
ER

PT J
AU Bernard, F
   Mazerand, E
   Gallet, C
   Troude, L
   Fuentes, S
AF Bernard, F.
   Mazerand, E.
   Gallet, C.
   Troude, L.
   Fuentes, S.
TI History of degenerative spondylolisthesis: From anatomical description
   to surgical management
SO NEUROCHIRURGIE
LA English
DT Article
DE History; Degenerative Spondylolisthesis; Spine; Surgery; Anatomy; Review
ID LUMBAR INTERBODY FUSION; RADIATION-EXPOSURE; PEDICLE SCREW; BILATERAL
   DECOMPRESSION; UNILATERAL APPROACH; SAGITTAL BALANCE; SPINAL STENOSIS;
   RETROPERITONEOSCOPY; PARAMETERS; DEFORMITY
AB This review of the historical medical literature aimed at understanding the evolution of surgical management of degenerative spondylolisthesis over time. The Medic@, IndexCat and Gallica historical databases and PubMed and Embase medical databases were used, with several search-terms, exploring the years 1700-2018. Data from anatomical, biomechanical, pathophysiological and surgical studies were compiled. In total, 150 documents were obtained, dating from 1782 to 2018: 139 from PubMed, 1 from Medic@, 7 from IndexCat, and 3 from Gallica. The review thus ranges in time from (1) description of the first clinical cases by several authors in Europe (1782), (2) the identification of a distinct entity by MacNab (1963), and (3) surgical management by the emerging discipline of minimally invasive spine surgery, to its subsequent evolution up to the present day. Spondylolisthesis is a frequent condition potentially responsible for a variety of functional impairments. Understanding and surgical management have progressed since the 20th century. Historically, the first descriptions of treatments concerned only spondylolisthesis associated with spondylolysis, especially in young adults. More recently, there has been progress in the understanding of the disease in elderly people, with the recognition of degenerative spondylolisthesis. New technologies and surgical techniques, aided by advances in supportive care, now provide spine surgeons with powerful treatment tools. Better knowledge of the evolution of surgery throughout history should enable better understanding of current approaches and concepts for treating degenerative spondylolisthesis. (C) 2019 Elsevier Masson SAS. All rights reserved.
C1 [Bernard, F.; Mazerand, E.; Gallet, C.] Teaching Hosp, Dept Neurosurg, 4 Rue Larrey, F-49100 Angers, France.
   [Bernard, F.] Med Fac, Anat Lab, 28 Rue Roger Amsler, F-49100 Angers, France.
   [Troude, L.] Aix Marseille Univ, North Univ Hosp, AP HM, Dept Neurosurg, F-13015 Marseille, France.
   [Fuentes, S.] Aix Marseille Univ, La Timone Univ Hosp, AP HM, Dept Neurosurg, F-13015 Marseille, France.
RP Bernard, F (通讯作者)，Teaching Hosp, Dept Neurosurg, 4 Rue Larrey, F-49100 Angers, France.
EM bernardflorian.bf@gmail.com
RI Bernard, Florian/AAC-9896-2022
OI Bernard, Florian/0000-0002-6110-2567
CR Albee FH, 1911, JAMA-J AM MED ASSOC, V57, P885, DOI [10.1001/jama.1911.04260090107012, DOI 10.1001/JAMA.1911.04260090107012]
   Aono K, 2010, SPINE, V35, P887, DOI 10.1097/BRS.0b013e3181cdd1aa
   Barrey C, 2007, NEUROSURGERY, V61, P981, DOI 10.1227/01.neu.0000303194.02921.30
   Bell GR, 2011, ROTHMAN SIMEONE SPIN, V1
   Berlemann U, 1998, Eur Spine J, V7, P376, DOI 10.1007/s005860050093
   Capener N, 1932, BRIT J SURG, V19, P374, DOI 10.1002/bjs.1800197505
   CLOWARD R B, 1963, Clin Orthop Relat Res, V27, P51
   CLOWARD RB, 1953, AM J SURG, V86, P145, DOI 10.1016/0002-9610(53)90421-8
   Deutsch H, 2006, NEUROSURG FOCUS, V20, pE10, DOI DOI 10.3171/FOC.2006.20.3.11
   Dijkerman ML, 2018, EUR SPINE J, V27, P1629, DOI 10.1007/s00586-017-5436-5
   EPSTEIN JA, 1976, J NEUROSURG, V44, P139, DOI 10.3171/jns.1976.44.2.0139
   Foley KT, 2001, NEUROSURG FOCUS, V10, pE10, DOI [DOI 10.3171/foc.2001.10.4.11, 10.3171/foc.2001.10.4.11]
   GAUR DD, 1992, J UROLOGY, V148, P1137, DOI 10.1016/S0022-5347(17)36842-8
   Gille O, 2014, ORTHOP TRAUMATOL-SUR, V100, P311, DOI 10.1016/j.otsr.2014.07.006
   Gille O, 2017, EUR SPINE J, V26, P3096, DOI 10.1007/s00586-017-5275-4
   Glossop ND, 1996, SPINE, V21, P2026, DOI 10.1097/00007632-199609010-00021
   GROBLER LJ, 1993, SPINE, V18, P1475
   HARMS J, 1982, Z ORTHOP GRENZGEB, V120, P343, DOI 10.1055/s-2008-1051624
   Herbiniaux G., 1782, TRAITE DIVERS ACCOUC
   HERKOWITZ HN, 1991, J BONE JOINT SURG AM, V73A, P802, DOI 10.2106/00004623-199173060-00002
   Hibbs RA, 1912, ANN SURG, V55, P682, DOI 10.1097/00000658-191205000-00003
   INOUE SI, 1988, CLIN ORTHOP RELAT R, P90
   Isaacs RE, 2005, J NEUROSURG-SPINE, V3, P98, DOI 10.3171/spi.2005.3.2.0098
   IWAHARA T, 1963, Nihon Seikeigeka Gakkai Zasshi, V36, P1049
   Jaikumar S, 2002, NEUROSURGERY, V51, pS1, DOI 10.1227/01.NEU.0000030922.20555.BB
   Jang JS, 2005, J NEUROSURG-SPINE, V3, P218, DOI 10.3171/spi.2005.3.3.0218
   Jenkins JA, 1936, BRIT J SURG, V24, P80, DOI 10.1002/bjs.1800249312
   Junghanns H, 1930, ARCH ORTHOP UNF-CHIR, V29, P118
   Kepler CK, 2015, SPINE J, V15, P1804, DOI 10.1016/j.spinee.2014.03.045
   Kim DY, 2005, SPINE, V30, P123, DOI 10.1097/01.brs.0000148999.21492.53
   KIM SS, 1990, SPINE, V15, P979, DOI 10.1097/00007632-199009000-00026
   King D, 1944, AM J SURG, V66, P357, DOI 10.1016/S0002-9610(44) 90201-1
   KIRKALDY-WILLIS W H, 1978, Spine, V3, P319, DOI 10.1097/00007632-197812000-00004
   Koreckij TD, 2015, J SPINAL DISORD TECH, V28, P236, DOI 10.1097/BSD.0000000000000298
   Kotani Y, 2012, EUR SPINE J, V21, P1171, DOI 10.1007/s00586-011-2114-x
   Kumar MN, 2001, EUR SPINE J, V10, P314, DOI 10.1007/s005860000239
   Lamartina C, 2012, EUR SPINE J, V21, pS27, DOI 10.1007/s00586-012-2236-9
   MACNAB I, 1950, J BONE JOINT SURG BR, V32, P325, DOI 10.1302/0301-620X.32B3.325
   Martin CR, 2007, SPINE, V32, P1791, DOI 10.1097/BRS.0b013e3180bc219e
   MATHEWS HH, 1995, SPINE, V20, P1797, DOI 10.1097/00007632-199508150-00009
   MATSUNAGA S, 1990, SPINE, V15, P1204, DOI 10.1097/00007632-199011010-00021
   MCDOUGALL EM, 1994, UROLOGY, V43, P446, DOI 10.1016/0090-4295(94)90228-3
   Meyerding H.W., 1932, SURG GYNECOLOGY OBST, V54, P371
   Meyerding HW, 1931, J BONE JOINT SURG, V13, P39
   Moher D, 2009, BMJ-BRIT MED J, V339, DOI [10.1016/j.ijsu.2010.02.007, 10.1136/bmj.i4086, 10.1136/bmj.b2535]
   Musluman AM, 2012, J NEUROSURG-SPINE, V16, P68, DOI 10.3171/2011.7.SPINE11222
   NEWELL RLM, 1995, SPINE, V20, P1950, DOI 10.1097/00007632-199509000-00022
   NEWMAN PH, 1963, J BONE JOINT SURG BR, V45, P39, DOI 10.1302/0301-620X.45B1.39
   NOLTE LP, 1995, SPINE, V20, P497, DOI 10.1097/00007632-199502001-00016
   Obenchain T G, 1991, J Laparoendosc Surg, V1, P145, DOI 10.1089/lps.1991.1.145
   Park P, 2008, NEUROSURG FOCUS, V25, DOI 10.3171/FOC/2008/25/8/E16
   Park Y, 2007, SPINE, V32, P537, DOI 10.1097/01.brs.0000256473.49791.f4
   Radovanovic I, 2017, J NEUROSURG-SPINE, V26, P448, DOI 10.3171/2016.9.SPINE1680
   Ramsbacher J, 2001, SPINE, V26, P2180, DOI 10.1097/00007632-200110150-00003
   Regan JJ, 1996, SURG LAPAROSC ENDOSC, V6, P459, DOI 10.1097/00019509-199612000-00009
   Roberts RA, 1947, CHRONIC STRUCTURAL L
   ROYCAMILLE R, 1970, PRESSE MED, V78, P1447
   Sacks S, 1966, Clin Orthop Relat Res, V44, P163
   Safaee MM, 2018, J CLIN NEUROSCI, V48, P122, DOI 10.1016/j.jocn.2017.09.026
   Sanderson PL, 1996, J BONE JOINT SURG BR, V78B, P951, DOI 10.1302/0301-620X78B6.1291
   Sasai K, 2008, J NEUROSURG-SPINE, V9, P554, DOI 10.3171/SPI.2008.8.08122
   SATO K, 1989, SPINE, V14, P1265, DOI 10.1097/00007632-198911000-00022
   Schizas C, 2009, INT ORTHOP, V33, P1683, DOI 10.1007/s00264-008-0687-8
   Schwab F, 2010, SPINE, V35, P2224, DOI 10.1097/BRS.0b013e3181ee6bd4
   STAUFFER RN, 1972, J BONE JOINT SURG AM, VA 54, P756, DOI 10.2106/00004623-197254040-00006
   STEFFEE AD, 1988, CLIN ORTHOP RELAT R, P99
   Stewart TD, 1935, J BONE JOINT SURG, V17, P640
   Tabaraee E, 2013, SPINE, V38, P1953, DOI 10.1097/BRS.0b013e3182a51d1e
   Villard J, 2014, SPINE, V39, P1004, DOI 10.1097/BRS.0000000000000351
   Vital JM, SPONDYLOLISTHESIS LY
   WILTSE LL, 1962, J BONE JOINT SURG AM, V44, P539, DOI 10.2106/00004623-196244030-00011
   Yu E, 2014, CLIN ORTHOP RELAT R, V472, P1738, DOI 10.1007/s11999-014-3503-3
   ZUCHERMAN JF, 1995, SPINE, V20, P2029, DOI 10.1097/00007632-199509150-00015
NR 73
TC 5
Z9 5
U1 0
U2 4
PU MASSON EDITEUR
PI MOULINEAUX CEDEX 9
PA 21 STREET CAMILLE DESMOULINS, ISSY, 92789 MOULINEAUX CEDEX 9, FRANCE
SN 0028-3770
EI 1773-0619
J9 NEUROCHIRURGIE
JI Neurochirurgie
PD APR-JUN
PY 2019
VL 65
IS 2-3
BP 75
EP 82
DI 10.1016/j.neuchi.2019.03.006
PG 8
WC Clinical Neurology; Surgery
WE Science Citation Index Expanded (SCI-EXPANDED)
SC Neurosciences & Neurology; Surgery
GA IJ3XB
UT WOS:000475836800004
PM 30951729
OA Bronze
DA 2022-11-02
ER

PT J
AU Hanson, DS
   Bridwell, KH
   Rhee, JM
   Lenke, LG
AF Hanson, DS
   Bridwell, KH
   Rhee, JM
   Lenke, LG
TI Correlation of pelvic incidence with low- and high-grade isthmic
   spondylolisthesis
SO SPINE
LA English
DT Article; Proceedings Paper
CT 36th Annual Meeting of the Scoliosis-Research-Society
CY SEP 19-22, 2001
CL CLEVELAND, OH
SP Scoliosis Res Soc
DE pelvic incidence; isthmic spondylolisthesis; high-grade
ID SAGITTAL PLANE ALIGNMENT; SPONDYLOLYSIS
AB Purpose. The development of isthmic spondylolisthesis is influenced by forces across the lumbosacral region of the spine, Pelvic incidence is a radiographic parameter that has been shown to be an independent parameter that influences both sagittal spinal balance and pelvic orientation. Our hypothesis then is that there is a positive correlation between pelvic incidence and spondylolisthesis.
   Study Design, A radiographic analysis of cases with spondylolisthesis.
   Objectives. To try to assess the correlation between pelvic incidence in both low-grade and high-grade spondylolisthesis in both a pediatric and an adult population.
   Summary of Background Data. The concept of pelvic incidence has been introduced into the literature. Its exact association with spondylolisthesis has not yet been clarified.
   Methods. Forty patients with spondylolisthesis were identified and divided into two groups: low-grade (Meyerding I-II) and high-grade (Meyerding III and higher). Radiographic parameters measured included lumbar sagittal alignment (T12-S1), sacral inclination, slip angle, and pelvic incidence. The spondylolisthesis was classified according to the Meyerding-Newman classifications and the slip angle. Radiographic measurements were also done in two control groups; there were 20 pediatric and 20 adult controls (mean age 11.8 years and 60,0 years, respectively). Unpaired t test analysis and Pearson correlation analysis were then done.
   Results. Mean pelvic incidence was 47.4degrees in the pediatric control group, 57degrees in the adult control group, 68.5degrees in the low-grade isthmic spondylolisthesis group, and 79.0degrees in the high-grade isthmic spondylolisthesis group. Pelvic incidence was found to be significantly higher in the high- and low-grade spondylolisthesis groups compared with both control groups (P = 0.0001). Pelvic incidence was significantly higher in the high-grade isthmic spondylolisthesis group than in the low-grade isthmic spondylolisthesis group (P = 0.007). A significant correlation existed between pelvic incidence and Meyerding-Newman scores (P = 0.03).
   Conclusions, Pelvic incidence was significantly higher in patients with low- and high-grade isthmic spondylolisthesis as compared with controls and had significant correlation with the Meyerding-Newman grades (P = 0.03).
C1 Washington Univ, Sch Med, Dept Orthopaed Surg, St Louis, MO 63110 USA.
   Emory Univ, Sch Med, Decatur, GA 30033 USA.
   Inst Spinal Disorders, Houston, TX USA.
RP Bridwell, KH (通讯作者)，Washington Univ, Sch Med, Dept Orthopaed Surg, 1 Barnes Jewish Hosp Plaza,Suite 11300 w Pavil, St Louis, MO 63110 USA.
EM bridwellk@msnotes.wustl.edu
CR Antoniades SB, 2000, SPINE, V25, P1085, DOI 10.1097/00007632-200005010-00008
   BERNHARDT M, 1989, SPINE, V14, P717, DOI 10.1097/00007632-198907000-00012
   BOXALL D, 1979, J BONE JOINT SURG AM, V61, P479, DOI 10.2106/00004623-197961040-00001
   DANIELSON BI, 1991, SPINE, V16, P422, DOI 10.1097/00007632-199104000-00005
   FREDRICKSON BE, 1984, J BONE JOINT SURG AM, V66A, P699, DOI 10.2106/00004623-198466050-00008
   JACKSON RP, 1994, SPINE, V19, P1611, DOI 10.1097/00007632-199407001-00010
   Legaye J, 1998, Eur Spine J, V7, P99, DOI 10.1007/s005860050038
   Marchetti Pier Giorgio, 1997, P1211
   NEWMAN P H, 1965, J Bone Joint Surg Br, V47, P472
   Schwab FJ, 1997, SPINE, V22, P1661, DOI 10.1097/00007632-199707150-00026
   SIMPER LB, 1986, ACTA ORTHOP SCAND, V57, P78, DOI 10.3109/17453678608993222
   Vedantam R, 1998, SPINE, V23, P211, DOI 10.1097/00007632-199801150-00012
   WILTSE LL, 1983, J BONE JOINT SURG AM, V65, P768, DOI 10.2106/00004623-198365060-00007
   WILTSE LL, 1962, J BONE JOINT SURG AM, V44, P539, DOI 10.2106/00004623-196244030-00011
   WILTSE LL, 1976, CLIN ORTHOP RELAT R, V117, P23
NR 15
TC 157
Z9 177
U1 0
U2 7
PU LIPPINCOTT WILLIAMS & WILKINS
PI PHILADELPHIA
PA TWO COMMERCE SQ, 2001 MARKET ST, PHILADELPHIA, PA 19103 USA
SN 0362-2436
EI 1528-1159
J9 SPINE
JI SPINE
PD SEP 15
PY 2002
VL 27
IS 18
BP 2026
EP 2029
DI 10.1097/00007632-200209150-00011
PG 4
WC Clinical Neurology; Orthopedics
WE Science Citation Index Expanded (SCI-EXPANDED); Conference Proceedings Citation Index - Science (CPCI-S)
SC Neurosciences & Neurology; Orthopedics
GA 594ZJ
UT WOS:000178082100010
PM 12634563
DA 2022-11-02
ER

PT J
AU Liu, N
   Wood, KB
   Schwab, JH
   Cha, TD
   Pedlow, FX
   Puhkan, RD
   Hyzog, TL
AF Liu, Ning
   Wood, Kirkham B.
   Schwab, Joseph H.
   Cha, Thomas D.
   Pedlow, Frank X., Jr.
   Puhkan, Rishabh D.
   Hyzog, Tylor L.
TI Utility of Flexion-Extension Radiographs in Lumbar Spondylolisthesis A
   Prospective Study
SO SPINE
LA English
DT Article
DE spondylolisthesis; lumbar; stability; instability; flexion; extension;
   diagnostic modality; radiography; magnetic resonance imaging; supine
ID INSTABILITY; SPINE; INDIVIDUALS
AB Study Design. Prospective cohort study in consecutive patients.
   Objective. To investigate and compare the use of 2 diagnostic modalities in the evaluation of stability in lumbar spondylolisthesis.
   Summary of Background Data. Evaluating potential instability in lumbar spondylolisthesis is significant to its management. Lateral lumbar flexion-extension (FE) radiograph is frequently obtained on the basis of a thought that this forward-backward movement can actually describe hypermobility at the listhetic segment. However, simply comparing standard upright lumbar lateral radiograph (U) with a supine sagittal magnetic resonance image (S) (combined, US), something typically conducted for patients with lumbar spondylolisthesis, may also be used.
   Methods. This prospective study included a cohort of 68 consecutive patients with lumbar spondylolisthesis seen in the outpatient clinic of a single hospital. The mobility observed in US was compared with that observed in FE. The ability to identify "instability" using US was compared with that using FE. In addition, the relationships between mobility determined using FE or US and sex, age, height, weight, body mass index, primary symptom (with or without back pain), nature of spondylolisthesis (degenerative or isthmic), listhetic segment, slippage grade, and focal disc height were examined.
   Results. Overall, the mobility in US was significantly higher than that in FE (7.68 +/- 5.34% vs. 4.90 +/- 3.82%, t = -3.545, P = 0.001). The ability to identify "instability" on the basis of US was improved compared with that obtained using FE. Female patients demonstrated higher mobility in FE than male patients to a signifi cant degree. Back pain, isthmic spondylolisthesis, and slippage grade also showed some relevance with mobility but without statistical significance.
   Conclusion. US may offer an easily available, alternative diagnostic modality in lumbar spondylolisthesis, with the potential of reducing both radiation exposure and costs. Further studies should focus on its influence in clinical decision making.
C1 [Liu, Ning; Wood, Kirkham B.; Schwab, Joseph H.; Cha, Thomas D.; Pedlow, Frank X., Jr.; Puhkan, Rishabh D.; Hyzog, Tylor L.] Massachusetts Gen Hosp, Spine Serv, Dept Orthopaed Surg, Boston, MA 02114 USA.
RP Wood, KB (通讯作者)，Harvard Univ, Sch Med, Massachusetts Gen Hosp, Dept Orthopaed Surg,Spine Serv, 55 Fruit St,Yawkey Ctr,Ste 3800, Boston, MA 02114 USA.
EM kbwood@mgh.harvard.edu
CR Andrea GD, 2005, J SPINAL DISORD TECH, V18, P80
   BODEN SD, 1990, SPINE, V15, P571, DOI 10.1097/00007632-199006000-00026
   Cabraja M, 2012, EUR SPINE J, V21, P256, DOI 10.1007/s00586-011-1870-y
   DUPUIS PR, 1985, SPINE, V10, P262, DOI 10.1097/00007632-198504000-00015
   Fujiwara A, 2000, SPINE, V25, P3036, DOI 10.1097/00007632-200012010-00011
   HAYES MA, 1989, SPINE, V14, P327, DOI 10.1097/00007632-198903000-00014
   HW Meyerding, 1932, SURG GYNECOL OBSTET, V54, P371
   Iguchi T, 2004, J SPINAL DISORD TECH, V17, P284, DOI 10.1097/01.bsd.0000102473.95064.9d
   Kornblum MB, 2004, SPINE, V29, P726, DOI 10.1097/01.BRS.0000119398.22620.92
   Luk KDK, 2003, SPINE, V28, P819, DOI 10.1097/00007632-200304150-00016
   PANJABI M, 1971, J BIOMECH, V4, P203, DOI 10.1016/0021-9290(71)90005-4
   Pieper CC, 2014, EUR SPINE J, V23, P96, DOI 10.1007/s00586-013-2932-0
   POSNER I, 1982, SPINE, V7, P374, DOI 10.1097/00007632-198207000-00008
   WOOD KB, 1994, SPINE, V19, P1697, DOI 10.1097/00007632-199408000-00008
NR 14
TC 21
Z9 23
U1 0
U2 7
PU LIPPINCOTT WILLIAMS & WILKINS
PI PHILADELPHIA
PA TWO COMMERCE SQ, 2001 MARKET ST, PHILADELPHIA, PA 19103 USA
SN 0362-2436
EI 1528-1159
J9 SPINE
JI SPINE
PD AUG 15
PY 2015
VL 40
IS 16
BP E929
EP E935
DI 10.1097/BRS.0000000000000941
PG 7
WC Clinical Neurology; Orthopedics
WE Science Citation Index Expanded (SCI-EXPANDED)
SC Neurosciences & Neurology; Orthopedics
GA DC4WC
UT WOS:000369220000003
PM 25893348
DA 2022-11-02
ER

PT J
AU ULMER, JL
   ELSTER, AD
   MATHEWS, VP
   ALLEN, AM
AF ULMER, JL
   ELSTER, AD
   MATHEWS, VP
   ALLEN, AM
TI LUMBAR SPONDYLOLYSIS - REACTIVE MARROW CHANGES SEEN IN ADJACENT PEDICLES
   ON MR-IMAGES
SO AMERICAN JOURNAL OF ROENTGENOLOGY
LA English
DT Article
ID DEGENERATIVE DISK DISEASE; BONE-MARROW; SPONDYLOLISTHESIS; SPINE
AB OBJECTIVE. In a search for ancillary MR findings for the diagnosis of spondylolysis, we performed a retrospective study to characterize changes in MR signal intensity of marrow within lumbar pedicles at the level of a spondylolytic defect. These reactive marrow changes were classified according to the anatomic-pathologic scheme developed for degenerative disk disease by Medic et al.
   MATERIALS AND METHODS. Two neuroradiologists retrospectively reviewed MR images of 60 patients with lumbar spondylolysis confirmed by conventional radiography or CT. The MR signal of each pedicle at the level of a pars defect was compared on T1- and T2-weighted sagittal images to that at the next higher level. When both observers concurred that the signal of the involved pedicle differed significantly from that of its neighbor, this signal change was classified into one of three types (type I: hypointense on T1-weighted images, hyperintense on T2-weighted images; type II: hyperintense on T1-weighted images, isointense or hyperintense on T2-weighted images; type III: hypointense on both T1- and T2-weighted images).
   RESULTS. Changes in MR signal intensity of pedicles adjacent to spondylolytic defects were observed in 24 (40%) of the 60 patients. Type I changes were seen in three patients, all less than 24 years old. Type II changes were seen in 17 patients with a median age of 35 years. Type III changes were seen in four patients with a median age of 51 years. The distribution of changes in signal intensity in the pedicle as a function of age was significant (p=.001).
   CONCLUSION. Categories of changes in MR signal intensity, similar to those described adjacent to degenerating disks, can be seen in lumbar pedicles adjacent to a spondylolytic defect of the pars interarticularis and are distributed as a function of age, Awareness of this finding may aid in establishing the correct diagnosis of spondylolysis on MR imaging and prevent erroneous interpretation of abnormal signal intensity in the pedicles in these patients.
C1 WAKE FOREST UNIV,MED CTR,BOWMAN GRAY SCH MED,DEPT RADIOL,WINSTON SALEM,NC 27157.
CR Amundson G, 1992, SPINE, V3rd, P913
   ANNERTZ M, 1990, ACTA RADIOL, V31, P449
   BOSWORTH DM, 1955, J BONE JOINT SURG AM, V37, P767, DOI 10.2106/00004623-195537040-00009
   DEROOS A, 1987, AM J ROENTGENOL, V149, P531, DOI 10.2214/ajr.149.3.531
   GRENIER N, 1989, RADIOLOGY, V170, P489, DOI 10.1148/radiology.170.2.2911673
   HAJEK PC, 1987, RADIOLOGY, V162, P245, DOI 10.1148/radiology.162.1.3786770
   JINKINS JR, 1992, AM J ROENTGENOL, V159, P799, DOI 10.2214/ajr.159.4.1529846
   JOHNSON DW, 1989, AM J ROENTGENOL, V152, P327, DOI 10.2214/ajr.152.2.327
   McPhee B, 1990, NEUROLOGICAL SURGERY, V4, P2749
   MODIC MT, 1988, RADIOLOGY, V168, P177, DOI 10.1148/radiology.168.1.3289089
   MODIC MT, 1988, RADIOLOGY, V166, P193, DOI 10.1148/radiology.166.1.3336678
   MODIC MT, 1994, MAGNETIC RESONANCE I, P80
   Rauch RA, 1993, NEUROIMAG CLIN N AM, V3, P543
   ROTHMAN SLG, 1984, AM J NEURORADIOL, V5, P81
   SARASTE H, 1987, J PEDIATR ORTHOPED, V7, P631
   STOLLER DW, 1993, MAGNETIC RESONANCE I, P869
   ULMER JL, 1994, AM J ROENTGENOL, V163, P411, DOI 10.2214/ajr.163.2.8037041
   VOGLER JB, 1988, RADIOLOGY, V168, P679, DOI 10.1148/radiology.168.3.3043546
   WILSTE LL, 1971, ORTHOP CLIN N AM, V2, P569
   Wiltse LL, 1989, SEMIN SPINE SURG, V1, P78
   Wood GW, 1992, CAMPBELLS OPERATIVE, V5, P3825
NR 21
TC 50
Z9 53
U1 0
U2 0
PU AMER ROENTGEN RAY SOC
PI RESTON
PA 1891 PRESTON WHITE DR SUBSCRIPTION FULFILLMENT, RESTON, VA 22091
SN 0361-803X
J9 AM J ROENTGENOL
JI Am. J. Roentgenol.
PD FEB
PY 1995
VL 164
IS 2
BP 429
EP 433
DI 10.2214/ajr.164.2.7839983
PG 5
WC Radiology, Nuclear Medicine & Medical Imaging
WE Science Citation Index Expanded (SCI-EXPANDED)
SC Radiology, Nuclear Medicine & Medical Imaging
GA QC794
UT WOS:A1995QC79400031
PM 7839983
OA Bronze
DA 2022-11-02
ER

PT J
AU Toy, JO
   Tinley, JC
   Eubanks, JD
   Qureshi, SA
   Ahn, NU
AF Toy, Jason O.
   Tinley, Jason C.
   Eubanks, Jason D.
   Qureshi, Sheeraz A.
   Ahn, Nicholas U.
TI Correlation of Sacropelvic Geometry With Disc Degeneration in
   Spondylolytic Cadaver Specimens
SO SPINE
LA English
DT Article
DE pelvic incidence; pelvic lordosis; sacropelvic; sacral inclination;
   spondylolysis
ID LUMBAR DISC; SPONDYLOLISTHESIS; ALIGNMENT; PREVALENCE; ANATOMY; ADULTS
AB Study Design. An anatomic study of sacral inclination, pelvic incidence, pelvic lordosis, and disc degeneration in cadaveric lumbar spines.
   Objective. To evaluate the relationship between sacropelvic parameters and disc degeneration in subjects with bilateral spondylolysis at L5.
   Summary of Background Data. L5-S1 disc degeneration is greater in patients with spondylolytic defects (L5-S1) than with an intact pars interarticularis secondary to the instability caused by spondylolysis. Sacral inclination, pelvic incidence, and pelvic lordosis affect sagittal balance and axial forces on the L5-S1 disc.
   Methods. An observational study was performed on 120 cadaveric specimens with spondylolysis (L5-S1) identified of 3100 total cadaveric specimens. Nine specimens were excluded because of incomplete or degraded skeletal elements; 10 were excluded for having unilateral defects only. The specimens were evaluated for sacral inclination, pelvic incidence, and pelvic lordosis. Disc degeneration and facet arthrosis at L4-L5 and L5-S1 were measured by the classification of Eubanks et al. Linear regression analyses were then used to determine the relationship between sacropelvic parameters and degeneration at the L5-S1 segment, correcting for confounding factors such as age, sex, and race.
   Results. Linear regression demonstrated a significant association between sacral inclination and disc degeneration at L5-S1 (P = 0.018). Specimens were then divided into two groups, those in the highest quarter of pelvic incidence, and the remainder. Spearman rank correlation demonstrated a significant association between disc degeneration at L5-S1 and the highest quarter of pelvic incidence (P = 0.017). Increasing pelvic lordosis was also associated with an increase in facet arthrosis at L4-L5 (P = 0.006).
   Conclusion. The findings of this study show a relationship between the sacropelvic geometry and the degree of L5-S1 disc degeneration as well as L4-L5 facet degeneration in spondylolytic specimens. This relationship may prove useful in predicting the course of disc degeneration in patients with spondylolysis.
C1 [Toy, Jason O.; Eubanks, Jason D.; Ahn, Nicholas U.] Case Western Reserve Univ, Dept Orthopaed Surg, Univ Hosp Case Med Ctr, Cleveland, OH 44106 USA.
   [Tinley, Jason C.] DFW Ctr Spinal Disorders, Ft Worth, TX USA.
   [Qureshi, Sheeraz A.] Mt Sinai Sch Med, Dept Orthopaed Surg, New York, NY USA.
RP Toy, JO (通讯作者)，Case Western Reserve Univ, Dept Orthopaed Surg, Univ Hosp Case Med Ctr, 11100 Euclid Ave, Cleveland, OH 44106 USA.
EM Nicholas.ahn@uhhospitals.org
FU Cleveland Museum of Natural History
FX Supported by the Hamann-Todd osteologic collection at the Cleveland
   Museum of Natural History. None of the authors received any financial
   support or materials from private or commercial entities for this
   research. This study did not require institutional review board approval
   because of the exclusive use of deidentified cadaveric specimens.
CR Adams MA, 2006, SPINE, V31, P2151, DOI 10.1097/01.brs.0000231761.73859.2c
   Curylo LJ, 2002, SPINE, V27, P2021, DOI 10.1097/00007632-200209150-00010
   Dai LY, 2000, J SPINAL DISORD, V13, P478, DOI 10.1097/00002517-200012000-00003
   DURING J, 1985, SPINE, V10, P83, DOI 10.1097/00007632-198501000-00013
   Etebar S, 1999, J NEUROSURG, V90, P163, DOI 10.3171/spi.1999.90.2.0163
   Eubanks JD, 2007, SPINE, V32, P2058, DOI 10.1097/BRS.0b013e318145a3a9
   FARFAN HF, 1980, SPINE, V5, P412, DOI 10.1097/00007632-198009000-00004
   FREDRICKSON BE, 1984, J BONE JOINT SURG AM, V66A, P699, DOI 10.2106/00004623-198466050-00008
   FRYMOYER J W, 1978, Spine, V3, P1, DOI 10.1097/00007632-197803000-00001
   Guigui P, 1997, REV CHIR ORTHOP, V83, P685
   Hambly MF, 1998, SPINE, V23, P1785, DOI 10.1097/00007632-199808150-00012
   Harding IJ, 2008, EUR SPINE J, V17, P250, DOI 10.1007/s00586-007-0539-z
   Hutton WC, 1977, SPINE, V2, P202
   Ikata T, 1996, AM J SPORT MED, V24, P94, DOI 10.1177/036354659602400117
   Jackson RP, 2003, SPINE, V28, P151, DOI 10.1097/00007632-200301150-00011
   Jaovisidha Suphaneewan, 2000, Journal of the Medical Association of Thailand, V83, P865
   Kettler A, 2006, EUR SPINE J, V15, P705, DOI 10.1007/s00586-005-0954-y
   KIRKALDYWILLIS WH, 1974, CLIN ORTHOP RELAT R, P30
   Konz R J, 2001, Spine (Phila Pa 1976), V26, pE38, DOI 10.1097/00007632-200102150-00003
   Krupski Witold, 2004, Ortop Traumatol Rehabil, V6, P652
   Kumar MN, 2001, EUR SPINE J, V10, P314, DOI 10.1007/s005860000239
   Kuntz C, 2007, J NEUROSURG-SPINE, V6, P104, DOI 10.3171/spi.2007.6.2.104
   LAURENT L. E., 1961, ACTA ORTHOPAED SCAND, V31, P45
   Lazennec JY, 2000, EUR SPINE J, V9, P47, DOI 10.1007/s005860050008
   Legaye J, 2005, EUR SPINE J, V71, P213
   Legaye J, 2007, EUR SPINE J, V16, P219, DOI 10.1007/s00586-006-0090-3
   MILLER JM, 1988, SYST BOT, V13, P173, DOI 10.2307/2419093
   NATHAN H, 1959, J BONE JOINT SURG AM, V41, P303, DOI 10.2106/00004623-195941020-00012
   Peleg S, 2009, SPINE, V34, pE906, DOI 10.1097/BRS.0b013e3181b34b75
   Pollintine P, 2004, J BIOMECH, V37, P197, DOI 10.1016/S0021-9290(03)00308-7
   SARASTE H, 1993, ACTA ORTHOP SCAND, V64, P84, DOI 10.3109/17453679309160129
   SARASTE H, 1984, ACTA RADIOL DIAGN, V25, P427, DOI 10.1177/028418518402500515
   SZYPRYT EP, 1989, SPINE, V14, P977, DOI 10.1097/00007632-198909000-00011
   TEPLICK JG, 1986, AM J NEURORADIOL, V7, P479
   WILTSE LL, 1975, J BONE JOINT SURG AM, VA 57, P17, DOI 10.2106/00004623-197557010-00003
NR 35
TC 12
Z9 13
U1 0
U2 10
PU LIPPINCOTT WILLIAMS & WILKINS
PI PHILADELPHIA
PA TWO COMMERCE SQ, 2001 MARKET ST, PHILADELPHIA, PA 19103 USA
SN 0362-2436
EI 1528-1159
J9 SPINE
JI SPINE
PD JAN 1
PY 2012
VL 37
IS 1
BP E10
EP E15
DI 10.1097/BRS.0b013e3182257bb0
PG 6
WC Clinical Neurology; Orthopedics
WE Science Citation Index Expanded (SCI-EXPANDED)
SC Neurosciences & Neurology; Orthopedics
GA 866UN
UT WOS:000298410500003
PM 21673629
DA 2022-11-02
ER

PT J
AU MCCULLEN, GM
   BERNINI, PM
   BERNSTEIN, SH
   TOSTESON, TD
AF MCCULLEN, GM
   BERNINI, PM
   BERNSTEIN, SH
   TOSTESON, TD
TI CLINICAL AND ROENTGENOGRAPHIC RESULTS OF DECOMPRESSION FOR LUMBAR SPINAL
   STENOSIS
SO JOURNAL OF SPINAL DISORDERS
LA English
DT Article
DE SPINAL STENOSIS; SPONDYLOLISTHESIS; LAMINECTOMY; OUTCOME
AB We reviewed 118 patients who underwent lumbar decompression without fusion for acquired lumbar spinal stenosis between 1980 and 199 1. Fifty of these patients (15 men, 35 women) were clinically and roentgenographically reexamined, with quantification of postoperative degenerative changes. The presence of preoperative spondylolisthesis and a postoperative change in spondylolisthesis portended poor outcome. Men had better mean surgical outcome scores than did women, and 6% of the men and 28% of the women underwent further surgery for recurrent stenosis or instability. Women had larger mean postoperative changes in spondylolisthesis than did men. Patients with mild preoperative spondylolisthesis developed a larger slip after the procedure than did those with no preoperative slip. Women and patients with preoperative spondylolisthesis may require changes in existing treatment modalities to improve outcome or alterations in long-term expectations after lumbar decompression for stenosis.
RP MCCULLEN, GM (通讯作者)，DARTMOUTH COLL,HITCHCOCK MED CTR,ORTHOPAED SECT,1 MED CTR DR,HANOVER,NH 03756, USA.
NR 0
TC 25
Z9 27
U1 0
U2 2
PU LIPPINCOTT-RAVEN PUBL
PI PHILADELPHIA
PA 227 EAST WASHINGTON SQ, PHILADELPHIA, PA 19106
SN 0895-0385
J9 J SPINAL DISORD
JI J. Spinal Disord.
PD OCT
PY 1994
VL 7
IS 5
BP 380
EP 387
PG 8
WC Clinical Neurology; Orthopedics
WE Science Citation Index Expanded (SCI-EXPANDED)
SC Neurosciences & Neurology; Orthopedics
GA PK368
UT WOS:A1994PK36800003
PM 7819637
DA 2022-11-02
ER

PT J
AU Quiceno, E
   Hartman, C
   Godzik, J
   Pacult, MA
   Hemphill, C
   Uribe, JS
AF Quiceno, Esteban
   Hartman, Cory
   Godzik, Jakub
   Pacult, Mark A.
   Hemphill, Courtney
   Uribe, Juan S.
TI Single position spinal surgery for the treatment of grade II
   spondylolisthesis: A technical note
SO JOURNAL OF CLINICAL NEUROSCIENCE
LA English
DT Article
DE Lumbar lateral interbody fusion (LLIF); Spondylolisthesis; Single
   position LLIF; Minimally invasive surgery (MIS); pedicle screw
   placement; Navigation; Robot
ID INTERBODY FUSION; LUMBAR FUSION; ANTERIOR
AB Background and importance: Minimally invasive transpsoas approach to treat lumbar spondylolisthesis is associated with increased clinical benefits.
   Clinical presentation: Robotic and navigation aided deformity correction for grade II spondylolisthesis was performed using transpsoas approach with pedicle screw placement in lateral decubitus position.
   Conclusion: Keeping the patient in the lateral decubitus position, we supplemented interbody cage placement with screws. Single position lateral transpsoas approach provides grade II spondylolisthesis improvement. (C) 2019 Elsevier Ltd. All rights reserved.
C1 [Hartman, Cory; Godzik, Jakub; Hemphill, Courtney; Uribe, Juan S.] St Josephs Hosp, Barrow Neurol Inst, Dept Neurosurg, 350 West Thomas Ave, Phoenix, AZ 85013 USA.
   [Quiceno, Esteban] Univ Antioquia, Dept Neurosurg, Medellin, Colombia.
   [Pacult, Mark A.] Med Univ South Carolina, Coll Med, 171 Ashley Ave, Charleston, SC 29425 USA.
RP Uribe, JS (通讯作者)，St Josephs Hosp, Barrow Neurol Inst, Dept Neurosurg, 350 West Thomas Ave, Phoenix, AZ 85013 USA.
EM coryjhartman@gmail.com; Jakub.Godzik@Bar-rowbrainandspine.com;
   pacultm@musc.edu; Courtney.Hemphill@barrowneuro.org;
   Juan.Uribe@Barrowbrainandspine.com
OI Pacult, Mark/0000-0002-4435-202X
CR Acosta FL, 2011, J NEUROSURG-SPINE, V15, P92, DOI 10.3171/2011.3.SPINE10425
   [Anonymous], NEUROSURG FOCUS S1
   Blizzard DJ, 2018, SPINE, V43, P440, DOI 10.1097/BRS.0000000000002330
   Cappuccino A, 2010, SPINE, V35, pS361, DOI 10.1097/BRS.0b013e318202308b
   Fogel GR, 2014, SPINE, V39, pE1138, DOI 10.1097/BRS.0000000000000485
   Godzik Jakub, 2018, J Spine Surg, V4, P180, DOI 10.21037/jss.2018.05.07
   Goyal A, 2018, CLIN NEUROL NEUROSUR, V167, P122, DOI 10.1016/j.clineuro.2018.02.020
   Khan A., 2018, OPER NEUROSURG HAGER
   Laws CJ, 2012, SPINE, V37, P819, DOI 10.1097/BRS.0b013e31823551aa
   Lehmen JA, 2015, EUR SPINE J, V24, pS287, DOI 10.1007/s00586-015-3886-1
   Luk KDK, 2003, SPINE, V28, P819, DOI 10.1097/00007632-200304150-00016
   Malham GM, 2017, CLIN SPINE SURG, V30, pE90, DOI 10.1097/BSD.0b013e3182aa4c94
   Marchi Luis, 2012, ScientificWorldJournal, V2012, P456346, DOI 10.1100/2012/456346
   Tohmeh AG, 2012, SCI WORLD J, DOI 10.1100/2012/263637
   Xu DS, 2018, NEUROSURG FOCUS, V44, DOI 10.3171/2017.10.FOCUS17574
   Zygourakis Corinna C, 2018, Neurosurg Focus, V45, pV6, DOI 10.3171/2018.7.FocusVid.18123
NR 16
TC 10
Z9 10
U1 0
U2 1
PU ELSEVIER SCI LTD
PI OXFORD
PA THE BOULEVARD, LANGFORD LANE, KIDLINGTON, OXFORD OX5 1GB, OXON, ENGLAND
SN 0967-5868
EI 1532-2653
J9 J CLIN NEUROSCI
JI J. Clin. Neurosci.
PD JUL
PY 2019
VL 65
BP 145
EP 147
DI 10.1016/j.jocn.2019.03.016
PG 3
WC Clinical Neurology; Neurosciences
WE Science Citation Index Expanded (SCI-EXPANDED)
SC Neurosciences & Neurology
GA IE9PH
UT WOS:000472706000024
PM 31040034
DA 2022-11-02
ER

PT J
AU Sterba, M
   Arnoux, PJ
   Labelle, H
   Warner, WC
   Aubin, CE
AF Sterba, Manon
   Arnoux, Pierre-Jean
   Labelle, Hubert
   Warner, William C.
   Aubin, Carl-Eric
TI Biomechanical analysis of spino-pelvic postural configurations in
   spondylolysis subjected to various sport-related dynamic loading
   conditions
SO EUROPEAN SPINE JOURNAL
LA English
DT Article
DE Biomechanics; Spondylolysis; Pars interarticularis; Lumbar spine; Finite
   element model; Spino-pelvic angles
ID LUMBAR SPINE; SPONDYLOLISTHESIS; MODEL; IMPACT; VIVO
AB To study the risks of spondylolysis due to extrinsic loading conditions related to sports activities and intrinsic spino-pelvic postural parameters [pelvic incidence (PI) and sacral slope (SS)].
   A comprehensive osseo-disco-ligamentous L4-S1 finite element model was built for three cases with spondylolysis representing three different spino-pelvic angular configurations (SS = 32A degrees, 47A degrees, 59A degrees and PI = 49A degrees, 58A degrees, 72A degrees, respectively). After simulating the standing posture, 16 dynamic loading conditions were computationally tested for each configuration by combining four sport-related loads (compression, sagittal and lateral bending and axial torque). For each simulation, the Von Mises stress, L5-S1 facet contact force and resultant internal loads at the sacral endplate were computed. Significant effects were determined with an ANOVA.
   The maximal stress and volume of cancellous bone in the pars with stress higher than 75% of the ultimate stress were higher with 900 N simulated compression (2.2 MPa and 145 mm(3)) compared to only the body weight (1.36 MPa and 20.9 mm(3)) (p < 0.001). Combined compression with 10 Nm of flexion and an axial torque of 6 Nm generated the highest stress conditions (up to 2.7 MPa), and L5-S1 facet contact force (up to 430 N). The maximal stress was on average 17% higher for the case with the highest SS compared to the one with lowest SS for the 16 tested conditions (p = 0.0028).
   Combined flexion and axial rotation with compression generated the highest stress conditions related to risks of spondylolysis. The stress conditions intensify in patients with higher PI and SS.
   These slides can be retrieved under Electronic Supplementary Material.
   [GRAPHICS]
   .
C1 [Sterba, Manon; Aubin, Carl-Eric] Polytech Montreal, Dept Mech Engn, Montreal, PQ, Canada.
   [Sterba, Manon; Arnoux, Pierre-Jean] Aix Marseille Univ, IFSTTAR, LBA, UMR T24, Marseille, France.
   [Sterba, Manon; Aubin, Carl-Eric] iLab Spine Int Lab Spine Imaging & Biomech, Montreal, PQ, Canada.
   [Sterba, Manon; Arnoux, Pierre-Jean] iLab Spine Int Lab Spine Imaging & Biomech, Marseille, France.
   [Sterba, Manon; Labelle, Hubert; Aubin, Carl-Eric] St Justine Univ Hosp Ctr, Montreal, PQ, Canada.
   [Warner, William C.] Campbell Clin Orthopaed, Germantown, TN USA.
RP Aubin, CE (通讯作者)，Polytech Montreal, Dept Mech Engn, Montreal, PQ, Canada.; Aubin, CE (通讯作者)，iLab Spine Int Lab Spine Imaging & Biomech, Montreal, PQ, Canada.; Aubin, CE (通讯作者)，St Justine Univ Hosp Ctr, Montreal, PQ, Canada.
EM carl-eric.aubin@polymtl.ca
RI ARNOUX, Pierre Jean/AAK-6652-2021
OI ARNOUX, Pierre Jean/0000-0002-0311-560X
FU Medtronic of Canada; Natural Sciences and Engineering Research Council
   of Canada (Industrial Research Chair program); A*MIDEX Foundation
   (Aix-Marseille University Initiative of Excellence) [ANR
   11-IDEX-0001-02]; Natural Sciences and Engineering Research Council of
   Canada (Medtronic of Canada)
FX This study was financially supported by Medtronic of Canada and the
   Natural Sciences and Engineering Research Council of Canada (Industrial
   Research Chair program with Medtronic of Canada). Special thanks to Drs
   Eric Wagnac, Yvan Petit and Leo Fradet who contributed to the
   development of the SM2S base finite element model used in this study, as
   part of the iLab-Spine initiative funded by the A*MIDEX Foundation
   (Aix-Marseille University Initiative of Excellence, no ANR
   11-IDEX-0001-02). The study was approved by the Institutional review
   boards of the two participating institutions (CHU Sainte-Justine
   (Montreal, CANADA) (no 2668) and the Campbell Clinics (Memphis, USA)).
   The Manuscript submitted does not contain information about medical
   device(s)/drug(s).
CR Beadon K, 2008, SPINE, V33, P2387, DOI 10.1097/BRS.0b013e318184e775
   Brooks BK, 2010, SKELETAL RADIOL, V39, P669, DOI 10.1007/s00256-009-0825-4
   Chosa E, 2004, J ORTHOP RES, V22, P158, DOI 10.1016/S0736-0266(03)00160-8
   Crewe H, 2013, J SPORT SCI, V31, P1082, DOI 10.1080/02640414.2012.762601
   Driscoll C, 2011, EUR SPINE J, V20, P1711, DOI [10.1007/s00586-011-1801-y, 10.1007/s00586-011-1932-1]
   Funken J, 2016, ISBS C P ARCH
   Henao J, 2016, COMPUT METHOD BIOMEC, V19, P901, DOI 10.1080/10255842.2015.1075010
   Hernandez CJ, 2014, BONE, V66, P205, DOI 10.1016/j.bone.2014.05.023
   Heuer F, 2007, J BIOMECH, V40, P271, DOI 10.1016/j.jbiomech.2006.01.007
   Humbert L, 2009, MED ENG PHYS, V31, P681, DOI 10.1016/j.medengphy.2009.01.003
   Kulling FA, 2014, ORTHOP J SPORTS MED, V2, DOI DOI 10.1177/2325967114528862
   Labelle H, 2004, SPINE, V29, P2049, DOI 10.1097/01.brs.0000138279.53439.cc
   Leone A, 2011, SKELETAL RADIOL, V40, P683, DOI 10.1007/s00256-010-0942-0
   Mac-Thiong JM, 2008, MORPHOLOGIE SACRO PE
   Masharawi Y, 2005, SPINE, V30, pE281, DOI 10.1097/01.brs.0000164098.00201.8d
   PINTAR FA, 1992, J BIOMECH, V25, P1351, DOI 10.1016/0021-9290(92)90290-H
   Rohlmann A, 2009, J BIOMECH, V42, P1520, DOI 10.1016/j.jbiomech.2009.03.048
   Roussouly P, 2006, SPINE, V31, P2484, DOI 10.1097/01.brs.0000239155.37261.69
   Sakai T, 2010, J ORTHOP SCI, V15, P281, DOI 10.1007/s00776-010-1454-4
   Sevrain A, 2012, SCOLIOSIS SPINAL DIS, V7, DOI 10.1186/1748-7161-7-2
   Terai T, 2010, J BONE JOINT SURG BR, V92B, P1123, DOI 10.1302/0301-620X.92B8.22883
   Wagnac E, 2012, MED BIOL ENG COMPUT, V50, P903, DOI 10.1007/s11517-012-0908-6
   Wang WH, 2016, MED BIOL ENG COMPUT, V54, P619, DOI 10.1007/s11517-015-1353-0
   Zander T, 2017, J BIOMECH, V53, P185, DOI 10.1016/j.jbiomech.2016.12.014
   Zander T, 2015, J BIOMECH, V48, P578, DOI 10.1016/j.jbiomech.2015.01.011
   Zhang YX, 2016, J SPORT SCI, V34, P1030, DOI 10.1080/02640414.2015.1086014
NR 26
TC 5
Z9 8
U1 0
U2 13
PU SPRINGER
PI NEW YORK
PA 233 SPRING ST, NEW YORK, NY 10013 USA
SN 0940-6719
EI 1432-0932
J9 EUR SPINE J
JI Eur. Spine J.
PD AUG
PY 2018
VL 27
IS 8
BP 2044
EP 2052
DI 10.1007/s00586-018-5667-0
PG 9
WC Clinical Neurology; Orthopedics
WE Science Citation Index Expanded (SCI-EXPANDED)
SC Neurosciences & Neurology; Orthopedics
GA GP1ME
UT WOS:000440579400046
PM 29926211
DA 2022-11-02
ER

PT J
AU Wren, TAL
   Aggabao, PC
   Poorghasamians, E
   Chavez, TA
   Ponrartana, S
   Gilsanz, V
AF Wren, Tishya A. L.
   Aggabao, Patricia C.
   Poorghasamians, Ervin
   Chavez, Thomas A.
   Ponrartana, Skorn
   Gilsanz, Vicente
TI Association between vertebral cross-sectional area and lumbar lordosis
   angle in adolescents
SO PLOS ONE
LA English
DT Article
ID LOW-BACK-PAIN; GENDER-DIFFERENCES; DEGENERATIVE SPONDYLOLISTHESIS;
   SPONDYLOLYSIS; ALIGNMENT; POSTURE; SPINE; ORIENTATION; SCOLIOSIS;
   EVOLUTION
AB Lumbar lordosis (LL) is more prominent in women than in men, but the mechanisms responsible for this discrepancy are poorly defined. A recent study indicates that newborn girls have smaller vertebral cross-sectional area (CSA) when compared to boys D a difference that persists throughout life and is independent of body size. We determined the relations between vertebral cross-sectional area (CSA) and LL angle and whether sex differences in lumbar lordosis are related to sex differences in vertebral CSA. Using multi-planar magnetic resonance imaging (MRI), we measured vertebral cross-sectional area (CSA) and vertebral height of the spine of 40 healthy boys and 40 girls, ages 9 +/- 13 years. Measures of the CSA of the lumbar vertebrae significantly differed between sexes (9.38 +/- 1.46 vs. 7.93 +/- 0.69 in boys and girls, respectively; P < 0.0001), while the degree of LL was significantly greater in girls than in boys (23.7 +/- 6.1 vs. 27.6 +/- 8.0 in boys and girls, respectively; P = 0.02). When all subjects were analyzed together, values for LL angle were negatively correlated to vertebral CSA (r = -0.47; P < 0.0001); this was also true when boys and girls were analyzed separately. Multivariate regression analysis indicated that vertebral CSA was independently associated with LL, even after accounting for sex, age, height or vertebral height, and weight. Similar negative relations were present when thoracic vertebrae were analyzed (Model P < 0.0001, R-2 = 0.37, thoracic vertebral CSA slope P < 0.0001), suggesting that deficient vertebral cross-sectional dimensions are not merely the consequence of the anterior lumbar curvature. We conclude that vertebral CSA is negatively associated with LL, and that the greater degree of LL in females could, at least in part, be due to smaller vertebral cross-sectional dimensions. Studies are needed to examine the potential relations between vertebral CSA and spinal conditions known to be associated with increased LL, such as spondylolysis and spondylolisthesis.
C1 [Wren, Tishya A. L.; Gilsanz, Vicente] Univ Southern Calif, Dept Orthopaed Surg, Childrens Hosp Los Angeles, Los Angeles, CA 90007 USA.
   [Aggabao, Patricia C.; Poorghasamians, Ervin; Ponrartana, Skorn; Gilsanz, Vicente] Univ Southern Calif, Dept Radiol, Childrens Hosp Los Angeles, Keck Sch Med, Los Angeles, CA 90007 USA.
   [Chavez, Thomas A.; Gilsanz, Vicente] Univ Southern Calif, Dept Pediat, Childrens Hosp Los Angeles, Keck Sch Med, Los Angeles, CA 90007 USA.
RP Gilsanz, V (通讯作者)，Univ Southern Calif, Dept Orthopaed Surg, Childrens Hosp Los Angeles, Los Angeles, CA 90007 USA.; Gilsanz, V (通讯作者)，Univ Southern Calif, Dept Radiol, Childrens Hosp Los Angeles, Keck Sch Med, Los Angeles, CA 90007 USA.; Gilsanz, V (通讯作者)，Univ Southern Calif, Dept Pediat, Childrens Hosp Los Angeles, Keck Sch Med, Los Angeles, CA 90007 USA.
EM vgilsanz@chla.usc.edu
RI Wren, Tishya/AAS-4196-2021
CR Arfai K, 2002, RADIOLOGY, V224, P338, DOI 10.1148/radiol.2242011369
   Been E, 2014, SPINE J, V14, P87, DOI 10.1016/j.spinee.2013.07.464
   Been E, 2011, EUR SPINE J, V20, P1159, DOI 10.1007/s00586-010-1660-y
   Chen IR, 2009, SPINE, V34, P1402, DOI 10.1097/BRS.0b013e31817b8fbd
   Christensen ST, 2008, J MANIP PHYSIOL THER, V31, P690, DOI 10.1016/j.jmpt.2008.10.004
   CHRISTIE HJ, 1995, ARCH PHYS MED REHAB, V76, P218, DOI 10.1016/S0003-9993(95)80604-0
   Chung SB, 2012, CLIN ANAT, V25, P391, DOI 10.1002/ca.21222
   Coates JE, 2001, MANUAL THER, V6, P139, DOI 10.1054/math.2001.0397
   Dolphens M, 2013, J ANAT, V223, P629, DOI 10.1111/joa.12119
   FERNAND R, 1985, SPINE, V10, P799, DOI 10.1097/00007632-198511000-00003
   Ferrero E, 2015, EUR SPINE J, V24, P1219, DOI 10.1007/s00586-015-3778-4
   GILSANZ V, 1994, RADIOLOGY, V190, P678, DOI 10.1148/radiology.190.3.8115610
   GILSANZ V, 1994, RADIOLOGY, V190, P673, DOI 10.1148/radiology.190.3.8115609
   HANSSON T, 1985, SPINE, V10, P154, DOI 10.1097/00007632-198503000-00008
   Hay O, 2015, PLOS ONE, V10, DOI 10.1371/journal.pone.0133685
   Hong JY, 2010, EUR SPINE J, V19, P1551, DOI 10.1007/s00586-010-1422-x
   Huang KY, 2009, EUR SPINE J, V18, P1851, DOI 10.1007/s00586-009-1059-9
   JACKSON DW, 1981, AM J SPORT MED, V9, P304, DOI 10.1177/036354658100900504
   Jackson RP, 2003, SPINE, V28, P151, DOI 10.1097/00007632-200301150-00011
   Jacobsen S, 2007, SPINE, V32, P120, DOI 10.1097/01.brs.0000250979.12398.96
   Jensen RK, 1996, J BIOMECH, V29, P251, DOI 10.1016/0021-9290(95)00042-9
   Leone A, 2007, RADIOLOGY, V245, P62, DOI 10.1148/radiol.2451051359
   Letafatkar K, 2010, J RES REHAB SCI N AM, V4
   Andreasen ML, 2007, J MANIP PHYSIOL THER, V30, P26, DOI 10.1016/j.jmpt.2006.11.009
   Masharawi Y, 2004, SPINE, V29, P1755, DOI 10.1097/01.BRS.0000134575.04084.EF
   Masharawi Y, 2010, EUR SPINE J, V19, P768, DOI 10.1007/s00586-009-1256-6
   Mehta Vivek A, 2015, Neurosurgery, V76 Suppl 1, pS42, DOI 10.1227/01.neu.0000462077.50830.1a
   Middleditch A, 2005, FUNCTIONAL ANATOMY S, P173
   Middleditch A, 2005, INTERVERTEBRAL DISCS, P63
   Middleditch A, 2005, FUNCTIONAL ANATOMY S, P1
   Murrie VL, 2003, CLIN ANAT, V16, P144, DOI 10.1002/ca.10114
   NISSINEN M, 1995, ACTA PAEDIATR, V84, P308, DOI 10.1111/j.1651-2227.1995.tb13634.x
   Nitta A, 2016, ORTHOPEDICS, V39, pE434, DOI 10.3928/01477447-20160404-07
   Nourbakhsh MR, 2002, J ORTHOP SPORT PHYS, V32, P447, DOI 10.2519/jospt.2002.32.9.447
   Oh YM, 2013, J KOREAN NEUROSURG S, V54, P207, DOI 10.3340/jkns.2013.54.3.207
   Ponrartana S, 2016, PEDIATR RADIOL, V46, P1424, DOI 10.1007/s00247-016-3633-8
   Ponrartana S, 2015, J PEDIATR-US, V167, P416, DOI 10.1016/j.jpeds.2015.04.078
   Schroeder GD, 2016, EUR SPINE J
   Schuller S, 2011, EUR SPINE J, V20, P713, DOI 10.1007/s00586-010-1640-2
   Shefi S, 2013, SPINE, V38, pE602, DOI 10.1097/BRS.0b013e31828b666b
   Smith AJ, 2011, INT J PEDIATR OBES, V6, pE97, DOI 10.3109/17477166.2010.530664
   Styne D. M., 2016, WILLIAMS TXB ENDOCRI, P1074
   Tuzun C, 1999, CLIN RHEUMATOL, V18, P308, DOI 10.1007/s100670050107
   Vialle R, 2007, EUR SPINE J, V16, P1641, DOI 10.1007/s00586-007-0348-4
   Ward CV, 2005, SPINE, V30, P1808, DOI 10.1097/01.brs.0000174273.85164.67
   Whitcome KK, 2007, NATURE, V450, P1075, DOI 10.1038/nature06342
NR 46
TC 6
Z9 6
U1 0
U2 3
PU PUBLIC LIBRARY SCIENCE
PI SAN FRANCISCO
PA 1160 BATTERY STREET, STE 100, SAN FRANCISCO, CA 94111 USA
SN 1932-6203
J9 PLOS ONE
JI PLoS One
PD FEB 28
PY 2017
VL 12
IS 2
AR e0172844
DI 10.1371/journal.pone.0172844
PG 9
WC Multidisciplinary Sciences
WE Science Citation Index Expanded (SCI-EXPANDED)
SC Science & Technology - Other Topics
GA EN4LY
UT WOS:000395980200035
PM 28245271
OA Green Submitted, Green Published, gold
DA 2022-11-02
ER

PT J
AU Sugimura, Y
   Miyakoshi, N
   Miyamoto, S
   Kasukawa, Y
   Hongo, M
   Shimada, Y
AF Sugimura, Yusuke
   Miyakoshi, Naohisa
   Miyamoto, Seiya
   Kasukawa, Yuji
   Hongo, Michio
   Shimada, Yoichi
TI Prevalence of and factors associated with lumbar spondylolisthesis in
   patients with rheumatoid arthritis
SO MODERN RHEUMATOLOGY
LA English
DT Article
DE Lumbar spondylolisthesis; Rheumatoid arthritis; Risk factors
ID CERVICAL-SPINE; NATURAL-HISTORY; LESIONS; WOMEN
AB Objectives: To investigate the prevalence of and elucidate risk factors for lumbar spondylolisthesis in patients with rheumatoid arthritis (RA).
   Methods: From 1843 patients registered to the Akita Orthopedic Group on Rheumatoid Arthritis registry, participants comprised 128 patients who had undergone comprehensive radiographic examinations. The presence of lumbar spondylolisthesis (>= 5% slip percentage) was assessed from L1 to L5 on lateral plain radiographs. At the time of radiographic evaluation, we also determined the following: RA disease duration; stage and class of Steinbrocker's classification; serum levels of C-reactive protein (CRP) and matrix metalloproteinase-3; disease activity for RA; history of joint surgery; the presence of cervical spinal instability; and details and doses of medications for RA.
   Results: Forty-seven (36.7%) patients showed lumbar spondylolisthesis (L4, 48%; L3, 29%; L2, 13%; L5, 10%). Among these, Meyerding Grade was I in 89% and II in 11%. Multivariate analysis showed lumbar spondylolisthesis as significantly and independently associated with higher serum CRP level (odds ratio (OR), 1.50; 95% confidence interval (CI), 1.00-2.25; p = 0.048) and history of joint surgery (OR, 2.87; 95% CI, 1.22-6.72; p = 0.015).
   Conclusions: More than one-third of patients with RA in this cohort had lumbar spondylolisthesis, and significant associations with higher serum CRP levels and history of joint surgery were identified.
C1 [Sugimura, Yusuke; Miyakoshi, Naohisa; Miyamoto, Seiya; Kasukawa, Yuji; Hongo, Michio; Shimada, Yoichi] Akita Univ, Grad Sch Med, Dept Orthoped Surg, 1-1-1 Hondo, Akita 0108543, Japan.
RP Miyakoshi, N (通讯作者)，Akita Univ, Grad Sch Med, Dept Orthoped Surg, 1-1-1 Hondo, Akita 0108543, Japan.
EM miyakosh@doc.med.akita-u.ac.jp
CR ARNETT FC, 1988, ARTHRITIS RHEUM, V31, P315, DOI 10.1002/art.1780310302
   BALL J, 1971, ANN RHEUM DIS, V30, P213, DOI 10.1136/ard.30.3.213
   BLAND JH, 1990, J RHEUMATOL, V17, P134
   CONLON PW, 1966, ANN RHEUM DIS, V25, P120, DOI 10.1136/ard.25.2.120
   Denard PJ, 2010, SPINE, V35, P1072, DOI 10.1097/BRS.0b013e3181bd9e19
   Alcala JMF, 2013, REV BRAS REUMATOL, V53, P388, DOI 10.1590/S0482-50042013000500004
   FREDRICKSON BE, 1984, J BONE JOINT SURG AM, V66A, P699, DOI 10.2106/00004623-198466050-00008
   FRIES JF, 1980, ARTHRITIS RHEUM, V23, P137, DOI 10.1002/art.1780230202
   Furuya T, 2007, J RHEUMATOL, V34, P303
   HELLIWELL PS, 1993, BRIT J RHEUMATOL, V32, P216
   HEYWOOD AWB, 1986, J BONE JOINT SURG BR, V68, P362, DOI 10.1302/0301-620X.68B3.3733796
   Imagama S, 2010, J ORTHOP SCI, V15, P540, DOI 10.1007/s00776-010-1475-z
   Jacobsen S, 2007, SPINE, V32, P120, DOI 10.1097/01.brs.0000250979.12398.96
   Joaquim AF, 2014, AUTOIMMUN REV, V13, P1195, DOI 10.1016/j.autrev.2014.08.014
   Kalichman L, 2009, SPINE, V34, P199, DOI 10.1097/BRS.0b013e31818edcfd
   Kawaguchi Y, 2003, J SPINAL DISORD TECH, V16, P38, DOI 10.1097/00024720-200302000-00007
   LAWRENCE JS, 1964, ANN RHEUM DIS, V23, P205, DOI 10.1136/ard.23.3.205
   Makino T, 2013, SPINE, V38, P339
   Matsuda Y, 2003, ARTHRIT RHEUM-ARTHR, V49, P784, DOI 10.1002/art.11465
   Meyerding H.W., 1932, SURG GYNECOLOGY OBST, V54, P371
   Momohara S, 2014, J RHEUMATOL, V41, P862, DOI 10.3899/jrheum.131018
   Momohara S, 2012, MOD RHEUMATOL, V22, P209, DOI 10.1007/s10165-011-0495-7
   Naranjo A, 2004, CLIN EXP RHEUMATOL, V22, P427
   Neva MH, 2003, ARTHRITIS RHEUM-US, V48, P1808, DOI 10.1002/art.11086
   PELLICCI PM, 1981, J BONE JOINT SURG AM, V63, P342, DOI 10.2106/00004623-198163030-00003
   RANAWAT CS, 1979, J BONE JOINT SURG AM, V61, P1003, DOI 10.2106/00004623-197961070-00006
   Sakai T, 2008, SPINE J, V8, P605, DOI 10.1016/j.spinee.2007.03.008
   SHARP J, 1961, ANN RHEUM DIS, V20, P47, DOI 10.1136/ard.20.1.47
   SHARP J, 1958, ANN RHEUM DIS, V17, P303, DOI 10.1136/ard.17.3.303
   SMITH PH, 1972, ANN RHEUM DIS, V31, P431, DOI 10.1136/ard.31.6.431
   STEINBROCKER O, 1949, JAMA-J AM MED ASSOC, V140, P659, DOI 10.1001/jama.1949.02900430001001
   Timon SJ, 2005, CLIN ORTHOP RELAT R, P157, DOI 10.1097/01.blo.0000154205.10944.72
   Vogt MT, 1998, SPINE, V23, P2640, DOI 10.1097/00007632-199812010-00020
   Yamada K, 2014, J SPINAL DISORD TECH, V27, pE128, DOI 10.1097/BSD.0b013e3182a22a34
   Yamanaka H, 2014, MOD RHEUMATOL, V24, P33, DOI 10.3109/14397595.2013.854059
   Yamanaka H, 2013, MOD RHEUMATOL, V23, P1, DOI [10.1007/s10165-011-0510-z, 10.1007/s10165-012-0702-1]
   YONEZAWA T, 1995, SPINE, V20, P208, DOI 10.1097/00007632-199501150-00015
NR 37
TC 8
Z9 9
U1 0
U2 5
PU TAYLOR & FRANCIS LTD
PI ABINGDON
PA 2-4 PARK SQUARE, MILTON PARK, ABINGDON OR14 4RN, OXON, ENGLAND
SN 1439-7595
EI 1439-7609
J9 MOD RHEUMATOL
JI Mod. Rheumatol.
PY 2016
VL 26
IS 3
BP 342
EP 346
DI 10.3109/14397595.2015.1081326
PG 5
WC Rheumatology
WE Science Citation Index Expanded (SCI-EXPANDED)
SC Rheumatology
GA DO4RN
UT WOS:000377770800005
PM 26381423
DA 2022-11-02
ER

PT J
AU Wu, H
   Gao, ZW
   Zhao, DX
   Li, LY
AF Wu, Han
   Gao, Zhong-Wen
   Zhao, Dong-Xu
   Li, Long-Yun
TI Clinical study on minimally invasive transforaminal lumbar interbody
   fusion surgery for lumbar spondylolisthesis combined with severe
   narrowing of the intervertebral space
SO JOURNAL OF INTERNATIONAL MEDICAL RESEARCH
LA English
DT Article
DE Minimally invasive transforaminal lumbar interbody fusion; lumbar
   spondylolisthesis; narrowing of the intervertebral space; cage; pedicle
   screw; Visual Analogue Scale
ID ISTHMIC SPONDYLOLISTHESIS
AB Objective
   To investigate the different clinical characteristics of minimally invasive transforaminal lumbar interbody fusion on treatment of lumbar spondylolisthesis combined with severe narrowing of the intervertebral space or simple grade II lumbar spondylolisthesis.
   Methods
   Thirty-eight patients were divided into groups A (16 cases combined with severe intervertebral space narrowing) or B (22 cases of simple grade II lumbar spondylolisthesis without intervertebral space narrowing). Differences in preoperative preparation, operation time, blood loss, tool selection, decompression, reduction, pedicle screw, cage size selection, and other aspects were compared. The Visual Analogue Scale (VAS) and Japanese Orthopaedic Association (JOA) scores were used to assess the effect of treatment.
   Results
   The operation time was significantly longer, blood loss was greater, the anatomical reduction rate was lower, and cage size was smaller in group A than in group B. Furthermore, special tools were required for treating the lumbar intervertebral space and the pedicle screws were different between the groups. JOA and VAS scores were similar between the groups
   Conclusions
   Cases of severe intervertebral space narrowing need to be fully released, with bilateral decompression, and special intervertebral processing tools need to be prepared. Long pedicle screws are conducive to connecting the rod and reducing slippage.
C1 [Wu, Han; Gao, Zhong-Wen; Zhao, Dong-Xu] Jilin Univ, China Japan Union Hosp, Dept Orthoped, Changchun, Jilin, Peoples R China.
   [Li, Long-Yun] Jilin Univ, China Japan Union Hosp, Dept Anesthesiol, 146 Xiantai St, Changchun 130033, Jilin, Peoples R China.
RP Li, LY (通讯作者)，Jilin Univ, China Japan Union Hosp, Dept Anesthesiol, 146 Xiantai St, Changchun 130033, Jilin, Peoples R China.
EM longyunlidoc@163.com
CR Adogwa Owoicho, 2012, Surg Neurol Int, V3, pS355, DOI 10.4103/2152-7806.103868
   Ahn J, 2015, J SPINAL DISORD TECH, V28, P222, DOI 10.1097/BSD.0000000000000289
   Etemadifar MR, 2016, J CRANIOVERTEBRAL JU, V7, P43, DOI 10.4103/0974-8237.176623
   Floman Y, 2000, SPINE, V25, P342, DOI 10.1097/00007632-200002010-00014
   Haddadi K, 2016, FRONT SURG, V3, DOI 10.3389/fsurg.2016.00019
   Kim JS, 2018, CLIN SPINE SURG, V31, pE302, DOI 10.1097/BSD.0b013e31827415cd
   Kim JY, 2015, WORLD NEUROSURG, V84, P1284, DOI 10.1016/j.wneu.2015.06.003
   Lau D, 2011, J CLIN NEUROSCI, V18, P624, DOI 10.1016/j.jocn.2010.09.004
   Lee KH, 2014, J SPINAL DISORD TECH, V27, pE234, DOI 10.1097/BSD.0000000000000089
   Nandyala SV, 2014, SPINE J, V14, P1460, DOI 10.1016/j.spinee.2013.08.045
   Nayak MT, 2015, J CLIN DIAGN RES, V9, pPC17, DOI 10.7860/JCDR/2015/11530.6077
   Parker SL, 2014, WORLD NEUROSURG, V82, P230, DOI 10.1016/j.wneu.2013.01.041
   Sclafani JA, 2014, INT J SPINE SURG, V8, DOI 10.14444/1004
   Singh K, 2014, SPINE J, V14, P1694, DOI 10.1016/j.spinee.2013.10.053
   Sulaiman WAR, 2014, OCHSNER J, V14, P32
   Wang J, 2014, SPINE J, V14, P2078, DOI 10.1016/j.spinee.2013.12.016
   Wang JA, 2010, EUR SPINE J, V19, P1780, DOI 10.1007/s00586-010-1404-z
NR 17
TC 0
Z9 0
U1 2
U2 3
PU SAGE PUBLICATIONS LTD
PI LONDON
PA 1 OLIVERS YARD, 55 CITY ROAD, LONDON EC1Y 1SP, ENGLAND
SN 0300-0605
EI 1473-2300
J9 J INT MED RES
JI J. Int. Med. Res.
PD MAR
PY 2020
VL 48
IS 3
AR 0300060519889458
DI 10.1177/0300060519889458
PG 9
WC Medicine, Research & Experimental; Pharmacology & Pharmacy
WE Science Citation Index Expanded (SCI-EXPANDED)
SC Research & Experimental Medicine; Pharmacology & Pharmacy
GA LJ1NN
UT WOS:000529939100001
PM 32216522
OA Green Published, gold
DA 2022-11-02
ER

PT J
AU Schnake, KJ
AF Schnake, Klaus John
TI TPLIF (decompression and TLIF) in degenerative spondylolisthesis L4/5
SO EUROPEAN SPINE JOURNAL
LA English
DT Article
DE Degenerative spondylolisthesis; TLIF; PLIF; Lumbar spine; Spinal
   decompression
C1 [Schnake, Klaus John] Schon Klin Nurnberg, Furth, Germany.
RP Schnake, KJ (通讯作者)，Schon Klin Nurnberg, Furth, Germany.
EM kschnake@schoen-kliniken.de
CR Gibson JN, 2005, COCHRANE DB SYST REV, V2
   Steiger F, 2014, EUR SPINE J, V23, P945, DOI 10.1007/s00586-013-3144-3
   Zhang QH, 2014, BMC MUSCULOSKEL DIS, V15, DOI 10.1186/1471-2474-15-367
NR 3
TC 0
Z9 0
U1 0
U2 3
PU SPRINGER
PI NEW YORK
PA 233 SPRING ST, NEW YORK, NY 10013 USA
SN 0940-6719
EI 1432-0932
J9 EUR SPINE J
JI Eur. Spine J.
PD AUG
PY 2016
VL 25
SU 2
BP S272
EP S273
DI 10.1007/s00586-016-4480-x
PG 2
WC Clinical Neurology; Orthopedics
WE Science Citation Index Expanded (SCI-EXPANDED)
SC Neurosciences & Neurology; Orthopedics
GA DV1RT
UT WOS:000382699300003
PM 26931329
DA 2022-11-02
ER

PT J
AU Pai, VS
   Hodgson, B
   Pai, V
AF Pai, Vasudeva S.
   Hodgson, Bruce
   Pai, Vishal
TI Repair of spondylolytic defect with a cable screw reconstruction
SO INTERNATIONAL ORTHOPAEDICS
LA English
DT Article
ID SURGICAL-TREATMENT; HOOK SCREW; LUMBAR SPONDYLOLYSIS; DIRECT
   STABILIZATION; SPONDYLOLISTHESIS; FIXATION; CONSTRUCT; FUSION
AB We present the clinical and radiological results of surgical repair for refractory spondylolysis in 20 patients at a minimum follow-up of 2 years. Seventeen of them were reassessed after 5 years. The Oswestry scores revealed good to excellent results in 90% (18/20 patients), indicating a good outcome with surgical repair using two techniques: the Scott procedure or pedicle screw and wire technique. Radiological pseudarthosis was 10%, which was quite consistent with reported series. CT scanning of the 14 patients after a mean of 13 months revealed complete healing of the fracture in 7 patients, partial in 2 and frank non-union in 5. Overall, CT examination with reversed gantry showed only 7/14 (50%) healing, indicating that radiological healing on plain X-ray is not always suggestive of complete bony healing. However, CT healing is not a sine qua non of good to excellent clinical outcome.
C1 [Pai, Vasudeva S.] Dept Orthoped, Hastings, New Zealand.
   [Hodgson, Bruce] Dunedin Publ Hosp, Dunedin, New Zealand.
   [Pai, Vishal] Wellington Sch Med, Wellington, New Zealand.
RP Pai, VS (通讯作者)，Dept Orthoped, Healthcare Hawkes Bay,Omahu Rd, Hastings, New Zealand.
EM vasu_chitra@slingshot.co.nz
CR BUCK JE, 1979, J BONE JOINT SURG BR, V61, P123
   Debnath UK, 2003, J BONE JOINT SURG BR, V85B, P244, DOI 10.1302/0301-620X.85B2.13074
   DREYZIN V, 1994, SPINE, V19, P1909, DOI 10.1097/00007632-199409000-00008
   ELLIOTT BC, 1993, CLIN BIOMECH, V8, P227, DOI 10.1016/0268-0033(93)90030-L
   Fairbank J C, 1980, Physiotherapy, V66, P271
   GILL GG, 1955, J BONE JOINT SURG AM, V37, P493, DOI 10.2106/00004623-195537030-00005
   Gillet P, 1999, SPINE, V24, P1252, DOI 10.1097/00007632-199906150-00014
   GOEL VK, 1989, SEMIN SPINE SURG, V1, P95
   Hefti F, 1997, ORTHOPADE, V26, P769, DOI 10.1007/PL00003439
   Ivanic GM, 2003, SPINE, V28, P255, DOI 10.1097/00007632-200302010-00010
   Kakiuchi M, 1997, J BONE JOINT SURG AM, V79A, P818, DOI 10.2106/00004623-199706000-00003
   MORSCHER E, 1984, ARCH ORTHOP TRAUM SU, V103, P175, DOI 10.1007/BF00435550
   PEDERSEN AK, 1988, J BONE JOINT SURG AM, V70A, P15, DOI 10.2106/00004623-198870010-00004
   ROSSI F, 1990, J SPORT MED PHYS FIT, V30, P450
   SALIB RM, 1993, SPINE, V18, P440
   Santos ERG, 2003, SPINE, V28, P997, DOI 10.1097/00007632-200305150-00007
   SCOTT JHS, 1987, J BONE JOINT SURG BR, V69, P491
   Songer MN, 1998, SPINE, V23, P263, DOI 10.1097/00007632-199801150-00023
   VANDAM BE, 1997, TXB SPINAL SURG
NR 19
TC 11
Z9 12
U1 0
U2 0
PU SPRINGER
PI NEW YORK
PA 233 SPRING ST, NEW YORK, NY 10013 USA
SN 0341-2695
EI 1432-5195
J9 INT ORTHOP
JI Int. Orthop.
PD FEB
PY 2008
VL 32
IS 1
BP 121
EP 125
DI 10.1007/s00264-006-0277-6
PG 5
WC Orthopedics
WE Science Citation Index Expanded (SCI-EXPANDED)
SC Orthopedics
GA 254ZK
UT WOS:000252626300021
PM 17431623
OA Green Published
DA 2022-11-02
ER

PT J
AU NIETHARD, FU
   PFEIL, J
AF NIETHARD, FU
   PFEIL, J
TI RETROSOMATIC SPONDYLOLYSIS OF THE 5TH LUMBAR VERTEBRA WITH SEGMENTATION
   DEFECT OF THE CORRESPONDING ARCH STRUCTURES
SO ZEITSCHRIFT FUR ORTHOPADIE UND IHRE GRENZGEBIETE
LA German
DT Article
RP NIETHARD, FU (通讯作者)，UNIV HEIDELBERG, ORTHOPAD KLIN & POLIKLIN, SCHLIERBACHER LANDSTR 200A, D-6900 HEIDELBERG, GERMANY.
CR BROCHER JEW, 1980, DIFFERENTIALDIAGNOSE, P93
   HAMMERBECK W, 1936, ROFO FORTSCHR RONTG, V54, P144
   HINTZE J, 1958, Arch Orthop Unfallchir, V49, P607, DOI 10.1007/BF00416105
   KLOSEGERLICH J, 1935, Z ORTHOP, V63, P31
   Merki A, 1968, Z Orthop Ihre Grenzgeb, V104, P394
   MEYERBURGDORFF H, 1931, UNTERSUCHUNGEN WIRBE
   MULLER W, 1931, ROFO FORTSCHR RONTG, V44, P644
   Niethard FU, 1981, WIRBELSAULE FORSCHUN, V90
   RATHKE F W, 1952, Arch Orthop Unfallchir, V45, P175, DOI 10.1007/BF00415819
   SAUBERMANN G, 1948, OPHTHALMOLOGICA, V115, P243, DOI 10.3109/00016924809135246
   SEEGELKEN K, 1972, FORTSCHR RONTG NEUEN, V116, P473
   STEWART TD, 1953, J BONE JOINT SURG AM, V35-A, P937, DOI 10.2106/00004623-195335040-00012
   SUEZAWA Y, 1981, WIRBELSAULE FORSCHUN, V94
   TAILLARD W, 1957, WIRBELSAULE FORSCHUN, V11
   TONDURY G, 1958, WIRBELSAULE FORSCHUN, V7
   Whitman A, 1924, J BONE JOINT SURG, V6, P808
NR 16
TC 0
Z9 1
U1 0
U2 0
PU GEORG THIEME VERLAG KG
PI STUTTGART
PA RUDIGERSTR 14, D-70469 STUTTGART, GERMANY
SN 0044-3220
J9 Z ORTHOP GRENZGEB
JI Z. Orthop. Grenzg.
PY 1985
VL 123
IS 5
BP 859
EP 863
DI 10.1055/s-2008-1044768
PG 5
WC Orthopedics
WE Science Citation Index Expanded (SCI-EXPANDED)
SC Orthopedics
GA ATL07
UT WOS:A1985ATL0700010
PM 4082746
DA 2022-11-02
ER

PT J
AU Selhorst, M
   Fischer, A
   Graft, K
   Ravindran, R
   Peters, E
   Rodenberg, R
   Welder, E
   MacDonald, J
AF Selhorst, Mitchell
   Fischer, Anastasia
   Graft, Kristine
   Ravindran, Reno
   Peters, Eric
   Rodenberg, Richard
   Welder, Eric
   MacDonald, James
TI Timing of Physical Therapy Referral in Adolescent Athletes With Acute
   Spondylolysis: A Retrospective Chart Review
SO CLINICAL JOURNAL OF SPORT MEDICINE
LA English
DT Article
DE adolescent; low back pain; stress fracture; athlete; spondylolysis
ID LOW-BACK-PAIN; PROLONGED BED REST; NONOPERATIVE TREATMENT; CONSERVATIVE
   TREATMENT; LUMBAR SPONDYLOLYSIS; PARS INTERARTICULARIS; NATURAL-HISTORY;
   CHILDREN; SPONDYLOLISTHESIS; EPIDEMIOLOGY
AB Objectives: The purposes of this study were (1) to determine whether the duration of rest before referral to physical therapy (PT) affects the time to make a full return to activity for patients with an acute spondylolysis, (2) to assess the safety of an early referral to PT in patients with an acute spondylolysis.
   Study Design: Retrospective chart review.
   Setting: Hospital-based sports medicine clinic.
   Patients: The medical charts of 196 adolescent athletes (mean age = 14.3 +/- 1.8 years) with an acute spondylolytic injury met the inclusion criteria and were reviewed.
   Independent Variable: Patients were subgrouped based on physician referral to PT.
   Patterns: An aggressive referral group (< 10 weeks) and a conservative referral group (> 10 weeks).
   Main Outcome Measures: Duration of rest before clearance to a full return to activity and the frequency of adverse reactions during the course of treatment. Safety was assessed by calculating the risk of experiencing an adverse reaction in each group.
   Results: Median days to a full return to activity for aggressive referral group (115.5 days, interquartile range 98-150 days) and conservative referral group (140.0 days, interquartile range 114.5-168 days) were significantly different (P = 0.002). Eleven patients had adverse reactions during the course of treatment. The risk of adverse reaction was not statistically significant between groups (P = 0.509).
   Conclusions: Patients with acute spondylolysis in the aggressive referral group were able to make a full return activity almost 25 days sooner. No differences in the risk of adverse reactions were noted between aggressive and conservative referral groups.
C1 [Selhorst, Mitchell; Graft, Kristine] Nationwide Childrens Hosp, Dept Sports & Orthoped Phys Therapy, Columbus, OH USA.
   [Fischer, Anastasia; Ravindran, Reno; Peters, Eric; Rodenberg, Richard; MacDonald, James] Nationwide Childrens Hosp, Div Sports Med, Columbus, OH USA.
RP Selhorst, M (通讯作者)，6499 East Broad St,Suite 140, Columbus, OH 43213 USA.
EM mitchell.selhorst@nationwidechildrens.org
OI MacDonald, James/0000-0002-0432-0808
CR BALAGUE F, 1995, SPINE, V20, P1265, DOI 10.1097/00007632-199506000-00012
   Balague F, 1988, J REHABIL MED, V20, P175
   Beutler WJ, 2003, SPINE, V28, P1027, DOI 10.1097/00007632-200305150-00014
   BLANDA J, 1993, J SPINAL DISORD, V6, P406, DOI 10.1097/00002517-199306050-00007
   Burton AK, 1996, SPINE, V21, P2323, DOI 10.1097/00007632-199610150-00004
   EBRALL PS, 1994, J MANIP PHYSIOL THER, V17, P447
   El Rassi G, 2013, AM J PHYS MED REHAB, V92, P1070, DOI 10.1097/PHM.0b013e318296da7e
   Ferrando AA, 1996, AM J PHYSIOL-ENDOC M, V270, pE627, DOI 10.1152/ajpendo.1996.270.4.E627
   Fujii K, 2004, J BONE JOINT SURG BR, V86B, P225, DOI 10.1302/0301-620X.86B2.14339
   Harreby M, 1999, EUR SPINE J, V8, P444, DOI 10.1007/s005860050203
   Hides JA, 2011, EUR SPINE J, V20, P808, DOI 10.1007/s00586-010-1491-x
   Ivarsson A, 2013, PSYCHOL SPORT EXERC, V14, P97, DOI 10.1016/j.psychsport.2012.07.007
   Iwamoto J, 2004, SCAND J MED SCI SPOR, V14, P346, DOI 10.1111/j.1600-0838.2004.00379.x
   Iwamoto J, 2010, WORLD J ORTHOP, V1, P26, DOI 10.5312/wjo.v1.i1.26
   Klein G, 2009, J PEDIATR ORTHOPED, V29, P146, DOI 10.1097/BPO.0b013e3181977fc5
   Kurd MF, 2007, J SPINAL DISORD TECH, V20, P560, DOI 10.1097/BSD.0b013e31803dcddd
   MICHELI LJ, 1995, ARCH PEDIAT ADOL MED, V149, P15, DOI 10.1001/archpedi.1995.02170130017004
   MIERAU DR, 1984, J MANIP PHYSIOL THER, V7, P81
   MORITA T, 1995, J BONE JOINT SURG BR, V77B, P620, DOI 10.1302/0301-620X.77B4.7615609
   OLSEN TL, 1992, AM J PUBLIC HEALTH, V82, P606, DOI 10.2105/AJPH.82.4.606
   Podlog L, 2006, J APPL SPORT PSYCHOL, V18, P44, DOI 10.1080/10413200500471319
   Rossi F., 2001, RADIOGRAPHY, V7, P37, DOI DOI 10.1053/RADI.2000.0299
   Sairyo K, 2009, J BONE JOINT SURG BR, V91B, P206, DOI 10.1302/0301-620X.91B2.21256
   SEMON RL, 1981, SPINE, V6, P172, DOI 10.1097/00007632-198103000-00012
   Standaert CJ, 2002, CLIN J SPORT MED, V12, P119, DOI 10.1097/00042752-200203000-00009
   Sys J, 2001, EUR SPINE J, V10, P498, DOI 10.1007/s005860100326
NR 26
TC 7
Z9 7
U1 0
U2 14
PU LIPPINCOTT WILLIAMS & WILKINS
PI PHILADELPHIA
PA TWO COMMERCE SQ, 2001 MARKET ST, PHILADELPHIA, PA 19103 USA
SN 1050-642X
EI 1536-3724
J9 CLIN J SPORT MED
JI Clin. J. Sport Med.
PD MAY
PY 2017
VL 27
IS 3
BP 296
EP 301
DI 10.1097/JSM.0000000000000334
PG 6
WC Orthopedics; Physiology; Sport Sciences
WE Science Citation Index Expanded (SCI-EXPANDED); Social Science Citation Index (SSCI)
SC Orthopedics; Physiology; Sport Sciences
GA ET9NV
UT WOS:000400635100010
PM 27347866
DA 2022-11-02
ER

PT J
AU Tang, SJ
AF Tang, Shujie
TI Treating traumatic lumbosacral spondylolisthesis using posterior lumbar
   interbody fusion with three years follow up
SO PAKISTAN JOURNAL OF MEDICAL SCIENCES
LA English
DT Article
DE Traumatic lumbosacral spondylolisthesis; Posterior lumbar interbody
   fusion; Follow-up
ID FRACTURE-DISLOCATION; SPINE
AB Objective: To analyze the surgical outcome of traumatic lumbosacral spondylolisthesis treated using posterior lumbar interbody fusion, and help spine surgeons to determine the treatment strategy.
   Methods: We reviewed retrospectively five cases of traumatic lumbosacral spondylolisthesis treated in our hospital from May 2005 to May 2010. There were four male and one female patient, treated surgically using posterior lumbar interbody fusion. The patients' data including age, neurological status, operation time, blood loss, follow-up periods, X-radiographs and fusion status were collected.
   Results: All the cases were treated using posterior lumbar interbody fusion to realize decompression, reduction and fusion. Solid arthrodesis was found at the 12-month follow-up. No shift or breakage of the instrumentation was found, and all the patients were symptom-free at the last follow-up.
   Conclusion: Traumatic lumbosacral spondylolisthesis can be treated using posterior lumbar interbody fusion to realize the perfect reduction, decompression, fixation and fusion.
C1 [Tang, Shujie] Jinan Univ, Sch Med, Dept Tradit Chinese Med, Guangzhou 510632, Guangdong, Peoples R China.
RP Tang, SJ (通讯作者)，601 Huangpu Dadao Rd, Guangzhou 510632, Guangdong, Peoples R China.
EM wkdd2009@hotmail.com
CR Aihara T, 1998, J BONE JOINT SURG BR, V80B, P840, DOI 10.1302/0301-620X.80B5.8657
   COPE R, 1988, CLIN ORTHOP RELAT R, P162
   Deniz FE, 2008, EUR SPINE J, V17, pS232, DOI 10.1007/s00586-007-0496-6
   El Assuity WI, 2007, J TRAUMA, V62, P1514, DOI 10.1097/01.ta.0000195463.83951.d7
   Freeman BJC, 1997, INJURY, V28, P563, DOI 10.1016/S0020-1383(97)83475-4
   Freudenberger C, 2009, ORTHOPEDICS, V32
   GRABE RP, 1988, S AFR MED J, V74, P129
   Kaplan SS, 1999, NEUROSURGERY, V44, P1134, DOI 10.1097/00006123-199905000-00117
   Kreichati GE, 2006, EUR SPINE J, V15, P1015, DOI 10.1007/s00586-005-0947-x
   Lim Chin Tat, 2009, J Orthop Surg (Hong Kong), V17, P361
   Lu Xuhua, 2009, Spine (Phila Pa 1976), V34, pE488, DOI 10.1097/BRS.0b013e3181a8cdad
   Miyamoto H, 2004, J BONE JOINT SURG BR, V86B, P115, DOI 10.1302/0301-620X.86B1.14122
   Reinhold M, 2006, ARCH ORTHOP TRAUM SU, V126, P624, DOI 10.1007/s00402-005-0078-1
   Robertson PA, 2005, J SPINAL DISORD TECH, V18, P232
   Roche PH, 1998, SURG NEUROL, V50, P11, DOI 10.1016/S0090-3019(98)00009-3
   Schmid R, 2010, INJURY, V41, P321, DOI 10.1016/j.injury.2009.06.008
   Tang S, 2012, IRAN RED CRESCENT ME, V14, P139
   Tang SJ, 2012, J ORTHOP SCI, V17, P659, DOI 10.1007/s00776-011-0104-9
   Tofuku K, 2009, CASE REP MED, V2009, DOI 10.1155/2009/727041
   Tsirikos AI, 2004, SPINE, V29, pE164, DOI 10.1097/00007632-200404150-00026
   Vialle R, 2007, INJURY, V38, P169, DOI 10.1016/j.injury.2006.06.015
NR 21
TC 2
Z9 2
U1 0
U2 0
PU PROFESSIONAL MEDICAL PUBLICATIONS
PI SADDAR
PA PANORAMA CENTRE, RM 522, 5TH FLOOR, BLDG 2, RAJA GHAZANFAR ALI RD, PO
   BOX 8766, SADDAR, KARACHI 00000, PAKISTAN
SN 1682-024X
J9 PAK J MED SCI
JI Pak. J. Med. Sci.
PD SEP-OCT
PY 2014
VL 30
IS 5
BP 1137
EP 1140
PG 4
WC Medicine, General & Internal
WE Science Citation Index Expanded (SCI-EXPANDED)
SC General & Internal Medicine
GA AQ7DO
UT WOS:000342973000044
PM 25225542
OA Green Submitted, hybrid, Green Published
DA 2022-11-02
ER

PT J
AU Snyder, LA
   Shufflebarger, H
   O'Brien, MF
   Thind, H
   Theodore, N
   Kakarla, UK
AF Snyder, Laura A.
   Shufflebarger, Harry
   O'Brien, Michael F.
   Thind, Harjot
   Theodore, Nicholas
   Kakarla, Udaya K.
TI Spondylolysis outcomes in adolescents after direct screw repair of the
   pars interarticularis
SO JOURNAL OF NEUROSURGERY-SPINE
LA English
DT Article
DE lumbar spine; spondylolysis; pars interarticularis
ID LUMBAR SPONDYLOLYSIS; DIRECT STABILIZATION; SURGICAL-TREATMENT; HOOK
   SCREW; SPONDYLOLISTHESIS; FIXATION
AB Object. Isthmic spondylolysis can significantly decrease functional abilities, especially in adolescent athletes. Although treatment can range from observation to surgery, direct screw placement through the fractured pars, or Buck's procedure, may be a more minimally invasive procedure than the more common pedicle screw-hook construct.
   Methods. Review of surgical databases identified 16 consecutive patients treated with Buck's procedure from 2004 to 2010. Twelve patients were treated at Miami Children's Hospital and 4 at Barrow Neurological Institute. Demographics and clinical and radiographic outcomes were recorded and analyzed retrospectively.
   Results. The 16 patients had a median age of 16 years, and 14 were 20 years or younger at the time of treatment. Symptoms included axial back pain in 100% of patients with concomitant radiculopathy in 38%. Pars defects were bilateral in 81% and unilateral in 19% for a total of 29 pars defects treated using Buck's procedure. Autograft or allograft augmented with recombinant human bone morphogenetic protein as well as postoperative bracing was used in all cases. Postoperatively, symptoms resolved completely or partially in 15 patients (94%). Of 29 pars defects, healing was observed in 26 (89.6%) prior to 1 revision surgery, and an overall fusion rate of 97% was observed at last radiological follow-up. There were no implant failures. All 8 athletes in this group had returned to play at last follow-up.
   Conclusions. Direct screw repair of the pars interarticularis defect as described in this series may provide a more minimally invasive treatment of adolescent patients with satisfactory clinical and radiological outcomes, including return to play of adolescent athletes.
C1 [Snyder, Laura A.; Thind, Harjot; Theodore, Nicholas; Kakarla, Udaya K.] St Josephs Hosp, Barrow Neurol Inst, Div Neurol Surg, Phoenix, AZ 85013 USA.
   [Shufflebarger, Harry] Miami Childrens Hosp, Ctr Spinal Disorders, Miami, FL USA.
   [Shufflebarger, Harry] Miami Childrens Hosp, Dept Orthoped, Miami, FL USA.
   [O'Brien, Michael F.] Baylor Scoliosis Ctr, Plano, TX USA.
RP Kakarla, UK (通讯作者)，St Josephs Hosp, Neurosci Publicat, Barrow Neurol Inst, 350 W Thomas Rd, Phoenix, AZ 85013 USA.
EM neuropub@dignityhealth.org
CR Beutler WJ, 2003, SPINE, V28, P1027, DOI 10.1097/00007632-200305150-00014
   Buck J E, 1970, J Bone Joint Surg Br, V52, P432
   Debnath UK, 2003, J BONE JOINT SURG BR, V85B, P244, DOI 10.1302/0301-620X.85B2.13074
   Deguchi M, 1999, SPINE, V24, P328, DOI 10.1097/00007632-199902150-00004
   Ghiselli G, 2004, J BONE JOINT SURG AM, V86A, P1497, DOI 10.2106/00004623-200407000-00020
   HENSINGER RN, 1989, J BONE JOINT SURG AM, V71A, P1098, DOI 10.2106/00004623-198971070-00020
   Ivanic GM, 2003, SPINE, V28, P255, DOI 10.1097/00007632-200302010-00010
   JOHNSON GV, 1992, J BONE JOINT SURG BR, V74, P426, DOI 10.1302/0301-620X.74B3.1587895
   Karatas AF, 2012, J SPINAL DISORD TECH
   Kim YT, 2012, J SPINAL DISORD TECH
   Kimura M, 1968, Seikei Geka, V19, P285
   Leone A, 2011, SKELETAL RADIOL, V40, P683, DOI 10.1007/s00256-010-0942-0
   Mihara H, 2003, SPINE, V28, P235, DOI 10.1097/00007632-200302010-00006
   MORSCHER E, 1984, ARCH ORTHOP TRAUM SU, V103, P175, DOI 10.1007/BF00435550
   NICOL RO, 1986, SPINE, V11, P1027, DOI 10.1097/00007632-198612000-00011
   Rajasekaran S, 2011, INDIAN J ORTHOP, V45, P136, DOI 10.4103/0019-5413.77133
   Shin MH, 2012, J KOREAN NEUROSURG S, V51, P14, DOI 10.3340/jkns.2012.51.1.14
   Ulibarri JA, 2006, SPINE, V31, P2067, DOI 10.1097/01.brs.0000231777.24270.2b
   WILTSE LL, 1975, J BONE JOINT SURG AM, VA 57, P17, DOI 10.2106/00004623-197557010-00003
NR 19
TC 22
Z9 25
U1 0
U2 6
PU AMER ASSOC NEUROLOGICAL SURGEONS
PI ROLLING MEADOWS
PA 5550 MEADOWBROOK DRIVE, ROLLING MEADOWS, IL 60008 USA
SN 1547-5654
EI 1547-5646
J9 J NEUROSURG-SPINE
JI J. Neurosurg.-Spine
PD SEP
PY 2014
VL 21
IS 3
BP 329
EP 333
DI 10.3171/2014.5.SPINE13772
PG 5
WC Clinical Neurology; Surgery
WE Science Citation Index Expanded (SCI-EXPANDED)
SC Neurosciences & Neurology; Surgery
GA AN6EV
UT WOS:000340688600004
PM 24949906
OA Bronze
DA 2022-11-02
ER

PT J
AU Sagi, HC
   Jarvis, JG
   Uhthoff, HK
AF Sagi, HC
   Jarvis, JG
   Uhthoff, HK
TI Histomorphic analysis of the development of the pars interarticularis
   and its association with isthmic spondylolysis
SO SPINE
LA English
DT Article
DE fetal lumbar spine; histologic; pars interarticularis; spondylolysis
AB Study Design. Descriptive study analyzing the histologic development of human fetal lumbar spine pars interarticularis.
   Objectives, To delineate the histologic development of the fetal pars interarticularis and correlate the development of the pars with isthmic spondylolysis.
   Summary of Background Data. Isthmic spondylolysis is present in 5% to 6% of the population. The incidence at birth is zero but rises sharply to 5% at age 4 to 5 years. The origin of the lesion is unknown; however, the current theory states that isthmic spondylolysis results from a fatigue fracture through a congenitally weak pars interarticularis. No study exists investigating the histologic development of the pars.
   Methods. Microscopic examination of lumbar spines of human fetuses aged 8-20 weeks' gestation was performed. Specimens were dissected en bloc, decalcified, embedded in paraffin wax, sectioned and fixed on glass;F-slides, and stained.
   Results. The pars begins to ossify at 12 to 13 weeks' gestation by endochondral ossification. The ossification center originates in the region of the pars in lower lumbar vertebrae, resulting in uneven distribution of trabeculation and cortication in this region. The ossification center arises at the end of the pedicle in upper lumbar segments giving rise to uniform trabeculation through the pars.
   Conclusions. Uneven distribution of isthmic ossification results in formation of a potential stress riser in the region of the pars in lower lumbar vertebrae, which could be susceptible to fatigue fracture.
C1 Univ Ottawa, Hlth Sci Ctr, Bone & Joint Res Lab, Ottawa, ON, Canada.
RP Jarvis, JG (通讯作者)，Univ Ottawa, Childrens Hosp Eastern Ontario, Div Orthoped Surg, 401 Smyth Rd, Ottawa, ON K1H 8L1, Canada.
OI Sagi, Henry Claude/0000-0002-0365-6043
CR BAILEY W, 1947, RADIOLOGY, V48, P107, DOI 10.1148/48.2.107
   BAKER DR, 1956, J BONE JOINT SURG AM, V38, P933
   BATTS M, 1939, J BONE JOINT SURG, V21, P879
   CYRON BM, 1980, SPINE, V5, P168, DOI 10.1097/00007632-198003000-00011
   DIETRICH M, 1985, SPINE, V10, P532, DOI 10.1097/00007632-198507000-00007
   FARFAN HF, 1976, CLIN ORTHOP RELAT R, P40
   FREDRICKSON BE, 1984, J BONE JOINT SURG AM, V66A, P699, DOI 10.2106/00004623-198466050-00008
   Hitchcock HH, 1940, J BONE JOINT SURG, V22, P1
   JACKSON DW, 1976, CLIN ORTHOP RELAT R, P68
   Krenz J, 1973, J Bone Joint Surg Br, V55, P735
   LAMY C, 1975, ORTHOP CLIN N AM, V6, P215
   Mall FP, 1906, AM J ANAT, V5, P433, DOI 10.1002/aja.1000050403
   NEUGEBAUER FL, 1976, CLIN ORTHOP RELAT R, V117, P4
   ROWE GG, 1953, J BONE JOINT SURG AM, V35-A, P102, DOI 10.2106/00004623-195335010-00010
   STEWART TD, 1953, J BONE JOINT SURG AM, V35-A, P937, DOI 10.2106/00004623-195335040-00012
   TROUP JDG, 1977, ORTHOP CLIN N AM, V8, P57
   Willis TA, 1931, J BONE JOINT SURG, V13, P709
   WILTSE LEON L., 1957, CLIN ORTHOPAED, V10, P48
   WILTSE LL, 1975, J BONE JOINT SURG AM, VA 57, P17, DOI 10.2106/00004623-197557010-00003
NR 19
TC 20
Z9 21
U1 0
U2 3
PU LIPPINCOTT WILLIAMS & WILKINS
PI PHILADELPHIA
PA TWO COMMERCE SQ, 2001 MARKET ST, PHILADELPHIA, PA 19103 USA
SN 0362-2436
EI 1528-1159
J9 SPINE
JI SPINE
PD AUG 1
PY 1998
VL 23
IS 15
BP 1635
EP 1639
DI 10.1097/00007632-199808010-00002
PG 5
WC Clinical Neurology; Orthopedics
WE Science Citation Index Expanded (SCI-EXPANDED)
SC Neurosciences & Neurology; Orthopedics
GA 106NU
UT WOS:000075136400001
PM 9704368
DA 2022-11-02
ER

PT J
AU Kizilkilic, O
   Yalcin, O
   Sen, O
   Aydin, MV
   Yildirim, T
   Hurcan, C
AF Kizilkilic, Osman
   Yalcin, Ozlem
   Sen, Orhan
   Aydin, M. Volkan
   Yildirim, Tulin
   Hurcan, Cem
TI The role of standing flexion-extension radiographs for spondylolisthesis
   following single level disk surgery
SO NEUROLOGICAL RESEARCH
LA English
DT Article
DE disk herniation; magnetic resonance imaging; spondylolisthesis; standing
   radiography; surgery
ID LUMBAR SPINAL INSTABILITY; MRI
AB Objectives: Spondylolisthesis is the forward displacement of a lumbar vertebra relative to the adjacent vertebra, occurs as result degeneration or surgery and is a special type of lumbar instability. There is no consensus about which radiologic modality or findings truly reflect the lumbar instability and the exact incidence after single level disk surgery is unknown.
   Methods: In this prospective study, we have included 90 patients who were operated by the same surgeon with single level disk herniation. We aimed at evaluating the post-operative lumbar spondylolisthesis, with flexion and extension lateral radiographs in addition to standard magnetic resonance imaging (MRI).
   Results: We have seen spondylolisthesis in six of 90 cases with standing lateral flexion-extension radiographs, which were undefinable with MRI. Pain intensity and functional-economic rating scale (Prolo scale) were unremarkable.
   Discussion: We have concluded that standing flexion-extension radiographs should be routinely combined in patients with failed back surgery syndrome and even if lumbar instability is clinically suspected, especially when conventional MR examination is normal. When the MR examination showed spondylolisthesis, standing flexion-extension radiographs could not give additional information.
C1 Baskent Univ, Adana Teaching & Med Res Ctr, Dept Radiol, TR-0110 Adana, Turkey.
RP Kizilkilic, O (通讯作者)，Baskent Univ, Adana Teaching & Med Res Ctr, Dept Radiol, TR-0110 Adana, Turkey.
EM okizilkilic@baskent-adn.edu.tr
RI Kızılkılıç, Osman/AAF-5618-2021; Yıldırım, Tülin/AAQ-7559-2021; alkan,
   Ozlem/AAM-4169-2021
OI Kızılkılıç, Osman/0000-0002-6620-8934; Yıldırım,
   Tülin/0000-0001-7788-9416; alkan, Ozlem/0000-0001-7526-3460; Aydin,
   Mehmet Volkan/0000-0003-1356-7746
CR Fennell AJ, 1996, SPINE, V21, P2753, DOI 10.1097/00007632-199612010-00009
   Fujiwara A, 2000, SPINE, V25, P3036, DOI 10.1097/00007632-200012010-00011
   Gronblad M, 1997, SCAND J REHABIL MED, V29, P17
   IIDA Y, 1990, SPINE, V15, P1186, DOI 10.1097/00007632-199011010-00018
   Jinkins JR, 2001, RADIOL CLIN N AM, V39, P1, DOI 10.1016/S0033-8389(05)70261-X
   Kotilainen E, 1998, ACTA NEUROCHIR, V140, P120, DOI 10.1007/s007010050072
   Lynch TN, 1992, PRACTICAL MANAGEMENT, P122
   McGregor AH, 2002, SPINE, V27, P1582, DOI 10.1097/00007632-200207150-00019
   Okawa A, 1998, SPINE, V23, P1743, DOI 10.1097/00007632-199808150-00007
   PITKANEN M, 1994, CLIN RADIOL, V49, P109, DOI 10.1016/S0009-9260(05)83451-8
   Schofferman Jerome, 2003, Spine J, V3, P400, DOI 10.1016/S1529-9430(03)00122-0
   SHAFAIE FF, 1997, POSTHERAPEUTIC NEURO, P245
   Van Goethem JWM, 2002, NEURORADIOLOGY, V44, P723, DOI 10.1007/s00234-002-0790-2
   Vitzthum HE, 2000, J NEUROSURG, V93, P58, DOI 10.3171/spi.2000.93.1.0058
NR 14
TC 6
Z9 6
U1 0
U2 1
PU MANEY PUBLISHING
PI LEEDS
PA STE 1C, JOSEPHS WELL, HANOVER WALK, LEEDS LS3 1AB, W YORKS, ENGLAND
SN 0161-6412
J9 NEUROL RES
JI Neurol. Res.
PD SEP
PY 2007
VL 29
IS 6
BP 540
EP 543
DI 10.1179/016164107X164166
PG 4
WC Clinical Neurology; Neurosciences
WE Science Citation Index Expanded (SCI-EXPANDED)
SC Neurosciences & Neurology
GA 218GY
UT WOS:000250005200003
PM 17535575
DA 2022-11-02
ER

PT J
AU Ogon, I
   Takebayashi, T
   Yoshimoto, M
   Takashima, H
   Morita, T
   Terashima, Y
   Yamashita, T
AF Ogon, Izaya
   Takebayashi, Tsuneo
   Yoshimoto, Mitsunori
   Takashima, Hiroyuki
   Morita, Tomonori
   Terashima, Yoshinori
   Yamashita, Toshihiko
TI Improvement effect of low back pain with microendoscopic decompression
   for lumbar spinal stenosis: Comparison with degenerative
   spondylolisthesis and pattern of neurological disorder
SO PAIN RESEARCH
LA Japanese
DT Article
DE Microendoscopic decompression; Low back pain; Degenerative
   spondylolisthesis; Pattern of neurological disorder
AB Sixty-five patients (45 male, 20 female; mean age: 71.7 +/- 0.9) who under went microendoscopic muscle preserving interlaminar decompression for lumbar spinal stenosis (LSS) were classified according to degenerative spondylolisthesis and pattern of neurological disorder. We estimated concerning clinical results and association between low back pain (LBP) and lumbar lordosis (LL). Postoperatively, leg symptom as well as LBP significantly improved in all groups. The improvement of LBP was significantly correlated with the increase of LL. Lumbar decompression for LSS may improve LBP and the lumbar alignment regardless of spondylolisthesis and pattern of neurological disorder.
C1 [Ogon, Izaya; Yoshimoto, Mitsunori; Takashima, Hiroyuki; Morita, Tomonori; Terashima, Yoshinori; Yamashita, Toshihiko] Sapporo Med Univ, Sch Med, Dept Orthopaed Surg, Sapporo, Hokkaido, Japan.
   [Takebayashi, Tsuneo] Sapporo Maruyama Orthopaed Hosp, Sapporo, Hokkaido, Japan.
   [Takashima, Hiroyuki] Sapporo Med Univ Hosp, Div Radiol & Nucl Med, Sapporo, Hokkaido, Japan.
RP Ogon, I (通讯作者)，Sapporo Med Univ, Sch Med, Dept Orthopaed Surg, Chuo Ku, South 1,West 16, Sapporo, Hokkaido 0608543, Japan.
RI Takashima, Hiroyuki/AAH-8710-2020
OI Takashima, Hiroyuki/0000-0003-1077-9188
CR Fujii K, 2015, SPINE, V40, P703, DOI 10.1097/BRS.0000000000000708
   HIKATA T, 2015, SPINE, V23, P451, DOI DOI 10.3171/2015.1.SPINE14642
   Jones ADR, 2014, EUR SPINE J, V23, P135, DOI 10.1007/s00586-013-2964-5
   Suzuki H, 2010, SPINE, V35, pE344, DOI 10.1097/BRS.0b013e3181c91121
   TAKAHASHI K, 1995, SPINE, V20, P650, DOI 10.1097/00007632-199503150-00003
   Yoshimoto M, 2014, SPINE, V39, pE318, DOI 10.1097/BRS.0000000000000160
NR 6
TC 0
Z9 0
U1 0
U2 0
PU JAPANESE ASSOC STUDY PAIN
PI TOKYO
PA JAPANESE ASSOC STUDY PAIN, TOKYO, 00000, JAPAN
SN 0915-8588
EI 2187-4697
J9 PAIN RES
JI Pain Res.
PY 2017
VL 32
IS 3
BP 203
EP 211
DI 10.11154/pain.32.203
PG 9
WC Clinical Neurology
WE Emerging Sources Citation Index (ESCI)
SC Neurosciences & Neurology
GA FV3ME
UT WOS:000424471600003
OA gold
DA 2022-11-02
ER

PT J
AU GRENIER, N
   KRESSEL, HY
   SCHIEBLER, ML
   GROSSMAN, RI
AF GRENIER, N
   KRESSEL, HY
   SCHIEBLER, ML
   GROSSMAN, RI
TI ISTHMIC SPONDYLOLYSIS OF THE LUMBAR SPINE - MR IMAGING AT 1.5 T
SO RADIOLOGY
LA English
DT Article
C1 HOSP UNIV PENN, DEPT RADIOL, DAVID W DEVON MED IMAGING CTR, 3400 SPRUCE ST, PHILADELPHIA, PA 19104 USA.
RI Schiebler, Mark/V-5201-2019
OI schiebler, mark/0000-0002-9120-5428
CR BRADFORD DS, 1978, SPINAL DEFORMITIES N, P175
   COLLIER BD, 1985, RADIOLOGY, V154, P207, DOI 10.1148/radiology.154.1.3155479
   DEROOS A, 1987, AM J ROENTGENOL, V149, P531, DOI 10.2214/ajr.149.3.531
   DIXON WT, 1984, RADIOLOGY, V153, P189, DOI 10.1148/radiology.153.1.6089263
   GLENN WS, 1984, CT SPINE, P135
   GRENIER N, 1987, RADIOLOGY, V165, P517, DOI 10.1148/radiology.165.2.3659376
   GROGAN JP, 1982, RADIOLOGY, V145, P737, DOI 10.1148/radiology.145.3.7146406
   MCAFEE PC, 1982, CLIN ORTHOP RELAT R, V166, P62
   NORMAN D, 1987, MAGNETIC RESONANCE I, P289
   PAPANICOLAOU N, 1985, AM J ROENTGENOL, V145, P1039, DOI 10.2214/ajr.145.5.1039
   PENNELL RG, 1985, AM J ROENTGENOL, V145, P763, DOI 10.2214/ajr.145.4.763
   ROSENBERG NJ, 1981, SPINE, V6, P35, DOI 10.1097/00007632-198101000-00005
   ROTHMAN SLG, 1983, COMPUT TOMOGR, P267
   ROTHMAN SLG, 1984, CT LUMBAR SPINE, P591
   TEPLICK JG, 1986, AM J NEURORADIOL, V7, P479
   WILTSE LL, 1975, J BONE JOINT SURG AM, VA 57, P17, DOI 10.2106/00004623-197557010-00003
   WILTSE LL, 1976, CLIN ORTHOP RELAT R, V117, P23
NR 17
TC 34
Z9 34
U1 0
U2 0
PU RADIOLOGICAL SOC NORTH AMERICA
PI OAK BROOK
PA 820 JORIE BLVD, OAK BROOK, IL 60523 USA
SN 0033-8419
J9 RADIOLOGY
JI Radiology
PD FEB
PY 1989
VL 170
IS 2
BP 489
EP 493
DI 10.1148/radiology.170.2.2911673
PG 5
WC Radiology, Nuclear Medicine & Medical Imaging
WE Science Citation Index Expanded (SCI-EXPANDED)
SC Radiology, Nuclear Medicine & Medical Imaging
GA R8236
UT WOS:A1989R823600042
PM 2911673
DA 2022-11-02
ER

PT J
AU MCCORMICK, CC
   TAYLOR, JR
   TWOMEY, LT
AF MCCORMICK, CC
   TAYLOR, JR
   TWOMEY, LT
TI FACET JOINT ARTHROGRAPHY IN LUMBAR SPONDYLOLYSIS - ANATOMIC BASIS FOR
   SPREAD OF CONTRAST-MEDIUM
SO RADIOLOGY
LA English
DT Article
C1 CURTIN UNIV TECHNOL,DEPT PHYSIOTHERAPY,PERTH,AUSTRALIA.
   UNIV WESTERN AUSTRALIA,DEPT ANAT,PERTH,WA,AUSTRALIA.
RP MCCORMICK, CC (通讯作者)，ROYAL PERTH HOSP,DEPT DIAGNOST RADIOL,BOX X 2213,PERTH,WA 6001,AUSTRALIA.
CR GHELMAN B, 1978, AM J ROENTGENOL, V130, P986, DOI 10.2214/ajr.130.5.986
   GILES LGF, 1983, STAIN TECHNOL, V58, P45, DOI 10.3109/10520298309066748
   LEWIN T., 1962, ACTA MORPHOL NEERLANDO SCAND, V4, P299
   MALDAGUE B, 1981, RADIOLOGY, V140, P29, DOI 10.1148/radiology.140.1.6454163
   TAYLOR JR, 1986, SPINE, V11, P739, DOI 10.1097/00007632-198609000-00014
   Taylor JR, 1973, THESIS U EDINBURGH
NR 6
TC 30
Z9 32
U1 0
U2 0
PU RADIOLOGICAL SOC NORTH AMER
PI EASTON
PA 20TH AND NORTHAMPTON STS, EASTON, PA 18042
SN 0033-8419
J9 RADIOLOGY
JI Radiology
PD APR
PY 1989
VL 171
IS 1
BP 193
EP 196
DI 10.1148/radiology.171.1.2928525
PG 4
WC Radiology, Nuclear Medicine & Medical Imaging
WE Science Citation Index Expanded (SCI-EXPANDED)
SC Radiology, Nuclear Medicine & Medical Imaging
GA T8006
UT WOS:A1989T800600037
PM 2928525
DA 2022-11-02
ER

PT J
AU Ido, K
   Urushidani, H
AF Ido, K
   Urushidani, H
TI Radiographic evaluation of posterolateral lumbar fusion for degenerative
   spondylolisthesis: long-term follow-up of more than 10 years vs. midterm
   follow-up of 2-5 years
SO NEUROSURGICAL REVIEW
LA English
DT Article
DE posterolateral fusion; lumbar spine; degenerative spondylolisthesis;
   plain radiography; long-term follow-up
ID SPINAL-FUSION; INSTRUMENTATION
AB Although posterolateral fusion of the lumbar spine without instrumentation has been widely performed for spinal instability caused by degenerative spondylolisthesis in the lumbar spine, few long-term follow-up studies have been reported. We studied ten patients who underwent posterolateral fusion for degenerative spondylolisthesis in the lumbar spine without instrumentation in our hospital, five of whom were followed up for more than 10 years and the other five for 2-5 years. We used radiography to examine their fusion status, instability and degenerative changes at the fusion level, change in the slip, change in lumbar lordosis, and instability and degenerative changes one level above and one level below the fusion. In most of the ten patients, radiographic evaluation demonstrated solid fusion, minimal degenerative changes, and preservation of lumbar lordosis and spinal mobility. Posterolateral lumbar fusion for degenerative spondylolisthesis in the lumbar spine seems promising for obtaining not only good radiographic features but also good clinical results lasting over more than 10 years.
C1 Kurashiki Cent Hosp, Dept Orthoped Surg, Kurashiki, Okayama 7108602, Japan.
RP Ido, K (通讯作者)，Kurashiki Cent Hosp, Dept Orthoped Surg, 1-1-1 Miwa, Kurashiki, Okayama 7108602, Japan.
CR AXELSSON P, 1994, ACTA ORTHOP SCAND, V65, P309, DOI 10.3109/17453679408995459
   BLUMENTHAL SL, 1993, SPINE, V18, P1186, DOI 10.1097/00007632-199307000-00010
   Christensen F B, 1998, Eur Spine J, V7, P321, DOI 10.1007/s005860050082
   Fischgrund JS, 1997, SPINE, V22, P2807, DOI 10.1097/00007632-199712150-00003
   Fraser RD, 1995, SPINE, V20, pS167, DOI 10.1097/00007632-199512151-00016
   Hanley EN, 1999, J BONE JOINT SURG AM, V81A, P716, DOI 10.2106/00004623-199905000-00015
   KANT AP, 1995, SPINE, V20, P2313, DOI 10.1097/00007632-199511000-00009
   Laus M., 1994, Chirurgia degli Organi di Movimento, V79, P69
   SEITSALO S, 1990, J BONE JOINT SURG BR, V72, P259, DOI 10.1302/0301-620X.72B2.2312566
   Tejano NA, 1996, SPINE, V21, P1904, DOI 10.1097/00007632-199608150-00015
   Thomsen K, 1997, SPINE, V22, P2813, DOI 10.1097/00007632-199712150-00004
   Vanden Berghe L, 1991, Acta Orthop Belg, V57 Suppl 1, P214
   WHIFFEN JR, 1991, TXB SPINAL SURG, P657
   Whitecloud Thomas S. Iii, 1997, P1581
NR 14
TC 2
Z9 2
U1 0
U2 0
PU SPRINGER-VERLAG
PI NEW YORK
PA 175 FIFTH AVE, NEW YORK, NY 10010 USA
SN 0344-5607
J9 NEUROSURG REV
JI Neurosurg. Rev.
PD DEC
PY 2001
VL 24
IS 4
BP 195
EP 199
DI 10.1007/s101430100172
PG 5
WC Clinical Neurology; Surgery
WE Science Citation Index Expanded (SCI-EXPANDED)
SC Neurosciences & Neurology; Surgery
GA 505VY
UT WOS:000172937300008
PM 11778826
DA 2022-11-02
ER

PT J
AU Yamazaki, K
   Kota, S
   Kawai, H
   Sawa, K
   Oikawa, D
   Suzuki, Y
AF Yamazaki, Kazufumi
   Kota, Shintaro
   Kawai, Hiroki
   Sawa, Kotaro
   Oikawa, Daisuke
   Suzuki, Yoshiji
TI Physical characteristics of patients with symptomatic lumbar
   spondylolysis who have recurrent low back pain after returning to sports
SO JOURNAL OF BODYWORK AND MOVEMENT THERAPIES
LA English
DT Article
DE Spondylolysis; Shoulder mobility; Return to sport
ID NONOPERATIVE TREATMENT; CONSERVATIVE TREATMENT; SPONDYLOLISTHESIS;
   CHILDREN; DEFECTS; UNION
AB Introduction: To determine the physical characteristics of patients with symptomatic lumbar spondylolysis (LS) who have recurrent low back pain after returning to sports.
   Method: Fifty-three adolescent patients with symptomatic LS participated in this study. Patients with symptomatic LS were assessed for flexibility, trunk muscle strength, and Functional Movement Screen (FMS) score, and then divided into two groups according to the degree of pain experienced one month after returning to sport.
   Results: Twenty-four patients returned to their pre-injury sports level without pain (excellent group), while the remaining 29 patients had pain and decreased activity level during sports (pain group). The excellent group had a significantly higher shoulder mobility score on the FMS than the pain group, and the effect size was larger. However, there were no significant differences in body flexibility, muscle tightness, trunk muscle strength, or other FMS items.
   Discussion: The most important finding of this study is that patients with LS who have recurrent low back pain after returning to sports are characterized by poor functional upper body movement.
   Conclusions: Because upper body functional movement pattern may be an important factor in the management of patients with symptomatic LS, preventive rehabilitation to enhance upper body mobility and motor control should be considered for these patients. (C) 2021 Elsevier Ltd. All rights reserved.
C1 [Yamazaki, Kazufumi; Kota, Shintaro; Kawai, Hiroki; Sawa, Kotaro; Oikawa, Daisuke] Kikugawa Gen Hosp, Dept Rehabil, Kikugawa City, Higashiyokoji 1632, Japan.
   [Suzuki, Yoshiji] Kikugawa Gen Hosp, Dept Orthoped Surg, Kikugawa City, Higashiyokoji 1632, Japan.
RP Yamazaki, K (通讯作者)，Kikugawa Gen Hosp, Kikugawa City, Higashiyokoji 1632, Japan.
EM reha@kikugawa-hosp.jp
CR Alvarez-Diaz P, 2011, KNEE SURG SPORT TR A, V19, P2111, DOI 10.1007/s00167-011-1447-7
   Bouras Theodoros, 2015, Eur J Orthop Surg Traumatol, V25 Suppl 1, pS167, DOI 10.1007/s00590-014-1560-7
   Briggs AM, 2007, PHYS THER, V87, P595, DOI 10.2522/ptj.20060119
   Chorba Rita S, 2010, N Am J Sports Phys Ther, V5, P47
   Cook Gray, 2006, N Am J Sports Phys Ther, V1, P62
   Cook G, 2014, INT J SPORTS PHYS TH, V9, P549
   El Rassi G, 2005, AM J SPORT MED, V33, P1688, DOI 10.1177/0363546505275645
   El Rassi G, 2013, AM J PHYS MED REHAB, V92, P1070, DOI 10.1097/PHM.0b013e318296da7e
   Enoki S, 2020, INT J SPORTS PHYS TH, V15, P537, DOI 10.26603/ijspt20200537
   Fujii K, 2004, J BONE JOINT SURG BR, V86B, P225, DOI 10.1302/0301-620X.86B2.14339
   Goetzinger Sara, 2020, J Sports Med (Hindawi Publ Corp), V2020, P9235958, DOI 10.1155/2020/9235958
   Hagiwara Y, 2020, TOHOKU J EXP MED, V250, P79, DOI 10.1620/tjem.250.79
   Iwamoto J, 2004, SCAND J MED SCI SPOR, V14, P346, DOI 10.1111/j.1600-0838.2004.00379.x
   Jonasson P, 2011, KNEE SURG SPORT TR A, V19, P1540, DOI 10.1007/s00167-011-1539-4
   Klein G, 2009, J PEDIATR ORTHOPED, V29, P146, DOI 10.1097/BPO.0b013e3181977fc5
   McTimoney C A Michelle, 2003, Curr Sports Med Rep, V2, P41
   Mizoguchi Y, 2020, MEDICINE, V99, DOI 10.1097/MD.0000000000023178
   Nakase K, 2021, SCI REP-UK, V11, DOI 10.1038/s41598-021-90988-9
   Sairyo K, 2009, J BONE JOINT SURG BR, V91B, P206, DOI 10.1302/0301-620X.91B2.21256
   Sakai T, 2017, SPINE, V42, pE716, DOI 10.1097/BRS.0000000000001931
   Shojaedin SS, 2014, INT J INJ CONTROL SA, V21, P355, DOI 10.1080/17457300.2013.833942
   Soler T, 2000, AM J SPORT MED, V28, P57, DOI 10.1177/03635465000280012101
   STEINER ME, 1985, SPINE, V10, P937, DOI 10.1097/00007632-198512000-00013
   Sys J, 2001, EUR SPINE J, V10, P498, DOI 10.1007/s005860100326
   Tallarico RA, 2008, SPORTS MED ARTHROSC, V16, P32, DOI 10.1097/JSA.0b013e318163be50
   Wren TAL, 2018, SPINE, V43, P833, DOI 10.1097/BRS.0000000000002480
   Yamazaki K, 2018, J MED INVESTIG, V65, P126, DOI 10.2152/jmi.65.126
   Young Julie A., 2016, Journal of Musculoskeletal Research, V19, P1650011, DOI 10.1142/S0218957716500111
NR 28
TC 0
Z9 0
U1 0
U2 0
PU ELSEVIER
PI AMSTERDAM
PA RADARWEG 29, 1043 NX AMSTERDAM, NETHERLANDS
SN 1360-8592
EI 1532-9283
J9 J BODYW MOV THER
JI J. Bodyw. Mov. Ther.
PD OCT
PY 2021
VL 28
BP 219
EP 224
DI 10.1016/j.jbmt.2021.07.011
EA SEP 2021
PG 6
WC Rehabilitation
WE Emerging Sources Citation Index (ESCI)
SC Rehabilitation
GA WF6JG
UT WOS:000706408500003
PM 34776144
DA 2022-11-02
ER

PT J
AU Resnick, DK
   Choudhri, TF
   Dailey, AT
   Groff, MW
   Khoo, L
   Matz, PG
   Mummaneni, P
   Watters, WC
   Wang, J
   Walters, BC
   Hadley, MN
AF Resnick, DK
   Choudhri, TF
   Dailey, AT
   Groff, MW
   Khoo, L
   Matz, PG
   Mummaneni, P
   Watters, WC
   Wang, J
   Walters, BC
   Hadley, MN
TI Guidelines for the performance of fusion procedures for degenerative
   disease of the lumbar spine. Part 10: fusion following decompression in
   patients with stenosis without spondylolisthesis
SO JOURNAL OF NEUROSURGERY-SPINE
LA English
DT Article
DE lumbar spine; stenosis; spondylolisthesis; fusion; practice guidelines
ID SURGICAL-TREATMENT; ARTHRODESIS; LAMINECTOMY; INSTABILITY; SURGERY;
   SPONDYLOSIS; SELECTION; OUTCOMES
EM Resnick@neurosurg.wisc.edu
RI Walters, Beverly/R-8411-2019
OI Walters, Beverly/0000-0002-5244-4282
CR Benz RJ, 2001, CLIN ORTHOP RELAT R, P75
   BRIDWELL KH, 1993, J SPINAL DISORD, V6, P461, DOI 10.1097/00002517-199306060-00001
   Brunon J, 1996, REV RHUM, V63, P44
   CAPUTY AJ, 1992, J NEUROSURG, V77, P669, DOI 10.3171/jns.1992.77.5.0669
   CONLEY FK, 1990, NEUROSURGERY, V26, P758, DOI 10.1227/00006123-199005000-00004
   Cornefjord M, 2000, EUR SPINE J, V9, P563, DOI 10.1007/s005860000161
   diPierro CG, 1996, J NEUROSURG, V84, P166, DOI 10.3171/jns.1996.84.2.0166
   Fox MW, 1996, J NEUROSURG, V85, P793, DOI 10.3171/jns.1996.85.5.0793
   Gibson JNA, 1999, SPINE, V24, P1820, DOI 10.1097/00007632-199909010-00012
   GROB D, 1995, J BONE JOINT SURG AM, V77A, P1036, DOI 10.2106/00004623-199507000-00009
   HERKOWITZ HN, 1991, J BONE JOINT SURG AM, V73A, P802, DOI 10.2106/00004623-199173060-00002
   HERRON LD, 1991, J SPINAL DISORD, V4, P26
   HOPP E, 1988, CLIN ORTHOP RELAT R, P143
   HUTTER CG, 1985, CLIN ORTHOP RELAT R, V193, P103
   Jolles BM, 2001, J BONE JOINT SURG BR, V83B, P949, DOI 10.1302/0301-620X.83B7.11722
   Katz JN, 1997, SPINE, V22, P1123, DOI 10.1097/00007632-199705150-00012
   Katz JN, 1999, SPINE, V24, P2229, DOI 10.1097/00007632-199911010-00010
   LOUIS R, 1992, Chirurgia degli Organi di Movimento, V77, P23
   Nasca Richard J, 2002, J South Orthop Assoc, V11, P127
   NASCA RJ, 1989, SPINE, V14, P451, DOI 10.1097/00007632-198904000-00023
   NASCA RJ, 1987, SPINE, V12, P809, DOI 10.1097/00007632-198710000-00019
   Niggemeyer O, 1997, Eur Spine J, V6, P423, DOI 10.1007/BF01834073
   Ray C D, 1988, Acta Neurochir Suppl (Wien), V43, P48
   Rompe JD, 1999, NEUROSURG REV, V22, P102, DOI 10.1007/s101430050040
   Sheehan JM, 2001, CLIN ORTHOP RELAT R, P61
   SHENKIN HA, 1979, J NEUROSURG, V50, P45, DOI 10.3171/jns.1979.50.1.0045
   Sonntag VKH, 1995, SPINE, V20, pS138
   TILE M, 1976, CLIN ORTHOP RELAT R, P104
   TURNER JA, 1992, SPINE, V17, P1, DOI 10.1097/00007632-199201000-00001
   Vitaz TW, 1999, J NEUROSURG, V91, P181, DOI 10.3171/spi.1999.91.2.0181
   Yone K, 1999, J SPINAL DISORD, V12, P40
   Yone K, 1996, SPINE, V21, P242, DOI 10.1097/00007632-199601150-00016
NR 32
TC 34
Z9 35
U1 0
U2 2
PU AMER ASSOC NEUROLOGICAL SURGEONS
PI ROLLING MEADOWS
PA 5550 MEADOWBROOK DRIVE, ROLLING MEADOWS, IL 60008 USA
SN 1547-5654
EI 1547-5646
J9 J NEUROSURG-SPINE
JI J. Neurosurg.-Spine
PD JUN
PY 2005
VL 2
IS 6
BP 686
EP 691
DI 10.3171/spi.2005.2.6.0686
PG 6
WC Clinical Neurology; Surgery
WE Science Citation Index Expanded (SCI-EXPANDED)
SC Neurosciences & Neurology; Surgery
GA 938NI
UT WOS:000230009700011
PM 16028738
DA 2022-11-02
ER

PT J
AU Chang, HS
   Fujisawa, N
   Tsuchiya, T
   Oya, S
   Matsui, T
AF Chang, Han Soo
   Fujisawa, Naoaki
   Tsuchiya, Tsukasa
   Oya, Soichi
   Matsui, Toru
TI Degenerative Spondylolisthesis Does Not Affect the Outcome of Unilateral
   Laminotomy With Bilateral Decompression in Patients With Lumbar Stenosis
SO SPINE
LA English
DT Article
DE degenerative lumbar spondylolisthesis; lumbar stenosis; unilateral
   laminotomy with bilateral decompression; surgical outcome
ID SPINAL STENOSIS; POSTOPERATIVE INSTABILITY; FUSION PROCEDURES;
   LAMINECTOMY; INSTRUMENTATION; PERFORMANCE; GUIDELINES; DISEASE
AB Study Design. Prospective subcohort study.
   Objective. To determine whether preoperative presence of degenerative spondylolisthesis worsens the outcome of patients undergoing unilateral laminotomy with bilateral decompression for lumbar stenosis.
   Summary of Background Data. The standard surgical treatment for degenerative spondylolisthesis with lumbar stenosis is lumbar fusion after standard laminectomy. Although this strategy is widely adopted, it is not supported by class I evidence. This strategy assumes that degenerative spondylolisthesis worsens the outcome of laminectomy by causing postoperative instability. However, instability may be reduced or prevented by the use of less invasive decompression techniques.
   Methods. To test the hypothesis that preoperative degenerative spondylolisthesis worsens the outcome of less invasive lumbar decompression, we performed a prospective cohort study of 165 consecutive patients who underwent unilateral laminotomy with bilateral decompression at our institution. The patients were prospectively followed with a standardized questionnaire, 36-Item Short Form Health Survey, and standing lumbar radiographs for a maximum follow-up period of 5 years. According to the presence or absence of degenerative spondylolisthesis, the patients were divided into 2 groups: an olisthesis group and a nonolisthesis group.
   Results. The average 36-Item Short Form Health Survey physical score and bodily pain score improved substantially immediately after surgery. This improvement was maintained up to 5 years postoperatively. Progression of slippage was uncommon in both groups, with an overall incidence of 8% at 5 years of follow-up. There was no significant difference in the average physical score, the bodily pain score, or the rate of progression of slippage between the olisthesis and nonolisthesis groups.
   Conclusion. Our study thus indicates that preoperative degenerative spondylolisthesis does not worsen the outcome of patients with lumbar stenosis undergoing unilateral laminotomy with bilateral decompression. These results suggest that lumbar fusion is often unnecessary in patients with degenerative spondylolisthesis and lumbar stenosis if the posterior decompression technique is unilateral laminotomy with bilateral decompression.
C1 [Chang, Han Soo; Fujisawa, Naoaki; Tsuchiya, Tsukasa; Oya, Soichi; Matsui, Toru] Saitama Med Univ, Saitama Med Ctr, Dept Neurosurg, Kawagoe, Saitama 3508550, Japan.
RP Chang, HS (通讯作者)，Saitama Med Univ, Saitama Med Ctr, Dept Neurosurg, 1981 Tsujimichi, Kawagoe, Saitama 3508550, Japan.
EM chang-ind@umin.ac.jp
RI Oya, Soichi/L-1869-2019
OI Chang, Han Soo/0000-0003-4374-1135
CR BRIDWELL KH, 1993, J SPINAL DISORD, V6, P461, DOI 10.1097/00002517-199306060-00001
   Bulmer M. G., 1979, PRINCIPLES STAT, P165
   Dohzono S, 2013, J NEUROSURG-SPINE, V18, P472, DOI 10.3171/2013.2.SPINE12633
   FEFFER HL, 1985, SPINE, V10, P287, DOI 10.1097/00007632-198504000-00018
   Fischgrund JS, 1997, SPINE, V22, P2807, DOI 10.1097/00007632-199712150-00003
   Ghogawala Z, 2004, J NEUROSURG-SPINE, V1, P267, DOI 10.3171/spi.2004.1.3.0267
   Hamasaki T, 2009, J SPINAL DISORD TECH, V22, P486, DOI 10.1097/BSD.0b013e31818d7dc9
   HERKOWITZ HN, 1991, J BONE JOINT SURG AM, V73A, P802, DOI 10.2106/00004623-199173060-00002
   Herkowitz HN, 1989, SEM SPINE SURG, V1, P163
   HERRON LD, 1989, SPINE, V14, P534, DOI 10.1097/00007632-198905000-00013
   Hong SW, 2011, SPINE, V36, pE172, DOI 10.1097/BRS.0b013e3181db998c
   Javid MJ, 1998, J NEUROSURG, V89, P1, DOI 10.3171/jns.1998.89.1.0001
   JOHNSSON KE, 1986, SPINE, V11, P107, DOI 10.1097/00007632-198603000-00001
   JOHNSSON KE, 1989, SPINE, V14, P591, DOI 10.1097/00007632-198906000-00008
   Kristof RA, 2002, J NEUROSURG, V97, P281, DOI 10.3171/spi.2002.97.3.0281
   LEE CK, 1983, SPINE, V8, P429, DOI 10.1097/00007632-198305000-00014
   LOMBARDI JS, 1985, SPINE, V10, P821, DOI 10.1097/00007632-198511000-00008
   MARDJETKO SM, 1994, SPINE, V19, pS2256, DOI 10.1097/00007632-199410151-00002
   MATSUNAGA S, 1990, SPINE, V15, P1204, DOI 10.1097/00007632-199011010-00021
   Matsunaga S, 2000, J NEUROSURG, V93, P194, DOI 10.3171/spi.2000.93.2.0194
   Niggemeyer O, 1997, Eur Spine J, V6, P423, DOI 10.1007/BF01834073
   Nork SE, 1999, SPINE, V24, P561, DOI 10.1097/00007632-199903150-00012
   Oertel MF, 2006, NEUROSURGERY, V59, P1264, DOI 10.1227/01.NEU.0000245616.32226.58
   Papavero L, 2009, NEUROSURGERY, V65, P182, DOI 10.1227/01.NEU.0000341906.65696.08
   Resnick DK, 2005, J NEUROSURG-SPINE, V2, P686, DOI 10.3171/spi.2005.2.6.0686
   Resnick DK, 2005, J NEUROSURG-SPINE, V2, P679, DOI 10.3171/spi.2005.2.6.0679
   Sasai K, 2008, J NEUROSURG-SPINE, V9, P554, DOI 10.3171/SPI.2008.8.08122
   Smorgick Y, 2013, SPINE, V38, P797, DOI 10.1097/BRS.0b013e31827db30f
   Thomsen K, 1997, SPINE, V22, P2813, DOI 10.1097/00007632-199712150-00004
   TUITE GF, 1994, J NEUROSURG, V81, P699, DOI 10.3171/jns.1994.81.5.0699
   TUITE GF, 1994, J NEUROSURG, V81, P707, DOI 10.3171/jns.1994.81.5.0707
   Walker E, 2011, J GEN INTERN MED, V26, P192, DOI 10.1007/s11606-010-1513-8
   Weinstein JN, 2009, J BONE JOINT SURG AM, V91A, P1295, DOI 10.2106/JBJS.H.00913
NR 33
TC 35
Z9 43
U1 0
U2 4
PU LIPPINCOTT WILLIAMS & WILKINS
PI PHILADELPHIA
PA TWO COMMERCE SQ, 2001 MARKET ST, PHILADELPHIA, PA 19103 USA
SN 0362-2436
EI 1528-1159
J9 SPINE
JI SPINE
PD MAR 1
PY 2014
VL 39
IS 5
BP 400
EP 408
DI 10.1097/BRS.0000000000000161
PG 9
WC Clinical Neurology; Orthopedics
WE Science Citation Index Expanded (SCI-EXPANDED)
SC Neurosciences & Neurology; Orthopedics
GA AJ1BN
UT WOS:000337390700019
PM 24365897
DA 2022-11-02
ER

PT J
AU Warashina, H
   Kato, M
   Kitamura, S
   Kusano, T
   Hasegawa, Y
AF Warashina, Hideki
   Kato, Michitaka
   Kitamura, Shinji
   Kusano, Taiki
   Hasegawa, Yukiharu
TI The progression of osteoarthritis of the hip increases degenerative
   lumbar spondylolisthesis and causes the change of spinopelvic alignment
SO JOURNAL OF ORTHOPAEDICS
LA English
DT Article
DE Osteoarthritis of the hip; Degenerative lumbar spondylolisthesis;
   Spinopelvic alignment; Developmental hip dysplasia; Disc angle; Sacral
   slope angle
ID LOW-BACK-PAIN; SAGITTAL ALIGNMENT; SPINE
C1 [Warashina, Hideki; Kato, Michitaka; Kitamura, Shinji] Nagoya Joint Replacement & Orthoped Clin, 7 Ipponbashi Takadaji, Kitanagoya City 4810011, Japan.
   [Kusano, Taiki] Nagoya Univ, Grad Sch Med, Nagoya, Aichi, Japan.
   [Hasegawa, Yukiharu] Kansai Univ Welf Sci, Kashiwara, Japan.
RP Warashina, H (通讯作者)，Nagoya Joint Replacement & Orthoped Clin, 7 Ipponbashi Takadaji, Kitanagoya City 4810011, Japan.
EM h.warashina@gmail.com
CR Barrey C, 2013, EUR SPINE J, V22, pS834, DOI 10.1007/s00586-013-3030-z
   Cassidy JD, 1998, SPINE, V23, P1860, DOI 10.1097/00007632-199809010-00012
   FARFAN HF, 1980, SPINE, V5, P412, DOI 10.1097/00007632-198009000-00004
   Ferguson AB, 1934, RADIOLOGY, V22, P548, DOI [DOI 10.1148/22.5.548, 10.1148/22.5.548]
   Fujita M, 2003, J CHUGOKU SHIKOKU OR, V15, P271
   Funao H, 2012, EUR SPINE J, V21, P2181, DOI 10.1007/s00586-012-2374-0
   Hansen BB, 2015, SPINE, V40, P1690, DOI 10.1097/BRS.0000000000001120
   JACKSON RP, 1994, SPINE, V19, P1611, DOI 10.1097/00007632-199407001-00010
   Matsuyama Y, 2004, SPINE, V29, P2432, DOI 10.1097/01.brs.0000143671.67779.14
   Morimoto T, 2008, RINSHOSEIKEIGEKA, V43, P683
   OFFIERSKI CM, 1983, SPINE, V8, P316, DOI 10.1097/00007632-198304000-00014
   Okuda T, 2010, J SPINE RES, V1, P1964
   Okuda T, 2007, SPINE, V32, pE816, DOI 10.1097/BRS.0b013e31815ce695
   Parvizi J, 2010, CLIN ORTHOP RELAT R, V468, P1325, DOI 10.1007/s11999-010-1236-5
   Tanaka S, 2015, J BACK MUSCULOSKELET, V28, P409, DOI 10.3233/BMR-140535
   Van Dillen LR, 2008, PHYS THER SPORT, V9, P72, DOI 10.1016/j.ptsp.2008.01.002
   WILTSE LL, 1983, J BONE JOINT SURG AM, V65, P768, DOI 10.2106/00004623-198365060-00007
NR 17
TC 6
Z9 6
U1 0
U2 4
PU ELSEVIER
PI AMSTERDAM
PA RADARWEG 29, 1043 NX AMSTERDAM, NETHERLANDS
SN 0972-978X
J9 J ORTHOP
JI J. Orthop.
PD JUL-AUG
PY 2019
VL 16
IS 4
BP 275
EP 279
DI 10.1016/j.jor.2019.03.006
PG 5
WC Orthopedics
WE Emerging Sources Citation Index (ESCI)
SC Orthopedics
GA IY0NW
UT WOS:000486091000003
PM 30976139
OA Green Published
DA 2022-11-02
ER

PT J
AU Nagata, K
   Ariyoshi, M
   Ishibashi, K
   Hashimoto, S
   Inoue, A
AF Nagata, K
   Ariyoshi, M
   Ishibashi, K
   Hashimoto, S
   Inoue, A
TI Chronic lumbar epidural hematoma in a patient who had spondylolysis at
   the third lumbar vertebra - Report of a rare case involving a
   seventeen-year-old adolescent
SO JOURNAL OF BONE AND JOINT SURGERY-AMERICAN VOLUME
LA English
DT Article
ID ETIOLOGY
C1 Kurume Univ, Sch Med, Dept Orthopaed Surg, Kurume, Fukuoka 8300011, Japan.
RP Nagata, K (通讯作者)，Kurume Univ, Sch Med, Dept Orthopaed Surg, 67 Asahi Machi, Kurume, Fukuoka 8300011, Japan.
CR BOYD HR, 1972, J NEUROSURG, V36, P239, DOI 10.3171/jns.1972.36.2.0239
   DAUCH WA, 1986, NEUROCHIRURGIA, V29, P83
   DAWSON BH, 1963, J NEUROL NEUROSUR PS, V26, P171, DOI 10.1136/jnnp.26.2.171
   FOO D, 1981, SURG NEUROL, V15, P389, DOI 10.1016/0090-3019(81)90178-6
   GOMORI JM, 1985, RADIOLOGY, V157, P87, DOI 10.1148/radiology.157.1.4034983
   Groen RJM, 1996, NEUROSURGERY, V39, P494, DOI 10.1097/00006123-199609000-00012
   GROEN RJM, 1990, J NEUROL SCI, V98, P121, DOI 10.1016/0022-510X(90)90253-J
   GUNDRY CR, 1993, RADIOLOGY, V187, P427, DOI 10.1148/radiology.187.2.8475285
   HANLEY EN, 1994, SPINE, V19, P2122, DOI 10.1097/00007632-199409150-00022
   KATSUBE H, 1993, RINSHO SEIKEIGEKA, V28, P625
   Klossek H, 1984, Zentralbl Neurochir, V45, P116
   LAWTON MT, 1995, J NEUROSURG, V83, P1, DOI 10.3171/jns.1995.83.1.0001
   Lunardi P, 1995, Eur Spine J, V4, P64, DOI 10.1007/BF00298422
   NEHLS DG, 1984, NEUROSURGERY, V14, P230, DOI 10.1227/00006123-198402000-00021
   NICOL RO, 1986, SPINE, V11, P1027, DOI 10.1097/00007632-198612000-00011
   PEAR BL, 1972, AM J ROENTGENOL, V115, P155, DOI 10.2214/ajr.115.1.155
   RAO BD, 1966, BRIT J SURG, V53, P649, DOI 10.1002/bjs.1800530723
   SARASTE H, 1985, ACTA ORTHOP SCAND, V56, P253, DOI 10.3109/17453678508993007
   THULBORN KR, 1996, MAGNETIC RESONANCE I, P265
   TOYAMA Y, 1997, RINSHO SEIKEI GEKA, V32, P393
   TSAI FY, 1975, NEURORADIOLOGY, V10, P15, DOI 10.1007/BF00571635
   Wagner S, 1996, NEUROSURGERY, V38, P816, DOI 10.1227/00006123-199604000-00036
   WAGURI Y, 1991, SEIKEIGEKA, V42, P1750
NR 23
TC 10
Z9 11
U1 0
U2 0
PU JOURNAL BONE JOINT SURGERY INC
PI NEEDHAM
PA 20 PICKERING ST, NEEDHAM, MA 02192 USA
SN 0021-9355
J9 J BONE JOINT SURG AM
JI J. Bone Joint Surg.-Am. Vol.
PD OCT
PY 1998
VL 80A
IS 10
BP 1515
EP 1520
DI 10.2106/00004623-199810000-00013
PG 6
WC Orthopedics; Surgery
WE Science Citation Index Expanded (SCI-EXPANDED)
SC Orthopedics; Surgery
GA 133AP
UT WOS:000076664500013
PM 9801220
DA 2022-11-02
ER

PT J
AU Kumar, BV
   Sekar, S
   Nandana, J
   Sreedharan, SE
AF Kumar, B. Vijay
   Sekar, Sabarish
   Nandana, J.
   Sreedharan, Sapna Erat
TI Spontaneous intracranial hypotension and lumbosacral
   spondylolisthesis-case report of a rare association
SO CLINICAL NEUROLOGY AND NEUROSURGERY
LA English
DT Article
DE Spontaneous intracranial hypotension; Lumbar spondylolisthesis; Dural
   CSF leak
C1 [Kumar, B. Vijay; Nandana, J.; Sreedharan, Sapna Erat] Sree Chitra Tirunal Inst Med Sci & Technol, Dept Neurol, Trivandrum 11, Kerala, India.
   [Sekar, Sabarish] Sree Chitra Tirunal Inst Med Sci & Technol, Imaging Sci & Intervent Neurol, Trivandrum 11, Kerala, India.
RP Sreedharan, SE (通讯作者)，Sree Chitra Tirunal Inst Med Sci & Technol, Dept Neurol, Trivandrum 11, Kerala, India.
EM sapnaerat@sctimst.ac.in
CR Michali-Stolarska M, 2017, POL J RADIOL, V82, P842, DOI 10.12659/PJR.904433
   Mokri B, 2002, NEUROLOGY, V58, P814, DOI 10.1212/WNL.58.5.814
   Novais Goncalo, 2017, Surg Neurol Int, V8, P221, DOI 10.4103/sni.sni_179_17
   Peng P.W., 2019, AM J NEURORADIOL
   Sartip K, 2016, CLIN NEUROL NEUROSUR, V143, P95, DOI 10.1016/j.clineuro.2016.02.017
   SCHIEVINK WI, 1994, J NEUROSURG, V80, P736, DOI 10.3171/jns.1994.80.4.0736
   Schievink WI, 2006, JAMA-J AM MED ASSOC, V295, P2286, DOI 10.1001/jama.295.19.2286
   Schievink WI, 1998, J NEUROSURG, V88, P243, DOI 10.3171/jns.1998.88.2.0243
   Schievink WI, 2001, NEUROSURGERY, V48, P513, DOI 10.1097/00006123-200103000-00009
   Schievink WI, 2016, NEUROLOGY, V87, P673, DOI 10.1212/WNL.0000000000002986
   Silberstein SD, 2004, CEPHALALGIA, V24, P2, DOI 10.1111/j.1468-2982.2004.00892.x
   Witiw Christopher D, 2012, Eur Spine J, V21 Suppl 4, pS422, DOI 10.1007/s00586-011-1979-z
NR 12
TC 0
Z9 0
U1 0
U2 0
PU ELSEVIER
PI AMSTERDAM
PA RADARWEG 29, 1043 NX AMSTERDAM, NETHERLANDS
SN 0303-8467
EI 1872-6968
J9 CLIN NEUROL NEUROSUR
JI Clin. Neurol. Neurosurg.
PD MAR
PY 2021
VL 202
AR 106511
DI 10.1016/j.clineuro.2021.106511
EA JAN 2021
PG 3
WC Clinical Neurology; Surgery
WE Science Citation Index Expanded (SCI-EXPANDED)
SC Neurosciences & Neurology; Surgery
GA RC7IP
UT WOS:000632970300019
PM 33493877
DA 2022-11-02
ER

PT J
AU Lee, GW
   Ryu, JH
   Kim, JD
   Ahn, MW
   Kim, HJ
   Yeom, JS
AF Lee, Gun Woo
   Ryu, Ji Hyun
   Kim, Jae-Do
   Ahn, Myun-Whan
   Kim, Ho-Joong
   Yeom, Jin S.
TI Comparison of lumbar discectomy alone and lumbar discectomy with direct
   repair of pars defect for patients with disc herniation and
   spondylolysis at the nearby lumbar segment
SO SPINE JOURNAL
LA English
DT Article
DE Lumbar disc herniation; Spondylolysis; Lumbar spine; Lumbar discectomy;
   Direct repair; Pars defect
ID RISK-FACTORS; PEDICLE SCREW; DEGENERATION; DIAGNOSIS; FIXATION; OUTCOMES
AB BACKGROUND CONTEXT: It is unknown whether direct repair (DR) of pars defect after lumbar discectomy (LD) for patients with lumbar disc herniation (LDH) and spondylolysis leads to better outcomes than LD alone.
   PURPOSE: The aim was to compare two surgical methods, LD alone and LD with DR, for LDH patients with spondylolysis at a nearby lumbar segment.
   STUDY DESIGN: This was a retrospective comparative study.
   PATIENT SAMPLE: This study enrolled 89 patients who were diagnosed with LDH and spondylolysis at the same or adjacent lumbar segment and were followed up for at least 1 year.
   OUTCOME MEASURE: The primary outcome was pain intensity of the lower back and lower extremities as measured with visual analog scale. Secondary outcomes included clinical outcomes as assessed with the Oswestry Disability Index and the 12-item short form health survey, radiologic outcomes as assessed with the gap distance and the union rate at the pars defect, surgical outcomes, and complications.
   METHODS: Enrolled patients were classified into two groups: LD alone (Group A, 48 patients) and LD with DR (Group B, 41 patients).
   RESULTS: Pain intensity of the lower back and lower extremities and clinical outcomes were significantly improved 1 year after surgery compared with preoperative scores. However, the scores in the group receiving LD alone steadily worsened during follow-up, whereas the scores in the group receiving LD with DR did not deteriorate over time. The difference in the gap distance of the pars defect between baseline and 1 year after surgery was significantly different between the groups. The fusion rate of the pars defect was 59% (24/41). With the exception of surgical time, which was longer in Group B, surgical outcomes and complications did not differ significantly between the groups.
   CONCLUSIONS: At the 1-year follow-up, DR after LD was associated with better outcomes for LDH with spondylolysis than LD alone. (C) 2015 Elsevier Inc. All rights reserved.
C1 [Lee, Gun Woo; Ryu, Ji Hyun] Armed Forces Yangju Hosp, Dept Orthopaed Surg, Eunhyeon Myeon 482863, Yangju, South Korea.
   [Kim, Jae-Do] Kosin Univ, Gospel Hosp, Dept Orthopaed Surg, Busan 602702, South Korea.
   [Ahn, Myun-Whan] Yeungnam Univ Hosp, Spine Ctr, Daegu 705703, South Korea.
   [Ahn, Myun-Whan] Yeungnam Univ Hosp, Dept Orthopaed Surg, Daegu 705703, South Korea.
   [Kim, Ho-Joong; Yeom, Jin S.] Seoul Natl Univ, Coll Med, Spine Ctr, Bundang Hosp, Songnam 463707, South Korea.
   [Kim, Ho-Joong; Yeom, Jin S.] Seoul Natl Univ, Coll Med, Dept Orthopaed Surg, Bundang Hosp, Songnam 463707, South Korea.
RP Lee, GW (通讯作者)，Armed Forces Yangju Hosp, Dept Orthopaed Surg, 461 Yongam Ri, Eunhyeon Myeon 482863, Yangju, South Korea.
EM gwlee1871@gmail.com
OI Lee, Gun Woo/0000-0002-8441-0802
FU CG Bio
FX GWL: Nothing to disclose. JHR: Nothing to disclose. J-DK: Nothing to
   disclose. M-WA: Nothing to disclose. H-JK: Nothing to disclose. JSY:
   Speaking and/or Teaching Arrangements: Medtronic (A); Grants: CG Bio (A,
   Paid directly to institution).
CR Beutler WJ, 2003, SPINE, V28, P1027, DOI 10.1097/00007632-200305150-00014
   Buck J E, 1970, J Bone Joint Surg Br, V52, P432
   Dai LY, 2000, J SPINAL DISORD, V13, P478, DOI 10.1097/00002517-200012000-00003
   de Bodman C, 2014, J CHILD ORTHOP, V8, P97, DOI 10.1007/s11832-014-0560-9
   Debnath UK, 2007, SPINE, V32, P995, DOI 10.1097/01.brs.0000260978.10073.90
   Drazin D, 2011, NEUROSURG FOCUS, V31, DOI 10.3171/2011.9.FOCUS11180
   GOEL VK, 1986, SPINE, V11, P1008, DOI 10.1097/00007632-198612000-00007
   Karatas AF, 2012, J SPINAL DISORD TECH
   Kerr D, 2015, CLIN ORTHOP RELAT R, V473, P1920, DOI 10.1007/s11999-014-3803-7
   Kim YT, 2012, J SPINAL DISORD TECH
   Koerner JD, 2015, CLIN ORTHOP RELAT R, V473, P2000, DOI 10.1007/s11999-014-3671-1
   Kreiner DS, 2014, SPINE J, V14, P180, DOI 10.1016/j.spinee.2013.08.003
   Lee JC, 2010, ASIAN SPINE J, V4, P23, DOI 10.4184/asj.2010.4.1.23
   Lim MR, 2004, CURR OPIN PEDIATR, V16, P37, DOI 10.1097/00008480-200402000-00008
   Mariconda M, 2010, EUR SPINE J, V19, P136, DOI 10.1007/s00586-009-1201-8
   Menga EN, 2014, SPINE, V39, P104, DOI 10.1097/BRS.0000000000000043
   Moliterno JA, 2010, J NEUROSURG-SPINE, V12, P680, DOI 10.3171/2009.12.SPINE08843
   Pugely AJ, 2014, SPINE, V39, P761, DOI 10.1097/BRS.0000000000000270
   Roca J, 2005, J SPINAL DISORD TECH, V18, pS82, DOI 10.1097/01.bsd.0000123425.12852.3c
   Shin BJ, 2014, ASIAN SPINE J, V8, P211, DOI 10.4184/asj.2014.8.2.211
   Shin MH, 2012, J KOREAN NEUROSURG S, V51, P14, DOI 10.3340/jkns.2012.51.1.14
   SZYPRYT EP, 1989, SPINE, V14, P977, DOI 10.1097/00007632-198909000-00011
   TROUP JDG, 1976, CLIN ORTHOP RELAT R, P59
   Zhu JG, 2012, EUR REV MED PHARMACO, V16, P1859
NR 24
TC 2
Z9 2
U1 0
U2 11
PU ELSEVIER SCIENCE INC
PI NEW YORK
PA STE 800, 230 PARK AVE, NEW YORK, NY 10169 USA
SN 1529-9430
EI 1878-1632
J9 SPINE J
JI Spine Journal
PD OCT 1
PY 2015
VL 15
IS 10
BP 2172
EP 2181
DI 10.1016/j.spinee.2015.06.006
PG 10
WC Clinical Neurology; Orthopedics
WE Science Citation Index Expanded (SCI-EXPANDED)
SC Neurosciences & Neurology; Orthopedics
GA CS3JA
UT WOS:000361967700037
PM 26070287
DA 2022-11-02
ER

PT J
AU Tang, LJ
   Wu, Y
   Jing, DP
   Xu, Y
   Wang, C
   Pan, JJ
AF Tang, Linjun
   Wu, Yong
   Jing, Daping
   Xu, Yong
   Wang, Cheng
   Pan, Jingjing
TI A Bayesian network meta-analysis of 5 different fusion surgical
   procedures for the treatment of lumbar spondylolisthesis
SO MEDICINE
LA English
DT Article
DE network meta-analysis; posterolateral fusion; posterior lumbar interbody
   fusion; spondylolisthesis; transforaminal lumbar interbody fusion
ID POSTERIOR INTERBODY FUSION; PEDICLE SCREW FIXATION; POSTEROLATERAL
   FUSION; DEGENERATIVE SPONDYLOLISTHESIS; OUTCOMES; TLIF; COMPLICATIONS;
   ARTHRODESIS; CARCINOMA; PLIF
AB Lumbar fusion has been widely used to treat lumbar spondylolisthesis, which can be classified into 5 types according to its approach, including posterolateral fusion (PLF), posterior lumbar interbody fusion (PLIF), transforaminal lumbar interbody fusion (TLIF), posterolateral fusion plus anterior lumbar interbody fusion (PLFplusALIF), and posterolateral fusion plus posterior lumbar interbody fusion (PLFplusPLIF). Theoretically, each approach has its own advantages and disadvantages, however, no studies are available to compare them. A network meta-analysis (NMA) was performed in this study and the results were illustrated by the mean difference (MD) or odds ratio (OR). Meanwhile, the preferable treatments were indicated using the surface under the cumulative ranking curve (SUCRA). All data were analyzed and graphs were plotted using R 3.4.1. A total of 28 literatures were included in this meta-analysis. PLIF was the most effective treatment for pain relief. Conversely, TLIF was the most effective method for reducing vertebral slippage. For patients with isthmic spondylolisthesis (IS), PLIF performed the best in terms of Visual Analogue Scale (VAS) score, Oswestry Disability Index (ODI) score, fusion rate, blood loss, and complication rate. For patients with degenerative spondylolisthesis (DS), TLIF was the best from the points of view of VAS, complication rate, and vertebral slippage reduction. PLIF and TLIF are identified as the optimal treatments for all lumbar spondylolisthesis cases, among which, PLIF may be the preferred choice for pain relief, while TLIF can offer the best outcomes in terms of vertebral slippage reduction. Furthermore, TLIF has displayed the best clinical outcomes and tolerability for DS patients.
C1 [Tang, Linjun; Wu, Yong; Jing, Daping; Xu, Yong; Wang, Cheng; Pan, Jingjing] Second Peoples Hosp Wuhu, Dept Neurosurg, Wuhu 241000, Anhui, Peoples R China.
RP Tang, LJ (通讯作者)，Second Peoples Hosp Wuhu, Dept Neurosurg, Wuhu 241000, Anhui, Peoples R China.
EM doctortlj@163.com
CR Abdu WA, 2009, SPINE, V34, P2351, DOI 10.1097/BRS.0b013e3181b8a829
   Campbell RC, 2017, GLOB SPINE J, V7, P482, DOI 10.1177/2192568217701103
   Cheng L, 2009, INT ORTHOP, V33, P1043, DOI 10.1007/s00264-008-0588-x
   Cipriani A, 2011, LANCET, V378, P1306, DOI 10.1016/S0140-6736(11)60873-8
   de Kunder SL, 2016, INTERDISCIP NEUROSUR, V5, P64, DOI 10.1016/j.inat.2016.07.001
   de Kunder SL, 2017, SPINE J, V17, P1712, DOI 10.1016/j.spinee.2017.06.018
   Dehoux Emile, 2004, Acta Orthop Belg, V70, P578
   Efthimiou O, 2017, STAT MED, V36, P1210, DOI 10.1002/sim.7223
   Ekman P, 2007, SPINE, V32, P2178, DOI 10.1097/BRS.0b013e31814b1bd8
   Fariborz S, 2016, NEUROSURG QUART, V26, P14, DOI [10.1097/WNQ.0000000000000197., DOI 10.1097/WNQ.0000000000000197]
   Farrokhi MR, 2012, J NEUROTRAUM, V29, P1567, DOI 10.1089/neu.2011.2167
   Fujii T, 2015, JAMA ONCOL, V1, P1311, DOI 10.1001/jamaoncol.2015.3062
   Fujimori T, 2015, GLOB SPINE J, V5, P102, DOI 10.1055/s-0034-1396432
   Garipagaoglu M, 2004, BRIT J RADIOL, V77, P581, DOI 10.1259/bjr/63967203
   Gottschalk MB, 2015, SPINE, V40, P917, DOI 10.1097/BRS.0000000000000856
   Ha KY, 2008, J SPINAL DISORD TECH, V21, P229, DOI 10.1097/BSD.0b013e3180eaa202
   Han SY, 2016, INT J CLIN EXP MED, V9, P3932
   Harms J G, 1998, Oper Orthop Traumatol, V10, P90, DOI 10.1007/s00064-006-0112-7
   Hoy K, 2013, EUR SPINE J, V22, P2022, DOI 10.1007/s00586-013-2760-2
   Humphreys SC, 2001, SPINE, V26, P567
   Inamdar D N, 2006, J Orthop Surg (Hong Kong), V14, P21
   La Rosa G, 2003, J NEUROSURG, V99, P143, DOI 10.3171/spi.2003.99.2.0143
   La Rosa G, 2001, Neurosurg Focus, V10, pE9
   Lee CS, 2011, CLIN ORTHOP SURG, V3, P39, DOI 10.4055/cios.2011.3.1.39
   Lee GW, 2014, SPINE, V39, pE1475, DOI 10.1097/BRS.0000000000000596
   Liu JM, 2016, EUR SPINE J, V25, P1575, DOI 10.1007/s00586-015-4086-8
   Liu XY, 2014, J SPINAL DISORD TECH, V27, pE282, DOI 10.1097/BSD.0000000000000116
   Liu XY, 2014, EUR SPINE J, V23, P43, DOI 10.1007/s00586-013-2880-8
   Madan S, 2002, SPINE, V27, P1536, DOI 10.1097/00007632-200207150-00011
   Musluman AM, 2011, J NEUROSURG-SPINE, V14, P488, DOI 10.3171/2010.11.SPINE10281
   Okuda S, 2006, J NEUROSURG-SPINE, V4, P304, DOI 10.3171/spi.2006.4.4.304
   Phan K, 2015, EUR SPINE J, V24, P1017, DOI 10.1007/s00586-015-3903-4
   Dantas FL, 2007, ARQ NEURO-PSIQUIAT, V65, P764, DOI 10.1590/S0004-282X2007000500006
   Sakeb N, 2013, INDIAN J ORTHOP, V47, P255, DOI 10.4103/0019-5413.111484
   Seng CS, 2013, SPINE, V38, P2049, DOI 10.1097/BRS.0b013e3182a8212d
   Suk SI, 1997, SPINE, V22, P210, DOI 10.1097/00007632-199701150-00016
   Swan Justin, 2006, Spine J, V6, P606, DOI 10.1016/j.spinee.2006.02.032
   Wang Yi-peng, 2006, Chinese Medical Sciences Journal, V21, P41
   Warn DE, 2002, STAT MED, V21, P1601, DOI 10.1002/sim.1189
   Yan DL, 2008, EUR SPINE J, V17, P1311, DOI 10.1007/s00586-008-0739-1
   Yan M, 2015, EUR J CANCER, V51, P1570, DOI 10.1016/j.ejca.2015.04.027
   Yang EZ, 2016, EUR SPINE J, V25, P1587, DOI 10.1007/s00586-015-4341-z
   Zhao Qing-Hua, 2009, Zhonghua Yi Xue Za Zhi, V89, P1779
NR 43
TC 3
Z9 3
U1 1
U2 4
PU LIPPINCOTT WILLIAMS & WILKINS
PI PHILADELPHIA
PA TWO COMMERCE SQ, 2001 MARKET ST, PHILADELPHIA, PA 19103 USA
SN 0025-7974
EI 1536-5964
J9 MEDICINE
JI Medicine (Baltimore)
PD APR
PY 2020
VL 99
IS 14
AR e19639
DI 10.1097/MD.0000000000019639
PG 9
WC Medicine, General & Internal
WE Science Citation Index Expanded (SCI-EXPANDED)
SC General & Internal Medicine
GA LC0GC
UT WOS:000525008200038
PM 32243393
OA gold, Green Published
DA 2022-11-02
ER

PT J
AU Floman, Y
   Millgram, MA
   Ashkenazi, E
   Smorgick, Y
   Rand, N
AF Floman, Yizhar
   Millgram, Michael A.
   Ashkenazi, Ely
   Smorgick, Yossi
   Rand, Nahshon
TI Instrumented Slip Reduction and Fusion for Painful Unstable Isthmic
   Spondylolisthesis in Adults
SO JOURNAL OF SPINAL DISORDERS & TECHNIQUES
LA English
DT Article
DE isthmic spondylolisthesis; slip reduction; adults
ID LUMBAR INTERBODY FUSION; PEDICLE SCREW FIXATION; POSTEROLATERAL FUSION;
   FOLLOW-UP; POSTERIOR REDUCTION; DECOMPRESSION; SPONDYLOLYSIS
AB Background Context: Although in situ posterolateral fusion is considered the gold standard for surgical treatment of low-grade adult spondylolisthesis, correction of the sagittal translation by instrumented slip reduction is more controversial in adults; nevertheless it may delay adjacent level disc degeneration.
   Purpose: The present study was undertaken to evaluate the safety and clinical outcome of operative instrumented slip reduction in 12 adults with isthmic spondylolisthesis accompanied by advanced disc degeneration at that level.
   Study Design: This study was a retrospective review of 12 consecutive lumbar or lumbosacral isthmic slip, which underwent operative slip reduction in our institute.
   Patient Sample: All adult patients having operative instrumented slip reduction of isthmic spondylolisthesis from January 2000 to December 2005 were assessed.
   Outcome Measures: Outcome measures included the Oswestry Disability Index (ODI) for low back pain and the visual analog scale (VAS) of back and leg pain. Patient outcome was assessed by work status. participation in sports activities and intake of pain medications.
   Methods: Between January 2000 and December 2005, we performed slip reduction on 12 adults aged 28 to 62 years (average 47) with symptomatic lumbar or lumbosacral isthmic spondylolisthesis. The indications for surgery were long-standing low back and leg pain that had not responded to nonoperative management.
   Results: The vertebral slip ranged between 15% and 90% (average 34%). Radiologic evidence of adult slip progression was available in 5 patients, one had a de novo slip formation and the others had increased sagittal translation on flexionextension lateral x-rays. All 12 patients underwent posterior decompression, pedicle screw fixation, slip reduction, and posterior lumbar interbody fusion. The slip was anatomically reduced by 100% in 5 patients and between 90% and 95% in 7 (average 95% for the group). X-rays revealed no evidence of instrumentation failure at a mean follow-up of 38 months (range: 18 to 72). Minimal loss of correction (5%) was observed in 2 cases. No neurologic complications were encountered. The mean preoperative ODI of 49 dropped to 12 postoperatively (range: 0 to 20). The mean preoperative VAS for back pain of 7.3 dropped to 1.6 after surgery (range: 0 to 3). The mean preoperative VAS for leg pain of 8 dropped to I after surgery (range: 0 to 4). Five patients were followed for more than 3 years: none had evidence of adjacent level disc disease.
   Conclusions: Our results may support performing slip reduction in selected adults with isthmic spondylolisthesis.
C1 [Floman, Yizhar; Millgram, Michael A.; Ashkenazi, Ely; Smorgick, Yossi; Rand, Nahshon] Assuta Hosp, Israel Spine Ctr, IL-62748 Tel Aviv, Israel.
   [Smorgick, Yossi] Assaf Harofeh Med Ctr, Dept Orthoped Surg, IL-70300 Zerifin, Israel.
RP Smorgick, Y (通讯作者)，Assuta Hosp, Israel Spine Ctr, 62 Jabotinsky St, IL-62748 Tel Aviv, Israel.
EM Noam_Yossi@yahoo.com
CR Akamaru T, 2003, SPINE, V28, P1560, DOI 10.1097/00007632-200307150-00016
   Brantigan John W, 2003, Spine J, V3, P186, DOI 10.1016/S1529-9430(02)00536-3
   Carragee EJ, 1997, J BONE JOINT SURG AM, V79A, P1175, DOI 10.2106/00004623-199708000-00009
   DELOUBRESSE CG, 1996, CLIN ORTHOP RELAT R, V323, P194
   Fairbank J C, 1980, Physiotherapy, V66, P271
   Floman Y, 2000, SPINE, V25, P342, DOI 10.1097/00007632-200002010-00014
   Floman Y, 2006, SPONDYLOLYSIS, SPONDYLOLISTHESIS AND DEGENERATIVE SPONDYLOLISTHESIS, P211
   FREDRICKSON BE, 1984, J BONE JOINT SURG AM, V66A, P699, DOI 10.2106/00004623-198466050-00008
   GROBLER LJ, 1991, ADULT SPINE PRINCIPL, P1655
   Humphreys SC, 2001, SPINE, V26, P567
   Ishihara H, 2001, J SPINAL DISORD, V14, P91, DOI 10.1097/00002517-200104000-00001
   Jacobs WCH, 2006, EUR SPINE J, V15, P391, DOI 10.1007/s00586-005-1021-4
   KANEDA K, 1985, SPINE, V10, P383, DOI 10.1097/00007632-198505000-00016
   Kawakami M, 2002, SPINE, V27, P59, DOI 10.1097/00007632-200201010-00014
   Kim NH, 1999, SPINE, V24, P812, DOI 10.1097/00007632-199904150-00014
   Kwon BK, 2005, J SPINAL DISORD TECH, V18, pS30, DOI 10.1097/01.bsd.0000133064.20466.88
   Kwon BK, 2003, J SPINAL DISORD TECH, V16, P469, DOI 10.1097/00024720-200310000-00006
   La Rosa G, 2003, J NEUROSURG, V99, P143, DOI 10.3171/spi.2003.99.2.0143
   LAURENT L. E., 1961, ACTA ORTHOPAED SCAND, V31, P45
   LENKE LG, 1992, J SPINAL DISORD, V5, P433, DOI 10.1097/00002517-199212000-00008
   Madan S, 2002, SPINE, V27, P1536, DOI 10.1097/00007632-200207150-00011
   MARKWALDER TM, 1991, ACTA NEUROCHIR, V110, P154, DOI 10.1007/BF01400684
   Moller H, 2000, SPINE, V25, P1711, DOI 10.1097/00007632-200007010-00016
   Moller H, 2000, SPINE, V25, P1716, DOI 10.1097/00007632-200007010-00017
   OSTERMAN K, 1993, CLIN ORTHOP RELAT R, P65
   Pfirrmann CWA, 2001, SPINE, V26, P1873, DOI 10.1097/00007632-200109010-00011
   Postacchini F, 1989, Ital J Orthop Traumatol, V15, P210
   PROLO DJ, 1986, SPINE, V11, P601, DOI 10.1097/00007632-198607000-00012
   SARASTE H, 1987, J PEDIATR ORTHOPED, V7, P631
   Sears William, 2005, Spine J, V5, P161, DOI 10.1016/j.spinee.2004.05.256
   Sears William, 2005, Spine J, V5, P170, DOI 10.1016/j.spinee.2004.05.257
   SMITH MD, 1990, J BONE JOINT SURG AM, V72A, P415, DOI 10.2106/00004623-199072030-00015
   Spruit M, 2005, EUR SPINE J, V14, P828, DOI 10.1007/s00586-005-0901-y
   Spruit M, 2002, EUR SPINE J, V11, P428, DOI 10.1007/s00586-002-0400-3
   Suk SI, 1997, SPINE, V22, P210, DOI 10.1097/00007632-199701150-00016
   Swan Justin, 2006, Spine J, V6, P606, DOI 10.1016/j.spinee.2006.02.032
   VERLOOY J, 1993, SPINE, V18, P1491
   WIKE HJ, 2006, EUR SPINE J, V15, P720
NR 38
TC 31
Z9 36
U1 0
U2 4
PU LIPPINCOTT WILLIAMS & WILKINS
PI PHILADELPHIA
PA TWO COMMERCE SQ, 2001 MARKET ST, PHILADELPHIA, PA 19103 USA
SN 1536-0652
EI 1539-2465
J9 J SPINAL DISORD TECH
JI J. Spinal Disord. Tech.
PD OCT
PY 2008
VL 21
IS 7
BP 477
EP 483
DI 10.1097/BSD.0b013e31815b1abf
PG 7
WC Clinical Neurology; Orthopedics
WE Science Citation Index Expanded (SCI-EXPANDED)
SC Neurosciences & Neurology; Orthopedics
GA 359ZN
UT WOS:000260026900004
PM 18836358
DA 2022-11-02
ER

PT J
AU Sairyo, K
   Katoh, S
   Sasa, T
   Yasui, N
   Goel, VK
   Vadapalli, S
   Masuda, A
   Biyani, A
   Ebraheim, N
AF Sairyo, K
   Katoh, S
   Sasa, T
   Yasui, N
   Goel, VK
   Vadapalli, S
   Masuda, A
   Biyani, A
   Ebraheim, N
TI Athletes with unilateral spondylolysis are at risk of stress fracture at
   the contralateral pedicle and pars interarticularis - A clinical and
   biomechanical study
SO AMERICAN JOURNAL OF SPORTS MEDICINE
LA English
DT Article
DE spondylolysis; unilateral; stress fracture; pars interarticularis;
   pedicle
ID LUMBAR SPINE; NONOPERATIVE TREATMENT; CONSERVATIVE TREATMENT; REACTIVE
   SCLEROSIS; NATURAL-HISTORY; FOLLOW-UP; SPONDYLOLISTHESIS; ADOLESCENTS;
   CHILDREN; DEFECTS
AB Background: Unilateral spondylolysis is common in youths; its clinical and biomechanical features, especially effects on the contralateral side, are not fully understood.
   Hypothesis: Unilateral spondylolysis predisposes the contralateral side to stress fracture, especially in athletes actively engaged in sporting activities involving torsion of the trunk.
   Study Design: Case series and descriptive laboratory study.
   Methods: Thirteen athletes younger than age 20 with unilateral spondylolysis were included. The contralateral pedicle and pars of spondylolytic vertebrae were examined using computed tomography and magnetic resonance imaging. Using a finite element model of the intact ligamentous L3-S1 segment, stress distributions were analyzed in response to 400-N axial compression and 10.6-N(.)m moment in flexion, extension, lateral bending, and axial rotation. Unilateral spondylolysis was created in the model at L5. The stress results from the unilateral defect model were compared to the intact model predictions and correlated to the contralateral defects seen in patients.
   Results: Among 13 patients, there were 6 early-, 2 progressive-, and 5 terminal-stage defects. Three (23.1%) showed contralateral stress fracture. Among them, 2 belonged to the progressive-stage and 1 to the terminal-stage spondylolysis group. The remaining 4 patients in the terminal defect group showed stress reactions, such as sclerosis at the contralateral pedicle. In the finite element analysis model with an L5 left spondylolysis, the stresses at the contralateral and pars interarticularis were found to increase in all loading modes, with increases as high as 12.6-fold compared to the intact spine.
   Conclusions: Unilateral spondylolysis could lead to stress fracture or sclerosis at the contralateral side due to an increase in stresses in the region.
   Clinical Relevance: Surgeons should be aware of possibility of contralateral stress fractures in cases in which patients, especially athletes engaged in active sports, show unilateral spondylolysis and persistent low back pain complaints.
C1 Univ Tokushima, Dept Orthoped, Tokushima 7708503, Japan.
   Univ Toledo, Spine Res Ctr, Dept Bioengn, Toledo, OH 43606 USA.
   Med Coll Ohio, Dept Orthoped Surg, Toledo, OH 43699 USA.
RP Sairyo, K (通讯作者)，Univ Tokushima, Dept Orthoped, 3-18-15 Kuramoto, Tokushima 7708503, Japan.
EM sairyokun@hotmail.com
RI Katoh, Shinsuke/V-8137-2019
CR ALAND C, 1986, J BONE JOINT SURG AM, V68A, P1454, DOI 10.2106/00004623-198668090-00025
   ARAKI T, 1992, SPINE, V17, P1424, DOI 10.1097/00007632-199211000-00028
   Beutler WJ, 2003, SPINE, V28, P1027, DOI 10.1097/00007632-200305150-00014
   BLANDA J, 1993, J SPINAL DISORD, V6, P406, DOI 10.1097/00002517-199306050-00007
   CYRON BM, 1978, J BONE JOINT SURG BR, V60, P234, DOI 10.1302/0301-620X.60B2.659472
   Dooris AP, 2001, SPINE, V26, pE122, DOI 10.1097/00007632-200103150-00004
   FREDRICKSON BE, 1984, J BONE JOINT SURG AM, V66A, P699, DOI 10.2106/00004623-198466050-00008
   FRIBERG S, 1939, ACTA CHIR SCAND    S, P55
   Fujii K, 2004, J BONE JOINT SURG BR, V86B, P225, DOI 10.1302/0301-620X.86B2.14339
   GARBER JE, 1986, SPINE, V11, P63, DOI 10.1097/00007632-198601000-00018
   GOEL VK, 1995, J BIOMECH ENG-T ASME, V117, P266, DOI 10.1115/1.2794180
   GOEL VK, 1995, SPINE, V20, P689, DOI 10.1097/00007632-199503150-00010
   GOEL VK, 1991, SPINE, V16, pS155, DOI 10.1097/00007632-199103001-00023
   Guillodo Y, 2000, SPINE, V25, P2541, DOI 10.1097/00007632-200010010-00019
   GUNZBURG R, 1991, SPINE, V16, P185, DOI 10.1097/00007632-199102000-00016
   Kajiura K, 2001, SPINE, V26, P2208, DOI 10.1097/00007632-200110150-00010
   Kong WZ, 2003, SPINE, V28, P1961, DOI 10.1097/01.BRS.0000083236.33361.C5
   Konz R J, 2001, Spine (Phila Pa 1976), V26, pE38, DOI 10.1097/00007632-200102150-00003
   LAURENT LE, 1958, ACTA ORTHOP SCAND S, V35
   MORITA T, 1995, J BONE JOINT SURG BR, V77B, P620, DOI 10.1302/0301-620X.77B4.7615609
   PORTER RW, 1982, J BONE JOINT SURG BR, V64, P344, DOI 10.1302/0301-620X.64B3.7096402
   Sairyo K, 2003, AM J SPORT MED, V31, P606, DOI 10.1177/03635465030310042201
   Sairyo K, 2003, J NEUROSURG, V98, P290, DOI 10.3171/spi.2003.98.3.0290
   Sairyo K, 2001, Spine J, V1, P171, DOI 10.1016/S1529-9430(01)00018-3
   Sairyo K, 1998, SPINE, V23, P1442, DOI 10.1097/00007632-199807010-00002
   Sakamaki T, 2002, SPINE, V27, P141, DOI 10.1097/00007632-200201150-00004
   SEITSALO S, 1991, SPINE, V16, P417, DOI 10.1097/00007632-199104000-00004
   SHERMAN FC, 1977, J BONE JOINT SURG AM, V59, P49, DOI 10.2106/00004623-197759010-00007
   Sys J, 2001, EUR SPINE J, V10, P498, DOI 10.1007/s005860100326
   TAKATA Y, 2003, INT SOC STUD LUMB SP
   WEATHERLEY CR, 1991, J BONE JOINT SURG BR, V73, P990, DOI 10.1302/0301-620X.73B6.1835458
   WILTSE LL, 1975, J BONE JOINT SURG AM, VA 57, P17, DOI 10.2106/00004623-197557010-00003
NR 32
TC 85
Z9 89
U1 0
U2 16
PU SAGE PUBLICATIONS INC
PI THOUSAND OAKS
PA 2455 TELLER RD, THOUSAND OAKS, CA 91320 USA
SN 0363-5465
J9 AM J SPORT MED
JI Am. J. Sports Med.
PD APR
PY 2005
VL 33
IS 4
BP 583
EP 590
DI 10.1177/0363546504269035
PG 8
WC Orthopedics; Sport Sciences
WE Science Citation Index Expanded (SCI-EXPANDED)
SC Orthopedics; Sport Sciences
GA 910XR
UT WOS:000227966000014
PM 15722292
DA 2022-11-02
ER

PT J
AU Hefti, F
AF Hefti, F
TI Direct repair of spondylolysis with the hook screw
SO ORTHOPADE
LA German
DT Article
DE spondylolysis; direct repair; hook screw; surgical treatment
ID SEGMENTAL WIRE FIXATION; LUMBAR SPONDYLOLYSIS; SURGICAL-TREATMENT;
   FOLLOW-UP; SPONDYLOLISTHESIS; DEFECT; OSTEOSYNTHESIS
AB The majority of patients with symptomatic spondylolysis can be treated conservatively. Only when symptoms persist in spite of conservative treatment surgery may be indicated. In young patients, however, fusion of a mobile segment should be avoided, but a direct repair of the pars defect can be attempted. This procedure allows complete healing and possibly avoids degeneration of the intervertebral disk. For this purpose Morscher developed the hook screw, which connects the arch with the anterior articular process. It allows compression of the defect without crossing the defect with the screw. A follow-up study of the first 33 patients with a follow-up time of 3.5 years on average showed a good subjective result in 79 % of the patients. In patients younger than 20 years of age, however, the result was good in 87.5 % of cases. The reason for the better results in young patients is that in older patients the origin of the pain is often not the pars defect, but the degeneration of the intervertebral disk. Direct repair of spondylolysis is therefore indicated when pain persists after 6 months of conservative treatment or there is a progressive olisthesis of not more than 10 mm. After the end of growth an MRI study of the intervertebral discs should show whether there is degeneration or not. Direct repair is indicated only in the absence of disc degeneration. After the age of 25 years this procedure should not be carried out.
C1 UNIV BASEL, KINDERORTHOPAD KLIN, BASEL, SWITZERLAND.
CR Albassir A, 1990, Acta Orthop Belg, V56, P489
   Arnold P, 1996, Z ORTHOP GRENZGEB, V134, P226, DOI 10.1055/s-2008-1039753
   BECKERS L, 1986, Acta Orthopaedica Belgica, V52, P819
   BRADFORD DS, 1985, SPINE, V10, P673, DOI 10.1097/00007632-198509000-00014
   Buck J E, 1970, J Bone Joint Surg Br, V52, P432
   BUCK JE, 1979, J BONE JOINT SURG BR, V61, P123
   DREYZIN V, 1994, SPINE, V19, P1909, DOI 10.1097/00007632-199409000-00008
   FREDRICKSON BE, 1984, J BONE JOINT SURG AM, V66A, P699, DOI 10.2106/00004623-198466050-00008
   HEFTI F, 1994, ORTHOPADE, V23, P220
   HEFTI F, 1992, INT ORTHOP, V16, P81
   JOHNSON GV, 1992, J BONE JOINT SURG BR, V74, P426, DOI 10.1302/0301-620X.74B3.1587895
   LOUIS R, 1988, REV CHIR ORTHOP, V74, P549
   MORITA T, 1995, J BONE JOINT SURG BR, V77B, P620, DOI 10.1302/0301-620X.77B4.7615609
   MORSCHER E, 1984, ARCH ORTHOP TRAUM SU, V103, P175, DOI 10.1007/BF00435550
   NICOL RO, 1986, SPINE, V11, P1027, DOI 10.1097/00007632-198612000-00011
   PAVLOVCIC V, 1994, INT ORTHOP, V18, P6, DOI 10.1007/BF00180169
   PEDERSEN AK, 1988, J BONE JOINT SURG AM, V70A, P15, DOI 10.2106/00004623-198870010-00004
   SAILLANT G, 1983, 3 JOURN ORTH PIT MAS, P118
   SALIB RM, 1993, SPINE, V18, P440
   SARASTE H, 1993, ACTA ORTHOP SCAND, V64, P84, DOI 10.3109/17453679309160129
   SARASTE H, 1985, ACTA ORTHOP SCAND, V56, P253, DOI 10.3109/17453678508993007
   SARASTE H, 1987, J PEDIATR ORTHOPED, V7, P631
   STEINER ME, 1985, SPINE, V10, P937, DOI 10.1097/00007632-198512000-00013
   SUH PB, 1991, SPINE, V16, pS445
   TONINO A, 1994, ACTA ORTHOP SCAND, V65, P91, DOI 10.3109/17453679408993726
   WINTER M, 1989, ARCH ORTHOP TRAUM SU, V108, P96, DOI 10.1007/BF00932163
   Winter R B, 1985, J Bone Joint Surg Am, V67, P823
NR 27
TC 11
Z9 13
U1 0
U2 0
PU SPRINGER
PI NEW YORK
PA 233 SPRING ST, NEW YORK, NY 10013 USA
SN 0085-4530
EI 1433-0431
J9 ORTHOPADE
JI Orthopade
PD SEP
PY 1997
VL 26
IS 9
BP 769
EP 773
DI 10.1007/PL00003439
PG 5
WC Orthopedics
WE Science Citation Index Expanded (SCI-EXPANDED)
SC Orthopedics
GA YA999
UT WOS:A1997YA99900005
PM 28246826
DA 2022-11-02
ER

PT J
AU Kibici, K
   Erok, B
AF Kibici, Kenan
   Erok, Berrin
TI Analysis of Clinical and Radiological Outcomes of Posterior Dynamic
   Stabilization for Direct Repair of Bilateral L5 Pars Interarticularis
   Defect: Dynamic Assessment of Pars Fusion
SO TURKISH NEUROSURGERY
LA English
DT Article
DE Posterior dynamic stabilization; Pars interarticularis; L5 spondylolysis
ID LOW-BACK-PAIN; LUMBAR SPINE; ADJACENT SEGMENTS; SPONDYLOLYSIS;
   SPONDYLOLISTHESIS; DISEASE; DEVICES; SYSTEM
AB AIM: To evaluate the satisfactory clinical and radiological outcomes of posterior dynamic stabilization for the direct repair of bilateral L5 pars interarticularis defects and pars fusion.
   MATERIAL and METHODS: This is a retrospective evaluation of postoperative follow-up results of 13 patients with bilateral L5 pars interarticularis defects without spondylolisthesis. The patients underwent dynamic transpedicular stabilization between 2013 and 2018. Our surgical criteria included unilateral or bilateral L5 spondylolysis; excessive low back pain; low back pain accompanied by leg pain without neurological findings; symptoms lasting at least six months despite conservative treatments, age <50 years; and lack of significant adjacent disc degeneration.
   RESULTS: There were seven female and six male patients with a mean age of 38.9 years. All patients achieved satisfactory postoperative results during a mean follow-up period of 22 months. Preoperative visual analog scale score and Oswestry Disability Index value were 8.85 +/- 0.69 and 54.46 +/- 7.62, respectively, which decreased to 1.31 +/- 0.48 and 9.85 +/- 3.51, respectively, at the postoperative 24th month. In all patients, the bony fusion of the pars interarticularis at the stabilized segment was confirmed on the computed tomography scan at an average of 22 months postoperatively.
   CONCLUSION: The posterior dynamic system ensures that the spine moves within physiological limits and carries the load by sharing it with the spine. The advantages of direct pars repair using our technique are the restoration of the posterior structures' normal anatomy, protection of the functional mobility segment, and early functional recovery without degeneration in the adjacent segment. Therefore, when there is no significant instability, patients with spondylolysis can be treated with posterior dynamic stabilization techniques with satisfactory clinical and radiological results.
C1 [Kibici, Kenan] Altinbas Univ, Sch Med, Bahcelievler Med Pk Hosp, Dept Neurosurg, Istanbul, Turkey.
   [Erok, Berrin] Cihanbeyli State Hosp, Dept Radiol, Konya, Turkey.
RP Erok, B (通讯作者)，Cihanbeyli State Hosp, Dept Radiol, Konya, Turkey.
EM drberrinerok@hotmail.com
CR Benezech J, 2016, ADV ORTHOP, V2016, DOI 10.1155/2016/7369409
   Berquist TH, 2006, RADIOL CLIN N AM, V44, P407, DOI 10.1016/j.rcl.2006.01.002
   Bordes-Monmeneu M, 2005, NEUROCIRUGIA, V16, P499
   BRADFORD DS, 1985, SPINE, V10, P673, DOI 10.1097/00007632-198509000-00014
   Brooks BK, 2010, SKELETAL RADIOL, V39, P669, DOI 10.1007/s00256-009-0825-4
   Buck J E, 1970, J Bone Joint Surg Br, V52, P432
   Erbulut D, 2012, P 36 ANN M AM SOC BI
   FREDRICKSON BE, 1984, J BONE JOINT SURG AM, V66A, P699, DOI 10.2106/00004623-198466050-00008
   Fritz JM, 2001, PHYS THER, V81, P776, DOI 10.1093/ptj/81.2.776
   Geissele AE, 1990, AAOS 57 ANN M
   Invibio Spine, PEEK OPTIMA SPIN ROD
   Iwamoto J, 2005, SCAND J MED SCI SPOR, V15, P163, DOI 10.1111/j.1600-0838.2004.00414.x
   Kaner T, 2010, ORTHOPEDICS, P33
   Kaya S, 2017, VAN TIP DERG, V24, P359
   Khan SA, 2017, ASIAN SPINE J, V11, P437, DOI 10.4184/asj.2017.11.3.437
   Kimura M, SEIKEI GEKA, V19, P285
   Kumar A, 2008, SPINE, V33, P2909, DOI 10.1097/BRS.0b013e31818bdca7
   LEE CK, 1984, SPINE, V9, P574, DOI 10.1097/00007632-198409000-00007
   Lipson SJ, 1983, ORTHOP T, V7, P143
   Marshman LAG, 2010, SPINE, V35, P252, DOI 10.1097/BRS.0b013e3181c838cc
   MORSCHER E, 1984, ARCH ORTHOP TRAUM SU, V103, P175, DOI 10.1007/BF00435550
   Murtagh RD, 2009, RADIOGRAPHICS, V29, P105, DOI 10.1148/rg.291075740
   Oktenoglu T, 2010, MINIM INVAS NEUROSUR, V53, P112, DOI 10.1055/s-0030-1262810
   Ormond DR, 2016, CLIN SPINE SURG, V29, pE371, DOI 10.1097/BSD.0b013e318277cb9b
   Ozer AF, 2017, CLIN ORTHOP SURG, V9, P310, DOI 10.4055/cios.2017.9.3.310
   Pai V S, 2006, J Orthop Surg (Hong Kong), V14, P17
   Ricart O, 2008, REV CHIR ORTHOP, V94, P619, DOI 10.1016/j.rco.2008.04.015
   Roussouly P, 2006, SPINE, V31, P2484, DOI 10.1097/01.brs.0000239155.37261.69
   Sagi HC, 1998, SPINE, V23, P1635, DOI 10.1097/00007632-199808010-00002
   Sairyo K, 2005, AM J SPORT MED, V33, P583, DOI 10.1177/0363546504269035
   Sakai T, 2016, EUR SPINE J, V25, P602, DOI 10.1007/s00586-015-4029-4
   Snyder LA, 2014, J NEUROSURG-SPINE, V21, P329, DOI 10.3171/2014.5.SPINE13772
   Sofka CM, 2006, RADIOL CLIN N AM, V44, P323, DOI 10.1016/j.rcl.2006.01.008
   Standaert CJ, 2000, BRIT J SPORT MED, V34, P415, DOI 10.1136/bjsm.34.6.415
   Syrmou E, 2010, HIPPOKRATIA, V14, P17
   Tawfik S, 2020, GLOB SPINE J, V10, P89, DOI 10.1177/2192568218823695
   Williamson A, 2005, J CLIN NURS, V14, P798, DOI 10.1111/j.1365-2702.2005.01121.x
NR 37
TC 0
Z9 0
U1 0
U2 2
PU TURKISH NEUROSURGICAL SOC
PI BAHCELIEVLER
PA TASKENT CADDESI 13-4, BAHCELIEVLER, ANKARA 06500, TURKEY
SN 1019-5149
J9 TURK NEUROSURG
JI Turk. Neurosurg.
PY 2020
VL 30
IS 6
BP 923
EP 931
DI 10.5137/1019-5149.JTN.30167-20.2
PG 9
WC Clinical Neurology; Surgery
WE Science Citation Index Expanded (SCI-EXPANDED)
SC Neurosciences & Neurology; Surgery
GA OX0NH
UT WOS:000593272300018
PM 33216340
OA Bronze
DA 2022-11-02
ER

PT J
AU Min, JH
   Jang, JS
   Lee, SH
AF Min, Jun-Hong
   Jang, Jee-Soo
   Lee, Sang-Ho
TI Comparison of anterior- and posterior-approach instrumented lumbar
   interbody fusion for spondylolisthesis
SO JOURNAL OF NEUROSURGERY-SPINE
LA English
DT Article
DE adjacent-segment degeneration; anterior lumbar interbody fusion;
   posterior lumbar interbody fusion; spondylolisthesis
ID ADJACENT-SEGMENT DEGENERATION; OF-THE-LITERATURE; ISTHMIC
   SPONDYLOLISTHESIS; MOTION SEGMENTS; SPINE FUSION; FOLLOW-UP; DISEASE
AB Object. The purpose of this study was to compare the imaging and clinical Outcomes obtained in patients with lumbar spondylolisthesis who have undergone either instrumented anterior lumbar interbody fusion (ALIF) or instrumented posterior LIF (PLIF), especially with regard to the development of adjacent-segment degeneration (ASD).
   Methods. Forty-eight patients with preoperative spondylolisthesis and minimal ASD who underwent instrumented L4-5 fusion were divided into two groups according to the surgical approach. After ensuring the two groups' comparability, the following variables were evaluated: postoperative segmental and lumbar lordosis, postoperative percentage of vertebral slippage, reduction rate, incidence of ASD, and clinical outcomes.
   Results. Adjacent-segment degeneration was found in 44.0% of the patients in the ALIF group and in 82.6% of those in the PLIF group (p = 0.008). Clinical success rates were 92.0 and 87.0% in the ALIF and PLIF groups, respectively. There were no statistically significant intergroup differences in the postoperative segmental and lumbar lordosis, postoperative percentage of slippage, reduction rate, Japanese Orthopaedic Association score, and success rate.
   Conclusions. Both ALIF and PLIF can produce good outcomes in treating lumbar spondylolisthesis, but ALIF is more advantageous in preventing the development of ASD.
C1 Gimpo Airport Wooridul Spine Hosp, Dept Neurosurg, Seoul 157822, South Korea.
   Wooridul Spine Hosp, Dept Neurosurg, Seoul, South Korea.
RP Jang, JS (通讯作者)，Gimpo Airport Wooridul Spine Hosp, Dept Neurosurg, 272-28 Gwahae Dong, Seoul 157822, South Korea.
EM spinejjs@yahoo.co.kr
CR Esses SI, 1996, SPINE, V21, P676, DOI 10.1097/00007632-199603150-00003
   Gillet P, 2003, J SPINAL DISORD TECH, V16, P338, DOI 10.1097/00024720-200308000-00005
   Ishihara H, 2001, J SPINAL DISORD, V14, P91, DOI 10.1097/00002517-200104000-00001
   Jacobs WCH, 2006, EUR SPINE J, V15, P391, DOI 10.1007/s00586-005-1021-4
   Kumar MN, 2001, EUR SPINE J, V10, P314, DOI 10.1007/s005860000239
   Kumar MN, 2001, EUR SPINE J, V10, P309, DOI 10.1007/s005860000207
   Madan SS, 2003, EUR SPINE J, V12, P567, DOI 10.1007/s00586-002-0516-5
   MARKWALDER TM, 1991, ACTA NEUROCHIR, V110, P154, DOI 10.1007/BF01400684
   Miyakoshi N, 2000, SPINE, V25, P1837, DOI 10.1097/00007632-200007150-00016
   Oda I, 1999, SPINE, V24, P2139, DOI 10.1097/00007632-199910150-00014
   Park P, 2004, SPINE, V29, P1938, DOI 10.1097/01.brs.0000137069.88904.03
   PENTA M, 1995, SPINE, V20, P743, DOI 10.1097/00007632-199503150-00018
   Rahm MD, 1996, J SPINAL DISORD, V9, P392
   Rao RD, 2005, SPINE, V30, P2772, DOI 10.1097/01.brs.0000190813.27468.2d
   Scaduto AA, 2003, J SPINAL DISORD TECH, V16, P502, DOI 10.1097/00024720-200312000-00003
   Suk SI, 1997, SPINE, V22, P210, DOI 10.1097/00007632-199701150-00016
   Umehara S, 2000, SPINE, V25, P1617, DOI 10.1097/00007632-200007010-00004
   Voor MJ, 1998, J SPINAL DISORD, V11, P328
   Wai EK, 2006, SPINE, V31, P1952, DOI 10.1097/01.brs.0000228849.37321.a8
   WILTSE LL, 1988, SPINE, V13, P696
NR 20
TC 103
Z9 112
U1 0
U2 5
PU AMER ASSOC NEUROLOGICAL SURGEONS
PI ROLLING MEADOWS
PA 5550 MEADOWBROOK DRIVE, ROLLING MEADOWS, IL 60008 USA
SN 1547-5654
EI 1547-5646
J9 J NEUROSURG-SPINE
JI J. Neurosurg.-Spine
PD JUL
PY 2007
VL 7
IS 1
BP 21
EP 26
DI 10.3171/SPI-07/07/021
PG 6
WC Clinical Neurology; Surgery
WE Science Citation Index Expanded (SCI-EXPANDED)
SC Neurosciences & Neurology; Surgery
GA 186TG
UT WOS:000247800500003
PM 17633483
DA 2022-11-02
ER

PT J
AU Geiger, F
   Wirries, A
AF Geiger, F.
   Wirries, A.
TI Spondylolisthesis in the growing spine
SO ORTHOPADE
LA German
DT Article
DE Instability; Dysplasia; Posture; Spinal fusion; Spondylolysis
ID HIGH-GRADE; FOLLOW-UP; SURGICAL-TREATMENT; NATURAL-HISTORY;
   SPONDYLOLYSIS; CLASSIFICATION; REDUCTION; FUSION; PREVALENCE
AB BackgroundSpondylolisthesis (Greek for sliding vertebra) in children is usually the result of adefect (=lysis) or an elongation of the interarticular portion. The cause can be acongenital dysplasia of the dorsal stabilizing structures or pressure of the facet on the interarticular portion. This is aconsequence of lumbar lordosis which is necessary for an upright posture.TreatmentThe treatment depends on the symptoms and the risk of progression. This is related to the sliding distance, the degree of secondary dysplasia of the vertebral bodies and the sagittal profile, which is considered in the Mac-Thiong classification. For low-grade olistheses, conservative therapy is an option; for asymptomatic lysis without disc degeneration, pars repair should be considered. In higher-grade olistheses, repositioning and spondylodesis are usually recommended. Repositioning improves the fusion rate and sagittal profile, but increases the risk of nerve root damage, so complete repositioning should not be forced.
C1 [Geiger, F.; Wirries, A.] Hessing Kliniken Augsburg, Orthopad Fachkliniken, Wirbelsaulenzentrum, Hessingstr 17, D-86199 Augsburg, Germany.
RP Geiger, F (通讯作者)，Hessing Kliniken Augsburg, Orthopad Fachkliniken, Wirbelsaulenzentrum, Hessingstr 17, D-86199 Augsburg, Germany.
EM Florian.Geiger@hessing-stiftung.de
CR Beutler WJ, 2003, SPINE, V28, P1027, DOI 10.1097/00007632-200305150-00014
   FREDRICKSON BE, 1984, J BONE JOINT SURG AM, V66A, P699, DOI 10.2106/00004623-198466050-00008
   Gaines RW, 2005, SPINE, V30, pS66, DOI 10.1097/01.brs.0000155577.19606.df
   Hefti F, 2006, KINDERORTHOPADIE PRA, P101
   Helenius I, 2006, SPINE, V31, P190, DOI 10.1097/01.brs.0000194843.94071.09
   Herbiniaux G, 1782, MDCC, Vsecond
   Ivanic GM, 2003, SPINE, V28, P255, DOI 10.1097/00007632-200302010-00010
   JACKSON DW, 1976, CLIN ORTHOP RELAT R, P68
   Kalichman L, 2009, SPINE, V34, P199, DOI 10.1097/BRS.0b013e31818edcfd
   Kilian HF., 1854, SCHILDERUNGEN NEUER
   Labelle H, 2004, SPINE, V29, P2049, DOI 10.1097/01.brs.0000138279.53439.cc
   Lian XF, 2014, EUR SPINE J, V23, P172, DOI 10.1007/s00586-013-2858-6
   Longo UG, 2014, J BONE JOINT SURG AM, V96A, P53, DOI 10.2106/JBJS.L.01012
   Mac-Thiong JM, 2006, EUR SPINE J, V15, P1425, DOI 10.1007/s00586-006-0101-4
   Mac-Thiong JM, 2012, SPINE, V37, pE95, DOI 10.1097/BRS.0b013e3182233969
   Marchetti PC, 2005, TXB SPINAL SURG, P1211
   Meyerding H.W., 1932, SURG GYNECOLOGY OBST, V54, P371
   Molinari MRW, 1999, SPINE, V24, P1701, DOI 10.1097/00007632-199908150-00012
   Neugebauer FL, 1881, ENTWICKLUNGSGESCHICH
   NEWMAN PH, 1963, J BONE JOINT SURG BR, V45, P39, DOI 10.1302/0301-620X.45B1.39
   Petraco DM, 1996, SPINE, V21, P1133, DOI 10.1097/00007632-199605150-00002
   PHALEN GS, 1961, J BONE JOINT SURG AM, V43, P505, DOI 10.2106/00004623-196143040-00005
   ROCHE MB, 1951, ANAT REC, V109, P233, DOI 10.1002/ar.1091090207
   ROSENBERG NJ, 1981, SPINE, V6, P35, DOI 10.1097/00007632-198101000-00005
   Ruf M, 2006, Z ORTHOP GRENZGEB, V144, P33, DOI 10.1055/s-2005-918189
   Sakai T, 2017, SPINE, V42, pE716, DOI 10.1097/BRS.0000000000001931
   SEITSALO S, 1991, SPINE, V16, P417, DOI 10.1097/00007632-199104000-00004
   Soler T, 2000, AM J SPORT MED, V28, P57, DOI 10.1177/03635465000280012101
   TOWER SS, 1990, CLIN ORTHOP RELAT R, P171
   WILTSE LL, 1976, CLIN ORTHOP RELAT R, P23
NR 30
TC 1
Z9 2
U1 0
U2 1
PU SPRINGER
PI NEW YORK
PA 233 SPRING ST, NEW YORK, NY 10013 USA
SN 0085-4530
EI 1433-0431
J9 ORTHOPADE
JI Orthopade
PD JUN
PY 2019
VL 48
IS 6
BP 494
EP 502
DI 10.1007/s00132-019-03742-5
PG 9
WC Orthopedics
WE Science Citation Index Expanded (SCI-EXPANDED)
SC Orthopedics
GA IC8RK
UT WOS:000471249000007
PM 31089776
DA 2022-11-02
ER

PT J
AU Winslow, J
   Getzin, A
   Greenberger, H
   Silbert, W
AF Winslow, John
   Getzin, Andrew
   Greenberger, Hilary
   Silbert, Walter
TI Fatty Infiltrate of the Lumbar Multifidus Muscles Predicts Return to
   Play in Young Athletes With Extension-Based Low Back Pain
SO CLINICAL JOURNAL OF SPORT MEDICINE
LA English
DT Article
DE fatty infiltrate; lumbar multifidus muscles; spondylolysis;
   spondylolisthesis; low back pain
ID PARASPINAL MUSCLES; CLASSIFICATION; SPONDYLOLYSIS; INJURIES; ELITE; DISC
AB Objective: To evaluate the predictive value of fatty infiltrate of the lumbar multifidus muscles (LMM) for return to play in young athletes with extension-based low back pain (EB LBP). Design: Retrospective cohort study. Setting: Hospital-based sports medicine practice. Patients: Sixty-two athletes, 61.3% female, and 38.7% male, mean age 14.8 years, with a primary complaint of EB LBP who underwent magnetic resonance imaging (MRI); 46.8% had a pars interarticularis stress reaction or fracture and 53.2% were MRI negative. Interventions: A musculoskeletal fellowship-trained radiologist reviewed MRI for all subjects and graded the degree of fatty infiltrate of the LMM, using the Goutallier classification system (GCS), at the L4/L5 and L5/S1 levels. Main Outcome Measure: Days to return to play after first MD visit were correlated with the amount of fatty infiltrate in the LMM measured on MRI for each subject. Results: When the level of fatty infiltrate increased to a 2 or 3 on the GCS (greater than fatty streaks in the muscle), the predicted probability of return to sport decreased significantly. Conclusion: Our study demonstrated that athletes with EB LBP and fatty infiltrate in the LMM had lower odds of return to sport compared with athletes with normal muscle.
C1 [Winslow, John; Greenberger, Hilary] Ithaca Coll, Dept Phys Therapy, 953 Danby Rd, Ithaca, NY 14850 USA.
   [Getzin, Andrew] Cayuga Med Ctr, Sports Med, Ithaca, NY USA.
   [Silbert, Walter] Cayuga Med Ctr, Radiol Associates Ithaca, Musculoskeletal Radiol, Ithaca, NY USA.
RP Winslow, J (通讯作者)，Ithaca Coll, Dept Phys Therapy, 953 Danby Rd, Ithaca, NY 14850 USA.
EM jwinslow@ithaca.edu
CR Andrade NS, 2015, EUR SPINE J, V24, P1289, DOI 10.1007/s00586-015-3910-5
   Battaglia PJ, 2014, J MANIP PHYSIOL THER, V37, P190, DOI 10.1016/j.jmpt.2013.12.010
   Bergstrom KA, 2004, KNEE SURG SPORT TR A, V12, P80, DOI 10.1007/s00167-003-0389-0
   Dahlqvist JR, 2017, MED SCI SPORT EXER, V49, P595, DOI 10.1249/MSS.0000000000001119
   El Rassi G, 2013, AM J PHYS MED REHAB, V92, P1070, DOI 10.1097/PHM.0b013e318296da7e
   Freeman MD, 2010, PM&R, V2, P142, DOI 10.1016/j.pmrj.2009.11.006
   Gildea JE, 2015, MED SCI SPORT EXER, V47, P1665, DOI 10.1249/MSS.0000000000000594
   Hicks GE, 2005, ARCH PHYS MED REHAB, V86, P1753, DOI 10.1016/j.apmr.2005.03.033
   Hides JA, 1996, SPINE, V21, P2763, DOI 10.1097/00007632-199612010-00011
   Hodges P, 2006, SPINE, V31, P2926, DOI 10.1097/01.brs.0000248453.51165.0b
   Houghton KM, 2010, PEDIATR RHEUMATOL, V8, DOI 10.1186/1546-0096-8-28
   Hutchinson MR, 1999, MED SCI SPORT EXER, V31, P1686, DOI 10.1097/00005768-199911000-00027
   Indahl A, 1997, SPINE, V22, P2834, DOI 10.1097/00007632-199712150-00006
   JACKSON DW, 1976, CLIN ORTHOP RELAT R, P68
   Kjaer P, 2007, BMC MED, V5, DOI 10.1186/1741-7015-5-2
   Kolt GS, 1999, BRIT J SPORT MED, V33, P312, DOI 10.1136/bjsm.33.5.312
   Kujala UM, 1996, MED SCI SPORT EXER, V28, P165, DOI 10.1097/00005768-199602000-00002
   Mengiardi B, 2006, RADIOLOGY, V240, P786, DOI 10.1148/radiol.2403050820
   MICHELI LJ, 1995, ARCH PEDIAT ADOL MED, V149, P15, DOI 10.1001/archpedi.1995.02170130017004
   Niemelainen R, 2011, SPINE, V36, P2152, DOI 10.1097/BRS.0b013e318204b05a
   O'Sullivan P, 2005, MANUAL THER, V10, P242, DOI 10.1016/j.math.2005.07.001
   Oren JH, 2016, BULL HOSP JT DIS, V74, P73
   Pasanen K, 2016, CLIN J SPORT MED, V26, P376, DOI 10.1097/JSM.0000000000000263
   Petering RC, 2011, SPORTS HEALTH, V3, P550, DOI 10.1177/1941738111416446
   Purcell L, 2009, SPORTS HEALTH, V1, P212, DOI 10.1177/1941738109334212
   Rosatelli AL, 2008, CLIN ANAT, V21, P539, DOI 10.1002/ca.20659
   Sahrmann SA, 2002, DIAGNOSIS TREATMENT, P51
   SEMON RL, 1981, SPINE, V6, P172, DOI 10.1097/00007632-198103000-00012
   Teichtahl AJ, 2015, SPINE J, V15, P1593, DOI 10.1016/j.spinee.2015.03.039
   Ward SR, 2009, J BONE JOINT SURG AM, V91A, P176, DOI 10.2106/JBJS.G.01311
NR 30
TC 4
Z9 4
U1 1
U2 5
PU LIPPINCOTT WILLIAMS & WILKINS
PI PHILADELPHIA
PA TWO COMMERCE SQ, 2001 MARKET ST, PHILADELPHIA, PA 19103 USA
SN 1050-642X
EI 1536-3724
J9 CLIN J SPORT MED
JI Clin. J. Sport Med.
PD JAN
PY 2019
VL 29
IS 1
BP 37
EP 42
DI 10.1097/JSM.0000000000000483
PG 6
WC Orthopedics; Physiology; Sport Sciences
WE Science Citation Index Expanded (SCI-EXPANDED)
SC Orthopedics; Physiology; Sport Sciences
GA IQ4PZ
UT WOS:000480734000009
PM 28817410
DA 2022-11-02
ER

PT J
AU Tang, SJ
AF Tang, Shujie
TI Traumatic Lumbosacral Spondylolisthesis: A Case Report
SO IRANIAN RED CRESCENT MEDICAL JOURNAL
LA English
DT Article
DE Traumatic; Lumbosacral Spondylolisthesis; Anterior Approach; Posterior
   Approach; Combined Anterior
ID L5-S1 SPONDYLOLISTHESIS; DISLOCATION; SPINE
AB Introduction: Traumatic lumbar spondylolisthesis is rare disease and in the literature, different surgical approaches, including anterior, posterior, or combined approaches (posterior and anterior) are used to treat the lesion.
   Case Presentation: We treated a case of traumatic lumbosacral spondylolisthesis using posterior approach and the patient showed a satisfactory outcome. At the final follow-up, he was completely asymptomatic, and radiographic images revealed normal lumbar alignment and a solid interbody fusion.
   Conclusions: Traumatic lumbosacral spondylolisthesis can be treated using posterior approach alone to obtain reduction, decompression, and solid fusion.
C1 Jinan Univ, Sch Med, Dept Tradit Chinese Med, Guangzhou, Guangdong, Peoples R China.
RP Tang, SJ (通讯作者)，Jinan Univ, Sch Med, Dept Tradit Chinese Med, Guangzhou, Guangdong, Peoples R China.
EM wkdd2009@yahoo.com
OI Tang, Shujie/0000-0001-5803-4420
CR Cope R., 1988, CLIN ORTHOP RELAT R, V230, P162
   Deniz FE, 2008, EUR SPINE J, V17, pS232, DOI 10.1007/s00586-007-0496-6
   El Assuity WI, 2007, J TRAUMA, V62, P1514, DOI 10.1097/01.ta.0000195463.83951.d7
   GRABE RP, 1988, S AFR MED J, V74, P129
   Lim Chin Tat, 2009, J Orthop Surg (Hong Kong), V17, P361
   Miyamoto H, 2004, J BONE JOINT SURG BR, V86B, P115, DOI 10.1302/0301-620X.86B1.14122
   Reinhold M, 2006, ARCH ORTHOP TRAUM SU, V126, P624, DOI 10.1007/s00402-005-0078-1
   Rodrigues LMR, 2013, J PEDIATR ORTHOP B, V22, P420, DOI 10.1097/BPB.0b013e32835ec42f
   Schmid R, 2010, INJURY, V41, P321, DOI 10.1016/j.injury.2009.06.008
   Tang SJ, 2013, PAK J MED SCI, V29, P239, DOI 10.12669/pjms.291.2593
   Tofuku K, 2009, CASE REP MED, V2009, DOI 10.1155/2009/727041
   Vialle R, 2007, INJURY, V38, P169, DOI 10.1016/j.injury.2006.06.015
NR 12
TC 2
Z9 3
U1 0
U2 0
PU KOWSAR PUBL
PI HOENSBROEK
PA PATERSWEG 22,, HOENSBROEK, LIMBURG 6431 GC, NETHERLANDS
SN 2074-1804
EI 2074-1812
J9 IRAN RED CRESCENT ME
JI Iran. Red Crescent Med. J.
PD JUL
PY 2015
VL 17
IS 7
AR e13870
DI 10.5812/ircmj.17(5)2015.13870
PG 2
WC Medicine, General & Internal
WE Science Citation Index Expanded (SCI-EXPANDED)
SC General & Internal Medicine
GA CS8VI
UT WOS:000362367200006
PM 26421165
OA Green Published, hybrid, Green Submitted
DA 2022-11-02
ER

PT J
AU Kim, HS
   Il Ju, C
   Kim, SW
AF Kim, Hyeun Sung
   Il Ju, Chang
   Kim, Seok Won
TI Bilateral Pedicle Stress Fracture Accompanying Spondylolysis in a
   Patient with Ankylosing Spondylitis
SO JOURNAL OF KOREAN NEUROSURGICAL SOCIETY
LA English
DT Article
DE Spine fracture; Spondylolysis; Ankylosing spondylitis
ID CONTRALATERAL SPONDYLOLYSIS; LUMBAR PEDICLE; SPINE; FUSION
AB Bilateral pedicle stress fracture is a rare entity and few cases have been reported in the literature. Furthermore, the majority of these reports concern previous spine surgery or stress-related activities. Here, the authors report ankylosing spondylitis as a new cause of bilateral pedicle stress fractures accompanying spondylolysis. The reported case adds to the literature on bilateral pedicle stress fracture and spondylolysis by documenting that ankylosing spondylitis is another cause of this condition.
C1 [Il Ju, Chang; Kim, Seok Won] Chosun Univ, Coll Med, Dept Neurosurg, Kwangju 501717, South Korea.
   [Kim, Hyeun Sung] Heori Sarang Hosp, Dept Neurosurg, Taejon, South Korea.
RP Kim, SW (通讯作者)，Chosun Univ, Coll Med, Dept Neurosurg, 588 Seoseok Dong, Kwangju 501717, South Korea.
EM ns64902@hanmail.net
RI Kim, Hyeun-Sung/H-3400-2018
OI Kim, Hyeun-Sung/0000-0001-5361-5234
CR ALAND C, 1986, J BONE JOINT SURG AM, V68A, P1454, DOI 10.2106/00004623-198668090-00025
   BROOM MJ, 1988, SPINE, V13, P763, DOI 10.1097/00007632-198807000-00009
   CALIN A, 1975, NEW ENGL J MED, V293, P835, DOI 10.1056/NEJM197510232931701
   GARBER JE, 1986, SPINE, V11, P63, DOI 10.1097/00007632-198601000-00018
   Guillodo Y, 2000, SPINE, V25, P2541, DOI 10.1097/00007632-200010010-00019
   GUNZBURG R, 1991, SPINE, V16, P185, DOI 10.1097/00007632-199102000-00016
   Ha KY, 2003, SPINE, V28, pE158, DOI 10.1097/00007632-200304150-00024
   KANEFIELD DG, 1969, J BONE JOINT SURG AM, VA 51, P1369, DOI 10.2106/00004623-196951070-00015
   Parvataneni HK, 2004, SPINE, V29, pE19, DOI 10.1097/01.BRS.0000105988.43472.2B
   Sirvanci M, 2002, CLIN IMAG, V26, P187, DOI 10.1016/S0899-7071(01)00389-8
   TRAUGHBER PD, 1991, J COMPUT ASSIST TOMO, V15, P338, DOI 10.1097/00004728-199103000-00033
   TRIBUS CB, 1993, SPINE, V18, P1222, DOI 10.1097/00007632-199307000-00016
   VANDERLINDEN SM, 1984, ARTHRITIS RHEUM, V27, P241
   Vosse D, 2004, J RHEUMATOL, V31, P1981
NR 14
TC 6
Z9 10
U1 0
U2 0
PU KOREAN NEUROSURGICAL SOC
PI SEOUL
PA #402 POSCO # OFFICE BUILDING 151 SUNHWA-DONG, JUNG-GU, SEOUL, 100-130,
   SOUTH KOREA
SN 2005-3711
J9 J KOREAN NEUROSURG S
JI J. Korean. Neurosurg. Soc.
PD JUL
PY 2010
VL 48
IS 1
BP 70
EP 72
DI 10.3340/jkns.2010.48.1.70
PG 3
WC Clinical Neurology; Surgery
WE Science Citation Index Expanded (SCI-EXPANDED)
SC Neurosciences & Neurology; Surgery
GA 633RH
UT WOS:000280521400012
PM 20717516
OA Green Published, gold
DA 2022-11-02
ER

PT J
AU Kimura, T
   Nishisho, T
   Sakai, T
   Miyagi, R
   Takao, S
   Iwamoto, S
   Higashino, K
   Takata, Y
   Goda, Y
   Toki, S
   Sairyo, K
AF Kimura, Tetsuya
   Nishisho, Toshihiko
   Sakai, Toshinori
   Miyagi, Ryo
   Takao, Shoichiro
   Iwamoto, Seiji
   Higashino, Kosaku
   Takata, Yoichiro
   Goda, Yuichiro
   Toki, Shunichi
   Sairyo, Koichi
TI Tenosynovial Giant Cell Tumor, Diffuse Type/Pigmented Villonodular
   Synovitis in a Pars Defect A Case Report
SO SPINE
LA English
DT Article
DE tenosynovial giant cell tumor; diffuse type; pigmented villonodular
   synovitis; spondylolysis; lumbar spine
ID SPINE; JOINT; PVNS
AB Study Design. Case report.
   Objective. To describe a rare case of tenosynovial giant cell tumor, diffuse type/pigmented villonodular synovitis (PVNS) in a pars defect in a patient with lumbar spondylolysis.
   Summary of Background Date. PVNS rarely occurred in lumbar spine, and no studies in the English literature have reported PVNS in a pars defect in lumbar spondylolysis.
   Methods. The patient was a 14-year-old female presented with a 5-month history of low back pain. Plain radiography showed spondylolysis at L5 and computed tomography revealed a 1 x 2-cm slightly eroding tumorous mass at the left L5 pars. On magnetic resonance imaging, the mass showed intermediate intensity and gadolinium enhancement on T1-weighted images (WI) and high intensity on T2-WI and T2 STAR-WI. After undergoing computed tomography-guided needle biopsy, a pathological diagnosis of PVNS was made and total gross resection was performed.
   Results. The gross appearance and the postoperative pathological diagnosis were consistent with PVNS. The postoperative clinical course was uneventful and postoperative computed tomography and magnetic resonance imaging revealed no residual lesion.
   Conclusion. This is the first report of PVNS occurring in spondylolysis.
C1 [Kimura, Tetsuya; Nishisho, Toshihiko; Sakai, Toshinori; Miyagi, Ryo; Higashino, Kosaku; Takata, Yoichiro; Goda, Yuichiro; Sairyo, Koichi] Univ Tokushima, Inst Hlth Biosci, Grad Sch, Dept Orthoped, 3-18-15 Kuramoto, Tokushima 7708503, Japan.
   [Takao, Shoichiro; Iwamoto, Seiji] Univ Tokushima, Inst Hlth Biosci, Grad Sch, Dept Radiol, 3-18-15 Kuramoto, Tokushima 7708503, Japan.
   [Toki, Shunichi] Natl Kochi Hosp, Dept Orthoped, Kochi, Japan.
RP Nishisho, T (通讯作者)，Univ Tokushima, Inst Hlth Biosci, Grad Sch, Dept Orthoped, 3-18-15 Kuramoto, Tokushima 7708503, Japan.
EM tnishisho@tokushima-u.ac.jp
CR BESSETTE PR, 1992, J COMPUT ASSIST TOMO, V16, P992, DOI 10.1097/00004728-199211000-00033
   Giannini C, 1996, J NEUROSURG, V84, P592, DOI 10.3171/jns.1996.84.4.0592
   Jaffe HL, 1941, ARCH PATHOL, V31, P731
   KLEINMAN GM, 1980, J NEUROSURG, V52, P846, DOI 10.3171/jns.1980.52.6.0846
   MCCORMICK CC, 1989, RADIOLOGY, V171, P193, DOI 10.1148/radiology.171.1.2928525
   Mimura T, 2013, CASE REP ORTHOP, V2013
   Motamedi K, 2005, SKELETAL RADIOL, V34, P185, DOI 10.1007/s00256-004-0880-9
   Musluman Ahmet Murat, 2009, Spine J, V9, pe6, DOI 10.1016/j.spinee.2008.12.010
   Nishio J, 2013, ONCOL LETT, V5, P12, DOI 10.3892/ol.2012.1002
   Oe K, 2007, EUR SPINE J, V16, pS301, DOI 10.1007/s00586-007-0403-1
   Oh SW, 2014, J KOREAN NEUROSURG S, V56, P272, DOI 10.3340/jkns.2014.56.3.272
   Parmar HA, 2004, AM J NEURORADIOL, V25, P146
   Rovner J, 2008, SPINE, V33, pE656, DOI 10.1097/BRS.0b013e31817eb85a
   Sairyo K, 2011, ARCH ORTHOP TRAUM SU, V131, P1485, DOI 10.1007/s00402-011-1336-z
   Stacchiotti S, 2013, CLIN SARCOMA RES, V3, DOI 10.1186/2045-3329-3-8
   West RB, 2006, P NATL ACAD SCI USA, V103, P690, DOI 10.1073/pnas.0507321103
   Yener U, 2010, TURK NEUROSURG, V20, P251, DOI 10.5137/1019-5149.JTN.1590-08.3
NR 17
TC 2
Z9 2
U1 0
U2 0
PU LIPPINCOTT WILLIAMS & WILKINS
PI PHILADELPHIA
PA TWO COMMERCE SQ, 2001 MARKET ST, PHILADELPHIA, PA 19103 USA
SN 0362-2436
EI 1528-1159
J9 SPINE
JI SPINE
PD JUN 15
PY 2015
VL 40
IS 12
BP E735
EP E739
DI 10.1097/BRS.0000000000000923
PG 5
WC Clinical Neurology; Orthopedics
WE Science Citation Index Expanded (SCI-EXPANDED)
SC Neurosciences & Neurology; Orthopedics
GA DC4VS
UT WOS:000369219000008
PM 26067150
DA 2022-11-02
ER

PT J
AU Dantas, FL
   Prandini, MN
   Ferreira, MAT
AF Rolemberg Dantas, Fernando Luiz
   Prandini, Mirto Nelso
   Ferreira, Mauro A. T.
TI Comparison between posterior lumbar fusion with pedicle screws and
   posterior lumbar interbody fusion with pedicle screws in adult
   spondylolisthesis
SO ARQUIVOS DE NEURO-PSIQUIATRIA
LA English
DT Article
DE posterior lumbar interbody fusion (PLIF); posterior lumbar fusion;
   spondylolisthesis; pedicle screws; lumbar spine; spinal instrumentation
ID SPONDYLOLYTIC SPONDYLOLISTHESIS; ISTHMIC SPONDYLOLISTHESIS;
   POSTEROLATERAL FUSION; SPINAL STENOSIS; PART 1; DECOMPRESSION;
   ARTHRODESIS; PLATES
AB The purpose of this study was to compare patients with lumbar spondylolisthesis submitted to two different surgical approaches, and evaluate the results and outcomes in both groups. In a two-year period, 60 adult patients with lumbar spondylolisthesis, both isthmic and degenerative, were submitted to surgery at the Biocor Institute, Brazil. All patients were operated on by the same surgeon (FLRD) in a single institution, and the results were analyzed prospectively. Group I comprised the first 30 consecutive patients that were submitted to a posterior lumbar spinal fusion with pedicle screws (PLF). Group 11 comprised the last 30 consecutive patients submitted to a posterior lumbar interbody fusion procedure (PLIF) with pedicle screws. All patients underwent foraminotomy for nerve root decompression. Clinical evaluation was carried out using the Prolo Economic and Functional Scale and the Rolland-Morris and the Oswestry questionnaire. Mean age was 52.4 for Group I (PLF), and 47.6 for Group 11 (PLIF). The mean follow-up was 3.2 years. Both surgical procedures were effective. The PLIF with pedicle screws group presented better clinical outcomes. Group I presented more complications when compared with Group II. Group II presented better results as indicated in the Prolo Economic and Functional Scale.
C1 Med Neurocirugiao Hosp Biocor, Belo Horizonte, MG, Brazil.
   Univ Fed Sao Paulo, Pos Grad Neurocirurgia, Escola Paulista Med, Sao Paulo, Brazil.
   Univ Fed Sao Paulo, Sao Paulo, Brazil.
   Neurocirurgiao Hosp Madre Rereza, Belo Horizonte, MG, Brazil.
RP Dantas, FL (通讯作者)，Med Neurocirugiao Hosp Biocor, Belo Horizonte, MG, Brazil.
EM frdantas@uai.com.br
RI Dantas, Fernando/I-7719-2019
CR APEL DM, 1989, SPINE, V14, P345, DOI 10.1097/00007632-198903000-00017
   Brantigan JW, 2000, SPINE, V25, P1437, DOI 10.1097/00007632-200006010-00017
   Briggs H, 1944, J BONE JOINT SURG, V26, P125
   CLOWARD RB, 1953, J NEUROSURG, V10, P154, DOI 10.3171/jns.1953.10.2.0154
   Crawford NR, 2001, J NEUROSURG, V94, P45, DOI 10.3171/spi.2001.94.1.0045
   Dai LY, 2001, EUR SPINE J, V10, P78, DOI 10.1007/s005860000205
   DAVNE SH, 1992, SPINE, V17, pS184, DOI 10.1097/00007632-199206001-00021
   DUFFIELD RC, 1993, SPINE, V18, P1695, DOI 10.1097/00007632-199309000-00019
   Fairbank J C, 1980, Physiotherapy, V66, P271
   FEFFER HL, 1985, SPINE, V10, P287, DOI 10.1097/00007632-198504000-00018
   Fischgrund JS, 1997, SPINE, V22, P2807, DOI 10.1097/00007632-199712150-00003
   FRYMOYER JW, 1985, SPINE, V15, P1216
   GIBSON JNA, 2002, COCHRANE LIB, V1, P1
   GILL GG, 1955, J BONE JOINT SURG AM, V37, P493, DOI 10.2106/00004623-195537030-00005
   Herbinaux G., 1782, TRAITE DIVERS ACCOUC
   HERKOWITZ HN, 1991, J BONE JOINT SURG AM, V73A, P802, DOI 10.2106/00004623-199173060-00002
   KORNBLUM MB, 2000, AM AC ORTH SURG ANN
   LAROSA G, 2003, J NEUROSURG SPINE 2, V99, P1
   LIN PM, 1985, CLIN ORTHOP RELAT R, P90
   Madan S, 2002, SPINE, V27, P1536, DOI 10.1097/00007632-200207150-00011
   Meyerding H.W., 1932, SURG GYNECOLOGY OBST, V54, P371
   Moller H, 2000, SPINE, V25, P1711, DOI 10.1097/00007632-200007010-00016
   NEWMAN P H, 1955, Ann R Coll Surg Engl, V16, P305
   PROLO DJ, 1986, SPINE, V11, P601, DOI 10.1097/00007632-198607000-00012
   Ray CD, 1997, SPINE, V22, P667, DOI 10.1097/00007632-199703150-00019
   ROLAND M, 1983, SPINE, V8, P141, DOI 10.1097/00007632-198303000-00004
   ROYCAMILLE R, 1970, PRESSE MED, V78, P1447
   STEFFEE AD, 1988, CLIN ORTHOP RELAT R, P99
   Suk SI, 1997, SPINE, V22, P210, DOI 10.1097/00007632-199701150-00016
   YUAN HA, 1994, SPINE, V19, pS2279
   ZDEBLICK TA, 1993, SPINE, V18, P983, DOI 10.1097/00007632-199306150-00006
NR 31
TC 27
Z9 31
U1 0
U2 2
PU ASSOC ARQUIVOS NEURO- PSIQUIATRIA
PI SAO PAULO SP
PA PR AMADEU AMARAL 47/33, 01327-010 SAO PAULO SP, BRAZIL
SN 0004-282X
EI 1678-4227
J9 ARQ NEURO-PSIQUIAT
JI Arq. Neuro-Psiquiatr.
PD SEP
PY 2007
VL 65
IS 3B
BP 764
EP 770
DI 10.1590/S0004-282X2007000500006
PG 7
WC Neurosciences; Psychiatry
WE Science Citation Index Expanded (SCI-EXPANDED)
SC Neurosciences & Neurology; Psychiatry
GA 220QQ
UT WOS:000250172600006
PM 17952277
OA Green Submitted, gold, Green Published
DA 2022-11-02
ER

PT J
AU Zhu, K
   Zhao, R
   Xu, G
   Ye, YC
   Zhang, CC
AF Zhu, Kun
   Zhao, Rui
   Xu, Gang
   Ye, Yuchen
   Zhang, Changchun
TI Comparasion of PLIF combined with different intervertebral fusion
   methods in the treatment of single-segmental degenerative lumbar
   spondylolisthesis with spinal stenosis
SO INTERNATIONAL JOURNAL OF CLINICAL AND EXPERIMENTAL MEDICINE
LA English
DT Article
DE PLIF; intervertebral fusion; degenerative lumbar spondylolisthesis;
   spinal stenosis
ID INTERBODY FUSION; DECOMPRESSION; SURGERY
AB Objective: This study aim to investigate the efficacy of different intervertebral fusion methods in the treatment of single segmental degenerative lumbar spondylolisthesis (DLS) with lumbar spinal stenosis (LSS). Methods: We retrospectively reviewed 62 patients with DLS associated with LSS who were divided into an observation group (31 cases, PEEK cage + autograft bone) and control group (autograft bone). The operation time, intraoperative blood loss, postoperative drainage, postoperative duration for bed rest were recorded. Visual analogue score (VAS), Oswestry dysfunction index (ODI), the degree of spondylolisthesis, slip angle of spondylolisthesis, posterior intervertebral height, and angle of lumbar lordosis were recorded before, after and during postoperative follow-up. Result: All the patients were followed up for 12 months. The difference in the posterior intervertebral height, the angle of lumbar lordosis, and the low back VAS were statistically significant post-3/12 months (P<0.05). The difference in the degree of spondylolisthesis was statistically significant post-12 months (P<0.05). Bone healing was achieved in all patients. Conclusion: PLIF combined with PEEK cage + autograft bone transplant group maintains the slip angle, the lumbar anterior convex angle, the posterior edge height of the vertebral space, and the long-term effect is better than the simple autograft bone transplant group.
C1 [Zhu, Kun; Xu, Gang; Ye, Yuchen; Zhang, Changchun] Bengbu Med Coll, Affiliated Hosp 1, Dept Orthopaed, 287 Changhuai Rd, Bengbu 233000, Anhui, Peoples R China.
   [Zhao, Rui] Bengbu Med Coll, Dept Gen Med, Bengbu, Peoples R China.
RP Zhang, CC (通讯作者)，Bengbu Med Coll, Affiliated Hosp 1, Dept Orthopaed, 287 Changhuai Rd, Bengbu 233000, Anhui, Peoples R China.
EM zccanhui@sina.com
FU Natural Science Foundation of Anhui province [1908085MC90]
FX Project of Natural Science Foundation of Anhui province (1908085MC90).
CR Abdu WA, 2018, SPINE, V43, P1619, DOI 10.1097/BRS.0000000000002682
   Abu-Leil S, 2016, EUR SPINE J, V25, P2535, DOI 10.1007/s00586-016-4673-3
   Alvin MD, 2016, CLIN SPINE SURG, V29, pE80, DOI 10.1097/BSD.0000000000000103
   Bokov A, 2019, GLOB SPINE J, V9, P55, DOI 10.1177/2192568218772302
   Chan AK, 2018, NEUROSURG FOCUS, V44, DOI 10.3171/2017.10.FOCUS17553
   Chen X, 2018, CLIN NEUROL NEUROSUR, V173, P96, DOI 10.1016/j.clineuro.2018.07.020
   Chumnanvej S, 2019, TURK NEUROSURG, V29, P386, DOI 10.5137/1019-5149.JTN.23442-18.1
   Cushnie D, 2018, SPINE, V43, pE574, DOI 10.1097/BRS.0000000000002429
   Dijkerman ML, 2018, EUR SPINE J, V27, P1629, DOI 10.1007/s00586-017-5436-5
   Esmailiejah Ali A, 2018, Surg Neurol Int, V9, P17, DOI 10.4103/sni.sni_359_17
   Forsth P, 2018, CLIN SPINE SURG, V31, pE397, DOI 10.1097/BSD.0000000000000677
   Gupta B, 2017, SURF INTERFACES, V7, P6, DOI 10.1016/j.surfin.2017.02.005
   Ikuta K, 2016, SPINE, V41, pE1434, DOI 10.1097/BRS.0000000000001813
   Kong LD, 2016, CLIN SPINE SURG, V29, pE87, DOI 10.1097/BSD.0000000000000104
   Li H, 2017, MEDICINE, V96, DOI 10.1097/MD.0000000000007804
   Liang HF, 2017, EUR SPINE J, V26, P3084, DOI 10.1007/s00586-017-5200-x
   Lin B, 2016, BMC MUSCULOSKEL DIS, V17, DOI 10.1186/s12891-016-1237-y
   Mahesh B, 2017, INDIAN J ORTHOP, V51, P139, DOI 10.4103/0019-5413.201704
   Mobbs Ralph J, 2015, J Spine Surg, V1, P2, DOI 10.3978/j.issn.2414-469X.2015.10.05
   Moreau PE, 2016, ORTHOP TRAUMATOL-SUR, V102, P759, DOI 10.1016/j.otsr.2016.03.012
   Okuda S, 2018, SPINE, V43, pE1384, DOI 10.1097/BRS.0000000000002710
   Radovanovic I, 2017, J NEUROSURG-SPINE, V26, P448, DOI 10.3171/2016.9.SPINE1680
   Ravindra VM, 2018, GLOB SPINE J, V8, P784, DOI 10.1177/2192568218770769
   Schroeder GD, 2016, CLIN SPINE SURG, V29, P150, DOI 10.1097/BSD.0000000000000356
   Shillingford Jamal N, 2018, J Spine Surg, V4, P17, DOI 10.21037/jss.2018.03.19
   Sollmann N, 2018, ACTA NEUROCHIR, V160, P425, DOI 10.1007/s00701-017-3459-7
   Spiker WR, 2019, GLOB SPINE J, V9, P77, DOI 10.1177/2192568217712494
   Stromqvist F, 2019, SPINE J, V19, P624, DOI 10.1016/j.spinee.2018.08.012
   Tally WC, 2018, INT J SPINE SURG, V12, P76, DOI 10.14444/5013
   Wang G, 2017, CLIN NEUROL NEUROSUR, V155, P1, DOI 10.1016/j.clineuro.2017.01.020
NR 30
TC 0
Z9 0
U1 3
U2 4
PU E-CENTURY PUBLISHING CORP
PI MADISON
PA 40 WHITE OAKS LN, MADISON, WI 53711 USA
SN 1940-5901
J9 INT J CLIN EXP MED
JI Int. J. Clin. Exp. Med.
PY 2020
VL 13
IS 4
BP 2914
EP +
PG 9
WC Medicine, Research & Experimental
WE Science Citation Index Expanded (SCI-EXPANDED)
SC Research & Experimental Medicine
GA LJ3BE
UT WOS:000530042400099
DA 2022-11-02
ER

PT J
AU Campbell, RSD
   Grainger, AJ
AF Campbell, RSD
   Grainger, AJ
TI Optimization of MRI pulse sequences to visualize the normal pars
   interarticularis
SO CLINICAL RADIOLOGY
LA English
DT Article
DE MRI; pars interarticularis; spondylolysis
ID LUMBAR SPINE; COMPUTED-TOMOGRAPHY; SPONDYLOLYSIS; SPONDYLOLISTHESIS;
   SCINTIGRAPHY; IMAGES; SIGN
AB Magnetic resonance imaging (MRI) is a potentially useful means of detecting acute pars stress fractures. However, recent publications have highlighted the deficiencies of routine MRI in evaluating the pars interarticularis, Twenty-nine volunteers underwent thin section, multi-planar MR examinations of the lumbar spine to evaluate whether the normal pars could be more reliably demonstrated. MRI examinations were performed with sagittal and reserve angle oblique axial T1W images, and also 3D sagittal gradient echo images with reverse angle reconstructions. Sagittal STIR images were also acquired in 14 cases. Two hundred and ninety pars were evaluated, of which 66% were deemed definitely intact (type I) on the sagittal T1W images alone (continuous marrow throughout the pars). However 93% were deemed intact when all images were reviewed together, The majority of pars defects occur at L4/L5, and 74% of these were intact on the sagittal T1W sequence alone, and 90% on combined sequences. Eighteen pars (6%) were considered to be hypointense (type II) after review of all sequences, but appeared otherwise intact. One volunteer had bilateral definite pars defects (type IV) at L5 on all sequences. This study indicates that improved visualization of the normal pars interarticularis can be achieved with optimized MRI.
C1 S Cleveland Hosp, Dept Radiol, Middlesbrough TS4 3BW, Cleveland, England.
RP Campbell, RSD (通讯作者)，S Cleveland Hosp, Dept Radiol, Marton Rd, Middlesbrough TS4 3BW, Cleveland, England.
OI Grainger, Andrew/0000-0002-6697-1382
CR Altman D. G., 1991, PRACTICAL STAT MED R, P403, DOI [10.1002/sim.4780101015, DOI 10.1002/SIM.4780101015]
   AMATO M, 1984, RADIOLOGY, V153, P627, DOI 10.1148/radiology.153.3.6494460
   COLLIER BD, 1985, RADIOLOGY, V154, P207, DOI 10.1148/radiology.154.1.3155479
   GRENIER N, 1989, RADIOLOGY, V170, P489, DOI 10.1148/radiology.170.2.2911673
   GROGAN JP, 1982, RADIOLOGY, V145, P737, DOI 10.1148/radiology.145.3.7146406
   JINKINS JR, 1992, AM J ROENTGENOL, V159, P799, DOI 10.2214/ajr.159.4.1529846
   JOHNSON DW, 1989, AM J ROENTGENOL, V152, P327, DOI 10.2214/ajr.152.2.327
   LANGSTON JW, 1985, J COMPUT ASSIST TOMO, V9, P728, DOI 10.1097/00004728-198507010-00012
   LIBSON E, 1983, RADIOLOGY, V149, P315, DOI 10.1148/radiology.149.1.6611941
   LIBSON E, 1984, RADIOLOGY, V151, P89, DOI 10.1148/radiology.151.1.6701343
   MANDELL GA, 1993, SKELETAL RADIOL, V22, P393, DOI 10.1007/BF00538440
   PENNELL RG, 1985, AM J ROENTGENOL, V145, P763, DOI 10.2214/ajr.145.4.763
   Saifuddin A, 1997, CLIN RADIOL, V52, P666, DOI 10.1016/S0009-9260(97)80029-3
   ULMER JL, 1995, AM J ROENTGENOL, V164, P429, DOI 10.2214/ajr.164.2.7839983
   ULMER JL, 1994, AM J ROENTGENOL, V163, P411, DOI 10.2214/ajr.163.2.8037041
   WILTSE LL, 1976, CLIN ORTHOP RELAT R, V117, P23
NR 16
TC 18
Z9 19
U1 0
U2 1
PU W B SAUNDERS CO LTD
PI LONDON
PA 32 JAMESTOWN RD, LONDON NW1 7BY, ENGLAND
SN 0009-9260
EI 1365-229X
J9 CLIN RADIOL
JI Clin. Radiol.
PD JAN
PY 1999
VL 54
IS 1
BP 63
EP 68
DI 10.1016/S0009-9260(99)91242-4
PG 6
WC Radiology, Nuclear Medicine & Medical Imaging
WE Science Citation Index Expanded (SCI-EXPANDED)
SC Radiology, Nuclear Medicine & Medical Imaging
GA 156VY
UT WOS:000078023900011
PM 9915513
DA 2022-11-02
ER

PT J
AU Lee, HY
   Ahn, Y
   Kim, DY
   Shin, SW
   Lee, SH
AF Lee, HY
   Ahn, Y
   Kim, DY
   Shin, SW
   Lee, SH
TI Percutaneous ventral decompression for L4-L5 degenerative
   spondylolisthesis in medically compromised elderly patients: Technical
   case report
SO NEUROSURGERY
LA English
DT Article
DE degenerative lumbar spondylolisthesis; endoscope; percutaneous ventral
   decompression
C1 Wooridul Spine Hosp, Dept Spine Neurosurg, Seoul, South Korea.
RP Lee, HY (通讯作者)，Wooridul Spine Hosp, Dept Spine Neurosurg, Seoul, South Korea.
NR 0
TC 2
Z9 2
U1 0
U2 0
PU LIPPINCOTT WILLIAMS & WILKINS
PI PHILADELPHIA
PA 530 WALNUT ST, PHILADELPHIA, PA 19106-3621 USA
SN 0148-396X
J9 NEUROSURGERY
JI Neurosurgery
PD AUG
PY 2004
VL 55
IS 2
BP 435
EP 435
DI 10.1227/01.NEU.0000130040.07472.DC
PG 1
WC Clinical Neurology; Surgery
WE Science Citation Index Expanded (SCI-EXPANDED)
SC Neurosciences & Neurology; Surgery
GA 844WJ
UT WOS:000223191500044
PM 15314829
DA 2022-11-02
ER

PT J
AU Gamada, H
   Tatsumura, M
   Okuwaki, S
   Koda, M
   Yamazaki, M
AF Gamada, Hisanori
   Tatsumura, Masaki
   Okuwaki, Shun
   Koda, Masao
   Yamazaki, Masashi
TI Conservative treatment for lumbar spondylolysis in children of
   elementary school age
SO JOURNAL OF CLINICAL NEUROSCIENCE
LA English
DT Article; Proceedings Paper
CT Meeting of the Spine-and-Spinal-Cord-Disease-Society
CY 2019
CL Yokohama, JAPAN
SP Spine & Spinal Cord Dis Soc
DE Children; Conservative treatment; Elementary school age; Lumbar
   spondylolysis; Unfavorable factor
ID MRI SIGNAL CHANGES; PEDICLE
AB Purpose: Lumbar spondylolysis in children of elementary school age has different characteristics from those of junior or senior high school patients. The purpose of the present study was to investigate the outcomes of conservative treatment for lumbar spondylolysis in patients of elementary school age. Methods: We included 46 lesions in 32 consecutive patients of elementary school age with fresh cases of lumbar spondylolysis (5 girls and 27 boys; mean age, 11.3 years). We examined the relationship between bone union after conservative treatment and factors such as the CT axial staging, whether the lesion was unilateral or bilateral, whether the contralateral lesion was terminal stage, and the presence of spina bifida occulta. Results: Bone union was achieved in 33 lesions (72%) in 23 patients, whereas 13 lesions (28%) in 9 patients could not obtain bone union. The proportion of unilateral lesions with bone union was 13 of 13 (100%), significantly higher than that for bilateral lesions (20/33 lesions, 61%, p = 0.009). Of the 33 bilateral lesions, bone union was attained in 20 of 28 (71%) lesions without contralateral terminal stage, whereas bone union was not attained in any of 5 (0%) lesions with contralateral terminal stage, showing a significant difference between those with or without contralateral terminal stage (p = 0.005). Conclusion: Bilateral lesions and contralateral terminal stage are possible unfavorable factors to bone union in conservative treatment for patients of elementary school age with lumbar spondylolysis. Early diagnosis and treatment before the lesions become bilateral or progressive stage are important. (c) 2021 Elsevier Ltd. All rights reserved.
C1 [Gamada, Hisanori; Koda, Masao; Yamazaki, Masashi] Univ Tsukuba, Fac Med, Dept Orthopaed Surg, Tsukuba, Ibaraki, Japan.
   [Gamada, Hisanori; Tatsumura, Masaki; Okuwaki, Shun] Mito Kyodo Gen Hosp, Mito Clin Educ & Training Center, Tsukuba Univ Hosp, Dept Orthopaed Surg & Sports Med, Mito, Ibaraki, Japan.
RP Gamada, H (通讯作者)，Univ Tsukuba, Fac Med, Dept Orthopaed Surg, Tsukuba, Ibaraki, Japan.
EM hisanorigamada@gmail.com
RI Tatsumura, Masaki/GQI-1349-2022
OI Tatsumura, Masaki/0000-0002-3679-9438
CR Goda Y, 2014, EUR SPINE J, V23, P1892, DOI 10.1007/s00586-013-3109-6
   Sairyo K, 2006, SPINE, V31, P206, DOI 10.1097/01.brs.0000195161.60549.67
   Sairyo K, 2001, Spine J, V1, P171, DOI 10.1016/S1529-9430(01)00018-3
   Sairyo K, 2012, J NEUROSURG-SPINE, V16, P610, DOI 10.3171/2012.2.SPINE10914
   Sakai T, 2019, SPINE SURG RELAT RES, V3, P67, DOI 10.22603/ssrr.2018-0012
   Sakai T, 2017, SPINE, V42, pE716, DOI 10.1097/BRS.0000000000001931
   Sakai T, 2016, EUR SPINE J, V25, P602, DOI 10.1007/s00586-015-4029-4
   Sakai T, 2010, J ORTHOP SCI, V15, P281, DOI 10.1007/s00776-010-1454-4
   Sakai T, 2010, SPINE, V35, pE641, DOI 10.1097/BRS.0b013e3181c9f2a2
   Tatsumura Masaki, 2020, J Rural Med, V15, P170, DOI 10.2185/jrm.2020-026
   Tatsumura Masaki, 2018, J Rural Med, V13, P105, DOI 10.2185/jrm.2967
   Tsukagoshi Y, 2020, EUR SPINE J, V29, P2465, DOI 10.1007/s00586-020-06553-x
NR 12
TC 0
Z9 0
U1 0
U2 0
PU ELSEVIER SCI LTD
PI OXFORD
PA THE BOULEVARD, LANGFORD LANE, KIDLINGTON, OXFORD OX5 1GB, OXON, ENGLAND
SN 0967-5868
EI 1532-2653
J9 J CLIN NEUROSCI
JI J. Clin. Neurosci.
PD OCT
PY 2021
VL 92
BP 197
EP 202
DI 10.1016/j.jocn.2021.08.018
EA AUG 2021
PG 6
WC Clinical Neurology; Neurosciences
WE Science Citation Index Expanded (SCI-EXPANDED); Conference Proceedings Citation Index - Science (CPCI-S)
SC Neurosciences & Neurology
GA UR8YN
UT WOS:000697027600035
PM 34509252
DA 2022-11-02
ER

PT J
AU Guillodo, Y
   Botton, E
   Saraux, A
   Le Goff, P
AF Guillodo, Y
   Botton, E
   Saraux, A
   Le Goff, P
TI Contralateral spondylolysis and fracture of the lumbar pedicle in an
   elite female gymnast - A case report
SO SPINE
LA English
DT Article
DE gymnastic; pedicular fracture; spondylolysis
ID REACTIVE SCLEROSIS; BACK PAIN; SPINE
AB Study Design. The case of an elite female gymnast whose pathology started in her 12th year and whose evolution has been exceptional is reported.
   Objective. To present a fracture of the right lumbar pedicle showing complete spontaneous consolidation despite gymnastic practice 15 hours a week.
   Summary of Background Data. Lumbar pain, which has an incidence of approximately 75% among young athletes, often results from diseases of the posterior arch of vertebrae in gymnasts, including spondylolysis. The association between unilateral spondylolysis and fracture of the contralateral lumbar pedicle in young athletes is poorly described.
   Methods. An elite young female gymnast underwent clinical examination and lumbar radiographs (as systematically required by the French Federation for high-level gymnasts) from 1994 to 1997 to join a sports program in gymnastics.
   Results. Clinical examination and lumbar radiographs systematically required of an asymptomatic female gymnast allowed the condensation of the right pedicle to be observed before lysis of the left isthmus of L5 in 1994, unilateral lysis of the left isthmus of L5 in 1995, a right pedicular fracture of L5 in 1996, and healing of the pedicular fracture in 1997.
   Conclusion. inconsistency between radiographs and clinical observations can be noted, and spontaneous consolidation of pedicular fractures can occur despite the practice of the gymnastics 15 hours a week.
C1 Brest Univ, Med Sch Hosp, Rheumatol Unit, F-29609 Brest, France.
RP Saraux, A (通讯作者)，Brest Univ, Med Sch Hosp, Rheumatol Unit, F-29609 Brest, France.
CR ALAND C, 1986, J BONE JOINT SURG AM, V68A, P1454, DOI 10.2106/00004623-198668090-00025
   ARAKI T, 1992, SPINE, V17, P1424, DOI 10.1097/00007632-199211000-00028
   GARBER JE, 1986, SPINE, V11, P63, DOI 10.1097/00007632-198601000-00018
   GUNZBURG R, 1991, SPINE, V16, P185, DOI 10.1097/00007632-199102000-00016
   MICHELI LJ, 1995, ARCH PEDIAT ADOL MED, V149, P15, DOI 10.1001/archpedi.1995.02170130017004
   ROSSI F, 1990, J SPORT MED PHYS FIT, V30, P450
   SHERMAN FC, 1977, J BONE JOINT SURG AM, V59, P49, DOI 10.2106/00004623-197759010-00007
   SWARD L, 1990, SPINE, V15, P124
   TSAI L, 1993, SPINE, V18, P872, DOI 10.1097/00007632-199306000-00010
   WEATHERLEY CR, 1991, J BONE JOINT SURG BR, V73, P990, DOI 10.1302/0301-620X.73B6.1835458
NR 10
TC 37
Z9 37
U1 0
U2 3
PU LIPPINCOTT WILLIAMS & WILKINS
PI PHILADELPHIA
PA 530 WALNUT ST, PHILADELPHIA, PA 19106-3621 USA
SN 0362-2436
J9 SPINE
JI SPINE
PD OCT 1
PY 2000
VL 25
IS 19
BP 2541
EP 2543
DI 10.1097/00007632-200010010-00019
PG 3
WC Clinical Neurology; Orthopedics
WE Science Citation Index Expanded (SCI-EXPANDED)
SC Neurosciences & Neurology; Orthopedics
GA 360FU
UT WOS:000089656400022
PM 11013509
DA 2022-11-02
ER

PT J
AU KAMIOKA, Y
   YAMAMOTO, H
AF KAMIOKA, Y
   YAMAMOTO, H
TI LUMBAR TRAPEZOID PLATE FOR LUMBAR SPONDYLOLISTHESIS - A CLINICAL-STUDY
   ON PREOPERATIVE AND POSTOPERATIVE INSTABILITY
SO SPINE
LA English
DT Article
RP KAMIOKA, Y (通讯作者)，KOCHI MED SCH,DEPT ORTHOPAED SURG,OKOCHO,NANKO KU,KOCHI 783,JAPAN.
NR 0
TC 9
Z9 10
U1 0
U2 1
PU LIPPINCOTT-RAVEN PUBL
PI PHILADELPHIA
PA 227 EAST WASHINGTON SQ, PHILADELPHIA, PA 19106
SN 0362-2436
J9 SPINE
JI SPINE
PD NOV
PY 1990
VL 15
IS 11
BP 1198
EP 1203
DI 10.1097/00007632-199011010-00020
PG 6
WC Clinical Neurology; Orthopedics
WE Science Citation Index Expanded (SCI-EXPANDED)
SC Neurosciences & Neurology; Orthopedics
GA EJ577
UT WOS:A1990EJ57700020
PM 2267616
DA 2022-11-02
ER

PT J
AU McKean, D
   Sutcliffe, JA
   El Hassan, H
   Parvizi, N
   Wali, A
   Warakaulle, D
   Teh, J
   Seel, E
   Blagg, S
   Hughes, RJ
AF McKean, David
   Sutcliffe, James Allman
   El Hassan, Hassan
   Parvizi, Nassim
   Wali, Anuj
   Warakaulle, Dinuke
   Teh, James
   Seel, Edward
   Blagg, Stuart
   Hughes, Richard J.
TI May-Thurner variant secondary to degenerative lumbar spondylolisthesis:
   a case report
SO BJR CASE REPORTS
LA English
DT Article
ID LOW-GRADE SPONDYLOLISTHESIS; ILIAC VEIN COMPRESSION; ENDOVASCULAR
   MANAGEMENT; ISTHMIC SPONDYLOLISTHESIS; BACK-PAIN; POPULATION
AB May-Thurner syndrome (MTS) is a rare condition in which patients develop iliofemoral deep venous thrombosis due to an anatomical variant in which the right common iliac artery overlies and compresses the left common iliac vein against the lumbar spine. We report a case of variant MTS, where vascular distortion secondary to spontaneous spinal arthrodesis of degenerative lumbar spondylolisthesis resulted in left common iliac vein compression and iliofemoral deep vein thrombosis. While the common complications of degenerative spondylolisthesis, such as spinal stenosis, are well described; the potential for pelvic vascular distortion secondary to anterior translation of the lumbar spine is not well recognized. The purpose in presenting this case is to describe the mechanism by which this variant of MTS occurs and highlight the need for vigilance for this unusual clinical entity.
C1 [McKean, David; Warakaulle, Dinuke; Hughes, Richard J.] Buckinghamshire Healthcare NHS Trust, Stoke Mandeville Hosp, Radiol Dept, Aylesbury, Bucks, England.
   [Sutcliffe, James Allman; El Hassan, Hassan; Parvizi, Nassim; Wali, Anuj; Teh, James] Oxford Univ Hosp NHS Trust, Radiol Dept, Oxford, England.
   [Seel, Edward; Blagg, Stuart] Buckinghamshire Healthcare NHS Trust, Stoke Mandeville Hosp, Orthopaed Dept, Aylesbury, Bucks, England.
RP McKean, D (通讯作者)，Buckinghamshire Healthcare NHS Trust, Stoke Mandeville Hosp, Radiol Dept, Aylesbury, Bucks, England.
EM drdavidmckean@gmail.com
CR Carragee EJ, 1997, J BONE JOINT SURG AM, V79A, P1175, DOI 10.2106/00004623-199708000-00009
   Fazel R, 2007, NEW ENGL J MED, V357, P53, DOI 10.1056/NEJMcps061337
   Forsth P, 2016, NEW ENGL J MED, V374, P1413, DOI 10.1056/NEJMoa1513721
   Grunwald MR, 2004, AM J ROENTGENOL, V183, P1523, DOI 10.2214/ajr.183.5.1831523
   Kalichman L, 2008, EUR SPINE J, V17, P327, DOI 10.1007/s00586-007-0543-3
   Kalichman L, 2009, SPINE, V34, P199, DOI 10.1097/BRS.0b013e31818edcfd
   Kibbe MR, 2004, J VASC SURG, V39, P937, DOI 10.1016/j.jvs.2003.12.032
   L'Heureux EA, 2003, SPINE, V28, P1269, DOI 10.1097/00007632-200306150-00010
   Mac-Thiong JM, 2012, SPINE, V37, pE95, DOI 10.1097/BRS.0b013e3182233969
   Mahnken AH, 2014, CARDIOVASC INTER RAD, V37, P889, DOI 10.1007/s00270-014-0875-4
   MARDJETKO SM, 1994, SPINE, V19, pS2256, DOI 10.1097/00007632-199410151-00002
   MAY R., 1957, ANGIOLOGY, V8, P419, DOI 10.1177/000331975700800505
   Metz LN, 2007, NEUROSURG CLIN N AM, V18, P237, DOI 10.1016/j.nec.2007.02.010
   Neglen P, 2007, J VASC SURG, V46, P979, DOI 10.1016/j.jvs.2007.06.046
   O'Sullivan GJ, 2000, J VASC INTERV RADIOL, V11, P823, DOI 10.1016/S1051-0443(07)61796-5
   Patel NH, 2000, J VASC INTERV RADIOL, V11, P1297, DOI 10.1016/S1051-0443(07)61304-9
   Vaccaro AR, 1997, SPINE, V22, P2030, DOI 10.1097/00007632-199709010-00018
NR 17
TC 0
Z9 0
U1 0
U2 0
PU BRITISH INST RADIOLOGY
PI LONDON
PA 36 PORTLAND PLACE, LONDON W1N 4AT, ENGLAND
SN 2055-7159
J9 BJR CASE REP
JI BJR Case Rep.
PY 2017
VL 3
IS 4
PG 4
WC Radiology, Nuclear Medicine & Medical Imaging
WE Emerging Sources Citation Index (ESCI)
SC Radiology, Nuclear Medicine & Medical Imaging
GA FP9XX
UT WOS:000418003800034
DA 2022-11-02
ER

PT J
AU Yu, CH
   Wang, CT
   Chen, PQ
AF Yu, Ching-Hsiao
   Wang, Chen-Ti
   Chen, Po-Quang
TI Instrumented Posterior Lumbar Interbody Fusion in Adult
   Spondylolisthesis
SO CLINICAL ORTHOPAEDICS AND RELATED RESEARCH
LA English
DT Article
ID PEDICLE SCREW FIXATION; SPINAL STENOSIS; SPONDYLOLYTIC
   SPONDYLOLISTHESIS; BIOMECHANICAL ANALYSIS; BONE-GRAFTS; CAGES;
   COMPLICATIONS; LAMINECTOMY; ALLOGRAFT; AUTOGRAFT
AB It is unclear whether using artificial cages increases fusion rates compared with use of bone chips alone in posterior lumbar interbody fusion for patients with lumbar spondylolisthesis. We hypothesized artificial cages for posterior lumbar interbody fusion would provide better clinical and radiographic outcomes than bone chips alone. We assumed solid fusion would provide good clinical outcomes. We clinically and radiographically followed 34 patients with spondylolisthesis having posterior lumbar interbody fusion with mixed autogenous and allogeneic bone chips alone and 42 patients having posterior lumbar interbody fusion with implantation of artificial cages packed with morselized bone graft. Patients with the artificial cage had better functional improvement in the Oswestry disability index than those with bone chips alone, whereas pain score, patient satisfaction, and fusion rate were similar in the two groups. Postoperative disc height ratio, slip ratio, and segmental lordosis all decreased at final followup in the patients with bone chips alone but remained unchanged in the artificial cage group. The functional outcome correlated with radiographic fusion status. We conclude artificial cages provide better functional outcomes and radiographic improvement than bone chips alone in posterior lumbar interbody fusion for lumbar spondylolisthesis, although both techniques achieved comparable fusion rates.
C1 [Wang, Chen-Ti; Chen, Po-Quang] Natl Taiwan Univ Hosp, Dept Orthopaed Surg, Taipei 100, Taiwan.
   [Yu, Ching-Hsiao] Tao Yuan Gen Hosp, Dept Orthopaed Surg, Tao Yuan, Taiwan.
   [Chen, Po-Quang] Min Sheng Gen Hosp, Tao Yuan, Taiwan.
RP Chen, PQ (通讯作者)，Natl Taiwan Univ Hosp, Dept Orthopaed Surg, 7 Chung Shan S Rd, Taipei 100, Taiwan.
EM pqchen@ntu.edu.tw
FU NSC [NSC-2622 B 002-002]; Taiwan Spine Research Foundation
FX One or more of the authors have received funding from NSC Grant NSC-2622
   B 002-002 (PQC) and the Taiwan Spine Research Foundation (PQC).
CR Agazzi S, 1999, J NEUROSURG, V91, P186, DOI 10.3171/spi.1999.91.2.0186
   Akamaru T, 2003, SPINE, V28, P1560, DOI 10.1097/00007632-200307150-00016
   Arai Yasuhisa, 2002, J Orthop Surg (Hong Kong), V10, P1
   BLUMENTHAL SL, 1993, SPINE, V18, P1186, DOI 10.1097/00007632-199307000-00010
   Brantigan John W, 2003, Spine J, V3, P186, DOI 10.1016/S1529-9430(02)00536-3
   Brantigan JW, 2000, SPINE, V25, P1437, DOI 10.1097/00007632-200006010-00017
   CHEN DY, 1995, SPINE, V20, P74, DOI 10.1097/00007632-199501000-00014
   Chen L, 2003, CHINESE MED J-PEKING, V116, P99
   CLOWARD RB, 1981, CLIN ORTHOP RELAT R, P74
   Csecsei G, 1997, Acta Chir Hung, V36, P54
   Csecsei GI, 2000, SURG NEUROL, V53, P2, DOI 10.1016/S0090-3019(99)00198-6
   Diedrich O, 2001, J SPINAL DISORD, V14, P522, DOI 10.1097/00002517-200112000-00012
   Elias WJ, 2000, J NEUROSURG, V93, P45, DOI 10.3171/spi.2000.93.1.0045
   ENKER P, 1994, CLIN ORTHOP RELAT R, P90
   Fairbank JCT, 2000, SPINE, V25, P2940, DOI 10.1097/00007632-200011150-00017
   FERNYHOUGH JC, 1991, SPINE, V16, pS561, DOI 10.1097/00007632-199110001-00022
   Fischgrund JS, 1997, SPINE, V22, P2807, DOI 10.1097/00007632-199712150-00003
   FLEISS JL, 1986, AM J PUBLIC HEALTH, V76, P559, DOI 10.2105/AJPH.76.5.559
   Groth AT, 2005, J SPINAL DISORD TECH, V18, P332, DOI 10.1097/01.bsd.0000163037.17634.89
   Hashimoto T, 2002, SPINE, V27, P258, DOI 10.1097/00007632-200202010-00011
   Kai Y, 2004, SPINE, V29, P41, DOI 10.1097/01.BRS.0000103940.57588.50
   Kornblum MB, 2004, SPINE, V29, P726, DOI 10.1097/01.BRS.0000119398.22620.92
   Kroner AH, 2006, SPINE, V31, P1365
   KURZ LT, 1989, SPINE, V14, P1324, DOI 10.1097/00007632-198912000-00009
   Kwon BK, 2005, SPINE, V30, pS35, DOI 10.1097/01.brs.0000155561.70727.20
   La Rosa G, 2001, Neurosurg Focus, V10, pE9
   LANDIS JR, 1977, BIOMETRICS, V33, P174
   Lauber S, 2006, SPINE, V31, P1693, DOI 10.1097/01.brs.0000224530.08481.4e
   Luczkiewicz Piotr, 2006, Chir Narzadow Ruchu Ortop Pol, V71, P173
   MA GWC, 1985, CLIN ORTHOP RELAT R, P57
   Martin CR, 2007, SPINE, V32, P1791, DOI 10.1097/BRS.0b013e3180bc219e
   MEYERDING H W, 1956, J Int Coll Surg, V26, P566
   Miura Y, 2003, SPINE, V28, P2386, DOI 10.1097/01.BRS.0000085326.73430.68
   POSNER I, 1982, SPINE, V7, P374, DOI 10.1097/00007632-198207000-00008
   Ray CD, 1997, SPINE, V22, P667, DOI 10.1097/00007632-199703150-00019
   Ray CD, 1997, SPINE, V22, P681, DOI 10.1097/00007632-199703150-00021
   Santos ERG, 2003, SPINE, V28, P997, DOI 10.1097/00007632-200305150-00007
   Sarwat AM, 2001, EUR SPINE J, V10, P237, DOI 10.1007/s005860000236
   Sears William, 2005, Spine J, V5, P161, DOI 10.1016/j.spinee.2004.05.256
   Sears William, 2005, Spine J, V5, P170, DOI 10.1016/j.spinee.2004.05.257
   Sengupta DK, 2005, SPINE, V30, pS71, DOI 10.1097/01.brs.0000155579.88537.8e
   SIMMONS JW, 1985, CLIN ORTHOP RELAT R, P85
   Skowronski Jan, 2007, Ortop Traumatol Rehabil, V9, P149
   Suk SI, 1997, SPINE, V22, P210, DOI 10.1097/00007632-199701150-00016
   Tullberg T, 1996, Eur Spine J, V5, P178, DOI 10.1007/BF00395510
   Umehara S, 2000, SPINE, V25, P1617, DOI 10.1097/00007632-200007010-00004
   Wimmer C, 1999, CLIN ORTHOP RELAT R, P122
   Yamashita K, 2003, SPINE, V28, P2477, DOI 10.1097/01.BRS.0000090888.63860.4F
   Zhao J, 2003, EUR SPINE J, V12, P173, DOI 10.1007/s00586-001-0376-4
NR 49
TC 17
Z9 22
U1 0
U2 7
PU LIPPINCOTT WILLIAMS & WILKINS
PI PHILADELPHIA
PA TWO COMMERCE SQ, 2001 MARKET ST, PHILADELPHIA, PA 19103 USA
SN 0009-921X
EI 1528-1132
J9 CLIN ORTHOP RELAT R
JI Clin. Orthop. Rel. Res.
PD DEC
PY 2008
VL 466
IS 12
BP 3034
EP 3043
DI 10.1007/s11999-008-0511-1
PG 10
WC Orthopedics; Surgery
WE Science Citation Index Expanded (SCI-EXPANDED)
SC Orthopedics; Surgery
GA 383RG
UT WOS:000261690500018
PM 18846411
OA Green Published
DA 2022-11-02
ER

PT J
AU Floman, Y
AF Floman, Y
TI Progression of lumbosacral isthmic spondylolisthesis in adults
SO SPINE
LA English
DT Article
DE adults; isthmic spondylolisthesis; progression
ID TERM FOLLOW-UP; SYMPTOMATIC SPONDYLOLISTHESIS; LUMBAR SPONDYLOLISTHESIS;
   SPONDYLOLYSIS; ADOLESCENTS; CHILDREN
AB Study Design. A retrospective clinical and radiographic review of adult patients with progressive isthmic lumbosacral spondylolisthesis.
   Objectives. To describe the clinical presentation of adult-onset progression of isthmic spondylolisthesis and to analyze its causes.
   Summary of Background Data. Until recently, progression of lumbosacral spondylolisthesis in adults was rarely reported. On the contrary, although slip progression before skeletal maturity has been widely recorded, its occurrence in adults has been doubted. Only sporadic case reports of adult slip progression and only brief notes on the subject in clinical studies describing other aspects of spondylolisthesis have been published.
   Methods. Patients with isthmic lumbosacral spondylolisthesis who had serial radiographs of the lumbar spine on which slip progression during adult life was noted were evaluated. The amount of vertebral slip was calculated in millimeters from decubitus lateral spinal radiographs. The calculation was expressed as the percentage of slipped vertebral body length.
   Results. From 1989 to 1995, 18 patients (9 women and 9 men), ages 32 to 55 years, with documented adult isthmic slip progression were identified at the Spinal Surgery Unit of the Hadassah University Hospital. All patients reported incapacitating low back pain, accompanied in most by significant sciatica. Documented slip progression ranged from 9% to 30% (average, 14.6%), and occurred during a period of 2 to 20 years (average duration, 6.8 years). Slip progression started after the third decade of life and coincided with marked disc degeneration at the olisthetic level. Slip progression associated with disc degeneration (i.e., intervertebral space narrowing and the formation of spondylophytes and vacuum phenomenon) brought about severe clinical symptomatology related to segmental instability and spinal stenosis. Of the 18 patients in this study, 14 were treated with surgery. All these patients except 1 underwent decompression, pedicle screw fixation, and bilateral lateral fusion. One patient underwent posterolateral fusion without instrumentation. Immediate postoperative complications were observed in three patients, including two superficial wound infections and one transient foot drop. Solid fusion was obtained in 11 of the 14 patients who underwent surgery.
   Conclusions. The concurrent occurrence of disc degeneration at the slip level and adult slip progression explains how an asymptomatic developmental lesion, present for at least two to three decades, may become symptomatic.
C1 Hebrew Univ Jerusalem, Hadassah Univ Hosp, Sch Med, Spinal Surg Unit, IL-91120 Jerusalem, Israel.
RP Floman, Y (通讯作者)，Hebrew Univ Jerusalem, Hadassah Univ Hosp, Sch Med, Spinal Surg Unit, POB 12000, IL-91120 Jerusalem, Israel.
CR APEL DM, 1989, SPINE, V14, P345, DOI 10.1097/00007632-198903000-00017
   BOXALL D, 1979, J BONE JOINT SURG AM, V61, P479, DOI 10.2106/00004623-197961040-00001
   DANIELSON BI, 1991, SPINE, V16, P422, DOI 10.1097/00007632-199104000-00005
   FARFAN HF, 1976, CLIN ORTHOP RELAT R, P40
   FLOMAN Y, 1994, 21 M INT SOC STUD LU
   FREDRICKSON BE, 1984, J BONE JOINT SURG AM, V66A, P699, DOI 10.2106/00004623-198466050-00008
   FREDRICKSON BE, 1990, 5 ANN M N AM SPIN SO
   GROBLER LJ, 1994, SPINE, V19, P222, DOI 10.1097/00007632-199401001-00018
   GROBLER LJ, 1997, ADULT SPINE PRINCIPL, P1880
   GROBLER LJ, 1989, 4 ANN M N AM SPIN SO
   HARALDSSON S, 1983, ARCH ORTHOP TRAUM SU, V101, P101, DOI 10.1007/BF00433269
   HARRIS IE, 1987, J BONE JOINT SURG AM, V69A, P960, DOI 10.2106/00004623-198769070-00002
   HEGGENESS MH, 1991, J SPINAL DISORD, V4, P486, DOI 10.1097/00002517-199112000-00013
   JACKSON RP, 1996, SPINE STATE ART REV, V10, P561
   LAURENT L. E., 1961, ACTA ORTHOPAED SCAND, V31, P45
   LIBSON E, 1982, INT ORTHOP, V6, P259
   MACNAB I, 1990, BACHACHE, P98
   OHMORI K, 1995, J BONE JOINT SURG BR, V77, P771, DOI 10.1302/0301-620X.77B5.7559708
   OSTERMAN K, 1977, CLIN ORTHOPAEDICS, V117, P121
   Postacchini F, 1989, Ital J Orthop Traumatol, V15, P210
   SARASTE H, 1987, J PEDIATR ORTHOPED, V7, P631
   SEITSALO S, 1991, SPINE, V16, P417, DOI 10.1097/00007632-199104000-00004
   SZYPRYT EP, 1989, SPINE, V14, P977, DOI 10.1097/00007632-198909000-00011
   TROUP JDG, 1976, CLIN ORTHOP RELAT R, V117, P59
   TURNER RH, 1971, J BONE JOINT SURG AM, VA 53, P1298, DOI 10.2106/00004623-197153070-00005
   VIRTA L, 1993, SPINE, V18, P1496
   VIRTA L, 1994, J SPINAL DISORD, V7, P41, DOI 10.1097/00002517-199407010-00006
   VIRTA LJ, 1994, J BONE JOINT SURG AM, V76A, P1397, DOI 10.2106/00004623-199409000-00017
NR 28
TC 61
Z9 65
U1 0
U2 3
PU LIPPINCOTT WILLIAMS & WILKINS
PI PHILADELPHIA
PA TWO COMMERCE SQ, 2001 MARKET ST, PHILADELPHIA, PA 19103 USA
SN 0362-2436
EI 1528-1159
J9 SPINE
JI SPINE
PD FEB 1
PY 2000
VL 25
IS 3
BP 342
EP 347
DI 10.1097/00007632-200002010-00014
PG 6
WC Clinical Neurology; Orthopedics
WE Science Citation Index Expanded (SCI-EXPANDED)
SC Neurosciences & Neurology; Orthopedics
GA 283KQ
UT WOS:000085275100014
PM 10703107
DA 2022-11-02
ER

PT J
AU Delavan, JA
   Stence, NV
   Mirsky, DM
   Gralla, J
   Fadell, MF
AF Delavan, Joshua Adam
   Stence, Nicholas V.
   Mirsky, David M.
   Gralla, Jane
   Fadell, Michael F.
TI Confidence in Assessment of Lumbar Spondylolysis Using Three-Dimensional
   Volumetric T2-Weighted MRI Compared With Limited Field of View,
   Decreased-Dose CT
SO SPORTS HEALTH-A MULTIDISCIPLINARY APPROACH
LA English
DT Article
DE spondylolysis; volumetric; 3D MRI; 2D MRI; CT
ID SPINE; DEFECTS
AB Background: Limited z-axis-coverage computed tomography (CT) to evaluate for pediatric lumbar spondylolysis, altering the technique such that the dose to the patient is comparable or lower than radiographs, is currently used at our institution. The objective of the study was to determine whether volumetric 3-dimensional fast spin echo magnetic resonance imaging (3D MRI) can provide equal or greater diagnostic accuracy compared with limited CT in the diagnosis of pediatric lumbar spondylolysis without ionizing radiation.
   Hypothesis: Volumetric 3D MRI can provide equal or greater diagnostic accuracy compared with low-dose CT for pediatric lumbar spondylolysis without ionizing radiation.
   Study Design: Clinical review.
   Level of Evidence: Level 2.
   Methods: Three pediatric neuroradiologists evaluated 2-dimensional (2D) MRI, 2D + 3D MRI, and limited CT examinations in 42 pediatric patients who obtained imaging for low back pain and suspected spondylolysis. As there is no gold standard for the diagnosis of spondylolysis besides surgery, interobserver agreement and degree of confidence were compared to determine which modality is preferable.
   Results: Decreased-dose CT provided a greater level of agreement than 2D MRI and 2D + 3D MRI. The kappa for rater agreement with 2D MRI, 2D + 3D MRI, and CT was 0.19, 0.32, and 1.0, respectively. All raters agreed in 31%, 40%, and 100% of cases with 2D MRI, 2D + 3D MRI, and CT. Lack of confidence was significantly lower with CT (0%) than with 2D MRI (30%) and 2D + 3D MRI (25%).
   Conclusion: For diagnosing spondylolysis, radiologist agreement and confidence trended toward improvement with the addition of a volumetric 3D MRI sequence to standard 2D MRI sequences compared with 2D MRI alone; however, agreement and confidence remain significantly greater using decreased-dose CT when compared with either MRI acquisition.
   Clinical Relevance: Decreased-dose CT of the lumbar spine remains the optimal examination to confirm a high suspicion of spondylolysis, with dose essentially equivalent to radiographs. If clinical symptoms are not classic for spondylolysis, 2D MRI is still very good at detecting spondylolysis while remaining sensitive for detection of alternative diagnoses such as disc abnormalities and pars stress reaction. The data suggest that standard 2D MRI sequences should not be entirely replaced by a volumetric T2-weighted 3D sequence (despite promising features of rapid acquisition time, increased spatial resolution, and reconstruction capability).
C1 [Delavan, Joshua Adam; Stence, Nicholas V.; Mirsky, David M.; Fadell, Michael F.] Childrens Hosp Colorado, Dept Radiol, 13123 East 16th Ave,Box 125, Aurora, CO 80045 USA.
   [Gralla, Jane] Univ Colorado, Dept Pediat, Sch Med, Colorado Sch Publ Hlth, Aurora, CO USA.
   [Gralla, Jane] Univ Colorado, Colorado Sch Publ Hlth, Dept Biostat & Informat, Aurora, CO USA.
RP Delavan, JA (通讯作者)，Childrens Hosp Colorado, Dept Radiol, 13123 East 16th Ave,Box 125, Aurora, CO 80045 USA.
EM jadelava@gmail.com
CR AMATO M, 1984, RADIOLOGY, V153, P627, DOI 10.1148/radiology.153.3.6494460
   American Association of Physicists in Medicine, 2008, 96 AAPM
   [Anonymous], 2000, EUROPEAN GUIDELINES
   Blizzard DJ, 2015, J SPINAL DISORD TECH, V28, P152, DOI 10.1097/BSD.0b013e31827a32ee
   Boone JM, 2011, SIZE SPECIFIC DOSE E
   Fadell MF, 2015, PEDIATR RADIOL, V45, P1026, DOI 10.1007/s00247-015-3278-z
   Fleiss J.L., 2003, STAT METHODS RATES P, V800, DOI DOI 10.1002/0471445428
   FREDRICKSON BE, 1984, J BONE JOINT SURG AM, V66A, P699, DOI 10.2106/00004623-198466050-00008
   Harvey CJ, 1998, CLIN RADIOL, V53, P723, DOI 10.1016/S0009-9260(98)80313-9
   LANDIS JR, 1977, BIOMETRICS, V33, P159, DOI 10.2307/2529310
   Lee S, 2015, ACTA RADIOL, V56, P174, DOI 10.1177/0284185114524196
   Leone A, 2011, SKELETAL RADIOL, V40, P683, DOI 10.1007/s00256-010-0942-0
   Saifuddin A, 1998, J BONE JOINT SURG BR, V80B, P208, DOI 10.1302/0301-620X.80B2.8219
   TEPLICK JG, 1986, AM J NEURORADIOL, V7, P479
   Tins B, 2012, BRIT J RADIOL, V85, pE480, DOI 10.1259/bjr/25760339
   TURNER PG, 1989, SPINE, V14, P812, DOI 10.1097/00007632-198908000-00007
   Ulmer JL, 1997, AM J ROENTGENOL, V169, P233, DOI 10.2214/ajr.169.1.9207531
NR 17
TC 5
Z9 5
U1 0
U2 15
PU SAGE PUBLICATIONS INC
PI THOUSAND OAKS
PA 2455 TELLER RD, THOUSAND OAKS, CA 91320 USA
SN 1941-7381
EI 1941-0921
J9 SPORTS HEALTH
JI Sports Health
PD JUL-AUG
PY 2016
VL 8
IS 4
BP 364
EP 371
DI 10.1177/1941738116653587
PG 8
WC Sport Sciences
WE Science Citation Index Expanded (SCI-EXPANDED)
SC Sport Sciences
GA EG8CT
UT WOS:000391284000010
PM 27282808
OA Green Published
DA 2022-11-02
ER

PT J
AU Zhao, J
   Xiao, YQ
   Zhai, X
   Chen, ZQ
   Li, M
AF Zhao, Jian
   Xiao, Yongqiang
   Zhai, Xiao
   Chen, Ziqiang
   Li, Ming
TI Difference of Sagittal Alignment between Adolescents with Symptomatic
   Lumbar Isthmic Spondylolisthesis and the General Population
SO SCIENTIFIC REPORTS
LA English
DT Article
ID QUALITY-OF-LIFE; IDIOPATHIC SCOLIOSIS; PELVIC PARAMETERS; SPINAL
   DEFORMITY; NATURAL-HISTORY; CHILDREN; SPONDYLOLYSIS; BALANCE; ADULTS;
   ASSOCIATION
AB This case-control study aimed to investigate differences in the sagittal spinal parameters between the symptomatic spondylolisthesis patients and the general population. Twenty-nine adolescent patients with symptomatic lumbar isthmic spondylolisthesis were included. For each patient, two age-matched, gender-matched and BMI-matched controls were enrolled. Comparison analyses detected higher values in the case group for the following parameters: CL (-22.06 +/- 7.552 degrees versus -20.36 +/- 7.016 degrees, P < 0.001), T1 Slope (19.84 +/- 8.708 degrees versus 13.99 +/- 6.537 degrees, P = 0.001), PT (21.54 +/- 9.082 degrees versus 8.87 +/- 7.863 degrees, P < 0.001), PI (64.45 +/- 13.957 degrees versus 43.60 +/- 9.669 degrees, P < 0.001), SS (42.90 +/- 9.183 degrees versus 34.73 +/- 8.265 degrees, P < 0.001), LL (-50.82 +/- 21.596 degrees versus -43.78 +/- 10.356 degrees, P = 0.042), SVA (16.99 +/- 14.625 mm versus 0.32 +/- 31.824 mm, P = 0.009), L5 Slope (33.95 +/- 13.567 degrees versus 19.03 +/- 6.809 degrees, P < 0.001), and L5I (8.90 +/- 6.556 degrees versus 1.29 +/- 6.726 degrees, P < 0.001). Conversely, TS-CL (6.56 +/- 6.716 degrees versus 11.04 +/- 7.085 degrees, P = 0.006), cSVA (11.31 +/- 6.867 mm versus 17.92 +/- 11.832 mm, P = 0.007), and TLK (-2.66 +/- 10.101 degrees versus 2.71 +/- 7.708 degrees, P = 0.007) were smaller in the case group. Slippage percentage was most correlated with PI (r = 0.530, P = 0.003), followed by PT (r = 0.465, P = 0.011) and L5I (r = 0.433, P = 0.019). Results of binary logistic regression showed that the main risk factor of isthmic spondylolisthesis was PI (OR = 1.145, 95% CI = 1.083-1.210, P < 0.001). Further subgroup analysis also showed that PI was the main risk factor of isthmic spondylolisthesis in the female adolescents (OR = 1.237, 95% CI = 1.086-1.493, P = 0.003) and in the male adolescents (OR = 1.523, 95% CI = 1.093-2.123, P = 0.013). PI was the main risk factor for adolescent symptomatic isthmic spondylolisthesis in the Chinese Han adolescents. The greater PI indicated the higher the progressive risk of spondylolisthesis. In these isthmic spondylolisthesis adolescents, the body always inclined forward and lumbar and cervical lordosis increased.
C1 [Zhao, Jian; Zhai, Xiao; Chen, Ziqiang; Li, Ming] Second Mil Med Univ, Changhai Hosp, Dept Orthoped, Shanghai 200438, Peoples R China.
   [Xiao, Yongqiang] Second Mil Med Univ, Changhai Hosp, Dept Burn Surg, Shanghai 200438, Peoples R China.
RP Chen, ZQ; Li, M (通讯作者)，Second Mil Med Univ, Changhai Hosp, Dept Orthoped, Shanghai 200438, Peoples R China.
EM chenzhiqiangsmmu@sina.cn; limingsmmu@sina.cn
FU National Natural Science Fund of China [81372012]; Natural Science Fund
   of Shanghai [17441900500]
FX This study was supported by National Natural Science Fund of China
   (81372012) and Natural Science Fund of Shanghai (17441900500). We are
   very grateful for the help of Charlotte Isler in polishing the English
   text in this article.
CR Altaf F, 2014, BONE JOINT J, V96B, P717, DOI 10.1302/0301-620X.96B6.33075
   Benli IT, 2007, EUR SPINE J, V16, P381, DOI 10.1007/s00586-006-0147-3
   Cavalier R, 2006, J AM ACAD ORTHOP SUR, V14, P417, DOI 10.5435/00124635-200607000-00004
   Chen H, 2017, SCI REP-UK, V7, DOI 10.1038/srep46448
   Driscoll C, 2011, EUR SPINE J, V20, P1711, DOI [10.1007/s00586-011-1801-y, 10.1007/s00586-011-1932-1]
   Fei H, 2017, ORTHOP SURG, V9, P271, DOI 10.1111/os.12340
   Ghandhari H, 2013, BIOMED RES INT, V2013, DOI 10.1155/2013/842624
   Harroud A, 2013, EUR SPINE J, V22, P849, DOI 10.1007/s00586-012-2591-6
   Hasegawa K, 2016, EUR SPINE J, V25, P3675, DOI 10.1007/s00586-016-4702-2
   Hiyama A, 2016, EUR SPINE J, V25, P3226, DOI 10.1007/s00586-016-4701-3
   Hwang SW, 2011, J NEUROSURG-SPINE, V15, P491, DOI 10.3171/2011.6.SPINE1012
   Lafage V, 2009, SPINE, V34, pE599, DOI 10.1097/BRS.0b013e3181aad219
   Lee CS, 2011, SPINE, V36, pE1648, DOI 10.1097/BRS.0b013e318216b0fd
   Li WS, 2010, CHINESE MED J-PEKING, V123, P2978, DOI 10.3760/cma.j.issn.0366-6999.2010.21.005
   Lim JK, 2013, J KOREAN NEUROSURG S, V53, P96, DOI 10.3340/jkns.2013.53.2.96
   Lonstein JE, 1999, SPINE, V24, P2640, DOI 10.1097/00007632-199912150-00011
   Mac-Thiong JM, 2007, EUR SPINE J, V16, P227, DOI 10.1007/s00586-005-0013-8
   Matsui Y, 2004, J BONE JOINT SURG BR, V86B, P1021, DOI 10.1302/0301-620X.86B7.14994
   Nitta A, 2016, ORTHOPEDICS, V39, pE434, DOI 10.3928/01477447-20160404-07
   Oh SK, 2009, ASIAN SPINE J, V3, P21, DOI 10.4184/asj.2009.3.1.21
   Rajnics P, 2002, J SPINAL DISORD TECH, V15, P24, DOI 10.1097/00024720-200202000-00004
   ROCHE MB, 1951, ANAT REC, V109, P233, DOI 10.1002/ar.1091090207
   Roussouly P, 2006, SPINE, V31, P2484, DOI 10.1097/01.brs.0000239155.37261.69
   Schwab FJ, 2013, SPINE, V38, pE803, DOI 10.1097/BRS.0b013e318292b7b9
   Selhorst M, 2019, CLIN J SPORT MED, V29, P421, DOI 10.1097/JSM.0000000000000546
   Shefi S, 2013, SPINE, V38, pE602, DOI 10.1097/BRS.0b013e31828b666b
   Vialle R, 2005, J BONE JOINT SURG AM, V87A, P260, DOI 10.2106/JBJS.D.02043
   Violas P, 2016, ORTHOP TRAUMATOL-SUR, V102, pS141, DOI 10.1016/j.otsr.2015.03.021
   Yagi Mitsuru, 2014, Spine Deform, V2, P122, DOI 10.1016/j.jspd.2013.11.002
   Yin J, 2016, CHINESE MED J-PEKING, V129, P1166, DOI 10.4103/0366-6999.181972
   Zhu F, 2014, SPINE, V39, pE140, DOI 10.1097/BRS.0000000000000069
   Zhu ZZ, 2014, SPINE, V39, pE1, DOI 10.1097/BRS.0000000000000022
NR 32
TC 4
Z9 5
U1 0
U2 5
PU NATURE PUBLISHING GROUP
PI LONDON
PA MACMILLAN BUILDING, 4 CRINAN ST, LONDON N1 9XW, ENGLAND
SN 2045-2322
J9 SCI REP-UK
JI Sci Rep
PD JUL 19
PY 2018
VL 8
AR 10956
DI 10.1038/s41598-018-29260-6
PG 9
WC Multidisciplinary Sciences
WE Science Citation Index Expanded (SCI-EXPANDED)
SC Science & Technology - Other Topics
GA GN5LY
UT WOS:000439102400012
PM 30026509
OA Green Published, gold
DA 2022-11-02
ER

PT J
AU Hutchinson, MR
AF Hutchinson, MR
TI Low back pain in elite rhythmic gymnasts
SO MEDICINE AND SCIENCE IN SPORTS AND EXERCISE
LA English
DT Article
DE injuries; spondylolysis; female; epidemiology; back extension
ID COLLEGE FOOTBALL PLAYERS; LUMBAR SPONDYLOLYSIS; INJURIES;
   SPONDYLOLISTHESIS
AB Background: Rhythmic gymnastics is a sport that blends the athleticism of a gymnast with the grace of a ballerina. The sport demands both the coordination of handling various apparatus and the flexibility to attain positions not seen in any other sport. To attain perfection and reproducibility of their routines, the athletes must practice and repeat the basic elements of their routines thousands of times. In so doing, the athlete places herself at risk of a myriad of overuse injuries, the most common being low back pain. Methods: To document the presence and severity of low back pain in elite rhythmic gymnasts, a prospective study of seven national team members was undertaken that documented injuries and complaints with daily medical reports over a 7-wk period. These findings were correlated with a retrospective review of 11 elite level gymnasts followed over a 10-month period whose complaints ultimately required evaluation by a physician. Results: Eighty-six percent of the gymnasts in the prospective study complained of back pain at some point over the course of the study. The only injury recorded that required a time loss from sport was a low back injury. The most common complaint requiring a physician's evaluation was low back pain with the diagnoses varying from muscle strains to bony stress reaction or complete fracture of the pars inter-articularis (spondylolysis). No athlete had a spondylolisthesis or ruptured disk. Two had mild scolioses which did not appear to be associated with their low back pain. Conclusions: It would appear that rhythmic gymnasts are at relative increased risk of suffering low back complaints secondary to their sport.
C1 Univ Illinois, Sports Med Serv, Dept Orthopaed, Chicago, IL 60612 USA.
RP Hutchinson, MR (通讯作者)，Univ Illinois, Sports Med Serv, Dept Orthopaed, 209 Med Sci S M-C 844 S Wolcott, Chicago, IL 60612 USA.
CR CIULLO JV, 1985, CLIN SPORT MED, V4, P95
   FERGUSON RJ, 1974, AM J SPORTS MED, V2, P63
   GARRICK JG, 1980, AM J SPORT MED, V8, P261, DOI 10.1177/036354658000800409
   GOLDBERG M, 1980, ORTHOP CLIN N AM, V11, P7171
   HALL SJ, 1986, MED SCI SPORT EXER, V18, P599
   HENSINGER RN, 1985, PEDIAT SPINE, P41
   HOWELL DW, 1984, AM J SPORT MED, V12, P278, DOI 10.1177/036354658401200407
   HUTCHINSON MR, 1995, MED SCI SPORT EXER, V27, P826
   IRELAND ML, 1987, J BONE JOINT SURG AM, V69A, P140, DOI 10.2106/00004623-198769010-00022
   JACKSON DW, 1976, CLIN ORTHOP RELAT R, P68
   MCCARROLL JR, 1986, AM J SPORT MED, V14, P404, DOI 10.1177/036354658601400513
   MICHELI LJ, 1983, CLIN SPORT MED, V2, P473
   SEMON RL, 1981, SPINE, V6, P172, DOI 10.1097/00007632-198103000-00012
   SPENCER GW, 1983, CLIN SPORTS MED, V2, P191
   YANCEY RA, 1994, PEDIAT ADOLESCENT SP, P162
NR 15
TC 70
Z9 74
U1 1
U2 23
PU LIPPINCOTT WILLIAMS & WILKINS
PI PHILADELPHIA
PA 530 WALNUT ST, PHILADELPHIA, PA 19106-3621 USA
SN 0195-9131
J9 MED SCI SPORT EXER
JI Med. Sci. Sports Exerc.
PD NOV
PY 1999
VL 31
IS 11
BP 1686
EP 1688
DI 10.1097/00005768-199911000-00027
PG 3
WC Sport Sciences
WE Science Citation Index Expanded (SCI-EXPANDED)
SC Sport Sciences
GA 256CY
UT WOS:000083709400027
PM 10589874
DA 2022-11-02
ER

PT J
AU Nagamoto, H
   Abe, M
   Konashi, Y
   Kimura, R
   Takahashi, M
   Oizumi, A
AF Nagamoto, Hideaki
   Abe, Masaya
   Konashi, Yu
   Kimura, Rei
   Takahashi, Mitsuhiro
   Oizumi, Akira
TI Rotation-related sports players demonstrate rotation-type lumbar
   spondylolysis fracture angle and decreased hip internal rotation range
   of motion
SO JOURNAL OF ORTHOPAEDICS
LA English
DT Article
DE Lumbar spondylolysis; Rotation-related sports; Spondylolysis fracture
   angle; Hip internal rotation range of motion
ID LOW-BACK-PAIN; BASEBALL PITCHERS; SPINE; SHOULDER; CHILDREN;
   PARTICIPATE; ADOLESCENCE; PREVALENCE; CHILDHOOD; DEFECTS
AB Relationship between sports and spondylolysis fracture angle (SFA), and hip internal rotation range of motion (IR ROM) between the sports groups among athletes with spondylolysis were investigated. Sports requiring repeated rotation of the trunk and hips during most aspects of the activity was defined as rotation-related sports (RRS). The SFA was defined as rotation-type or horizontal-type by using the axial view of the CT scan. Percentage of rotation type and SFA of the non-dominant side for RRS group was significantly greater than those of non-RRS group. Hip IR ROM of RRS group was significantly smaller than that of non-RRS group.
C1 [Nagamoto, Hideaki; Kimura, Rei] Tohoku Univ, Dept Orthopaed Surg, Sendai, Miyagi, Japan.
   [Nagamoto, Hideaki; Kimura, Rei; Takahashi, Mitsuhiro; Oizumi, Akira] Kurihara Centeral Hosp, Dept Orthopaed Surg, Kurihara, Miyagi, Japan.
   [Abe, Masaya] Tohoku Univ Hosp, Dept Phys Med & Rehabil, Sendai, Miyagi, Japan.
   [Konashi, Yu] Kurihara Cent Hosp, Dept Rehabil, Kurihara, Miyagi, Japan.
RP Nagamoto, H (通讯作者)，Tohoku Univ, Dept Orthopaed Surg, Aoba Ku, 1-1 Seiryo Machi, Sendai, Miyagi 9808574, Japan.
EM nagamoto@med.tohoku.ac.jp
CR Alyas F, 2007, BRIT J SPORT MED, V41, P836, DOI 10.1136/bjsm.2007.037747
   BALAGUE F, 1993, SPINE, V18, P1199, DOI 10.1097/00007632-199307000-00013
   Ben Kibler W, 2006, SPORTS MED, V36, P189, DOI 10.2165/00007256-200636030-00001
   Cohen AD, 2019, AM J SPORT MED, V47, P2816, DOI 10.1177/0363546519867934
   Fleisig GS, 2013, SPORT BIOMECH, V12, P324, DOI 10.1080/14763141.2013.838693
   Fujii K, 2004, J BONE JOINT SURG BR, V86B, P225, DOI 10.1302/0301-620X.86B2.14339
   Gosheger G, 2003, AM J SPORT MED, V31, P438, DOI 10.1177/03635465030310031901
   Hangai M, 2009, AM J SPORT MED, V37, P149, DOI 10.1177/0363546508323252
   Harreby M, 1999, EUR SPINE J, V8, P444, DOI 10.1007/s005860050203
   Harris-Hayes M, 2009, J SPORT REHABIL, V18, P60, DOI 10.1123/jsr.18.1.60
   Laudner K, 2013, INT J SPORTS PHYS TH, V8, P777
   Almeida GPL, 2012, MANUAL THER, V17, P231, DOI 10.1016/j.math.2012.01.004
   MORITA T, 1995, J BONE JOINT SURG BR, V77B, P620, DOI 10.1302/0301-620X.77B4.7615609
   Mosler AB, 2020, BRIT J SPORT MED, V54, P702, DOI 10.1136/bjsports-2019-101457
   Murray E, 2009, PHYS THER SPORT, V10, P131, DOI 10.1016/j.ptsp.2009.08.002
   Nadler SF, 2002, MED SCI SPORT EXER, V34, P9, DOI 10.1097/00005768-200201000-00003
   Nussbaumer S, 2010, BMC MUSCULOSKEL DIS, V11, DOI 10.1186/1471-2474-11-194
   Oliver GD, 2010, J STRENGTH COND RES, V24, P3241, DOI 10.1519/JSC.0b013e3181cc22de
   Popovich JM, 2013, SPINE J, V13, P1581, DOI 10.1016/j.spinee.2013.04.011
   Redmond JM, 2015, ORTHOPEDICS, V38, P49, DOI 10.3928/01477447-20150105-07
   Ruiz-Cotorro A, 2006, BRIT J SPORT MED, V40, P441, DOI 10.1136/bjsm.2005.023960
   Saifuddin A, 1998, J BONE JOINT SURG BR, V80B, P208, DOI 10.1302/0301-620X.80B2.8219
   Sairyo K, 2003, AM J SPORT MED, V31, P606, DOI 10.1177/03635465030310042201
   Sairyo K, 2009, J BONE JOINT SURG BR, V91B, P206, DOI 10.1302/0301-620X.91B2.21256
   Sairyo K, 2004, INTERNET J SPINE SUR, V1, P1
   Sakai T, 2010, J ORTHOP SCI, V15, P281, DOI 10.1007/s00776-010-1454-4
   Sato T, 2008, EUR SPINE J, V17, P1441, DOI 10.1007/s00586-008-0788-5
   Shimamura KK, 2015, INT J SPORTS PHYS TH, V10, P1
   Singh H, 2018, J APPL BIOMECH, V34, P429, DOI 10.1123/jab.2017-0230
   Skoffer B, 2008, EUR SPINE J, V17, P373, DOI 10.1007/s00586-007-0583-8
   Soler T, 2000, AM J SPORT MED, V28, P57, DOI 10.1177/03635465000280012101
   Tak IJR, 2020, PHYS THER SPORT, V45, P30, DOI 10.1016/j.ptsp.2020.06.003
   Tak I, 2017, BRIT J SPORT MED, V51, P1611, DOI 10.1136/bjsports-2016-096619
   Teruya S, 2020, J SPINE RES, V11, P22, DOI [10.34371/jspineres.2019-0010, DOI 10.34371/JSPINERES.2019-0010]
   Vad VB, 2004, AM J SPORT MED, V32, P494, DOI 10.1177/0363546503261729
   Vad VB, 2003, J SCI MED SPORT, V6, P71, DOI 10.1016/S1440-2440(03)80010-5
   Van Dillen LR, 2008, PHYS THER SPORT, V9, P72, DOI 10.1016/j.ptsp.2008.01.002
   WELCH CM, 1995, J ORTHOP SPORT PHYS, V22, P193, DOI 10.2519/jospt.1995.22.5.193
   WILTSE LL, 1975, J BONE JOINT SURG AM, VA 57, P17, DOI 10.2106/00004623-197557010-00003
   Young J L, 1996, J Back Musculoskelet Rehabil, V7, P5, DOI 10.3233/BMR-1996-7103
NR 40
TC 0
Z9 0
U1 0
U2 1
PU ELSEVIER
PI AMSTERDAM
PA RADARWEG 29, 1043 NX AMSTERDAM, NETHERLANDS
SN 0972-978X
J9 J ORTHOP
JI J. Orthop.
PD NOV-DEC
PY 2021
VL 28
BP 101
EP 106
DI 10.1016/j.jor.2021.11.010
EA DEC 2021
PG 6
WC Orthopedics
WE Emerging Sources Citation Index (ESCI)
SC Orthopedics
GA XJ3MY
UT WOS:000726697800006
PM 34898928
DA 2022-11-02
ER

PT J
AU Lau, D
   Lee, JG
   Han, SJ
   Lu, DC
   Chou, D
AF Lau, Darryl
   Lee, Jasmine G.
   Han, Seunggu J.
   Lu, Daniel C.
   Chou, Dean
TI Complications and perioperative factors associated with learning the
   technique of minimally invasive transforaminal lumbar interbody fusion
   (TLIF)
SO JOURNAL OF CLINICAL NEUROSCIENCE
LA English
DT Article
DE Complications; Learning curve; Minimally invasive transforaminal lumbar
   interbody fusion; Open transforaminal lumbar interbody fusion;
   Perioperative complications; TLIF
ID BACK MUSCLE INJURY; SPINE SURGERY; POSTERIOR; SPONDYLOLISTHESIS;
   PERFORMANCE; HUMANS
AB Before the advent of minimally invasive spine surgery (MI5), open transforaminal lumbar interbody fusion (TLIF) was performed to treat spondylosis, spondylolisthesis, and spondylolysis. Minimally invasive TLIF has recently become more popular based upon the premise that a smaller, less traumatic incision should afford better recovery and outcomes. However, the learning curve associated with this technique must be considered. To analyze the perioperative factors associated with the learning curve in patients who underwent MIS TLIF versus open TLIF, we identified 22 patients who underwent TLIF from 2005 to 2008 within levels L4-S1 by the senior author (D.C.). Patients were subdivided into two groups according to whether they underwent: (i) MIS TLIF (10 patients, the first MIS TLIF procedures performed by D.C.); or (ii) open TLIF (12 patients). Preoperative, perioperative and postoperative factors were evaluated. Patients who underwent MIS TLIF had a statistically significant lower intraoperative transfusion rate, and rate of required postoperative surgical drains; and shorter periods of required drainage, and time to ambulation. However, the MIS TLIF group tended to have a higher rate of complications, which might have been associated with the learning curve. Both groups had a minimum of 1-year follow-up. (C) 2010 Elsevier Ltd. All rights reserved.
C1 [Lau, Darryl; Lee, Jasmine G.; Han, Seunggu J.; Chou, Dean] Univ Calif San Francisco, Dept Neurosurg, San Francisco, CA 94143 USA.
   [Lu, Daniel C.] Univ Calif Los Angeles, Dept Neurosurg, Los Angeles, CA USA.
RP Chou, D (通讯作者)，Univ Calif San Francisco, Dept Neurosurg, 505 Parnassus Ave,Box 0112, San Francisco, CA 94143 USA.
EM choud@neurosurg.ucsf.edu
OI Han, Seunggu Jude/0000-0002-6944-3745
CR Dhall SS, 2008, J NEUROSURG-SPINE, V9, P560, DOI 10.3171/SPI.2008.9.08142
   Drury T, 2009, SPINE, V34, P2812, DOI 10.1097/BRS.0b013e3181b4836e
   Durai R, 2010, AORN J, V91, P272
   Durai Rajaraman, 2010, AORN J, V91, P266, DOI 10.1016/j.aorn.2009.09.024
   Gejo R, 1999, SPINE, V24, P1023, DOI 10.1097/00007632-199905150-00017
   Ghahreman A, 2010, NEUROSURGERY, V66, P296, DOI 10.1227/01.NEU.0000363600.24074.D0
   Glassman SD, 1998, J SPINAL DISORD, V11, P383
   Harms JG, 1998, ORTHOP TRAUMATOL, V6, P88
   Humphreys SC, 2001, SPINE, V26, P567
   KAWAGUCHI Y, 1994, SPINE, V19, P2598, DOI 10.1097/00007632-199411001-00018
   Kawaguchi Y, 1996, SPINE, V21, P941, DOI 10.1097/00007632-199604150-00007
   Lettice JJ, 2005, SPINE, V30, P675, DOI 10.1097/01.brs.0000155418.21183.ec
   Mummaneni PV, 2005, NEUROSURGERY, V57, P256, DOI 10.1227/01.NEU.0000176408.95304.F3
   Ozgur BM, 2005, EUR SPINE J, V14, P887, DOI 10.1007/s00586-005-0941-3
   Park P, 2008, NEUROSURG FOCUS, V25, DOI 10.3171/FOC/2008/25/8/E16
   Parker MJ, 2007, COCHRANE DB SYST REV, DOI 10.1002/14651858.CD001825.pub2
   Peng Chan Wearn Benedict, 2009, Spine (Phila Pa 1976), V34, P1385, DOI 10.1097/BRS.0b013e3181a4e3be
   Schizas C, 2009, INT ORTHOP, V33, P1683, DOI 10.1007/s00264-008-0687-8
   Schwender JD, 2005, J SPINAL DISORD TECH, V18, pS1, DOI 10.1097/01.bsd.0000132291.50455.d0
   SIHVONEN T, 1993, SPINE, V18, P575, DOI 10.1097/00007632-199304000-00009
   Styf JR, 1998, SPINE, V23, P354, DOI 10.1097/00007632-199802010-00014
NR 21
TC 91
Z9 110
U1 1
U2 12
PU ELSEVIER SCI LTD
PI OXFORD
PA THE BOULEVARD, LANGFORD LANE, KIDLINGTON, OXFORD OX5 1GB, OXON, ENGLAND
SN 0967-5868
J9 J CLIN NEUROSCI
JI J. Clin. Neurosci.
PD MAY
PY 2011
VL 18
IS 5
BP 624
EP 627
DI 10.1016/j.jocn.2010.09.004
PG 4
WC Clinical Neurology; Neurosciences
WE Science Citation Index Expanded (SCI-EXPANDED)
SC Neurosciences & Neurology
GA 753XM
UT WOS:000289813900006
PM 21349719
DA 2022-11-02
ER

PT J
AU Mutchnick, IS
   Clegg, TE
   Carreon, LY
   Puno, RM
AF Mutchnick, Ian S.
   Clegg, Travis E.
   Carreon, Leah Y.
   Puno, Rolando M.
TI Motion segment-sparing repair of symptomatic chronic pars defects
   Clinical article
SO JOURNAL OF NEUROSURGERY-SPINE
LA English
DT Article
DE pediatric; spine fusion; pars defect; spondylolysis; lumbar spine
ID NONOPERATIVE TREATMENT; CONSERVATIVE TREATMENT; NATURAL-HISTORY;
   SPONDYLOLYSIS; SPONDYLOLISTHESIS; INTERARTICULARIS
AB Object. The current standard of care for symptomatic chronic spondylolysis (SP) is a one-level posterior spinal fusion for defects at L-5 or direct pars repair (motion segment sparing) for more rostra! SP in younger patients and if no disc degeneration or listhesis is present. Since many patients with SP undergoing operative repair are young, a procedure with the lowest biomechanical profile is desirable, and direct pars repair is recommended. The authors here explore the limits of direct pars repair.
   Methods. A retrospective review of all patients who underwent direct repair of SP between 2002 and 2009 was performed. Data were analyzed for predictors of symptom relief and radiographic fusion failure.
   Results. Of 49 patients, only 7 required a reoperation to treat clinical symptoms, and 6 of them were female (p = 0.049). In all cases of treatment failure, the patient had bilateral L-5 SP. Patients with a slip percentage as high as 30% experienced radiographic fusion and symptom relief. Disc degeneration (measured using the Modified Pfirrmann Scale) did not predict symptom persistence or radiographic fusion failure. Patients with high-grade disc disease experienced symptom relief. The authors found no predictors of treatment failure.
   Conclusions. The number of patients undergoing motion segment sparing fusions of symptomatic chronic SP can be safely increased to include patients with Grade I spondylolisthesis as well as high-grade disc disease. Female patients with bilateral L-5 SP and low lordotic angles may be better served by a posterior spinal fusion from L-5 to S-1. (DOI: 10.3171/2011.4.SPINE10324)
C1 [Carreon, Leah Y.; Puno, Rolando M.] Norton Leatherman Spine Ctr, Louisville, KY 40202 USA.
   [Mutchnick, Ian S.] Norton Neurosci Inst, Dept Neurosurg, Louisville, KY USA.
   [Clegg, Travis E.; Puno, Rolando M.] Univ Louisville, Sch Med, Dept Orthopaed Surg, Louisville, KY 40292 USA.
RP Carreon, LY (通讯作者)，Norton Leatherman Spine Ctr, 210 E Gray St,Suite 900, Louisville, KY 40202 USA.
EM leah.carreon@nortonhealthcare.org
RI Carreon, Leah/AAM-6577-2021
OI Carreon, Leah/0000-0002-7685-9036
CR Beutler WJ, 2003, SPINE, V28, P1027, DOI 10.1097/00007632-200305150-00014
   BLANDA J, 1993, J SPINAL DISORD, V6, P406, DOI 10.1097/00002517-199306050-00007
   FREDRICKSON BE, 1984, J BONE JOINT SURG AM, V66A, P699, DOI 10.2106/00004623-198466050-00008
   Fujii K, 2004, J BONE JOINT SURG BR, V86B, P225, DOI 10.1302/0301-620X.86B2.14339
   Griffith JF, 2007, SPINE, V32, pE708, DOI 10.1097/BRS.0b013e31815a59a0
   GROGAN JP, 1982, RADIOLOGY, V145, P737, DOI 10.1148/radiology.145.3.7146406
   Hu Serena S, 2008, Instr Course Lect, V57, P431
   Masharawi Y, 2007, EUR SPINE J, V16, P993, DOI 10.1007/s00586-007-0328-8
   MERBS CF, 1995, SPINE, V20, P2328, DOI 10.1097/00007632-199511000-00011
   MICHELI LJ, 1995, ARCH PEDIAT ADOL MED, V149, P15, DOI 10.1001/archpedi.1995.02170130017004
   ROSSI F, 1990, J SPORT MED PHYS FIT, V30, P450
   Standaert CJ, 2000, BRIT J SPORT MED, V34, P415, DOI 10.1136/bjsm.34.6.415
   STEWART TD, 1953, J BONE JOINT SURG AM, V35-A, P937, DOI 10.2106/00004623-195335040-00012
   Sys J, 2001, EUR SPINE J, V10, P498, DOI 10.1007/s005860100326
   Ward CV, 2007, SPINE, V32, pE85, DOI 10.1097/01.brs.0000252200.66545.43
   Ward CV, 2005, SPINE, V30, P1808, DOI 10.1097/01.brs.0000174273.85164.67
   WILTSE LL, 1983, J BONE JOINT SURG AM, V65, P768, DOI 10.2106/00004623-198365060-00007
NR 17
TC 3
Z9 3
U1 0
U2 2
PU AMER ASSOC NEUROLOGICAL SURGEONS
PI ROLLING MEADOWS
PA 5550 MEADOWBROOK DRIVE, ROLLING MEADOWS, IL 60008 USA
SN 1547-5654
J9 J NEUROSURG-SPINE
JI J. Neurosurg.-Spine
PD AUG
PY 2011
VL 15
IS 2
BP 159
EP 163
DI 10.3171/2011.4.SPINE10324
PG 5
WC Clinical Neurology; Surgery
WE Science Citation Index Expanded (SCI-EXPANDED)
SC Neurosciences & Neurology; Surgery
GA 797RL
UT WOS:000293145200011
PM 21529202
DA 2022-11-02
ER

PT J
AU Kalanithi, PS
   Patil, CG
   Boakye, M
AF Kalanithi, Paul S.
   Patil, Chirag G.
   Boakye, Maxwell
TI National Complication Rates and Disposition After Posterior Lumbar
   Fusion for Acquired Spondylolisthesis
SO SPINE
LA English
DT Article
DE lumbar spondylolisthesis; outcomes; complications; NIS database; lumbar
   fusion; interbody fusion
ID 3 SURGICAL TECHNIQUES; SPINE-STUDY-GROUP; LOW-BACK-PAIN; DEGENERATIVE
   SPONDYLOLISTHESIS; ELDERLY PATIENTS; SURGERY; STENOSIS; MORTALITY;
   INSTRUMENTATION; DECOMPRESSION
AB Study Design. Database study using Nationwide Inpatient Sample (NIS) administrative data from 1993 to 2002.
   Objective. To determine rates of in-hospital complications and complex disposition for patients undergoing posterior lumbar fusion for degenerative spondylolisthesis, and the association of demographic factors.
   Summary of Background Data. Spondylolisthesis affects primarily elderly populations. Recent data suggests a benefit of surgical treatment for acquired lumbar spondylolisthesis. However, the risks of these procedures, and the impact of patient demographics on risk, have not been nationally quantified.
   Methods. Data from 66,601 patients in the NIS (1993 2002) with diagnostic and procedure codes specifying posterior lumbar fusion for acquired spondylolisthesis were included. Patients were grouped by age, sex, race, number of comorbidities, hospital size, and time period of procedure. Multivariate analysis correlated patient and hospital characteristics with complex disposition and complications.
   Results. Mortality rate was 0.15%. Eleven percent of patients had one or more in-hospital complications; overall complication rate was 13 per 100 operations. Hematoma/seroma (5.4 per 100) was the most common complication, followed by pulmonary (2.6), renal (1.8), and cardiac (1.2) complications. Infection and neurologic injury occurred in <1% of patients. Older patients and those with a number of comorbidities had greater rates of inhospital complication and complex disposition. Compared to those aged 45 to 64, patients aged 65 to 84 were almost 70% more likely to have complications (OR: 1.67) and 5 times as likely to have complex disposition (OR: 5.84). Having 3 or greater comorbidities, compared to no comorbidities, was also associated with increased risk of complication (OR: 1.6) and complex disposition (OR: 2.3).
   Conclusion. Posterior lumbar fusion for acquired lumbar spondylolisthesis is safe. However, age and comorbidity independently increase in-hospital complications and complex disposition. These data may improve national estimates of surgical risk, patient selection, informed consent, and cost-efficacy analysis for posterior lumbar fusion operations for acquired spondylolisthesis.
C1 [Kalanithi, Paul S.; Patil, Chirag G.; Boakye, Maxwell] Stanford Univ, Med Ctr, Dept Neurosurg, Palo Alto, CA 94304 USA.
RP Kalanithi, PS (通讯作者)，Stanford Univ, Med Ctr, Dept Neurosurg, 300 Pasteur Dr, Stanford, CA 94305 USA.
EM pkalanithi@stanford.edu
RI Kalanithi, Paul/B-1074-2012
OI Patil, Chirag/0000-0001-9068-1898
CR Benz RJ, 2001, CLIN ORTHOP RELAT R, P116
   Ciol MA, 1996, J AM GERIATR SOC, V44, P285, DOI 10.1111/j.1532-5415.1996.tb00915.x
   Daubs MD, 2007, SPINE, V32, P2238, DOI 10.1097/BRS.0b013e31814cf24a
   Deyo RA, 2005, SPINE, V30, P1441, DOI 10.1097/01.brs.0000166503.37969.8a
   DEYO RA, 1993, SPINE, V18, P1463
   DEYO RA, 1992, J BONE JOINT SURG AM, V74A, P536, DOI 10.2106/00004623-199274040-00009
   Elixhauser A, 1998, MED CARE, V36, P8, DOI 10.1097/00005650-199801000-00004
   Fenton JJ, 2007, SPINE, V32, P471, DOI 10.1097/01.brs.0000255809.95593.3b
   Fritzell P, 2002, SPINE, V27, P1131, DOI 10.1097/00007632-200206010-00002
   Fritzell P, 2003, EUR SPINE J, V12, P178, DOI 10.1007/s00586-002-0493-8
   Hanan EL, 1999, SURGERY, V125, P223
   Katz JN, 1999, SPINE, V24, P2229, DOI 10.1097/00007632-199911010-00010
   Kuntz KM, 2000, SPINE, V25, P1132, DOI 10.1097/00007632-200005010-00015
   Mardjetko S, 2005, SPINE, V30, pS3, DOI 10.1097/01.brs.0000155556.32449.ae
   MARDJETKO SM, 1994, SPINE, V19, pS2256, DOI 10.1097/00007632-199410151-00002
   Mochida J, 1999, CLIN ORTHOP RELAT R, P126
   OLDRIDGE NB, 1994, AM J PUBLIC HEALTH, V84, P1292, DOI 10.2105/AJPH.84.8.1292
   Raffo CS, 2006, SPINE, V31, P99, DOI 10.1097/01.brs.0000192678.25586.e5
   Resnick DK, 2007, SPINE, V32, pS15, DOI 10.1097/BRS.0b013e318053d4b4
   Resnick DK, 2005, J NEUROSURG-SPINE, V2, P679, DOI 10.3171/spi.2005.2.6.0679
   Weinstein JN, 2007, NEW ENGL J MED, V356, P2257, DOI 10.1056/NEJMoa070302
   Zheng FY, 2002, SPINE, V27, P818, DOI 10.1097/00007632-200204150-00008
   Zheng FY, 2001, J SPINAL DISORD, V14, P518, DOI 10.1097/00002517-200112000-00011
NR 23
TC 132
Z9 135
U1 0
U2 5
PU LIPPINCOTT WILLIAMS & WILKINS
PI PHILADELPHIA
PA TWO COMMERCE SQ, 2001 MARKET ST, PHILADELPHIA, PA 19103 USA
SN 0362-2436
EI 1528-1159
J9 SPINE
JI SPINE
PD AUG 15
PY 2009
VL 34
IS 18
BP 1963
EP 1969
DI 10.1097/BRS.0b013e3181ae2243
PG 7
WC Clinical Neurology; Orthopedics
WE Science Citation Index Expanded (SCI-EXPANDED)
SC Neurosciences & Neurology; Orthopedics
GA 490GA
UT WOS:000269486100012
PM 19652635
DA 2022-11-02
ER

PT J
AU Khaflie, M
   Dauzac, C
   Lenior, T
   Magino, B
AF Khaflie, M.
   Dauzac, C.
   Lenior, T.
   Magino, B.
TI Isthmic spondylolisthesis treated with circumferential arthrodesis (ALIF
   and posterior fixation): correction, fusion and indirect decompression
SO ACTA ORTHOPAEDICA BELGICA
LA English
DT Article
DE Isthmic spondylolisthesis; circumferential fusion; indirect
   decompression
ID LUMBAR INTERBODY FUSION; SPONDYLOLYSIS
AB There is no consensus regarding the choice of the surgical technique for isthmic spondylolisthesis treatment, although they all aim to a common goal, achieving fusion at the index level while restoring an appropriate lordosis and remove potential radicular compression. Analyze outcome of circumferential arthrodesis (CA) with ALIF (Anterior Lumbar Interbody Fusion) and pedicle screw fixation for the treatment of all-grade isthmic spondylolisthesis, with indirect neurological decompression. Retrospective study of isthmic spondylolisthesis treated with CA, with one-year follow-up. Clinical scores were collected at one year: VAS-L, VAS-R and ODI. Pelvic parameters, L4-S1 lordosis and at index and adjacent levels, and lumbo-sacral angle (LSA) were measured preand post-operatively and at last follow-up. Foraminal surface and diameters were measured preoperatively and at follow-up on CT-Scan. Level of evidence: IV. 87 patients were included. Mean VAS-L was 2.3, mean VAS-R was 1, and mean ODI was 13.8%. 10% of the patients presented a high-grade spondylolisthesis and 50% a grade II. Mean lordosis at index level shifted from 6 degrees to 18 degrees, L4-S1 lordosis increased from 37 to 45 degrees and LSA shifted from 116 to 125 degrees (p<0.001). The foraminal surface increased from 50mm2 to 70mm(2) at last follow-up mostly through the supero-inferior diameter, shifting from 7.4mm to 9.5mm (p<0.001). In LSA<90 degrees group, mean correction was 20 degrees at index level, 13 degrees at L4-S1 and 21 degrees for LSA versus 11 degrees, 8 degrees and 8 degrees respectively in LSA>90 degrees group (p<0.001). Fusion rate was estimated at 96.5%. One infection, 5 sympathetic dysfunctions, one retrograde ejaculation, one iliac vein injury, one incisional hernia, one lateral femoral cutaneous nerve injury and two adjacent syndromes have been noted. CA is an efficient technique for the treatment of isthmic spondylolisthesis of all grades, with an acceptable rate of complications. It allows a restoration of the regional lordosis as well as a foraminal widening, avoiding additional decompression.
C1 [Khaflie, M.; Dauzac, C.; Lenior, T.; Magino, B.] Clin Med Chirurg Ambroise Pare, Neuilly Sur Seine, France.
   [Khaflie, M.; Lenior, T.] Hop Europeen Georges Pompidou, Paris, France.
RP Khaflie, M (通讯作者)，Clin Med Chirurg Ambroise Pare, Neuilly Sur Seine, France.; Khaflie, M (通讯作者)，Hop Europeen Georges Pompidou, Paris, France.
EM marc.khalife@aphp.fr
CR Agabegi SS, 2010, SPINE J, V10, P530, DOI 10.1016/j.spinee.2010.02.023
   Beutler WJ, 2003, SPINE, V28, P1027, DOI 10.1097/00007632-200305150-00014
   Boissiere L, 2013, ORTHOP TRAUMATOL-SUR, V99, P945, DOI 10.1016/j.otsr.2013.09.003
   Carragee EJ, 1997, J BONE JOINT SURG AM, V79A, P1175, DOI 10.2106/00004623-199708000-00009
   Dubousset J, 1997, CLIN ORTHOP RELAT R, P77
   Farah K, 2018, ORTHOP TRAUMATOL-SUR, V104, P575, DOI 10.1016/j.otsr.2018.02.004
   Heary Robert F, 2002, Neurosurg Focus, V13, pE3
   Jacobs WCH, 2006, EUR SPINE J, V15, P391, DOI 10.1007/s00586-005-1021-4
   Kone N, 2017, NEUROCHIRURGIE, V63, P74, DOI 10.1016/j.neuchi.2017.01.005
   Labelle H, 2004, SPINE, V29, P2049, DOI 10.1097/01.brs.0000138279.53439.cc
   Luo JQ, 2017, CLIN SPINE SURG, V30, pE915, DOI 10.1097/BSD.0000000000000297
   Noorian S, 2018, SPINE J, V18, P1441, DOI 10.1016/j.spinee.2018.04.022
   Spruit M, 2002, EUR SPINE J, V11, P428, DOI 10.1007/s00586-002-0400-3
   Tamburrelli FC, 2018, EUR SPINE J, V27, P237, DOI 10.1007/s00586-018-5627-8
   Tye EY, 2018, SPINE J, V18, P464, DOI 10.1016/j.spinee.2017.08.227
   Wang SJ, 2014, ARCH ORTHOP TRAUM SU, V134, P777, DOI 10.1007/s00402-014-1985-9
   WILTSE LL, 1975, J BONE JOINT SURG AM, VA 57, P17, DOI 10.2106/00004623-197557010-00003
   Zhang Chao, 2015, Zhongguo Xiu Fu Chong Jian Wai Ke Za Zhi, V29, P179
NR 18
TC 0
Z9 0
U1 1
U2 1
PU ACTA MEDICA BELGICA
PI BRUSSELS
PA AVENUE WINSTON CHURCHILL, WINSTON CHURCHILL-LAAN, 11 BOX 30, B-1180
   BRUSSELS, BELGIUM
SN 0001-6462
J9 ACTA ORTHOP BELG
JI Acta Orthop. Belg.
PD DEC
PY 2021
VL 87
IS 4
BP 787
EP 794
PG 8
WC Orthopedics
WE Science Citation Index Expanded (SCI-EXPANDED)
SC Orthopedics
GA ZO6LB
UT WOS:000765838300022
PM 35172449
OA Bronze
DA 2022-11-02
ER

PT J
AU Kajiura, K
   Katoh, S
   Sairyo, K
   Ikata, T
   Goel, VK
   Murakami, RI
AF Kajiura, K
   Katoh, S
   Sairyo, K
   Ikata, T
   Goel, VK
   Murakami, RI
TI Slippage mechanism of pediatric spondylolysis - Biomechanical study
   using immature calf spines
SO SPINE
LA English
DT Article; Proceedings Paper
CT 3rd Joint Meeting of the
   Japanese-Spine-Research-Society/North-American-Spine-Society
CY JUL 23-27, 2000
CL WAIKOLOA, HI
SP Japanese Spine Res Soc, N Amer Spine Soc
DE biomechanics; growth plate; slippage; spine; spondylolysis
ID SPONDYLOLISTHESIS; CHILDREN; ADOLESCENTS; ETIOLOGY
AB Study Design. This study analyzed the skeletal-age-dependent strength of the lumbar growth plate to resist anterior shearing forces using the MTS system in the immature calf spine with pars defects.
   Objective. To clarify the pathomechanism of the skeletal-age-dependent incidence of slippage in pediatric patients with pars defects by comparing the strength of the lumbar growth plate among three skeletal age groups.
   Summary of Background Data. Isthmic spondylolisthesis occurs and progresses more frequently during the growth period, whereas it is rare afterward. However, little evidence has been demonstrated to elucidate the etiology.
   Methods. For this study, 15 lumbar functional spine units were divided into three groups according to their skeletal ages. Five were from neonates (Group 1), five from calves approximately 2 months old (Group 2), and five from calves about 24 months old (Group 3). An anterior shearing force was applied to each specimen until failure, after bilateral pars defects were created. Failure load (newtons) and displacement at failure (millimeters) were calculated from the load-displacement curve. The site of failure was confirmed by plain radiograph.
   Results. All 15 functional spine units failed at the growth plate. The failure load was 242.79 +/- 46.05 N in Group 1, 986.40 +/- 124.16 N in Group 2, and 2024.54 +/- 245.53 N in Group 3. Statistically significant differences were found among the three groups (P < 0.05). The displacement at failure was 7.52 +/- 1.84 mm in Group 1, 11.10 +/- 2.30 mm in Group 2, and 8.15 +/- 2.66 mm in Group 3. There were no significant differences among the groups.
   Conclusions. The results indicate that the strength of the growth plate, the weakest link in this model, against anterior shearing forces depends on the skeletal maturity, and that the biomechanical weakness of the growth plate plays an important role in the slippage mechanism.
C1 Univ Tokushima, Dept Orthoped Surg, Sch Med, Fac Engn, Tokushima 7708503, Japan.
   Univ Toledo, Dept Bioengn, Toledo, OH 43606 USA.
   Univ Tokushima, Fac Engn, Dept Mech Engn, Tokushima 770, Japan.
RP Katoh, S (通讯作者)，Univ Tokushima, Dept Orthoped Surg, Sch Med, Fac Engn, 3-18-15 Kuramoto, Tokushima 7708503, Japan.
EM skatoh@clin.med.tokushima-u.ac.jp
RI Katoh, Shinsuke/V-8137-2019
CR BOXALL D, 1979, J BONE JOINT SURG AM, V61, P479, DOI 10.2106/00004623-197961040-00001
   BRIGHT RW, 1974, J BONE JOINT SURG AM, VA 56, P688, DOI 10.2106/00004623-197456040-00004
   Dandy D J, 1971, J Bone Joint Surg Br, V53, P578
   FARFAN HF, 1976, CLIN ORTHOP RELAT R, P40
   FREDRICKSON BE, 1984, J BONE JOINT SURG AM, V66A, P699, DOI 10.2106/00004623-198466050-00008
   FRIBERG S, 1939, ACTA CHIR SCAND S, V55
   Ikata T, 1996, AM J SPORT MED, V24, P94, DOI 10.1177/036354659602400117
   KATOH S, 1997, P N AM SPIN SOC M NE, P222
   Konz R J, 2001, Spine (Phila Pa 1976), V26, pE38, DOI 10.1097/00007632-200102150-00003
   LAURENT IF, 1958, ACTA ORTHOP SCAND S, V35
   LAURENT L. E., 1961, ACTA ORTHOPAED SCAND, V31, P45
   MORITA T, 1995, J BONE JOINT SURG BR, V77B, P620, DOI 10.1302/0301-620X.77B4.7615609
   Sairyo K, 1998, SPINE, V23, P1442, DOI 10.1097/00007632-199807010-00002
   SAIRYO K, 2001, IN PRESS SPINE J, V1
   SEITSALO S, 1991, SPINE, V16, P417, DOI 10.1097/00007632-199104000-00004
   WILTSE LL, 1962, J BONE JOINT SURG AM, V44, P539, DOI 10.2106/00004623-196244030-00011
   WILTSE LL, 1976, CLIN ORTHOP RELAT R, V117, P23
NR 17
TC 44
Z9 45
U1 0
U2 2
PU LIPPINCOTT WILLIAMS & WILKINS
PI PHILADELPHIA
PA TWO COMMERCE SQ, 2001 MARKET ST, PHILADELPHIA, PA 19103 USA
SN 0362-2436
EI 1528-1159
J9 SPINE
JI SPINE
PD OCT 15
PY 2001
VL 26
IS 20
BP 2208
EP 2212
DI 10.1097/00007632-200110150-00010
PG 5
WC Clinical Neurology; Orthopedics
WE Science Citation Index Expanded (SCI-EXPANDED); Conference Proceedings Citation Index - Science (CPCI-S)
SC Neurosciences & Neurology; Orthopedics
GA 482DG
UT WOS:000171559100008
PM 11725252
DA 2022-11-02
ER

PT J
AU Borni, M
   Belmabrouk, H
   Kammoun, B
   Boudawara, MZ
AF Borni, Mehdi
   Belmabrouk, Houda
   Kammoun, Brahim
   Boudawara, Mohamed Zaher
TI Evaluation of functional outcomes of lumbar and lumbosacral isthmic and
   degenerative spondylolisthesis treated surgically
SO INTERDISCIPLINARY NEUROSURGERY-ADVANCED TECHNIQUES AND CASE MANAGEMENT
LA English
DT Article
DE Spondylolisthesis; Arthrodesis; Osteosynthesis; Anterior approach;
   Posterior approach
ID POSTERIOR INTERBODY FUSION; PEDICLE SCREW PLACEMENT; POSTEROLATERAL
   FUSION; SPINAL STENOSIS; PLUS FUSION; FIXATION; COMPLICATIONS;
   SPONDYLOLYSIS; ARTHRODESIS; LAMINECTOMY
AB Background: Spondylolisthesis (SPL) is defined as the displacement of the vertebral body of a lumbar vertebra relative to the overlying or underlying vertebra.
   Purpose: To describe the epidemiological, clinical, radiological, therapeutic, and evolutionary aspects of patients presenting to our clinic with SPL, and to review the current litterature related to management of SPL, to review the role the imaging in establishing the diagnosis and to review choice the therapeutic modalities, including various surgical techniques, and finally, to assess the functionnel outcomes of these patients.
   Patients and methods: From January 2012 to December 2017 we performed a retrospective review on a series of 34 patients undergoing surgery for SPL in the neurosurgery department of the Habib Bourguiba University hospital center in Sfax (Tunisia). The operative technique was tailored for each patient individually and consisted of lumbar decompression, posterior lumbar fusion (PLF) or posterior lumbar interbody fusion (PLIF). We adopted the Witzel criteria to assess the post-operative outcomes of patients.
   Results: The mean age of the patients was 49.5 years. Neurological examination was normal in 18 patients (52.9%). The mean duration of symptoms was 24 months. We did not find significant association between the degree of slippage according to Meyrding classification and impaired neurological examination (p = 0.67). Laminectomy and spino-lamino-arthrectomy were performed in 27 patients (79.4%). Five patients underwent PLIF (15.1%), 15 patients underwent PLF (45.4%), 1 patient underwent lateral arthrodesis (3.1%) and 12 patients didn't underwent arthrodesis (36, 4%). Postoperative functional results were independent of age, type of SPL, Meyrding grade, neurological decompression, type of arthrodesis, and use of instrumentation.
   Conclusion: We have presented our diagnostic and surgical experience for managing patients with SPL in a developing country.
C1 [Borni, Mehdi; Kammoun, Brahim; Boudawara, Mohamed Zaher] UHC Habib Bourguiba, Dept Neurosurg, Sfax, Tunisia.
   [Belmabrouk, Houda] RH Mohamed Ben Sassi, Dept Neurosurg, Gabes, Tunisia.
RP Borni, M (通讯作者)，UHC Habib Bourguiba, Dept Neurosurg, Sfax, Tunisia.
EM borni.mehdi13@gmail.com; belmabrouk-houda@hotmail.fr;
   kammoun.brahim28@gmail.com; zaher.boudawara@rns.tn
CR Agabegi SS, 2010, SPINE J, V10, P530, DOI 10.1016/j.spinee.2010.02.023
   Ali Y, 2012, J ORTHOP SURG-HONG K, V20, P371, DOI 10.1177/230949901202000323
   BANWART JC, 1995, SPINE, V20, P1055, DOI 10.1097/00007632-199505000-00012
   Campbell RC, 2017, GLOB SPINE J, V7, P482, DOI 10.1177/2192568217701103
   Chen Z., 2017, DECOMPRESSION ALONE
   Civit T., 2015, TRAITEMENT CHIRURG S, V9743, P1
   Crawford CH, 2011, SPINE, V36, P1065, DOI 10.1097/BRS.0b013e3181e8afa0
   Csecsei GI, 2000, SURG NEUROL, V53, P2, DOI 10.1016/S0090-3019(99)00198-6
   Dai LY, 2001, EUR SPINE J, V10, P78, DOI 10.1007/s005860000205
   Dehoux Emile, 2004, Acta Orthop Belg, V70, P578
   Detwiler PW, 2000, ADV TECH STAND NEUR, V26, P331
   DEYO RA, 1992, J BONE JOINT SURG AM, V74A, P536, DOI 10.2106/00004623-199274040-00009
   DICK W, 1994, ORTHOPADE, V23, P45
   DICKMAN CA, 1992, J NEUROSURG, V77, P860, DOI 10.3171/jns.1992.77.6.0860
   Driscoll C, 2011, EUR SPINE J, V20, P1711, DOI [10.1007/s00586-011-1801-y, 10.1007/s00586-011-1932-1]
   Ekman P, 2007, SPINE, V32, P2178, DOI 10.1097/BRS.0b013e31814b1bd8
   EPSTEIN BS, 1977, RADIOL CLIN N AM, V15, P275
   ESSES SI, 1993, SPINE, V18, P2231, DOI 10.1097/00007632-199311000-00015
   Farfan H.F., MECH ETIOLOGY SPONDY
   Farrokhi MR, 2012, J NEUROTRAUM, V29, P1567, DOI 10.1089/neu.2011.2167
   Fischgrund JS, 1997, SPINE, V22, P2807, DOI 10.1097/00007632-199712150-00003
   Fujishiro T, 2015, SPINE, V40, P1882, DOI 10.1097/BRS.0000000000001099
   Ghogawala Z, 2016, NEW ENGL J MED, V374, P1424, DOI 10.1056/NEJMoa1508788
   Glassman SD, 2010, J BONE JOINT SURG AM, V92A, P77, DOI 10.2106/JBJS.I.01300
   Goutallier D, 2001, REV CHIR ORTHOP, V87, P569
   HANLEY EN, 1989, SPINE, V14, P48, DOI 10.1097/00007632-198901000-00009
   Hecht A.C, POSTEROLATERAL FUSIO
   HERKOWITZ HN, 1991, J BONE JOINT SURG AM, V73A, P802, DOI 10.2106/00004623-199173060-00002
   Jackson RP, 2003, SPINE, V28, P151, DOI 10.1097/00007632-200301150-00011
   Jutte PC, 2002, EUR SPINE J, V11, P594, DOI 10.1007/s00586-002-0469-8
   Kanayama M, 2001, J NEUROSURG, V95, P5, DOI 10.3171/spi.2001.95.1.0005
   Khan S.A., 2017, FACTURE PARS INTERAR
   KIM SS, 1990, SPINE, V15, P979, DOI 10.1097/00007632-199009000-00026
   Kwan MK, 2015, BONE JOINT J, V97B, P1555, DOI 10.1302/0301-620X.97B11.35789
   La Rosa G, 2003, J NEUROSURG, V99, P143, DOI 10.3171/spi.2003.99.2.0143
   Labelle H., 2011, J TRAUMATOL SPORT, V28, P90
   Layegh, 2017, IRAN J NEUROSURG, V3, P8
   LE Guigui P, 2002, INDICATIONS OPERATOI, V14, P271
   Liang HF, 2017, EUR SPINE J, V26, P3084, DOI 10.1007/s00586-017-5200-x
   Liu XY, 2014, EUR SPINE J, V23, P43, DOI 10.1007/s00586-013-2880-8
   LORENZ R, 1982, ACTA NEUROCHIR, V60, P223, DOI 10.1007/BF01406309
   Luo JQ, 2017, CLIN SPINE SURG, V30, pE915, DOI 10.1097/BSD.0000000000000297
   Mac-Thiong JM, 2008, SPINE, V33, P2316, DOI 10.1097/BRS.0b013e318186b236
   McCulloch JA, 1998, SPINE, V23, P2243, DOI 10.1097/00007632-199810150-00020
   Moller H, 2000, SPINE, V25, P683, DOI 10.1097/00007632-200003150-00006
   Nazarian S, 1992, Eur Spine J, V1, P62, DOI 10.1007/BF00300931
   Ogilvie JW, 2005, SPINE, V30, pS97, DOI 10.1097/01.brs.0000155581.81997.80
   Okuda S, 2006, J BONE JOINT SURG AM, V88A, P2714, DOI 10.2106/JBJS.F.00186
   Omidi-Kashani F, 2014, CLIN ORTHOP SURG, V6, P185, DOI 10.4055/cios.2014.6.2.185
   Ong KL, 2014, NEUROSURG FOCUS, V36, DOI 10.3171/2014.4.FOCUS1440
   PERRIN G, 1984, NEUROCHIRURGIE, V30, P387
   Re de cloedt, 1994, BELGICA ACTA ORTHOPC
   RICCIARDI JE, 1995, SPINE, V20, P1917, DOI 10.1097/00007632-199509000-00014
   Roussouly Pierre, 2011, Eur Spine J, V20 Suppl 5, P609, DOI 10.1007/s00586-011-1928-x
   Sanderson PL, 1996, J BONE JOINT SURG BR, V78B, P951, DOI 10.1302/0301-620X78B6.1291
   SCHOENECKER PL, 1990, J BONE JOINT SURG AM, V72A, P369, DOI 10.2106/00004623-199072030-00008
   Spondylolisthesis J.Y.N., 1991, EMC
   Standaert CJ, 2000, BRIT J SPORT MED, V34, P415, DOI 10.1136/bjsm.34.6.415
   Tebet Marcos Antonio, 2014, Rev. bras. ortop., V49, P3, DOI [10.1016/j.rbo.2013.04.011, 10.1016/j.rboe.2014.02.003]
   Timon SJ, 2005, CLIN ORTHOP RELAT R, P157, DOI 10.1097/01.blo.0000154205.10944.72
   Vail D, 2018, SPINE, V43, P1080, DOI 10.1097/BRS.0000000000002509
   van Dijk JD, 2015, SPINE, V40, pE986, DOI 10.1097/BRS.0000000000000960
   VIRTA L, 1994, J SPINAL DISORD, V7, P41, DOI 10.1097/00002517-199407010-00006
   Vital D.J.M, 2010, SPONDYLOLISTHESIS LO
   Weinstein JN, 2008, SPINE, V33, P2789, DOI 10.1097/BRS.0b013e31818ed8f4
   Wenger M, 2005, J NEUROSURG-SPINE, V2, P289, DOI 10.3171/spi.2005.2.3.0289
   YAMANE T, 1993, J BONE JOINT SURG BR, V75, P764, DOI 10.1302/0301-620X.75B5.8376435
   Ye YP, 2014, EUR SPINE J, V23, P1918, DOI 10.1007/s00586-014-3453-1
   Zotti Mario G, 2015, J Spine Surg, V1, P50, DOI 10.3978/j.issn.2414-469X.2015.08.02
NR 69
TC 0
Z9 0
U1 0
U2 2
PU ELSEVIER
PI AMSTERDAM
PA RADARWEG 29, 1043 NX AMSTERDAM, NETHERLANDS
EI 2214-7519
J9 INTERDISCIP NEUROSUR
JI Interdiscip. Neurosurg.
PD JUN
PY 2021
VL 24
AR 100989
DI 10.1016/j.inat.2020.100989
PG 17
WC Clinical Neurology
WE Emerging Sources Citation Index (ESCI)
SC Neurosciences & Neurology
GA RC2TX
UT WOS:000632658600001
OA gold
DA 2022-11-02
ER

PT J
AU Phan, K
   Mobbs, RJ
AF Phan, Kevin
   Mobbs, Ralph J.
TI Sacrum fracture following L5-S1 stand-alone interbody fusion for isthmic
   spondylolisthesis
SO JOURNAL OF CLINICAL NEUROSCIENCE
LA English
DT Article
DE Anterior lumbar interbody fusion; Cage; Complications; Implant; Isthmic
   spondylolisthesis; Sacrum; Stand-alone
AB We report a 72-year-old man with a rare sacral fracture following stand-alone L5-S1 anterior lumbar interbody fusion for isthmic spondylolisthesis. The man underwent a minimally invasive management strategy using posterior percutaneous pedicle fixation and partial reduction of the deformity. We also discuss the current literature on fusion procedures for isthmic spondylolisthesis. (C) 2015 Elsevier Ltd. All rights reserved.
C1 [Mobbs, Ralph J.] Prince Wales Private Hosp, Neuro Spine Clin, Randwick, NSW 2031, Australia.
   NeuroSpine Surg Res Grp, Sydney, NSW, Australia.
RP Mobbs, RJ (通讯作者)，Prince Wales Private Hosp, Neuro Spine Clin, Suite 7a,Level 7,Barker St, Randwick, NSW 2031, Australia.
EM ralphmobbs@hotmail.com
OI Phan, Kevin/0000-0002-5940-3555
CR Jacobs WCH, 2006, EUR SPINE J, V15, P391, DOI 10.1007/s00586-005-1021-4
   Kwon BK, 2005, J SPINAL DISORD TECH, V18, pS30, DOI 10.1097/01.bsd.0000133064.20466.88
   Kwon YK, 2014, J NEUROSURG-SPINE, V20, P653, DOI 10.3171/2014.3.SPINE121018
   Lastfogel JF, 2010, J NEUROSURG-SPINE, V13, P288, DOI 10.3171/2010.3.SPINE09366
   Phan K, 2015, ANN CARDIOTHORAC SUR, V4, P112, DOI 10.3978/j.issn.2225-319X.2015.02.04
   Raley DA, 2012, SPINE, V37, P1092, DOI 10.1097/BRS.0b013e31823c80d8
   Rao PJ, 2015, SPINE J, V15, P817, DOI 10.1016/j.spinee.2014.12.019
   Riouallon G, 2013, ORTHOP TRAUMATOL-SUR, V99, P155, DOI 10.1016/j.otsr.2012.12.009
   Wang SJ, 2014, ARCH ORTHOP TRAUM SU, V134, P777, DOI 10.1007/s00402-014-1985-9
   WILTSE LL, 1983, J BONE JOINT SURG AM, V65, P768, DOI 10.2106/00004623-198365060-00007
NR 10
TC 8
Z9 9
U1 0
U2 3
PU ELSEVIER SCI LTD
PI OXFORD
PA THE BOULEVARD, LANGFORD LANE, KIDLINGTON, OXFORD OX5 1GB, OXON, ENGLAND
SN 0967-5868
EI 1532-2653
J9 J CLIN NEUROSCI
JI J. Clin. Neurosci.
PD NOV
PY 2015
VL 22
IS 11
BP 1837
EP 1839
DI 10.1016/j.jocn.2015.03.055
PG 3
WC Clinical Neurology; Neurosciences
WE Science Citation Index Expanded (SCI-EXPANDED)
SC Neurosciences & Neurology
GA CU2JZ
UT WOS:000363351100027
PM 26100158
DA 2022-11-02
ER

PT J
AU Rechtine, GR
   Sutterlin, CE
   Wood, GW
   Boyd, RJ
   Mansfield, FL
AF Rechtine, GR
   Sutterlin, CE
   Wood, GW
   Boyd, RJ
   Mansfield, FL
TI The efficacy of pedicle screw plate fixation on lumbar lumbosacral
   autogenous bone graft fusion in adult patients with degenerative
   spondylolisthesis
SO JOURNAL OF SPINAL DISORDERS
LA English
DT Article
DE pedicle screw; pedicle fixation; spondylolisthesis; ISF; autogenous
   fusions; pseudarthrosis; lumbar; lumbosacral
ID SCREW FIXATION; LUMBAR
AB A total of Is patients with grade I or II degenerative spondylolisthesis fused three levels or fewer with autogenous bone graft were entered at three clinical sites. After 2 years, these patients were found to have a fusion rate of 89%. A statistical analysis of these results compared with those in the literature showed that patients with spondylolisthesis who underwent fusion with pedicle screw instrumentation were >3 times more likely to fuse than comparable patients implanted without a pedicle screw/plate system. The pedicle screw/plate system used in this study was shown to be an effective method of facilitating lumbar or lumbosacral fusion with autogenous bone graft for adult patients with a primary indication of grade I or II degenerative spondylolisthesis.
RP Rechtine, GR (通讯作者)，FLORIDA ORTHOPAED INST, 4175 E FOWLER AVE, TAMPA, FL 33617 USA.
CR ABDU WA, 1994, SPINE, V19, P710, DOI 10.1097/00007632-199403001-00011
   BOLESTA MJ, 1989, ORTHOP T, V13, P564
   BRIDWELL KH, 1993, J SPINAL DISORD, V6, P461, DOI 10.1097/00002517-199306060-00001
   CLEVELAND M, 1948, J BONE JOINT SURG AM, V30-A, P302, DOI 10.2106/00004623-194830020-00005
   DALL BE, 1985, SPINE, V10, P668, DOI 10.1097/00007632-198509000-00013
   FEFFER HL, 1985, SPINE, V10, P287, DOI 10.1097/00007632-198504000-00018
   FITZGERALD JAW, 1976, J BONE JOINT SURG BR, V58, P184, DOI 10.1302/0301-620X.58B2.932080
   HANLEY EN, 1986, SPINE, V11, P269, DOI 10.1097/00007632-198604000-00015
   HARRINGTON PR, 1976, CLIN ORTHOP RELAT R, P157
   HARRINGTON PR, 1969, SOUTH MED J, V62, P1, DOI 10.1097/00007611-196901000-00001
   HARRINGTON PR, 1971, CLIN ORTHOP RELAT R, P75, DOI 10.1097/00003086-197109000-00012
   HARRINGTON PR, 1973, ISRAEL J MED SCI, V9, P773
   HARRINGTON PR, 1967, SCOLIOSIS 1967, P1
   HARRINGTON PR, 1992, COLLECTED WRITINGS
   HERKOWITZ HN, 1991, J BONE JOINT SURG AM, V73A, P802, DOI 10.2106/00004623-199173060-00002
   KILIAN HF, 1854, SPONDYLOLISTHESI GRA
   KIM SS, 1990, SPINE, V15, P979, DOI 10.1097/00007632-199009000-00026
   LOMBARDI JS, 1985, SPINE, V10, P821, DOI 10.1097/00007632-198511000-00008
   MARDJETKO SM, 1994, SPINE, V19, pS2256, DOI 10.1097/00007632-199410151-00002
   MCGUIRE RA, 1993, SPINE, V18, P1662, DOI 10.1097/00007632-199309000-00015
   RICCIARDI JE, 1995, SPINE, V20, P1917, DOI 10.1097/00007632-199509000-00014
   SOINI J, 1993, CLIN ORTHOP RELAT R, V297, P111
   STEFFEE AD, 1993, SPINE, V18, P1160, DOI 10.1097/00007632-199307000-00007
   Trammell T R, 1991, Orthop Rev, V20, P57
   WOOD GW, 1995, SPINE, V20, P819, DOI 10.1097/00007632-199504000-00017
   YUAN HA, 1994, SPINE, V19, pS2279
   ZDEBLICK TA, 1993, SPINE, V18, P983, DOI 10.1097/00007632-199306150-00006
   ZDEBLICK TA, COMMUNICATION
NR 28
TC 40
Z9 43
U1 0
U2 0
PU LIPPINCOTT WILLIAMS & WILKINS
PI PHILADELPHIA
PA TWO COMMERCE SQ, 2001 MARKET ST, PHILADELPHIA, PA 19103 USA
SN 0895-0385
J9 J SPINAL DISORD
JI J. Spinal Disord.
PD OCT
PY 1996
VL 9
IS 5
BP 382
EP 391
PG 10
WC Clinical Neurology; Orthopedics
WE Science Citation Index Expanded (SCI-EXPANDED)
SC Neurosciences & Neurology; Orthopedics
GA VU480
UT WOS:A1996VU48000004
PM 8938606
DA 2022-11-02
ER

PT J
AU Huang, KT
   Adogwa, O
   Babu, R
   Lad, SP
   Bagley, CA
   Gottfried, ON
AF Huang, Kevin T.
   Adogwa, Owoicho
   Babu, Ranjith
   Lad, Shivanand P.
   Bagley, Carlos A.
   Gottfried, Oren N.
TI Radiological Evidence of Spontaneous Spinal Arthrodesis in Patients With
   Lower Lumbar Spondylolisthesis
SO SPINE
LA English
DT Article
DE spinal autofusion; lumbar spondylolisthesis; spontaneous arthrodesis;
   natural history
ID LOW-BACK-PAIN; ISTHMIC SPONDYLOLISTHESIS; DEGENERATIVE
   SPONDYLOLISTHESIS; SPONTANEOUS FUSION; FOLLOW-UP; MANAGEMENT; STENOSIS;
   SURGERY; DECOMPRESSION; DISCITIS
AB Study Design. Retrospective review of a consecutive series of patients with radiological evidence of spondylolisthesis.
   Objective. To establish the incidence and characteristics of spontaneous spinal arthrodesis in the setting of lower lumbar spondylolisthesis.
   Summary of Background Data. Spontaneous spinal arthrodesis of lumbar spondylolisthesis is a finding that is not discussed in the literature outside of isolated case reports. Identifying spontaneous spinal arthrodesis may impact the surgical plan, as patients with existing fusion may not require instrumentation and might require more work to reduce their spondylolisthesis.
   Methods. We reviewed a consecutive series of 1490 lumbar spine computed tomography scans from the year 2010 for radiological evidence of spondylolisthesis at either L4-L5 or L5-S1. Patients were excluded if they had undergone previous lumbar surgery. Scans were assessed for the presence of spontaneous fusion based on the following criteria: (1) a solid bridging anterior or posterior vertebral body osteophyte, (2) contiguous bone formation from one vertebral body to another, or (3) contiguous bone across the facet joints bilaterally. Patients were characterized by demographic variables, radiological characteristics including type of spondylolisthesis, and presenting symptomology. Differences between patients in the fused and nonfused cohorts were compared with univariate analysis.
   Results. A total of 86 separate instances of spondylolisthesis were identified, of which 18 (20.9%) had radiological evidence of spontaneous fusion. The most common site of fusion was in the bilateral facets, followed by directly in the intervertebral disc space, and bridging osteophytes adjoining the vertebral bodies. There were significant differences between patients in the fused and nonfused cohorts in terms of average age (fused: 74.3 +/- 10.7 yr vs. nonfused: 63.3 +/- 18.6 yr, P = 0.019), sex (fused: 88.9% female vs. nonfused: 57.4% female, P = 0.013), and rate of pars defects (fused: 11.1% vs. nonfused: 35.3%, P = 0.047).
   Conclusion. In this study, 20.9% of patients with lumbar spondylolisthesis have radiological signs of spontaneous fusion. Further work is needed to better characterize the natural history and clinical-radiological correlation of spontaneous fusion in spondylolisthesis.
C1 [Huang, Kevin T.; Adogwa, Owoicho; Babu, Ranjith; Lad, Shivanand P.; Bagley, Carlos A.; Gottfried, Oren N.] Duke Univ, Med Ctr, Div Neurosurg, Durham, NC 27710 USA.
RP Gottfried, ON (通讯作者)，Duke Univ, Med Ctr, Div Neurosurg, Durham, NC 27710 USA.
EM oren.gottfried@dm.duke.edu
OI Huang, Kevin/0000-0002-1302-0559
CR Anderson DG, 2012, J NEUROSURG-SPINE, V16, P130, DOI 10.3171/2011.10.SPINE11140
   Bae HW, 2013, SPINE, V38, P916
   Borenstein DG, 2001, J BONE JOINT SURG AM, V83A, P1306, DOI 10.2106/00004623-200109000-00002
   Denard PJ, 2010, SPINE, V35, P1072, DOI 10.1097/BRS.0b013e3181bd9e19
   Deyo RA, 2004, NEW ENGL J MED, V350, P722, DOI 10.1056/NEJMsb031771
   Deyo RA, 2010, JAMA-J AM MED ASSOC, V303, P1259, DOI 10.1001/jama.2010.338
   Di Martino A, 2012, SPINE J, V12, P529, DOI 10.1016/j.spinee.2012.05.003
   Ferrari S, 2012, EUR J PHYS REHAB MED, V48, P275
   Fischgrund JS, 1997, SPINE, V22, P2807, DOI 10.1097/00007632-199712150-00003
   Ganju Aruna, 2002, Neurosurg Focus, V13, pE1
   Hasegawa K, 2011, J BONE JOINT SURG BR, V93B, P650, DOI 10.1302/0301-620X.93B5.25520
   HERKOWITZ HN, 1991, J BONE JOINT SURG AM, V73A, P802, DOI 10.2106/00004623-199173060-00002
   Jacobsen S, 2007, SPINE, V32, P120, DOI 10.1097/01.brs.0000250979.12398.96
   Kalichman L, 2010, SPINE J, V10, P200, DOI 10.1016/j.spinee.2009.10.018
   Kalichman L, 2009, SPINE, V34, P199, DOI 10.1097/BRS.0b013e31818edcfd
   Kawakami M, 2002, SPINE, V27, P59, DOI 10.1097/00007632-200201010-00014
   Korres DS, 2000, J SPINAL DISORD, V13, P31, DOI 10.1097/00002517-200002000-00006
   Lattig F, 2012, EUR SPINE J, V21, P276, DOI 10.1007/s00586-011-1993-1
   Lonstein JE, 1999, SPINE, V24, P2640, DOI 10.1097/00007632-199912150-00011
   Martin CR, 2007, SPINE, V32, P1791, DOI 10.1097/BRS.0b013e3180bc219e
   Moller H, 2000, SPINE, V25, P1711, DOI 10.1097/00007632-200007010-00016
   Nagashima H, 2002, CLIN ORTHOP RELAT R, P104, DOI 10.1097/01.blo.0000026572.55792.25
   Rajaee SS, 2012, SPINE, V37, P67, DOI 10.1097/BRS.0b013e31820cccfb
   Reid JJ, 2011, J BIOMECH, V44, P213, DOI 10.1016/j.jbiomech.2010.10.021
   Smorgick Y, 2008, J PEDIATR ORTHOP B, V17, P39, DOI 10.1097/BPB.0b013e3282f1645a
   Weinstein JN, 2009, J BONE JOINT SURG AM, V91A, P1295, DOI 10.2106/JBJS.H.00913
NR 26
TC 9
Z9 10
U1 0
U2 8
PU LIPPINCOTT WILLIAMS & WILKINS
PI PHILADELPHIA
PA 530 WALNUT ST, PHILADELPHIA, PA 19106-3621 USA
SN 0362-2436
EI 1528-1159
J9 SPINE
JI SPINE
PD APR 15
PY 2014
VL 39
IS 8
BP 656
EP 663
DI 10.1097/BRS.0000000000000212
PG 8
WC Clinical Neurology; Orthopedics
WE Science Citation Index Expanded (SCI-EXPANDED)
SC Neurosciences & Neurology; Orthopedics
GA AJ1QH
UT WOS:000337430200014
PM 24430714
DA 2022-11-02
ER

PT J
AU Fujiwara, A
   Tamai, K
   An, HS
   Lim, TH
   Yoshida, H
   Kurihashi, A
   Saotome, K
AF Fujiwara, A
   Tamai, K
   An, HS
   Lim, TH
   Yoshida, H
   Kurihashi, A
   Saotome, K
TI Orientation and osteoarthritis of the lumbar facet joint
SO CLINICAL ORTHOPAEDICS AND RELATED RESEARCH
LA English
DT Article
ID DEGENERATIVE SPONDYLOLISTHESIS; TROPISM; SPINE; DISEASE; DISKS
AB Several studies have shown an association between sagittal orientation of the facet joint and degenerative spondylolisthesis. There is currently no information available on the association between orientation of the facet joint and osteoarthritis. This study examined the association between orientation and osteoarthritis of the lumbar facet joints. One hundred eleven consecutive patients underwent plain radiography and magnetic resonance imaging. These patients were divided into two groups: No Degenerative Spondylolisthesis Group (98 patients) and Degenerative Spondylolisthesis Group (13 patients). Ln the No Degenerative Spondylolisthesis Group, segments with higher grades of osteoarthritis showed more sagittal orientation of the facet joints at the L3-L4 and L4-L5 levels. The facet joint was oriented significantly more sagittally in the Degenerative Spondylolisthesis Group than in the No Degenerative Spondylolisthesis Group at the L4-L5 and L5-S1 levels. The severity of facet joint osteoarthritis was significantly higher in the Degenerative Spondylolisthesis Group than in the No Degenerative Spondylolisthesis Group at the L3-L4, L4-L5, and L5-S1 levels, A significant association was found between sagittal orientation and osteoarthritis of the lumbar facet joints, even in patients without degenerative spondylolisthesis, Facet joint osteoarthritis, rather than spondylolisthesis, is the pathoanatomic feature that is associated with sagittal orientation of the facet joints in patients with degenerative spondylolisthesis.
C1 Dokkyo Univ, Sch Med, Dept Orthopaed Surg, Mibu, Tochigi 3210293, Japan.
   Rush Presbyterian St Lukes Med Ctr, Dept Orthopaed Surg, Chicago, IL 60612 USA.
   Kuramochi Hosp, Utsunomiya, Tochigi, Japan.
RP Fujiwara, A (通讯作者)，Dokkyo Univ, Sch Med, Dept Orthopaed Surg, 880 Kita Kobayashi, Mibu, Tochigi 3210293, Japan.
CR AHMED AM, 1990, SPINE, V15, P391, DOI 10.1097/00007632-199005000-00010
   Berlemann U, 1998, Eur Spine J, V7, P376, DOI 10.1007/s005860050093
   Boden SD, 1996, J BONE JOINT SURG AM, V78A, P403, DOI 10.2106/00004623-199603000-00012
   BUTLER D, 1990, SPINE, V15, P111, DOI 10.1097/00007632-199002000-00012
   CYRON BM, 1980, SPINE, V5, P168, DOI 10.1097/00007632-198003000-00011
   DUNLOP RB, 1984, J BONE JOINT SURG BR, V66, P706, DOI 10.1302/0301-620X.66B5.6501365
   DUPUIS PR, 1985, SPINE, V10, P262, DOI 10.1097/00007632-198504000-00015
   EYRE D, 1988, NEW PERSPECTIVES LOW, P147
   FARFAN HF, 1972, J BONE JOINT SURG AM, VA 54, P492, DOI 10.2106/00004623-197254030-00004
   FARFAN HF, 1980, SPINE, V5, P412, DOI 10.1097/00007632-198009000-00004
   Fujiwara A, 1999, EUR SPINE J, V8, P396, DOI 10.1007/s005860050193
   GILES LGF, 1987, CLIN BIOMECH, V2, P2, DOI 10.1016/0268-0033(87)90038-6
   GRENIER N, 1987, RADIOLOGY, V165, P517, DOI 10.1148/radiology.165.2.3659376
   GROBLER JL, 1993, SPINE, V18, P80
   Grogan J, 1997, AM J NEURORADIOL, V18, P1325
   LAWRENCE JS, 1966, ANN RHEUM DIS, V25, P1
   Love TW, 1999, J BONE JOINT SURG BR, V81B, P670, DOI 10.1302/0301-620X.81B4.9682
   MURTAGH FR, 1991, J SPINAL DISORD, V4, P86
   NOREN R, 1991, SPINE, V16, P530, DOI 10.1097/00007632-199105000-00008
   RESNICK D, 1981, DIAGNOSIS BONE JOINT, P1278
   ROSENBERG NJ, 1975, J BONE JOINT SURG AM, VA 57, P467, DOI 10.2106/00004623-197557040-00004
   SATO K, 1989, SPINE, V14, P1265, DOI 10.1097/00007632-198911000-00022
   TAYLOR JR, 1986, SPINE, V11, P739, DOI 10.1097/00007632-198609000-00014
   VANHARANTA H, 1993, SPINE, V18, P1000, DOI 10.1097/00007632-199306150-00008
   VERNONROBERTS B, 1977, RHEUMATOL REHABIL, V16, P13, DOI 10.1093/rheumatology/16.1.13
   Vogt MT, 1998, SPINE, V23, P2640, DOI 10.1097/00007632-199812010-00020
   Weishaupt D, 1999, SKELETAL RADIOL, V28, P215, DOI 10.1007/s002560050503
NR 27
TC 69
Z9 80
U1 0
U2 4
PU LIPPINCOTT WILLIAMS & WILKINS
PI PHILADELPHIA
PA 530 WALNUT ST, PHILADELPHIA, PA 19106-3621 USA
SN 0009-921X
J9 CLIN ORTHOP RELAT R
JI Clin. Orthop. Rel. Res.
PD APR
PY 2001
IS 385
BP 88
EP 94
PG 7
WC Orthopedics; Surgery
WE Science Citation Index Expanded (SCI-EXPANDED)
SC Orthopedics; Surgery
GA 417PB
UT WOS:000167842400016
PM 11302332
DA 2022-11-02
ER

PT J
AU LAASONEN, EM
   EHRSTROM, J
AF LAASONEN, EM
   EHRSTROM, J
TI MYELOGRAPHY IN LUMBAR SPONDYLOLISTHESIS
SO ACTA RADIOLOGICA-DIAGNOSIS
LA English
DT Article
C1 HELSINKI UNIV CENT HOSP,DEPT NEUROSURG,SF-00260 HELSINKI,FINLAND.
RP LAASONEN, EM (通讯作者)，HELSINKI UNIV CENT HOSP,DEPT ORTHOPAED & TRAUMATOL,DIV RADIOL,SF-00260 HELSINKI,FINLAND.
CR ADKINS EWO, 1955, J BONE JOINT SURG BR, V37, P48, DOI 10.1302/0301-620X.37B1.48
   BARASH HL, 1970, J BONE JOINT SURG AM, VA 52, P1319, DOI 10.2106/00004623-197052070-00004
   DAVIS IS, 1976, CLIN ORTHOP RELAT R, V117, P129
   EPSTEIN JA, 1976, J NEUROSURG, V44, P139, DOI 10.3171/jns.1976.44.2.0139
   FARFAN HF, 1976, CLIN ORTHOP RELAT R, P40
   FRIBERG S, 1939, ACTA CHIR SCAND S55
   FULLENLOVE TM, 1974, AM J ROENTGENOL, V122, P634, DOI 10.2214/ajr.122.3.634
   HIPP E, 1962, Z Orthop Ihre Grenzgeb, V96, P378
   HIRSCH C, 1969, ACTA RADIOL DIAGN, V8, P54, DOI 10.1177/028418516900800108
   IDELBERGER K, 1957, Z Orthop Ihre Grenzgeb, V89, P73
   LAASONEN EM, 1977, ANN CHIR GYNAECOL FE, V66, P47
   Laurent L E, 1969, Acta Orthop Belg, V35, P717
   LAURENT LE, 1958, ACTA ORTHOP SCAN S35
   LOWE RW, 1976, CLIN ORTHOP RELAT R, V117, P80
   NEWMAN P H, 1965, J Bone Joint Surg Br, V47, P472
   ROSENBERG NJ, 1976, CLIN ORTHOP RELAT R, V117, P112
   SCAGLIETTI O, 1976, CLIN ORTHOP RELAT R, V117, P164
   SCHATZKER J, 1968, Journal of Bone and Joint Surgery British Volume, V50-B, P606
   SCOVILLE WB, 1974, J NEUROSURG, V40, P529, DOI 10.3171/jns.1974.40.4.0529
   SIM GPG, 1973, BRIT J RADIOL, V46, P250, DOI 10.1259/0007-1285-46-544-250
   STEINBECK W, 1974, Z ORTHOP GRENZGEB, V112, P801
   TAILLARD WF, 1976, CLIN ORTHOP RELAT R, V117, P30
   TROUP JDG, 1976, CLIN ORTHOP RELAT R, V117, P59
   WELLAUER J, 1961, MYELOGRAPHIE POSITVE
   [No title captured]
NR 25
TC 7
Z9 7
U1 0
U2 0
PU ACTA ONCOLOGICA
PI STOCKHOLM
PA PO BOX 7449, S-103 91 STOCKHOLM, SWEDEN
SN 0567-8056
J9 ACTA RADIOL DIAGN
PY 1978
VL 19
IS 6
BP 889
EP 896
DI 10.1177/028418517801900603
PG 8
WC Radiology, Nuclear Medicine & Medical Imaging
WE Science Citation Index Expanded (SCI-EXPANDED)
SC Radiology, Nuclear Medicine & Medical Imaging
GA GF035
UT WOS:A1978GF03500002
PM 735841
DA 2022-11-02
ER

PT J
AU Resnick, DK
   Choudhri, TF
   Dailey, AT
   Groff, MW
   Khoo, L
   Matz, PG
   Mummaneni, P
   Watters, WC
   Wang, J
   Walters, BC
   Hadley, MN
AF Resnick, DK
   Choudhri, TF
   Dailey, AT
   Groff, MW
   Khoo, L
   Matz, PG
   Mummaneni, P
   Watters, WC
   Wang, J
   Walters, BC
   Hadley, MN
TI Guidelines for the performance of fusion procedures for degenerative
   disease of the lumbar spine. Part 9: fusion in patients with stenosis
   and spondylolisthesis
SO JOURNAL OF NEUROSURGERY-SPINE
LA English
DT Article
DE lumbar spine; stenosis; spondylolisthesis; fusion; practice guidelines
ID ANTERIOR INTERBODY FUSION; POSTEROLATERAL FUSION; FOLLOW-UP;
   SURGICAL-MANAGEMENT; FACET FUSION; INSTRUMENTATION; DECOMPRESSION;
   ARTHRODESIS; LAMINECTOMY; STABILIZATION
EM Resnick@neurosurg.wisc.edu
RI Walters, Beverly/R-8411-2019
OI Walters, Beverly/0000-0002-5244-4282
CR AXELSSON P, 1994, ACTA ORTHOP SCAND, V65, P309, DOI 10.3109/17453679408995459
   Bednar DA, 2002, J SPINAL DISORD TECH, V15, P105, DOI 10.1097/00024720-200204000-00003
   Booth KC, 1999, SPINE, V24, P1721, DOI 10.1097/00007632-199908150-00014
   BRIDWELL KH, 1993, J SPINAL DISORD, V6, P461, DOI 10.1097/00002517-199306060-00001
   Chang P., 1993, Singapore Medical Journal, V34, P511
   DALL BE, 1985, SPINE, V10, P668, DOI 10.1097/00007632-198509000-00013
   FEFFER HL, 1985, SPINE, V10, P287, DOI 10.1097/00007632-198504000-00018
   Fischgrund JS, 1997, SPINE, V22, P2807, DOI 10.1097/00007632-199712150-00003
   FUJIYA M, 1990, SPINE, V15, P1216, DOI 10.1097/00007632-199011010-00023
   Gertzbein SD, 1996, SPINE, V21, P1918, DOI 10.1097/00007632-199608150-00018
   Hanley Edward N. Jr., 1996, Bulletin Hospital for Joint Diseases, V55, P154
   HERKOWITZ HN, 1991, J BONE JOINT SURG AM, V73A, P802, DOI 10.2106/00004623-199173060-00002
   HERRON L, 1991, J SPINAL DISORD, V4, P23
   Ido K, 2001, NEUROSURG REV, V24, P195, DOI 10.1007/s101430100172
   INOUE SI, 1988, CLIN ORTHOP RELAT R, P90
   KANEDA K, 1986, CLIN ORTHOP RELAT R, P159
   Katz JN, 1997, SPINE, V22, P1123, DOI 10.1097/00007632-199705150-00012
   Katz JN, 1999, SPINE, V24, P2229, DOI 10.1097/00007632-199911010-00010
   Kawakami M, 2002, SPINE, V27, P59, DOI 10.1097/00007632-200201010-00014
   Kimura I, 2001, J SPINAL DISORD, V14, P301, DOI 10.1097/00002517-200108000-00004
   Kinoshita T, 2001, J NEUROSURG, V95, P11, DOI 10.3171/spi.2001.95.1.0011
   LEE TC, 1994, NEUROSURGERY, V35, P1072, DOI 10.1227/00006123-199412000-00009
   LOMBARDI JS, 1985, SPINE, V10, P821, DOI 10.1097/00007632-198511000-00008
   MARKWALDER TM, 1995, ACTA NEUROCHIR, V134, P1, DOI 10.1007/BF01428494
   Mochida J, 1999, CLIN ORTHOP RELAT R, P126
   Nork SE, 1999, SPINE, V24, P561, DOI 10.1097/00007632-199903150-00012
   Park YK, 1999, ACTA NEUROCHIR, V141, P915, DOI 10.1007/s007010050397
   Park YK, 2002, NEUROSURGERY, V51, P88, DOI 10.1097/00006123-200207000-00014
   POSTACCHINI F, 1991, Italian Journal of Orthopaedics and Traumatology, V17, P467
   SANDRIK R, 1993, NUCL INSTRUM METH B, V75, P392, DOI 10.1016/0168-583X(93)95683-V
   SOINI J, 1993, CLIN ORTHOP RELAT R, P111
   TAKAHASHI K, 1990, SPINE, V15, P1211, DOI 10.1097/00007632-199011010-00022
   Thomsen K, 1997, SPINE, V22, P2813, DOI 10.1097/00007632-199712150-00004
   Zhao J, 2000, SPINE, V25, P425, DOI 10.1097/00007632-200002150-00006
NR 34
TC 53
Z9 57
U1 0
U2 4
PU AMER ASSOC NEUROLOGICAL SURGEONS
PI CHARLOTTESVILLE
PA UNIV VIRGINIA, 1224 WEST MAIN ST, STE 450, CHARLOTTESVILLE, VA 22903 USA
SN 0022-3085
J9 J NEUROSURG-SPINE
JI J. Neurosurg.-Spine
PD JUN
PY 2005
VL 2
IS 6
BP 679
EP 685
DI 10.3171/spi.2005.2.6.0679
PG 7
WC Clinical Neurology; Surgery
WE Science Citation Index Expanded (SCI-EXPANDED)
SC Neurosciences & Neurology; Surgery
GA 938NI
UT WOS:000230009700010
PM 16028737
DA 2022-11-02
ER

PT J
AU Boszczyk, BM
   Boszczyk, AA
   Boos, W
   Korge, A
   Mayer, HM
   Putz, R
   Benjamin, M
   Milz, S
AF Boszczyk, Bronek M.
   Boszczyk, Alexandra A.
   Boos, Wolfdietrich
   Korge, Andreas
   Mayer, H. Michael
   Putz, Reinhard
   Benjamin, Michael
   Milz, Stefan
TI An immunohistochemical study of the tissue bridging adult spondylolytic
   defects - the presence and significance of fibrocartilaginous entheses
SO EUROPEAN SPINE JOURNAL
LA English
DT Article
DE spondylolytic spondylolisthesis; spondylolysis; fibrocartilage;
   aggrecan; type II collagen
ID RAT ACHILLES-TENDON; MONOCLONAL-ANTIBODIES; TRANSVERSE LIGAMENT; WOVEN
   BONE; SPONDYLOLISTHESIS; EXPRESSION; COLLAGEN; ETIOLOGY; ANATOMY;
   PSEUDOARTHROSIS
AB Introduction Spondylolytic spondylolisthesis is an osseous discontinuity of the vertebral arch that predominantly affects the fifth lumbar vertebra. Biomechanical factors are closely related to the condition. An immunohistochemical investigation of lysis-zone tissue obtained from patients with isthmic spondylolisthesis was performed to determine the molecular composition of the lysis-zone tissue and enable interpretation of the mechanical demands to which the tissue is subject. Methods: During surgery, the tissue filling the spondylytic defects was removed from 13 patients. Twelve spondylolistheses were at the L5/S1 level with slippage being less than Meyerding grade II. Samples were methanol fixed, decalcified and cryosectioned. Sections were labelled with a panel of monoclonal antibodies directed against collagens, glycosaminoglycans and proteoglycans. Results: The lysis-zone tissue had an ordered collagenous structure with distinct fibrocartilaginous entheses at both ends. Typically, these had zones of calcified and uncalcified fibrocartilage labelling strongly for type II collagen and aggrecan. Labelling was also detected around bony spurs that extended from the enthesis into the lysis-zone. The entheses also labelled for types I, III and VI collagens, chondroitin four and six sulfate, keratan and dermatan sulfate, link protein, versican and tenascin. Conclusions: Although the gap filled by the lysis tissue is a pathological feature, the tissue itself has hallmarks of a normal ligament-i.e. fibrocartilaginous entheses at either end of an ordered collagenous fibre structure. The fibrocartilage is believed to dissipate stress concentration at the hard/soft tissue boundary. The widespread occurrence of molecules typical of cartilage in the attachment of the lysis tissue, suggests that compressive and shear forces are present to which the enthesis is adapted, in addition to the expected tensile forces across the spondylolysis. Such a combination of tensile, shear and compressive forces must operate whenever there is any opening or closing of the spondylolytic gap.
C1 Univ Bern, Inselspital, CH-3010 Bern, Switzerland.
   Berufsgenossenschaftl Unfallklin Murnau, Murnau, Germany.
   Univ Munich, Anat Anstalt, D-8000 Munich, Germany.
   Orthopad Klin Munchen Harlaching, Spine Ctr, Munich, Germany.
   Univ Wales Coll Cardiff, Sch Biosci, Cardiff, Wales.
   AO Res Inst, Davos, Switzerland.
RP Boszczyk, BM (通讯作者)，Univ Bern, Inselspital, CH-3010 Bern, Switzerland.
EM B.Boszczyk@gmx.net
RI boszczyk, bronek M/G-9626-2013; Milz, Stefan/J-8218-2012
OI boszczyk, bronek M/0000-0001-6012-5049; Milz, Stefan/0000-0002-3859-2107
FU NICHD NIH HHS [N0-HD-6-2915] Funding Source: Medline; EUNICE KENNEDY
   SHRIVER NATIONAL INSTITUTE OF CHILD HEALTH &HUMAN DEVELOPMENT
   [N01HD062915] Funding Source: NIH RePORTER
CR BAREGGI R, 1994, ANN ANAT, V176, P311, DOI 10.1016/S0940-9602(11)80502-9
   Benjamin M, 2002, COMP BIOCHEM PHYS A, V133, P931, DOI 10.1016/S1095-6433(02)00138-1
   Benjamin M, 2001, J ANAT, V199, P503, DOI 10.1046/j.1469-7580.2001.19950503.x
   Bono CM, 2004, J BONE JOINT SURG AM, V86A, P382, DOI 10.2106/00004623-200402000-00027
   BOSCZYK BM, 2001, SPINE, V26, pE338
   Boszczyk AA, 2003, J RHEUMATOL, V30, P1420
   BURR DB, 1989, BONE, V10, P223, DOI 10.1016/8756-3282(89)90057-4
   CALABRO A, 1992, ARCH BIOCHEM BIOPHYS, V298, P349, DOI 10.1016/0003-9861(92)90421-R
   CATERSON B, 1985, FED PROC, V44, P386
   CATERSON B, 1983, J BIOL CHEM, V258, P8848
   Chen CH, 2003, ARTHROSCOPY, V19, P290, DOI 10.1053/jars.2003.50014
   CHIARI H, 1892, Z HEILK, V13, P199
   Cullinane DM, 2003, J EXP BIOL, V206, P2459, DOI 10.1242/jeb.00453
   Einhorn TA, 1998, CLIN ORTHOP RELAT R, pS7
   FARFAN HF, 1975, CLIN ORTHOP RELAT R, V117, P40
   Fujioka H, 1998, CONNECT TISSUE RES, V37, P205, DOI 10.3109/03008209809002440
   Gao J, 1996, ANAT EMBRYOL, V194, P399
   HAUKIPURO K, 1978, CLIN GENET, V13, P471
   HEGGENESS MH, 1993, SPINE, V18, P1016, DOI 10.1097/00007632-199306150-00011
   HESSLE H, 1984, J BIOL CHEM, V259, P3955
   HOLMDAHL R, 1986, ARTHRITIS RHEUM, V29, P400, DOI 10.1002/art.1780290314
   HUTTON W C, 1977, Spine, V2, P202, DOI 10.1097/00007632-197709000-00006
   Ikata T, 1996, AM J SPORT MED, V24, P94, DOI 10.1177/036354659602400117
   Inoue H, 1998, J SPINAL DISORD, V11, P241
   Jackson RP, 2003, SPINE, V28, P151, DOI 10.1097/00007632-200301150-00011
   Kajiura K, 2001, SPINE, V26, P2208, DOI 10.1097/00007632-200110150-00010
   KILIAN HF, 1853, SPONDYLOLISTHESI GRA
   Konz R J, 2001, Spine (Phila Pa 1976), V26, pE38, DOI 10.1097/00007632-200102150-00003
   Lazennec JY, 1997, SURG RADIOL ANAT, V19, P23
   Loboa EG, 2001, J ORTHOP RES, V19, P1067, DOI 10.1016/S0736-0266(01)00028-6
   Lohe F, 1996, ACTA ANAT, V157, P315
   Lonstein JE, 1999, SPINE, V24, P2640, DOI 10.1097/00007632-199912150-00011
   Major NM, 1999, AM J ROENTGENOL, V173, P673, DOI 10.2214/ajr.173.3.10470901
   Marty C, 2002, EUR SPINE J, V11, P119, DOI 10.1007/s00586-001-0349-7
   McTimoney C A Michelle, 2003, Curr Sports Med Rep, V2, P41
   Milz S, 2001, SPINE, V26, P1765, DOI 10.1097/00007632-200108150-00007
   Milz S, 2001, J ANAT, V198, P223, DOI 10.1046/j.1469-7580.2001.19820223.x
   Moriggl B, 2001, J ANAT, V199, P539, DOI 10.1046/j.1469-7580.2001.19950539.x
   MOSIMANN P, 1961, Arch Orthop Unfallchir, V53, P264, DOI 10.1007/BF00415446
   NEWELL RLM, 1995, SPINE, V20, P1950, DOI 10.1097/00007632-199509000-00022
   Oguma H, 2001, J ORTHOP RES, V19, P873, DOI 10.1016/S0736-0266(01)00021-3
   REICHMANN S, 1971, Z ANAT ENTWICKLUNGS, V133, P102, DOI 10.1007/BF00523513
   ROBERT, 1855, MONATSSCHR GEBURTSKU, V5, P81
   ROSENBERG NJ, 1981, SPINE, V6, P35, DOI 10.1097/00007632-198101000-00005
   RUFAI A, 1992, ANAT EMBRYOL, V186, P611
   Sairyo K, 2004, SPINE, V29, P524, DOI 10.1097/01.BRS.0000106492.51581.9B
   Sakamaki T, 2002, SPINE, V27, P141, DOI 10.1097/00007632-200201150-00004
   SCHNEIDER H, 1956, Z Anat Entwicklungsgesch, V119, P431, DOI 10.1007/BF00522699
   SCHREIBER A, 1970, VERH DTSCH GES ORTHO, V56, P333
   STEWART TD, 1953, J BONE JOINT SURG AM, V35-A, P937, DOI 10.2106/00004623-195335040-00012
   Sys J, 2001, EUR SPINE J, V10, P498, DOI 10.1007/s005860100326
   TAILLARD WF, 1976, CLIN ORTHOP RELAT R, V117, P30
   TONDURY G, 1958, WIRBELSAULE FORSCHUN, P39
   Uhthoff HK, 2002, J SHOULDER ELB SURG, V11, P504, DOI 10.1067/mse.2002.126760
   Valhmu WB, 1998, ARCH BIOCHEM BIOPHYS, V353, P29, DOI 10.1006/abbi.1998.0633
   VERSTRAETEN AA, 1992, BRIT J DERMATOL, V127, P571, DOI 10.1111/j.1365-2133.1992.tb14867.x
   WERTZBERGER KL, 1980, SPINE, V5, P437, DOI 10.1097/00007632-198009000-00008
   WILTSE LL, 1975, J BONE JOINT SURG AM, VA 57, P17, DOI 10.2106/00004623-197557010-00003
   WILTSE LL, 1962, J BONE JOINT SURG AM, V44, P539, DOI 10.2106/00004623-196244030-00011
   WONG MW, 2003, CLIN ORTHOP RELAT R, V413, P291
   Wright IP, 2003, SPINE, V28, P733
   WYNNEDAVIES R, 1979, J BONE JOINT SURG BR, V61, P301, DOI 10.1302/0301-620X.61B3.383720
   Zippel H, 1965, Arch Orthop Unfallchir, V58, P242, DOI 10.1007/BF00416132
   ZIPPEL H, 1976, Z ORTHOP GRENZGEB, V114, P189
NR 64
TC 6
Z9 6
U1 0
U2 4
PU SPRINGER
PI NEW YORK
PA 233 SPRING ST, NEW YORK, NY 10013 USA
SN 0940-6719
EI 1432-0932
J9 EUR SPINE J
JI Eur. Spine J.
PD JUN
PY 2006
VL 15
IS 6
BP 965
EP 971
DI 10.1007/s00586-005-0986-3
PG 7
WC Clinical Neurology; Orthopedics
WE Science Citation Index Expanded (SCI-EXPANDED)
SC Neurosciences & Neurology; Orthopedics
GA 051CG
UT WOS:000238137500034
PM 16151708
OA Green Published
DA 2022-11-02
ER

PT J
AU Han, SY
   Xiao, Q
   Zhu, GT
   Dai, J
   Tang, XM
   Sun, HL
AF Han, Shao-Yu
   Xiao, Quan
   Zhu, Guo-Tai
   Dai, Jian
   Tang, Xiao-Ming
   Sun, Hai-Lang
TI Comparison between transforaminal lumbar interbody fusion and posterior
   lumbar interbody fusion in treatment of lumbar spondylolisthesis
SO INTERNATIONAL JOURNAL OF CLINICAL AND EXPERIMENTAL MEDICINE
LA English
DT Article
DE Lumbar spondylolisthesis; pedicle screws fixation; transforaminal lumbar
   interbody fusion; posterior lumbar interbody fusion
ID DEGENERATIVE SPONDYLOLISTHESIS; POSTEROLATERAL FUSION; OUTCOMES;
   MANAGEMENT; STENOSIS
AB The aim of this study was to compare the clinical efficacy between transforaminal lumbar interbody fusion (TLIF) and posterior lumbar interbody fusion (PLIF) in treatment of lumbar spondylolisthesis. A total of 62 patients with lumbar spondylolisthesis were treated at our hospital from 2010 to 2013. These patients were divided into a TLIF group that included 36 patients (mean age: 60 years) and a PLIF group that included 26 patients (mean age: 57 years) according to different surgical methods. For example, the pedicle screws were fixed first and then transforaminal lumbar interbody fusion or posterior lumbar interbody fusion was performed, and the pedicle screws or intralaminar spreading device were used to distract. Next, the surgical durations, the volume of bleeding during surgery, postoperative drainage, and complications were compared between the two groups. All 62 patients were well operated, 2 patients developed a dural sac tear, and 1 patient had injury to the nerve roots in the PLIF group. The average follow-up duration was 20 months and 18 months in the TLIF group and PLIF group respectively. Both TLIF and PLIF technologies could effectively decompress the interbody fusion and fix posterior endplates steadied centrum, which alleviated clinical symptoms, but TLIF had some advantages over PLIF, such as smaller trauma, low incidence rate of nervous injury or dural sac injury, and better protection of end structures.
C1 [Han, Shao-Yu] Huaiyin Hosp, Dept Orthoped 3, Huaian 223300, Jiangsu, Peoples R China.
   [Xiao, Quan] Lianshui Peoples Hosp, Dept Orthoped, Huaian 223400, Jiangsu, Peoples R China.
   [Zhu, Guo-Tai; Dai, Jian; Tang, Xiao-Ming; Sun, Hai-Lang] Huaian First Peoples Hosp, Dept Orthoped, 6 West Beijing Rd, Huaian 223001, Jiangsu, Peoples R China.
RP Sun, HL (通讯作者)，Huaian First Peoples Hosp, Dept Orthoped, 6 West Beijing Rd, Huaian 223001, Jiangsu, Peoples R China.
EM hai-langsuncn@163.com
CR Abdu WA, 2009, SPINE, V34, P2351, DOI 10.1097/BRS.0b013e3181b8a829
   Alfieri A, 2013, J NEUROSURG SCI, V57, P103
   Barbanti Brodano G, 2010, Evid Based Spine Care J, V1, P29, DOI 10.1055/s-0028-1100890
   Cheng L, 2009, INT ORTHOP, V33, P1043, DOI 10.1007/s00264-008-0588-x
   Cole CD, 2009, CURR REV MUSCULOSKE, V2, P118, DOI 10.1007/s12178-009-9053-8
   Garet M, 2013, SPORTS HEALTH, V5, P225, DOI 10.1177/1941738113480936
   Goto Keisuke, 2003, J Orthop Sci, V8, P577, DOI 10.1007/s00776-003-0675-1
   Ha KY, 2008, J SPINAL DISORD TECH, V21, P229, DOI 10.1097/BSD.0b013e3180eaa202
   Kleinstueck FS, 2012, EUR SPINE J, V21, P268, DOI 10.1007/s00586-011-1896-1
   Kunze B, 2011, Z ORTHOP UNFALLCHIR, V149, P312, DOI 10.1055/s-0030-1250689
   Liu XY, 2014, EUR SPINE J, V23, P43, DOI 10.1007/s00586-013-2880-8
   Majid K, 2008, J AM ACAD ORTHOP SUR, V16, P208, DOI 10.5435/00124635-200804000-00004
   Martin CR, 2007, SPINE, V32, P1791, DOI 10.1097/BRS.0b013e3180bc219e
   Matsudaira K, 2005, J ORTHOP SCI, V10, P270, DOI 10.1007/s00776-005-0887-7
   Quante M, 2012, ORTHOPADE, V41, P153, DOI 10.1007/s00132-011-1832-4
   Resnick DK, 2014, J NEUROSURG-SPINE, V21, P54, DOI 10.3171/2014.4.SPINE14274
   Sivaraman A, 2015, J SPINAL DISORD TECH, V28, pE467, DOI 10.1097/BSD.0b013e31829baac1
   Steiger F, 2014, EUR SPINE J, V23, P945, DOI 10.1007/s00586-013-3144-3
   Toyone T, 2005, SPINE, V30, pE671, DOI 10.1097/01.brs.0000186581.44715.df
   Xu H, 2009, J NEUROSURG-SPINE, V10, P496, DOI 10.3171/2009.2.SPINE08623
NR 20
TC 5
Z9 5
U1 0
U2 5
PU E-CENTURY PUBLISHING CORP
PI MADISON
PA 40 WHITE OAKS LN, MADISON, WI 53711 USA
SN 1940-5901
J9 INT J CLIN EXP MED
JI Int. J. Clin. Exp. Med.
PY 2016
VL 9
IS 2
BP 3932
EP 3938
PG 7
WC Medicine, Research & Experimental
WE Science Citation Index Expanded (SCI-EXPANDED)
SC Research & Experimental Medicine
GA DK1EL
UT WOS:000374655200407
DA 2022-11-02
ER

PT J
AU Kimball, J
   Yew, A
   Getachew, R
   Lu, DC
AF Kimball, Jon
   Yew, Andrew
   Getachew, Ruth
   Lu, Daniel C.
TI Minimally invasive tubular surgery for transforaminal lumbar interbody
   fusion
SO NEUROSURGICAL FOCUS
LA English
DT Article
DE minimally invasive surgery; lumbar; spondylolisthesis; radiculopathy;
   TLIF; video
C1 [Kimball, Jon; Yew, Andrew; Getachew, Ruth; Lu, Daniel C.] Univ Calif Los Angeles, Ronald Reagan Med Ctr, Dept Neurosurg, Los Angeles, CA USA.
RP Lu, DC (通讯作者)，Univ Calif Los Angeles, Dept Neurosurg, 650 Charles E Young Dr South,CHS 74-129, Los Angeles, CA 90095 USA.
EM dclu@mednet.ucla.edu
NR 0
TC 0
Z9 0
U1 0
U2 1
PU AMER ASSOC NEUROLOGICAL SURGEONS
PI ROLLING MEADOWS
PA 5550 MEADOWBROOK DRIVE, ROLLING MEADOWS, IL 60008 USA
SN 1092-0684
J9 NEUROSURG FOCUS
JI Neurosurg. Focus
PD JUL
PY 2013
VL 35
SU S
DI 10.3171/2013.V2.FOCUS13227
PG 1
WC Clinical Neurology; Surgery
WE Science Citation Index Expanded (SCI-EXPANDED)
SC Neurosciences & Neurology; Surgery
GA VI3YR
UT WOS:000481986500019
PM 23829849
OA Bronze
DA 2022-11-02
ER

PT J
AU McKean, D
   Sutcliffe, JA
   El Hassan, H
   Parvizi, N
   Wali, A
   Warakaulle, D
   Teh, J
   Seel, E
   Blagg, S
   Hughes, RJ
AF McKean, David
   Sutcliffe, James Allman
   El Hassan, Hassan
   Parvizi, Nassim
   Wali, Anuj
   Warakaulle, Dinuke
   Teh, James
   Seel, Edward
   Blagg, Stuart
   Hughes, Richard J.
TI May-Thurner variant secondary to degenerative lumbar spondylolisthesis:
   a case report
SO BJR CASE REPORTS
LA English
DT Article
ID LOW-GRADE SPONDYLOLISTHESIS; ILIAC VEIN COMPRESSION; ENDOVASCULAR
   MANAGEMENT; ISTHMIC SPONDYLOLISTHESIS; BACK-PAIN; POPULATION
AB May-Thurner syndrome (MTS) is a rare condition in which patients develop iliofemoral deep venous thrombosis due to an anatomical variant in which the right common iliac artery overlies and compresses the left common iliac vein against the lumbar spine. We report a case of variant MTS, where vascular distortion secondary to spontaneous spinal arthrodesis of degenerative lumbar spondylolisthesis resulted in left common iliac vein compression and iliofemoral deep vein thrombosis. While the common complications of degenerative spondylolisthesis, such as spinal stenosis, are well described; the potential for pelvic vascular distortion secondary to anterior translation of the lumbar spine is not well recognized. The purpose in presenting this case is to describe the mechanism by which this variant of MTS occurs and highlight the need for vigilance for this unusual clinical entity.
C1 [McKean, David; Warakaulle, Dinuke; Hughes, Richard J.] Buckinghamshire Healthcare NHS Trust, Stoke Mandeville Hosp, Radiol Dept, Aylesbury, Bucks, England.
   [Sutcliffe, James Allman; El Hassan, Hassan; Parvizi, Nassim; Wali, Anuj; Teh, James] Oxford Univ Hosp NHS Trust, Radiol Dept, Oxford, England.
   [Seel, Edward; Blagg, Stuart] Buckinghamshire Healthcare NHS Trust, Stoke Mandeville Hosp, Orthopaed Dept, Aylesbury, Bucks, England.
RP McKean, D (通讯作者)，Buckinghamshire Healthcare NHS Trust, Stoke Mandeville Hosp, Radiol Dept, Aylesbury, Bucks, England.
EM drdavidmckean@gmail.com
CR Carragee EJ, 1997, J BONE JOINT SURG AM, V79A, P1175, DOI 10.2106/00004623-199708000-00009
   Fazel R, 2007, NEW ENGL J MED, V357, P53, DOI 10.1056/NEJMcps061337
   Forsth P, 2016, NEW ENGL J MED, V374, P1413, DOI 10.1056/NEJMoa1513721
   Grunwald MR, 2004, AM J ROENTGENOL, V183, P1523, DOI 10.2214/ajr.183.5.1831523
   Kalichman L, 2008, EUR SPINE J, V17, P327, DOI 10.1007/s00586-007-0543-3
   Kalichman L, 2009, SPINE, V34, P199, DOI 10.1097/BRS.0b013e31818edcfd
   Kibbe MR, 2004, J VASC SURG, V39, P937, DOI 10.1016/j.jvs.2003.12.032
   L'Heureux EA, 2003, SPINE, V28, P1269, DOI 10.1097/00007632-200306150-00010
   Mac-Thiong JM, 2012, SPINE, V37, pE95, DOI 10.1097/BRS.0b013e3182233969
   Mahnken AH, 2014, CARDIOVASC INTER RAD, V37, P889, DOI 10.1007/s00270-014-0875-4
   MARDJETKO SM, 1994, SPINE, V19, pS2256, DOI 10.1097/00007632-199410151-00002
   MAY R., 1957, ANGIOLOGY, V8, P419, DOI 10.1177/000331975700800505
   Metz LN, 2007, NEUROSURG CLIN N AM, V18, P237, DOI 10.1016/j.nec.2007.02.010
   Neglen P, 2007, J VASC SURG, V46, P979, DOI 10.1016/j.jvs.2007.06.046
   O'Sullivan GJ, 2000, J VASC INTERV RADIOL, V11, P823, DOI 10.1016/S1051-0443(07)61796-5
   Patel NH, 2000, J VASC INTERV RADIOL, V11, P1297, DOI 10.1016/S1051-0443(07)61304-9
   Vaccaro AR, 1997, SPINE, V22, P2030, DOI 10.1097/00007632-199709010-00018
NR 17
TC 3
Z9 3
U1 0
U2 0
PU BRITISH INST RADIOLOGY
PI LONDON
PA 36 PORTLAND PLACE, LONDON W1N 4AT, ENGLAND
SN 2055-7159
J9 BJR CASE REP
JI BJR Case Rep.
PY 2017
VL 3
IS 4
AR 20170011
DI 10.1259/bjrcr.20170011
PG 4
WC Radiology, Nuclear Medicine & Medical Imaging
WE Emerging Sources Citation Index (ESCI)
SC Radiology, Nuclear Medicine & Medical Imaging
GA FP9XX
UT WOS:000418003800007
PM 30363215
OA gold, Green Published
DA 2022-11-02
ER

PT J
AU Fay, LY
   Chang, CC
   Chang, HK
   Tu, TH
   Tsai, TY
   Wu, CL
   Huang, WC
   Wu, JC
   Cheng, H
AF Fay, Li-Yu
   Chang, Chih-Chang
   Chang, Hsuan-Kan
   Tu, Tsung-Hsi
   Tsai, Tzu-Yun
   Wu, Ching-Lan
   Huang, Wen-Cheng
   Wu, Jau-Ching
   Cheng, Henrich
TI A Hybrid Dynamic Stabilization and Fusion System in Multilevel Lumbar
   Spondylosis
SO NEUROSPINE
LA English
DT Article
DE Lumbar lordosis; Dynesys; Dynesys-Transition-Optima; Hybrid dynamic
   stabilization and fusion; Spondylolisthesis
ID DEGENERATIVE SPONDYLOLISTHESIS; SPINAL STENOSIS; INSTRUMENTATION;
   DECOMPRESSION
AB Objective: The Dynesys-Transition-Optima (DTO) hybrid system was designed to achieve arthrodesis and stabilization in patients with lumbar degeneration. Satisfactory outcomes were demonstrated previously. However, no study has evaluated the effects of using the DTO system in patients with lumbar spondylolisthesis or stenosis.
   Methods: This retrospective study included 35 consecutive patients with multilevel lumbar degeneration with or without spondylolisthesis who underwent surgery using the DTO system. Imaging studies included pre- and postoperative radiography, magnetic resonance imaging, and computed tomography. The clinical outcomes were measured by Japanese Orthopedic Association (JOA) scores, Oswestry Disability Index (ODI) scores, and a visual analogue scale (VAS) for back and leg pain.
   Results: Thirty patients (85.7%) with a mean age of 61.9 years completed the follow-up, with a mean duration of 35.1 months. There were 21 patients in the spondylolisthesis group and 9 in the stenosis group. The spondylolisthesis group had worse functional scores than the stenosis group preoperatively. After DTO surgery, all patients showed significant improvements in clinical outcomes, including VAS for back and leg pain, ODI, and JOA scores (p < 0.05). There were no significant differences in clinical outcomes between the 2 groups. At a 2-year follow-up, lumbar alignment was well maintained in both groups (p = 0.116). There were no significant differences in lumbar alignment between the 2 groups.
   Conclusion: During a follow-up period of over 2 years, both patients with spondylolisthesis and those with stenosis showed improvements and similar disability and pain scores after surgery using the DTO system. Lumbar alignment was also well maintained.
C1 [Fay, Li-Yu; Chang, Chih-Chang; Chang, Hsuan-Kan; Tu, Tsung-Hsi; Huang, Wen-Cheng; Wu, Jau-Ching; Cheng, Henrich] Taipei Vet Gen Hosp, Neurol Inst, Dept Neurosurg, Room 525,17F,201 Shih Pai Rd,Sec 2, Taipei 11217, Taiwan.
   [Fay, Li-Yu; Chang, Chih-Chang; Chang, Hsuan-Kan; Tu, Tsung-Hsi; Wu, Ching-Lan; Huang, Wen-Cheng; Wu, Jau-Ching; Cheng, Henrich] Natl Yang Ming Univ, Sch Med, Taipei, Taiwan.
   [Fay, Li-Yu; Wu, Jau-Ching; Cheng, Henrich] Natl Yang Ming Univ, Inst Pharmacol, Taipei, Taiwan.
   [Tu, Tsung-Hsi] Natl Yang Ming Univ, Taiwan Int Grad Program Mol Med, Taipei, Taiwan.
   [Tu, Tsung-Hsi] Acad Sinica, Taipei, Taiwan.
   [Tsai, Tzu-Yun] Natl Taiwan Univ, Natl Taiwan Univ Hosp, Dept Ophthalmol, Coll Med, Taipei, Taiwan.
   [Tsai, Tzu-Yun] Far Eastern Mem Hosp, Ophthalmol Dept, New Taipei, Taiwan.
   [Wu, Ching-Lan] Taipei Vet Gen Hosp, Dept Radiol, Taipei, Taiwan.
RP Huang, WC; Wu, JC (通讯作者)，Taipei Vet Gen Hosp, Neurol Inst, Dept Neurosurg, Room 525,17F,201 Shih Pai Rd,Sec 2, Taipei 11217, Taiwan.
EM wchuang@vghtpe.gov.tw; jauching@gmail.com
RI Wu, Jau-Ching/AAU-4009-2021
OI Wu, Jau-Ching/0000-0002-6996-3409; Huang, Wen-Cheng/0000-0003-4249-710X
CR BANWART JC, 1995, SPINE, V20, P1055, DOI 10.1097/00007632-199505000-00012
   Bassewitz H, 2001, CLIN ORTHOP RELAT R, P54
   BRIDWELL KH, 1993, J SPINAL DISORD, V6, P461, DOI 10.1097/00002517-199306060-00001
   Cheng YW, 2017, J NEUROSURG-SPINE, V26, P405, DOI 10.3171/2016.7.SPINE16816
   Fay LY, 2016, NEUROSURG FOCUS, V40, DOI 10.3171/2015.10.FOCUS15404
   Fay LY, 2013, ADV ORTHOP, V2013, DOI 10.1155/2013/437570
   Fay LY, 2013, CLIN NEUROL NEUROSUR, V115, P535, DOI 10.1016/j.clineuro.2012.05.036
   Fischgrund JS, 2004, SPINE, V29, P173, DOI 10.1097/01.BRS.0000111142.76601.1A
   Fritzell P, 2003, EUR SPINE J, V12, P178, DOI 10.1007/s00586-002-0493-8
   Glassman SD, 2009, SPINE J, V9, P13, DOI 10.1016/j.spinee.2008.08.011
   Kashkoush A, 2016, CUREUS, V8, DOI 10.7759/cureus.637
   Ko CC, 2010, NEUROSURG FOCUS, V28, DOI 10.3171/2010.3.FOCUS1052
   Kuo CH, 2018, J NEUROSURG-SPINE, V29, P250, DOI 10.3171/2018.1.SPINE17993
   Kuo CH, 2016, NEUROSURG FOCUS, V40, DOI 10.3171/2015.10.FOCUS15441
   Kuo CH, 2015, BIOMED RES INT, V2015, DOI 10.1155/2015/152435
   Lee SE, 2015, INT J SPINE SURG, V9, DOI 10.14444/2045
   Maeda T, 2009, SPINE, V34, P2205, DOI 10.1097/BRS.0b013e3181b0485c
   Mannion RJ, 2011, SPINE J, V11, P527, DOI 10.1016/j.spinee.2010.07.005
   Maserati MB, 2010, NEUROSURG FOCUS, V28, DOI 10.3171/2010.3.FOCUS1055
   Rahm MD, 1996, J SPINAL DISORD, V9, P392
   Schaeren S, 2008, SPINE, V33, pE636, DOI 10.1097/BRS.0b013e31817d2435
   Schnake KJ, 2006, SPINE, V31, P442, DOI 10.1097/01.brs.0000200092.49001.6e
   Stoll TM, 2002, EUR SPINE J, V11, pS170, DOI 10.1007/s00586-002-0438-2
   Vaccaro AR, 1995, SPINE, V20, pS157
   Weinstein JN, 2009, J BONE JOINT SURG AM, V91A, P1295, DOI 10.2106/JBJS.H.00913
   Wu JC, 2011, NEUROSURG FOCUS, V31, DOI 10.3171/2011.7.FOCUS11125
   Yeh MY, 2018, WORLD NEUROSURG, V113, pE45, DOI 10.1016/j.wneu.2018.01.148
NR 27
TC 12
Z9 15
U1 0
U2 0
PU KOREAN SPINAL NEUROSURGERY SOC
PI SEOUL
PA ND #407, DONG-A VILLATE 2 TOWN, 350, SEOCHO-DAERO, SEOCHO-GU, SEOUL,
   06631, SOUTH KOREA
SN 2586-6583
EI 2586-6591
J9 NEUROSPINE
JI Neurospine
PD SEP
PY 2018
VL 15
IS 3
BP 231
EP 241
DI 10.14245/ns.1836108.054
PG 11
WC Clinical Neurology; Surgery
WE Science Citation Index Expanded (SCI-EXPANDED)
SC Neurosciences & Neurology; Surgery
GA HH4UI
UT WOS:000455720800007
PM 30126265
OA gold, Green Published, Green Submitted
DA 2022-11-02
ER

PT J
AU Murray, MK
   Maxwell, J
AF Murray, Mary Kate
   Maxwell, Jessica
TI CONSIDERATION OF SPORT DEMANDS FOR AN 18-YEAR-OLD LACROSSE PLAYER WITH
   RECALCITRANT SYMPTOMATIC SPONDYLOLYSIS: A CASE REPORT
SO INTERNATIONAL JOURNAL OF SPORTS PHYSICAL THERAPY
LA English
DT Article
DE spondylolysis; adolescent athlete; low back pain; lacrosse
ID LUMBAR SPONDYLOLYSIS; CONSERVATIVE TREATMENT; CORE STABILITY;
   SPONDYLOLISTHESIS; REHABILITATION; RELIABILITY; SPINE
AB Background and Purpose: Spondylolysis is an anatomical defect or fracture of the pars interarticularis and encompasses almost half of all cases of low back pain in adolescent athletes. Most athletes return to sport with conservative treatment, but it is possible that consideration of sport demands may further improve rate of successful return. When surgery is performed, complication rate is high, so all conservative measures should be explored before considering surgical intervention. The purpose of this case report is to present a program where demands of sport were considered and allowed successful return to sport for a subject with recalcitrant symptomatic spondylolysis that had failed to respond to prior treatment.
   Case Description: An 18-year-old lacrosse player with a history of recalcitrant symptomatic spondylolysis that failed three courses of conservative treatment and had been unsuccessful in returning to sport. A multi-phase program with a focus on multi-planar and full kinetic chain activities that addressed the nature of the sport demands is described, along with improvements in pain level, strength, range of motion, and subjective outcome scores.
   Outcomes: The subject was able to successfully return to sport after 10 weeks of physical therapy and complete the remaining few months of his lacrosse season without reinjury. Range of motion and strength testing was markedly improved upon discharge. The subject's Modified Oswestry Disability Index improved from 16% to 0% and his pain level did not rise above 2/10 with any sport activity upon return.
   Discussion/Conclusions: Although return to sport rates following spondylolysis in young athletes is high, this case report demonstrates that a consideration of sport demands may increase return to sport rates in athletes that do not respond to standard care and prevent surgical intervention.
C1 [Murray, Mary Kate; Maxwell, Jessica] Northeastern Univ, Dept Phys Therapy Movement & Rehabil Sci, Boston, MA 02115 USA.
RP Murray, MK (通讯作者)，360 Huntington Ave, Boston, MA 02115 USA.
EM m.murray@northeastern.edu
CR Alvarez-Diaz P, 2011, KNEE SURG SPORT TR A, V19, P2111, DOI 10.1007/s00167-011-1447-7
   American Physical Therapy Association, GUID PHYS THER PRACT
   Behm DG, 2010, APPL PHYSIOL NUTR ME, V35, P91, DOI 10.1139/H09-127
   Belfi LM, 2006, SPINE, V31, pE907, DOI 10.1097/01.brs.0000245947.31473.0a
   Ben Kibler W, 2006, SPORTS MED, V36, P189, DOI 10.2165/00007256-200636030-00001
   Ben Kibler W, 2012, SPORTS MED ARTHROSC, V20, P22, DOI 10.1097/JSA.0b013e3182432cf2
   Bliven KCH, 2013, SPORTS HEALTH, V5, P514, DOI 10.1177/1941738113481200
   CRISCO JJ, 1992, CLIN BIOMECH, V7, P27, DOI 10.1016/0268-0033(92)90004-N
   Cuthbert Scott C, 2007, Chiropr Osteopat, V15, P4, DOI 10.1186/1746-1340-15-4
   DIETRICH M, 1985, SPINE, V10, P532, DOI 10.1097/00007632-198507000-00007
   Donaldson LD, 2014, SPORTS HEALTH, V6, P356, DOI 10.1177/1941738113519958
   El Rassi G, 2005, AM J SPORT MED, V33, P1688, DOI 10.1177/0363546505275645
   FREDRICKSON BE, 1984, J BONE JOINT SURG AM, V66A, P699, DOI 10.2106/00004623-198466050-00008
   Gagnet P, 2018, J ORTHOP, V15, P404, DOI 10.1016/j.jor.2018.03.008
   Grazina R, 2019, PHYS THER SPORT, V37, P34, DOI 10.1016/j.ptsp.2019.02.005
   Harvey CJ, 1998, CLIN RADIOL, V53, P723, DOI 10.1016/S0009-9260(98)80313-9
   Irmak R, 2016, WORK, V53, P639, DOI 10.3233/WOR-152234
   Johnston M, 1997, PHYSIOTHER THEORY PR, V13, P67, DOI DOI 10.3109/09593989709036449
   Lawrence KJ, 2016, PHYS THER SPORT, V20, P56, DOI 10.1016/j.ptsp.2016.04.003
   Lee GW, 2015, SPINE J, V15, P1545, DOI 10.1016/j.spinee.2015.02.019
   McCleary Michael D, 2007, Curr Sports Med Rep, V6, P62
   McGill SM, 2009, ARCH PHYS MED REHAB, V90, P118, DOI 10.1016/j.apmr.2008.06.026
   Mercer J, 2012, SPORT J
   MICHELI LJ, 1995, ARCH PEDIAT ADOL MED, V149, P15, DOI 10.1001/archpedi.1995.02170130017004
   Miyashita K, 2010, AM J SPORT MED, V38, P363, DOI 10.1177/0363546509347542
   Motley G, 1998, J ATHL TRAINING, V33, P351
   Nelson Russell T, 2006, N Am J Sports Phys Ther, V1, P56
   O'Sullivan K, 2012, BRIT J SPORT MED, V46, P838, DOI 10.1136/bjsports-2011-090835
   Overley SC, 2018, GLOB SPINE J, V8, P190, DOI 10.1177/2192568217734520
   Ruiz-Cotorro A, 2006, BRIT J SPORT MED, V40, P441, DOI 10.1136/bjsm.2005.023960
   Sakai T, 2017, SPINE, V42, pE716, DOI 10.1097/BRS.0000000000001931
   Selhorst M, 2016, J ORTHOP SPORT PHYS, V46, P1029, DOI 10.2519/jospt.2016.7028
   Sutton JH, 2012, J SPINAL DISORD TECH, V25, P422, DOI 10.1097/BSD.0b013e318236ba6c
   Suzuki Y, 2019, GAIT POSTURE, V67, P207, DOI 10.1016/j.gaitpost.2018.10.022
   Sys J, 2001, EUR SPINE J, V10, P498, DOI 10.1007/s005860100326
   Tsirikos AI, 2010, J BONE JOINT SURG BR, V92B, P751, DOI 10.1302/0301-620X.92B6.23014
   Vincent HK, 2019, CURR SPORT MED REP, V18, P229, DOI 10.1249/JSR.0000000000000606
   Vincent HK, 2018, CURR SPORT MED REP, V17, P208, DOI 10.1249/JSR.0000000000000493
   Vincent HK, 2015, SPORT BIOMECH, V14, P448, DOI 10.1080/14763141.2015.1084034
   Wasser JG, 2016, ORTHOP J SPORTS MED, V4, DOI 10.1177/2325967116657535
   Wilk KE, 2016, PM&R, V8, pS78, DOI 10.1016/j.pmrj.2015.12.005
NR 41
TC 0
Z9 0
U1 2
U2 3
PU AMER PHYSICAL THERAPY ASSOC
PI ALEXANDRIA
PA 1111 N FAIRFAX ST, ALEXANDRIA, VA 22314 USA
SN 2159-2896
J9 INT J SPORTS PHYS TH
JI Int. J. Sports Phys. Ther.
PD DEC
PY 2020
VL 15
IS 6
BP 1196
EP 1210
DI 10.26603/ijspt20201196
PG 15
WC Sport Sciences
WE Emerging Sources Citation Index (ESCI)
SC Sport Sciences
GA PH0YI
UT WOS:000600149000034
PM 33344035
OA Green Published
DA 2022-11-02
ER

PT J
AU Lee, GW
   Lee, SM
   Ahn, MW
   Kim, HJ
   Yeom, JS
AF Lee, Gun Woo
   Lee, Sun-Mi
   Ahn, Myun-Whan
   Kim, Ho-Joong
   Yeom, Jin S.
TI Comparison of surgical treatment with direct repair versus conservative
   treatment in young patients with spondylolysis: a prospective,
   comparative, clinical trial
SO SPINE JOURNAL
LA English
DT Article
DE Spondylolysis; Lumbar spine; Pars defect; Direct repair; Nonsurgical
   treatment; 1-year follow-up
ID ADJACENT SEGMENT DISEASE; PEDICLE SCREW; SYMPTOMATIC SPONDYLOLYSIS; PARS
   DEFECTS; FOLLOW-UP; LUMBAR; FIXATION; OUTCOMES; FUSION
AB BACKGROUND CONTEXT: Although direct repair (DR) with screw fixation at the pars defect is a common surgical treatment for lumbar spondylolysis, it is unknown whether DR leads to better outcomes for young patients with spondylolysis than traditional nonsurgical treatment.
   PURPOSE: The purpose of the study was to investigate whether DR was associated with better outcomes for lumbar spondylolysis in young patients than traditional conservative treatment.
   STUDY DESIGN: This is a prospective cohort study.
   PATIENT SAMPLE: Of 1,784 patients with low back pain in the reference period, 149 young patients with spondylolysis who followed up for at least 1 year were enrolled in the study.
   OUTCOME MEASURES: The primary outcome was pain intensity at the lower back measured with a Visual Analog Scale. Secondary outcomes included the functional outcome as measured with the Oswestry disability index (ODI) and the 12-item short-form health survey (SF-12) consisting of the physical component summary (PCS) and mental component summary (MCS) scores, the radiologic outcome as measured with lumbar spine radiographs and computed tomography scans, and complications of treatment.
   METHODS: This was a prospective comparative study between two groups of patients who were treated with either conservative treatment or surgery for lumbar spondylolysis. Enrolled patients self-selected their own treatment and were allocated to either the traditional care group with conservative treatment (87 patients) or the surgery group (62 patients). All patients were followed up for at least 1 year.
   RESULTS: Pain intensity at the lower back did not differ significantly between groups at the final follow-up. Likewise, the ODI and SF-12 (PCS and MCS) scores did not differ significantly between groups (p=.13, .71, and .68, respectively). The change in the gap distance of the pars defect at the final follow-up was significantly different between groups (traditional care group: +0.8 +/- 0.4 mm; surgery group: -0.7 +/- 0.5; p=.01). The union rate at 1 year after surgical treatment was 52% (32/61). The rate of complications was significantly higher in the surgery group (31%) than the traditional care group (20%) (p=.02).
   CONCLUSIONS: Conservative treatment for young patients with spondylolysis may produce similar clinical outcomes and fewer complications over 12-month follow-up than surgical treatment with DR. (C) 2015 Elsevier Inc. All rights reserved.
C1 [Lee, Gun Woo] Armed Forces Yangju Hosp, Dept Orthopaed Surg, Eunhyeon Myeon 482863, Yangju, South Korea.
   [Lee, Sun-Mi] Myongji Hosp, Dept Family Med, Goyang 412270, South Korea.
   [Ahn, Myun-Whan] Yeungnam Univ Hosp, Spine Ctr, Daegu 705703, South Korea.
   [Ahn, Myun-Whan] Yeungnam Univ Hosp, Dept Orthopaed Surg, Daegu 705703, South Korea.
   [Kim, Ho-Joong; Yeom, Jin S.] Seoul Natl Univ, Coll Med, Spine Ctr, Songnam 463707, South Korea.
   [Kim, Ho-Joong; Yeom, Jin S.] Seoul Natl Univ, Coll Med, Dept Orthopaed Surg, Songnam 463707, South Korea.
   [Kim, Ho-Joong; Yeom, Jin S.] Seoul Natl Univ, Bundang Hosp, Songnam 463707, South Korea.
RP Lee, GW (通讯作者)，Armed Forces Yangju Hosp, Dept Orthopaed Surg, 461 Yongam Ri, Eunhyeon Myeon 482863, Yangju, South Korea.
EM gwlee1871@gmail.com
OI Lee, Gun Woo/0000-0002-8441-0802
CR Beutler WJ, 2003, SPINE, V28, P1027, DOI 10.1097/00007632-200305150-00014
   Buck J E, 1970, J Bone Joint Surg Br, V52, P432
   Cheh G, 2007, SPINE, V32, P2253, DOI 10.1097/BRS.0b013e31814b2d8e
   Debnath UK, 2007, SPINE, V32, P995, DOI 10.1097/01.brs.0000260978.10073.90
   Debusscher F, 2007, EUR SPINE J, V16, P1650, DOI 10.1007/s00586-007-0392-0
   Drazin D, 2011, NEUROSURG FOCUS, V31, DOI 10.3171/2011.9.FOCUS11180
   Fan J, 2010, ARCH ORTHOP TRAUM SU, V130, P209, DOI 10.1007/s00402-009-0897-6
   Giudici F, 2011, EUR SPINE J, V20, P115, DOI 10.1007/s00586-011-1759-9
   Hioki A, 2012, SPINE, V37, P802, DOI 10.1097/BRS.0b013e318232303a
   Karatas AF, 2012, J SPINAL DISORD TECH
   Kim YT, 2012, J SPINAL DISORD TECH, V29, P1
   Lim MR, 2004, CURR OPIN PEDIATR, V16, P37, DOI 10.1097/00008480-200402000-00008
   Menga EN, 2014, SPINE, V39, P104, DOI 10.1097/BRS.0000000000000043
   Mutchnick IS, 2011, J NEUROSURG-SPINE, V15, P159, DOI 10.3171/2011.4.SPINE10324
   Park P, 2004, SPINE, V29, P1938, DOI 10.1097/01.brs.0000137069.88904.03
   Shin MH, 2012, J KOREAN NEUROSURG S, V51, P14, DOI 10.3340/jkns.2012.51.1.14
   Widi GA, 2013, CASE REP MED, V2013, P1
NR 17
TC 14
Z9 15
U1 0
U2 10
PU ELSEVIER SCIENCE INC
PI NEW YORK
PA 360 PARK AVE SOUTH, NEW YORK, NY 10010-1710 USA
SN 1529-9430
EI 1878-1632
J9 SPINE J
JI Spine Journal
PD JUL 1
PY 2015
VL 15
IS 7
BP 1545
EP 1553
DI 10.1016/j.spinee.2015.02.019
PG 9
WC Clinical Neurology; Orthopedics
WE Science Citation Index Expanded (SCI-EXPANDED)
SC Neurosciences & Neurology; Orthopedics
GA CK6BY
UT WOS:000356314000008
PM 25687414
DA 2022-11-02
ER

PT J
AU Fleischer, GD
   Hart, D
   Ferrara, LA
   Freeman, AL
   Avidano, EE
AF Fleischer, Gary D.
   Hart, David
   Ferrara, Lisa A.
   Freeman, Andrew L.
   Avidano, Eugene E.
TI Biomechanical Effect of Transforaminal Lumbar Interbody Fusion and Axial
   Interbody Threaded Rod on Range of Motion and S1 Screw Loading in a
   Destabilized L5-S1 Spondylolisthesis Model
SO SPINE
LA English
DT Article
DE lumbar spine biomechanics; spondylolisthesis; S1 screw strain; axial
   threaded rod; TLIF; spinal deformity instrumentation; range of motion
ID SPONDYLOLYSIS; GRADE
AB Study Design. A cadaveric lumbosacral spondylolytic spondylolisthesis model was used to evaluate the biomechanical function of 2 different interbody spacers.
   Objective. To analyze and compare the reduction in pedicle screw strain and spine range of motion (ROM) between transforaminal lumbar interbody fusion (TLIF) and an axial interbody threaded rod (AxialITR) in a destabilized L5-S1 spondylolisthesis model.
   Summary of Background Data. Symptomatic spondylolytic spondylolisthesis is often treated with posterior instrumented fusion augmented by a variety of different interbody devices. Interbody spacers rely primarily on posterior instrumentation to stabilize the spine during fusion, but there may be advantages to the more rigid support offered by an anterior threaded rod.
   Methods. Pure-moment fl exibility testing was performed on L3-S1 cadaveric specimens in 4 conditions: (1) Intact, (2) L5-S1 pedicle screws (PS) + L5-S1 disc destabilization (DDS), (3) TLIF at L5-S1 + PS + DDS, and (4) AxialITR at L5-S1 + PS + DDS. Specimens were destabilized by performing a complete denucleation at L5S1 and sectioning two-thirds of the annulus' width from anterior to posterior. The S1 PSs were instrumented with strain gauges to measure screw-bending moments and ROM was quantifi ed with a noncontact camera system.
   Results. S1 screw strains were highest with PS but were signifi cantly reduced by 73% in fl exion and 31% in extension with TLIF (P = 0.004). AxialITR signifi cantly reduced strain by 78% in fl exion and 81% in extension (P = 0.001). ROM was smallest with AxialITR in each test direction at 1.7 +/- 1.8 in fl exion-extension, 1.6 0.9 in lateral bending and 1.3 0.8 in torsion.
   Conclusion. This study demonstrated that ROM and S1 screwbending moments were reduced with the use of AxialITR and TLIF. Although the TLIF and AxialITR both reduced strains and motion, the AxialITR provided a signifi cant reduction in extension strain when compared with TLIF.
C1 [Fleischer, Gary D.] Southern New Hampshire Med Ctr, Nashua, NH 03060 USA.
   [Hart, David] Cleveland Clin, Cleveland, OH 44106 USA.
   [Ferrara, Lisa A.] OrthoKinet Technol, Southport, NC USA.
   [Freeman, Andrew L.] Excelen Ctr Bone & Joint Res, Minneapolis, MN USA.
   [Avidano, Eugene E.] TranS1, Wilmington, NC USA.
RP Fleischer, GD (通讯作者)，Southern New Hampshire Med Ctr, Nashua, NH 03060 USA.
EM gdfleischer@hotmail.com
OI Freeman, Andrew/0000-0003-1205-4674
CR Alegre GM, 2001, SPINE, V26, P1950, DOI 10.1097/00007632-200109150-00003
   Beadon K, 2008, SPINE, V33, P2387, DOI 10.1097/BRS.0b013e318184e775
   Byron BM, 1978, J BONE JOINT SURG BR, V60B, P234
   Cagli S, 2001, J NEUROSURG, V94, P51, DOI 10.3171/spi.2001.94.1.0051
   Cragg A, 2004, J SPINAL DISORD TECH, V17, P21, DOI 10.1097/00024720-200402000-00006
   Crawford NR, 2001, J NEUROSURG, V94, P45, DOI 10.3171/spi.2001.94.1.0045
   Fleischer GD, 2012, SPINE, V37, pE163, DOI 10.1097/BRS.0b013e31822ce9a7
   FREDRICKSON BE, 1984, J BONE JOINT SURG AM, V66A, P699, DOI 10.2106/00004623-198466050-00008
   Freeman AL, 2012, J BIOMECH ENG-T ASME, V134, DOI 10.1115/1.4007629
   Hammerberg KW, 2005, SPINE PHILA PA 197 S, V30S, P4
   Hanson DS, 2002, SPINE, V27, P2026, DOI 10.1097/00007632-200209150-00011
   Labelle H, 2005, SPINE PHILA PA 197 S, V30S, P27
   Ledet EH, 2005, J BIOMECH ENG-T ASME, V127, P929, DOI 10.1115/1.2049334
   Ledet EH, 2006, EXPERT REV MED DEVIC, V3, P327, DOI 10.1586/17434440.3.3.327
   Meyerding H.W., 1932, SURG GYNECOLOGY OBST, V54, P371
   SARASTE H, 1993, ACTA ORTHOP SCAND, V64, P84, DOI 10.3109/17453679309160129
   Schwab FJ, 1997, SPINE, V22, P1661, DOI 10.1097/00007632-199707150-00026
   Wilke HJ, 1996, J ORTHOPAED RES, V14, P500, DOI 10.1002/jor.1100140321
   WILTSE LL, 1962, J BONE JOINT SURG AM, V44, P539, DOI 10.2106/00004623-196244030-00011
NR 19
TC 7
Z9 8
U1 0
U2 5
PU LIPPINCOTT WILLIAMS & WILKINS
PI PHILADELPHIA
PA TWO COMMERCE SQ, 2001 MARKET ST, PHILADELPHIA, PA 19103 USA
SN 0362-2436
EI 1528-1159
J9 SPINE
JI SPINE
PD JAN 15
PY 2014
VL 39
IS 2
BP E82
EP E88
DI 10.1097/BRS.0000000000000077
PG 7
WC Clinical Neurology; Orthopedics
WE Science Citation Index Expanded (SCI-EXPANDED)
SC Neurosciences & Neurology; Orthopedics
GA AH5ZQ
UT WOS:000336210800003
PM 24150429
DA 2022-11-02
ER

PT J
AU JOHANSEN, JG
   HAUGE, O
AF JOHANSEN, JG
   HAUGE, O
TI EPIDUROGRAPHY IN LUMBAR SPONDYLOLISTHESIS
SO NEURORADIOLOGY
LA English
DT Article
RP JOHANSEN, JG (通讯作者)，UNIV OSLO,ULLEVAAL HOSP,DEPT NEURORADIOL,OSLO 1,NORWAY.
CR BROMAGE PR, 1978, RADIOLOGY, V128, P123, DOI 10.1148/128.1.123
   Dugstad G, 1977, Acta Radiol Suppl, V355, P17
   EMERY I, 1980, CLIN RADIOL, V31, P643, DOI 10.1016/S0009-9260(80)80009-2
   EPSTEIN BS, 1977, RADIOL CLIN N AM, V15, P261
   HATTEN HP, 1980, NEURORADIOLOGY, V19, P19
   HW Meyerding, 1932, SURG GYNECOL OBSTET, V54, P371
   KIDO DK, 1978, RADIOLOGY, V128, P119, DOI 10.1148/128.1.119
   Knutsson F, 1941, ACTA RADIOL, V22, P694, DOI 10.3109/00016924109136448
   LAASONEN EM, 1978, ACTA RADIOL DIAGN, V19, P889, DOI 10.1177/028418517801900603
   LUYENDIJK W, 1966, ACTA RADIOL DIAGN, V5, P1051, DOI 10.1177/02841851660050P250
   Meyerding HW, 1941, J BONE JOINT SURG, V23, P461
   MURRAY RO, 1977, RADIOLOGY SKELETAL D, V1
   NEWMAN PH, 1963, J BONE JOINT SURG BR, V45, P39, DOI 10.1302/0301-620X.45B1.39
   ROBERSON GH, 1979, AM J ROENTGENOL, V132, P787, DOI 10.2214/ajr.132.5.787
   Sanford H, 1941, RADIOLOGY, V36, P712
   SCOVILLE WB, 1974, J NEUROSURG, V40, P529, DOI 10.3171/jns.1974.40.4.0529
   SICARD JA, 1921, REV NEUROL, V28, P1264
   SULLIVAN CR, 1960, AM J SURG, V100, P698, DOI 10.1016/0002-9610(60)90412-8
   TAILLARD WF, 1976, CLIN ORTHOP RELAT R, V117, P30
   WILSE LL, 1976, CLIN ORTHOP, V117, P23
   WILTSE LL, 1975, J BONE JOINT SURG AM, VA 57, P17, DOI 10.2106/00004623-197557010-00003
   [No title captured]
NR 22
TC 4
Z9 4
U1 0
U2 0
PU SPRINGER VERLAG
PI NEW YORK
PA 175 FIFTH AVE, NEW YORK, NY 10010
SN 0028-3940
J9 NEURORADIOLOGY
JI Neuroradiology
PY 1982
VL 23
IS 2
BP 101
EP 106
DI 10.1007/BF00367246
PG 6
WC Clinical Neurology; Neuroimaging; Radiology, Nuclear Medicine & Medical
   Imaging
WE Science Citation Index Expanded (SCI-EXPANDED)
SC Neurosciences & Neurology; Radiology, Nuclear Medicine & Medical Imaging
GA NS282
UT WOS:A1982NS28200009
PM 7078719
DA 2022-11-02
ER

PT J
AU Chen, X
   Xu, L
   Qiu, Y
   Chen, ZH
   Zhou, QS
   Li, S
   Sun, X
AF Chen, Xi
   Xu, Liang
   Qiu, Yong
   Chen, Zhong-hui
   Zhou, Qing-shuang
   Li, Song
   Sun, Xu
TI Higher Improvement in Patient-Reported Outcomes Can Be Achieved After
   Transforaminal Lumbar Interbody Fusion for Clinical and Radiographic
   Degenerative Spondylolisthesis Classification Type D Degenerative Lumbar
   Spondylolisthesis
SO WORLD NEUROSURGERY
LA English
DT Article
DE CARDS classification; Degenerative lumbar spondylolisthesis;
   Instability; Patient-reported outcomes
ID INTRADISCAL VACUUM PHENOMENON; POSTEROLATERAL FUSION; CARDS
   CLASSIFICATION; INSTABILITY; UTILITY; FLUID; DISEASE; PAIN; MRI
AB BACKGROUND: Clinical and radiographic degenerative spondylolisthesis (CARDS) classification defines a distinct subset of patients with kyphotic angulation at the involved segment (type D). Research using CARDS classification to investigate motion characteristics at involved segments or patient-related outcomes (PROs) following surgical intervention is sparse. We investigated the relationship between CARDS type D spondylolisthesis and dynamic instability and PROs in type D versus nonetype D spondylolisthesis.
   METHODS: We reviewed consecutive patients who received transforaminal lumbar interbody fusion for L4-5 spondylolisthesis between 2009 and 2015. Patients were assigned into type D and nonetype D groups. Translational motion was determined by upright lumbar lateral radiography with supine sagittal magnetic resonance imaging or flexion and extension radiography. Demographics, radiographic parameters, and PROs were evaluated.
   RESULTS: Type D and nonetype D groups comprised 34 and 163 patients, respectively. Compared with nonetype D, type D group was characterized by lordotic angulation loss and higher degree of olisthesis on upright radiographs and demonstrated higher translational motion on upright lumbar lateral radiography with supine sagittal magnetic resonance imaging analysis. After surgery, mean reduction rate was significantly higher in type D group; type D had less slippage, but differences in slip angle and disc height were not significant. Preoperative Oswestry Disability Index and visual analog scale for back pain scores were higher in type D group. Type D spondylolisthesis and dynamic instability were associated with achieving minimal clinically important differences in PROs.
   CONCLUSIONS: CARDS type D spondylolisthesis is a distinct subset associated with dynamic instability and worse PROs. Higher improvement in PROs can be achieved in CARDS type D spondylolisthesis after surgery.
C1 [Chen, Xi; Qiu, Yong; Zhou, Qing-shuang; Sun, Xu] Nanjing Med Univ, Drum Tower Hosp, Clin Coll, Dept Spine Surg, Nanjing, Jiangsu, Peoples R China.
   [Xu, Liang; Chen, Zhong-hui; Li, Song] Nanjing Univ, Drum Tower Hosp, Med Sch, Dept Spine Surg, Nanjing, Jiangsu, Peoples R China.
RP Sun, X (通讯作者)，Nanjing Med Univ, Drum Tower Hosp, Clin Coll, Dept Spine Surg, Nanjing, Jiangsu, Peoples R China.
EM drsunxu@163.com
FU Postgraduate Research & Practice Innovation Program of Jiangsu Province
   [KYCX17-1277]; National Natural Science Foundation of China [81772422];
   Jiangsu Provincial Medical Youth Talent [QNRC2016011]
FX This work was supported by the Postgraduate Research & Practice
   Innovation Program of Jiangsu Province (Grant No. KYCX17-1277), National
   Natural Science Foundation of China (Grant No. 81772422), and Jiangsu
   Provincial Medical Youth Talent (Grant No. QNRC2016011).
CR Challier V, 2017, SPINE, V42, P531, DOI 10.1097/BRS.0000000000001857
   Chen SY, 2015, BIOMED J, V38, P262, DOI 10.4103/2319-4170.145768
   Guha D, 2015, NEUROSURG FOCUS, V39, DOI 10.3171/2015.7.FOCUS15259
   Hayashi T, 2015, J NEUROSURG-SPINE, V22, P511, DOI 10.3171/2014.10.SPINE14496
   Iguchi T, 2004, J SPINAL DISORD TECH, V17, P284, DOI 10.1097/01.bsd.0000102473.95064.9d
   Iguchi T, 2011, EUR SPINE J, V20, P1349, DOI 10.1007/s00586-011-1793-7
   Kanayama M, 2003, SPINE, V28, P2368, DOI 10.1097/01.BRS.0000085357.24025.27
   Kepler CK, 2015, SPINE J, V15, P1804, DOI 10.1016/j.spinee.2014.03.045
   Landi A, 2015, EUR SPINE J, V24, pS872, DOI 10.1007/s00586-015-4274-6
   Leone A, 2009, SKELETAL RADIOL, V38, P529, DOI 10.1007/s00256-009-0646-5
   Liao JC, 2014, J ORTHOP SCI, V19, P851, DOI 10.1007/s00776-014-0618-z
   Liu N, 2015, SPINE, V40, pE929, DOI 10.1097/BRS.0000000000000941
   Luk KDK, 2003, SPINE, V28, P819, DOI 10.1097/00007632-200304150-00016
   Parker SL, 2011, J NEUROSURG-SPINE, V14, P598, DOI 10.3171/2010.12.SPINE10472
   Rihn JA, 2007, SPINE, V32, P1555, DOI 10.1097/BRS.0b013e318067dc55
   Snoddy MC, 2016, EUR SPINE J, V25, P2408, DOI 10.1007/s00586-016-4525-1
   Sobol GL, 2018, CLIN SPINE SURG, V31, pE69, DOI 10.1097/BSD.0000000000000571
   Wang DL, 2017, EUR J RADIOL, V94, P6, DOI 10.1016/j.ejrad.2017.07.010
   Watters WC, 2009, SPINE J, V9, P609, DOI 10.1016/j.spinee.2009.03.016
   Yen CP, 2017, J NEUROSURG-SPINE, V26, P419, DOI 10.3171/2016.8.SPINE16421
NR 20
TC 5
Z9 6
U1 0
U2 3
PU ELSEVIER SCIENCE INC
PI NEW YORK
PA STE 800, 230 PARK AVE, NEW YORK, NY 10169 USA
SN 1878-8750
EI 1878-8769
J9 WORLD NEUROSURG
JI World Neurosurg.
PD JUN
PY 2018
VL 114
BP E293
EP E300
DI 10.1016/j.wneu.2018.02.175
PG 8
WC Clinical Neurology; Surgery
WE Science Citation Index Expanded (SCI-EXPANDED)
SC Neurosciences & Neurology; Surgery
GA GG8PI
UT WOS:000432959600031
PM 29524706
DA 2022-11-02
ER

PT J
AU Deguchi, M
   Rapoff, AJ
   Zdeblick, TA
AF Deguchi, M
   Rapoff, AJ
   Zdeblick, TA
TI Biomechanical comparison of spondylolysis fixation techniques
SO SPINE
LA English
DT Article
DE biomechanical study; direct repair; etiology; lumbar spondytolysis; pars
   interarticularis
ID SEGMENTAL WIRE FIXATION; LUMBAR SPONDYLOLYSIS; HOOK-SCREW;
   SURGICAL-TREATMENT; DIRECT REPAIR; SPONDYLOLISTHESIS; DEFECT
AB Study Design. A load-controlled biomechanical analysis of flexion, extension, and torsional stiffness in instrumented calf spines.
   Objectives. To compare biomechanically the performance of various fixation techniques for the repair of spondylolytic defects in the pars interarticularis.
   Summary of Background Data. Several techniques have been developed to stabilize a spondylolytic defect in the lumbar spine. There are, however, no comprehensive biomechanical studies in which these techniques are compared.
   Methods. Nine fresh-frozen and thawed calf cadaveric lumbar L2-L6 spines were used for mechanical testing. Scott's technique, Buck's technique (screw fixation in the lamina across the defects), modified Scott's technique (wire loops around cortical screws placed into both pedicles and tightened under the spinous process), and screw-rod-hook fixation were applied on the calf lumbar spines in which bilateral spondylolytic defects were created in the L4 vertebra. Motion across the defects for each direction of loading in flexion, extension, and rotation was measured using extensometers. The intervertebral rotations and the strain at the site of the spondylolytic defect were computed from the acquired load-displacement data.
   Results. Each fixation technique significantly increased stiffness and returned the intervertebral rotational stiffness to nearly intact levels. Displacement across the defect under flexion loading was significantly suppressed by each instrumentation technique, but the least motion (P < 0.05) was allowed with the screw-rod-hook fixation or Buck's technique.
   Conclusions. All four fixation techniques restored the intervertebral rotational displacements under flexion and torsional loading to the intact condition. The screw-rod-hook fixation allowed the least amount of motion across the defect during flexion.
C1 Univ Wisconsin, Ctr Clin Sci, Div Orthoped Surg, Madison, WI 53792 USA.
   Nagano Red Cross, Dept Orthoped Surg, Nagano, Japan.
   Univ Florida, Dept Aerosp Engn Mech & Engn Sci, Gainesville, FL 32611 USA.
RP Zdeblick, TA (通讯作者)，Univ Wisconsin, Ctr Clin Sci, Div Orthoped Surg, G5-314,600 Highland Ave, Madison, WI 53792 USA.
CR Albassir A, 1990, Acta Orthop Belg, V56, P489
   BONNICI AV, 1991, J ROY SOC MED, V84, P270, DOI 10.1177/014107689108400509
   BRADFORD DS, 1985, SPINE, V10, P673, DOI 10.1097/00007632-198509000-00014
   Buck J E, 1970, J Bone Joint Surg Br, V52, P432
   CYRON BM, 1976, J BONE JOINT SURG BR, V58, P462, DOI 10.1302/0301-620X.58B4.1018032
   CYRON BM, 1978, J BONE JOINT SURG BR, V60, P234, DOI 10.1302/0301-620X.60B2.659472
   DREYZIN V, 1994, SPINE, V19, P1909, DOI 10.1097/00007632-199409000-00008
   GREEN TP, 1994, SPINE, V19, P2683, DOI 10.1097/00007632-199412000-00016
   HAMBLY M, 1989, SPINE, V14, P455, DOI 10.1097/00007632-198904000-00024
   HARDCASTLE PH, 1993, J BONE JOINT SURG BR, V75, P398, DOI 10.1302/0301-620X.75B3.8496207
   HEFTI F, 1992, INT ORTHOP, V16, P81
   JEANNERET B, 1993, ACTA ORTHOP SCAND, V64, P111, DOI 10.3109/17453679309160138
   Kimura M., 1968, ORTHOP SURG, V19, P285
   KUNZ DN, 1994, J BIOMECH ENG-T ASME, V116, P371, DOI 10.1115/1.2895745
   MCCABE RP, 1998, J BIOMECH ENG, V12, P120
   MORSCHER E, 1984, ARCH ORTHOP TRAUM SU, V103, P175, DOI 10.1007/BF00435550
   NACHEMSON A, 1976, CLIN ORTHOP RELAT R, P101
   NICOL RO, 1986, SPINE, V11, P1027, DOI 10.1097/00007632-198612000-00011
   OHMORI K, 1992, NEUROSURGERY, V30, P379, DOI 10.1227/00006123-199203000-00011
   ONEILL DB, 1989, SPINE, V14, P1342, DOI 10.1097/00007632-198912000-00011
   PAVLOVCIC V, 1994, INT ORTHOP, V18, P6, DOI 10.1007/BF00180169
   PEDERSEN AK, 1988, J BONE JOINT SURG AM, V70A, P15, DOI 10.2106/00004623-198870010-00004
   ROCA J, 1989, CLIN ORTHOP RELAT R, P86
   SALIB RM, 1993, SPINE, V18, P440
   SUH PB, 1991, SPINE, V16, pS445
   Taddonio R., 1991, TXB SPINAL SURG, P565
   Tokuhashi Y, 1996, SPINE, V21, P2041, DOI 10.1097/00007632-199609010-00023
   TONINO A, 1994, ACTA ORTHOP SCAND, V65, P91, DOI 10.3109/17453679408993726
   VANDERWERF GJIM, 1985, ACTA ORTHOP SCAND, V56, P378, DOI 10.3109/17453678508994351
   Wilke HJ, 1996, J ORTHOPAED RES, V14, P500, DOI 10.1002/jor.1100140321
NR 30
TC 59
Z9 85
U1 0
U2 4
PU LIPPINCOTT WILLIAMS & WILKINS
PI PHILADELPHIA
PA TWO COMMERCE SQ, 2001 MARKET ST, PHILADELPHIA, PA 19103 USA
SN 0362-2436
EI 1528-1159
J9 SPINE
JI SPINE
PD FEB 15
PY 1999
VL 24
IS 4
BP 328
EP 333
DI 10.1097/00007632-199902150-00004
PG 6
WC Clinical Neurology; Orthopedics
WE Science Citation Index Expanded (SCI-EXPANDED)
SC Neurosciences & Neurology; Orthopedics
GA 167XG
UT WOS:000078659700003
PM 10065515
DA 2022-11-02
ER

PT J
AU Bassewitz, H
   Herkowitz, H
AF Bassewitz, H
   Herkowitz, H
TI Lumbar stenosis with spondylolisthesis - Current concepts of surgical
   treatment
SO CLINICAL ORTHOPAEDICS AND RELATED RESEARCH
LA English
DT Article
ID DEGENERATIVE SPONDYLOLISTHESIS; DECOMPRESSIVE LAMINECTOMY; SPINAL
   STENOSIS; CAUDA-EQUINA; FUSION; COMPRESSION; MECHANISM; VOLVO
AB As degenerative changes progress in the aging population, more patients will present with degenerative spondylolisthesis. The clinical picture is usually of a woman older than 50 years of age with a degenerative lumbar spondylolisthesis at L5 with symptoms of neurogenic claudication or radiculopathy. Imaging studies will reveal a central recess, a lateral recess or both, and/or neuroforaminal stenosis. When patients do not respond to nonoperative treatments, surgical intervention is indicated. Most studies have concluded that the addition of an arthrodesis improves the clinical outcome. A recent longterm study showed that a solid fusion and an adequate decompression is the procedure offering the best outcome. The current authors will review the pathogenesis, clinical picture, and treatment recommendations for degenerative lumbar spondylolisthesis.
C1 William Beaumont Hosp, Dept Orthoped Surg, Royal Oak, MI 48073 USA.
RP Herkowitz, H (通讯作者)，William Beaumont Hosp, Dept Orthoped Surg, 3535 W 13 Mile Rd,Suite 604, Royal Oak, MI 48073 USA.
RI Bassewitz, Hugh L./U-5527-2019
CR BIRD HA, 1980, SCAND J RHEUMATOL, V9, P203, DOI 10.3109/03009748009112347
   Booth KC, 1999, SPINE, V24, P1721, DOI 10.1097/00007632-199908150-00014
   BRIDWELL KH, 1993, J SPINAL DISORD, V6, P461, DOI 10.1097/00002517-199306060-00001
   Brown M D, 1983, Instr Course Lect, V32, P162
   CAPUTY AJ, 1992, J NEUROSURG, V77, P669, DOI 10.3171/jns.1992.77.5.0669
   CAUCHOIX J, 1976, CLIN ORTHOP RELAT R, P122
   Cinotti G, 1997, INT ORTHOP, V21, P337, DOI 10.1007/s002640050180
   DALL BE, 1985, SPINE, V10, P668, DOI 10.1097/00007632-198509000-00013
   Epstein NE, 1998, J SPINAL DISORD, V11, P116
   FEFFER HL, 1985, SPINE, V10, P287, DOI 10.1097/00007632-198504000-00018
   Fischgrund JS, 1997, SPINE, V22, P2807, DOI 10.1097/00007632-199712150-00003
   FITZGERALD JAW, 1976, J BONE JOINT SURG BR, V58, P184, DOI 10.1302/0301-620X.58B2.932080
   GARFIN SR, 1990, J BONE JOINT SURG AM, V72A, P1185, DOI 10.2106/00004623-199072080-00009
   GROBLER JL, 1993, SPINE, V18, P80
   HERKOWITZ HN, 1991, J BONE JOINT SURG AM, V73A, P802, DOI 10.2106/00004623-199173060-00002
   HERRON LD, 1989, SPINE, V14, P534, DOI 10.1097/00007632-198905000-00013
   HW Meyerding, 1932, SURG GYNECOL OBSTET, V54, P371
   IMADA K, 1995, J BONE JOINT SURG BR, V77B, P126, DOI 10.1302/0301-620X.77B1.7822369
   JUGHANNS H, 1931, ARCH ORTHOP UNFALLCH, V29, P118
   KATZ JN, 1991, J BONE JOINT SURG AM, V73A, P809, DOI 10.2106/00004623-199173060-00003
   KOSTUIK JP, 1986, J BONE JOINT SURG AM, V68A, P386, DOI 10.2106/00004623-198668030-00011
   LAUS M, 1992, Chirurgia degli Organi di Movimento, V77, P39
   LOMBARDI JS, 1985, SPINE, V10, P821, DOI 10.1097/00007632-198511000-00008
   MACNAB I, 1950, J BONE JOINT SURG BR, V32, P325, DOI 10.1302/0301-620X.32B3.325
   MATSUNAGA S, 1990, SPINE, V15, P1204, DOI 10.1097/00007632-199011010-00021
   McCulloch JA, 1998, SPINE, V23, P2243, DOI 10.1097/00007632-199810150-00020
   NAKAI O, 1991, J BONE JOINT SURG AM, V73A, P1184, DOI 10.2106/00004623-199173080-00007
   NASCA RJ, 1989, SPINE, V14, P451, DOI 10.1097/00007632-198904000-00023
   Nork SE, 1999, SPINE, V24, P561, DOI 10.1097/00007632-199903150-00012
   POSTACCHINI F, 1991, Italian Journal of Orthopaedics and Traumatology, V17, P467
   POSTACCHINI F, 1993, J BONE JOINT SURG BR, V75, P386, DOI 10.1302/0301-620X.75B3.8496205
   POSTACCHINI F, 1991, Italian Journal of Orthopaedics and Traumatology, V17, P165
   ROSEN CD, 1988, CLIN ORTHOP RELAT R, P270
   ROSENBERG NJ, 1975, J BONE JOINT SURG AM, VA 57, P467, DOI 10.2106/00004623-197557040-00004
   ROSENBERG NJ, 1976, CLIN ORTHOP RELAT R, V117, P112
   Sanderson PL, 1996, J BONE JOINT SURG BR, V78B, P951, DOI 10.1302/0301-620X78B6.1291
   WILTSE LL, 1976, CLIN ORTHOP RELAT R, V117, P23
   YANG KH, 1984, SPINE, V9, P557, DOI 10.1097/00007632-198409000-00005
   YOSHIZAWA H, 1995, SPINE, V20, P397, DOI 10.1097/00007632-199502001-00001
   YUAN HA, 1994, SPINE, V19, pS2279
   [No title captured]
NR 41
TC 29
Z9 31
U1 0
U2 2
PU LIPPINCOTT WILLIAMS & WILKINS
PI PHILADELPHIA
PA TWO COMMERCE SQ, 2001 MARKET ST, PHILADELPHIA, PA 19103 USA
SN 0009-921X
EI 1528-1132
J9 CLIN ORTHOP RELAT R
JI Clin. Orthop. Rel. Res.
PD MAR
PY 2001
IS 384
BP 54
EP 60
PG 7
WC Orthopedics; Surgery
WE Science Citation Index Expanded (SCI-EXPANDED)
SC Orthopedics; Surgery
GA 407MK
UT WOS:000167275200008
PM 11249180
DA 2022-11-02
ER

PT J
AU Inose, H
   Kato, T
   Onuma, H
   Morishita, S
   Matsukura, Y
   Yuasa, M
   Hirai, T
   Yoshii, T
   Okawa, A
AF Inose, Hiroyuki
   Kato, Tsuyoshi
   Onuma, Hiroaki
   Morishita, Shingo
   Matsukura, Yu
   Yuasa, Masato
   Hirai, Takashi
   Yoshii, Toshitaka
   Okawa, Atsushi
TI Predictive Factors Affecting Surgical Outcomes in Patients with
   Degenerative Lumbar Spondylolisthesis
SO SPINE
LA English
DT Article
DE degenerative lumbar spondylolisthesis; instability; intervertebral
   angle; poor prognostic factor; translation
ID INTERBODY FUSION; PROGNOSTIC-FACTORS; LAMINECTOMY; STENOSIS; SURGERY;
   LAMINOPLASTY; MYELOPATHY
AB Study Design. Post-hoc analysis of 5-year follow-up data from a prospective randomized multicenter trial. Objective. The purpose of this study was to identify preoperative factors that predict poor postoperative outcomes and define clinically important abnormal instabilities in degenerative lumbar spondylolisthesis. Summary of Background Data. Current evidence regarding prognostic factors affecting clinical outcomes after surgery for degenerative lumbar spondylolisthesis is still limited. Moreover, there is no consensus regarding parameters that define clinically important abnormal instability in patients with degenerative lumbar spondylolisthesis. Methods. This post-hoc analysis from a prospective randomized trial that compared the effectiveness of decompression, decompression with fusion, and decompression with stabilization for degenerative lumbar spondylolisthesis at the L4/5 level included 70 patients with a 5-year follow-up period. We investigated the correlation between the postoperative recovery rate and preoperative radiographic parameters. We then investigated differences between the good recovery and poor recovery groups. Results. Japanese Orthopaedic Association and visual analogue scale scores improved postoperatively. Of the 70 patients analyzed, 13 were judged to be in the poor recovery group based on their recovery rate. The recovery rate significantly correlated with the intervertebral angle at L4/5. Univariate analysis showed that while the degree of vertebral slippage and the presence of angulation were not associated with poor recovery, the intervertebral angle at L4/5 and the presence of translation were associated with poor recovery. Lastly, multiple stepwise logistic regression analysis revealed the intervertebral angle at L4/5 and the presence of translation as independent predictors of poor recovery after surgery for lumbar degenerative spondylolisthesis. Conclusion. While the degree of vertebral slippage and the presence of angulation were not associated with poor recovery after surgery for lumbar degenerative spondylolisthesis, postoperative outcomes were associated with the intervertebral angle and the presence of translation. Careful preoperative measurement of these factors may help to predict poor postoperative outcomes.
C1 [Inose, Hiroyuki] Tokyo Med & Dent Univ, Grad Sch, Dept Orthopaed & Trauma Res, Tokyo, Japan.
   [Inose, Hiroyuki; Kato, Tsuyoshi; Onuma, Hiroaki; Morishita, Shingo; Matsukura, Yu; Yuasa, Masato; Hirai, Takashi; Yoshii, Toshitaka; Okawa, Atsushi] Tokyo Med & Dent Univ, Grad Sch, Dept Orthopaed, Tokyo, Japan.
   [Kato, Tsuyoshi] Ome Municipal Gen Hosp, Dept Orthopaed, Tokyo, Japan.
   [Onuma, Hiroaki] Suwa Cent Hosp, Dept Orthopaed, Nagano, Japan.
RP Inose, H (通讯作者)，Tokyo Med & Dent Univ, Grad Sch, Dept Orthopaed & Trauma Res, Bunkyo Ku, 1-5-45 Yushima, Tokyo 1138510, Japan.
EM inose.orth@tmd.ac.jp
CR Briggs M, 1999, J PAIN SYMPTOM MANAG, V18, P438, DOI 10.1016/S0885-3924(99)00092-5
   Challier V, 2017, SPINE, V42, P531, DOI 10.1097/BRS.0000000000001857
   Evans N, 2018, EFORT OPEN REV, V3, P620, DOI 10.1302/2058-5241.3.180020
   Forsth P, 2016, NEW ENGL J MED, V374, P1413, DOI 10.1056/NEJMoa1513721
   Fujimori T, 2015, GLOB SPINE J, V5, P102, DOI 10.1055/s-0034-1396432
   Ghogawala Z, 2016, NEW ENGL J MED, V374, P1424, DOI 10.1056/NEJMoa1508788
   Ha KY, 2008, J SPINAL DISORD TECH, V21, P229, DOI 10.1097/BSD.0b013e3180eaa202
   Inose H, 2020, SPINE, V45, pE1342, DOI 10.1097/BRS.0000000000003592
   Inose H, 2018, CLIN SPINE SURG, V31, pE347, DOI 10.1097/BSD.0000000000000659
   Javid MJ, 1998, J NEUROSURG, V89, P1, DOI 10.3171/jns.1998.89.1.0001
   Le Huec J C, 2011, Eur Spine J, V20 Suppl 5, P564, DOI 10.1007/s00586-011-1940-1
   Lee BH, 2016, YONSEI MED J, V57, P1214, DOI 10.3349/ymj.2016.57.5.1214
   Lee SY, 2015, ASIAN SPINE J, V9, P818, DOI 10.4184/asj.2015.9.5.818
   Machado GC, 2015, PLOS ONE, V10, DOI 10.1371/journal.pone.0122800
   Maruo K, 2015, ASIAN SPINE J, V9, P705, DOI 10.4184/asj.2015.9.5.705
   Matz PG, 2016, SPINE J, V16, P439, DOI 10.1016/j.spinee.2015.11.055
   Mummaneni PV, 2019, NEUROSURG FOCUS, V46, DOI 10.3171/2019.2.FOCUS18734
   NACHEMSON A, 1981, SPINE, V6, P306, DOI 10.1097/00007632-198105000-00020
   PANJABI MM, 1980, NEUROSURGERY, V7, P76, DOI 10.1227/00006123-198007000-00014
   Paulsen RT, 2018, NEUROSURGERY, V82, P645, DOI 10.1093/neuros/nyx298
   Polly DW, 1996, SPINE, V21, P1530, DOI 10.1097/00007632-199607010-00008
   Sakai K, 2016, SPINE, V41, P299, DOI 10.1097/BRS.0000000000001206
   Samuel AM, 2017, CURR REV MUSCULOSKE, V10, P521, DOI 10.1007/s12178-017-9442-3
   Sigmundsson FG, 2012, ACTA ORTHOP, V83, P536, DOI 10.3109/17453674.2012.733915
   Takahashi Y, 2019, J NEUROSURG-SPINE, V31, P670, DOI 10.3171/2019.4.SPINE181463
   Weinstein JN, 2007, NEW ENGL J MED, V356, P2257, DOI 10.1056/NEJMoa070302
NR 26
TC 2
Z9 2
U1 0
U2 0
PU LIPPINCOTT WILLIAMS & WILKINS
PI PHILADELPHIA
PA TWO COMMERCE SQ, 2001 MARKET ST, PHILADELPHIA, PA 19103 USA
SN 0362-2436
EI 1528-1159
J9 SPINE
JI SPINE
PD MAY 1
PY 2021
VL 46
IS 9
BP 610
EP 616
DI 10.1097/BRS.0000000000003944
PG 7
WC Clinical Neurology; Orthopedics
WE Science Citation Index Expanded (SCI-EXPANDED)
SC Neurosciences & Neurology; Orthopedics
GA SV3LC
UT WOS:000663723000016
PM 33428364
DA 2022-11-02
ER

PT J
AU Dai, LY
AF Dai, LY
TI Orientation and tropism of lumbar facet joints in degenerative
   spondylolisthesis
SO INTERNATIONAL ORTHOPAEDICS
LA English
DT Article
ID INTERVERTEBRAL-DISK; ASYMMETRY; DISEASE
AB The orientation and tropism of the lumbar facet joints at L4-5 level was assessed by magnetic resonance imaging (MRI) in 53 patients with degenerative L4-5 spondylolisthesis and 53 age- and sex-matched normal control subjects. The degree of disc degeneration at the LA-5 level and of vertebral slip on lateral radiographs was also evaluated. Patients with degenerative spondylolisthesis had more sagittally orientated facet joints (P <0.01) and more significant facet joint tropism (P <0.05) than normal control subjects. For patients with degenerative spondylolisthesis, the facet joint tropism was significantly correlated with the degree of disc degeneration (P <0.05). The results suggest that morphological abnormalities of the lumbar facet joints are a predisposing factor in the development of degenerative spondylolisthesis.
C1 Shanghai Second Med Univ, Xinhua Hosp, Dept Orthopaed Surg, Shanghai 200092, Peoples R China.
RP Dai, LY (通讯作者)，Shanghai Second Med Univ, Xinhua Hosp, Dept Orthopaed Surg, 1665 Kongjiang Rd, Shanghai 200092, Peoples R China.
RI Dai, Li-Yang/C-7121-2009
CR ADAMS MA, 1981, SPINE, V6, P241, DOI 10.1097/00007632-198105000-00006
   AHMED AM, 1990, SPINE, V15, P391, DOI 10.1097/00007632-199005000-00010
   Boden SD, 1996, J BONE JOINT SURG AM, V78A, P403, DOI 10.2106/00004623-199603000-00012
   CASSIDY JD, 1992, SPINE, V17, P570, DOI 10.1097/00007632-199205000-00016
   Cinotti G, 1997, INT ORTHOP, V21, P337, DOI 10.1007/s002640050180
   CYRON BM, 1980, SPINE, V5, P168, DOI 10.1097/00007632-198003000-00011
   Dai L, 1996, Acta Orthop Belg, V62, P90
   FARFAN H. F., 1967, CAN J SURG, V10, P179
   FITZGERALD JAW, 1976, J BONE JOINT SURG BR, V58, P184, DOI 10.1302/0301-620X.58B2.932080
   GIBSON MJ, 1986, J BONE JOINT SURG BR, V68, P369, DOI 10.1302/0301-620X.68B3.3733797
   GROBLER JL, 1993, SPINE, V18, P80
   HAGG O, 1990, SPINE, V15, P356
   KENESI C, 1985, ANAT CLIN, V7, P43, DOI 10.1007/BF01654628
   Kim N H, 1995, Eur Spine J, V4, P139, DOI 10.1007/BF00298237
   MURTAGH FR, 1991, J SPINAL DISORD, V4, P86
   Nagaosa Y, 1998, SPINE, V23, P1447, DOI 10.1097/00007632-199807010-00004
   NOREN R, 1991, SPINE, V16, P530, DOI 10.1097/00007632-199105000-00008
   SATO K, 1989, SPINE, V14, P1265, DOI 10.1097/00007632-198911000-00022
   VANHARANTA H, 1993, SPINE, V18, P1000, DOI 10.1097/00007632-199306150-00008
   WILTSE LL, 1983, J BONE JOINT SURG AM, V65, P768, DOI 10.2106/00004623-198365060-00007
NR 20
TC 77
Z9 96
U1 0
U2 3
PU SPRINGER-VERLAG
PI NEW YORK
PA 175 FIFTH AVE, NEW YORK, NY 10010 USA
SN 0341-2695
J9 INT ORTHOP
JI Int. Orthop.
PD MAR
PY 2001
VL 25
IS 1
BP 40
EP 42
DI 10.1007/s002640000201
PG 3
WC Orthopedics
WE Science Citation Index Expanded (SCI-EXPANDED)
SC Orthopedics
GA 427JZ
UT WOS:000168402200010
PM 11374266
OA Green Published
DA 2022-11-02
ER

PT J
AU LIPTON, ME
   PELLEGRINI, V
   HARRIS, I
AF LIPTON, ME
   PELLEGRINI, V
   HARRIS, I
TI IS THE CONED LATERAL LUMBOSACRAL JUNCTION RADIOGRAPH NECESSARY FOR
   RADIOLOGICAL-DIAGNOSIS
SO BRITISH JOURNAL OF RADIOLOGY
LA English
DT Article
DE LUMBOSACRAL JUNCTION; CONED LATERAL RADIOGRAPH; DIAGNOSIS
AB The lumbar spine radiographs of 400 orthopaedic outpatients were reviewed to determine if the absence of the coned lateral lumbosacral junction radiograph would lead to a loss in diagnostic accuracy.  In 84 (21%) patients the antero-posterior and lateral lumber spine radiographs failed to visualize adequately the lumbosacral junction.  In these patients the coned lateral lumbosacral junction radiograph resulted in 17 (4.5%) diagnoses which would otherwise have been missed.  The diagnoses were spondylosis (11), spondylolisthesis (3), spondylolysis (1), Paget's disease (1) and infection (1).  Absence of the coned lateral lumbosacral radiograph will result in inadequate demonstration of the lumbosacral junction and a loss in diagnostic accuracy.
C1 ROYAL LIVERPOOL HOSP,DEPT RADIOL,LIVERPOOL L7 8XP,MERSEYSIDE,ENGLAND.
CR BUTT WP, 1989, CLIN RADIOL, V40, P6, DOI 10.1016/S0009-9260(89)80004-2
   EISENBERG RL, 1979, AM J ROENTGENOL, V133, P711, DOI 10.2214/ajr.133.4.711
   PADLEY S, 1990, BRIT J RADIOL, V63, P535, DOI 10.1259/0007-1285-63-751-535
NR 3
TC 1
Z9 1
U1 0
U2 0
PU BRITISH INST RADIOLOGY
PI LONDON
PA 36 PORTLAND PLACE, LONDON, ENGLAND W1N 4AT
SN 0007-1285
J9 BRIT J RADIOL
JI Br. J. Radiol.
PD MAY
PY 1991
VL 64
IS 761
BP 420
EP 421
DI 10.1259/0007-1285-64-761-420
PG 2
WC Radiology, Nuclear Medicine & Medical Imaging
WE Science Citation Index Expanded (SCI-EXPANDED)
SC Radiology, Nuclear Medicine & Medical Imaging
GA FK552
UT WOS:A1991FK55200007
PM 2036565
DA 2022-11-02
ER

PT J
AU Robertson, PA
   Plank, LD
AF Robertson, Peter A.
   Plank, Lindsay D.
TI Prospective cohort analysis of disability reduction with lumbar spinal
   fusion surgery in community practice
SO JOURNAL OF SPINAL DISORDERS & TECHNIQUES
LA English
DT Article
DE lumbar spinal fusion; outcomes; Rowland Disability Questionnaire
ID LOW-BACK-PAIN; RANDOMIZED CONTROLLED-TRIAL; FUNCTIONAL STATUS;
   NONSURGICAL MANAGEMENT; WORKERS-COMPENSATION; 1-YEAR OUTCOMES;
   LONG-TERM; QUESTIONNAIRE; REOPERATIONS; QUALITY
AB Study Design: Prospective cohort study of lumbar spinal fusion.
   Objective: To examine the functional changes subsequent to lumbar spinal fusion in a total procedure audit in a community spinal surgery practice.
   Summary of Background Data: Several randomized controlled trials have demonstrated efficacy of spinal fusion procedures across diagnoses, but demonstrating effectiveness in community practice has been more difficult. Hospital database studies demonstrate incidence, reoperation rates, and complications of spinal fusions, yet cannot demonstrate outcomes consistently. The challenge is to demonstrate functional benefits from spinal fusion in a community setting.
   Methods: Over a 5-year period all patients in a community practice who underwent lumbar spinal fusion procedures with additional pedicle screw stabilization for degenerative, spondylolytic and spondylolisthetic conditions, were evaluated with application of the Modified Rowland 23 point Questionnaire of Disability preoperatively, and at 1-year postoperative assessment. Statistical analysis was performed.
   Results: A median 10-point improvement in the Modified Roland Questionnaire score was achieved across 160 patients, and the improvement was highly statistically significant for the major diagnoses-degenerative spondylolisthesis, discogenic low back pain, and spondylolysis and isthmic spondylolisthesis. Greater reduction of disability was seen in primary procedures when compared with revision surgery, and in noncompensation patients when compared with compensation patients, although in neither case was the difference statistically significant.
   Conclusions: This study has demonstrated that consistent functional improvements can be achieved across a total population of lumbar spinal fusions in a nonacademic setting. It also demonstrated that use of prospective cohort analysis techniques, with adequate follow up, and minimal increased costs to patients and practice, is a sustainable prospective audit technique.
C1 [Robertson, Peter A.] Auckland City Hosp, Auckland, New Zealand.
   [Plank, Lindsay D.] Univ Auckland, Dept Surg, Auckland 1, New Zealand.
RP Robertson, PA (通讯作者)，Mercy Specialist Ctr, Orthopaed Clin, 100 Mt Rd, Auckland 1003, New Zealand.
EM p.a.robertson@xtra.co.nz
OI Plank, Lindsay/0000-0003-2737-0151
CR Atlas SJ, 1996, SPINE, V21, P1777, DOI 10.1097/00007632-199608010-00011
   Atlas SJ, 1996, SPINE, V21, P1787, DOI 10.1097/00007632-199608010-00012
   Atlas SJ, 2000, J BONE JOINT SURG AM, V82A, P4, DOI 10.2106/00004623-200001000-00002
   BEURSKENS AJ, 1995, SPINE, V20, P1017, DOI 10.1097/00007632-199505000-00008
   Beurskens AJHM, 1996, PAIN, V65, P71, DOI 10.1016/0304-3959(95)00149-2
   Blumenthal S, 2005, SPINE, V30, P1565, DOI 10.1097/01.brs.0000170587.32676.0e
   Bombardier C, 2001, J RHEUMATOL, V28, P431
   Christensen FB, 2004, ACTA ORTHOP SCAND, V75, P6
   Christensen FB, 2002, SPINE, V27, P2674, DOI 10.1097/00007632-200212010-00006
   CIOL MA, 1994, SPINE, V19, P1329, DOI 10.1097/00007632-199406000-00005
   Deyo RA, 2005, SPINE, V30, P1441, DOI 10.1097/01.brs.0000166503.37969.8a
   DEYO RA, 1993, SPINE, V18, P1463
   DEYO RA, 1992, J BONE JOINT SURG AM, V74A, P536, DOI 10.2106/00004623-199274040-00009
   DEYO RA, 1988, ARCH PHYS MED REHAB, V69, P1044
   Deyo RA, 1998, SPINE, V23, P2003, DOI 10.1097/00007632-199809150-00018
   Ekman Per, 2005, Spine J, V5, P36, DOI 10.1016/j.spinee.2004.05.249
   FACISZEWSKI T, 1995, SPINE, V20, P1783, DOI 10.1097/00007632-199508150-00006
   Faciszewski T, 1997, J BONE JOINT SURG AM, V79A, P1481, DOI 10.2106/00004623-199710000-00004
   Fairbank J, 2005, BMJ-BRIT MED J, V330, P1233, DOI 10.1136/bmj.38441.620417.8F
   Fischgrund JS, 1997, SPINE, V22, P2807, DOI 10.1097/00007632-199712150-00003
   FRISH E, 1988, INT SOC STUD LUMB SP
   Fritzell P, 2001, SPINE, V26, P2521, DOI 10.1097/00007632-200112010-00002
   Gibson JN, 2000, COCHRANE DATABASE SY
   GIBSON JNA, 2005, COCHRANE DATABASE SY
   GREENOUGH CG, 1994, CLIN ORTHOP RELAT R, P30
   Hall H, 1997, J SPINAL DISORD, V10, P518
   HERKOWITZ HN, 1992, J BONE JOINT SURG AM, V74, P792
   Hu RW, 1997, SPINE, V22, P2265, DOI 10.1097/00007632-199710010-00013
   JONSSON B, 1993, J BONE JOINT SURG BR, V75, P894, DOI 10.1302/0301-620X.75B6.8245078
   Keller, 1993, J Am Acad Orthop Surg, V1, P122
   Keller RB, 2005, SPINE, V30, P847, DOI 10.1097/01.brs.0000158955.62508.a8
   KELLER RB, 1990, J BONE JOINT SURG AM, V72A, P1286, DOI 10.2106/00004623-199072090-00002
   Klekamp J, 1998, J SPINAL DISORD, V11, P277
   Kornblum MB, 2004, SPINE, V29, P726, DOI 10.1097/01.BRS.0000119398.22620.92
   KRAG MH, 1989, SPINE, V14, P879, DOI 10.1097/00007632-198908000-00020
   LENKE LG, 1992, J SPINAL DISORD, V5, P433, DOI 10.1097/00002517-199212000-00008
   Malter AD, 1998, SPINE, V23, P814, DOI 10.1097/00007632-199804010-00015
   MANION AF, 2004, SPIN SOC EUR ANN M M
   PATRICK DL, 1995, SPINE, V20, P1899, DOI 10.1097/00007632-199509000-00011
   Robertson PA, 2001, SPINE, V26, P1473, DOI 10.1097/00007632-200107010-00018
   Roland M, 2000, SPINE, V25, P3115, DOI 10.1097/00007632-200012150-00006
   STRATFORD PW, 1994, PHYS THER, V74, P528, DOI 10.1093/ptj/74.6.528
   Stratford PW, 1996, PHYS THER, V76, P359, DOI 10.1093/ptj/76.4.359
   Stratford PW, 1998, PHYS THER, V78, P1186, DOI 10.1093/ptj/78.11.1186
   Taylor VM, 1996, SPINE, V21, P2255, DOI 10.1097/00007632-199610010-00014
   Thomsen K, 1997, SPINE, V22, P2813, DOI 10.1097/00007632-199712150-00004
   TURNER JA, 1992, JAMA-J AM MED ASSOC, V268, P907, DOI 10.1001/jama.268.7.907
   Underwood MR, 1999, SPINE, V24, P1104, DOI 10.1097/00007632-199906010-00010
   VOLINN E, 1992, SPINE, V17, P575, DOI 10.1097/00007632-199205000-00017
   WADDELL G, 1979, J BONE JOINT SURG AM, V61, P201, DOI 10.2106/00004623-197961020-00007
   ZDEBLICK TA, 1993, SPINE, V18, P983, DOI 10.1097/00007632-199306150-00006
NR 51
TC 6
Z9 6
U1 0
U2 0
PU LIPPINCOTT WILLIAMS & WILKINS
PI PHILADELPHIA
PA TWO COMMERCE SQ, 2001 MARKET ST, PHILADELPHIA, PA 19103 USA
SN 1536-0652
EI 1539-2465
J9 J SPINAL DISORD TECH
JI J. Spinal Disord. Tech.
PD JUN
PY 2008
VL 21
IS 4
BP 235
EP 240
DI 10.1097/BSD.0b013e3180ca712c
PG 6
WC Clinical Neurology; Orthopedics
WE Science Citation Index Expanded (SCI-EXPANDED)
SC Neurosciences & Neurology; Orthopedics
GA 313LQ
UT WOS:000256742500002
PM 18525482
DA 2022-11-02
ER

PT J
AU Gregory, PL
   Batt, ME
   Kerslake, RW
AF Gregory, PL
   Batt, ME
   Kerslake, RW
TI Comparing spondylolysis in cricketers and soccer players
SO BRITISH JOURNAL OF SPORTS MEDICINE
LA English
DT Article
ID LUMBAR SPONDYLOLYSIS; PARS INTERARTICULARIS; SPONDYLOLISTHESIS
AB Objective: To determine whether the location of spondylolysis in the lumbar spine of athletes differs with biomechanical factors.
   Methods: Single photon emission computerised tomography and reverse gantry computerised tomography were used to investigate 42 cricketers and 28 soccer players with activity related low back pain. Sites of increased scintigraphic uptake in the posterior elements of the lumbar spine and complete or incomplete fracture in the pars interarticularis were compared for these two sports.
   Results: Thirty seven (90.4%) cricketers and 23 (82.1%) soccer players studied had sites of increased uptake. In cricketers, these sites were on the left of the neural arch of 49 lumbar vertebrae and on the right of 33 vertebrae. In soccer players there was a significantly different proportion, with 17 sites on the left and 28 on the right (difference of 22.0%; 95% confidence interval (CI) 0.04 to 0.38). Lower lumbar levels showed increased scintigraphic uptake more frequently than did higher levels, although the trend was reversed at L3 and L4 in soccer. Forty spondylolyses were identified in the lumbar vertebrae of the cricketers and 35 spondylolyses in the soccer players. These comprised 26 complete and 14 incomplete fractures in the cricketers, and 25 complete and 10 incomplete fractures in the soccer players. Similar numbers of incomplete fractures were found either side of the neural arch in soccer players, but there were more incomplete fractures in the left pars ( 14) than in the right (2) in cricketers. The proportion of incomplete fractures either side of the neural arch was significantly different between cricket players and soccer players (difference of 37.5%; 95% CI 0.02 to 0.65). Most complete fractures were at L5 (66.7%) and more were found at L3 (15.7%) than L4 (6.9%). However, incomplete fractures were more evenly spread though the lower three lumbar levels with 41.7% at L5, 37.5% at L4, and 20.8% at L3.
   Conclusions: Fast bowling in cricket is associated with pars interarticularis bone stress response and with development of incomplete stress fractures that occur more frequently on the left than the right. Playing soccer is associated with a more symmetrical distribution of bone stress response, including stress fracturing. Within cricketers, unilateral spondylolyses tend to arise on the contralateral side to the bowling arm.
C1 Univ Nottingham, Ctr Sports Med, Nottingham NG7 2UH, England.
   Queens Med Ctr, Nottingham NG7 2UH, England.
RP Gregory, PL (通讯作者)，Univ Nottingham, Ctr Sports Med, Nottingham NG7 2UH, England.
EM peter.gregory@nottingham.ac.uk
RI Kerslake, Robert/H-5410-2012; Batt, Mark/AAO-5140-2021
OI Kerslake, Robert/0000-0002-3694-2345; 
CR ANNEAR PT, 1992, AUST NZ J SURG, V62, P768, DOI 10.1111/j.1445-2197.1992.tb06915.x
   Bartlett RM, 1996, J SPORT SCI, V14, P403, DOI 10.1080/02640419608727727
   BLANDA J, 1993, J SPINAL DISORD, V6, P406, DOI 10.1097/00002517-199306050-00007
   COLLIER BD, 1985, RADIOLOGY, V154, P207, DOI 10.1148/radiology.154.1.3155479
   Congeni J, 1997, AM J SPORT MED, V25, P248, DOI 10.1177/036354659702500220
   DIXON M, 1993, MED SCI SPORT EXER, V25, P1322
   Elliott B., 1992, RES SPORTS MED INT J, V3, P113, DOI [DOI 10.1080/15438629209517008, https://doi.org/10.1080/15438629209517008]
   Ferguson R J, 1974, J Sports Med, V2, P63
   Foster D, 1989, Br J Sports Med, V23, P150
   FREDRICKSON BE, 1984, J BONE JOINT SURG AM, V66A, P699, DOI 10.2106/00004623-198466050-00008
   GROGAN JP, 1982, RADIOLOGY, V145, P737, DOI 10.1148/radiology.145.3.7146406
   HARDCASTLE P, 1992, J BONE JOINT SURG BR, V74, P421, DOI 10.1302/0301-620X.74B3.1587894
   JACKSON DW, 1976, CLIN ORTHOP RELAT R, P68
   MCCARROLL JR, 1986, AM J SPORT MED, V14, P404, DOI 10.1177/036354658601400513
   MICHELI LJ, 1995, ARCH PEDIAT ADOL MED, V149, P15, DOI 10.1001/archpedi.1995.02170130017004
   MORITA T, 1995, J BONE JOINT SURG BR, V77B, P620, DOI 10.1302/0301-620X.77B4.7615609
   Rambaud A, 1864, ORIGINE DEV
   ROSSI F, 1990, J SPORT MED PHYS FIT, V30, P450
   ROSSI F, 1978, J SPORT MED PHYS FIT, V18, P317
   ROWE GG, 1953, J BONE JOINT SURG AM, V35-A, P102, DOI 10.2106/00004623-195335010-00010
   SCHWEGEL A, 1859, KNOCHENVARIETATEN, V5, P283
   SEMON RL, 1981, SPINE, V6, P172, DOI 10.1097/00007632-198103000-00012
   Soler T, 2000, AM J SPORT MED, V28, P57, DOI 10.1177/03635465000280012101
   Standaert CJ, 2000, BRIT J SPORT MED, V34, P415, DOI 10.1136/bjsm.34.6.415
   Willis TA, 1931, J BONE JOINT SURG, V13, P709
   WILTSE LL, 1962, J BONE JOINT SURG AM, V44, P539, DOI 10.2106/00004623-196244030-00011
   WILTSE LL, 1976, CLIN ORTHOP RELAT R, V117, P23
NR 27
TC 43
Z9 44
U1 0
U2 30
PU BMJ PUBLISHING GROUP
PI LONDON
PA BRITISH MED ASSOC HOUSE, TAVISTOCK SQUARE, LONDON WC1H 9JR, ENGLAND
SN 0306-3674
EI 1473-0480
J9 BRIT J SPORT MED
JI Br. J. Sports Med.
PD DEC 1
PY 2004
VL 38
IS 6
BP 737
EP 742
DI 10.1136/bjsm.2003.008110
PG 6
WC Sport Sciences
WE Science Citation Index Expanded (SCI-EXPANDED)
SC Sport Sciences
GA 873SH
UT WOS:000225300700015
PM 15562169
OA Bronze, Green Published
DA 2022-11-02
ER

PT J
AU ALAND, C
   RINEBERG, BA
   MALBERG, M
   FRIED, SH
AF ALAND, C
   RINEBERG, BA
   MALBERG, M
   FRIED, SH
TI FRACTURE OF THE PEDICLE OF THE 4TH LUMBAR VERTEBRA ASSOCIATED WITH
   CONTRALATERAL SPONDYLOLYSIS - REPORT OF A CASE
SO JOURNAL OF BONE AND JOINT SURGERY-AMERICAN VOLUME
LA English
DT Article
C1 BRUNSWICK ORTHOPAED ASSOCIATES,NEW BRUNSWICK,NJ 08901.
   RUTGERS STATE UNIV,SCH MED,DIV ORTHOPAED SURG,NEW BRUNSWICK,NJ 08903.
CR HADLEY LA, 1955, J BONE JOINT SURG AM, V37, P787, DOI 10.2106/00004623-195537040-00010
   Krenz J, 1973, J Bone Joint Surg Br, V55, P735
   SHERMAN FC, 1977, J BONE JOINT SURG AM, V59, P49, DOI 10.2106/00004623-197759010-00007
   WILKINSON RH, 1974, RADIOLOGY, V111, P683, DOI 10.1148/111.3.683
   WILTSE LL, 1975, J BONE JOINT SURG AM, VA 57, P17, DOI 10.2106/00004623-197557010-00003
NR 5
TC 34
Z9 35
U1 0
U2 0
PU JOURNAL BONE JOINT SURGERY INC
PI NEEDHAM
PA 20 PICKERING ST, NEEDHAM, MA 02192
SN 0021-9355
J9 J BONE JOINT SURG AM
JI J. Bone Joint Surg.-Am. Vol.
PD DEC
PY 1986
VL 68A
IS 9
BP 1454
EP 1455
DI 10.2106/00004623-198668090-00025
PG 2
WC Orthopedics; Surgery
WE Science Citation Index Expanded (SCI-EXPANDED)
SC Orthopedics; Surgery
GA F3593
UT WOS:A1986F359300025
PM 2946697
DA 2022-11-02
ER

PT J
AU Shadani, A
   Bandpei, MAM
   Rahmani, N
   Bassampour, SA
AF Shadani, Ailin
   Bandpei, Mohammad Ali Mohseni
   Rahmani, Nahid
   Bassampour, Seyed Alireza
TI A Comparison of the Abdominal and Lumbar Multifidus Muscle Size in
   Patients With Lumbar Spondylolisthesis and Healthy Patients at Rest and
   During Contraction Using Ultrasonography
SO JOURNAL OF MANIPULATIVE AND PHYSIOLOGICAL THERAPEUTICS
LA English
DT Article
DE Spondylolisthesis; Abdominal Muscles; Ultrasonography; Paraspinal
   Muscles
ID LOW-BACK-PAIN; CROSS-SECTIONAL AREA; TRANSVERSUS ABDOMINIS; DRAWING-IN;
   REHABILITATIVE ULTRASOUND; STABILIZING EXERCISE; IMAGING ASSESSMENT;
   SPINE; SYSTEM; WALL
AB Objective: Using ultrasonography, this study investigated the abdominal and lumbar multifidus muscle size in patients with lumbar spondylolisthesis compared with healthy patients at rest and during contraction.
   Methods: This research was a nonexperimental, analytic case-control study. Ultrasound imaging was used to assess the thickness of the abdominal and lumbar multifidus muscles in 25 healthy patients and 25 patients with spondylolisthesis. For the purpose of this study, both men and women, aged 30 to 70 years, were recruited from physiotherapy clinics affiliated with the University of Social Welfare and Rehabilitation Sciences, Tehran, Iran. Measurements were taken at rest and during contraction.
   Results: There was a significant difference in abdominal and lumbar multifidus muscle size between the healthy and spondylolisthesic groups, both at rest and contraction (P < .05 in all instances). No significant difference was found between the right and left for all measurements (P > .05).
   Conclusion: Patients with spondylolisthesis had smaller stabilizer muscle thickness at rest and during contraction compared with the healthy group.
C1 [Shadani, Ailin] Univ Social Welf & Rehabil Sci, Dept Physiotherapy, Tehran, Iran.
   [Bandpei, Mohammad Ali Mohseni; Rahmani, Nahid] Univ Social Welf & Rehabil Sci, Pediat Neurorehabil Res Ctr, Koodakyar St,Daneshjoo Blvd,POB 1985713871, Tehran, Iran.
   [Bandpei, Mohammad Ali Mohseni] Univ Lahore, Univ Inst Phys Therapy, Fac Allied Hlth Sci, Lahore, Pakistan.
   [Bassampour, Seyed Alireza] AJA Univ Med Sci, Dept Spine Surg, Tehran, Iran.
RP Bandpei, MAM (通讯作者)，Univ Social Welf & Rehabil Sci, Pediat Neurorehabil Res Ctr, Koodakyar St,Daneshjoo Blvd,POB 1985713871, Tehran, Iran.
EM Mohseni_Bandpei@yahoo.com
FU University of Social Welfare and Rehabilitation Sciences
FX This study was supported financially by the University of Social Welfare
   and Rehabilitation Sciences. No conflicts of interest were reported for
   this study.
CR Bandpei MAM, 2014, J MANIP PHYSIOL THER, V37, P510, DOI 10.1016/j.jmpt.2014.05.006
   Barr KP, 2005, AM J PHYS MED REHAB, V84, P473, DOI 10.1097/01.phm.0000163709.70471.42
   Bergmark A, 1989, Acta Orthop Scand Suppl, V230, P1
   Brown SHM, 2010, CLIN BIOMECH, V25, P115, DOI 10.1016/j.clinbiomech.2009.10.001
   Danneels LA, 2001, BRIT J SPORT MED, V35, P186, DOI 10.1136/bjsm.35.3.186
   Ghamkhar L, 2011, J BODYW MOV THER, V15, P465, DOI 10.1016/j.jbmt.2010.07.003
   Hides J, 2006, SPINE, V31, pE175, DOI 10.1097/01.brs.0000202740.86338.df
   Hides J, 2008, J ORTHOP SPORT PHYS, V38, P101, DOI 10.2519/jospt.2008.2658
   Hides J, 2008, MANUAL THER, V13, P43, DOI 10.1016/j.math.2006.07.017
   Hides JA, 2007, J ORTHOP SPORT PHYS, V37, P480, DOI 10.2519/jospt.2007.2416
   Hides JA, 2007, SPINE, V32, P1687, DOI 10.1097/BRS.0b013e318074c386
   Hides JA, 2010, J ORTHOP SPORT PHYS, V40, P4, DOI 10.2519/jospt.2010.3177
   Hodges P, 2003, SPINE, V28, P2594, DOI 10.1097/01.BRS.0000096676.14323.25
   Hodges PW, 1996, SPINE, V21, P2640, DOI 10.1097/00007632-199611150-00014
   Jacobsen S, 2007, SPINE, V32, P120, DOI 10.1097/01.brs.0000250979.12398.96
   Javanshir K, 2010, J MANIP PHYSIOL THER, V33, P630, DOI 10.1016/j.jmpt.2010.08.016
   Kiesel KB, 2007, J ORTHOP SPORT PHYS, V37, P596, DOI 10.2519/jospt.2007.2574
   Kim KH, 2013, J PHYS THER SCI, V25, P861, DOI 10.1589/jpts.25.861
   Kofotolis N, 2006, PHYS THER, V86, P1001, DOI 10.1093/ptj/86.7.1001
   Langevin HM, 2009, BMC MUSCULOSKEL DIS, V10, DOI 10.1186/1471-2474-10-151
   Lee JC, 2013, J PHYS THER SCI, V25, P1255, DOI 10.1589/jpts.25.1255
   Macdonald DA, 2011, J ORTHOP SPORT PHYS, V41, P155, DOI 10.2519/jospt.2011.3410
   McMeeken JM, 2004, CLIN BIOMECH, V19, P337, DOI 10.1016/j.clinbiomech.2004.01.007
   Mohseni-Bandpei M.A., 2000, PHYS THER REV, V5, P93
   Mohseni-Bandpei MA, 2014, ULTRASOUND MED BIOL, V40, P1737, DOI 10.1016/j.ultrasmedbio.2014.03.001
   O'Sullivan PB, 1997, SPINE, V22, P2959, DOI 10.1097/00007632-199712150-00020
   O'Sullivan PB, 2000, MANUAL THER, V5, P2, DOI 10.1054/math.1999.0213
   PANJABI M, 1989, SPINE, V14, P194, DOI 10.1097/00007632-198902000-00008
   PANJABI MM, 1992, J SPINAL DISORD, V5, P390, DOI 10.1097/00002517-199212000-00002
   PANJABI MM, 1992, J SPINAL DISORD, V5, P383, DOI 10.1097/00002517-199212000-00001
   Pulkovski N, 2012, Eur Spine J, V21 Suppl 6, pS750, DOI 10.1007/s00586-011-1707-8
   Rahmani N, 2015, ULTRASOUND MED BIOL, V41, P2275, DOI 10.1016/j.ultrasmedbio.2015.04.027
   Richardson C A, 1995, Man Ther, V1, P2, DOI 10.1054/math.1995.0243
   Shadani A, 2015, J BABOL U MED SCI, V17, P55
   Stokes M, 2015, MAN THER, V10, P116
   Wallwork TL, 2009, MANUAL THER, V14, P496, DOI 10.1016/j.math.2008.09.006
   Whittaker JL, 2007, J ORTHOP SPORT PHYS, V37, P434, DOI 10.2519/jospt.2007.2350
   Whittaker JL, 2013, J ORTHOP SPORT PHYS, V43, P11, DOI 10.2519/jospt.2013.4450
   Whittaker JL, 2011, J ORTHOP SPORT PHYS, V41, P572, DOI 10.2519/jospt.2011.3682
NR 39
TC 6
Z9 7
U1 0
U2 1
PU MOSBY-ELSEVIER
PI NEW YORK
PA 360 PARK AVENUE SOUTH, NEW YORK, NY 10010-1710 USA
SN 0161-4754
J9 J MANIP PHYSIOL THER
JI J. Manip. Physiol. Ther.
PD OCT
PY 2018
VL 41
IS 8
BP 691
EP 697
DI 10.1016/j.jmpt.2018.07.001
PG 7
WC Health Care Sciences & Services; Integrative & Complementary Medicine;
   Rehabilitation
WE Science Citation Index Expanded (SCI-EXPANDED)
SC Health Care Sciences & Services; Integrative & Complementary Medicine;
   Rehabilitation
GA HH8FG
UT WOS:000455966700007
PM 30594334
DA 2022-11-02
ER

PT J
AU SATOMI, K
   HIRABAYASHI, K
   TOYAMA, Y
   FUJIMURA, Y
AF SATOMI, K
   HIRABAYASHI, K
   TOYAMA, Y
   FUJIMURA, Y
TI A CLINICAL-STUDY OF DEGENERATIVE SPONDYLOLISTHESIS - RADIOGRAPHIC
   ANALYSIS AND CHOICE OF TREATMENT
SO SPINE
LA English
DT Article
DE DEGENERATIVE SPONDYLOLISTHESIS; ANTERIOR LUMBAR INTERBODY FUSION;
   SUPERIOR AND INFERIOR ARTICULAR PROCESS; MYELOGRAPHY; CT SCANNING
AB Surgical treatment of degenerative spondylolisthesis in 27 patients by means of anterior lumbar interbody fusion and in 14 patients by means of posterior decompression yielded average degrees of recovery of 77% and 560/., respectively. Preoperative analysis of myelograms, and computed tomographies after myelography indicated that anterior shifting of the inferior articular process of the slipping vertebra was the main factor responsible for compression of the nervous tissue in the early stages of degenerative spondylolisthesis. Patients in these stages should be treated by anterior lumbar interbody fusion. In the later stages of degenerative spondylolisthesis, osteophytes on the superior articular processes of the lower vertebra were an additional factor in compression, and patients should be treated by posterior decompression. Computed tomographies after myelography provided the key images for identifying pathologic processes in degenerative spondylolisthesis and selecting appropriate surgical procedures.
RP SATOMI, K (通讯作者)，KEIO UNIV,SCH MED,DEPT ORTHOPAED,TOKYO 108,JAPAN.
RI Toyama, Yoshiaki/K-5743-2013
NR 0
TC 50
Z9 63
U1 0
U2 1
PU LIPPINCOTT-RAVEN PUBL
PI PHILADELPHIA
PA 227 EAST WASHINGTON SQ, PHILADELPHIA, PA 19106
SN 0362-2436
J9 SPINE
JI SPINE
PD NOV
PY 1992
VL 17
IS 11
BP 1329
EP 1336
DI 10.1097/00007632-199211000-00012
PG 8
WC Clinical Neurology; Orthopedics
WE Science Citation Index Expanded (SCI-EXPANDED)
SC Neurosciences & Neurology; Orthopedics
GA JY925
UT WOS:A1992JY92500012
PM 1462209
DA 2022-11-02
ER

PT J
AU Theologis, AA
   Jain, D
   Ames, CP
   Pekmezci, M
AF Theologis, Alexander A.
   Jain, Deeptee
   Ames, Christopher P.
   Pekmezci, Murat
TI Circumferential fusion for degenerative lumbar spondylolisthesis
   complicated by distal junctional grade 4 spondylolisthesis in the
   sub-acute post-operative setting
SO EUROPEAN SPINE JOURNAL
LA English
DT Article
DE Lumbar stenosis; Laminectomy; Pars fracture; High-grade
   spondylolisthesis; Health-related quality of life scores
ID QUALITY-OF-LIFE; DEVELOPMENTAL SPONDYLOLISTHESIS; PREOPERATIVE
   DEPRESSION; LUMBOSACRAL KYPHOSIS; OUTCOMES; REDUCTION; SURGERY;
   LAMINECTOMY; FACETECTOMY; POPULATION
AB Surgical management for lumbar stenosis is generally safe and provides significant improvements in pain, disability, and function. Successful lumbar decompression hinges on removing an appropriate amount of lamina and other compressive pathology in the lateral recess. Too little bony decompression can result in persistent pain and disability, while over resection of the pars and/or facets may jeopardize spinal stability.
   In this unique report, we present for the first time an acute iatrogenic grade 4 L5-S1 spondylolisthesis distal to a L3-5 laminectomy and circumferential instrumented fusion due to bilateral iatrogenic L5 pars fractures and its management and clinical outcomes after revision operation. The patient presented with worsening pain, neurologic compromise, and severe sagittal imbalance. The iatrogenic, high-grade spondylolisthesis was urgently addressed with a L5-S1 anterior lumbar interbody fusion and extension of posterior instrumentation to the pelvis, which resulted in considerable pain relief, resolution of neurologic deficits, and reconstitution of acceptable sagittal imbalance.
   All attempts during a lumbar decompression should be made to prevent iatrogenic pars fractures, as they may result in severe sagittal imbalance, neurologic compromise, and persistent disability. Iatrogenic, high-grade L5-S1 spondylolisthesis can be successfully treated with reduction using circumferential fusion of the lumbosacral junction.
C1 [Theologis, Alexander A.; Jain, Deeptee; Pekmezci, Murat] Univ Calif San Francisco, Dept Orthopaed Surg, 500 Parnassus Ave,MU West 3rd Floor, San Francisco, CA 94143 USA.
   [Ames, Christopher P.] Univ Calif San Francisco, Dept Neurol Surg, San Francisco, CA USA.
RP Theologis, AA (通讯作者)，Univ Calif San Francisco, Dept Orthopaed Surg, 500 Parnassus Ave,MU West 3rd Floor, San Francisco, CA 94143 USA.
EM Alekos.Theologis@ucsf.edu
CR Abtahi AM, 2015, J BONE JOINT SURG AM, V97A, P824, DOI 10.2106/JBJS.N.00916
   Adogwa O, 2012, SPINE J, V12, P179, DOI 10.1016/j.spinee.2011.08.014
   Alvin MD, 2015, SPINE J, V15, P79, DOI 10.1016/j.spinee.2014.07.001
   Anderson JT, 2015, SPINE, V40, P748, DOI 10.1097/BRS.0000000000000863
   Boachie-Adjei O, 2002, SPINE, V27, pE161, DOI 10.1097/00007632-200203150-00019
   BRADFORD DS, 1990, J BONE JOINT SURG AM, V72A, P1060, DOI 10.2106/00004623-199072070-00016
   BRUNET JA, 1984, J BONE JOINT SURG BR, V66, P720, DOI 10.1302/0301-620X.66B5.6501368
   Daubs MD, 2011, SPINE, V36, pS96, DOI 10.1097/BRS.0b013e31822ef6b9
   Ebraheim NA, 1997, SPINE, V22, P941, DOI 10.1097/00007632-199705010-00002
   Ghogawala Z, 2016, NEW ENGL J MED, V374, P1424, DOI 10.1056/NEJMoa1508788
   HAHER TR, 1994, SPINE, V19, P2667, DOI 10.1097/00007632-199412000-00012
   Harroud A, 2013, EUR SPINE J, V22, P849, DOI 10.1007/s00586-012-2591-6
   Hresko MT, 2007, SPINE, V32, P2208, DOI 10.1097/BRS.0b013e31814b2cee
   Labelle H, 2005, SPINE, V30, pS27, DOI 10.1097/01.brs.0000155560.92580.90
   Lee KK, 2004, MED ENG PHYS, V26, P183, DOI 10.1016/j.medengphy.2003.11.006
   Miller JA, 2015, SPINE J, V15, P58, DOI 10.1016/j.spinee.2014.06.020
   Poussa M, 2006, SPINE, V31, P583, DOI 10.1097/01.brs.0000201401.17944.f7
   Rihn JA, 2015, J BONE JOINT SURG AM, V97A, P177, DOI 10.2106/JBJS.N.00313
   Smith JA, 2001, SPINE, V26, P2227, DOI 10.1097/00007632-200110150-00014
   Smith JS, 2013, EUR SPINE J, V22, P402, DOI 10.1007/s00586-012-2547-x
   Tanguay F, 2012, SPINE, V37, P304, DOI 10.1097/BRS.0b013e31821cc558
   Tanguay F, 2010, STUD HEALTH TECHNOL, V158, P182, DOI 10.3233/978-1-60750-573-0-182
   Vialle Emiliano, 2015, Eur J Orthop Surg Traumatol, V25 Suppl 1, pS25, DOI 10.1007/s00590-015-1641-2
   Weiner Bradley K, 2002, Spine (Phila Pa 1976), V27, pE385, DOI 10.1097/00007632-200209010-00008
   Weinstein JN, 2007, NEW ENGL J MED, V356, P2257, DOI 10.1056/NEJMoa070302
   Weinstein JN, 2010, SPINE, V35, P1329, DOI 10.1097/BRS.0b013e3181e0f04d
   Weinstein JN, 2009, J BONE JOINT SURG AM, V91A, P1295, DOI 10.2106/JBJS.H.00913
   Zander T, 2003, EUR SPINE J, V12, P427, DOI 10.1007/s00586-003-0540-0
NR 28
TC 1
Z9 2
U1 0
U2 2
PU SPRINGER
PI NEW YORK
PA 233 SPRING ST, NEW YORK, NY 10013 USA
SN 0940-6719
EI 1432-0932
J9 EUR SPINE J
JI Eur. Spine J.
PD DEC
PY 2017
VL 26
IS 12
BP 3075
EP 3081
DI 10.1007/s00586-017-4976-z
PG 7
WC Clinical Neurology; Orthopedics
WE Science Citation Index Expanded (SCI-EXPANDED)
SC Neurosciences & Neurology; Orthopedics
GA FO0DO
UT WOS:000416413200003
PM 28204925
DA 2022-11-02
ER

PT J
AU Masci, L
   Pike, J
   Malara, F
   Phillips, B
   Bennell, K
   Brukner, P
AF Masci, L.
   Pike, J.
   Malara, F.
   Phillips, B.
   Bennell, K.
   Brukner, P.
TI Use of the one-legged hyperextension test and magnetic resonance imaging
   in the diagnosis of active spondylolysis
SO BRITISH JOURNAL OF SPORTS MEDICINE
LA English
DT Article
ID LUMBAR PARS INTERARTICULARIS; LOW-BACK-PAIN; STRESS INJURIES;
   BONE-SCINTIGRAPHY; NATURAL-HISTORY; SPONDYLOLISTHESIS; MRI;
   CLASSIFICATION; ATHLETE; ADOLESCENTS
AB Background: Active spondylolysis is an acquired lesion in the pars interarticularis and is a common cause of low back pain in the young athlete.
   Objectives: To evaluate whether the one-legged hyperextension test can assist in the clinical detection of active spondylolysis and to determine whether magnetic resonance imaging (MRI) is equivalent to the clinical gold standard of bone scintigraphy and computed tomography in the radiological diagnosis of this condition.
   Methods: A prospective cohort design was used. Young active subjects with low back pain were recruited. Outcome measures included clinical assessment (one-legged hyperextension test) and radiological investigations including bone scintigraphy ( with single photon emission computed tomography ( SPECT)) and MRI. Computed tomography was performed if bone scintigraphy was positive.
   Results: Seventy one subjects were recruited. Fifty pars interarticulares in 39 subjects (55%) had evidence of active spondylolysis as defined by bone scintigraphy ( with SPECT). Of these, 19 pars interarticulares in 14 subjects showed a fracture on computed tomography. The one-legged hyperextension test was neither sensitive nor specific for the detection of active spondylolysis. MRI revealed bone stress in 40 of the 50 pars interarticulares in which it was detected by bone scintigraphy ( with SPECT), indicating reduced sensitivity in detecting bone stress compared with bone scintigraphy ( p = 0.001). Conversely, MRI revealed 18 of the 19 pars interarticularis fractures detected by computed tomography, indicating concordance between imaging modalities ( p = 0.345). There was a significant difference between MRI and the combination of bone scintigraphy ( with SPECT)/computed tomography in the radiological visualisation of active spondylolysis ( p = 0.002).
   Conclusions: These results suggest that there is a high rate of active spondylolysis in active athletes with low back pain. The one-legged hyperextension test is not useful in detecting active spondylolysis and should not be relied on to exclude the diagnosis. MRI is inferior to bone scintigraphy ( with SPECT)/computed tomography. Bone scintigraphy ( with SPECT) should remain the first-line investigation of active athletes with low back pain followed by limited computed tomography if bone scintigraphy is positive.
C1 Univ Melbourne, Ctr Hlth Exercise & Sports Med, Melbourne, Vic 3010, Australia.
   MIA Radiol, Melbourne, Vic, Australia.
RP Masci, L (通讯作者)，Univ Melbourne, Ctr Hlth Exercise & Sports Med, Melbourne, Vic 3010, Australia.
EM lawrence_masci@hotmail.com
RI Bennell, Kim/C-7022-2014
OI Bennell, Kim/0000-0003-4982-5639
CR ANDERSON K, 1991, PHYS MED REHABIL CLI, V2, P157
   [Anonymous], 1990, ICRP PUBL
   Campbell RSD, 2005, SKELETAL RADIOL, V34, P63, DOI 10.1007/s00256-004-0878-3
   Campbell RSD, 1999, CLIN RADIOL, V54, P63, DOI 10.1016/S0009-9260(99)91242-4
   CIULLO JV, 1985, CLIN SPORT MED, V4, P95
   d'Hemecourt PA, 2002, ORTHOPEDICS, V25, P653
   Dreyfuss P, 1996, SPINE, V21, P2594, DOI 10.1097/00007632-199611150-00009
   FREDERICSON M, 1995, AM J SPORT MED, V23, P472, DOI 10.1177/036354659502300418
   FREDRICKSON BE, 1984, J BONE JOINT SURG AM, V66A, P699, DOI 10.2106/00004623-198466050-00008
   FRENNERED AK, 1991, J PEDIATR ORTHOPED, V11, P209, DOI 10.1097/01241398-199103000-00014
   Gaeta M, 2005, RADIOLOGY, V235, P553, DOI 10.1148/radiol.2352040406
   Gregory PL, 2004, EUR SPINE J, V13, P503, DOI 10.1007/s00586-004-0696-2
   GRENIER N, 1989, RADIOLOGY, V170, P489, DOI 10.1148/radiology.170.2.2911673
   Herman MJ, 2005, CLIN ORTHOP RELAT R, P46, DOI 10.1097/01.blo.0000162992.25677.7b
   Hollenberg GM, 2002, SPINE, V27, P181, DOI 10.1097/00007632-200201150-00012
   Ishibashi Y, 2002, CLIN J SPORT MED, V12, P79, DOI 10.1097/00042752-200203000-00003
   JACKSON DW, 1976, CLIN ORTHOP RELAT R, P68
   JACKSON DW, 1981, AM J SPORT MED, V9, P304, DOI 10.1177/036354658100900504
   JOHNSON DW, 1989, AM J ROENTGENOL, V152, P327, DOI 10.2214/ajr.152.2.327
   KATOH S, 1997, N AM SPIN SOC 12 ANN
   Kiuru MJ, 2002, ACTA RADIOL, V43, P207, DOI 10.1080/028418502127347790
   Kraft DE, 2002, PEDIATR CLIN N AM, V49, P643, DOI 10.1016/S0031-3955(02)00007-X
   Maigne JY, 1996, SPINE, V21, P1889, DOI 10.1097/00007632-199608150-00012
   MICHELI LJ, 1995, ARCH PEDIAT ADOL MED, V149, P15, DOI 10.1001/archpedi.1995.02170130017004
   MORITA T, 1995, J BONE JOINT SURG BR, V77B, P620, DOI 10.1302/0301-620X.77B4.7615609
   Muschik M, 1996, J PEDIATR ORTHOPED, V16, P364, DOI 10.1097/01241398-199605000-00014
   ROSSI F, 1990, J SPORT MED PHYS FIT, V30, P450
   Shook JE, 1990, SPINE STATE ART REV, V4, P185
   Soler T, 2000, AM J SPORT MED, V28, P57, DOI 10.1177/03635465000280012101
   Udeshi UL, 1999, CLIN RADIOL, V54, P615, DOI 10.1016/S0009-9260(99)90024-7
   WEBER M D, 1991, Journal of Orthopaedic and Sports Physical Therapy, V14, P6
   WILTSE LL, 1975, J BONE JOINT SURG AM, VA 57, P17, DOI 10.2106/00004623-197557010-00003
   YAMANE T, 1993, J BONE JOINT SURG BR, V75, P764, DOI 10.1302/0301-620X.75B5.8376435
   ZWAS ST, 1987, J NUCL MED, V28, P452
NR 34
TC 65
Z9 65
U1 0
U2 34
PU BMJ PUBLISHING GROUP
PI LONDON
PA BRITISH MED ASSOC HOUSE, TAVISTOCK SQUARE, LONDON WC1H 9JR, ENGLAND
SN 0306-3674
EI 1473-0480
J9 BRIT J SPORT MED
JI Br. J. Sports Med.
PD NOV
PY 2006
VL 40
IS 11
BP 940
EP 946
DI 10.1136/bjsm.2006.030023
PG 7
WC Sport Sciences
WE Science Citation Index Expanded (SCI-EXPANDED)
SC Sport Sciences
GA 098BH
UT WOS:000241494700018
PM 16980534
OA Green Published
DA 2022-11-02
ER

PT J
AU Hambly, MF
   Wiltse, LL
   Raghavan, N
   Schneiderman, G
   Koenig, C
AF Hambly, MF
   Wiltse, LL
   Raghavan, N
   Schneiderman, G
   Koenig, C
TI The transition zone above a lumbosacral fusion
SO SPINE
LA English
DT Article
DE lumbar fusion; transition zone
ID INTERBODY FUSION; LUMBAR SPINE
AB Study Design. The clinical acid radiographic effect of a lumbar or lumbosacral fusion was studied in 42 patients who had undergone a posterolateral fusion with an average follow-up of 22.6 years.
   Objective. To examine the long-term effects of posterolateral lumbar or lumbosacral fusion on the cephalad two motion segments (transition zone).
   Summary of Background Data. It is commonly held that accelerated degeneration occurs in the motion segments adjacent to a fusion. Most studies are of short-term, anecdotal, uncontrolled reports that pay particular attention only to the first motion segment immediately cephalad to the fusion.
   Methods. Forty-two patients who had previously undergone a posterolateral lumbar or lumbosacral fusion underwent radiographic and clinical evaluation. Rate of fusion, range of motion, osteophytes, degenerative spondylolisthesis, retrolisthesis, facet arthrosis, disc ossification, dynamic instability, and disc space height were all studied and statistically compared with an age and gender-matched control group. The patient's self-reported clinical outcome was also recorded.
   Results. Degenerative changes occurred at the second level above the fused levels with a frequency equal to those occurring in the first level. There was no statistical difference between the study group and the cohort group in the presence of radiographic changes within the transition zone. In those patients undergoing fusion for degenerative processes, 75% reported a good to excellent outcome, whereas 84% of those undergoing fusion for spondylolysis or spondylolisthesis reported a good to excellent outcome.
   Conclusion. Radiographic changes occur within the transition zone cephalad to a lumbar or lumbosacral fusion. However, these changes are also seen in control subjects who have had no surgery.
C1 No Calif Spine & Rehabil, Sacramento, CA 95816 USA.
   Wiltse Spine Inst, Long Beach, CA USA.
   Radiol Associates, Sacramento, CA USA.
[truncated: 1,971,518 more chars]
