# Supplementary material for: Research topics and hotspot trends of lumbar spondylolisthesis: A text-mining study with machine learning
Source: Front Surg. 2023 Jan 6;9:1037978. doi: 10.3389/fsurg.2022.1037978 (PMC9852633; doi:10.3389/fsurg.2022.1037978)
Supplement: Supplementary file 1 [file Datasheet1.zip › forCitespace/savedrecs (2).txt]

FN Clarivate Analytics Web of Science
VR 1.0
PT B
AU Fairbank, J
AF Fairbank, Jeremy
BE Szpalski, M
   Gunzburg, R
   Rydevik, BL
   LeHuec, JC
   Mayer, HM
TI Evidence for Efficacy of Pedicle-Based Systems
SO SURGERY FOR LOW BACK PAIN
LA English
DT Article; Book Chapter
ID DEGENERATIVE LUMBAR SPONDYLOLISTHESIS; LOW-BACK-PAIN; COGNITIVE
   INTERVENTION; IDIOPATHIC SCOLIOSIS; INSTRUMENTED FUSION; SPINAL
   STENOSIS; SCREW FIXATION; EXERCISES; SURGERY; TRIAL
C1 Nuffield Orthopaed Ctr, Oxford OX3 7LD, England.
RP Fairbank, J (通讯作者)，Nuffield Orthopaed Ctr, Oxford OX3 7LD, England.
EM jeremy.fairbank@ndorms.ox.ac.uk
RI Fairbank, Jeremy/AAA-3411-2019
CR Angevine PD, 2007, SPINE, V32, P1466, DOI 10.1097/BRS.0b013e318060ccca
   Brox JI, 2006, PAIN, V122, P145, DOI 10.1016/j.pain.2006.01.027
   Brox JI, 2003, SPINE, V28, P1913
   Fischgrund JS, 1997, SPINE, V22, P2807, DOI 10.1097/00007632-199712150-00003
   France JC, 1999, SPINE, V24, P553, DOI 10.1097/00007632-199903150-00010
   Fritzell P, 2002, SPINE, V27, P1131, DOI 10.1097/00007632-200206010-00002
   Gibson JNA, 2005, SPINE, V30, P2312, DOI 10.1097/01.brs.0000182315.88558.9c
   Kornblum MB, 2004, SPINE, V29, P726, DOI 10.1097/01.BRS.0000119398.22620.92
   Lehman RA, 2008, SPINE, V33, P1598, DOI 10.1097/BRS.0b013e318178872a
   SUK SI, 1995, SPINE, V20, P1399, DOI 10.1097/00007632-199506000-00012
   Verlaan JJ, 2004, SPINE, V29, P803, DOI 10.1097/01.BRS.0000116990.31984.A9
   Wilke HJ, 2008, EUR SPINE J, V17, P1049, DOI 10.1007/s00586-008-0657-2
   Wilson-MacDonald J, 2008, SPINE, V33, P2334, DOI 10.1097/BRS.0b013e318186a8b2
   Winter RB, 2007, SPINE, V32, P2641, DOI 10.1097/BRS.0b013e31815a5207
   ZDEBLICK TA, 1993, SPINE, V18, P983, DOI 10.1097/00007632-199306150-00006
NR 15
TC 0
Z9 0
U1 0
U2 0
PU SPRINGER
PI NEW YORK
PA 233 SPRING STREET, NEW YORK, NY 10013, UNITED STATES
BN 978-3-642-04546-2
PY 2010
BP 123
EP 125
DI 10.1007/978-3-642-04547-9_4.2
D2 10.1007/978-3-642-04547-9
PG 3
WC Surgery
WE Book Citation Index– Science (BKCI-S)
SC Surgery
GA BPH02
UT WOS:000278835600016
DA 2022-11-02
ER

PT J
AU Hagenmaier, HSF
   Delawi, D
   Verschoor, N
   Oner, FC
   van Susante, JLC
AF Hagenmaier, H. S. Femke
   Delawi, Diyar
   Verschoor, Nico
   Oner, F. Cumhur
   van Susante, Job L. C.
TI No correlation between slip reduction in low-grade spondylolisthesis or
   change in neuroforaminal morphology and clinical outcome
SO BMC MUSCULOSKELETAL DISORDERS
LA English
DT Article
DE Slip reduction; Low-grade spondylolisthesis; Neuroforaminal morphology;
   Clinical outcome; Posterolateral lumbar fusion; Radiographs
ID LUMBAR INTERBODY FUSION; ADULT ISTHMIC SPONDYLOLISTHESIS; INSTRUMENTED
   REDUCTION; POSTEROLATERAL FUSION; SPINAL STENOSIS; IN-SITU;
   DECOMPRESSION; COMPLICATIONS; OSSIFICATION; MANAGEMENT
AB Background: In instrumented posterolateral fusion reduction of a spondylolisthesis is appealing on theoretical grounds since this may lead to indirect decompression of the entrapped nerve roots. However, there is no consensus in the literature whether a beneficial effect of reduction on outcome can be expected. The objective of the current study was to evaluate whether a correlation between the extent of listhesis reduction and clinical improvement could be established.
   Methods: From two ongoing prospective studies 72 patients with a single-level instrumented posterolateral lumbar fusion for low-grade spondylolisthesis (isthmic/degenerative 51/21) were evaluated. Radiographs and clinical outcome scores were available at baseline, 6 weeks and 1 year after surgery. Changes in neuroforaminal morphology were measured on calibrated radiographs. These changes in radiographic parameters were correlated to clinical outcome (Visual Analogue Score (VAS) leg pain, Oswestry Disability Index (ODI)). Fusion status was assessed on Computed Tomography-scan at one year.
   Results: A mean spondylolisthesis of 25 percent was reduced to 15 percent at 6 weeks with some loss of reduction to 17 percent at one year. The VAS and ODI significantly improved at both time intervals after surgery (p < 0.001). No significant correlations could be established between the extent of slip reduction and improvement in VAS or ODI (Pearson's correlation -0.2 and 0.07 respectively at one year); this also accounted for the other radiographic parameters. A fusion rate of 64 percent was seen on CT-scan.
   Conclusions: Clinical outcome was not related to the obtained radiographic reduction of the slipped vertebra in patients with a lumbar fusion for low grade spondylolisthesis. Loss of reduction or non-union on CT-scans had no effect on the clinical outcome. Reduction of a low-grade spondylolisthesis in spinal fusion is appealing, however, there is no evidence that it positively affects clinical outcome on the short term.
C1 [Hagenmaier, H. S. Femke; van Susante, Job L. C.] Rijnstate Hosp, Dept Orthopaed, NL-6800 TA Arnhem, Netherlands.
   [Delawi, Diyar; Oner, F. Cumhur] Univ Med Ctr Utrecht, Dept Orthopaed, Utrecht, Netherlands.
   [Verschoor, Nico] Jeroen Bosch Ziekenhuis, Dept Orthopaed, Den Bosch, Netherlands.
RP van Susante, JLC (通讯作者)，Rijnstate Hosp, Dept Orthopaed, Postbus 9555, NL-6800 TA Arnhem, Netherlands.
EM jvansusante@rijnstate.nl
RI van Susante, Job/ABC-8091-2020; Oner, FC/L-7769-2013
OI Oner, FC/0000-0003-0858-8243
CR Audat ZM, 2011, SCOLIOSIS SPINAL DIS, V6, DOI 10.1186/1748-7161-6-14
   Axelrad TW, 2008, J BONE JOINT SURG BR, V90B, P1617, DOI 10.1302/0301-620X.90B12.20975
   Benli I. Teoman, 2006, Kobe Journal of Medical Sciences, V52, P151
   Butt MF, 2008, INT ORTHOP, V32, P663, DOI 10.1007/s00264-007-0367-0
   Carragee EJ, 2012, SPINE J, V12, P877, DOI 10.1016/j.spinee.2012.11.002
   Delawi D, 2010, SPINE, V35, P1185, DOI 10.1097/BRS.0b013e3181d3cf28
   Diedrich O, 2001, J SPINAL DISORD, V14, P522, DOI 10.1097/00002517-200112000-00012
   Ekman Per, 2005, Spine J, V5, P36, DOI 10.1016/j.spinee.2004.05.249
   El Masry Mohamed A, 2005, Acta Orthop Belg, V71, P83
   Fairbank J C, 1980, Physiotherapy, V66, P271
   Feng ML, 2009, INT ORTHOP, V33, P1335, DOI 10.1007/s00264-008-0627-7
   Fischgrund JS, 1997, SPINE, V22, P2807, DOI 10.1097/00007632-199712150-00003
   Fischgrund JS, 2004, SPINE, V29, P173, DOI 10.1097/01.BRS.0000111142.76601.1A
   Floman Y, 2008, J SPINAL DISORD TECH, V21, P477, DOI 10.1097/BSD.0b013e31815b1abf
   Goyal N, 2009, J SPINAL DISORD TECH, V22, P321, DOI 10.1097/BSD.0b013e318182cdab
   HERKOWITZ HN, 1991, J BONE JOINT SURG AM, V73A, P802, DOI 10.2106/00004623-199173060-00002
   HUSKISSON EC, 1974, LANCET, V2, P1127, DOI 10.1016/S0140-6736(74)90884-8
   Jacobs WCH, 2006, EUR SPINE J, V15, P391, DOI 10.1007/s00586-005-1021-4
   Kalichman L, 2009, SPINE, V34, P199, DOI 10.1097/BRS.0b013e31818edcfd
   La Rosa G, 2003, J NEUROSURG, V99, P143, DOI 10.3171/spi.2003.99.2.0143
   Lidar Z, 2005, SURG NEUROL, V64, P303, DOI 10.1016/j.surneu.2005.03.025
   Mehdian SH, 2011, SPINE, V36, pE705, DOI 10.1097/BRS.0b013e3182158c1f
   Mehdian SMH, 2005, SPINE, V30, pE579, DOI 10.1097/01.brs.0000181051.60960.32
   Moller H, 2000, SPINE, V25, P1711, DOI 10.1097/00007632-200007010-00016
   Musluman AM, 2011, J NEUROSURG-SPINE, V14, P488, DOI 10.3171/2010.11.SPINE10281
   Naderi S, 2003, J NEUROSURG, V99, P151, DOI 10.3171/spi.2003.99.2.0151
   Ogilvie JW, 2005, SPINE, V30, pS97, DOI 10.1097/01.brs.0000155581.81997.80
   Poussa M, 2006, SPINE, V31, P583, DOI 10.1097/01.brs.0000201401.17944.f7
   Sailhan F, 2006, SPINE, V31, P161, DOI 10.1097/01.brs.0000194780.17528.6b
   Sobottke R, 2009, EUR SPINE J, V18, P1494, DOI 10.1007/s00586-009-1081-y
   Spruit M, 2002, EUR SPINE J, V11, P428, DOI 10.1007/s00586-002-0400-3
   Swan Justin, 2006, Spine J, V6, P606, DOI 10.1016/j.spinee.2006.02.032
   Wysocki RW, 2007, J HAND SURG-AM, V32A, P647, DOI 10.1016/j.jhsa.2007.03.001
NR 33
TC 15
Z9 18
U1 0
U2 4
PU BMC
PI LONDON
PA CAMPUS, 4 CRINAN ST, LONDON N1 9XW, ENGLAND
EI 1471-2474
J9 BMC MUSCULOSKEL DIS
JI BMC Musculoskelet. Disord.
PD AUG 19
PY 2013
VL 14
AR 245
DI 10.1186/1471-2474-14-245
PG 9
WC Orthopedics; Rheumatology
WE Science Citation Index Expanded (SCI-EXPANDED)
SC Orthopedics; Rheumatology
GA 208JS
UT WOS:000323675000001
PM 23957727
OA Green Published, gold
DA 2022-11-02
ER

PT B
AU Dasenbrock, HH
   Yassari, R
   Witham, TF
AF Dasenbrock, Hormuzdiyar H.
   Yassari, Reza
   Witham, Timothy F.
BE Bhandari, M
TI Neurogenic Claudication-Operative Management (Decompression and Fusion)
SO EVIDENCE-BASED ORTHOPEDICS
SE Evidence-Based Medicine-Series
LA English
DT Article; Book Chapter
ID LUMBAR SPINAL STENOSIS; SURGICAL SITE INFECTION; RISK-FACTORS;
   DEGENERATIVE SPONDYLOLISTHESIS; NONOPERATIVE TREATMENT; SACRAL
   FRACTURES; BACK-PAIN; LONG-TERM; SURGERY; COMPLICATIONS
C1 [Dasenbrock, Hormuzdiyar H.] Johns Hopkins Univ, Sch Med, Baltimore, MD 21218 USA.
   [Yassari, Reza] Johns Hopkins Univ, Baltimore, MD USA.
   [Witham, Timothy F.] Johns Hopkins Univ, Johns Hopkins Bayview Spine Program, Baltimore, MD USA.
RP Dasenbrock, HH (通讯作者)，Johns Hopkins Univ, Sch Med, Baltimore, MD 21218 USA.
CR Athiviraham A, 2007, CLIN ORTHOP RELAT R, P90, DOI 10.1097/BLO.0b013e31803799a9
   Atlas SJ, 2006, CLIN ORTHOP RELAT R, P198, DOI 10.1097/01.blo.0000198722.70138.96
   Ausman JI, 2007, SURG NEUROL, V68, P486, DOI 10.1016/j.surneu.2007.08.048
   Bassewitz H, 2001, CLIN ORTHOP RELAT R, P54
   Beiner JM, 2003, NEUROSURG FOCUS, V15, pA14
   Berg S, 2009, SPINE J, V9, P987, DOI 10.1016/j.spinee.2009.08.454
   Bridwell KH, 2001, CLIN ORTHOP RELAT R, P35
   Cheh G, 2007, SPINE, V32, P2253, DOI 10.1097/BRS.0b013e31814b2d8e
   Chosa E, 2005, CLIN ORTHOP RELAT R, P129, DOI 10.1097/01.blo.0000149811.55727.a5
   Cloyd JM, 2010, J NEUROSURG-SPINE, V12, P402, DOI 10.3171/2009.10.SPINE08741
   de Graaf I, 2006, SPINE, V31, P1168, DOI 10.1097/01.brs.0000216463.32136.7b
   Deyo RA, 2010, JAMA-J AM MED ASSOC, V303, P1259, DOI 10.1001/jama.2010.338
   Djurasovic M, 2010, ORTHOP CLIN N AM, V41, P183, DOI 10.1016/j.ocl.2009.12.003
   Ekman P, 2009, EUR SPINE J, V18, P1175, DOI 10.1007/s00586-009-0947-3
   Epstein NE, 1998, J SPINAL DISORD, V11, P116
   Epstein NE, 2006, J SPINAL DISORD TECH, V19, P28, DOI 10.1097/01.bsd.0000173454.71657.02
   Fang A, 2005, SPINE, V30, P1460, DOI 10.1097/01.brs.0000166532.58227.4f
   Fourney DR, 2002, NEUROSURGERY, V51, P1507, DOI 10.1097/00006123-200212000-00024
   Fraser Justin F, 2003, Neurosurg Focus, V14, pe6
   Fu KMG, 2010, J NEUROSURG-SPINE, V12, P443, DOI 10.3171/2009.11.SPINE09531
   Genevay S, 2010, BEST PRACT RES CL RH, V24, P253, DOI 10.1016/j.berh.2009.11.001
   Ghiselli G, 2004, J BONE JOINT SURG AM, V86A, P1497, DOI 10.2106/00004623-200407000-00020
   Gibson JNA, 2005, SPINE, V30, P2312, DOI 10.1097/01.brs.0000182315.88558.9c
   Gill B, 2006, EUR SPINE J, V15, P479, DOI 10.1007/s00586-005-0914-6
   Hansraj KK, 2001, CLIN ORTHOP RELAT R, P18
   Hu SS, 2008, J BONE JOINT SURG AM, V90A, P656
   Iguchi T, 2000, SPINE, V25, P1754, DOI 10.1097/00007632-200007150-00003
   Kalanithi PS, 2009, SPINE, V34, P1963, DOI 10.1097/BRS.0b013e3181ae2243
   Katz JN, 1997, SPINE, V22, P1123, DOI 10.1097/00007632-199705150-00012
   Khong P, 2009, J CLIN NEUROSCI, V16, P1673, DOI 10.1016/j.jocn.2009.03.030
   Kim DH, 2009, SPINE J, V9, P886, DOI 10.1016/j.spinee.2009.05.006
   Kim HJ, 2008, SPINE, V33, P2116, DOI 10.1097/BRS.0b013e31817e1022
   Kleinstuck FS, 2009, SPINE, V34, P1198, DOI 10.1097/BRS.0b013e31819fcf35
   Kornblum MB, 2004, SPINE, V29, P726, DOI 10.1097/01.BRS.0000119398.22620.92
   Kristof RA, 2002, J NEUROSURG, V97, P281, DOI 10.3171/spi.2002.97.3.0281
   Lietard C, 2008, J NEUROSURG, V109, P729, DOI 10.3171/JNS/2008/109/10/0729
   Malmivaara A, 2007, SPINE, V32, P1, DOI 10.1097/01.brs.0000251014.81875.6d
   Maragakis LL, 2009, ANESTHESIOLOGY, V110, P556, DOI 10.1097/ALN.0b013e3181974be7
   Martin CR, 2007, SPINE, V32, P1791, DOI 10.1097/BRS.0b013e3180bc219e
   Metz LN, 2007, NEUROSURG CLIN N AM, V18, P237, DOI 10.1016/j.nec.2007.02.010
   Morishita Y, 2009, J SPINAL DISORD TECH, V22, P130, DOI 10.1097/BSD.0b013e318167b054
   Morita M, 2010, J SPINAL DISORD TECH
   Ogilvie JW, 2005, SPINE, V30, pS97, DOI 10.1097/01.brs.0000155581.81997.80
   Okoro T, 2010, EUR SPINE J, V19, P279, DOI 10.1007/s00586-009-1152-0
   Olsen MA, 2003, J NEUROSURG, V98, P149, DOI 10.3171/spi.2003.98.2.0149
   Ostelo RWJG, 2008, SPINE, V33, P90, DOI 10.1097/BRS.0b013e31815e3a10
   Papadakis M, 2008, J NEUROSURG-SPINE, V9, P387, DOI 10.3171/SPI.2008.9.10.387
   Papadopoulos EC, 2008, SPINE, V33, pE699, DOI 10.1097/BRS.0b013e31817e03db
   Podnar S, 2010, EUR SPINE J, V19, P451, DOI 10.1007/s00586-009-1170-y
   Resnick DK, 2005, J NEUROSURG-SPINE, V2, P679, DOI 10.3171/spi.2005.2.6.0679
   Siebert E, 2009, NAT REV NEUROL, V5, P392, DOI 10.1038/nrneurol.2009.90
   Simmons ED, 2001, CLIN ORTHOP RELAT R, P45
   Suzuki H, 2010, SPINE, V35, pE344, DOI 10.1097/BRS.0b013e3181c91121
   ter Gunne AFP, 2009, SPINE, V34, P1422, DOI 10.1097/BRS.0b013e3181a03013
   Vavken P, 2008, EUR SPINE J, V17, pS285, DOI 10.1007/s00586-007-0579-4
   Wang Michael Y, 2003, Neurosurg Focus, V14, pe7
   Watters WC, 2008, SPINE J, V8, P305, DOI 10.1016/j.spinee.2007.10.033
   Watters WC, 2009, SPINE J, V9, P609, DOI 10.1016/j.spinee.2009.03.016
   Weinstein JN, 2008, NEW ENGL J MED, V358, P794, DOI 10.1056/NEJMoa0707136
   Weinstein JN, 2007, NEW ENGL J MED, V356, P2257, DOI 10.1056/NEJMoa070302
   Weinstein JN, 2010, SPINE, V35, P1329, DOI 10.1097/BRS.0b013e3181e0f04d
   Weinstein JN, 2009, J BONE JOINT SURG AM, V91A, P1295, DOI 10.2106/JBJS.H.00913
   Weinstein MA, 2000, J SPINAL DISORD, V13, P422, DOI 10.1097/00002517-200010000-00009
   Zak Paul J, 2003, Phys Med Rehabil Clin N Am, V14, P143, DOI 10.1016/S1047-9651(02)00079-7
NR 64
TC 0
Z9 0
U1 0
U2 0
PU WILEY-BLACKWELL
PI CHICHESTER
PA THE ATRIUM, SOUTHERN GATE, CHICHESTER, WEST SUSSEX PO19 8SQ, ENGLAND
BN 978-1-4443-4507-0; 978-1-4051-8476-2
J9 EVID-BASED MED-SER
PY 2012
BP 686
EP 693
PG 8
WC Orthopedics
WE Book Citation Index– Science (BKCI-S)
SC Orthopedics
GA BA9IT
UT WOS:000339448600082
DA 2022-11-02
ER

PT J
AU Bisson, EF
   Mummaneni, PV
   Virk, MS
   Knightly, J
   Alvi, MA
   Goyal, A
   Chan, AK
   Guan, J
   Glassman, S
   Foley, K
   Slotkin, JR
   Potts, EA
   Shaffrey, ME
   Shaffrey, CI
   Haid, RW
   Fu, KM
   Wang, MY
   Park, P
   Asher, AL
   Bydon, M
AF Bisson, Erica F.
   Mummaneni, Praveen V.
   Virk, Michael S.
   Knightly, John
   Alvi, Mohammed Ali
   Goyal, Anshit
   Chan, Andrew K.
   Guan, Jian
   Glassman, Steven
   Foley, Kevin
   Slotkin, Jonathan R.
   Potts, Eric A.
   Shaffrey, Mark E.
   Shaffrey, Christopher I.
   Haid, Regis W., Jr.
   Fu, Kai-Ming
   Wang, Michael Y.
   Park, Paul
   Asher, Anthony L.
   Bydon, Mohamad
TI Open versus minimally invasive decompression for low-grade
   spondylolisthesis: analysis from the Quality Outcomes Database
SO JOURNAL OF NEUROSURGERY-SPINE
LA English
DT Article
DE open surgery; MIS; minimally invasive surgery; decompression;
   spondylolisthesis; Quality Outcomes Database; QOD; spine surgery;
   lumbar; registry
ID LUMBAR SPINAL STENOSIS; LAMINECTOMY; LAMINOTOMY; REMOVAL; SURGERY;
   FUSION; PAIN
AB OBJECTIVE Lumbar decompression without arthrodesis remains a potential treatment option for cases of low-grade spondylolisthesis (i.e., Meyerding grade i). Minimally invasive surgery (MIS) techniques have recently been increasingly used because of their touted benefits including lower operating time, blood loss, and length of stay. Herein, the authors analyzed patients enrolled in a national surgical registry and compared the baseline characteristics and postoperative clinical and patient-reported outcomes (PROs) between patients undergoing open versus MIS lumbar decompression.
   METHODS The authors queried the Quality Outcomes Database for patients with grade I lumbar degenerative spondylolisthesis undergoing a surgical intervention between July 2014 and June 2016. Among more than 200 participating sites, the 12 with the highest enrollment of patients into the lumbar spine module came together to initiate a focused project to assess the impact of fusion on PROs in patients undergoing surgery for grade I lumbar spondylolisthesis. For the current study, only patients in this cohort from the 12 highest-enrolling sites who underwent a decompression alone were evaluated and classified as open or MIS (tubular decompression). Outcomes of interest included PROs at 2 years; perioperative outcomes such as blood loss and complications; and postoperative outcomes such as length of stay, discharge disposition, and reoperations.
   RESULTS A total of 140 patients undergoing decompression were selected, of whom 71 (50.7%) underwent MIS and 69 (49.3%) underwent an open decompression. On univariate analysis, the authors observed no significant differences between the 2 groups in terms of PROs at 2-year follow-up, including back pain, leg pain, Oswestry Disability Index score, EQ-5D score, and patient satisfaction. On multivariable analysis, compared to MIS, open decompression was associated with higher satisfaction (OR 7.5, 95% CI 2.41-23.2, p = 0.0005). Patients undergoing MIS decompression had a significantly shorter length of stay compared to the open group (0.68 days [SD 1.18] vs 1.83 days [SD 1.618], p < 0.001).
   CONCLUSIONS In this multiinstitutional prospective study, the authors found comparable PROs as well as clinical outcomes at 2 years between groups of patients undergoing open or MIS decompression for low-grade spondylolisthesis .
C1 [Bisson, Erica F.; Guan, Jian] Univ Utah, Dept Neurol Surg, Salt Lake City, UT USA.
   [Mummaneni, Praveen V.; Chan, Andrew K.] Univ Calif San Francisco, Dept Neurol Surg, San Francisco, CA USA.
   [Virk, Michael S.; Fu, Kai-Ming] Weill Cornell Med Coll, Dept Neurol Surg, New York, NY USA.
   [Knightly, John] Atlantic Neurosurg Specialists, Morristown, NJ USA.
   [Alvi, Mohammed Ali; Goyal, Anshit; Bydon, Mohamad] Mayo Clin, Dept Neurol Surg, Rochester, MN USA.
   [Glassman, Steven] Norton Leatherman Spine Ctr, Louisville, KY USA.
   [Foley, Kevin] Univ Tennessee, Dept Neurosurg, Memphis, TN USA.
   [Slotkin, Jonathan R.] Geisinger Hlth Syst, Danville, PA USA.
   [Potts, Eric A.] Goodman Campbell Brain & Spine, Indianapolis, IN USA.
   [Shaffrey, Mark E.] Univ Virginia Hlth Syst, Dept Neurol Surg, Charlottesville, VA USA.
   [Shaffrey, Christopher I.] Duke Univ, Dept Neurol Surg, Durham, NC USA.
   [Shaffrey, Christopher I.] Duke Univ, Dept Orthoped Surg, Durham, NC USA.
   [Haid, Regis W., Jr.] Atlanta Brain & Spine, Atlanta, GA USA.
   [Wang, Michael Y.] Univ Miami, Dept Neurol Surg, Coral Gables, FL 33124 USA.
   [Park, Paul] Univ Michigan, Dept Neurol Surg, Ann Arbor, MI 48109 USA.
   [Asher, Anthony L.] Carolinas Healthcare Syst, Inst Neurosci, Charlotte, NC USA.
   [Asher, Anthony L.] Carolina Neurosurg & Spine Associates, Charlotte, NC USA.
RP Bydon, M (通讯作者)，Mayo Clin, Rochester, MN 55905 USA.
EM bydon.mohamad@mayo.edu
RI Alvi, Mohammed Ali/AFP-8378-2022; Foley, Kevin/GQO-8748-2022; Alvi,
   Mohammed Ali/AAE-1490-2019
OI Alvi, Mohammed Ali/0000-0002-7131-079X
CR Airaksinen O, 1996, Eur Spine J, V5, P193, DOI 10.1007/BF00395513
   Alpert HW, 2014, J PEDIATR ORTHOPED, V34, P613, DOI 10.1097/BPO.0000000000000145
   [Anonymous], 1997, CLIN NEUROL NEUROSUR, DOI DOI 10.1016/S0303-8467(97)81738-6
   Asher AL, 2018, NEUROSURG FOCUS, V44, DOI 10.3171/2017.10.FOCUS17554
   Basil Gregory W, 2019, J Spine Surg, V5, pS108, DOI 10.21037/jss.2019.04.17
   Bresnahan L, 2009, SPINE, V34, P17, DOI 10.1097/BRS.0b013e318191438b
   Chan AK, 2019, NEUROSURG FOCUS, V46, DOI 10.3171/2019.2.FOCUS18722
   Chan AK, 2019, J NEUROSURG-SPINE, V30, P858, DOI 10.3171/2019.1.SPINE17913a
   Chan AK, 2020, NEUROSURGERY, V86, P80, DOI 10.1093/neuros/nyy589
   Chan AK, 2018, NEUROSURG FOCUS, V44, DOI 10.3171/2017.10.FOCUS17553
   Daltroy LH, 1996, SPINE, V21, P741, DOI 10.1097/00007632-199603150-00017
   Devin CJ, 2018, NEUROSURG FOCUS, V45, DOI 10.3171/2018.8.FOCUS18326
   Eismont FJ, 2014, J AM ACAD ORTHOP SUR, V22, P203, DOI 10.5435/JAAOS-22-04-203
   Fairbank JCT, 2000, SPINE, V25, P2940, DOI 10.1097/00007632-200011150-00017
   Ha S, 2018, ASIAN SPINE J, V12, P285, DOI 10.4184/asj.2018.12.2.285
   Johans SJ, 2015, J NEUROSURG SCI, V59, P37
   Kerezoudis P, 2018, QUALITY AND SAFETY IN NEUROSURGERY, P53, DOI 10.1016/B978-0-12-812898-5.00005-9
   Ko SB, 2011, CLIN ORTHOP SURG, V3, P34, DOI 10.4055/cios.2011.3.1.34
   Kristof RA, 2002, J NEUROSURG, V97, P281, DOI 10.3171/spi.2002.97.3.0281
   LANGLEY GB, 1985, RHEUMATOL INT, V5, P145, DOI 10.1007/BF00541514
   McGirt MJ, 2013, NEUROSURG FOCUS, V34, DOI 10.3171/2012.10.FOCUS12297
   Meyerding HW, 1933, RADIOLOGY, V20, P108, DOI DOI 10.1148/20.2.108
   Mobbs RJ, 2012, J CLIN NEUROSCI, V19, P829, DOI 10.1016/j.jocn.2011.10.004
   Moskven E, 2018, SPINE J, V18, P2354, DOI 10.1016/j.spinee.2018.07.008
   MULHOLLAND RC, 1995, SPINE, V20, P1957, DOI 10.1097/00007632-199509000-00023
   Mummaneni PV, 2017, NEUROSURG FOCUS, V43, DOI 10.3171/2017.5.FOCUS17188
   NeuroPoint Alliance, QOD SPIN REG
   Perez-Cruet MJ, 2002, NEUROSURGERY, V51, pS129, DOI 10.1227/01.NEU.0000031004.69814.2D
   Phan K, 2016, SPINE, V41, pE91, DOI 10.1097/BRS.0000000000001161
   POSTACCHINI F, 1993, J BONE JOINT SURG BR, V75, P386, DOI 10.1302/0301-620X.75B3.8496205
   Radcliff K, 2013, SPINE, V38, P531, DOI 10.1097/BRS.0b013e31827c99f0
   Rosen DS, 2007, NEUROSURGERY, V60, P503, DOI 10.1227/01.NEU.0000255332.87909.58
   Scholler K, 2017, NEUROSURGERY, V80, P355, DOI 10.1093/neuros/nyw091
   Smith ZA, 2014, PLOS ONE, V9, DOI 10.1371/journal.pone.0092611
   Thome C, 2005, J NEUROSURG-SPINE, V3, P129, DOI 10.3171/spi.2005.3.2.0129
   Tomasino A, 2009, SPINE, V34, pE664, DOI 10.1097/BRS.0b013e3181b0b63d
   Usman M, 2013, JCPSP-J COLL PHYSICI, V23, P852, DOI 12.2013/JCPSP.852856
   Weinstein JN, 2007, NEW ENGL J MED, V356, P2257, DOI 10.1056/NEJMoa070302
   WILLIAMS A, 1990, HEALTH POLICY, V16, P199
NR 39
TC 8
Z9 9
U1 1
U2 1
PU AMER ASSOC NEUROLOGICAL SURGEONS
PI ROLLING MEADOWS
PA 5550 MEADOWBROOK DRIVE, ROLLING MEADOWS, IL 60008 USA
SN 1547-5654
EI 1547-5646
J9 J NEUROSURG-SPINE
JI J. Neurosurg.-Spine
PD SEP
PY 2020
VL 33
IS 3
BP 349
EP 359
DI 10.3171/2020.3.SPINE191239
PG 11
WC Clinical Neurology; Surgery
WE Science Citation Index Expanded (SCI-EXPANDED)
SC Neurosciences & Neurology; Surgery
GA NZ5VP
UT WOS:000577173600010
PM 32384269
OA Bronze
DA 2022-11-02
ER

PT J
AU Sherrod, BA
   Mummaneni, PV
   Alvi, MA
   Chan, AK
   Bydon, M
   Glassman, SD
   Foley, KT
   Potts, EA
   Shaffrey, ME
   Coric, D
   Knightly, JJ
   Park, P
   Wang, MY
   Fu, KM
   Slotkin, JR
   Asher, AL
   Virk, MS
   Bisson, EF
AF Sherrod, Brandon A.
   Mummaneni, Praveen V.
   Alvi, Mohammed Ali
   Chan, Andrew K.
   Bydon, Mohamad
   Glassman, Steven D.
   Foley, Kevin T.
   Potts, Eric A.
   Shaffrey, Mark E.
   Coric, Domagoj
   Knightly, John J.
   Park, Paul
   Wang, Michael Y.
   Fu, Kai-Ming
   Slotkin, Jonathan R.
   Asher, Anthony L.
   Virk, Michael S.
   Bisson, Erica F.
TI Regional Variance in Disability and Quality -of -Life Outcomes After
   Surgery for Grade I Degenerative Lumbar Spondylolisthesis: A Quality
   Outcomes Database Analysis
SO WORLD NEUROSURGERY
LA English
DT Article
ID OSWESTRY; PREVALENCE; FUSION; INDEX; PAIN
C1 [Sherrod, Brandon A.; Bisson, Erica F.] Univ Utah, Clin Neurosci Ctr, Dept Neurosurg, Salt Lake City, UT 84112 USA.
   [Mummaneni, Praveen V.; Chan, Andrew K.] Univ Calif San Francisco, Dept Neurosurg, San Francisco, CA USA.
   [Alvi, Mohammed Ali; Bydon, Mohamad] Mayo Clin, Dept Neurosurg, Rochester, MN USA.
   [Glassman, Steven D.] Norton Leatherman Spine Ctr, Louisville, KY USA.
   [Foley, Kevin T.] Univ Tennessee, Dept Neurosurg, Memphis, TN USA.
   [Potts, Eric A.] Indiana Univ, Dept Neurosurg, Goodman Campbell Brain & Spine, Indianapolis, IN 46204 USA.
   [Shaffrey, Mark E.] Univ Virginia Hlth Syst, Dept Neurosurg, Charlottesville, VA USA.
   [Coric, Domagoj; Asher, Anthony L.] Carolinas HealthCare Syst, Dept Neurosurg, Carolina Neurosurg & Spine Associates, Charlotte, NC USA.
   [Coric, Domagoj; Asher, Anthony L.] Carolinas HealthCare Syst, Neurosci Inst, Charlotte, NC USA.
   [Knightly, John J.] Atlantic Neurosurg Specialists, Morristown, NJ USA.
   [Park, Paul] Univ Michigan, Dept Neurosurg, Ann Arbor, MI 48109 USA.
   [Wang, Michael Y.] Univ Miami, Dept Neurosurg, Miami, FL USA.
   [Fu, Kai-Ming; Virk, Michael S.] Weill Cornell Med Coll, Dept Neurosurg, New York, NY USA.
   [Slotkin, Jonathan R.] Geisinger Hlth, Danville, PA USA.
RP Bisson, EF (通讯作者)，Univ Utah, Clin Neurosci Ctr, Dept Neurosurg, Salt Lake City, UT 84112 USA.
EM neuropub@hsc.utah.edu
RI Foley, Kevin/GQO-8748-2022; Alvi, Mohammed Ali/AAE-1490-2019; Park,
   Paul/AGX-0276-2022; Alvi, Mohammed Ali/AFP-8378-2022
OI Alvi, Mohammed Ali/0000-0002-7131-079X; 
CR Adogwa O, 2019, WORLD NEUROSURG, V121, pE691, DOI 10.1016/j.wneu.2018.09.192
   Adogwa O, 2012, J NEUROSURG-SPINE, V16, P135, DOI 10.3171/2011.9.SPINE11308
   Alfieri A, 2013, J NEUROSURG SCI, V57, P103
   Ames C, 2016, NEUROSURGERY, V78, P793, DOI 10.1227/NEU.0000000000001184
   Asher AL, 2018, NEUROSURG FOCUS, V44, DOI 10.3171/2017.10.FOCUS17554
   Asher AL, 2013, NEUROSURG FOCUS, V34, DOI 10.3171/2012.10.FOCUS12311
   Bourassa-Moreau E, 2019, SPINE, V44, pE181, DOI 10.1097/BRS.0000000000002788
   Chan AK, 2019, J NEUROSURG-SPINE, V30, P234, DOI 10.3171/2018.8.SPINE17913
   CHERKIN DC, 1994, SPINE, V19, P1201, DOI 10.1097/00007632-199405310-00001
   Cook C, 2007, SPINE J, V7, P552, DOI 10.1016/j.spinee.2006.09.010
   Copay AG, 2008, SPINE J, V8, P968, DOI 10.1016/j.spinee.2007.11.006
   Fairbank JCT, 2000, SPINE, V25, P2940, DOI 10.1097/00007632-200011150-00017
   Godil SS, 2014, SPINE J, V14, P2885, DOI 10.1016/j.spinee.2014.04.023
   Herdman M, 2011, QUAL LIFE RES, V20, P1727, DOI 10.1007/s11136-011-9903-x
   Kahn EN, 2016, SPINE J, V16, P797, DOI 10.1016/j.spinee.2016.01.213
   Kalichman L, 2009, SPINE, V34, P199, DOI 10.1097/BRS.0b013e31818edcfd
   Lurie J, 2016, BMJ-BRIT MED J, V352, DOI 10.1136/bmj.h6234
   Matz PG, 2016, SPINE J, V16, P439, DOI 10.1016/j.spinee.2015.11.055
   Meyerding HW, 1933, RADIOLOGY, V20, P108, DOI DOI 10.1148/20.2.108
   Mummaneni PV, 2017, NEUROSURG FOCUS, V43, DOI 10.3171/2017.5.FOCUS17188
   Okoro CA, 2018, MMWR-MORBID MORTAL W, V67, P882, DOI 10.15585/mmwr.mm6732a3
   Parker SL, 2015, NEUROSURG FOCUS, V39, DOI 10.3171/2015.9.FOCUS15355
   Payakachat N, 2015, PHARMACOECONOMICS, V33, P1137, DOI 10.1007/s40273-015-0295-6
   Raad M, 2019, J NEUROSURG-SPINE, V30, P83, DOI 10.3171/2018.5.SPINE18184
   Raad M, 2018, J NEUROSURG-SPINE, V29, P169, DOI 10.3171/2018.1.SPINE17964
   Spiegel MA, 2016, SPINE, V41, P74, DOI 10.1097/BRS.0000000000001159
   U.S. Census Bureau, CENS REG DIV US
   Weinstein JN, 2006, JAMA-J AM MED ASSOC, V296, P2441, DOI 10.1001/jama.296.20.2441
   Weinstein JN, 2004, HEALTH AFFAIR, V23, pVAR81, DOI 10.1377/hlthaff.var.81
   WILLIAMS A, 1990, HEALTH POLICY, V16, P199
NR 30
TC 4
Z9 4
U1 0
U2 2
PU ELSEVIER SCIENCE INC
PI NEW YORK
PA STE 800, 230 PARK AVE, NEW YORK, NY 10169 USA
SN 1878-8750
EI 1878-8769
J9 WORLD NEUROSURG
JI World Neurosurg.
PD JUN
PY 2020
VL 138
BP E336
EP E344
DI 10.1016/j.wneu.2020.02.117
PG 9
WC Clinical Neurology; Surgery
WE Science Citation Index Expanded (SCI-EXPANDED)
SC Neurosciences & Neurology; Surgery
GA LY7QX
UT WOS:000540723500003
PM 32113995
DA 2022-11-02
ER

PT J
AU Pan, W
   Zhao, JL
   Xu, J
   Zhang, M
   Fang, T
   Yan, J
   Wang, XH
   Zhou, Q
AF Pan, Wei
   Zhao, Jia-li
   Xu, Jin
   Zhang, Ming
   Fang, Tao
   Yan, Jing
   Wang, Xin-hong
   Zhou, Quan
TI Lumbar alignment and patient-reported outcomes after single-level
   transforaminal lumbar interbody fusion for degenerative lumbar
   spondylolisthesis with and without local coronal imbalance
SO JOURNAL OF NEUROSURGERY-SPINE
LA English
DT Article
DE degenerative lumbar spondylolisthesis; lumbar coronal imbalance;
   transforaminal lumbar interbody fusion; TLIF; patient-reported outcomes
ID MINIMALLY INVASIVE DECOMPRESSION; STENOSIS; ANGLE
AB OBJECTIVE The purpose of this study was to compare the preoperative radiographic features of degenerative lumbar spondylolisthesis (DLS) with and without local coronal imbalance (LCI) and to investigate the surgical outcomes of transforaminal lumbar interbody fusion (TLIF) in the treatment of DLS with LCI at the spondylolisthesis level. DLS with scoliotic disc wedging and/or lateral listhesis at the same involved segment, as well as LCI, constitutes a distinct subgroup. However, previous studies concerning surgical outcomes focused mainly on sagittal profiles. There is a paucity of valid data regarding lumbar coronal alignment and patient-reported outcomes (PROs) after surgery in DLS with LCI.
   METHODS The authors reviewed consecutive patients who received TLIF for L4/5 DLS between 2009 and 2018. Patients were assigned to the LCI and non-LCI groups based on preoperative radiographs. Demographics, radiographic parameters related to both sagittal and coronal alignment, and PROs were compared between the 2 groups.
   RESULTS There were 21 patients in the LCI and 80 in the non-LCI group. Compared with the non-LCI group, the LCI group was characterized by lower preoperative lumbar lordosis on sagittal alignment (38.3 degrees vs 43.7 degrees, p < 0.05), higher lumbar Cobb angle on coronal alignment (12.4 degrees vs 5.1 degrees, p < 0.05), and worse lumbar coronal balance (18.5 mm vs 6.8 mm, p 0.05). After surgery, lumbar alignment in the sagittal and coronal planes was significantly improved in the LCI group, whereas no significant changes occurred in the non-LCI group. Scores on the preoperative Oswestry Disability Index and the visual analog scale for back pain and leg pain scores were significantly higher in the LCI group, whereas no differences were found between the 2 groups in the postoperative evaluation (p 0.05).
   CONCLUSIONS DLS with LCI constitutes a distinct subgroup characterized by coronal malalignment and loss of whole lumbar lordosis, which may result in worse PROs. The TLIF procedure allows the reconstruction of the coronal and sagittal lumbar profile and achievement of satisfactory PROs.
C1 Xuzhou Med Univ, Affiliated Huaian Hosp, Dept Orthoped, Huaian, Peoples R China.
   [Zhou, Quan] Second Peoples Hosp Huaian, Huaian, Peoples R China.
RP Zhou, Q (通讯作者)，Second Peoples Hosp Huaian, Huaian, Peoples R China.
EM nick0908@sina.com
FU health research project of Huai'an City [HAWJ201914]
FX This work was supported by the health research project of Huai'an City
   (HAWJ201914).
CR Challier V, 2017, SPINE, V42, P531, DOI 10.1097/BRS.0000000000001857
   Chen IR, 2009, SPINE, V34, P1402, DOI 10.1097/BRS.0b013e31817b8fbd
   Chen X, 2018, CLIN NEUROL NEUROSUR, V173, P96, DOI 10.1016/j.clineuro.2018.07.020
   Chen X, 2018, WORLD NEUROSURG, V114, pE293, DOI 10.1016/j.wneu.2018.02.175
   Farshad-Amacker NA, 2014, EUR SPINE J, V23, P1863, DOI 10.1007/s00586-014-3382-z
   Kato M, 2017, GLOB SPINE J, V7, P498, DOI 10.1177/2192568217699192
   Kelleher MO, 2010, SPINE, V35, pE981, DOI 10.1097/BRS.0b013e3181c46fb4
   Kepler CK, 2015, SPINE J, V15, P1804, DOI 10.1016/j.spinee.2014.03.045
   Kepler Christopher K, 2012, Orthop Surg, V4, P15, DOI 10.1111/j.1757-7861.2011.00165.x
   Kong LD, 2016, CLIN SPINE SURG, V29, pE87, DOI 10.1097/BSD.0000000000000104
   Lee N, 2016, WORLD NEUROSURG, V89, P510, DOI 10.1016/j.wneu.2016.01.051
   Leone A, 2009, SKELETAL RADIOL, V38, P529, DOI 10.1007/s00256-009-0646-5
   Murata Y, 2002, SPINE, V27, P2268, DOI 10.1097/00007632-200210150-00016
   Seo JY, 2011, J NEUROSURG-SPINE, V15, P558, DOI 10.3171/2011.6.SPINE10929
   Sobol GL, 2018, CLIN SPINE SURG, V31, pE69, DOI 10.1097/BSD.0000000000000571
   Takahashi T, 2014, NEUROL MED-CHIR, V54, P691, DOI 10.2176/nmc.st.2013-0394
   Watters WC, 2009, SPINE J, V9, P609, DOI 10.1016/j.spinee.2009.03.016
   Zhu CL, 2018, WORLD NEUROSURG, V117, pE396, DOI 10.1016/j.wneu.2018.06.042
NR 18
TC 2
Z9 2
U1 0
U2 4
PU AMER ASSOC NEUROLOGICAL SURGEONS
PI ROLLING MEADOWS
PA 5550 MEADOWBROOK DRIVE, ROLLING MEADOWS, IL 60008 USA
SN 1547-5654
EI 1547-5646
J9 J NEUROSURG-SPINE
JI J. Neurosurg.-Spine
PD MAR
PY 2021
VL 34
IS 3
BP 464
EP 470
DI 10.3171/2020.7.SPINE20703
PG 7
WC Clinical Neurology; Surgery
WE Science Citation Index Expanded (SCI-EXPANDED)
SC Neurosciences & Neurology; Surgery
GA QQ3UM
UT WOS:000624449200002
PM 33276333
DA 2022-11-02
ER

PT J
AU Natarajan, RN
   Garretson, RB
   Biyani, A
   Lim, TH
   Andersson, GBJ
   An, HS
AF Natarajan, RN
   Garretson, RB
   Biyani, A
   Lim, TH
   Andersson, GBJ
   An, HS
TI Effects of slip severity and loading directions on the stability of
   isthmic spondylolisthesis: A finite element model study
SO SPINE
LA English
DT Article
DE spondylolisthesis; finite element method; disc stiffness; stresses in
   the disc; stability of the motion segment; progressive slip
ID SPONDYLOLYSIS; DISC
AB Study Design. Using a validated finite element model, the biomechanical effects of pars defect in a lumbar segment with and without different degrees of slip (up to 50% slip) were studied.
   Objectives. To study the effects of slip severity and loading parameters on the stability of the lytic and adjacent motion segments. Better knowledge of the biomechanics of spondylolisthesis may help formulate treatment strategies such as bracing or spinal implants.
   Summary of the Background Data. Clinically, spondylolisthesis exists in varying grades of anterior slip, and the biomechanical stability of the motion segments at the lytic defect and adjacent level probably varies as well. In vitro studies of L4-L5 and L5-S1 isthmic spondylolisthesis slips have concluded that an L4-L5 pars defect is more unstable than an L5-S1 pars defect. Comparing the stability of lytic motion segments with different grades of spondylolisthesis is difficult to do experimentally and therefore has not been done. Further assessing the stresses in the bone and intervertebral discs at or adjacent to a lytic defect is also difficult to study experimentally, so no data are available.
   Methods. A finite element model of L4-S1 was validated with and without a pars defect at L5. The model was then revised to represent different degrees of slip at L5, and six different moment loadings were applied.
   Results. The current study showed larger decrease in stiffness with increasing percent slip. The decrease in disc stiffness and increase in disc stresses with increasing percent slip were larger at the level of spondylolisthesis as compared to the changes in the adjacent segment. Lateral bending moment and torsion load showed the largest decrease in stiffness due to slip. At 50% slip, the maximum increase in motion ( as compared to motion in an intact segment) was seen under lateral bending moment load (about 55% at L4/L5 and 250% at L5/S1). Lateral bending also produced the largest increase in stresses due to 50% slip in the anulus and endplates (300% increase in anular stress and 190% increase in endplate stress) at L5/S1.
   Conclusions. The stiffness of a spondylolisthetic motion segment decreases as the slip increases. Lateral bending and torsion are moment directions causing the greatest resulting motions.
C1 Rush Presbyterian St Lukes Med Ctr, Dept Orthoped Surg, Chicago, IL 60612 USA.
RP Natarajan, RN (通讯作者)，Rush Presbyterian St Lukes Med Ctr, Dept Orthoped Surg, 1653 W Congress Pkwy, Chicago, IL 60612 USA.
CR BELL DF, 1988, CLIN ORTHOP RELAT R, P192
   BLANDA J, 1993, J SPINAL DISORD, V6, P406, DOI 10.1097/00002517-199306050-00007
   CYRON BM, 1978, J BONE JOINT SURG BR, V60, P234, DOI 10.1302/0301-620X.60B2.659472
   DIETRICH M, 1985, SPINE, V10, P532, DOI 10.1097/00007632-198507000-00007
   FREDRICKSON BE, 1984, J BONE JOINT SURG AM, V66A, P699, DOI 10.2106/00004623-198466050-00008
   GROBLER LJ, 1994, SPINE, V19, P222, DOI 10.1097/00007632-199401001-00018
   LIM TH, 1996, 42 ANN M ORTH RES SO
   Natarajan RN, 1999, SPINE, V24, P1873, DOI 10.1097/00007632-199909150-00003
   NATARAJAN RN, 1994, SPINE, V19, P259, DOI 10.1097/00007632-199402000-00001
   Natarajan RN, 1999, J BIOMECH ENG-T ASME, V121, P215, DOI 10.1115/1.2835106
   OSTERMAN K, 1993, CLIN ORTHOP RELAT R, P65
   PANJABI MM, 1994, J BONE JOINT SURG AM, V76A, P413, DOI 10.2106/00004623-199403000-00012
   SARASTE H, 1987, J PEDIATR ORTHOPED, V7, P631
   SCHLENZKA D, 1991, J SPINAL DISORD, V4, P344, DOI 10.1097/00002517-199109000-00012
   STOKES IAF, 1988, CLIN BIOMECH, V3, P101, DOI 10.1016/0268-0033(88)90052-6
   WEIS EB, 1975, ORTHOP CLIN N AM, V6, P215
NR 16
TC 31
Z9 32
U1 0
U2 2
PU LIPPINCOTT WILLIAMS & WILKINS
PI PHILADELPHIA
PA 530 WALNUT ST, PHILADELPHIA, PA 19106-3621 USA
SN 0362-2436
J9 SPINE
JI SPINE
PD JUN 1
PY 2003
VL 28
IS 11
BP 1103
EP 1112
DI 10.1097/00007632-200306010-00005
PG 10
WC Clinical Neurology; Orthopedics
WE Science Citation Index Expanded (SCI-EXPANDED)
SC Neurosciences & Neurology; Orthopedics
GA 685GT
UT WOS:000183254600004
PM 12782976
DA 2022-11-02
ER

PT J
AU Glassman, SD
   Carreon, LY
   Ghogawala, Z
   Foley, KT
   McGirt, MJ
   Asher, AL
AF Glassman, Steven D.
   Carreon, Leah Y.
   Ghogawala, Zoher
   Foley, Kevin T.
   McGirt, Matthew J.
   Asher, Anthony L.
TI Benefit of Transforaminal Lumbar Interbody Fusion vs Posterolateral
   Spinal Fusion in Lumbar Spine Disorders: A Propensity-Matched Analysis
   From the National Neurosurgical Quality and Outcomes Database Registry
SO NEUROSURGERY
LA English
DT Article
DE Comparative effectiveness; Lumbar fusion; Outcomes; Posterolateral
   spinal fusion; Propensity-matched case-control; Transforaminal lumbar
   interbody fusion
ID OSWESTRY DISABILITY INDEX; RANDOMIZED CLINICAL-TRIAL; UNITED-STATES
   TRENDS; LOW-BACK-PAIN; CIRCUMFERENTIAL FUSION; SPONDYLOLISTHESIS;
   SURGERY; EQ-5D; TLIF
AB BACKGROUND: Despite increasing use and potential benefits of transforaminal lumbar interbody fusion (TLIF) compared with posterolateral spinal fusion (PSF), previous studies have not documented improved clinical outcomes with TLIF vs PSF.
   OBJECTIVE: To compare the outcomes of TLIF with PSF in patients with spondylolisthesis, spinal stenosis, and adjacent level disease.
   METHODS: The National Neurosurgical Quality and Outcomes Database was queried for patients who had a lumbar fusion. Eighty-five percent (1722) of enrolled cases had 12-month follow-up data. There were 306 PSF patients and 1230 TLIF patients. PSF cases within each diagnostic subgroup were propensity-matched to patients who had TLIF. Sufficient propensity-matched controls were available for patients with spondylolisthesis (109), spinal stenosis (63), and adjacent segment disease (47).
   RESULTS: Operating room time, estimated blood loss, and length of stay were similar between PSF and TLIF in all 3 propensity-matched groups. In the spondylolisthesis group, there was a greater improvement in Oswestry Disability Index (ODI) with TLIF vs PSF at 3 months (19.4 vs 26.0, P = .009), 12 months (20.8 vs 29.3, P = .001), and in percentage reaching minimal clinically important difference at 12 months (80% vs 62%, P = .007). There were no differences in ODI improvement between PSF and TLIF in the stenosis or adjacent segment disease groups.
   CONCLUSION: TLIF generated more favorable ODI outcomes than PSF for patients with spondylolisthesis, but not for patients with spinal stenosis or adjacent segment disease. There was also equivalence in operating room time and estimated blood loss between TLIF and PSF, potentially altering the long-standing assumption that PSF is a simpler procedure.
C1 [Glassman, Steven D.; Carreon, Leah Y.] Norton Leatherman Spine Ctr, 210 East Gray St,Suite 900, Louisville, KY 40202 USA.
   [Ghogawala, Zoher] Lahey Hosp & Med Ctr, Dept Neurosurg, Alan & Jacqueline Stuart Spine Ctr, Burlington, MA USA.
   [Foley, Kevin T.] Univ Tennessee, Hlth Sci Ctr, Dept Neurosurg, Memphis, TN USA.
   [Foley, Kevin T.] Semmes Murphey Neurol & Spine Inst, Memphis, TN USA.
   [McGirt, Matthew J.; Asher, Anthony L.] Carolina Neurosurg & Spine Associates, Charlotte, NC USA.
RP Glassman, SD (通讯作者)，Norton Leatherman Spine Ctr, 210 East Gray St,Suite 900, Louisville, KY 40202 USA.
EM tana.allgeyer@nortonhealthcare.org
RI Carreon, Leah/AAM-6577-2021; Foley, Kevin/GQO-8748-2022
OI Carreon, Leah/0000-0002-7685-9036; 
CR Abdu WA, 2009, SPINE, V34, P2351, DOI 10.1097/BRS.0b013e3181b8a829
   Asher AL, 2014, SPINE, V39, pS106, DOI 10.1097/BRS.0000000000000579
   Audat Z, 2012, SINGAP MED J, V53, P183
   Copay AG, 2008, SPINE J, V8, P968, DOI 10.1016/j.spinee.2007.11.006
   D'Agostino RB, 1998, STAT MED, V17, P2265, DOI 10.1002/(SICI)1097-0258(19981015)17:19<2265::AID-SIM918>3.0.CO;2-B
   Dehoux Emile, 2004, Acta Orthop Belg, V70, P578
   Deyo RA, 2005, SPINE, V30, P1441, DOI 10.1097/01.brs.0000166503.37969.8a
   Ekman P, 2007, SPINE, V32, P2178, DOI 10.1097/BRS.0b013e31814b1bd8
   Fairbank JC., 1980, PHYSIOTHERAPY, V66, P271
   Fairbank JCT, 2000, SPINE, V25, P2940, DOI 10.1097/00007632-200011150-00017
   Glassman SD, 2008, J BONE JOINT SURG AM, V90A, P1839, DOI 10.2106/JBJS.G.01095
   Gliklich RE, 2014, REGISTRIES EVALUATIN, V3
   Ha KY, 2008, J SPINAL DISORD TECH, V21, P229, DOI 10.1097/BSD.0b013e3180eaa202
   Hoy K, 2013, EUR SPINE J, V22, P2022, DOI 10.1007/s00586-013-2760-2
   Kind P, 1998, BMJ-BRIT MED J, V316, P736, DOI 10.1136/bmj.316.7133.736
   McCaffery M, 1993, PAIN CLIN MANUAL NUR
   McDonough CM, 2011, MED DECIS MAKING, V31, P270, DOI 10.1177/0272989X10380924
   McDonough CM, 2005, QUAL LIFE RES, V14, P1321, DOI 10.1007/s11136-004-5743-2
   McGirt MJ, 2014, SPINE, V39, pS117, DOI 10.1097/BRS.0000000000000552
   McGirt MJ, 2013, NEUROSURG FOCUS, V34, DOI 10.3171/2012.10.FOCUS12297
   Meyerding HW., 1931, SURG GYNECOL OBSTET, V54, P371
   Owens RK, 2014, J SPINAL DISORD TECH, V27, P144, DOI 10.1097/BSD.0b013e3182867470
   Pannell WC, 2015, SPINE J, V15, P1719, DOI 10.1016/j.spinee.2013.10.014
   Potter BK, 2005, J SPINAL DISORD TECH, V18, P337, DOI 10.1097/01.bsd.0000166642.69189.45
   ROSENBAUM PR, 1987, J AM STAT ASSOC, V82, P387, DOI 10.2307/2289440
   Ruiz FK, 2014, SPINE J, V14, P1860, DOI 10.1016/j.spinee.2013.10.027
   Soegaard R, 2007, SPINE, V32, P2405, DOI 10.1097/BRS.0b013e3181573b2d
   Sogaard R, 2009, VALUE HEALTH, V12, P606, DOI 10.1111/j.1524-4733.2008.00466.x
   Videbaek TS, 2006, SPINE, V31, P2875, DOI 10.1097/01.brs.0000247793.99827.b7
   Walsh TL, 2003, SPINE, V28, P607, DOI 10.1097/00007632-200303150-00017
   Wang Yi-peng, 2006, Chinese Medical Sciences Journal, V21, P41
   Weinstein JN, 2006, SPINE, V31, P2707, DOI 10.1097/01.brs.0000248132.15231.fe
   WILLIAMS A, 1990, HEALTH POLICY, V16, P199
   Zhou ZJ, 2011, J NEUROSURG-SPINE, V15, P295, DOI 10.3171/2011.4.SPINE10330
NR 34
TC 21
Z9 24
U1 0
U2 1
PU OXFORD UNIV PRESS INC
PI CARY
PA JOURNALS DEPT, 2001 EVANS RD, CARY, NC 27513 USA
SN 0148-396X
EI 1524-4040
J9 NEUROSURGERY
JI Neurosurgery
PD SEP
PY 2016
VL 79
IS 3
BP 397
EP 405
DI 10.1227/NEU.0000000000001118
PG 9
WC Clinical Neurology; Surgery
WE Science Citation Index Expanded (SCI-EXPANDED)
SC Neurosciences & Neurology; Surgery
GA DV9PX
UT WOS:000383274400019
PM 26579968
DA 2022-11-02
ER

PT J
AU TUITE, GF
   DORAN, SE
   STERN, JD
   MCGILLICUDDY, JE
   PAPADOPOULOS, SM
   LUNDQUIST, CA
   OYEDIJO, DI
   GRUBE, SV
   GILMER, HS
   SCHORK, MA
   SWANSON, SE
   HOFF, JT
AF TUITE, GF
   DORAN, SE
   STERN, JD
   MCGILLICUDDY, JE
   PAPADOPOULOS, SM
   LUNDQUIST, CA
   OYEDIJO, DI
   GRUBE, SV
   GILMER, HS
   SCHORK, MA
   SWANSON, SE
   HOFF, JT
TI OUTCOME AFTER LAMINECTOMY FOR LUMBAR SPINAL STENOSIS .2. RADIOGRAPHIC
   CHANGES AND CLINICAL CORRELATIONS
SO JOURNAL OF NEUROSURGERY
LA English
DT Article
DE SPINAL STENOSIS; LUMBAR SPINE; DECOMPRESSIVE LUMBAR LAMINECTOMY;
   RADIOGRAPHS; OUTCOME
ID FACET JOINT MORPHOLOGY; DEGENERATIVE SPONDYLOLISTHESIS; POSTOPERATIVE
   INSTABILITY; DECOMPRESSION; FUSION; RATIONALE; STABILITY; ARCH; L4-5
AB The pre- and postoperative lumbar spine radiographs of 119 patients who underwent decompressive lumbar laminectomy were studied to evaluate radiographic changes and to correlate them with clinical outcome. An accurate and reproducible method was used for measuring pre- and postoperative radiographs that were separated by an average interval of 4.6 years. Levels of the spine that underwent laminectomy showed greater change in spondylolisthesis, disc space angle, and disc space height than unoperated levels. Outcome correlated with radiographic changes at operated and unoperated levels.
   This study demonstrates that radiographic changes are greater at operated than at unoperated levels and that some postoperative symptoms do correlate with these changes. Lumbar fusion should be considered in some patients who undergo decompressive laminectomy. The efficacy of and unequivocal indications for lumbar fusion can only be determined from randomized, prospective, controlled trials, however, and these studies have not yet been undertaken.
C1 UNIV MICHIGAN HOSP, DEPT RADIOL, ANN ARBOR, MI 48109 USA.
   UNIV MICHIGAN, SCH PUBL HLTH, DEPT BIOSTAT, ANN ARBOR, MI 48109 USA.
   ST JOSEPH MERCY HOSP, DEPT NEUROSURG, ANN ARBOR, MI 48104 USA.
RP TUITE, GF (通讯作者)，UNIV MICHIGAN HOSP, NEUROSURG SECT, 1500 E MED CTR DR, TAUBMAN 2128, ANN ARBOR, MI 48109 USA.
RI Doran, Stephen/GYA-5641-2022; Doran, Stephen/S-7793-2019
CR ALEXANDER E, 1985, J NEUROSURG, V63, P840, DOI 10.3171/jns.1985.63.6.0840
   ASHTONMILLER JA, 1991, SEMIN SPINE SURG, V3, P136
   BATTIE MC, 1991, SPINE, V16, P1015, DOI 10.1097/00007632-199109000-00001
   BRADFORD DS, 1990, J BONE JOINT SURG AM, V72A, P1060, DOI 10.2106/00004623-199072070-00016
   CAPUTY AJ, 1992, J NEUROSURG, V77, P669, DOI 10.3171/jns.1992.77.5.0669
   CAUCHOIX J, 1976, CLIN ORTHOP RELAT R, P122
   DUNSKER SB, 1990, CLIN NEUR, V36, P147
   EHNI G, 1969, J NEUROSURG, V31, P507, DOI 10.3171/jns.1969.31.5.0507
   EPSTEIN NE, 1983, NEUROSURGERY, V13, P555, DOI 10.1227/00006123-198311000-00012
   ESSES SI, 1992, CLIN ORTHOP RELAT R, P87
   FEFFER HL, 1985, SPINE, V10, P287, DOI 10.1097/00007632-198504000-00018
   FITZGERALD JAW, 1976, J BONE JOINT SURG BR, V58, P184, DOI 10.1302/0301-620X.58B2.932080
   FRIBERG O, 1991, ORTHOPEDICS, V14, P463
   FRYMOYER JW, 1985, SPINE, V10, P280, DOI 10.1097/00007632-198504000-00017
   Garfin S R, 1988, J Spinal Disord, V1, P116
   GROBLER JL, 1993, SPINE, V18, P80
   HANLEY EN, 1986, SPINE, V11, P269, DOI 10.1097/00007632-198604000-00015
   HAYES MA, 1989, SPINE, V14, P327, DOI 10.1097/00007632-198903000-00014
   HAZLETT JW, 1982, SPINE, V7, P171, DOI 10.1097/00007632-198203000-00014
   HERKOWITZ HN, 1991, J BONE JOINT SURG AM, V73A, P802, DOI 10.2106/00004623-199173060-00002
   HERRON LD, 1989, SPINE, V14, P534, DOI 10.1097/00007632-198905000-00013
   HOPP E, 1988, CLIN ORTHOP RELAT R, P143
   IIDA Y, 1990, SPINE, V15, P1186, DOI 10.1097/00007632-199011010-00018
   JOHNSSON KE, 1986, SPINE, V11, P107, DOI 10.1097/00007632-198603000-00001
   JOHNSSON KE, 1989, SPINE, V14, P591, DOI 10.1097/00007632-198906000-00008
   KIRKALDY-WILLIS W H, 1978, Spine, V3, P319, DOI 10.1097/00007632-197812000-00004
   KIRKALDYWILLIS WH, 1982, CLIN ORTHOP RELAT R, P110
   KIRKALDYWILLIS WH, 1974, CLIN ORTHOP RELAT R, V99, P30, DOI DOI 10.1097/00003086-197403000-00004
   LEE CK, 1983, SPINE, V8, P429, DOI 10.1097/00007632-198305000-00014
   LEONG JCY, 1987, SPINE, V12, P669, DOI 10.1097/00007632-198709000-00005
   MATSUNAGA S, 1990, SPINE, V15, P1204, DOI 10.1097/00007632-199011010-00021
   MILLER JM, 1988, SYST BOT, V13, P173, DOI 10.2307/2419093
   NASCA RJ, 1989, SPINE, V14, P451, DOI 10.1097/00007632-198904000-00023
   NEWMAN PH, 1976, CLIN ORTHOP RELAT R, P106
   PEARCY M, 1984, SPINE, V9, P294, DOI 10.1097/00007632-198404000-00013
   POSNER I, 1982, SPINE, V7, P374, DOI 10.1097/00007632-198207000-00008
   ROBERTSON PA, 1993, SPINE, V18, P1483
   ROSENBERG NJ, 1975, J BONE JOINT SURG AM, VA 57, P467, DOI 10.2106/00004623-197557040-00004
   ROSENBERG NJ, 1976, CLIN ORTHOP RELAT R, V117, P112
   SANO S, 1990, SPINE, V15, P1190, DOI 10.1097/00007632-199011010-00019
   SHENKIN HA, 1979, J NEUROSURG, V50, P45, DOI 10.3171/jns.1979.50.1.0045
   SIENKIEWICZ PJ, 1987, CLIN ORTHOP RELAT R, V221, P172
   SPENGLER DM, 1987, J BONE JOINT SURG AM, V69A, P305, DOI 10.2106/00004623-198769020-00027
   STROMQVIST B, 1993, ACTA ORTHOP SCAND, V64, P87, DOI 10.3109/17453679309160130
   SURIN V, 1982, ACTA ORTHOP SCAND, V53, P79, DOI 10.3109/17453678208992183
   TILE M, 1976, CLIN ORTHOP RELAT R, P104
   TUITE GF, 1994, J NEUROSURG, V81, P699, DOI 10.3171/jns.1994.81.5.0699
   TURNER JA, 1992, JAMA-J AM MED ASSOC, V268, P907, DOI 10.1001/jama.268.7.907
   TURNER JA, 1993, ACTA ORTHOP SCAND, V64, P120, DOI 10.3109/17453679309160140
   White A A 3rd, 1978, Spine (Phila Pa 1976), V3, P12
   WHITE AA, 1990, CLIN BIOMECHANICS SP, P86
   WILLNER S, 1993, ACTA ORTHOP SCAND, V64, P123, DOI 10.3109/17453679309160141
   WILSON CB, 1969, J NEUROSURG, V31, P499, DOI 10.3171/jns.1969.31.5.0499
   WILTSE LL, 1976, CLIN ORTHOP RELAT R, V117, P23
   YAMAMOTO I, 1989, SPINE, V14, P1256, DOI 10.1097/00007632-198911000-00020
NR 55
TC 48
Z9 48
U1 0
U2 3
PU AMER ASSOC NEUROLOGICAL SURGEONS
PI ROLLING MEADOWS
PA 5550 MEADOWBROOK DRIVE, ROLLING MEADOWS, IL 60008 USA
SN 0022-3085
EI 1933-0693
J9 J NEUROSURG
JI J. Neurosurg.
PD NOV
PY 1994
VL 81
IS 5
BP 707
EP 715
DI 10.3171/jns.1994.81.5.0707
PG 9
WC Clinical Neurology; Surgery
WE Science Citation Index Expanded (SCI-EXPANDED)
SC Neurosciences & Neurology; Surgery
GA PN296
UT WOS:A1994PN29600008
PM 7931616
DA 2022-11-02
ER

PT J
AU Marty, C
   Boisaubert, B
   Descamps, H
   Montigny, JP
   Hecquet, J
   Legaye, J
   Duval-Beaupere, G
AF Marty, C
   Boisaubert, B
   Descamps, H
   Montigny, JP
   Hecquet, J
   Legaye, J
   Duval-Beaupere, G
TI The sagittal anatomy of the sacrum among young adults, infants, and
   spondylolisthesis patients
SO EUROPEAN SPINE JOURNAL
LA English
DT Article
DE sacrum; sagittal shape; pelvis; spinal balance; spondylolisthesis
ID EVOLUTION; POSTURE; ANGLE
AB The anatomic pelvic parameter "incidence" - the angle between the line perpendicular to the middle of the sacral plate and the line joining the middle of the sacral plate to the center of the bicoxo-femoral axis - has been shown to be strongly correlated with the sacral slope and lumbar lordosis, and ensures the individual an economical standing position. It is important for determining the sagittal curve of the spine. The angle of incidence has also been shown to depend partly on the sagittal anatomy of sacrum, which is established in childhood while learning to stand and walk. The purpose of this study was (1) to define the relationship between the sacrum and the angle of incidence, and (2) to compare these parameters in three populations: young adults, infants before walking, and patients with spondylolisthesis. Forty-four normal young adults, 32 infants not yet walking and 39 patients with spondylolisthesis due to isthmic spondylolysis underwent a sagittal full-spine radiography. A graphic table and the software for bidimensional study of the sacrum developed by J. Hecquet were used to determine various anatomic and positional parameters. Comparison tests of means, and multiple and partial correlation tests were used. A study of the reliability of the measurements using factorial plan methods was performed. The sagittal anatomic parameters of the sacrum were found to have a close relationship with the pelvic parameter of incidence angle, and therefore with the sagittal balance of the spine. The anatomy of the sacrum in spondylolisthesis patients is particular in that some features are much like those of young infants, but it is more curved and the incidence angle is significantly larger. There is a close relationship between angle of incidence and the slip of spondylolisthesis. All the parameters of young infants are significantly smaller than those of adults. It can be concluded that the sagittal anatomy of the sacrum plays a key role in spinal sagittal balance. The sacral bone is an integral a part of the pelvis and constitutes the undistorted part of the spinal curves. Organization of sagittal curves during growth can be followed up by looking at the sacrum. The sacrum in the spondylolisthesis group differs from the normal, and the greater angle of incidence and sacral slope in this group could predispose to vertebral slip.
C1 Hop Ray Poincare, GRUBR, Unite Neuro Orthoped & Scoliose, Serv Reeducat Neurol, F-92380 Garches, France.
RP Marty, C (通讯作者)，Hop Ray Poincare, GRUBR, Unite Neuro Orthoped & Scoliose, Serv Reeducat Neurol, F-92380 Garches, France.
CR ABITBOL MM, 1987, AM J PHYS ANTHROPOL, V74, P65, DOI 10.1002/ajpa.1330740107
   ABITBOL MM, 1987, AM J PHYS ANTHROPOL, V72, P361
   ABITBOL MM, 1989, AM J PHYS ANTHROPOL, V80, P379, DOI 10.1002/ajpa.1330800311
   Boisaubert B, 1997, RACHIS, V9, P187
   Descamps H, 1996, RACHIS, V8, P177
   DESCAMPS H, 1998, P 29 GES TOUL MAR
   DURING J, 1985, SPINE, V10, P83, DOI 10.1097/00007632-198501000-00013
   DUVALBEAUPERE G, 1992, ANN BIOMED ENG, V20, P451, DOI 10.1007/BF02368136
   Le Damany P., 1905, J ANAT PHYSL, V41, P133
   Legaye J, 1998, Eur Spine J, V7, P99, DOI 10.1007/s005860050038
   MANGIONE P, 1997, STUDY COURSE INCIDEN, V6, P163
   Marty C, 1997, RACHIS, V9, P109
   SWARD L, 1989, ACTA RADIOL, V30, P359, DOI 10.1177/028418518903000405
   VIDAL J, 1983, REV CHIR ORTHOP, V69, P17
NR 14
TC 174
Z9 202
U1 0
U2 15
PU SPRINGER-VERLAG
PI NEW YORK
PA 175 FIFTH AVE, NEW YORK, NY 10010 USA
SN 0940-6719
J9 EUR SPINE J
JI Eur. Spine J.
PD APR
PY 2002
VL 11
IS 2
BP 119
EP 125
DI 10.1007/s00586-001-0349-7
PG 7
WC Clinical Neurology; Orthopedics
WE Science Citation Index Expanded (SCI-EXPANDED)
SC Neurosciences & Neurology; Orthopedics
GA 547MG
UT WOS:000175335700006
PM 11956917
OA Green Published
DA 2022-11-02
ER

PT J
AU Lee, GW
   Lee, SM
   Ahn, MW
   Kim, HJ
   Yeom, JS
AF Lee, Gun Woo
   Lee, Sun-Mi
   Ahn, Myun-Whan
   Kim, Ho-Joong
   Yeom, Jin S.
TI Comparison of Posterolateral Lumbar Fusion and Posterior Lumbar
   Interbody Fusion for Patients Younger Than 60 Years With Isthmic
   Spondylolisthesis
SO SPINE
LA English
DT Article
DE posterolateral fusion; posterior lumbar interbody fusion; isthmic
   spondylolisthesis; lumbar spine; younger than 60 years
AB Study Design. Prospective randomized study.
   Objective. To determine whether single-level posterolateral lumbar fusion (PLF) or posterior lumbar interbody fusion (PLIF) was associated with better outcomes for patients 60 years or younger with isthmic spondylolisthesis.
   Summary of Background Data. Although both PLF and PLIF are considered effective surgical treatments for isthmic spondylolisthesis, it is unknown which treatment leads to better outcomes. In addition, previous studies of the therapeutic efficacy of PLIF and PLF had several weaknesses, so they could not provide clear data on the therapeutic outcomes of each treatment.
   Methods. Of the 85 patients screened for this study, 4 did not meet the study criteria. Thus, 81 patients were enrolled and randomly assigned into group A (PLF, n = 39) or group B (PLIF, n = 42). The primary outcome measure was the fusion rate based on dynamic radiographs and computed tomographic scans at postoperative 1 and 2 years. The secondary outcome measures were (1) clinical outcomes as assessed with a visual analogue scale and the Oswestry Disability Index, (2) surgical outcomes, and (3) additional outcomes such as infection and metal failure.
   Results. No patients were lost to follow-up. The fusion rate was similar between groups: fusion occurred in 84.6% (33/39) in group A and 85.7% (36/42) in group B at 1 year after surgery (P = 0.86), and 89.7% (35/39) in group A and 90.4% (38/42) in group B at 2 years after surgery (P = 0.93). Postoperative pain levels and functional outcomes did not differ significantly between groups at any of the regular follow-up visits. The prevalence of complications also did not differ significantly between groups; the only serious complication (deep infection) occurred in 1 patient in the PLIF group.
   Conclusion. Both PLF and PLIF are viable surgical options for patients with isthmic spondylolisthesis 60 years or younger.
C1 [Lee, Gun Woo] Armed Forces Yangju Hosp, Dept Orthopaed Surg, Yangju 482863, South Korea.
   [Lee, Sun-Mi] Kwandong Univ, Coll Med, Myongji Hosp, Dept Family Med, Goyang, South Korea.
   [Ahn, Myun-Whan] Yeungnam Univ Hosp, Spine Ctr, Taegu, South Korea.
   [Ahn, Myun-Whan] Yeungnam Univ Hosp, Dept Orthopaed Surg, Taegu, South Korea.
   [Kim, Ho-Joong; Yeom, Jin S.] Seoul Natl Univ, Coll Med, Spine Ctr, Songnam, South Korea.
   [Kim, Ho-Joong; Yeom, Jin S.] Seoul Natl Univ, Coll Med, Dept Orthopaed Surg, Songnam, South Korea.
   [Kim, Ho-Joong; Yeom, Jin S.] Seoul Natl Univ, Bundang Hosp, Songnam, South Korea.
RP Lee, GW (通讯作者)，Armed Forces Yangju Hosp, Dept Orthopaed Surg, 461 Yongam Ri, Eunhyeon Myeon 482863, Yangju, South Korea.
EM gwlee1871@gmail.com
OI Lee, Gun Woo/0000-0002-8441-0802
CR Barbanti Brodano G, 2010, Evid Based Spine Care J, V1, P29, DOI 10.1055/s-0028-1100890
   Cheng L, 2009, INT ORTHOP, V33, P1043, DOI 10.1007/s00264-008-0588-x
   Cunningham JE, 2013, J SPINAL DISORD TECH, V26, P260, DOI 10.1097/BSD.0b013e3182417103
   Ekman P, 2007, SPINE, V32, P2178, DOI 10.1097/BRS.0b013e31814b1bd8
   Ekman Per, 2005, Spine J, V5, P36, DOI 10.1016/j.spinee.2004.05.249
   Ha KY, 2008, J SPINAL DISORD TECH, V21, P229, DOI 10.1097/BSD.0b013e3180eaa202
   Hebuterne X, 2001, CURR OPIN CLIN NUTR, V4, P295, DOI 10.1097/00075197-200107000-00009
   Inamdar D N, 2006, J Orthop Surg (Hong Kong), V14, P21
   Kim KT, 2006, SPINE, V31, P1351, DOI 10.1097/01.brs.0000218635.14571.55
   Lidar Z, 2005, SURG NEUROL, V64, P303, DOI 10.1016/j.surneu.2005.03.025
   Liu XY, 2014, EUR SPINE J, V23, P43, DOI 10.1007/s00586-013-2880-8
   Madan S, 2002, SPINE, V27, P1536, DOI 10.1097/00007632-200207150-00011
   Meyerding H.W., 1932, SURG GYNECOLOGY OBST, V54, P371
   Musluman AM, 2011, J NEUROSURG-SPINE, V14, P488, DOI 10.3171/2010.11.SPINE10281
   Dantas FL, 2007, ARQ NEURO-PSIQUIAT, V65, P764, DOI 10.1590/S0004-282X2007000500006
   Schnee CL, 1997, J NEUROSURG, V86, P56, DOI 10.3171/jns.1997.86.1.0056
   Turunen V, 2012, EUR SPINE J, V21, P2140, DOI 10.1007/s00586-012-2320-1
   Wu YG, 2011, J CLIN NEUROSCI, V18, P780, DOI 10.1016/j.jocn.2010.10.012
NR 18
TC 23
Z9 24
U1 0
U2 6
PU LIPPINCOTT WILLIAMS & WILKINS
PI PHILADELPHIA
PA TWO COMMERCE SQ, 2001 MARKET ST, PHILADELPHIA, PA 19103 USA
SN 0362-2436
EI 1528-1159
J9 SPINE
JI SPINE
PD NOV 15
PY 2014
VL 39
IS 24
BP E1475
EP E1480
DI 10.1097/BRS.0000000000000596
PG 6
WC Clinical Neurology; Orthopedics
WE Science Citation Index Expanded (SCI-EXPANDED)
SC Neurosciences & Neurology; Orthopedics
GA AT7QY
UT WOS:000345133700010
PM 25202935
DA 2022-11-02
ER

PT J
AU Elmekaty, M
   Kotani, Y
   El Mehy, E
   Robinson, Y
   El Tantawy, A
   Sekiguchi, I
   Fujita, R
AF Elmekaty, Mohamed
   Kotani, Yoshihisa
   El Mehy, Emad
   Robinson, Yohan
   El Tantawy, Ahmed
   Sekiguchi, Ivan
   Fujita, Ryo
TI Clinical and Radiological Comparison between Three Different Minimally
   Invasive Surgical Fusion Techniques for Single-Level Lumbar Isthmic and
   Degenerative Spondylolisthesis: Minimally Invasive Surgical
   Posterolateral Fusion versus Minimally Invasive Surgical Transforaminal
   Lumbar Interbody Fusion versus Midline Lumbar Fusion
SO ASIAN SPINE JOURNAL
LA English
DT Article
DE Thoracolumbar spine; Isthmic and degenerative spondylolisthesis;
   Minimally invasive spine surgery; Midline lumbar fusion; Modified
   cortical bone trajectory screw
ID DISC HERNIATION; PEDICLE SCREWS; BACK-PAIN; FOLLOW-UP; OUTCOMES;
   SURGERY; METAANALYSIS; DEFORMITY; TLIF
AB Study Design: Retrospective cohort study.
   Purpose: Comparison between three different minimally invasive surgical (MIS) fusion techniques for single-level lumbar spondylolisthesis.
   Overview of Literature: There has been an increase in the development and utilization of MIS techniques for lumbar spine fusion. No study has compared the efficacy of MIS-posterolateral fusion (MIS-PLF), MIS-transforaminal lumbar interbody fusion (MIS-TLIF), and midline lumbar fusion (MIDLF) with modified cortical bone trajectory screws for lumbar spondylolisthesis.
   Methods: Fifty-nine patients with single-level lumbar spondylolisthesis and a minimum follow-up period of 1 year were included in this study. The MIS-PLF, MIS-TLIF, and MIDLF groups included 22, 15, and 22 patients, respectively. The average age of the groups was 70.6, 49.3, and 62.7 years, respectively. The evaluation parameters were operation time, intraoperative bleeding, serum C-reactive protein (CAP) value, creatine kinase (CK) value, and overall functional outcome as per the Japanese Orthopedic Association Back Pain Evaluation Questionnaire (JOABPEQ) score. The changes in the lumbar lordosis angle (LLA), segmental disc angle (SDA), and disc height were measured. Fusion rate, screw loosening, and loss of correction were also assessed.
   Results: MIDLF showed a significantly shorter operation time (111 min), less bleeding amount (112.5 mL), and lower values of CRP and CK than the other two techniques. There was no significant difference in the JOABPEQ scores of the three groups. MIDLF resulted in a greater increase in the LLA and SDA postoperatively. MIDLF and MIS-TLIF resulted in a significant increase in the middle disc height compared with MIS-PLF. MIDLF showed a lower loss of correction after 6 months postoperatively (2.6%) than MIS-PLF (5.2%) and MIS-TLIF (4.2%). The fusion rate was 100% in the MIDLF and MIS-TLIF groups and 90% in the MIS-PLF group. Screw loosening occurred in 10% of the MIS-PLF cases, 7.14% of the MIS-TLIF cases, and 4.76% of the MIDLF cases.
   Conclusions: MIDLF was the least invasive, and there was no significant difference between the three groups in terms of fusion, screw loosening, and clinical outcomes.
C1 [Elmekaty, Mohamed; Kotani, Yoshihisa; Sekiguchi, Ivan; Fujita, Ryo] Steel Mem Muroran Hosp, Spine & Spinal Cord Ctr, Muroran, Hokkaido, Japan.
   [Elmekaty, Mohamed; El Mehy, Emad; El Tantawy, Ahmed] Tanta Univ, Fac Med, Dept Orthoped Surg, Tanta, Egypt.
   [Elmekaty, Mohamed; Robinson, Yohan] Uppsala Univ Hosp, Dept Surg Sci, Ing 61,6tr, S-75229 Uppsala, Sweden.
RP Elmekaty, M (通讯作者)，Uppsala Univ Hosp, Dept Surg Sci, Ing 61,6tr, S-75229 Uppsala, Sweden.
EM melmekaty@yahoo.com
RI Robinson, Yohan/V-8177-2017; Robinson, Yohan/GXA-2593-2022
OI Robinson, Yohan/0000-0002-2724-6372; 
CR Benglis DM, 2008, NEUROSURGERY, V63, pA191, DOI 10.1227/01.NEU.0000325487.49020.91
   Elias WJ, 2000, J NEUROSURG, V93, P45, DOI 10.3171/spi.2000.93.1.0045
   Fan SW, 2010, SPINE, V35, P1615, DOI 10.1097/BRS.0b013e3181c70fe3
   Fessler RG, 2006, NEUROSURG CLIN N AM, V17, P401, DOI 10.1016/j.nec.2006.06.007
   Forsth P, 2013, BONE JOINT J, V95B, P960, DOI 10.1302/0301-620X.95B7.30776
   Fritzell P, 2002, SPINE, V27, P1131, DOI 10.1097/00007632-200206010-00002
   Gibson JNA, 1999, SPINE, V24, P1820, DOI 10.1097/00007632-199909010-00012
   Khan NR, 2015, NEUROSURGERY, V77, P847, DOI 10.1227/NEU.0000000000000913
   Kotani Y, 2012, EUR SPINE J, V21, P1171, DOI 10.1007/s00586-011-2114-x
   Lee KH, 2012, EUR SPINE J, V21, P2265, DOI 10.1007/s00586-012-2281-4
   Lowe TG, 2002, J SPINAL DISORD TECH, V15, P31, DOI 10.1097/00024720-200202000-00005
   Lv Y, 2017, MINIM INVASIV THER, V26, P168, DOI 10.1080/13645706.2016.1273837
   Matsukawa K, 2013, J SPINAL DISORD TECH, V26, pE248, DOI 10.1097/BSD.0b013e318288ac39
   Mizuno M, 2014, NEUROL MED-CHIR, V54, P716, DOI 10.2176/nmc.st.2013-0395
   Mummaneni PV, 2013, NEUROSURG CLIN N AM, V24, P231, DOI 10.1016/j.nec.2012.12.004
   Peng Chan Wearn Benedict, 2009, Spine (Phila Pa 1976), V34, P1385, DOI 10.1097/BRS.0b013e3181a4e3be
   Phan K, 2015, EUR SPINE J, V24, P1017, DOI 10.1007/s00586-015-3903-4
   RANTANEN J, 1993, SPINE, V18, P568, DOI 10.1097/00007632-199304000-00008
   Rodriguez-Vela J, 2013, EUR SPINE J, V22, P2857, DOI 10.1007/s00586-013-2853-y
   Santoni BG, 2009, SPINE J, V9, P366, DOI 10.1016/j.spinee.2008.07.008
   Sethi A, 2009, EUR SPINE J, V18, P430, DOI 10.1007/s00586-008-0825-4
   Snyder LA, 2014, BIOMED RES INT, V2014, DOI 10.1155/2014/293582
   Tsutsumimoto T, 2009, SPINE, V34, P1923, DOI 10.1097/BRS.0b013e3181a9d28e
NR 23
TC 22
Z9 25
U1 0
U2 4
PU KOREAN SOC SPINE SURGERY
PI SEOUL
PA DEPT ORTHOPAEDIC SURGERY, YONSEI UNIV, COLL MEDICINE, SEOUL, 120-752,
   SOUTH KOREA
SN 1976-1902
EI 1976-7846
J9 ASIAN SPINE J
JI Asian Spine J.
PD OCT
PY 2018
VL 12
IS 5
BP 870
EP 879
DI 10.31616/asj.2018.12.5.870
PG 10
WC Orthopedics
WE Emerging Sources Citation Index (ESCI)
SC Orthopedics
GA GT1ZE
UT WOS:000444276300012
PM 30213170
OA gold, Green Published, Green Submitted
DA 2022-11-02
ER

PT J
AU Ahn, K
   Jhun, HJ
AF Ahn, Kang
   Jhun, Hyung-Joon
TI New physical examination tests for lumbar spondylolisthesis and
   instability: low midline sill sign and interspinous gap change during
   lumbar flexion-extension motion
SO BMC MUSCULOSKELETAL DISORDERS
LA English
DT Article
DE Lumbar spine; Physical examination; Segmental instability;
   Spondylolisthesis; Validation
ID SEGMENTAL INSTABILITY; BACK-PAIN; SYMPTOMS
AB Background: Lumbar spondylolisthesis (LS) and lumbar instability (LI) are common disorders in patients with low back or lumbar radicular pain. However, few physical examination tests for LS and LI have been reported. In the study described herein, new physical examination tests for LS and LI were devised and evaluated for their validity. The test for LS was designated "low midline sill sign", and that for LI was designated "interspinous gap change" during lumbar flexion-extension motion.
   Methods: The validity of the low midline sill sign was evaluated in 96 patients with low back or lumbar radicular pain. Validity of the interspinous gap change during lumbar flexion-extension motion was evaluated in 73 patients with low back or lumbar radicular pain. The sensitivity, specificity, and positive and negative predictive values of the two tests were also investigated.
   Results: The sensitivity and specificity of the low midline sill sign for LS were 81.3% and 89.1%, respectively. Positive and negative predictive values of the test were 78.8% and 90.5%, respectively. The sensitivity and specificity of the interspinous gap change test for LI were 82.2% and 60.7%, respectively. Positive and negative predictive values of the test were 77.1% and 68.0%, respectively.
   Conclusions: The low midline sill sign and interspinous gap change tests are effective for the detection of LS and LI, and can be performed easily in an outpatient setting.
C1 [Ahn, Kang; Jhun, Hyung-Joon] CHA Univ, Ahnkang Pain Free Hosp, Seoul 135930, South Korea.
RP Jhun, HJ (通讯作者)，CHA Univ, Ahnkang Pain Free Hosp, 323 Nonhyeon Ro, Seoul 135930, South Korea.
EM oemdoc21@gmail.com
CR Abbott JH, 2005, BMC MUSCULOSKEL DIS, V6, DOI 10.1186/1471-2474-6-56
   Alqarni AM, 2011, J ORTHOP SPORT PHYS, V41, P130, DOI 10.2519/jospt.2011.3457
   Bezer M, 2006, EUR SPINE J, V15, P959, DOI 10.1007/s00586-005-0959-6
   Denard PJ, 2010, SPINE J, V10, P865, DOI 10.1016/j.spinee.2010.07.004
   Denard PJ, 2010, SPINE, V35, P1072, DOI 10.1097/BRS.0b013e3181bd9e19
   FRIBERG O, 1991, ORTHOPEDICS, V14, P463
   Kalpakcioglu B, 2009, J BACK MUSCULOSKELET, V22, P27, DOI 10.3233/BMR-2009-0212
   Kasai Y, 2006, PHYS THER, V86, P1661, DOI 10.2522/ptj.20050281
   Leone A, 2007, RADIOLOGY, V245, P62, DOI 10.1148/radiol.2451051359
   Moller H, 2000, SPINE, V25, P683, DOI 10.1097/00007632-200003150-00006
   Niggemann P, 2012, BRIT J RADIOL, V85, P358, DOI 10.1259/bjr/60355971
   Schaller B, 2004, EUR SPINE J, V13, P193, DOI 10.1007/s00586-003-0632-x
   Smith SS, 2006, ORTHOP PRACT, V18, P11
   WILTSE LL, 1976, CLIN ORTHOP RELAT R, P23
NR 14
TC 15
Z9 16
U1 0
U2 2
PU BMC
PI LONDON
PA CAMPUS, 4 CRINAN ST, LONDON N1 9XW, ENGLAND
EI 1471-2474
J9 BMC MUSCULOSKEL DIS
JI BMC Musculoskelet. Disord.
PD APR 22
PY 2015
VL 16
AR 97
DI 10.1186/s12891-015-0551-0
PG 6
WC Orthopedics; Rheumatology
WE Science Citation Index Expanded (SCI-EXPANDED)
SC Orthopedics; Rheumatology
GA CH2RL
UT WOS:000353872200001
PM 25896607
OA Green Published, gold
DA 2022-11-02
ER

PT J
AU Shin, MH
   Ryu, KS
   Rathi, NK
   Park, CK
AF Shin, Myung-Hoon
   Ryu, Kyeong-Sik
   Rathi, Nitesh Kumar
   Park, Chun-Kun
TI Direct Pars Repair Surgery Using Two Different Surgical Methods: Pedicle
   Screw with Universal Hook System and Direct Pars Screw, Fixation in
   Symptomatic Lumbar Spondylosis Patients
SO JOURNAL OF KOREAN NEUROSURGICAL SOCIETY
LA English
DT Article
DE Lumbar spine; Spondylolysis; Direct pars repair; Pars interarticularis
ID ADJACENT SEGMENT DISEASE; FOLLOW-UP; ISTHMIC SPONDYLOLISTHESIS; DIRECT
   STABILIZATION; FORAMINAL STENOSIS; INTERBODY FUSION; NATURAL-HISTORY;
   DEFECT; INSTRUMENTATION; CONSTRUCT
AB Objective : The authors performed a retrospective study to assess the clinical and radiological outcome in symptomatic lumbar spondylolysis patients who underwent a direct pars repair surgery using two different surgical methods; pedicle screw with universal hook system (PSUH) and direct pars screw fixation (DPSF), and compared the results between two different treated groups.
   Methods : Forty-seven consecutive patients (PSUH; 23, DPSF; 15) with symptomatic lumbar spondylolysis who underwent a direct pars repair surgery were included. The average follow-up period was 37 months in the PSUH group, and 28 months in the DPSF group. The clinical outcome was measured using visual analogue pain scale (VAS) and Oswestry disability index (ODI). The length of operation time, the amount of blood loss, the duration of hospital stay, surgical complications, and fusion status were also assessed.
   Results : When compared to the DPSF group, the average preoperative VAS and ODI score of the PSUH group were less decreased at the last follow-up; (the PSUH group; back VAS : 4.9 vs. 3.0, leg VAS : 6.8 vs. 2.2, ODI : 50.6% vs. 24.6%, the DPSF group; back VAS : 5.7 vs. 1.1, leg VAS : 6.1 vs. 1.2, ODI : 57.4% vs. 18.2%). The average operation time was 174.9 minutes in the PSUH group, and 141.7 minutes in the DPSF group. The average blood loss during operation was 468.8 cc in the PSUH group, and 298.8 cc in the DPSF group. The average hospital stay after operation was 8.9 days in the PSUH group, and 7 days in the DPSF group. In the PSUH group, there was one case of a screw misplacement requiring revision surgery. In the DPSF group, one patient suffered from transient leg pain. The successful bone fusion rate was 78.3% in the PSUH group, and 93.3% in the DPSF group.
   Conclusion : The present study suggests that the technique using direct pars screw would be more effective than the method using pedicle screw with lamina hook system, in terms of decreased operation time, amount of blood loss, hospital stay, and increased fusion success rate, as well as better clinical outcome.
C1 [Shin, Myung-Hoon; Ryu, Kyeong-Sik; Rathi, Nitesh Kumar; Park, Chun-Kun] Catholic Univ, Korea Coll Med, Dept Neurosurg, Seoul St Marys Hosp, Seoul 137701, South Korea.
RP Ryu, KS (通讯作者)，Catholic Univ, Korea Coll Med, Dept Neurosurg, Seoul St Marys Hosp, 222 Banpo Daero, Seoul 137701, South Korea.
EM nsdoc35@catholic.ac.kr
RI Shin, Myung-Hoon/L-4950-2018
OI Shin, Myung-Hoon/0000-0002-4006-5269
CR Askar Z, 2003, SPINE, V28, P354, DOI 10.1097/00007632-200302150-00008
   Beutler WJ, 2003, SPINE, V28, P1027, DOI 10.1097/00007632-200305150-00014
   Buck J E, 1970, J Bone Joint Surg Br, V52, P432
   BUCK JE, 1971, P ROY SOC MED, V64, P713, DOI 10.1177/003591577106400704
   Cheh G, 2007, SPINE, V32, P2253, DOI 10.1097/BRS.0b013e31814b2d8e
   Chung CH, 2007, J SPINAL DISORD TECH, V20, P399, DOI 10.1097/01.bsd.0000211253.67576.90
   Dai LY, 2001, EUR SPINE J, V10, P78, DOI 10.1007/s005860000205
   Debusscher F, 2007, EUR SPINE J, V16, P1650, DOI 10.1007/s00586-007-0392-0
   Fan J, 2010, ARCH ORTHOP TRAUM SU, V130, P209, DOI 10.1007/s00402-009-0897-6
   FREDRICKSON BE, 1984, J BONE JOINT SURG AM, V66A, P699, DOI 10.2106/00004623-198466050-00008
   Gillet P, 1999, SPINE, V24, P1252, DOI 10.1097/00007632-199906150-00014
   Harrop JS, 2008, SPINE, V33, P1701, DOI 10.1097/BRS.0b013e31817bb956
   Hefti F, 1997, ORTHOPADE, V26, P769, DOI 10.1007/PL00003439
   Ivanic GM, 2003, SPINE, V28, P255, DOI 10.1097/00007632-200302010-00010
   JEANNERET B, 1993, ACTA ORTHOP SCAND, V64, P111, DOI 10.3109/17453679309160138
   Kakiuchi M, 1997, J BONE JOINT SURG AM, V79A, P818, DOI 10.2106/00004623-199706000-00003
   Kawaguchi Y, 2007, SPINE J, V7, P273, DOI 10.1016/j.spinee.2006.04.003
   Kimura M, 1971, Seikei Geka, V22, P31
   Kimura M, 1968, Seikei Geka, V19, P285
   Klopfenstein JD, 2006, SURG NEUROL, V65, P111, DOI 10.1016/j.surneu.2005.08.021
   Lee CS, 2009, EUR SPINE J, V18, P1637, DOI 10.1007/s00586-009-1060-3
   Levin DA, 2007, BULL HOSP JT DIS, V65, P29
   Mihara H, 2003, SPINE, V28, P235, DOI 10.1097/00007632-200302010-00006
   MORSCHER E, 1984, ARCH ORTHOP TRAUM SU, V103, P175, DOI 10.1007/BF00435550
   NICOL RO, 1986, SPINE, V11, P1027, DOI 10.1097/00007632-198612000-00011
   Noggle JC, 2008, NEUROSURG FOCUS, V25, DOI 10.3171/FOC/2008/25/8/E15
   Park P, 2004, SPINE, V29, P1938, DOI 10.1097/01.brs.0000137069.88904.03
   PAVLOVCIC V, 1994, INT ORTHOP, V18, P6, DOI 10.1007/BF00180169
   Qian Z, 1995, Zhonghua Wai Ke Za Zhi, V33, P711
   SALIB RM, 1993, SPINE, V18, P440
   Schlenzka D, 1993, Eur Spine J, V2, P104, DOI 10.1007/BF00302712
   Schlenzka D, 2006, EUR SPINE J, V15, P1437, DOI 10.1007/s00586-006-0072-5
   Shim JH, 2011, J NEUROSURG-SPINE, V15, P311, DOI 10.3171/2011.4.SPINE10653
   Sys J, 2001, EUR SPINE J, V10, P498, DOI 10.1007/s005860100326
   Ulibarri JA, 2006, SPINE, V31, P2067, DOI 10.1097/01.brs.0000231777.24270.2b
   Winter R B, 1985, J Bone Joint Surg Am, V67, P823
   Zhao Jian, 2006, Chin J Traumatol, V9, P288
NR 37
TC 20
Z9 24
U1 0
U2 4
PU KOREAN NEUROSURGICAL SOC
PI SEOUL
PA #402 POSCO # OFFICE BUILDING 151 SUNHWA-DONG, JUNG-GU, SEOUL, 100-130,
   SOUTH KOREA
SN 2005-3711
EI 1598-7876
J9 J KOREAN NEUROSURG S
JI J. Korean. Neurosurg. Soc.
PD JAN
PY 2012
VL 51
IS 1
BP 14
EP 19
DI 10.3340/jkns.2012.51.1.14
PG 6
WC Clinical Neurology; Surgery
WE Science Citation Index Expanded (SCI-EXPANDED)
SC Neurosciences & Neurology; Surgery
GA 896WE
UT WOS:000300601300003
PM 22396837
OA Green Submitted, gold, Green Published
DA 2022-11-02
ER

PT J
AU Bright, C
   Tiernan, S
   McEvoy, F
   Kiely, P
AF Bright, Colin
   Tiernan, Stephen
   McEvoy, Fiona
   Kiely, Pat
TI Fatigue and damage of porcine pars interarticularis during asymmetric
   loading
SO JOURNAL OF THE MECHANICAL BEHAVIOR OF BIOMEDICAL MATERIALS
LA English
DT Article
DE Spine; Bone; Spondylolysis; Facet; Pars interarticularis; Strain;
   Rosette gauge; Hysteresis; Fracture; Damage
ID HUMAN CORTICAL BONE; COMPRESSIVE FATIGUE; FRACTURE; STRAIN;
   SPONDYLOLYSIS; TOUGHNESS; BEHAVIOR; SPONDYLOLISTHESIS; PROPAGATION;
   TENSILE
AB If the articular facets of the vertebra grow in an asymmetric manner, the developed bone geometry causes an asymmetry of loading. When the loading environment is altered by way of increased activity, the likelihood of acquiring a stress fracture may be increased. The combination of geometric asymmetry and increased activity is hypothesised to be the precursor to the stress fracture under investigation in this study, spondylolysis. This vertebral defect is an acquired fracture with 7% prevalence in the paediatric population. This value increases to 21% among athletes who participate in hyperextension sports. Tests were carried out on porcine lumbar vertebrae, on which the effect of facet angle asymmetry was simulated by offsetting the load laterally by 7 mm from the mid-point. Strain in the vertebral laminae was recorded using six 3-element stacked rosette strain gauges placed bilaterally. Specimens were loaded cyclically at a rate of 2 Hz. Fatigue cycles; strain, creep, secant modulus and hysteresis were measured.
   The principal conclusions of this paper are that differences in facet angle lead to an asymmetry of loading in the facet joints; this in turn leads to an initial increase in strain on the side with the more coronally orientated facet. The strain amplitude, which is the driving force for crack propagation, is greater on this side at all times up to fracture, the significance of this can be observed in the increased steady state creep rate (p = 0.036) and the increase in yielding and toughening mechanisms taking place, quantified by the force-displacement hysteresis (p = 0.026).
C1 [Bright, Colin; Tiernan, Stephen; McEvoy, Fiona] Inst Technol, Dublin 24, Ireland.
   [Kiely, Pat] Our Ladys Childrens Hosp, Dublin, Ireland.
RP Bright, C (通讯作者)，Inst Technol Tallaght, Bioengn Technol Ctr, Dublin 24, Ireland.
EM Colin.Bright@ittdublin.ie
OI Bright, Colin/0000-0002-9941-649X
FU Irish Research Council Embark Award Scheme [RS/2012/318]
FX The authors would like to thank the following people for their
   assistance with this study:; 1. Dr Gerard Sheridan of Tallaght Hospital
   (AMNCH) for his assistance in sourcing the patient data.; 2. Ms Betty
   Byrne of Byrnes Butchers in Camolin, Wexford for the free range porcine
   spinal specimens.; Funded under the Irish Research Council Embark Award
   Scheme, RS/2012/318.
CR ANNEAR PT, 1992, AUST NZ J SURG, V62, P768, DOI 10.1111/j.1445-2197.1992.tb06915.x
   Beutler WJ, 2003, SPINE, V28, P1027, DOI 10.1097/00007632-200305150-00014
   BOWMAN SM, 1994, J BIOMECH, V27, P301, DOI 10.1016/0021-9290(94)90006-X
   Brouwers JEM, 2009, OSTEOPOROSIS INT, V20, P1377, DOI 10.1007/s00198-008-0803-z
   Buehler MJ, 2007, NANOTECHNOLOGY, V18, DOI 10.1088/0957-4484/18/29/295102
   Burr DB, 1996, BONE, V18, P405, DOI 10.1016/8756-3282(96)00028-2
   CALER WE, 1989, J BIOMECH, V22, P625, DOI 10.1016/0021-9290(89)90013-4
   CARTER DR, 1981, ACTA ORTHOP SCAND, V52, P481, DOI 10.3109/17453678108992136
   Cotton JR, 2005, J BIOMECH ENG-T ASME, V127, P213, DOI 10.1115/1.1865188
   Crawford Charles H 3rd, 2015, Spine Deform, V3, P12, DOI 10.1016/j.jspd.2014.06.005
   Crewe H, 2013, J SPORT SCI, V31, P1082, DOI 10.1080/02640414.2012.762601
   Cristofolini L, 2013, SPINE J, V13, P1281, DOI 10.1016/j.spinee.2013.06.014
   CURREY J, 1984, AM ZOOL, V24, P5
   CYRON BM, 1976, J BONE JOINT SURG BR, V58, P462, DOI 10.1302/0301-620X.58B4.1018032
   Dendorfer S, 2009, J MECH BEHAV BIOMED, V2, P113, DOI 10.1016/j.jmbbm.2008.03.003
   Fantner GE, 2006, BIOPHYS J, V90, P1411, DOI 10.1529/biophysj.105.069344
   Fatihhi SJ, 2016, J MECH BEHAV BIOMED, V54, P21, DOI 10.1016/j.jmbbm.2015.09.006
   Feltner CE, 1961, J BASIC ENG-T ASME, V83, P15
   Frost HM, 2004, ANGLE ORTHOD, V74, P3
   Fyhrie DP, 1998, ANN BIOMED ENG, V26, P660, DOI 10.1114/1.103
   Gupta HS, 2008, MED ENG PHYS, V30, P1209, DOI 10.1016/j.medengphy.2008.09.007
   Gupta HS, 2006, INT J FRACTURE, V139, P425, DOI 10.1007/s10704-006-6635-y
   HENSINGER RN, 1989, J BONE JOINT SURG AM, V71A, P1098, DOI 10.2106/00004623-198971070-00020
   Hiller LP, 2003, J ORTHOPAED RES, V21, P481, DOI 10.1016/S0736-0266(02)00232-2
   Hoshina Hitoshi, 1980, Phys Sportsmed, V8, P75, DOI 10.1080/00913847.1980.11948635
   JACKSON DW, 1976, CLIN ORTHOP RELAT R, P68
   JACKSON DW, 1981, AM J SPORT MED, V9, P304, DOI 10.1177/036354658100900504
   Koester KJ, 2008, NAT MATER, V7, P672, DOI 10.1038/nmat2221
   Kruzic JJ, 2006, J BIOMECH, V39, P968, DOI 10.1016/j.jbiomech.2005.01.025
   Masharawi YM, 2007, SPINE, V32, pE176, DOI 10.1097/01.brs.0000257565.41856.0f
   Milgrom C, 2007, J BIOMECH, V40, P845, DOI 10.1016/j.jbiomech.2006.03.006
   Nalla RK, 2006, MAT SCI ENG C-BIO S, V26, P1251, DOI 10.1016/j.msec.2005.08.021
   Nalla RK, 2005, J BIOMECH, V38, P1517, DOI 10.1016/j.jbiomech.2004.07.010
   Nalla RK, 2004, BONE, V35, P1240, DOI 10.1016/j.bone.2004.07.016
   Pattin CA, 1996, J BIOMECH, V29, P69, DOI 10.1016/0021-9290(94)00156-1
   PIEKARSKI K, 1970, J APPL PHYS, V41, P215, DOI 10.1063/1.1658323
   Rankine JJ, 2010, SPINE, V35, pE1111, DOI 10.1097/BRS.0b013e3181de8b72
   RITCHIE RO, 1988, MAT SCI ENG A-STRUCT, V103, P15, DOI 10.1016/0025-5416(88)90547-2
   Ritchie RO, 2005, FATIGUE FRACT ENG M, V28, P345, DOI 10.1111/j.1460-2695.2005.00878.x
   SHAH JS, 1978, J BONE JOINT SURG BR, V60, P246, DOI 10.1302/0301-620X.60B2.659474
   SWARD L, 1989, ACTA RADIOL, V30, P359, DOI 10.1177/028418518903000405
   Taylor D, 2003, J BIOMECH, V36, P1103, DOI 10.1016/S0021-9290(03)00104-0
   Terai T., 2009, SPINE J, V9, p46S
   Toueg CW, 2010, STUD HEALTH TECHNOL, V158, P132, DOI 10.3233/978-1-60750-573-0-132
   Winwood K., 2006, Journal of Musculoskeletal & Neuronal Interactions, V6, P134
NR 45
TC 0
Z9 0
U1 1
U2 11
PU ELSEVIER SCIENCE BV
PI AMSTERDAM
PA PO BOX 211, 1000 AE AMSTERDAM, NETHERLANDS
SN 1751-6161
EI 1878-0180
J9 J MECH BEHAV BIOMED
JI J. Mech. Behav. Biomed. Mater.
PD FEB
PY 2018
VL 78
BP 505
EP 514
DI 10.1016/j.jmbbm.2017.12.008
PG 10
WC Engineering, Biomedical; Materials Science, Biomaterials
WE Science Citation Index Expanded (SCI-EXPANDED)
SC Engineering; Materials Science
GA FT6ES
UT WOS:000423247700055
PM 29268229
OA Green Published
DA 2022-11-02
ER

PT J
AU Guan, FL
   Bao, R
   Zhu, L
   Guan, GF
   Chi, ZY
   Gu, JA
   Yu, ZG
AF Guan, Fulin
   Bao, Rui
   Zhu, Lin
   Guan, Guofa
   Chi, Zhiyong
   Gu, Jiaao
   Yu, Zhange
TI Risk Factors of Postoperative Low Back Pain for Low-Grade Degenerative
   Spondylolisthesis: An At Least 2-Year Follow-Up Retrospective Study
SO WORLD NEUROSURGERY
LA English
DT Article
DE Low-grade degenerative spondylolisthesis; Postoperative low back pain;
   Risk factor
ID LUMBAR INTERBODY FUSION; ISTHMIC SPONDYLOLISTHESIS; DECOMPRESSION
   SURGERY; SPINAL STENOSIS; IMPROVEMENT; OUTCOMES; DISEASE
AB OBJECTIVE: A retrospective study was conducted to clarify the risk factors of postoperative low back pain (LBP) for low-grade degenerative spondylolisthesis.
   PATIENTS AND METHODS: A total of 239 patients who underwent posterior lumbar fusion between January 2011 and January 2015 were included in this analysis. We investigated patient characteristics, surgical characteristics, and radiographic characteristics.
   RESULTS: The mean visual analog scale (VAS) score of LBP decreased dramatically after the operation. The mean preoperative VAS score was greater in patients with severe lumbar multifidus (LM) intramuscular adipose tissue (IMAT). The postoperative VAS score was dramatically lower in patients with shorter symptom duration. Postoperative LBP disappeared more often in patients with shorter symptom duration. LBP VAS changing showed significant differences in different symptom duration groups and LM IMAT groups.
   CONCLUSIONS: LM IMAT and symptom duration were risk factors for postoperative LBP. Patients with severe LM IMAT reported more severe LBP before the operation. Postoperative LBP disappeared more often in patients with shorter symptom duration.
C1 [Guan, Fulin; Guan, Guofa; Chi, Zhiyong; Gu, Jiaao; Yu, Zhange] Harbin Med Univ, Affiliated Hosp 1, Harbin, Heilongjiang, Peoples R China.
   [Guan, Fulin] Yale Univ, Sch Med, Alzheimers Dis Res Unit, New Haven, CT USA.
   [Bao, Rui] Heilongjiang Univ Chinese Med, Affiliated Hosp 2, Harbin, Heilongjiang, Peoples R China.
   [Zhu, Lin] Harbin Med Univ, Dept Epidemiol, Harbin, Heilongjiang, Peoples R China.
   [Gu, Jiaao] Weill Cornell Univ, Dept Neurol Surg, New York, NY 10065 USA.
RP Gu, JA; Yu, ZG (通讯作者)，Harbin Med Univ, Affiliated Hosp 1, Harbin, Heilongjiang, Peoples R China.; Gu, JA (通讯作者)，Weill Cornell Univ, Dept Neurol Surg, New York, NY 10065 USA.
EM jiaaogu@outlook.com; haerbinmed@aliyun.com
FU National Science Foundation of Heilongjiang Province, China [QC2015091]
FX This study was supported by National Science Foundation of Heilongjiang
   Province, China (Award Number QC2015091).
CR Apfelbaum JL, 2003, ANESTH ANALG, V97, P534, DOI 10.1213/01.ANE.0000068822.10113.9E
   Cheng XF, 2017, SPINE J, V17, P1127, DOI 10.1016/j.spinee.2017.04.011
   Dibble LE, 2006, MOVEMENT DISORD, V21, P1444, DOI 10.1002/mds.20997
   Fan GX, 2016, WORLD NEUROSURG, V90, P580, DOI 10.1016/j.wneu.2016.02.033
   Gu JA, 2016, WORLD NEUROSURG, V94, P248, DOI 10.1016/j.wneu.2016.07.010
   Hebert JJ, 2014, SPINE, V39, P1417, DOI 10.1097/BRS.0000000000000424
   Ikuta K, 2016, SPINE, V41, pE1434, DOI 10.1097/BRS.0000000000001813
   Jones ADR, 2014, EUR SPINE J, V23, P135, DOI 10.1007/s00586-013-2964-5
   Kim E, 2017, EUR SPINE J
   Kjaer P, 2007, BMC MED, V5, DOI 10.1186/1741-7015-5-2
   Kleinstuck FS, 2009, SPINE, V34, P1198, DOI 10.1097/BRS.0b013e31819fcf35
   Koppenhaver SL, 2011, J ORTHOP SPORT PHYS, V41, P389, DOI 10.2519/jospt.2011.3632
   Kumar T, 2015, J BACK MUSCULOSKELET, V28, P699, DOI 10.3233/BMR-140572
   KUORINKA I, 1987, APPL ERGON, V18, P233, DOI 10.1016/0003-6870(87)90010-X
   Leboeuf-Yde C, 1998, SPINE, V23, P228, DOI 10.1097/00007632-199801150-00015
   Luo JQ, 2017, CLIN SPINE SURG, V30, pE915, DOI 10.1097/BSD.0000000000000297
   MCCORMACK HM, 1988, PSYCHOL MED, V18, P1007, DOI 10.1017/S0033291700009934
   NI JQ, 2015, MEDICINE BALTIMORE, V94
   Steiger F, 2014, EUR SPINE J, V23, P945, DOI 10.1007/s00586-013-3144-3
   Wang H, 2017, J PAIN RES, V10, P1019, DOI 10.2147/JPR.S132862
   Weinstein JN, 2008, NEW ENGL J MED, V358, P794, DOI 10.1056/NEJMoa0707136
   Weinstein JN, 2007, NEW ENGL J MED, V356, P2257, DOI 10.1056/NEJMoa070302
   Weinstein JN, 2006, SPINE, V31, P2707, DOI 10.1097/01.brs.0000248132.15231.fe
   WILTSE LL, 1976, CLIN ORTHOP RELAT R, P23
NR 24
TC 7
Z9 7
U1 0
U2 4
PU ELSEVIER SCIENCE INC
PI NEW YORK
PA 360 PARK AVE SOUTH, NEW YORK, NY 10010-1710 USA
SN 1878-8750
EI 1878-8769
J9 WORLD NEUROSURG
JI World Neurosurg.
PD NOV
PY 2017
VL 107
BP 789
EP 794
DI 10.1016/j.wneu.2017.08.109
PG 6
WC Clinical Neurology; Surgery
WE Science Citation Index Expanded (SCI-EXPANDED)
SC Neurosciences & Neurology; Surgery
GA FN2XV
UT WOS:000415860500109
PM 28844918
DA 2022-11-02
ER

PT J
AU Ohyama, S
   Aoki, Y
   Inoue, M
   Nakajima, T
   Sato, Y
   Fukuchi, H
   Sakai, T
   Ochi, S
   Yanagawa, N
   Ohtori, S
AF Ohyama, Shuhei
   Aoki, Yasuchika
   Inoue, Masahiro
   Nakajima, Takayuki
   Sato, Yusuke
   Fukuchi, Hiroyuki
   Sakai, Takayuki
   Ochi, Shigehiro
   Yanagawa, Noriyuki
   Ohtori, Seiji
TI The Quantity and Quality of Lumbar Muscles and Lumbopelvic Parameters in
   Patients With Degenerative Spondylolisthesis
SO CUREUS
LA English
DT Article
DE fat infiltration; cross-sectional area; lumbar lordosis; lumbopelvic
   parameters; lumbar muscle; degenerative spondylolisthesis
ID CROSS-SECTIONAL AREA; LOW-BACK-PAIN; CONSERVATIVE MANAGEMENT; PSOAS;
   MULTIFIDUS; ALIGNMENT
AB Introduction
   Lumbar degenerative spondylolisthesis (DS) is one of the most common causes of low back pain. The lumbar muscles, such as the psoas major (PM), erector spinae (ES), and multifidus (MF) muscles, play an important role in the stability and functional movement of the lumbar spine. The quantities and qualities of these muscles may be related to the occurrence of DS and lumbopelvic parameters, such as lumbar lordosis (LL) and sacral slope (SS). However, the influence of lumhar muscles on DS and lumhopelvic alignment is not well understood.
   Methods
   Patients with IA DS (DS group, n=25) and without DS (non-DS group, n=25) were included. Using sagittal reconstructed CT images of patients who visited our hospital for reasons other than low back disorders, LL, upper lumbar lordosis ([ULL] L1-L4), lower lumbar lordosis (LLL) L4-S1), and SS were examined. To evaluate the quantity and quality of lumbar muscles, the gross cross-sectional area (GCSA), functional cross-sectional area (FCSA), and fat infiltration (FI) of the PM, ES, and MF muscles were measured by CT images. The lumbopelvic parameters, FCSA, GCSA, and FI of lumbar muscles were compared between the two groups. Then, each lumbar muscle parameter was analyzed for correlation with DS and lumbopelvic parameters.
   Results
   DS patients displayed significantly greater ULL and lower FI of the PM and ES muscles than non-DS patients (p=0.0078, 0.031, and 0.010, respectively). The FI of the ES muscle was significantly correlated with the presence of DS (p=0.010). The FCSA of the ES and MF muscles and the GCSA of the MF muscle showed a significant correlation with LL and SS in the non-DS group (p<0.03), but not in the DS group..
   Conclusion
   ULL was greater in L4 DS patients, possibly related to the better quality of the ES muscle. All DS patients showed mild (grade I) spondylolisthesis, suggesting the possibility that lumbar muscle quality is better in patients with mild DS than in those without DS. The ES and MF muscles may play an important role in maintaining the lumbar lordotic angle in non-DS patients but not in DS patients.
C1 [Ohyama, Shuhei; Aoki, Yasuchika; Inoue, Masahiro; Nakajima, Takayuki; Sato, Yusuke] Eastern Chiba Med Ctr, Dept Orthopaed Surg, Togane, Japan.
   [Fukuchi, Hiroyuki; Ochi, Shigehiro; Yanagawa, Noriyuki] Eastern Chiba Med Ctr, Dept Radiol, Togane, Japan.
   [Sakai, Takayuki; Ohtori, Seiji] Chiba Univ Hosp, Dept Orthopaed, Chiba, Japan.
   [Ohtori, Seiji] Chiba Univ, Grad Sch Med, Dept Orthopaed Surg, Chiba, Japan.
RP Aoki, Y (通讯作者)，Eastern Chiba Med Ctr, Dept Orthopaed Surg, Togane, Japan.
EM yasuaoki35@fc4.so-net.ne.jp
CR Aoki Y, 2021, WORLD NEUROSURG, V147, pE524, DOI 10.1016/j.wneu.2020.12.097
   Banno T, 2017, CLIN SPINE SURG, V30, pE968, DOI 10.1097/BSD.0000000000000480
   Barker KL, 2004, SPINE, V29, pE515, DOI 10.1097/01.brs.0000144405.11661.eb
   Barrey C, 2007, NEUROSURGERY, V61, P981, DOI 10.1227/01.neu.0000303194.02921.30
   Bydon M, 2019, NEUROSURG CLIN N AM, V30, P299, DOI 10.1016/j.nec.2019.02.003
   Chun SW, 2017, SPINE J, V17, P1180, DOI 10.1016/j.spinee.2017.04.034
   Crawford RJ, 2017, BMC MUSCULOSKEL DIS, V18, DOI 10.1186/s12891-016-1378-z
   Danneels LA, 2000, EUR SPINE J, V9, P266, DOI 10.1007/s005860000190
   Fortin M, 2017, EUR SPINE J, V26, P2543, DOI 10.1007/s00586-017-5228-y
   Hiyama A, 2019, SCI REP-UK, V9, DOI 10.1038/s41598-019-48539-w
   Hiyama A, 2019, BMC MUSCULOSKEL DIS, V20, DOI 10.1186/s12891-019-2733-7
   Hu ZJ, 2011, SPINE, V36, pE868, DOI 10.1097/BRS.0b013e3181ef6b51
   Jun HS, 2016, NEUROSURGERY, V79, P847, DOI 10.1227/NEU.0000000000001269
   Kalichman L, 2008, EUR SPINE J, V17, P327, DOI 10.1007/s00586-007-0543-3
   Keller A, 2003, SPINE, V28, P1455, DOI 10.1097/00007632-200307010-00017
   Park JH, 2019, MEDICINE, V98, DOI 10.1097/MD.0000000000018157
   Park SA, 2017, ARCH ORTHOP TRAUM SU, V137, P1223, DOI 10.1007/s00402-017-2757-0
   Peng XJ, 2020, QUANT IMAG MED SURG, V10, P1590, DOI 10.21037/qims-19-835
   Penning L, 2000, EUR SPINE J, V9, P577, DOI 10.1007/s005860000184
   Prasetyo M, 2020, EUR J RADIOL OPEN, V7, DOI 10.1016/j.ejro.2020.100293
   Ranson CA, 2006, EUR SPINE J, V15, P764, DOI 10.1007/s00586-005-0909-3
   Sasaki T, 2017, PLOS ONE, V12, DOI 10.1371/journal.pone.0187765
   Schuller S, 2011, EUR SPINE J, V20, P713, DOI 10.1007/s00586-010-1640-2
   Schwab F, 2009, SPINE, V34, P1828, DOI 10.1097/BRS.0b013e3181a13c08
   Sions JM, 2017, J ORTHOP SPORT PHYS, V47, P173, DOI 10.2519/jospt.2017.7002
   Wagner SC, 2018, GLOB SPINE J, V8, P716, DOI 10.1177/2192568218765399
   Wang GL, 2015, J BACK MUSCULOSKELET, V28, P277, DOI 10.3233/BMR-140515
   Xia WW, 2019, BMC MUSCULOSKEL DIS, V20, DOI 10.1186/s12891-019-2837-0
NR 28
TC 0
Z9 0
U1 0
U2 0
PU CUREUS INC
PI PALO ALTO
PA PO BOX 61002, PALO ALTO, CA 94306 USA
EI 2168-8184
J9 CUREUS
JI Cureus
PD OCT 1
PY 2021
VL 13
IS 10
AR e18428
DI 10.7759/cureus.18428
PG 11
WC Medicine, General & Internal
WE Emerging Sources Citation Index (ESCI)
SC General & Internal Medicine
GA WG7DX
UT WOS:000707154600007
PM 34733598
OA Green Published, gold
DA 2022-11-02
ER

PT J
AU Ong, KL
   Auerbach, JD
   Lau, E
   Schmier, J
   Ochoa, JA
AF Ong, Kevin L.
   Auerbach, Joshua D.
   Lau, Edmund
   Schmier, Jordana
   Ochoa, Jorge A.
TI Perioperative outcomes, complications, and costs associated with lumbar
   spinal fusion in older patients with spinal stenosis and
   spondylolisthesis
SO NEUROSURGICAL FOCUS
LA English
DT Article
DE spine fusion; stenosis; spondylolisthesis; lumbar spine
ID RESEARCH-TRIAL SPORT; LOW-BACK-PAIN; CLINICAL ARTICLE; X-STOP; SURGERY;
   LAMINECTOMY; TRENDS; INDEX
AB Object. The purpose of this study was to quantify the perioperative outcomes, complications, and costs associated with posterolateral spinal fusion (PSF) among Medicare enrollees with lumbar spinal stenosis (LSS) and/or spondylolisthesis by using a national Medicare claims database.
   thods. A 5% systematic sample of Medicare claims data (2005-2009) was used to identify outcomes in patients who had undergone PSF for a diagnosis of LSS and/or spondylolisthesis. Patients eligible for study inclusion also required a minimum of 2 years of follow-up and a claim history of at least 12 months prior to surgery.
   Results. A final cohort of 1672 patients was eligible for analysis. Approximately half (50.7%) had LSS only, 10.2% had spondylolisthesis only, and 39.1% had both LSS and spondylolisthesis. The average age was 71.4 years, and the average length of stay was 4.6 days. At 3 months and 1 and 2 years postoperatively, the incidence of spine reoperation was 10.9%, 13.3%, and 16.9%, respectively, whereas readmissions for complications occurred in 11.1%, 17.5%, and 24.9% of cases, respectively. At 2 years postoperatively, 36.2% of patients had either undergone spine reoperation and/or received an epidural injection. The average Medicare payment was $36,230 +/- $17,020, $46,840 +/- $31,35 0, and $61,610 +/- $46,580 at 3 months, 1 year, and 2 years after surgery, respectively.
   Conclusions. The data showed that 1 in 6 elderly patients treated with PSF for LSS or spondylolisthesis underwent reoperation on the spine within 2 years of surgery, and nearly 1 in 4 patients was readmitted for a surgery-related complication. These data highlight several potential areas in which improvements may be made in the effective delivery and cost of surgical care for patients with spinal stenosis and spondylolisthesis.
C1 [Ong, Kevin L.] Exponent Inc, Philadelphia, PA 19104 USA.
   [Auerbach, Joshua D.] Bronx Lebanon Hosp Ctr, Albert Einstein Coll Med, Dept Orthopaed, Bronx, NY 10456 USA.
   [Lau, Edmund; Ochoa, Jorge A.] Exponent Inc, Menlo Pk, CA USA.
   [Schmier, Jordana] Exponent Inc, Alexandria, VA USA.
RP Ong, KL (通讯作者)，Exponent Inc, 3440 Market St,Ste 600, Philadelphia, PA 19104 USA.
EM kong@exponent.com
RI Ochoa, Jorge/AAE-5855-2021; Schmier, Jordana/I-2994-2019
OI Schmier, Jordana/0000-0002-4662-8800; Ochoa, Jorge/0000-0003-1992-8143
FU Paradigm Spine
FX Dr. Auerbach is a consultant for Paradigm Spine, Medacta International,
   Zyga Technology Inc., and Medical Metrics Inc. and holds a patent with
   Medacta International. Exponent, Inc. received research funding from
   Paradigm Spine for this study. The funding source was not involved in
   the design and conduct of the study; collection, management, analysis,
   and interpretation of the data; or preparation and approval of the
   manuscript. The funding source reviewed the manuscript. The authors
   report no conflict of interest concerning the materials or methods used
   in this study or the findings specified in this paper.
CR Barbanti Brodano G, 2010, EVID BASED SPINE CAR, V1, P29, DOI DOI 10.1055/S-0028-110089001029
   Bresnahan BW, 2013, PM&R, V5, P705, DOI 10.1016/j.pmrj.2013.05.012
   Burnett MG, 2010, J NEUROSURG-SPINE, V13, P39, DOI 10.3171/2010.3.SPINE09552
   Cheng L, 2009, INT ORTHOP, V33, P1043, DOI 10.1007/s00264-008-0588-x
   Christensen F B, 1998, Eur Spine J, V7, P321, DOI 10.1007/s005860050082
   Ciol MA, 1996, J AM GERIATR SOC, V44, P285, DOI 10.1111/j.1532-5415.1996.tb00915.x
   Crawford M, 2011, CPI DETAILED REPORT
   Davis R, 2013, J NEUROSURG-SPINE, V19, P174, DOI 10.3171/2013.4.SPINE12636
   Dehoux Emile, 2004, Acta Orthop Belg, V70, P578
   DEYO RA, 1992, J CLIN EPIDEMIOL, V45, P613, DOI 10.1016/0895-4356(92)90133-8
   Deyo RA, 2013, SPINE, V38, P1695, DOI 10.1097/BRS.0b013e31829f65c1
   Deyo RA, 2010, JAMA-J AM MED ASSOC, V303, P1259, DOI 10.1001/jama.2010.338
   Epstein Nancy E, 2013, Surg Neurol Int, V4, pS74, DOI 10.4103/2152-7806.109446
   Fritzell P, 2001, SPINE, V26, P2521, DOI 10.1097/00007632-200112010-00002
   Fritzell P, 2003, EUR SPINE J, V12, P178, DOI 10.1007/s00586-002-0493-8
   International Society for the Advancement of Spine Surgery (ISASS), POL STAT LUMB SPIN F
   Katz JN, 1997, SPINE, V22, P1123, DOI 10.1097/00007632-199705150-00012
   Lad SP, 2013, J BONE JOINT SURG AM, V95, DOI 10.2106/JBJS.L.00730
   Murray SB, 2006, ACAD EMERG MED, V13, P530, DOI 10.1197/j.aem.2005.11.084
   Ploumis A, 2012, J ORTHOP SURG RES, V7, DOI 10.1186/1749-799X-7-35
   Radcliff K, 2013, SPINE, V38, P531, DOI 10.1097/BRS.0b013e31827c99f0
   Rajaee SS, 2012, SPINE, V37, P67, DOI 10.1097/BRS.0b013e31820cccfb
   Sobottke R, 2009, EUR SPINE J, V18, P1494, DOI 10.1007/s00586-009-1081-y
   Stromqvist BH, 2013, SPINE, V38, P1436, DOI 10.1097/BRS.0b013e31828ba413
   Thomsen K, 1997, SPINE, V22, P2813, DOI 10.1097/00007632-199712150-00004
   Watters WC, 2009, SPINE J, V9, P609, DOI 10.1016/j.spinee.2009.03.016
   Weinstein JN, 2010, SPINE, V35, P1329, DOI 10.1097/BRS.0b013e3181e0f04d
   Weinstein JN, 2009, J BONE JOINT SURG AM, V91A, P1295, DOI 10.2106/JBJS.H.00913
NR 28
TC 44
Z9 46
U1 0
U2 8
PU AMER ASSOC NEUROLOGICAL SURGEONS
PI ROLLING MEADOWS
PA 5550 MEADOWBROOK DRIVE, ROLLING MEADOWS, IL 60008 USA
SN 1092-0684
J9 NEUROSURG FOCUS
JI Neurosurg. Focus
PD JUN
PY 2014
VL 36
IS 6
AR E5
DI 10.3171/2014.4.FOCUS1440
PG 7
WC Clinical Neurology; Surgery
WE Science Citation Index Expanded (SCI-EXPANDED)
SC Neurosciences & Neurology; Surgery
GA AI8OU
UT WOS:000337179900007
PM 24881637
DA 2022-11-02
ER

PT J
AU Terao, T
   Takahashi, H
   Taniguchi, M
   Ide, K
   Shinozaki, M
   Nakauchi, J
   Kubota, M
AF Terao, Tohru
   Takahashi, Hiroshi
   Taniguchi, Makoto
   Ide, Katsuhisa
   Shinozaki, Munehisa
   Nakauchi, Jyun
   Kubota, Mayumi
TI Clinical characteristics and surgical management for juxtafacet cysts of
   the lumbar spine
SO NEUROLOGIA MEDICO-CHIRURGICA
LA English
DT Article
DE juxtafacet cyst; synovial cyst; lumbar spine; spinal spondylolisthesis;
   spinal fixation
ID INTRASPINAL SYNOVIAL CYSTS; POSTERIOR LONGITUDINAL LIGAMENT; GANGLION
   CYST; CLINICOPATHOLOGICAL FEATURES; 10-YEAR EXPERIENCE; STEROID
   INJECTION; FACET CYSTS; FLAVUM; DIAGNOSIS; MIDLINE
AB Retrospective analysis of 10 cases of resection of symptomatic lumbar juxtafacet cysts in nine patients (mean age 65.4 years) investigated the relationship between surgical method and progression of spinal spondylolisthesis or cyst recurrence. Patient characteristics, surgical methods, and postoperative course were reviewed. The most common preoperative symptom, painful radiculopathy, occurred in all cases, followed by motor weakness in five, sensory loss in four, and intermittent claudication in four. All patients underwent bilateral total (n = 6) or partial larninectomy (n = 4), with minimal (n = 3) or no (n = 7) facetectomy. Cysts were gross totally resected in eight cases and partially resected in two. Concomitant fixation was not performed. Painful radiculopathy, motor weakness, and sensory disturbance all resolved, resulting in good or excellent outcome in all patients. Postoperative symptomatic spondylolisthesis had not been noted at mean 52.1 months postoperatively. However, new juxtafacet cysts were later detected on the contralateral side to the initial lesion in two patients. Surgical removal of juxtafacet cysts is recommended for immediate symptomatic relief. Concomitant spinal fixation to prevent progression of spinal spondylolisthesis or cyst recurrence depends on cyst size, involvement of surrounding structures, degree of preoperative spondylolisthesis, and facet joint destruction.
C1 Tokyo Metropolitan Neurol Hosp, Dept Neurosurg, Fuchu, Tokyo 1830042, Japan.
RP Terao, T (通讯作者)，Tokyo Metropolitan Neurol Hosp, Dept Neurosurg, 2-6-1 Musashidai, Fuchu, Tokyo 1830042, Japan.
EM tohru@jg7.so-not.ne.jp
CR ABDULLAH AF, 1984, J NEUROSURG, V60, P617, DOI 10.3171/jns.1984.60.3.0617
   ALGUACILGARCIA A, 1987, AM J SURG PATHOL, V11, P732, DOI 10.1097/00000478-198709000-00010
   Asamoto S, 2005, NEUROL MED-CHIR, V45, P653, DOI 10.2176/nmc.45.653
   AZZAM CJ, 1988, NEUROSURGERY, V23, P232, DOI 10.1227/00006123-198808000-00019
   Baba H, 1997, SPINAL CORD, V35, P632, DOI 10.1038/sj.sc.3100442
   Banning CS, 2001, SPINE, V26, P969, DOI 10.1097/00007632-200104150-00024
   BJORKENGREN AG, 1987, AM J ROENTGENOL, V149, P105, DOI 10.2214/ajr.149.1.105
   CAMERON SE, 1992, SPINE, V17, P1528, DOI 10.1097/00007632-199212000-00019
   Charest DR, 2000, J NEUROSURG, V92, P57, DOI 10.3171/spi.2000.92.1.0057
   Cipri S, 2004, J Neurosurg Sci, V48, P29
   Doyle AJ, 2004, SPINE, V29, P874, DOI 10.1097/00007632-200404150-00010
   Epstein NE, 2004, J SPINAL DISORD TECH, V17, P321, DOI 10.1097/01.bsd.0000096267.75190.eb
   Farrokh D, 1998, J Belge Radiol, V81, P275
   FINKELSTEIN SD, 1993, SPINE, V18, P779, DOI 10.1097/00007632-199305000-00020
   FRANCK JI, 1987, J NEUROSURG, V66, P293, DOI 10.3171/jns.1987.66.2.0293
   FREIDBERG SR, 1994, NEUROSURGERY, V34, P989, DOI 10.1227/00006123-199406000-00006
   FRITZ RC, 1994, SPINE, V19, P487, DOI 10.1097/00007632-199402001-00023
   GOREY MT, 1992, AM J NEURORADIOL, V13, P161
   HEMMINGHYTT S, 1982, RADIOLOGY, V145, P375, DOI 10.1148/radiology.145.2.7134440
   HOLTZMAN RNN, 1987, SURG NEUROL, V28, P225, DOI 10.1016/0090-3019(87)90139-X
   Howington JU, 1999, J NEUROSURG, V91, P193, DOI 10.3171/spi.1999.91.2.0193
   HSU KY, 1995, SPINE, V20, P80, DOI 10.1097/00007632-199501000-00015
   HW Meyerding, 1932, SURG GYNECOL OBSTET, V54, P371
   KAO CC, 1974, J NEUROSURG, V41, P372, DOI 10.3171/jns.1974.41.3.0372
   Khan AM, 2005, J SPINAL DISORD TECH, V18, P127, DOI 10.1097/01.bsd.0000156830.68431.70
   Koga H, 2003, SPINE, V28, pE212, DOI 10.1097/00007632-200306010-00028
   KURZ LT, 1985, J BONE JOINT SURG AM, V67A, P865, DOI 10.2106/00004623-198567060-00006
   LIN RM, 1993, SPINE, V18, P2528, DOI 10.1097/00007632-199312000-00026
   Lyons MK, 2000, J NEUROSURG, V93, P53, DOI 10.3171/spi.2000.93.1.0053
   Maezawa Y, 2000, EUR SPINE J, V9, P85, DOI 10.1007/s005860050016
   Mizuno J, 2005, NEUROL MED-CHIR, V45, P212, DOI 10.2176/nmc.45.212
   Nakayama S, 1998, NEUROL SURG TOKYO, V26, P717
   OGAWA Y, 1992, SPINE, V17, P1429, DOI 10.1097/00007632-199211000-00030
   ONOFRIO BM, 1988, NEUROSURGERY, V22, P642, DOI 10.1227/00006123-198804000-00004
   Parlier-Cuau C, 1999, RADIOLOGY, V210, P509, DOI 10.1148/radiology.210.2.r99fe60509
   Reddy P, 2000, J La State Med Soc, V152, P563
   Sabo RA, 1996, J NEUROSURG, V85, P560, DOI 10.3171/jns.1996.85.4.0560
   SALCMAN M, 1994, NEUROSURGERY, V34, P915, DOI 10.1227/00006123-199405000-00022
   Sandhu FA, 2004, NEUROSURGERY, V54, P107, DOI 10.1227/01.NEU.0000097269.79994.2F
   Schelfaut P, 1989, J Belge Radiol, V72, P373
   Sze CI, 2004, CLIN NEUROPATHOL, V23, P80
   TAKANO Y, 1992, SPINE, V17, P1531, DOI 10.1097/00007632-199212000-00020
   Trummer M, 2001, J NEUROL NEUROSUR PS, V70, P74, DOI 10.1136/jnnp.70.1.74
   VERNET O, 1991, NEUROSURGERY, V29, P277, DOI 10.1227/00006123-199108000-00021
   White AA., 1990, CLIN BIOMECHANICS SP
NR 45
TC 13
Z9 13
U1 0
U2 2
PU JAPAN NEUROSURGICAL SOC
PI TOKYO
PA C/O AKAMON-MAE IWATA BLDG, 5-27-8 HONGO, BUNKYO-KU, TOKYO, 113-0033,
   JAPAN
SN 0470-8105
J9 NEUROL MED-CHIR
JI Neurol. Med.-Chir.
PD JUN
PY 2007
VL 47
IS 6
BP 250
EP 256
DI 10.2176/nmc.47.250
PG 7
WC Clinical Neurology; Surgery
WE Science Citation Index Expanded (SCI-EXPANDED)
SC Neurosciences & Neurology; Surgery
GA 179FP
UT WOS:000247275400005
PM 17587776
OA gold, Green Submitted
DA 2022-11-02
ER

PT J
AU Levi, ADO
AF Levi, ADO
TI Treatment of a retroperitoneal lymphocele after lumbar fusion surgery
   with intralesional povidone iodine: Technical case report
SO NEUROSURGERY
LA English
DT Article
DE latrogenic; lymphocele; spondylolisthesis
ID SPINAL STENOSIS; INSTABILITY; LAMINECTOMY; DECOMPRESSION
AB OBJECTIVE AND IMPORTANCE: This case report illustrates an uncommon complication from the retroperitoneal exposure of the lumbar spine. The diagnosis and management of a retroperitoneal lymphocele is presented. The lymphocele was treated with intralesional povidone iodine (Betadine; Purdue-Frederick, Norwalk, CT), which eradicated the lesion and provided symptomatic relief to the patient.
   CLINICAL PRESENTATION: A young woman developed an iatrogenic, rapidly progressive spondylolisthesis after having undergone three previous lumbar surgeries for radiculopathy at the L5-S1 level.
   INTERVENTION: A back-front-back approach was used for operative reduction and fusion of the spondylolisthesis. The patient's postoperative course was complicated by a retroperitoneal lymphocele. She presented with symptoms of urinary urgency and incontinence. The lymphocele was successfully treated with repeated drainage and sclerosis with povidone iodine. The patient ultimately developed a solid fusion, and her pain resolved.
   CONCLUSION: A retroperitoneal lymphocele is an uncommon complication caused by the surgical exposure of the lumbar spine when a ventral approach is used. In this case, it was diagnosed and treated without further surgical intervention.
C1 Univ Miami, Sch Med, Dept Neurol Surg, Miami, FL 33136 USA.
RP Levi, ADO (通讯作者)，Univ Miami, Sch Med, Dept Neurosurg, NW 9th Ave, Miami, FL 33136 USA.
CR Fox MW, 1996, J NEUROSURG, V85, P793, DOI 10.3171/jns.1996.85.5.0793
   FRYMOYER JW, 1985, SPINE, V10, P280, DOI 10.1097/00007632-198504000-00017
   Frymoyer JW, 1991, ADULT SPINE PRINCIPL, P1873
   GILLILAND JD, 1989, RADIOLOGY, V171, P227, DOI 10.1148/radiology.171.1.2648473
   Hanson D, 1998, SPINE, V23, P956, DOI 10.1097/00007632-199804150-00023
   Hart AKE, 1998, J NEUROSURG, V88, P151, DOI 10.3171/jns.1998.88.1.0151
   HOPP E, 1988, CLIN ORTHOP RELAT R, P143
   IIDA Y, 1990, SPINE, V15, P1186, DOI 10.1097/00007632-199011010-00018
   KINOUTH J, 1957, BRIT J SURG, V45, P1
   LEE CK, 1983, SPINE, V8, P429, DOI 10.1097/00007632-198305000-00014
   Montalvo BM, 1996, J VASC INTERV RADIOL, V7, P117, DOI 10.1016/S1051-0443(96)70746-7
   PROPSTPROCTOR SL, 1983, SPINE, V8, P787, DOI 10.1097/00007632-198310000-00017
   SHENKIN HA, 1979, J NEUROSURG, V50, P45, DOI 10.3171/jns.1979.50.1.0045
   TUITE GF, 1994, J NEUROSURG, V81, P707, DOI 10.3171/jns.1994.81.5.0707
   WILTSE LL, 1976, CLIN ORTHOP RELAT R, V117, P23
   YRIZARRY JM, 1989, RADIOLOGY P, V173, P373
NR 16
TC 14
Z9 14
U1 0
U2 0
PU OXFORD UNIV PRESS INC
PI CARY
PA JOURNALS DEPT, 2001 EVANS RD, CARY, NC 27513 USA
SN 0148-396X
EI 1524-4040
J9 NEUROSURGERY
JI Neurosurgery
PD SEP
PY 1999
VL 45
IS 3
BP 658
EP 660
DI 10.1097/00006123-199909000-00047
PG 3
WC Clinical Neurology; Surgery
WE Science Citation Index Expanded (SCI-EXPANDED)
SC Neurosciences & Neurology; Surgery
GA 235MT
UT WOS:000082546000113
PM 10493389
DA 2022-11-02
ER

PT J
AU Epstein, NE
AF Epstein, NE
TI Lumbar laminectomy for the resection of synovial cysts and coexisting
   lumbar spinal stenosis or degenerative spondylolisthesis - An outcome
   study
SO SPINE
LA English
DT Article
DE lumbar stenosis; olisthy; synovial cysts; outcome(s); SF-36
ID DECOMPRESSIVE LAMINECTOMY; SURGICAL-MANAGEMENT; 10-YEAR EXPERIENCE;
   DIAGNOSIS
AB Study Design. Surgeon- and patient-based (SF-36) outcome measures were used to assess the results of decompressive laminectomies for the excision of synovial cysts with coexistent lumbar spinal stenosis (45 patients) or for synovial cysts with coexistent lumbar stenosis and degenerative spondylolisthesis (35 patients).
   Objectives. To evaluate the results following laminectomy and the excision of synovial cysts/stenosis with or without olisthy.
   Summary of Background Data. SF-36 outcome studies evaluating these surgical results deserve further investigation.
   Methods. Before surgery, patients with synovial cysts/stenosis (45 patients) or cysts/stenosis/degenerative spondylolisthesis (35 patients), respectively, exhibited low back pain (40 and 33 patients), radiculopathy (43 and 33 patients), and neurogenic claudication (41 and 26 patients). Surgery required average 3.8 and 3.5 level laminectomies, respectively, for patients with cysts/stenosis and cysts/stenosis and olisthy. Outcomes were assessed 2 years after surgery.
   Results. Five of 45 patients undergoing laminectomy alone for cysts/stenosis developed postoperative olisthy. Of 35 patients with cysts/stenosis and preoperative Grade 1 degenerative spondylolisthesis, olisthy increased after surgery to Grade 2 in 11 patients. Good/excellent results (58% and 63%) and SF-36 improvement on the Physical Function Scale (+44 and +38 points) were, respectively, documented for these two groups.
   Conclusions. Using both surgeon and SF-36 outcome measures, 2 years following laminectomy for synovial cysts/lumbar stenosis with or without olisthy, patients exhibited a moderate degree of improvement. As synovial cysts reflect disruption of the facet joint and some degree of instability, primary fusion should be considered to improve operative results for patients in both categories.
C1 Albert Einstein Coll Med, Dept Neurol Surg, Bronx, NY 10467 USA.
   N Shore Long Isl Jewish Hlth Syst, Manhasset, NY USA.
   N Shore Long Isl Jewish Hlth Syst, New Hyde Pk, NY USA.
   Winthrop Univ Hosp, Mineola, NY 11501 USA.
RP Epstein, NE (通讯作者)，Long Isl Neurosurg Assoc PC, 410 Lakeville Rd,Suite 204, New Hyde Pk, NY 11042 USA.
EM Nepstein@lineurosurg.com
CR Airaksinen O, 1997, SPINE, V22, P2278, DOI 10.1097/00007632-199710010-00016
   Artico M, 1997, ACTA NEUROCHIR, V139, P176, DOI 10.1007/BF01844747
   EPSTEIN NE, 1993, J SPINAL DISORD, V6, P182
   EYSTER EF, 1989, NEUROSURGERY, V24, P112
   Fischgrund JS, 1997, SPINE, V22, P2807, DOI 10.1097/00007632-199712150-00003
   Friedberg SR, 1994, NEUROSURGERY, V34, P989
   FRIEDBERG SR, 1994, NEUROSURGERY, V43, P989
   FRITZ RC, 1994, SPINE, V19, P487, DOI 10.1097/00007632-199402001-00023
   HERNO A, 1993, SPINE, V18, P1471
   HERRON L, 1992, J SPINAL DISORD, V5, P188, DOI 10.1097/00002517-199206000-00007
   Howington JU, 1999, J NEUROSURG, V91, P193, DOI 10.3171/spi.1999.91.2.0193
   HSU KY, 1995, SPINE, V20, P80, DOI 10.1097/00007632-199501000-00015
   Iguchi T, 2000, SPINE, V25, P1754, DOI 10.1097/00007632-200007150-00003
   JACKSON DE, 1989, RADIOLOGY, V170, P527, DOI 10.1148/radiology.170.2.2911681
   LIN RM, 1993, SPINE, V18, P2528, DOI 10.1097/00007632-199312000-00026
   LIU SS, 1989, AM J NEURORADIOL, V10, P1239
   Lyons MK, 2000, J NEUROSURG, V93, P53, DOI 10.3171/spi.2000.93.1.0053
   MODIC MT, 1995, RADIOLOGY, V195, P429, DOI 10.1148/radiology.195.2.7724762
   ONOFRIO BM, 1988, NEUROSURGERY, V22, P642, DOI 10.1227/00006123-198804000-00004
   Parlier-Cuau C, 1999, RADIOLOGY, V210, P509, DOI 10.1148/radiology.210.2.r99fe60509
   Salmon B, 2001, ACTA NEUROCHIR, V143, P129, DOI 10.1007/s007010170117
   SILVERS HR, 1993, J NEUROSURG, V78, P695, DOI 10.3171/jns.1993.78.5.0695
   TATTER SB, 1994, J NEUROSURG, V81, P449, DOI 10.3171/jns.1994.81.3.0449
   Trummer M, 2001, J NEUROL NEUROSUR PS, V70, P74, DOI 10.1136/jnnp.70.1.74
   TURNER JA, 1992, SPINE, V17, P1, DOI 10.1097/00007632-199201000-00001
   VERNET O, 1991, NEUROSURGERY, V29, P277, DOI 10.1227/00006123-199108000-00021
   Ware J.E., 1993, LINC RI QUAL METR IN
   WEYENS F, 1992, CLIN NEUROL NEUROSUR, V94, P55
   XU GL, 1990, RADIOLOGY, V17, P15
   YARDE WL, 1995, SURG NEUROL, V43, P459, DOI 10.1016/0090-3019(95)80090-4
   YUH WTC, 1991, SPINE, V16, P740, DOI 10.1097/00007632-199107000-00009
NR 31
TC 45
Z9 46
U1 0
U2 1
PU LIPPINCOTT WILLIAMS & WILKINS
PI PHILADELPHIA
PA 530 WALNUT ST, PHILADELPHIA, PA 19106-3621 USA
SN 0362-2436
J9 SPINE
JI SPINE
PD MAY 1
PY 2004
VL 29
IS 9
BP 1049
EP 1055
DI 10.1097/00007632-200405010-00018
PG 7
WC Clinical Neurology; Orthopedics
WE Science Citation Index Expanded (SCI-EXPANDED)
SC Neurosciences & Neurology; Orthopedics
GA 817TR
UT WOS:000221200300017
PM 15105680
DA 2022-11-02
ER

PT J
AU Xu, DS
   Bach, K
   Uribe, JS
AF Xu, David S.
   Bach, Konrad
   Uribe, Juan S.
TI Minimally invasive anterior and lateral transpsoas approaches for closed
   reduction of grade II spondylolisthesis: initial clinical and
   radiographic experience
SO NEUROSURGICAL FOCUS
LA English
DT Article
DE MIS; ALIF; LIF; XLIF; spondylolisthesis
ID LUMBAR INTERBODY FUSION; COMPLICATIONS; DECOMPRESSION; OUTCOMES; SPINE
AB OBJECTIVE Minimally invasive anterior and lateral approaches to the lumbar spine are increasingly used to treat and reduce grade I spondylolisthesis, but concerns still exist for their usage in the management of higher-grade lesions. The authors report their experience with this strategy for grade II spondylolisthesis in a single-surgeon case series and provide early clinical and radiographic outcomes.
   METHODS A retrospective review of a single surgeon's cases between 2012 and 2016 identified all patients with a Meyerding grade II lumbar spondylolisthesis who underwent minimally invasive lateral lumbar interbody fusion (LLIF) or anterior lumbar interbody fusion (ALIF) targeting the slipped level. Demographic, clinical, and radiographic data were collected and analyzed. Changes in radiographic measurements, Oswestry Disability Index (ODI), and visual analog scale (VAS) scores were compared using the paired t-test and Wilcoxon signed rank test for continuous and ordinal variables, respectively.
   RESULTS The average operative time was 199.1 minutes (with 60.6 ml of estimated blood loss) for LLIFs and 282.1 minutes (with 106.3 ml of estimated blood loss), for ALIFs. Three LLIF patients had transient unilateral anterior thigh numbness during the 1st week after surgery, and 1 ALIF patient had transient dorsiflexion weakness, which was resolved at postoperative week 1. The mean follow-up time was 17.6 months (SD 12.5 months) for LLIF patients and 10 months (SD 3.1 months) for ALIF patients. Complete reduction of the spondylolisthesis was achieved in 12 LLIF patients (75.0%) and 7 ALIF patients (87.5%). Across both procedures, there was an increase in both the segmental lordosis (LLIF 5.6 degrees, p = 0.002; ALIF 15.0 degrees, p = 0.002) and overall lumbar lordosis (LLIF 2.9 degrees, p = 0.151; ALIF 5.1 degrees, p = 0.006) after surgery. Statistically significant decreases in the mean VAS and the mean ODI measurements were seen in both treatment groups. The VAS and ODI scores fell by a mean value of 3.9 (p = 0.002) and 19.8 (p = 0.001), respectively, for LLIF patients and 3.8 (p = 0.02) and 21.0 (p = 0.03), respectively, for ALIF patients at last follow-up.
   CONCLUSIONS Early clinical and radiographic results from using minimally invasive LLIF and ALIF approaches to treat grade II spondylolisthesis appear to be good, with low operative blood loss and no neurological deficits. Complete reduction of the spondylolisthesis is frequently possible with a statistically significant reduction in pain scores.
C1 [Xu, David S.; Uribe, Juan S.] St Josephs Hosp, Barrow Neurol Inst, Dept Neurol Surg, Div Spinal Disorders, Phoenix, AZ 85013 USA.
   [Bach, Konrad] Univ S Florida, Dept Neurosurg & Brain Repair, Div Spine, Tampa, FL USA.
RP Uribe, JS (通讯作者)，St Josephs Hosp, Barrow Neurol Inst, Phoenix, AZ 85013 USA.
EM juansuribe@gmail.com
CR Ahmadian A, 2013, J NEUROSURG-SPINE, V19, P314, DOI 10.3171/2013.6.SPINE1340
   Ahmadian A, 2013, J NEUROSURG-SPINE, V18, P289, DOI 10.3171/2012.11.SPINE12755
   Benglis DM, 2009, J NEUROSURG-SPINE, V10, P139, DOI 10.3171/2008.10.SPI08479
   Bergey DL, 2004, SPINE, V29, P1681, DOI 10.1097/01.BRS.0000133643.75795.EF
   Boos N, SPINE PHILA PA 1976, V18, P1655
   BRIDWELL KH, 1995, SPINE, V20, P1410, DOI 10.1097/00007632-199506000-00014
   Cho W, 2013, CLIN ORTHOP SURG, V5, P49, DOI 10.4055/cios.2013.5.1.49
   de Kunder SL, 2017, SPINE J
   Epstein Nancy E, 2016, Surg Neurol Int, V7, pS96, DOI 10.4103/2152-7806.174896
   Goyal N, 2009, J SPINAL DISORD TECH, V22, P321, DOI 10.1097/BSD.0b013e318182cdab
   Hu WK, 2011, EUR SPINE J, V20, P557, DOI 10.1007/s00586-010-1609-1
   Januszewski J, 2017, J CLIN NEUROSCI, V45, P218, DOI 10.1016/j.jocn.2017.07.007
   Kasliwal MK, 2012, NEUROSURGERY, V71, P109, DOI 10.1227/NEU.0b013e3182535881
   Kwon BK, 2005, J SPINAL DISORD TECH, V18, pS30, DOI 10.1097/01.bsd.0000133064.20466.88
   Labelle H, 2008, EUR SPINE J, V17, P1170, DOI 10.1007/s00586-008-0713-y
   Lauber S, SPINE PHILA PA 1976, V31, P1693
   Le TV, 2012, SPINE, V37, P1268, DOI 10.1097/BRS.0b013e3182458b2f
   Lee Sang-Ho, 2004, Spine J, V4, P644, DOI 10.1016/j.spinee.2004.04.012
   LENKE LG, 1992, J SPINAL DISORD, V5, P433, DOI 10.1097/00002517-199212000-00008
   Longo UG, 2014, J BONE JOINT SURG AM, V96A, P53, DOI 10.2106/JBJS.L.01012
   Marchi Luis, 2012, ScientificWorldJournal, V2012, P456346, DOI 10.1100/2012/456346
   Mobbs Ralph J, 2015, J Spine Surg, V1, P2, DOI 10.3978/j.issn.2414-469X.2015.10.05
   Mummaneni PV, 2017, NEUROSURG FOCUS, V43, DOI 10.3171/2017.5.FOCUS17188
   Oliveira L, 2010, SPINE, V35, pS331, DOI 10.1097/BRS.0b013e3182022db0
   Park P, 2008, NEUROSURG FOCUS, V25, DOI 10.3171/FOC/2008/25/8/E16
   Petraco DM, 1996, SPINE, V21, P1133, DOI 10.1097/00007632-199605150-00002
   Rajakumar DV, 2017, NEUROSURG FOCUS, V43, DOI 10.3171/2017.5.FOCUS17199
   Rao PJ, 2015, SPINE J, V15, P817, DOI 10.1016/j.spinee.2014.12.019
   Rodgers WB, 2011, SPINE, V36, P26, DOI 10.1097/BRS.0b013e3181e1040a
   Sembrano JN, 2016, SPINE, V41, pS123, DOI 10.1097/BRS.0000000000001471
   Wang MY, 2010, J NEUROSURG-SPINE, V12, P694, DOI 10.3171/2009.12.SPINE09621
NR 31
TC 18
Z9 25
U1 0
U2 0
PU AMER ASSOC NEUROLOGICAL SURGEONS
PI ROLLING MEADOWS
PA 5550 MEADOWBROOK DRIVE, ROLLING MEADOWS, IL 60008 USA
SN 1092-0684
J9 NEUROSURG FOCUS
JI Neurosurg. Focus
PD JAN
PY 2018
VL 44
IS 1
AR E4
DI 10.3171/2017.10.FOCUS17574
PG 7
WC Clinical Neurology; Surgery
WE Science Citation Index Expanded (SCI-EXPANDED)
SC Neurosciences & Neurology; Surgery
GA FR3IT
UT WOS:000418961100004
PM 29290134
OA gold
DA 2022-11-02
ER

PT J
AU Jazini, E
   Gum, JL
   Glassman, SD
   Crawford, CH
   Djurasovic, M
   Owens, RK
   Dimar, II
   McGraw, KE
   Carreon, LY
AF Jazini, Ehsan
   Gum, Jeffrey L.
   Glassman, Steven D.
   Crawford, Charles H., III
   Djurasovic, Mladen
   Owens, Roge Kirk, II
   Dimar, John R., II
   McGraw, Katlyn E.
   Carreon, Leah Y.
TI Cost-effectiveness of circumferential fusion for lumbar
   spondylolisthesis: propensity-matched comparison of transforaminal
   lumbar interbody fusion with anterior-posterior fusion
SO SPINE JOURNAL
LA English
DT Article
DE Anteroposterior fusion; Cost-effectiveness; Lumbar fusion;
   Propensity-matched cohort; Spondylolisthesis; Translumbar interbody
   fusion
ID PEDICLE SCREW FIXATION; DEGENERATION; DISEASE; QUALITY; BENEFIT; TRENDS;
   SF-6D; BACK
AB BACKGROUND CONTEXT: Transforaminal lumbar interbody fusion (TLIF) and dual-approach anteroposterior (AP) are common techniques to achieve circumferential fusion for lumbar spondylolisthesis. It is unclear which approach is more cost-effective.
   PURPOSE: Our goal was to determine the incremental cost-effectiveness ratio (ICER) by calculating the cost per quality-adjusted life year (QALY) for each approach.
   STUDY DESIGN/SETTING: This study is a propensity-matched cost-effectiveness comparison.
   PATIENT SAMPLE: Patients with lumbar spondylolisthesis undergoing single-level AP fusion or TLIF and enrolled in a prospective observational surgical database were included in this study.
   OUTCOME MEASURES: The outcome measures in this study were the Oswestry Disability Index (ODI) and the Short Form-6D (SF-6D).
   METHODS: From a prospective surgical database, patients with lumbar spondylolisthesis under-going single-level AP fusion were propensity matched to a TLIF cohort based on age, gender, body mass index, smoking status, workers compensation. preoperative ODI, and back and leg pain numeric scores. Quality-adjusted life years gained were determined using baseline and 1- and 2-year postoperative SF-6D scores. Cost was calculated from actual, direct hospital costs and included subsequent postsurgical costs (epidural spinal injections, spine-related emergency department visits, readmissions, and revision surgery).
   RESULTS: Thirty-one cases of AP fusions were identified and propensity matched to 31 TLIF patients. Patients undergoing TLIF had a shorter mean operative time (270 vs. 328 minutes, p=.039) but no difference in estimated blood loss (526 vs. 548 cc, p=.804) or hospital length of stay (4.5 vs. 6.1 days, p=.146). Quality-adjusted life years gained at 2 years were also similar (0.140 vs. 0.130, p=.672). The mean index surgery and the total 2-year costs were lower for TLIF compared with AP (index: $29,428 vs. $31,466; final: $30,684 vs. $331.880). As overall costs were lower and QALYs gained were similar for TLIF compared with AP fusion, TLIF was the dominant intervention with an ICER of $116,327.
   CONCLUSIONS: Under our study parameters. surgical treatment of lumbar spondylolisthesis with TLIF is more cost-effective compared with AP fusion. Because of the short-term follow-up, the longevity of this should be further investigated. (C) 2018 Elsevier Inc. All rights reserved.
C1 [Jazini, Ehsan] Medstar Georgetown Univ Hosp, Dept Orthopaed Surg, 3800 Reservoir Rd NW PHC Ground Floor, Washington, DC 20007 USA.
   [Gum, Jeffrey L.; Glassman, Steven D.; Crawford, Charles H., III; Djurasovic, Mladen; Owens, Roge Kirk, II; Dimar, John R., II; Carreon, Leah Y.] Norton Leatherman Spine Ctr, 210 East Gray St,Suite 900, Louisville, KY 40202 USA.
   [Gum, Jeffrey L.; Glassman, Steven D.; Crawford, Charles H., III; Djurasovic, Mladen; Owens, Roge Kirk, II; Dimar, John R., II] Univ Louisville, Sch Med, Dept Orthopaed Surg, 550 S Jackson St,1st Floor ACB, Louisville, KY 40202 USA.
   [McGraw, Katlyn E.] Univ Louisville, Sch Publ Hlth & Informat Sci, 485 E Gray St, Louisville, KY 40202 USA.
RP Carreon, LY (通讯作者)，Norton Leatherman Spine Ctr, 210 East Gray St,Suite 900, Louisville, KY 40202 USA.
EM leah.carreon@nortonhealthcare.org
RI Carreon, Leah/AAM-6577-2021
OI Carreon, Leah/0000-0002-7685-9036; McGraw, Katlyn/0000-0003-1143-3920
CR Andres TM, 2013, SPINE J, V13, P651, DOI 10.1016/j.spinee.2012.11.055
   BARNETT DB, 1991, AM J CARDIOL, V67, pC41
   Brazier J, 2002, J HEALTH ECON, V21, P271, DOI 10.1016/S0167-6296(01)00130-8
   Brazier J, 1999, J Health Serv Res Policy, V4, P174
   Carreon LY, 2016, J NEUROSURG-SPINE, V24, P916, DOI 10.3171/2015.10.SPINE15917
   Carreon LY, 2009, SPINE, V34, P2085, DOI 10.1097/BRS.0b013e3181a93ea6
   D'Agostino RB, 1998, STAT MED, V17, P2265, DOI 10.1002/(SICI)1097-0258(19981015)17:19<2265::AID-SIM918>3.0.CO;2-B
   Deyo RA, 2005, SPINE, V30, P1441, DOI 10.1097/01.brs.0000166503.37969.8a
   Fairbank J C, 1980, Physiotherapy, V66, P271
   Fairbank JCT, 2014, J NEUROSURG-SPINE, V20, P239, DOI 10.3171/2013.7.SPINE13288
   Faundez AA, 2009, EUR SPINE J, V18, P203, DOI 10.1007/s00586-008-0845-0
   FERRELL BR, 1991, CANCER NURS, V14, P289
   Fischer Charla R, 2016, Spine Deform, V4, P48, DOI 10.1016/j.jspd.2015.05.006
   Ghiselli G, 2004, J BONE JOINT SURG AM, V86A, P1497, DOI 10.2106/00004623-200407000-00020
   Glassman SD, 2016, NEUROSURGERY, V79, P397, DOI 10.1227/NEU.0000000000001118
   Goz V, 2014, SPINE J, V14, P2019, DOI 10.1016/j.spinee.2013.11.050
   Hackenberg L, 2005, EUR SPINE J, V14, P551, DOI 10.1007/s00586-004-0830-1
   Hilibrand Alan S, 2004, Spine J, V4, p190S, DOI 10.1016/j.spinee.2004.07.007
   Kim JS, 2009, J SPINAL DISORD TECH, V22, P114, DOI 10.1097/BSD.0b013e318169bff5
   La Rosa G, 2003, J NEUROSURG, V99, P143, DOI 10.3171/spi.2003.99.2.0143
   Meyerding HW., 1931, SURG GYNECOL OBSTET, V54, P371
   Owens RK, 2014, J SPINAL DISORD TECH, V27, P144, DOI 10.1097/BSD.0b013e3182867470
   Pannell WC, 2015, SPINE J, V15, P1719, DOI 10.1016/j.spinee.2013.10.014
   Resnick DK, 2014, J NEUROSURG-SPINE, V21, P54, DOI 10.3171/2014.4.SPINE14274
   ROSENBAUM PR, 1987, J AM STAT ASSOC, V82, P387, DOI 10.2307/2289440
   Sach TH, 2009, MED CARE, V47, P889, DOI 10.1097/MLR.0b013e3181a39428
   Siegel JE, 1996, JAMA-J AM MED ASSOC, V276, P1339, DOI 10.1001/jama.276.16.1339
   Sogaard R, 2009, VALUE HEALTH, V12, P606, DOI 10.1111/j.1524-4733.2008.00466.x
   Tumeh John W, 2005, Expert Rev Pharmacoecon Outcomes Res, V5, P153, DOI 10.1586/14737167.5.2.153
NR 29
TC 8
Z9 7
U1 0
U2 2
PU ELSEVIER SCIENCE INC
PI NEW YORK
PA 360 PARK AVE SOUTH, NEW YORK, NY 10010-1710 USA
SN 1529-9430
EI 1878-1632
J9 SPINE J
JI Spine Journal
PD NOV
PY 2018
VL 18
IS 11
BP 1969
EP 1973
DI 10.1016/j.spinee.2018.03.019
PG 5
WC Clinical Neurology; Orthopedics
WE Science Citation Index Expanded (SCI-EXPANDED)
SC Neurosciences & Neurology; Orthopedics
GA HD6HN
UT WOS:000452636800001
PM 29705337
DA 2022-11-02
ER

PT J
AU Fischgrund, JS
   Mackay, M
   Herkowitz, HN
   Brower, R
   Montgomery, DM
   Kurz, LT
AF Fischgrund, JS
   Mackay, M
   Herkowitz, HN
   Brower, R
   Montgomery, DM
   Kurz, LT
TI 1997 Volvo Award winner in clinical studies - Degenerative lumbar
   spondylolisthesis with spinal stenosis: A prospective, randomized study
   comparing decompressive laminectomy and arthrodesis with and without
   spinal instrumentation
SO SPINE
LA English
DT Article
DE degenerative spondylolisthesis; lumbar stenosis; posterolateral fusion;
   transpedicular instrumentation
ID FUSION; INSTABILITY; SURGERY; SYSTEM
AB Study Design. This prospective study analyzed the influence of transpedicular instrumented on the operative treatment of patients with degenerative spondylolisthesis and spinal stenosis.
   Objectives. To determine whether the addition of transpedicular instrumented improves the clinical outcome and fusion rate of patients undergoing posterolateral fusion after decompression for spinal stenosis with concomitant degenerative spondylolisthesis.
   Summary and Background. Decompression is often necessary in the treatment of symptomatic patients who have degenerative spondylolisthesis and spinal stenosis. Results of recent studies demonstrated that outcomes are significantly improved if posterolateral arthrodesis is performed at the listhesed level. A meta-analysis of the literature concluded that adjunctive spinal instrumentation for this procedure can enhance the fusion rate, although the effect on clinical outcome remains uncertain.
   Methods. Seventy-six patients who had symptomatic spinal stenosis associated with degenerative lumbar spondylolisthesis were prospectively studied. All patients underwent posterior decompression with concomitant posterolateral intertransverse process arthrodesis. The patients were randomized to a segmental transpedicular instrumented or noninstrumented group.
   Results. Sixty-seven patients were available for a 2-year follow-up. Clinical outcome was excellent or good in 76% of the patients in whom instrumentation was placed and in 85% of those in whom no instrumentation was placed (P = 0.45). Successful arthrodesis occurred in 82% of the instrumented cases versus 45% of the nonistrumented cases (P = 0.0015). Overall, successful fusion did not influence patient outcome (P = 0.435).
   Conclusions. In patients undergoing single-level posterolateral fusion for degenerative spondylolisthesis with spinal stenosis, the use of pedicle screws may lead to a higher fusion rate, but clinical outcome shows no improvement in pain in the back and lower limbs.
C1 William Beaumont Hosp, Dept Orthopaed Surg, Royal Oak, MI 48072 USA.
RP Fischgrund, JS (通讯作者)，16800 W 12 Mile Rd,Suite 100, Southfield, MI 48076 USA.
CR BRIDWELL KH, 1993, J SPINAL DISORD, V6, P461, DOI 10.1097/00002517-199306060-00001
   BRODSKY AE, 1991, SPINE, V16, pS261, DOI 10.1097/00007632-199106001-00017
   CAPUTY AJ, 1992, J NEUROSURG, V77, P669, DOI 10.3171/jns.1992.77.5.0669
   CAUCHOIX J, 1976, CLIN ORTHOP RELAT R, V115, P123
   CHANG KW, 1989, J SPINAL DISORD, V1, P247
   DALL BE, 1985, SPINE, V10, P668, DOI 10.1097/00007632-198509000-00013
   DUPUIS PR, 1985, SPINE, V10, P262, DOI 10.1097/00007632-198504000-00015
   FEFFER HL, 1985, SPINE, V10, P287, DOI 10.1097/00007632-198504000-00018
   HERKOWITZ HN, 1991, J BONE JOINT SURG AM, V73A, P802, DOI 10.2106/00004623-199173060-00002
   HERKOWITZ HN, 1995, SPINE, V20, P1084, DOI 10.1097/00007632-199505000-00018
   HERRON LD, 1989, SPINE, V14, P534, DOI 10.1097/00007632-198905000-00013
   HIRABAYASHI S, 1991, SPINE, V16, P1298, DOI 10.1097/00007632-199111000-00010
   JOHNSSON KE, 1989, SPINE, V14, P591, DOI 10.1097/00007632-198906000-00008
   Junghanns H, 1930, ARCH ORTHOP UNF-CHIR, V29, P118
   LOMBARDI JS, 1985, SPINE, V10, P821, DOI 10.1097/00007632-198511000-00008
   MACNAB I, 1971, J BONE JOINT SURG AM, VA 53, P663, DOI 10.2106/00004623-197153040-00005
   MARDJETKO SM, 1994, SPINE, V19, pS2256, DOI 10.1097/00007632-199410151-00002
   NASCA RJ, 1987, SPINE, V12, P809, DOI 10.1097/00007632-198710000-00019
   POSTACCHINI F, 1992, J BONE JOINT SURG BR, V74, P862, DOI 10.1302/0301-620X.74B6.1447247
   SANDERSON PL, 1993, J BONE JOINT SURG BR, V75, P393, DOI 10.1302/0301-620X.75B3.8496206
   SIMMONS EH, 1988, CLIN ORTHOP RELAT R, P180
   STEFFEE AD, 1993, SPINE, V18, P1160, DOI 10.1097/00007632-199307000-00007
   WEST JL, 1991, J BONE JOINT SURG AM, V73A, P1179, DOI 10.2106/00004623-199173080-00006
   White A A 3rd, 1981, Instr Course Lect, V30, P457
   WILTSE LL, 1968, J BONE JOINT SURG AM, VA 50, P919, DOI 10.2106/00004623-196850050-00004
   WISNESKI RJ, 1987, LUMBAR SPINE SURG TE, P2721
   ZDEBLICK TA, 1993, SPINE, V18, P983, DOI 10.1097/00007632-199306150-00006
   [No title captured]
NR 28
TC 600
Z9 657
U1 2
U2 32
PU LIPPINCOTT WILLIAMS & WILKINS
PI PHILADELPHIA
PA TWO COMMERCE SQ, 2001 MARKET ST, PHILADELPHIA, PA 19103 USA
SN 0362-2436
EI 1528-1159
J9 SPINE
JI SPINE
PD DEC 15
PY 1997
VL 22
IS 24
BP 2807
EP 2812
DI 10.1097/00007632-199712150-00003
PG 6
WC Clinical Neurology; Orthopedics
WE Science Citation Index Expanded (SCI-EXPANDED)
SC Neurosciences & Neurology; Orthopedics
GA YM205
UT WOS:000071040300003
PM 9431616
DA 2022-11-02
ER

PT J
AU Finkenstaedt, T
   Siriwanarangsun, P
   Achar, S
   Carl, M
   Finkenstaedt, S
   Abeydeera, N
   Chung, CB
   Bae, WC
AF Finkenstaedt, Tim
   Siriwanarangsun, Palanan
   Achar, Suraj
   Carl, Michael
   Finkenstaedt, Sina
   Abeydeera, Nirusha
   Chung, Christine B.
   Bae, Won C.
TI Ultrashort Time-to-Echo Magnetic Resonance Imaging at 3 T for the
   Detection of Spondylolysis in Cadaveric Spines Comparison With CT
SO INVESTIGATIVE RADIOLOGY
LA English
DT Article
DE spondylolysis; pars interarticularis; pars defect; CT; MRI; ultrashort
   time to echo; UTE; detection; diagnostic performance; diagnostic
   confidence
ID LUMBAR SPONDYLOLYSIS; COMPUTED-TOMOGRAPHY; DIAGNOSTIC-ACCURACY;
   STRESS-FRACTURES; MR; DIFFERENTIATION; REDUCTION; DESIGN
AB Objectives The objective of this study was to compare the diagnostic performance and confidence of conventional, optimized, and ultrashort time to echo (UTE) magnetic resonance (MR) protocols for detection of simulated lumbar spondylolysis in human cadavers. In addition, we sought to demonstrate the feasibility of the UTE technique in subjects with and without spondylolysis. Materials and Methods Four human lumbar spine specimens with 46 individual pars interarticularis were randomly left intact (n = 26) or received experimental osteotomy (n = 20) using a microsurgical saw to simulate spondylolysis. The specimens were imaged using a computed tomography (CT) scan along with 3 "Tiers" of MR protocols at 3 T: Tier 1, conventional lumbar MR protocol; Tier 2, optimized conventional protocol consisting of a sagittal oblique spoiled gradient recall echo and axial oblique T1 and short tau inversion recovery sequences; and Tier 3, a sagittal UTE MR sequence. Two blinded readers evaluated the images using a 4-point scale (1 = spondylolysis certainly absent, 2 = probably absent, 3 = probably present, 4 = certainly present) at each individual pars. For each imaging protocol, diagnostic performance (sensitivity, specificity, and area under the receiver operating characteristic curve, using the surgical osteotomy as the reference) and confidence were assessed and compared using the McNemar test. Furthermore, 2 human subjects were imaged with the conventional and UTE MR protocols to demonstrate feasibility in vivo. Results Diagnostic performance was moderate for Tiers 1 and 2, with a moderate sensitivity (0.70 to 0.75) and high (1.00) specificity. In contrast, CT and Tier 3 UTE MR imaging had both high sensitivity (1.00) and specificity (1.00). The sensitivities of CT or Tier 3 were statistically greater than Tier 1 sensitivity (P = 0.041) and neared statistical significance when compared with Tier 2 sensitivity (P = 0.074). Area under the receiver operating characteristic curve was also significantly greater for CT and Tier 3 (each area = 1.00), compared with the areas for Tier 1 (0.89, P = 0.037) or Tier 2 (0.873, P = 0.024). Diagnostic confidences of CT or Tier 3 were much greater than other Tiers: Both Tiers 1 and 2 had a large percentage of uncertain (>60%, P < 0.001) or wrong interpretations (>10%, P < 0.001), unlike CT or Tier 3 (0% uncertain or wrong interpretations). Preliminary in vivo UTE images clearly depicted intact and fractured pars. Conclusions Our study demonstrated that the detection of pars fractures using a single sagittal UTE MR sequence is superior in performance and confidence to conventional and optimized MR protocols at 3 T, whereas matching those from CT evaluation. Furthermore, we demonstrated the feasibility of in vivo application of the UTE sequence in subjects with and without spondylolysis.
C1 [Finkenstaedt, Tim; Siriwanarangsun, Palanan; Abeydeera, Nirusha; Chung, Christine B.; Bae, Won C.] Univ Calif San Diego, Dept Radiol, La Jolla, CA 92093 USA.
   [Finkenstaedt, Tim] Univ Zurich, Univ Hosp Zurich, Inst Diagnost & Intervent Radiol, Zurich, Switzerland.
   [Siriwanarangsun, Palanan] Siriraj Hosp, Dept Radiol, Bangkok, Thailand.
   [Achar, Suraj] Univ Calif San Diego, Dept Family Med, La Jolla, CA 92093 USA.
   [Carl, Michael] Gen Elect Healthcare, San Diego, CA USA.
   [Finkenstaedt, Sina] Univ Zurich, Univ Hosp Zurich, Dept Neurosurg, Zurich, Switzerland.
   [Abeydeera, Nirusha; Chung, Christine B.; Bae, Won C.] VA San Diego Healthcare Syst, Dept Radiol, San Diego, CA USA.
RP Bae, WC (通讯作者)，Univ Calif San Diego, Dept Radiol, 9427 Hlth Sci Dr, San Diego, CA 92093 USA.
EM wbae@ucsd.edu
OI Finkenstaedt, Sina/0000-0002-5368-478X; Finkenstaedt,
   Tim/0000-0002-8807-7306
FU National Institute of Arthritis and Musculoskeletal and Skin Diseases of
   the National Institutes of Health [R01 AR066622, R01 AR064321]; Swiss
   National Science Foundation [P2SKP3_168412]; Swiss Society of Radiology;
   NATIONAL INSTITUTE OF ARTHRITIS AND MUSCULOSKELETAL AND SKIN DISEASES
   [R01AR066622] Funding Source: NIH RePORTER; Veterans Affairs
   [I01CX000625] Funding Source: NIH RePORTER
FX Research reported in this publication was supported by the National
   Institute of Arthritis and Musculoskeletal and Skin Diseases of the
   National Institutes of Health under award number R01 AR066622 in support
   of Dr Bae, and award number R01 AR064321 in support of Dr Chung.
   Furthermore, this work was supported by grant funding from the Swiss
   National Science Foundation (P2SKP3_168412) and Swiss Society of
   Radiology in support of Dr Finkenstaedt. The content is solely the
   responsibility of the authors and does not necessarily represent the
   official views of the National Institutes of Health.
CR Ang EC, 2016, SKELETAL RADIOL, V45, P1533, DOI 10.1007/s00256-016-2475-7
   BECHTEL W, 1982, INVEST RADIOL, V17, pS29, DOI 10.1097/00004424-198207000-00141
   Beck Nicholas A, 2013, J Bone Joint Surg Am, V95, pe65, DOI 10.2106/JBJS.L.00824
   Bender YYN, 2017, INVEST RADIOL, V52, P75, DOI 10.1097/RLI.0000000000000314
   Bradley William G Jr, 2008, J Am Coll Radiol, V5, P871, DOI 10.1016/j.jacr.2008.02.005
   Breighner RE, 2018, RADIOLOGY, V286, P968, DOI 10.1148/radiol.2017170906
   Campbell RSD, 2005, SKELETAL RADIOL, V34, P63, DOI 10.1007/s00256-004-0878-3
   Chang EY, 2015, J MAGN RESON IMAGING, V41, P870, DOI 10.1002/jmri.24713
   Chang EY, 2014, MAGN RESON IMAGING C, V22, P765, DOI 10.1016/j.mric.2014.07.009
   Dhouib A, 2017, EUR SPINE J
   DOUGHERTY S P, 1989, Investigative Radiology, V24, pS121, DOI 10.1097/00004424-198912000-00193
   Du JA, 2010, J MAGN RESON, V207, P304, DOI 10.1016/j.jmr.2010.09.013
   Dunn AJ, 2008, SKELETAL RADIOL, V37, P443, DOI 10.1007/s00256-008-0449-0
   Eley KA, 2013, DENTOMAXILLOFAC RAD, V42, DOI 10.1259/dmfr.20130236
   Fadell MF, 2015, PEDIATR RADIOL, V45, P1026, DOI 10.1007/s00247-015-3278-z
   FREDRICKSON BE, 1984, J BONE JOINT SURG AM, V66A, P699, DOI 10.2106/00004623-198466050-00008
   Ganiyusufoglu AK, 2010, CLIN RADIOL, V65, P902, DOI 10.1016/j.crad.2010.06.011
   Grodzki DM, 2012, MAGN RESON MED, V67, P510, DOI 10.1002/mrm.23017
   Gurney PT, 2006, MAGN RESON MED, V55, P575, DOI 10.1002/mrm.20796
   Han MS, 2014, INVEST RADIOL, V49, P339, DOI 10.1097/RLI.0000000000000025
   HANLEY JA, 1982, RADIOLOGY, V143, P29, DOI 10.1148/radiology.143.1.7063747
   Hollenberg GM, 2002, SPINE, V27, P181, DOI 10.1097/00007632-200201150-00012
   Hu Serena S, 2008, Instr Course Lect, V57, P431
   Jager HR, 2000, NEURORADIOLOGY, V42, P313, DOI 10.1007/s002340050892
   JINKINS JR, 1992, AM J ROENTGENOL, V159, P799, DOI 10.2214/ajr.159.4.1529846
   JOHNSON DW, 1989, AM J ROENTGENOL, V152, P327, DOI 10.2214/ajr.152.2.327
   Kepler CK, 2012, J SPINAL DISORD TECH, V25, P429, DOI 10.1097/BSD.0b013e318228bccc
   Kumar NM, 2017, INVEST RADIOL, V52, P310, DOI 10.1097/RLI.0000000000000350
   LANDIS JR, 1977, BIOMETRICS, V33, P159, DOI 10.2307/2529310
   Lee MJ, 2011, PEDIATR RADIOL, V41, P488, DOI 10.1007/s00247-010-1911-4
   McCleary Michael D, 2007, Curr Sports Med Rep, V6, P62
   MICHELI LJ, 1995, ARCH PEDIAT ADOL MED, V149, P15, DOI 10.1001/archpedi.1995.02170130017004
   MORITA T, 1995, J BONE JOINT SURG BR, V77B, P620, DOI 10.1302/0301-620X.77B4.7615609
   Newcombe RG, 2001, STAT MED, V20, P907, DOI 10.1002/sim.906
   Pearce MS, 2012, LANCET, V380, P499, DOI 10.1016/S0140-6736(12)60815-0
   Ralston S, 1998, CLIN PEDIATR, V37, P287, DOI 10.1177/000992289803700502
   Richards PJ, 2010, SPINE, V35, P430, DOI 10.1097/BRS.0b013e3181cdde47
   Robinson AJ, 2015, BRIT J RADIOL, V88, DOI 10.1259/bjr.20140496
   Rush JK, 2015, J PEDIATR ORTHOPED, V35, P271, DOI 10.1097/BPO.0000000000000244
   Saifuddin A, 1998, J BONE JOINT SURG BR, V80B, P208, DOI 10.1302/0301-620X.80B2.8219
   Siriwanarangsun P, 2016, QUANT IMAG MED SURG, V6, P731, DOI 10.21037/qims.2016.12.06
   SOTIROPOULOS S, 1989, AM J NEURORADIOL, V10, P639
   Springer F, 2011, INVEST RADIOL, V46, P610, DOI 10.1097/RLI.0b013e31821c44cd
   Williams A, 2012, OSTEOARTHR CARTILAGE, V20, P486, DOI 10.1016/j.joca.2012.01.009
   Yamaguchi KT, 2012, J CHILD ORTHOP, V6, P237, DOI 10.1007/s11832-012-0409-z
NR 45
TC 13
Z9 14
U1 0
U2 1
PU LIPPINCOTT WILLIAMS & WILKINS
PI PHILADELPHIA
PA TWO COMMERCE SQ, 2001 MARKET ST, PHILADELPHIA, PA 19103 USA
SN 0020-9996
EI 1536-0210
J9 INVEST RADIOL
JI Invest. Radiol.
PD JAN
PY 2019
VL 54
IS 1
BP 32
EP 38
DI 10.1097/RLI.0000000000000506
PG 7
WC Radiology, Nuclear Medicine & Medical Imaging
WE Science Citation Index Expanded (SCI-EXPANDED)
SC Radiology, Nuclear Medicine & Medical Imaging
GA HE7EX
UT WOS:000453593600005
PM 30157099
OA Green Accepted
DA 2022-11-02
ER

PT J
AU Mukhopadhyay, S
   Batra, S
   Kamath, S
   Mukherjee, K
   Ahuja, S
AF Mukhopadhyay, Sudiptamohan
   Batra, Sameer
   Kamath, Sridhar
   Mukherjee, Kaushik
   Ahuja, Sashin
TI Incidence of pars defects in adolescent idiopathic scoliosis: an MRI
   study
SO ACTA ORTHOPAEDICA ET TRAUMATOLOGICA TURCICA
LA English
DT Article
DE Adolescent idiopathic scoliosis; incidence; MRI; pars defect
ID LUMBAR SPINE; CONSERVATIVE TREATMENT; EARLY-DIAGNOSIS; SPONDYLOLYSIS;
   SPONDYLOLISTHESIS; INTERARTICULARIS; CHILDREN
AB Objective: In this study, our aim was to present the incidence rate of pars defect in patients with adolescent idiopathic scoliosis, based on MRI findings.
   Methods: Two-hundred twenty adolescent idiopathic scoliosis (AIS) patients with MRI scans, taken either as a preoperative investigation or due to other symptoms between 2006 and 2008, were included in the study. The scans were reviewed for pars defect independently by two experienced musculoskeletal radiology consultants.
   Results: Among the 220 patients, 9 patients (4.09%; 8 female, 1 male) were found to have a pars defect. The mean age of the affected patients was 14 (range: 11-20) years. We noted two lumbar/thoracolumbar curves (Lenke 5), four King Type 1, one King Type 2 and two King Type 3 curves. All scoliotic deformities were non-structural. Bilateral pars defect was noted in eight (89%) of these patients. All of the pars defects were at the L5 vertebral level.
   Conclusion: Our study revealed a 4.09% incidence rate of pars defect in AIS patients which appeared similar to those previously reported in roentgenographic studies.
C1 [Mukhopadhyay, Sudiptamohan; Batra, Sameer; Ahuja, Sashin] Univ Wales Hosp, Cardiff Spinal Unit, Cardiff CF4 4XW, S Glam, Wales.
   [Kamath, Sridhar; Mukherjee, Kaushik] Univ Wales Hosp, Dept Radiol, Cardiff CF4 4XW, S Glam, Wales.
RP Mukhopadhyay, S (通讯作者)，MRCS 4, Cardiff CF5 2QY, S Glam, Wales.
EM sudiptomohan@doctors.org.uk
CR Campbell RSD, 2000, CLIN RADIOL, V55, P984
   Davids JR, 2004, J BONE JOINT SURG AM, V86A, P2187, DOI 10.2106/00004623-200410000-00009
   FISK J R, 1978, Spine, V3, P234, DOI 10.1097/00007632-197809000-00009
   FREDRICKSON BE, 1984, J BONE JOINT SURG AM, V66A, P699, DOI 10.2106/00004623-198466050-00008
   Fujii K, 2004, J BONE JOINT SURG BR, V86B, P225, DOI 10.1302/0301-620X.86B2.14339
   Hollenberg GM, 2002, SPINE, V27, P181, DOI 10.1097/00007632-200201150-00012
   KING HA, 1983, J BONE JOINT SURG AM, V65, P1302, DOI 10.2106/00004623-198365090-00012
   Lenke Lawrence G, 2005, Instr Course Lect, V54, P537
   LIBSON E, 1984, SPINE, V9, P445, DOI 10.1097/00007632-198407000-00003
   MAU H, 1981, ARCH ORTHOP TRAUM SU, V99, P29, DOI 10.1007/BF00400906
   Mihara H, 2003, SPINE, V28, P235, DOI 10.1097/00007632-200302010-00006
   MORITA T, 1995, J BONE JOINT SURG BR, V77B, P620, DOI 10.1302/0301-620X.77B4.7615609
   Peterson Jonathan B, 2008, Iowa Orthop J, V28, P65
   Ramirez N, 1997, J BONE JOINT SURG AM, V79A, P364, DOI 10.2106/00004623-199703000-00007
   ROCHE MB, 1952, J BONE JOINT SURG AM, V34-A, P491, DOI 10.2106/00004623-195234020-00020
   ROCHE MB, 1951, ANAT REC, V109, P233, DOI 10.1002/ar.1091090207
   Saifuddin A, 1997, CLIN RADIOL, V52, P666, DOI 10.1016/S0009-9260(97)80029-3
   Sairyo K, 2006, SPINE, V31, P206, DOI 10.1097/01.brs.0000195161.60549.67
   Sairyo K, 2004, SPINE, V29, P524, DOI 10.1097/01.BRS.0000106492.51581.9B
   Sairyo K, 2009, J BONE JOINT SURG BR, V91B, P206, DOI 10.1302/0301-620X.91B2.21256
   SEITSALO S, 1988, SPINE, V13, P899, DOI 10.1097/00007632-198808000-00005
   ShiraziAdl A, 1996, J SPINAL DISORD, V9, P277
   YAMANE T, 1993, J BONE JOINT SURG BR, V75, P764, DOI 10.1302/0301-620X.75B5.8376435
NR 23
TC 0
Z9 0
U1 0
U2 3
PU TURKISH ASSOC ORTHOPAEDICS TRAUMATOLOGY
PI ISTANBUL
PA SEHREMINI MAH KOYUNCU SK CIGDEM APT NO 4 D 5 FATIH, ISTANBUL, 00000,
   TURKEY
SN 1017-995X
J9 ACTA ORTHOP TRAUMATO
JI Acta Orthop. Traumatol. Turc.
PD JUL-AUG
PY 2011
VL 45
IS 4
BP 209
EP 214
DI 10.3944/AOTT.2011.2555
PG 6
WC Orthopedics
WE Science Citation Index Expanded (SCI-EXPANDED)
SC Orthopedics
GA 843GS
UT WOS:000296660900002
PM 21908958
OA gold, Green Submitted
DA 2022-11-02
ER

PT J
AU Davison, MA
   Vuong, VD
   Lilly, DT
   Desai, SA
   Moreno, J
   Cheng, J
   Bagley, C
   Adogwa, O
AF Davison, Mark A.
   Vuong, Victoria D.
   Lilly, Daniel T.
   Desai, Shyam A.
   Moreno, Jessica
   Cheng, Joseph
   Bagley, Carlos
   Adogwa, Owoicho
TI Gender Differences in Use of Prolonged Nonoperative Therapies Before
   Index Lumbar Surgery
SO WORLD NEUROSURGERY
LA English
DT Article
DE Conservative treatment; Lumbar spine; Opioid analgesics; Preoperative
   care; Spinal stenosis; Spondylolisthesis
ID HEALTH-CARE UTILIZATION; SEX-DIFFERENCES; ANALGESIC USE; BACK-PAIN;
   MORPHINE; AGE; EPIDEMIOLOGY; PERCEPTION; WOMEN
AB OBJECTIVE: The purpose the present study was to assess for gender-based differences in the usage and cost of maximal nonoperative therapy before spinal fusion surgery in patients with symptomatic lumbar stenosis or spondylolisthesis.
   METHODS: A large insurance database was queried for patients with symptomatic lumbar stenosis or spondylolisthesis undergoing index lumbar decompression and fusion procedures from 2007 to 2016. This database consists of 20.9 million covered lives and includes private or commercially insured and Medicare Advantage beneficiaries. Only patients continuously active within the Humana insurance system for >= 5 years before the index operation were eligible. Usage was characterized by the cost billed to the patient, prescriptions written, and number of units billed.
   RESULTS: A total of 4133 patients (58.5% women) underwent 1-, 2-, or 3-level posterior lumbar instrumented fusion. A significantly greater percentage of female patients used nonsteroidal anti-inflammatory drugs (P < 0.0001), lumbar epidural steroid injections (P = 0.0044), physical and/or occupational therapy (P < 0.0001), and muscle relaxants (P < 0.0001). The total direct cost associated with all maximal nonoperative therapy before index spinal fusion was $9,000,968, with men spending $3,451,479 ($2011.35 per patient) and women spending $5,549,489 ($2296.02 per patient). When considering the quantity of units billed, women used 61.5% of the medical therapy units disbursed despite constituting 58.5% of the cohort. When normalized by the number of pills billed per patient using therapy, female patients used more nonsteroidal anti-inflammatory drugs, opioids, and muscle relaxants.
   CONCLUSIONS: These results suggest that gender differences exist in the use of nonoperative therapies for symptomatic lumbar stenosis or spondylolisthesis before fusion surgery.
C1 [Davison, Mark A.; Vuong, Victoria D.; Lilly, Daniel T.; Desai, Shyam A.; Adogwa, Owoicho] Rush Univ, Med Ctr, Dept Neurosurg, Chicago, IL 60612 USA.
   [Moreno, Jessica; Bagley, Carlos] Univ Texas Southwestern Med Ctr Dallas, Dept Neurosurg, Dallas, TX 75390 USA.
   [Cheng, Joseph] Univ Cincinnati, Med Ctr, Dept Neurosurg, Cincinnati, OH 45267 USA.
RP Adogwa, O (通讯作者)，Rush Univ, Med Ctr, Dept Neurosurg, Chicago, IL 60612 USA.
EM owoicho.adogwa@gmail.com
RI Lilly, Daniel T/U-3127-2019; Moreno, Jessica/AAV-1030-2021
OI Desai, Shyam/0000-0001-5823-8546
CR Anthony M, 2008, J WOMENS HEALTH, V17, P735, DOI 10.1089/jwh.2007.0731
   Aubrun F, 2005, ANESTHESIOLOGY, V103, P156, DOI 10.1097/00000542-200507000-00023
   Bawa HS, 2016, J ARTHROPLASTY, V31, P2115, DOI 10.1016/j.arth.2016.03.044
   Campbell CI, 2010, AM J PUBLIC HEALTH, V100, P2541, DOI 10.2105/AJPH.2009.180646
   Cepeda MS, 2003, ANESTH ANALG, V97, P1464, DOI 10.1213/01.ANE.0000080153.36643.83
   Craft RM, 2004, EUR J PAIN, V8, P397, DOI 10.1016/j.ejpain.2004.01.003
   Cummins J, 2006, SPINE, V31, P806, DOI 10.1097/01.brs.0000207473.09030.0d
   Dahan A, 2008, ANESTH ANALG, V107, P83, DOI 10.1213/ane.0b013e31816a66a4
   Deyo RA, 2009, J AM BOARD FAM MED, V22, P62, DOI 10.3122/jabfm.2009.01.080102
   Ferreira ML, 2010, EUR J PAIN, V14, DOI 10.1016/j.ejpain.2009.11.005
   Freburger JK, 2009, ARCH INTERN MED, V169, P251, DOI 10.1001/archinternmed.2008.543
   Gaskin DJ, 2012, J PAIN, V13, P715, DOI 10.1016/j.jpain.2012.03.009
   Isacson D, 2002, EUR J ANAESTH, V19, P5, DOI 10.1097/00003643-200219261-00003
   Malon J, 2018, BMC PUBLIC HEALTH, V18, DOI 10.1186/s12889-018-5673-5
   McHugh RK, 2013, J SUBST ABUSE TREAT, V45, P38, DOI 10.1016/j.jsat.2012.12.007
   Melchior M, 2016, NEUROSCIENCE, V338, P63, DOI 10.1016/j.neuroscience.2016.05.007
   Niesters M, 2010, PAIN, V151, P61, DOI 10.1016/j.pain.2010.06.012
   Phillips Ceri J, 2009, Rev Pain, V3, P2, DOI 10.1177/204946370900300102
   Pieh C, 2012, PAIN, V153, P197, DOI 10.1016/j.pain.2011.10.016
   Pleis John R, 2010, Vital Health Stat 10, P1
   Racine M, 2012, PAIN, V153, P602, DOI 10.1016/j.pain.2011.11.025
   Richardson J, 2009, WOMENS HEALTH, V5, P79, DOI 10.2217/17455057.5.1.79
   Riley JL, 1998, PAIN, V74, P181, DOI 10.1016/S0304-3959(97)00199-1
   Sarton E, 2000, ANESTHESIOLOGY, V93, P1245, DOI 10.1097/00000542-200011000-00018
   Simoni-Wastila L, 2000, J WOMEN HEALTH GEN-B, V9, P289, DOI 10.1089/152460900318470
   Tafelski S, 2016, MEDICINE, V95, DOI 10.1097/MD.0000000000004077
   Waterman BR, 2012, SPINE J, V12, P63, DOI 10.1016/j.spinee.2011.09.002
NR 27
TC 5
Z9 5
U1 1
U2 5
PU ELSEVIER SCIENCE INC
PI NEW YORK
PA 360 PARK AVE SOUTH, NEW YORK, NY 10010-1710 USA
SN 1878-8750
EI 1878-8769
J9 WORLD NEUROSURG
JI World Neurosurg.
PD DEC
PY 2018
VL 120
BP E580
EP E592
DI 10.1016/j.wneu.2018.08.131
PG 13
WC Clinical Neurology; Surgery
WE Science Citation Index Expanded (SCI-EXPANDED); Social Science Citation Index (SSCI)
SC Neurosciences & Neurology; Surgery
GA HA9ZO
UT WOS:000450668300073
PM 30165230
DA 2022-11-02
ER

PT J
AU Huang, KY
   Lin, RM
   Lee, YL
   Li, JD
AF Huang, Kuo-Yuan
   Lin, Ruey-Mo
   Lee, Yung-Ling
   Li, Jenq-Daw
TI Factors affecting disability and physical function in degenerative
   lumbar spondylolisthesis of L4-5: evaluation with axially loaded MRI
SO EUROPEAN SPINE JOURNAL
LA English
DT Article
DE Degenerative lumbar spondylolisthesis; Axially loaded MRI; Disability;
   Physical functioning; Segmental angulation
ID SPINAL STENOSIS; INSTABILITY; CT; INDIVIDUALS; DIAGNOSIS
AB Few studies have investigated the factors related to the disability and physical function in degenerative lumbar spondylolisthesis using axially loaded magnetic resonance imaging (MRI). Therefore, we aimed to investigate the effect of axial loading on the morphology of the spine and the spinal canal in patients with degenerative spondylolisthesis of L4-5 and to correlate morphologic changes to their disability and physical functions. From March 2003 to January 2004, 32 consecutive cases (26 females, 6 males) with degenerative L4-5 spondylolisthesis, grade 1-2, intermittent claudication, and low back pain without sciatica were included in this study. All patients underwent unloaded and axially loaded MRI of the lumbo-sacral spine in supine position to elucidate the morphological findings and to measure the parameters of MRI, including disc height (DH), sagittal translation (ST), segmental angulation (SA), dural sac cross-sectional area (DCSA) at L4-5, and lumbar lordotic angles (LLA) at L1-5 between the unloaded and axially loaded condition. Each patient's disability was evaluated by the Oswestry Disability Index (ODI) questionnaire, and physical functioning (PF) was evaluated by the Physical Function scale proposed by Stucki et al. (Spine 21:796-803, 1996). Three patients were excluded due to the presence of neurologic symptoms found with the axially loaded MRI. Finally, a total of 29 (5 males, 24 females) consecutive patients were included in this study. Comparisons and correlations were done to determine which parameters were critical to the patient's disability and PF. The morphologies of the lumbar spine changed after axially loaded MRI. In six of our patients, we observed adjacent segment degeneration (4 L3-L4 and 2 L5-S1) coexisting with degenerative spondylolisthesis of L4-L5 under axially loaded MRI. The mean values of the SA under pre-load and post-load were 7.14A degrees and 5.90A degrees at L4-L5 (listhetic level), respectively. The mean values of the LLA under pre-load and post-load were 37.03A degrees and 39.28A degrees, respectively. There were significant correlations only between the ODI, PF, and the difference of SA, and between PF and the post-loaded LLA. The changes in SA (L4-L5) during axial loading were well correlated to the ODI and PF scores. In addition, the LLA (L1-L5) under axial loading was well correlated to the PF of patients with degenerative L4-L5 spondylolisthesis. We suggest that the angular instability of the intervertebral disc may play a more important role than neurological compression in the pathogenesis of disability in degenerative lumbar spondylolisthesis.
C1 [Lin, Ruey-Mo] Natl Cheng Kung Univ Hosp, Dept Orthoped, Coll Med, Tainan 70428, Taiwan.
   [Huang, Kuo-Yuan] Natl Cheng Kung Univ Hosp, Inst Clin Med, Coll Med, Tainan 70428, Taiwan.
   [Lee, Yung-Ling] Natl Taiwan Univ, Inst Prevent Med, Coll Publ Hlth, Taipei 10764, Taiwan.
   [Li, Jenq-Daw] Sin Lau Hosp, Dept Diagnost Radiol, Matou Branch, Tainan, Taiwan.
RP Lin, RM (通讯作者)，Natl Cheng Kung Univ Hosp, Dept Orthoped, Coll Med, 138,Sheng Li Rd, Tainan 70428, Taiwan.
EM linrm@mail.ncku.edu.tw
RI LEE, YUNG-LING/S-7011-2018
OI LEE, YUNG-LING/0000-0002-2234-9479
CR BODEN SD, 1990, SPINE, V15, P571, DOI 10.1097/00007632-199006000-00026
   CAPUTY AJ, 1992, J NEUROSURG, V77, P669, DOI 10.3171/jns.1992.77.5.0669
   Cartolari R, 1998, RIV NEURORADIOL, V11, P275, DOI 10.1177/197140099801100306
   Danielson B, 2001, SPINE, V26, P2601, DOI 10.1097/00007632-200112010-00015
   Danielson BI, 1998, ACTA RADIOL, V39, P604, DOI 10.3109/02841859809175484
   DUPUIS PR, 1985, SPINE, V10, P262, DOI 10.1097/00007632-198504000-00015
   Fairbank J C, 1980, Physiotherapy, V66, P271
   Fritz JM, 1998, ARCH PHYS MED REHAB, V79, P700, DOI 10.1016/S0003-9993(98)90048-X
   Fujiwara A, 2000, SPINE, V25, P3036, DOI 10.1097/00007632-200012010-00011
   HANLEY EN, 1995, SPINE S, V20, P143
   Hiwatashi A, 2004, AM J NEURORADIOL, V25, P170
   Iguchi T, 2004, J SPINAL DISORD TECH, V17, P284, DOI 10.1097/01.bsd.0000102473.95064.9d
   Jayakumar P, 2006, SPINE, V31, pE298, DOI 10.1097/01.brs.0000216602.98524.07
   MORGAN FP, 1957, J BONE JOINT SURG BR, V39, P6, DOI 10.1302/0301-620X.39B1.6
   SOINI J, 1991, J SPINAL DISORD, V4, P183, DOI 10.1097/00002517-199106000-00008
   Stucki G, 1996, SPINE, V21, P796, DOI 10.1097/00007632-199604010-00004
   Willen J, 1997, SPINE, V22, P2968, DOI 10.1097/00007632-199712150-00021
NR 17
TC 32
Z9 39
U1 0
U2 7
PU SPRINGER
PI NEW YORK
PA 233 SPRING ST, NEW YORK, NY 10013 USA
SN 0940-6719
EI 1432-0932
J9 EUR SPINE J
JI Eur. Spine J.
PD DEC
PY 2009
VL 18
IS 12
BP 1851
EP 1857
DI 10.1007/s00586-009-1059-9
PG 7
WC Clinical Neurology; Orthopedics
WE Science Citation Index Expanded (SCI-EXPANDED)
SC Neurosciences & Neurology; Orthopedics
GA 527IF
UT WOS:000272360000004
PM 19526378
OA Green Published
DA 2022-11-02
ER

PT J
AU Takashima, H
   Takebayashi, T
   Yoshimoto, M
   Terashima, Y
   Ida, K
   Shishido, H
   Imamura, R
   Akatsuka, Y
   Shirase, R
   Fujiwara, H
   Kubo, T
   Yamashita, T
AF Takashima, Hiroyuki
   Takebayashi, Tsuneo
   Yoshimoto, Mitsunori
   Terashima, Yoshinori
   Ida, Kazunori
   Shishido, Hiroki
   Imamura, Rui
   Akatsuka, Yoshihiro
   Shirase, Ryuji
   Fujiwara, Hiroyoshi
   Kubo, Toshikazu
   Yamashita, Toshihiko
TI Investigation of Intervertebral Disc and Facet Joint in Lumbar
   Spondylolisthesis using T-2 Mapping
SO MAGNETIC RESONANCE IN MEDICAL SCIENCES
LA English
DT Article
DE facet joint; intervertebral disc; lumbar spondylolisthesis; T-2 mapping
ID DEGENERATIVE SPONDYLOLISTHESIS; WATER-CONTENT; RELAXATION-TIMES; SPINE;
   CLASSIFICATION; MRI; OSTEOARTHRITIS; INSTABILITY; DISEASE
AB Purpose: We measured T-2 relaxation time of the intervertebral discs (IVD) and facet joints (FJ) in patients with degenerative spondylolisthesis (DS) and no spondylolisthesis (NS) and investigated the characteristics of these parts in DS.
   Methods: In 40 patients with DS and 40 patients with NS, we measured T-2 relaxation time of the IVD and FJ and compared them between groups. In the group with DS, we also examined the relationship between the degree of slippage using Meyerding grade and T-2 relaxation of each part in the IVD and FJ.
   Results: T-2 relaxation time of the IVD tended to be lower in the DS than NS group and differed significantly (P < 0.01) within the anterior annulus fibrosus. T-2 relaxation time in the FJ was significantly higher in the DS than NS group. T-2 relaxation time in the FJ was significantly higher for those assessed Meyerding Grade II than Grade I, although we observed no significant differences in T-2 relaxation time in any area of the IVD.
   Conclusion: T-2 relaxation time decreased in the anterior annulus fibrosus of the IVD and increased in the FJ in patients with DS, suggesting an association of IVD and FJ degeneration with the development of lumbar DS.
C1 [Takashima, Hiroyuki; Takebayashi, Tsuneo; Yoshimoto, Mitsunori; Terashima, Yoshinori; Ida, Kazunori; Yamashita, Toshihiko] Sapporo Med Univ, Sch Med, Dept Orthoped Surg, Chuo Ku, Sapporo, Hokkaido 0608543, Japan.
   [Takashima, Hiroyuki; Shishido, Hiroki; Imamura, Rui; Akatsuka, Yoshihiro; Shirase, Ryuji] Sapporo Med Univ Hosp, Div Radiol & Nucl Med, Chuo Ku, Sapporo, Hokkaido 0608543, Japan.
   [Fujiwara, Hiroyoshi; Kubo, Toshikazu] Kyoto Prefectural Univ Med, Dept Orthopaed, Kyoto 602, Japan.
RP Takashima, H (通讯作者)，Sapporo Med Univ, Sch Med, Dept Orthoped Surg, Chuo Ku, South 1,West 16, Sapporo, Hokkaido 0608543, Japan.
EM takashima@sapmed.ac.jp
RI Takashima, Hiroyuki/AAH-8710-2020
OI Takashima, Hiroyuki/0000-0003-1077-9188
CR ADAMS MA, 1983, SPINE, V8, P327, DOI 10.1097/00007632-198304000-00017
   BOOS N, 1993, RADIOLOGY, V188, P351, DOI 10.1148/radiology.188.2.8327677
   BUTLER D, 1990, SPINE, V15, P111, DOI 10.1097/00007632-199002000-00012
   Chaput C, 2007, SPINE, V32, P1883, DOI 10.1097/BRS.0b013e318113271a
   Fujiwara A, 2000, SPINE, V25, P3036, DOI 10.1097/00007632-200012010-00011
   Fujiwara A, 1999, EUR SPINE J, V8, P396, DOI 10.1007/s005860050193
   GROBLER LJ, 1993, SPINE, V18, P1475
   Hammerberg KW, 2005, SPINE, V30, pS4, DOI 10.1097/01.brs.0000155576.62159.1c
   Huang KY, 2009, EUR SPINE J, V18, P1851, DOI 10.1007/s00586-009-1059-9
   Jayakumar P, 2006, SPINE, V31, pE298, DOI 10.1097/01.brs.0000216602.98524.07
   KIRKALDYWILLIS WH, 1982, CLIN ORTHOP RELAT R, P110
   Ludescher B, 2008, J MAGN RESON IMAGING, V28, P252, DOI 10.1002/jmri.21390
   LYONS G, 1981, BIOCHIM BIOPHYS ACTA, V673, P443, DOI 10.1016/0304-4165(81)90476-1
   Marinelli NL, 2010, AM J NEURORADIOL, V31, P1278, DOI 10.3174/ajnr.A2080
   Marinelli NL, 2009, SPINE, V34, P520, DOI 10.1097/BRS.0b013e318195dd44
   MODIC MT, 1988, RADIOLOGY, V168, P177, DOI 10.1148/radiology.168.1.3289089
   Mosher TJ, 2004, SEMIN MUSCULOSKEL R, V8, P355, DOI 10.1055/s-2004-861764
   Nightingale T, 2000, MAGNET RESON MED, V43, P34
   PANJABI MM, 1984, SPINE, V9, P707, DOI 10.1097/00007632-198410000-00010
   PEARCE RH, 1991, J RHEUMATOL, V18, P42
   Pfirrmann CWA, 2001, SPINE, V26, P1873, DOI 10.1097/00007632-200109010-00011
   Rihn JA, 2007, SPINE, V32, P1555, DOI 10.1097/BRS.0b013e318067dc55
   Roberts N, 1998, CLIN ANAT, V11, P1
   SHARMA M, 1995, SPINE, V20, P887, DOI 10.1097/00007632-199504150-00003
   Takashima H, 2012, SKELETAL RADIOL, V41, P163, DOI 10.1007/s00256-011-1144-0
   TENCER AF, 1983, J BIOMECH ENG-T ASME, V105, P210, DOI 10.1115/1.3138408
   Toyone T, 2009, SPINE, V34, P2259, DOI 10.1097/BRS.0b013e3181b20158
   Watanabe A, 2007, AM J ROENTGENOL, V189, P936, DOI 10.2214/AJR.07.2142
   Yamashita T, 1996, SPINE, V21, P538, DOI 10.1097/00007632-199603010-00002
NR 29
TC 12
Z9 13
U1 1
U2 5
PU JPN SOC MAGNETIC RESONANCE MEDICINE
PI TOKYO
PA GOTANDA PARK SIDE BLDG 4F, 5 24 9 HIGASHI-GOTANDA, SHINAGAWA-KU, TOKYO,
   141-0022, JAPAN
SN 1347-3182
EI 1880-2206
J9 MAGN RESON MED SCI
JI Magn. Reson. Med. Sci.
PY 2014
VL 13
IS 4
BP 261
EP 266
DI 10.2463/mrms.2013-0099
PG 6
WC Radiology, Nuclear Medicine & Medical Imaging
WE Science Citation Index Expanded (SCI-EXPANDED)
SC Radiology, Nuclear Medicine & Medical Imaging
GA AW5OR
UT WOS:000346324700005
PM 25345413
OA gold
DA 2022-11-02
ER

PT J
AU Sigmundsson, FG
AF Sigmundsson, Freyr Gauti
TI Introduction
SO ACTA ORTHOPAEDICA
LA English
DT Article
ID LUMBAR SPINAL STENOSIS; QUALITY-OF-LIFE; HEALTH-STATUS MEASURES;
   LOW-BACK-PAIN; RANDOMIZED CONTROLLED-TRIALS; NERVE ROOT COMPRESSION;
   UNITED-STATES TRENDS; DEGENERATIVE SPONDYLOLISTHESIS;
   SURGICAL-TREATMENT; FOLLOW-UP
C1 Lund Univ, Dept Orthoped, S-22100 Lund, Sweden.
RP Sigmundsson, FG (通讯作者)，Lund Univ, Dept Orthoped, S-22100 Lund, Sweden.
CR Aalto TJ, 2006, SPINE, V31, pE648, DOI 10.1097/01.brs.0000231727.88477.da
   Airaksinen O, 1997, SPINE, V22, P2278, DOI 10.1097/00007632-199710010-00016
   Albee FH, 1911, JAMA-J AM MED ASSOC, V57, P885, DOI [10.1001/jama.1911.04260090107012, DOI 10.1001/JAMA.1911.04260090107012]
   Ammendolia C, 2014, EUR SPINE J, V23, P1282, DOI 10.1007/s00586-014-3262-6
   Amundsen T, 2000, SPINE, V25, P1424, DOI 10.1097/00007632-200006010-00016
   Andreisek G, 2013, AM J ROENTGENOL, V201, pW735, DOI 10.2214/AJR.12.10163
   Andreisek G, 2011, RADIOLOGY, V261, P681, DOI 10.1148/radiol.11111086
   ARNOLDI CC, 1976, CLIN ORTHOP RELAT R, P4
   Athiviraham A, 2007, CLIN RADIOL, V62, P776, DOI 10.1016/j.crad.2007.02.011
   Atlas SJ, 1996, SPINE, V21, P1787, DOI 10.1097/00007632-199608010-00012
   Atlas SJ, 2000, SPINE, V25, P556, DOI 10.1097/00007632-200003010-00005
   Atlas SJ, 2010, SPINE, V35, P89, DOI 10.1097/BRS.0b013e3181c68047
   Axelsson P, 2004, EUR SPINE J, V13, P567, DOI 10.1007/s00586-004-0713-5
   Bae HW, 2013, SPINE, V38, P916, DOI 10.1097/BRS.0b013e3182833e7c
   Balague F, 2012, LANCET, V379, P482, DOI 10.1016/S0140-6736(11)60610-7
   Barros Aluisio J D, 2003, BMC Med Res Methodol, V3, P21, DOI 10.1186/1471-2288-3-21
   Barz T, 2010, SPINE, V35, P892, DOI 10.1097/BRS.0b013e3181c7cf4b
   Benoist M, 2002, JOINT BONE SPINE, V69, P450, DOI 10.1016/S1297-319X(02)00429-3
   Benson K, 2000, NEW ENGL J MED, V342, P1878, DOI 10.1056/NEJM200006223422506
   Berlemann U, 1999, J SPINAL DISORD, V12, P68
   BIRD HA, 1980, SCAND J RHEUMATOL, V9, P203, DOI 10.3109/03009748009112347
   Birkmeyer NJO, 2002, SPINE, V27, P1361, DOI 10.1097/00007632-200206150-00020
   Black N, 1996, BRIT MED J, V312, P1215
   BODEN SD, 1990, J BONE JOINT SURG AM, V72A, P403, DOI 10.2106/00004623-199072030-00013
   Boden SD, 1996, J BONE JOINT SURG AM, V78A, P403, DOI 10.2106/00004623-199603000-00012
   BOLENDER NF, 1985, J BONE JOINT SURG AM, V67A, P240, DOI 10.2106/00004623-198567020-00009
   Bombardier C, 2000, SPINE, V25, P3100, DOI 10.1097/00007632-200012150-00003
   BRAZIER J, 1993, QUAL LIFE RES, V2, P169, DOI 10.1007/BF00435221
   BRIDWELL KH, 1993, J SPINAL DISORD, V6, P461, DOI 10.1097/00002517-199306060-00001
   Burstrom K, 2001, QUAL LIFE RES, V10, P621, DOI 10.1023/A:1013171831202
   Burstrom K, 2001, HEALTH POLICY, V55, P51, DOI 10.1016/S0168-8510(00)00111-1
   Chao T, 2008, J COMP NEUROL, V506, P180, DOI 10.1002/cne.21537
   Chaput C, 2007, SPINE, V32, P1883, DOI 10.1097/BRS.0b013e318113271a
   Cho BY, 2009, J NEUROSURG-SPINE, V11, P614, DOI 10.3171/2009.6.SPINE08413
   Cinotti G, 1997, INT ORTHOP, V21, P337, DOI 10.1007/s002640050180
   CLEVELAND M, 1948, J BONE JOINT SURG AM, V30-A, P302, DOI 10.2106/00004623-194830020-00005
   Coast J, 1998, QUAL LIFE RES, V7, P1
   Soriano JC, 2010, EUR SPINE J, V19, P1841, DOI [10.1007/s00586-010-1284-2, 10.1007/s00586.010.1284.2]
   Cole SR, 2010, INT J EPIDEMIOL, V39, P417, DOI 10.1093/ije/dyp334
   Concato J, 2000, NEW ENGL J MED, V342, P1887, DOI 10.1056/NEJM200006223422507
   Cornefjord M, 2000, EUR SPINE J, V9, P563, DOI 10.1007/s005860000161
   CRESSMAN MR, 1968, J NEUROSURG, V28, P391, DOI 10.3171/jns.1968.28.4.0391
   Dai LY, 2001, INT ORTHOP, V25, P40, DOI 10.1007/s002640000201
   Danielson B, 2001, SPINE, V26, P2601, DOI 10.1097/00007632-200112010-00015
   DANIELSON B, 1989, ACTA RADIOL, V30, P65
   DANIELSON B, 1988, ACTA RADIOL, V29, P345
   de Graaf I, 2006, SPINE, V31, P1168, DOI 10.1097/01.brs.0000216463.32136.7b
   DELAMARTER RB, 1990, J BONE JOINT SURG AM, V72A, P110, DOI 10.2106/00004623-199072010-00018
   Deyo RA, 2005, SPINE, V30, P1441, DOI 10.1097/01.brs.0000166503.37969.8a
   Deyo RA, 2004, NEW ENGL J MED, V350, P722, DOI 10.1056/NEJMsb031771
   Deyo RA, 2007, NEW ENGL J MED, V356, P2239, DOI 10.1056/NEJMp078052
   Deyo RA, 2011, J BONE JOINT SURG AM, V93A, P1979, DOI 10.2106/JBJS.J.01292
   Deyo RA, 2010, SPINE J, V10, P625, DOI 10.1016/j.spinee.2010.05.006
   Deyo RA, 2010, JAMA-J AM MED ASSOC, V303, P1259, DOI 10.1001/jama.2010.338
   Diamond GA, 2014, AM J CARDIOL, V113, P1436, DOI 10.1016/j.amjcard.2014.01.420
   DICHIRO G, 1976, RADIOLOGY, V120, P101, DOI 10.1148/120.1.101
   Donath J, 1925, WIEN ARCH INN MED, V10, P1
   Dorman P, 1998, STROKE, V29, P63, DOI 10.1161/01.STR.29.1.63
   Eisenstein S, 2002, J BONE JOINT SURG BR, V84B, P9, DOI 10.1302/0301-620X.84B1.12940
   Englbrecht M, 2012, J RHEUMATOL, V39, P3, DOI 10.3899/jrheum.120335
   EssinkBot ML, 1997, MED CARE, V35, P522, DOI 10.1097/00005650-199705000-00008
   Fairbank J C, 1980, Physiotherapy, V66, P271
   Fairbank JCT, 2000, SPINE, V25, P2940, DOI 10.1097/00007632-200011150-00017
   Fazal A, 2013, SPINE J, V13, P837, DOI 10.1016/j.spinee.2013.02.067
   FEFFER HL, 1985, SPINE, V10, P287, DOI 10.1097/00007632-198504000-00018
   Fenton JJ, 2012, ARCH INTERN MED, V172, P405, DOI 10.1001/archinternmed.2011.1662
   Fischgrund JS, 1997, SPINE, V22, P2807, DOI 10.1097/00007632-199712150-00003
   Forsth P, 2013, BONE JOINT J, V95B, P960, DOI 10.1302/0301-620X.95B7.30776
   Freedman MK, 2011, SPINE, V36, P290, DOI 10.1097/BRS.0b013e3181ef9d8c
   Fritzell P, 2001, SPINE, V26, P2521, DOI 10.1097/00007632-200112010-00002
   Geisser ME, 2007, CLIN J PAIN, V23, P780, DOI 10.1097/AJP.0b013e31815349bf
   Ghogawala Z, 2004, J NEUROSURG-SPINE, V1, P267, DOI 10.3171/spi.2004.1.3.0267
   Giantomaso T, 2003, CLIN REHABIL, V17, P394, DOI 10.1191/0269215503cr626oa
   GROB D, 1995, J BONE JOINT SURG AM, V77A, P1036, DOI 10.2106/00004623-199507000-00009
   GROBLER JL, 1993, SPINE, V18, P80
   Gupta R, 2004, EXP NEUROL, V187, P500, DOI 10.1016/j.expneurol.2004.02.009
   Hadra BE, 1891, T AM ORTHOP ASS, V4, P206
   Hagg O, 2003, EUR SPINE J, V12, P12, DOI 10.1007/s00586-002-0464-0
   Haig AJ, 2014, SPINE J, V14, P200, DOI 10.1016/j.spinee.2013.08.008
   Haig AJ, 2013, SPINE J, V13, P1826, DOI 10.1016/j.spinee.2013.06.021
   Haig AJ, 2010, JAMA-J AM MED ASSOC, V303, P71, DOI 10.1001/jama.2009.1946
   Haldeman S, 2012, SPINE J, V12, P1138, DOI 10.1016/j.spinee.2012.09.002
   HALL S, 1985, ANN INTERN MED, V103, P271, DOI 10.7326/0003-4819-103-2-271
   Hara N, 2010, EUR SPINE J, V19, P1849, DOI 10.1007/s00586-010-1374-1
   Harmon P H, 1964, Clin Orthop Relat Res, V34, P73
   HARRINGTON PR, 1962, J BONE JOINT SURG AM, V44, P591, DOI 10.2106/00004623-196244040-00001
   Hasegawa K, 2011, J BONE JOINT SURG BR, V93B, P650, DOI 10.1302/0301-620X.93B5.25520
   Hasegawa K, 2014, ANN M SEOUL KOR JUN
   Hasegewa K, 2009, EUR SPINE J, V18, P465, DOI 10.1007/s00586-008-0842-3
   HERKOWITZ HN, 1991, J BONE JOINT SURG AM, V73A, P802, DOI 10.2106/00004623-199173060-00002
   Herno A, 1996, BRIT J NEUROSURG, V10, P461, DOI 10.1080/02688699647087
   Hibbs RA., 1911, NY MED J, V93, P1013
   Hilibrand A S, 1999, J Am Acad Orthop Surg, V7, P239
   Hoeffner EG, 2012, AM J NEURORADIOL, V33, P999, DOI 10.3174/ajnr.A3129
   Hurri H, 1998, J SPINAL DISORD, V11, P110
   HURST NP, 1994, BRIT J RHEUMATOL, V33, P655
   Hurst NP, 1997, BRIT J RHEUMATOL, V36, P551
   Iguchi T, 2000, SPINE, V25, P1754, DOI 10.1097/00007632-200007150-00003
   IMADA K, 1995, J BONE JOINT SURG BR, V77B, P126, DOI 10.1302/0301-620X.77B1.7822369
   Irwin ZN, 2005, SPINE, V30, P2208, DOI 10.1097/01.brs.0000181057.60012.08
   Ishimoto Y, 2013, OSTEOARTHR CARTILAGE, V21, P783, DOI 10.1016/j.joca.2013.02.656
   Iversen MD, 1998, PATIENT EDUC COUNS, V34, P169, DOI 10.1016/S0738-3991(97)00109-2
   Jakola AS, 2010, BMC SURG, V10, DOI 10.1186/1471-2482-10-34
   Jansson KA, 2009, J BONE JOINT SURG BR, V91B, P210, DOI 10.1302/0301-620X.91B2.21119
   Jansson KA, 2003, EUR SPINE J, V12, P535, DOI 10.1007/s00586-003-0544-9
   JENSEN MC, 1994, NEW ENGL J MED, V331, P69, DOI 10.1056/NEJM199407143310201
   Johnsson K, 1987, LUMBAR SPINAL STENOS
   JOHNSSON KE, 1992, CLIN ORTHOP RELAT R, P82
   JOHNSSON KE, 1991, SPINE, V16, P615, DOI 10.1097/00007632-199106000-00003
   JONSSON B, 1995, SPINE, V20, P2012
   Jonsson B, 1997, SPINE, V22, P2938, DOI 10.1097/00007632-199712150-00017
   Jonsson B, 1995, LUMBAR NERVE ROOT CO
   Junghanns H, 1930, ARCH ORTHOP UNF-CHIR, V29, P118
   Kalichman L, 2009, SPINE J, V9, P545, DOI 10.1016/j.spinee.2009.03.005
   Kapellen PJ, 2010, SEMIN ROENTGENOL, V45, P218, DOI 10.1053/j.ro.2009.12.001
   Katz JN, 1997, SPINE, V22, P1123, DOI 10.1097/00007632-199705150-00012
   KATZ JN, 1995, SPINE, V20, P1155, DOI 10.1097/00007632-199505150-00008
   Katz JN, 1999, SPINE, V24, P2229, DOI 10.1097/00007632-199911010-00010
   KATZ JN, 1995, ARTHRITIS RHEUM, V38, P1236, DOI 10.1002/art.1780380910
   KEN YH, 1983, ORTHOP CLIN N AM, V14, P491
   Kim HJ, 2014, SPINE, V39, pE637, DOI 10.1097/BRS.0000000000000267
   KIRKALDY-WILLIS W H, 1978, Spine, V3, P319, DOI 10.1097/00007632-197812000-00004
   KIRKALDYWILLIS WH, 1982, CLIN ORTHOP RELAT R, P110
   Kleinstuck FS, 2009, SPINE, V34, P1198, DOI 10.1097/BRS.0b013e31819fcf35
   Knaub Mark A, 2005, Instr Course Lect, V54, P313
   Knutsson B, 2013, SPINE, V38, P435, DOI 10.1097/BRS.0b013e318270b243
   Knutsson F, 1944, ACTA RADIOL, V25, P593, DOI 10.3109/00016924409136488
   Kornblum MB, 2004, SPINE, V29, P726, DOI 10.1097/01.BRS.0000119398.22620.92
   Kovacs FM, 2011, SPINE, V36, pE1335, DOI 10.1097/BRS.0b013e31820c97b1
   Kreiner DS, 2013, SPINE J, V13, P734, DOI 10.1016/j.spinee.2012.11.059
   KUNOGI J, 1991, SPINE, V16, P1312, DOI 10.1097/00007632-199111000-00012
   Kurd MF, 2012, SPINE, V37, P1702, DOI 10.1097/BRS.0b013e3182541955
   Lange F., 1910, AM J ORTHOP SURG, V2, P344
   Lattig F, 2012, J SPINAL DISORD TECH
   Lattig F, 2012, EUR SPINE J, V21, P276, DOI 10.1007/s00586-011-1993-1
   Lauche R, 2013, COMPLEMENT THER MED, V21, P342, DOI 10.1016/j.ctim.2013.04.005
   Levine MN, 2008, J CLIN ONCOL, V26, P5316, DOI 10.1200/JCO.2008.18.3996
   Little RJ, 2012, NEW ENGL J MED, V367, P1355, DOI 10.1056/NEJMsr1203730
   LOMBARDI JS, 1985, SPINE, V10, P821, DOI 10.1097/00007632-198511000-00008
   Lonne G, 2014, EUR SPINE J, V23, P1320, DOI 10.1007/s00586-014-3248-4
   Love JG, 1940, ARCH SURG-CHICAGO, V40, P454, DOI 10.1001/archsurg.1940.04080020083007
   MACNAB I, 1950, J BONE JOINT SURG BR, V32, P325, DOI 10.1302/0301-620X.32B3.325
   Malmivaara A, 2007, SPINE, V32, P1, DOI 10.1097/01.brs.0000251014.81875.6d
   Mannion AF, 2014, EUR SPINE J, V23, P882, DOI 10.1007/s00586-014-3193-2
   Mannion AF, 2014, SPINE, V39, P1373, DOI 10.1097/BRS.0000000000000437
   MARDJETKO SM, 1994, SPINE, V19, pS2256, DOI 10.1097/00007632-199410151-00002
   Mariconda M, 2000, J SPINAL DISORD, V13, P131, DOI 10.1097/00002517-200004000-00007
   Martin CR, 2007, SPINE, V32, P1791, DOI 10.1097/BRS.0b013e3180bc219e
   Matsudaira K, 2005, J ORTHOP SCI, V10, P270, DOI 10.1007/s00776-005-0887-7
   MATSUNAGA S, 1990, SPINE, V15, P1204, DOI 10.1097/00007632-199011010-00021
   Matsunaga S, 2000, J NEUROSURG, V93, P194, DOI 10.3171/spi.2000.93.2.0194
   Mattei TA, 2013, NEUROSURGERY, V72, pE135, DOI 10.1227/NEU.0b013e3182752bb7
   May S, 2013, PHYSIOTHERAPY, V99, P12, DOI 10.1016/j.physio.2011.12.004
   McGregor AH, 2002, SPINE, V27, P1471, DOI 10.1097/00007632-200207010-00019
   Meyerding H.W., 1932, SURG GYNECOLOGY OBST, V54, P371
   Miyamoto H, 2008, J SPINAL DISORD TECH, V21, P563, DOI 10.1097/BSD.0b013e31815d896c
   Mulholland RC, 2008, EUR SPINE J, V17, P619, DOI 10.1007/s00586-008-0612-2
   Mulholland RC, 2007, ANN ROY COLL SURG, V89, P677, DOI 10.1308/003588407X205549
   Munting E, 2014, EUR SPINE J
   MURATA M, 1994, ARCH ORTHOP TRAUM SU, V113, P297, DOI 10.1007/BF00426175
   Nadeau M, 2013, CAN J SURG, V56, P372, DOI 10.1503/cjs.016512
   NEWMAN P H, 1955, Ann R Coll Surg Engl, V16, P305
   Ng LCL, 2007, EUR SPINE J, V16, P199, DOI 10.1007/s00586-006-0078-z
   Nixon JE, 1991, SPINAL STENOSIS
   OFFIERSKI CM, 1983, SPINE, V8, P316, DOI 10.1097/00007632-198304000-00014
   Ogikubo O, 2007, SPINE, V32, P1423, DOI 10.1097/BRS.0b013e318060a5f5
   Okoro T, 2010, EUR SPINE J, V19, P279, DOI 10.1007/s00586-009-1152-0
   OLMARKER K, 1989, J ORTHOP RES, V7, P817, DOI 10.1002/jor.1100070607
   Park DK, 2010, SPINE, V35, P439, DOI 10.1097/BRS.0b013e3181bdafb9
   Park P, 2004, SPINE, V29, P1938, DOI 10.1097/01.brs.0000137069.88904.03
   PARKE WW, 1981, J BONE JOINT SURG AM, V63, P53, DOI 10.2106/00004623-198163010-00007
   Parker SL, 2011, J NEUROSURG-SPINE, V14, P598, DOI 10.3171/2010.12.SPINE10472
   Pearson A, 2012, SPINE, V37, P1791, DOI 10.1097/BRS.0b013e3182634b04
   Pearson A, 2011, SPINE, V36, P219, DOI 10.1097/BRS.0b013e3181d77c21
   Pearson AM, 2008, SPINE, V33, P2759, DOI 10.1097/BRS.0b013e31818e2d8b
   PEDOWITZ RA, 1992, SPINE, V17, P194, DOI 10.1097/00007632-199202000-00013
   Porter RW, 1996, SPINE, V21, P2046, DOI 10.1097/00007632-199609010-00024
   PORTER RW, 1984, SPINE, V9, P418, DOI 10.1097/00007632-198405000-00017
   POSNER I, 1982, SPINE, V7, P374, DOI 10.1097/00007632-198207000-00008
   Radcliff KE, 2011, SPINE, V36, P2197, DOI 10.1097/BRS.0b013e3182341edf
   Ranstam J, 2011, ACTA ORTHOP, V82, P253, DOI 10.3109/17453674.2011.588862
   Resnick DK, 2014, J NEUROSURG-SPINE, V21, P54, DOI 10.3171/2014.4.SPINE14274
   Resnick DK, 2014, J NEUROSURG-SPINE, V21, P62, DOI 10.3171/2014.4.SPINE14275
   ROSENBAUM PR, 1983, BIOMETRIKA, V70, P41, DOI 10.1093/biomet/70.1.41
   ROSENBERG NJ, 1975, J BONE JOINT SURG AM, VA 57, P467, DOI 10.2106/00004623-197557040-00004
   Rothman KJ, 2005, AM J PUBLIC HEALTH, V95, pS144, DOI 10.2105/AJPH.2004.059204
   Rothman KJ, 2002, EPIDEMIOLOGY INTRO
   ROYCAMILLE R, 1970, PRESSE MED, V78, P1447
   RYDEVIK B, 1993, ACTA ORTHOP SCAND, V64, P52, DOI 10.3109/17453679309160117
   Samsa G, 1999, PHARMACOECONOMICS, V15, P141, DOI 10.2165/00019053-199915020-00003
   Sanden B, 2011, SPINE, V36, P1059, DOI 10.1097/BRS.0b013e3181e92b36
   SARPYENER MA, 1945, J BONE JOINT SURG, V27, P70
   SATOMI K, 1992, SPINE, V17, P1329, DOI 10.1097/00007632-199211000-00012
   SCHELLINGER D, 1975, RADIOLOGY, V114, P257, DOI 10.1148/114.2.257
   Schisterman EF, 2009, EPIDEMIOLOGY, V20, P488, DOI 10.1097/EDE.0b013e3181a819a1
   Schizas C, 2010, SPINE, V35, P1919, DOI 10.1097/BRS.0b013e3181d359bd
   SCHONSTROM N, 1989, J ORTHOPAED RES, V7, P115, DOI 10.1002/jor.1100070116
   SCHONSTROM N, 1984, SPINE, V9, P604, DOI 10.1097/00007632-198409000-00011
   SCHONSTROM N, 1988, SPINE, V13, P385, DOI 10.1097/00007632-198804000-00001
   Schonstrom N, 1988, THESIS GOTHENBURG U
   SCHONSTROM NSR, 1985, SPINE, V10, P806, DOI 10.1097/00007632-198511000-00005
   Sengupta DK, 2005, SPINE, V30, pS71, DOI 10.1097/01.brs.0000155579.88537.8e
   Senn S, 2007, STAT MED, V26, P5529, DOI 10.1002/sim.3133
   Shah BR, 2005, J CLIN EPIDEMIOL, V58, P550, DOI 10.1016/j.jclinepi.2004.10.016
   Sharrack B, 1997, BRIT MED J, V315, P1652, DOI 10.1136/bmj.315.7123.1652
   Sicard JA, 1921, REV NEUROL-FRANCE, V37, P1264
   Singh Kern, 2005, Spine J, V5, P615, DOI 10.1016/j.spinee.2005.05.385
   Sinikallio S, 2009, SPINE, V34, P2573, DOI 10.1097/BRS.0b013e3181b317bd
   Sirvanci M, 2008, EUR SPINE J, V17, P679, DOI 10.1007/s00586-008-0646-5
   Solberg T, 2013, ACTA ORTHOP, V84, P196, DOI 10.3109/17453674.2013.786634
   Solberg TK, 2011, ACTA ORTHOP, V82, P56, DOI 10.3109/17453674.2010.548024
   Spratt KF, 2004, EUR SPINE J, V13, P14, DOI 10.1007/s00586-003-0583-2
   Steiger F, 2014, EUR SPINE J, V23, P945, DOI 10.1007/s00586-013-3144-3
   STROMQVIST B, 1993, ACTA ORTHOP SCAND, V64, P138, DOI 10.3109/17453679309160145
   Stromqvist B, 2013, EUR SPINE J, V22, P953, DOI 10.1007/s00586-013-2758-9
   Stromqvist B, 2009, EUR SPINE J, V18, pS294, DOI 10.1007/s00586-009-1043-4
   Stromqvist BH, 2013, SPINE, V38, P1436, DOI 10.1097/BRS.0b013e31828ba413
   STUCKI G, 1995, J CLIN EPIDEMIOL, V48, P1369, DOI 10.1016/0895-4356(95)00054-2
   Suri P, 2010, JAMA-J AM MED ASSOC, V304, P2628, DOI 10.1001/jama.2010.1833
   SUZUKI K, 1989, NEUROSURGERY, V24, P521, DOI 10.1227/00006123-198904000-00006
   Tomkins-Lane CC, 2014, J BACK MUSCULOSKELET, V27, P223, DOI 10.3233/BMR-130440
   Tomkins-Lane CC, 2010, SPINE, V35, P2097, DOI 10.1097/BRS.0b013e3181f5e13b
   Van Spall HGC, 2007, JAMA-J AM MED ASSOC, V297, P1233, DOI 10.1001/jama.297.11.1233
   VANAGT HME, 1994, SOC SCI MED, V39, P1537, DOI 10.1016/0277-9536(94)90005-1
   VANDERLINDEN RG, 1984, SPINE, V9, P19, DOI 10.1097/00007632-198401000-00006
   VERBIEST H, 1954, J BONE JOINT SURG BR, V36, P230, DOI 10.1302/0301-620X.36B2.230
   VERBIEST H, 1979, Spine, V4, P369, DOI 10.1097/00007632-197907000-00005
   VERBIEST H, 1977, J BONE JOINT SURG BR, V59, P181, DOI 10.1302/0301-620X.59B2.141452
   Verbiest H, 1949, HOMMAGE CLOVIS VINCE, P161
   Verbiest H, 1992, LUMBAR SPINAL STENOS
   Wai EK, 2009, SPINE J, V9, P447, DOI 10.1016/j.spinee.2008.11.009
   Ware JE, 1998, J CLIN EPIDEMIOL, V51, P903, DOI 10.1016/S0895-4356(98)00081-X
   WARE JE, 1992, MED CARE, V30, P473, DOI 10.1097/00005650-199206000-00002
   Ware JE, 2000, SPINE, V25, P3130, DOI 10.1097/00007632-200012150-00008
   Watson CJE, 1997, BRIT J SURG, V84, P1107, DOI 10.1002/bjs.1800840819
   Watters WC, 2011, SEMIN SPINE SURG, V23, P218
   Watters WC, 2008, SPINE J, V8, P305, DOI 10.1016/j.spinee.2007.10.033
   Weinstein JN, 2008, NEW ENGL J MED, V358, P794, DOI 10.1056/NEJMoa0707136
   Weinstein JN, 2007, NEW ENGL J MED, V356, P2257, DOI 10.1056/NEJMoa070302
   Weinstein JN, 2006, SPINE, V31, P2707, DOI 10.1097/01.brs.0000248132.15231.fe
   Weinstein JN, 2010, SPINE, V35, P1329, DOI 10.1097/BRS.0b013e3181e0f04d
   Weinstein JN, 2009, J BONE JOINT SURG AM, V91A, P1295, DOI 10.2106/JBJS.H.00913
   Willen J, 2001, SPINE, V26, P2607, DOI 10.1097/00007632-200112010-00016
   Willen J, 2008, SPINE, V33, pE109, DOI 10.1097/BRS.0b013e318163f9ab
   WILLIAMS A, 1990, HEALTH POLICY, V16, P199
   Williamson E, 2012, STAT METHODS MED RES, V21, P273, DOI 10.1177/0962280210394483
   WILTSE LL, 1976, CLIN ORTHOP RELAT R, P23
   Yamashita K, 2003, SPINE, V28, P2477, DOI 10.1097/01.BRS.0000090888.63860.4F
   Yamashita K, 2006, SPINE, V31, P2602, DOI 10.1097/01.brs.0000240717.25787.7d
   Yone K, 1999, J SPINAL DISORD, V12, P40
   Yone K, 1996, SPINE, V21, P242, DOI 10.1097/00007632-199601150-00016
   Yukawa Y, 2002, J BONE JOINT SURG AM, V84A, P1954, DOI 10.2106/00004623-200211000-00008
   Zanoli G, 2001, SPINE, V26, P2375, DOI 10.1097/00007632-200111010-00015
   Zanoli G, 2006, ACTA ORTHOP, V77, P662, DOI 10.1080/17453670610012764
   Zanoli G, 2006, ACTA ORTHOP, V77, P298, DOI 10.1080/17453670610046064
NR 255
TC 2
Z9 2
U1 0
U2 2
PU TAYLOR & FRANCIS LTD
PI ABINGDON
PA 2-4 PARK SQUARE, MILTON PARK, ABINGDON OR14 4RN, OXON, ENGLAND
SN 1745-3674
EI 1745-3682
J9 ACTA ORTHOP
JI Acta Orthop.
PD DEC
PY 2014
VL 85
SU 357
BP 3
EP +
PG 41
WC Orthopedics
WE Science Citation Index Expanded (SCI-EXPANDED)
SC Orthopedics
GA AW1XD
UT WOS:000346081000001
DA 2022-11-02
ER

PT J
AU Nishimura, Y
   Natsume, A
   Ginsberg, HJ
AF Nishimura, Yusuke
   Natsume, Atsushi
   Ginsberg, Howard J.
TI Spinal dural arteriovenous fistula associated with L-4 isthmic
   spondylolisthesis
SO JOURNAL OF NEUROSURGERY-SPINE
LA English
DT Article
DE spinal dural arteriovenous fistula; isthmic spondylolisthesis; foraminal
   stenosis; spinal instability; inflammation; lumbar
ID SURGICAL-TREATMENT; MALFORMATIONS; FRACTURE
AB The authors describe a case of a 79-year-old man with a lumbar spinal dural arteriovenous fistula (DAVF) and isthmic spondylolisthesis at the same level. The patient's thoracic spine MRI study demonstrated swelling and increased T2 signal in the spinal cord and regional dilated perimedullary vessels. Lumbar spine MM showed L-4 isthmic spondylolisthesis with severe bilateral L4-5 foraminal stenoses. Spinal angiography revealed a fistulous connection at the left L-4 nerve root sleeve between perimedullary veins and a dural branch of the L-4 radicular artery. Based on previous reports about secondary spinal DAVFs, the abnormal vascular communication likely developed secondary to the microtrauma and inflammation on the left L-4 nerve root sleeve, which was attributable to the isthmic spondylolisthesis. The authors performed disconnection of the arteriovenous shunt as well as an L4-5 decompression and posterior instrumented fusion with pedicle screws. The patient's postoperative course was uneventful, and he improved neurologically. It is important to bear in mind that a spinal DAVF may develop as a consequence of any sort of trauma or inflammation involving nerve roots. One should consider the concomitant treatment of both the spinal DAVF and the underlying pathology that may have given rise to the spinal DAVF.
C1 [Nishimura, Yusuke; Ginsberg, Howard J.] Univ Toronto, St Michaels Hosp, Div Neurosurg, Toronto, ON M5B 1W8, Canada.
   [Nishimura, Yusuke; Natsume, Atsushi] Nagoya Univ, Dept Neurosurg, Nagoya, Aichi 4648601, Japan.
RP Nishimura, Y (通讯作者)，Univ Toronto, St Michaels Hosp, Div Neurosurg, 30 Bond St, Toronto, ON M5B 1W8, Canada.
EM yusukenishimura0411@gmail.com
RI Natsume, Atsushi/I-7364-2014
OI Natsume, Atsushi/0000-0002-9113-0470
CR Asakuno K, 2002, J NEUROSURG, V97, P375, DOI 10.3171/spi.2002.97.3.0375
   Kang JW, 2011, ANN REHABIL MED-ARM, V35, P729, DOI 10.5535/arm.2011.35.5.729
   KENDALL BE, 1977, NEURORADIOLOGY, V13, P181, DOI 10.1007/BF00344211
   Leone A, 2011, SKELETAL RADIOL, V40, P683, DOI 10.1007/s00256-010-0942-0
   MANELFE C, 1972, Acta Radiologica Diagnosis, V13, P829
   McCutcheon IE, 1996, J NEUROSURG, V84, P215, DOI 10.3171/jns.1996.84.2.0215
   Miyachi S, 2011, INTERV NEURORADIOL, V17, P195, DOI 10.1177/159101991101700209
   Miyamoto S, 2002, NEUROL SURG TOKYO, V30, P143
   MOURIER KL, 1989, ACTA NEUROCHIR, V100, P136, DOI 10.1007/BF01403601
   NORDSTROM D, 1994, SPINE, V19, P2752, DOI 10.1097/00007632-199412150-00003
   Rahme R, 2008, AM J NEURORADIOL, V29, P838, DOI 10.3174/ajnr.A0925
   Sairyo K, 2011, ARCH ORTHOP TRAUM SU, V131, P1485, DOI 10.1007/s00402-011-1336-z
   Saladino A, 2010, NEUROSURGERY, V67, P1350, DOI 10.1227/NEU.0b013e3181ef2821
   Sasaki O, 2012, NEUROL MED-CHIR, V52, P516, DOI 10.2176/nmc.52.516
   van Dijk JMC, 2002, STROKE, V33, P1578, DOI 10.1161/01.STR.0000018009.83713.06
   Vankan Y, 2004, J NEUROSURG, V100, P382, DOI 10.3171/spi.2004.100.4.0382
   Yoshino O, 1998, NEUROSURGERY, V42, P1387, DOI 10.1097/00006123-199806000-00126
NR 17
TC 4
Z9 4
U1 0
U2 1
PU AMER ASSOC NEUROLOGICAL SURGEONS
PI ROLLING MEADOWS
PA 5550 MEADOWBROOK DRIVE, ROLLING MEADOWS, IL 60008 USA
SN 1547-5654
EI 1547-5646
J9 J NEUROSURG-SPINE
JI J. Neurosurg.-Spine
PD JUN
PY 2014
VL 20
IS 6
BP 670
EP 674
DI 10.3171/2014.3.SPINE13492
PG 5
WC Clinical Neurology; Surgery
WE Science Citation Index Expanded (SCI-EXPANDED)
SC Neurosciences & Neurology; Surgery
GA AH7ZC
UT WOS:000336352900010
PM 24745354
DA 2022-11-02
ER

PT J
AU Shifflett, GD
   Hellman, MD
   Louie, PK
   Mikhail, C
   Park, KU
   Phillips, FM
AF Shifflett, Grant D.
   Hellman, Michael D.
   Louie, Philip K.
   Mikhail, Christopher
   Park, Kevin U.
   Phillips, Frank M.
TI Return to Golf After Lumbar Fusion
SO SPORTS HEALTH-A MULTIDISCIPLINARY APPROACH
LA English
DT Article
DE lumbar spine; aging athlete; golf; handicap; return to play
ID LOW-BACK-PAIN; RANDOMIZED CONTROLLED-TRIAL; OF-THE-LITERATURE; AMATEUR
   GOLFERS; SPINE SURGERY; SPONDYLOLISTHESIS; SPONDYLOLYSIS; INJURIES;
   RANGE; SPORT
AB Background: Spinal fusion surgery is being increasingly performed, yet few studies have focused on return to recreational sports after lumbar fusion and none have specifically analyzed return to golf.
   Hypothesis: Most golfers successfully return to sport after lumbar fusion surgery.
   Study Design: Case series.
   Methods: All patients who underwent 1- or 2-level primary lumbar fusion surgery for degenerative pathologies performed by a single surgeon between January 2008 and October 2012 and had at least 1- year follow-up were included. Patients completed a specifically designed golf survey. Surveys were mailed, given during follow-up clinic, or answered during telephone contact.
   Results: A total of 353 patients met the inclusion and exclusion criteria, with 200 responses (57%) to the questionnaire producing 34 golfers. The average age of golfers was 57 years (range, 32-79 years). In 79% of golfers, preoperative back and/or leg pain significantly affected their ability to play golf. Within 1 year from surgery, 65% of patients returned to practice and 52% returned to course play. Only 29% of patients stated that continued back/leg pain limited their play. Twenty-five patients (77%) were able to play the same amount of golf or more than before fusion surgery. Of those providing handicaps, 12 (80%) reported the same or an improved handicap.
   Conclusion: More than 50% of golfers return to on-course play within 1 year of lumbar fusion surgery. The majority of golfers can return to preoperative levels in terms of performance (handicap) and frequency of play.
C1 [Shifflett, Grant D.; Hellman, Michael D.; Louie, Philip K.; Mikhail, Christopher; Park, Kevin U.; Phillips, Frank M.] Rush Univ, Med Ctr, Dept Orthopaed Surg, 1611 West Harrison St,Suite 300, Chicago, IL 60612 USA.
RP Phillips, FM (通讯作者)，Rush Univ, Med Ctr, Dept Orthopaed Surg, 1611 West Harrison St,Suite 300, Chicago, IL 60612 USA.
EM frank.phillips@rushortho.com
RI Louie, Philip/AAK-6190-2021
CR Abla AA, 2011, J NEUROSURG-SPINE, V14, P23, DOI 10.3171/2010.9.SPINE10160
   Agency for Healthcare Research and Quality, WELC H CUPNET
   Asch DA, 1997, J CLIN EPIDEMIOL, V50, P1129, DOI 10.1016/S0895-4356(97)00126-1
   Bot AGJ, 2013, CLIN ORTHOP RELAT R, V471, P3237, DOI 10.1007/s11999-013-3126-0
   Brox JI, 2003, SPINE, V28, P1913
   Cole CD, 2009, CURR REV MUSCULOSKE, V2, P118, DOI 10.1007/s12178-009-9053-8
   Cole MH, 2008, J BIOMECH, V41, P2829, DOI 10.1016/j.jbiomech.2008.07.004
   Cole MH, 2014, SPINE J, V14, P799, DOI 10.1016/j.spinee.2013.09.019
   Debnath UK, 2003, J BONE JOINT SURG BR, V85B, P244, DOI 10.1302/0301-620X.85B2.13074
   Eck JC, 2004, CLIN SPORT MED, V23, P367, DOI 10.1016/j.csm.2004.03.002
   Fairbank J, 2005, BMJ-BRIT MED J, V330, P1233, DOI 10.1136/bmj.38441.620417.8F
   Finn C, 2013, SPORTS HEALTH, V5, P313, DOI 10.1177/1941738113479893
   Fritzell P, 2001, SPINE, V26, P2521, DOI 10.1097/00007632-200112010-00002
   Furlan AD, 2012, EVID-BASED COMPL ALT, V2012, DOI 10.1155/2012/953139
   Grimshaw PN, 2000, MED SCI SPORT EXER, V32, P1667, DOI 10.1097/00005768-200010000-00001
   Hosea TM, 1996, CLIN SPORT MED, V15, P37
   IBISWorld, GOLF COURS COUNTR CL
   Iwamoto J, 2006, AM J PHYS MED REHAB, V85, P667, DOI 10.1097/01.phm.0000228577.56572.d6
   LEE CK, 1984, SPINE, V9, P574, DOI 10.1097/00007632-198409000-00007
   McHardy A, 2006, SPORTS MED, V36, P171, DOI 10.2165/00007256-200636020-00006
   McHardy Andrew J, 2005, Chiropr Osteopat, V13, P7
   McHardy AJ, 2007, J CHIROPR MED, V6, P20, DOI 10.1016/j.jcme.2007.02.010
   Miller Mark D, 2009, Instr Course Lect, V58, P437
   Murray E, 2009, PHYS THER SPORT, V10, P131, DOI 10.1016/j.ptsp.2009.08.002
   Parziale John R, 2006, Phys Med Rehabil Clin N Am, V17, P589, DOI 10.1016/j.pmr.2006.05.002
   Pearson A, 2011, SPINE, V36, P219, DOI 10.1097/BRS.0b013e3181d77c21
   Petering RC, 2011, SPORTS HEALTH, V3, P550, DOI 10.1177/1941738111416446
   Radcliff KE, 2009, CURR SPORT MED REP, V8, P35, DOI 10.1249/JSR.0b013e318194f89e
   Rajaee SS, 2012, SPINE, V37, P67, DOI 10.1097/BRS.0b013e31820cccfb
   Rubery PT, 2002, SPINE, V27, P423, DOI 10.1097/00007632-200202150-00019
   SRI International, 2005 GOLF EC REP
   Vad VB, 2004, AM J SPORT MED, V32, P494, DOI 10.1177/0363546503261729
   Wadsworth L Tyler, 2007, Curr Sports Med Rep, V6, P362, DOI 10.1007/s11932-007-0052-5
   Weinstein JN, 2009, J BONE JOINT SURG AM, V91A, P1295, DOI 10.2106/JBJS.H.00913
   Zheng N, 2008, INT J SPORTS MED, V29, P487, DOI 10.1055/s-2007-989229
NR 35
TC 8
Z9 10
U1 1
U2 4
PU SAGE PUBLICATIONS INC
PI THOUSAND OAKS
PA 2455 TELLER RD, THOUSAND OAKS, CA 91320 USA
SN 1941-7381
EI 1941-0921
J9 SPORTS HEALTH
JI Sports Health
PD MAY-JUN
PY 2017
VL 9
IS 3
BP 280
EP 284
DI 10.1177/1941738116680200
PG 5
WC Sport Sciences
WE Science Citation Index Expanded (SCI-EXPANDED)
SC Sport Sciences
GA EY5WZ
UT WOS:000404053500012
PM 27879299
OA Green Published
DA 2022-11-02
ER

PT J
AU Blizzard, DJ
   Sheets, CZ
   Seyler, TM
   Penrose, CT
   Klement, MR
   Gallizzi, MA
   Brown, CR
AF Blizzard, Daniel J.
   Sheets, Charles Z.
   Seyler, Thorsten M.
   Penrose, Colin T.
   Klement, Mitchell R.
   Gallizzi, Michael A.
   Brown, Christopher R.
TI The Impact of Lumbar Spine Disease and Deformity on Total Hip
   Arthroplasty Outcomes
SO ORTHOPEDICS
LA English
DT Article
ID LOW-BACK-PAIN; CLINICAL-OUTCOMES; BALANCE; OSTEOARTHRITIS; REPLACEMENT;
   VOLUNTEERS; PARAMETERS; ALIGNMENT; STENOSIS; SURGERY
AB Concomitant spine and hip disease in patients undergoing total hip arthroplasty (THA) presents a management challenge. Degenerative lumbar spine conditions are known to decrease lumbar lordosis and limit lumbar flexion and extension, leading to altered pelvic mechanics and increased demand for hip motion. In this study, the effect of lumbar spine disease on complications after primary THA was assessed. The Medicare database was searched from 2005 to 2012 using International Classification of Diseases, Ninth Revision, procedure codes for primary THA and diagnosis codes for preoperative diagnoses of lumbosacral spondylosis, lumbar disk herniation, acquired spondylolisthesis, and degenerative disk disease. The control group consisted of all patients without a lumbar spine diagnosis who underwent THA. The risk ratios for prosthetic hip dislocation, revision THA, periprosthetic fracture, and infection were significantly higher for all 4 lumbar diseases at all time points relative to controls. The average complication risk ratios at 90 days were 1.59 for lumbosacral spondylosis, 1.62 for disk herniation, 1.65 for spondylolisthesis, and 1.53 for degenerative disk disease. The average complication risk ratios at 2 years were 1.66 for lumbosacral spondylosis, 1.73 for disk herniation, 1.65 for spondylolisthesis, and 1.59 for degenerative disk disease. Prosthetic hip dislocation was the most common complication at 2 years in all 4 spinal disease cohorts, with risk ratios ranging from 1.76 to 2.00. This study shows a significant increase in the risk of complications following THA in patients with lumbar spine disease.
C1 [Blizzard, Daniel J.; Sheets, Charles Z.; Seyler, Thorsten M.; Penrose, Colin T.; Klement, Mitchell R.; Gallizzi, Michael A.] Duke Univ, Med Ctr, Dept Orthopaed Surg, Box 3000, Durham, NC 27710 USA.
   [Brown, Christopher R.] Duke Raleigh Hosp, Dept Orthopaed Surg, Raleigh, NC USA.
RP Blizzard, DJ (通讯作者)，Duke Univ, Med Ctr, Dept Orthopaed Surg, Box 3000, Durham, NC 27710 USA.
EM daniel.blizzard@duke.edu
FU Total Joint Orthopedics, Inc; Zimmer Biomet; Reflexion Health. Inc
FX Dr Blizzard, Mr Sheets, Dr Penrose, Dr Klement, Dr Gallizzi, and Dr
   Brown have no relevant financial relationships to disclose. Dr Seyler is
   a paid consultant for Total Joint Orthopedics, Inc, has received
   research support from Zimmer Biomet and Reflexion Health. Inc, and
   receives royalties from Total Joint Orthopedics, Inc.
CR Barrey C, 2015, WORLD J ORTHOP, V6, P117, DOI 10.5312/wjo.v6.i1.117
   Barrey C, 2013, EUR SPINE J, V22, pS834, DOI 10.1007/s00586-013-3030-z
   Ben-Galim P, 2007, SPINE, V32, P2099, DOI 10.1097/BRS.0b013e318145a3c5
   Bohl W R, 1979, Spine (Phila Pa 1976), V4, P168, DOI 10.1097/00007632-197903000-00014
   Byrd JWT, 2004, AM J SPORT MED, V32, P1668, DOI 10.1177/0363546504266480
   Charosky S, 2012, SPINE, V37, P693, DOI 10.1097/BRS.0b013e31822ff5c1
   Devin CJ, 2012, J AM ACAD ORTHOP SUR, V20, P434, DOI 10.5435/JAAOS-20-07-434
   Esola MA, 1996, SPINE, V21, P71, DOI 10.1097/00007632-199601010-00017
   Fogel Guy R, 2003, Spine J, V3, P238, DOI 10.1016/S1529-9430(02)00453-9
   GELB DE, 1995, SPINE, V20, P1351, DOI 10.1097/00007632-199506000-00005
   Hothorn T, 2008, BIOMETRICAL J, V50, P346, DOI 10.1002/bimj.200810425
   Jackson RP, 2000, SPINE, V25, P575, DOI 10.1097/00007632-200003010-00008
   JACKSON RP, 1994, SPINE, V19, P1611, DOI 10.1097/00007632-199407001-00010
   Lafage V, 2008, SPINE, V33, P1572, DOI 10.1097/BRS.0b013e31817886a2
   Lafage V, 2009, SPINE, V34, pE599, DOI 10.1097/BRS.0b013e3181aad219
   Lazennec JY, 2007, HIP INT, V17, pS91
   Le Huec JC, 2015, INT ORTHOP, V39, P87, DOI 10.1007/s00264-014-2516-6
   LEWINNEK GE, 1978, J BONE JOINT SURG AM, V60, P217, DOI 10.2106/00004623-197860020-00014
   McGregor A H, 1997, Eur Spine J, V6, P308, DOI 10.1007/BF01142676
   McNamara M J, 1993, J Arthroplasty, V8, P273, DOI 10.1016/S0883-5403(06)80089-6
   OFFIERSKI CM, 1983, SPINE, V8, P316, DOI 10.1097/00007632-198304000-00014
   Parvizi J, 2010, CLIN ORTHOP RELAT R, V468, P1325, DOI 10.1007/s11999-010-1236-5
   Pateder Dhruv B, 2007, Am J Orthop (Belle Mead NJ), V36, P591
   Porter JL, 1997, SPINE, V22, P1508, DOI 10.1097/00007632-199707010-00017
   Prather H, 2012, SPINE J, V12, P363, DOI 10.1016/j.spinee.2011.11.002
   Saito J, 2012, SPINE, V37, P2089, DOI 10.1097/BRS.0b013e31825d213d
   Sariali E, 2009, HIP INT, V19, P257, DOI 10.1177/112070000901900312
   SAUNDERS WA, 1979, RHEUMATOL REHABIL, V18, P137, DOI 10.1093/rheumatology/18.3.137
   Sembrano JN, 2009, SPINE, V34, pE27, DOI 10.1097/BRS.0b013e31818b8882
   Thomas E, 1998, SPINE, V23, P343, DOI 10.1097/00007632-199802010-00011
   Thomas JS, 2008, EUR SPINE J, V17, P97, DOI 10.1007/s00586-007-0532-6
   Wong TKT, 2004, HUM MOVEMENT SCI, V23, P21, DOI 10.1016/j.humov.2004.03.004
NR 32
TC 32
Z9 33
U1 0
U2 4
PU SLACK INC
PI THOROFARE
PA 6900 GROVE RD, THOROFARE, NJ 08086 USA
SN 0147-7447
EI 1938-2367
J9 ORTHOPEDICS
JI Orthopedics
PD MAY-JUN
PY 2017
VL 40
IS 3
BP E520
EP E525
DI 10.3928/01477447-20170327-03
PG 6
WC Orthopedics
WE Science Citation Index Expanded (SCI-EXPANDED)
SC Orthopedics
GA FB1UY
UT WOS:000405930300023
PM 28358974
DA 2022-11-02
ER

PT J
AU Upadhyaya, CD
   Berven, S
   Mummaneni, PV
AF Upadhyaya, Cheerag D.
   Berven, Sigurd
   Mummaneni, Praveen V.
TI Spondylolisthesis following a pedicle subtraction osteotomy
SO NEUROSURGICAL FOCUS
LA English
DT Article
DE pedicle subtraction osteotomy; spondylolisthesis; deformity
ID COMPLICATIONS; OUTCOMES
AB Pedicle subtraction osteotomy (PSO) is a powerful technique for correcting a fixed sagittal plane deformity. The authors report the case of a 51-year-old man with a history of multiple prior lumbar operations, flat-back syndrome, thoracic kyphosis, and radiculopathy, who underwent deformity correction surgery with T3-S1 pedicle screw fixation and L-3 PSO. Progressive spondylolisthesis of the PSO segment associated with rod fracture then developed. The patient subsequently underwent anterior and posterior revision surgery. This case is a rare instance of spondylolisthesis following PSO. (DOI: 10.3171/2009.12.FOCUS09285)
C1 [Upadhyaya, Cheerag D.; Mummaneni, Praveen V.] Univ Calif San Francisco, Dept Neurol Surg, San Francisco, CA 94143 USA.
   [Berven, Sigurd] Univ Calif San Francisco, Dept Orthopaed Surg, San Francisco, CA 94143 USA.
RP Mummaneni, PV (通讯作者)，Univ Calif San Francisco, Dept Neurol Surg, 505 Parnassus Ave,Room M-780, San Francisco, CA 94143 USA.
EM vmum@aol.com
RI Upadhyaya, Cheerag/AAL-2848-2020
CR Buchowski JM, 2007, SPINE, V32, P2245, DOI 10.1097/BRS.0b013e31814b2d52
   Ikenaga M, 2007, J NEUROSURG-SPINE, V6, P330, DOI 10.3171/spi.2007.6.4.8
   Kim YJ, 2007, SPINE, V32, P2189, DOI 10.1097/BRS.0b013e31814b8371
   Mummaneni PV, 2008, NEUROSURGERY, V63, pA171, DOI 10.1227/01.NEU.0000325680.32776.82
   Murrey DB, 2002, SPINE, V27, P2338, DOI 10.1097/00007632-200211010-00006
   Yang BP, 2006, J NEUROSURG-SPINE, V5, P9, DOI 10.3171/spi.2006.5.1.9
NR 6
TC 57
Z9 59
U1 0
U2 1
PU AMER ASSOC NEUROLOGICAL SURGEONS
PI ROLLING MEADOWS
PA 5550 MEADOWBROOK DRIVE, ROLLING MEADOWS, IL 60008 USA
SN 1092-0684
J9 NEUROSURG FOCUS
JI Neurosurg. Focus
PD MAR
PY 2010
VL 28
IS 3
AR E16
DI 10.3171/2009.12.FOCUS09285
PG 3
WC Clinical Neurology; Surgery
WE Science Citation Index Expanded (SCI-EXPANDED)
SC Neurosciences & Neurology; Surgery
GA 562KK
UT WOS:000275048800016
PM 20192661
DA 2022-11-02
ER

PT J
AU Wang, TY
   Mehta, VA
   Gabr, M
   Sankey, EW
   Bwensa, A
   Goodwin, CR
   Karikari, IO
   Chi, JH
   Abd-El-Barr, MM
AF Wang, Timothy Y.
   Mehta, Vikram A.
   Gabr, Mostafa
   Sankey, Eric W.
   Bwensa, Alexia
   Goodwin, C. Rory
   Karikari, Isaac O.
   Chi, John H.
   Abd-El-Barr, Muhammad M.
TI Percutaneous Lumbar Interbody Fusion With an Expandable Titanium Cage
   Through Kambin's Triangle: A Case Series With Initial Clinical and
   Radiographic Results
SO INTERNATIONAL JOURNAL OF SPINE SURGERY
LA English
DT Article
DE expandable cage; Kambin's triangle; lumbar interbody fusion; minimally
   invasive surgery; percutaneous spinal fusion
ID PERIOPERATIVE OUTCOMES; SPINE SURGERY; COST-UTILITY; SPONDYLOLISTHESIS
AB Background: There has been an increased interest in lumbar interbody fusions through Kambin's triangle. In this study. we describe percutaneous access to the lumbar disc and insertion of an expandable titanium cage through Kambin's triangle without facetectomy. The objective of this study is to determine the feasibility as well as clinical and radiographical outcomes of completely percutaneous lumbar interbody fusion (percLIF) using an expandable titanium cage through Kambin's triangle.
   Methods: A retrospective review of patients undergoing single-level percLIF for grade 1 lumbar spondylolisthesis via Kambin's triangle using an expandable titanium cage was performed. Demographic information, Oswestry Disability Index (ODI), preoperative and postoperative radiographic factors, perioperative data, and complications were recorded. Fusion was assessed with 1-year postoperative computed tomography scan or lumbar spine x-ray and defined as bridging disc or posterolateral fusion without evidence of hardware fracture or perihardware lucency.
   Results: A total of 16 patients (3 males) were included in this study. Spondylolisthesis, anterior disc height. and posterior disc height were significantly improved at 6 weeks, 6 months, and 12 months, postoperatively (P < 0.05). ODI was significantly improved by 24.4% at 12 months postoperatively (P = 0.0036). One patient was readmitted within 30 days for pain control but otherwise there were no complications including permanent neurological injury, infection, deep vein thrombosis, pulmonary embolism, or cardiac events. Fifteen (93.8%) patients had radiographic fusion at their 1-year postoperative imaging.
   Conclusion: Our initial experiences have shown that percLIF can be performed using an expandable titanium cage through Kambin's triangle with excellent radiographic and clinical results. In this series. percLIF is a safe and clinically efficacious procedure for reducing grade 1 lumbar spondylolisthesis and improving radiculopathy. This procedure is completed percutaneously without the use of an endoscope.
C1 [Wang, Timothy Y.; Mehta, Vikram A.; Gabr, Mostafa; Sankey, Eric W.; Bwensa, Alexia; Goodwin, C. Rory; Karikari, Isaac O.; Abd-El-Barr, Muhammad M.] Duke Univ, Dept Neurosurg, Div Spine, Med Ctr, Durham, NC 27701 USA.
   [Chi, John H.] Harvard Med Sch, Brigham & Womens Hosp, Dept Neurosurg, Boston, MA 02115 USA.
RP Abd-El-Barr, MM (通讯作者)，Duke Univ, Med Ctr, Durham, NC 27710 USA.
EM m.abdelbarr@duke.edu
CR Ahn Y, 2011, EUR SPINE J, V20, P58, DOI 10.1007/s00586-010-1493-8
   Albert HB, 2008, MED HYPOTHESES, V70, P361, DOI 10.1016/j.mehy.2007.05.014
   Andersson GBJ, 1999, LANCET, V354, P581, DOI 10.1016/S0140-6736(99)01312-4
   Asher AL, 2018, NEUROSURG FOCUS, V44, DOI 10.3171/2017.10.FOCUS17554
   Butler AJ, 2019, NEUROSPINE, V16, P15, DOI 10.14245/ns.1938040.020
   Copay AG, 2008, SPINE J, V8, P968, DOI 10.1016/j.spinee.2007.11.006
   Ge DH, 2019, SPINE, V44, pE555, DOI 10.1097/BRS.0000000000002903
   Goldstein CL, 2016, J NEUROSURG-SPINE, V24, P416, DOI 10.3171/2015.2.SPINE14973
   Heo DH, 2017, NEUROSURG FOCUS, V43, DOI 10.3171/2017.5.FOCUS17146
   Hockley A, 2019, GLOB SPINE J, V9, P624, DOI 10.1177/2192568218822320
   KAMBIN P, 1983, CLIN ORTHOP RELAT R, P127
   Khalifeh JM, 2020, OPER NEUROSURG, V19, P518, DOI 10.1093/ons/opaa144
   Kim S, 2012, SPINE J, V12, P44, DOI 10.1016/j.spinee.2011.10.004
   Kolcun JPG, 2019, NEUROSURG FOCUS, V46, DOI 10.3171/2018.12.FOCUS18701
   Manchikanti L, 2004, BMC MUSCULOSKEL DIS, V5, DOI 10.1186/1471-2474-5-15
   Martin BI, 2019, SPINE, V44, P369, DOI 10.1097/BRS.0000000000002822
   Miyakoshi N, 2000, SPINE, V25, P1837, DOI 10.1097/00007632-200007150-00016
   Morgenstern C, 2020, CLIN SPINE SURG, V33, P40, DOI 10.1097/BSD.0000000000000827
   Morgenstern R, 2015, INT J SPINE SURG, V9, DOI 10.14444/2041
   Morgenstern Rudolf, 2007, SAS J, V1, P100, DOI 10.1016/SASJ-2007-0005-RR
   Mummaneni PV, 2017, NEUROSURG FOCUS, V43, DOI 10.3171/2017.5.FOCUS17188
   Parker SL, 2014, WORLD NEUROSURG, V82, P230, DOI 10.1016/j.wneu.2013.01.041
   Rabei R, 2019, SPINE, V44, P123, DOI 10.1097/BRS.0000000000002893
   Singh K, 2014, SPINE J, V14, P1694, DOI 10.1016/j.spinee.2013.10.053
   Skovrlj B, 2015, WORLD J ORTHOP, V6, P996, DOI 10.5312/wjo.v6.i11.996
   TAKEMITSU Y, 1988, SPINE, V13, P1317, DOI 10.1097/00007632-198811000-00019
   Telfeian AE, 2016, NEUROSURG FOCUS, V40, DOI 10.3171/2015.11.FOCUS15429
   Tumialan LM, 2019, WORLD NEUROSURG, V123, P402, DOI 10.1016/j.wneu.2018.10.221
   Wang MY, 2012, J SPINAL DISORD TECH, V25, P324, DOI 10.1097/BSD.0b013e318220be32
   Wu JL, 2018, BIOMED RES INT, V2018, DOI 10.1155/2018/5806037
   Yuan C, 2018, VIDEOSURGERY MINIINV, V13, P429, DOI 10.5114/wiitm.2018.77744
NR 31
TC 2
Z9 2
U1 0
U2 0
PU INT SOC ADVANCEMENT SPINE SURGERY-ISASS
PI WHEATON
PA 301 S COUNTY FARM RD, STE L, WHEATON, IL, UNITED STATES
EI 2211-4599
J9 INT J SPINE SURG
JI Int. J. Spine Surg.
PD DEC 1
PY 2021
VL 15
IS 6
BP 1133
EP 1141
DI 10.14444/8144
PG 9
WC Surgery
WE Emerging Sources Citation Index (ESCI)
SC Surgery
GA ZA8UF
UT WOS:000756431600011
PM 35086870
OA gold, Green Published
DA 2022-11-02
ER

PT J
AU Tsutsumimoto, T
   Shimogata, M
   Yoshimura, Y
   Misawa, H
AF Tsutsumimoto, Takahiro
   Shimogata, Mitsuhiko
   Yoshimura, Yasuo
   Misawa, Hiromichi
TI Union versus nonunion after posterolateral lumbar fusion: a comparison
   of long-term surgical outcomes in patients with degenerative lumbar
   spondylolisthesis
SO EUROPEAN SPINE JOURNAL
LA English
DT Article
DE lumbar spinal fusion; posterolateral lumbar fusion; lumbar canal
   stenosis; degenerative spondylolisthesis
ID SPINAL STENOSIS; DECOMPRESSIVE LAMINECTOMY; BONE REGROWTH; ARTHRODESIS;
   EXPLORATION; SEGMENT; DISEASE
AB It has been reported that in patients undergoing posterolateral lumbar fusion (PLF), the fusion status is not related to the short-term operative results. To determine whether the fusion status influences the long-term operative results of PLF, we retrospectively examined the surgical outcomes of uninstrumented PLF for a minimum of 8 years (average, 9.5 years), by comparing cases exhibiting union with those exhibiting nonunion. Uninstrumented PLF was performed for the treatment of lumbar canal stenosis (LCS) with degenerative spondylolisthesis. Since nine patients were lost to final follow-up, the study included 42 patients, and the follow-up rate was 82.4%. The mean age of the patients was 64.1 years (range 46-77 years). Eight patients exhibited fusion at the L3-4 level and 34 patients, at the L4-5 level. The fusion status was assessed using plain radiographs. The clinical outcomes were evaluated using the Japanese Orthopaedic Association (JOA) scores. Nonunion was noted in 26% (11/42) of the patients. There were no statistically significant differences between the groups exhibiting union and nonunion with respect to age, sex, preoperative JOA score, or preoperative lumbar instability. The union group achieved better operative results than the nonunion group at the 5-year and final follow-up (P = 0.006 and 0.008, respectively) although there was no significant difference in the percent recovery at 1 and 3-year follow-up (P = 0.515 and 0.506, respectively). A stepwise regression analysis revealed that the best combination of predictors for percent recovery at the time of final follow-up included the fusion status and the presence of comorbid disease. The results indicate that the fusion status following PLF is a critical factor influencing the long-term but not short-term operative results in the treatment of LCS with degenerative spondylolisthesis.
C1 [Tsutsumimoto, Takahiro; Shimogata, Mitsuhiko; Yoshimura, Yasuo; Misawa, Hiromichi] Yodakubo Hosp, Spine Ctr, Nagano 3860603, Japan.
RP Tsutsumimoto, T (通讯作者)，Yodakubo Hosp, Spine Ctr, 2857 Furumachi, Nagano 3860603, Japan.
EM takatsutsumimoto@ybb.ne.jp
CR Boden SD, 2002, SPINE, V27, pS26, DOI 10.1097/00007632-200208151-00007
   Carreon LY, 2007, SPINE, V32, P892, DOI 10.1097/01.brs.0000259808.47104.dd
   CHEN QX, 1994, SPINE, V19, P2144, DOI 10.1097/00007632-199410000-00003
   DUPUIS PR, 1985, SPINE, V10, P262, DOI 10.1097/00007632-198504000-00015
   ESSES SI, 1992, CLIN ORTHOP RELAT R, P87
   Fischgrund JS, 1997, SPINE, V22, P2807, DOI 10.1097/00007632-199712150-00003
   HERKOWITZ HN, 1991, J BONE JOINT SURG AM, V73A, P802, DOI 10.2106/00004623-199173060-00002
   HIRABAYASHI K, 1981, SPINE, V6, P354, DOI 10.1097/00007632-198107000-00005
   Izumida S, 1986, J JPN ORTHOP ASS, V60, P391
   Jonsson B, 1997, SPINE, V22, P2938, DOI 10.1097/00007632-199712150-00017
   KANT AP, 1995, SPINE, V20, P2313, DOI 10.1097/00007632-199511000-00009
   KATZ JN, 1991, J BONE JOINT SURG AM, V73A, P809, DOI 10.2106/00004623-199173060-00003
   Kornblum MB, 2004, SPINE, V29, P726, DOI 10.1097/01.BRS.0000119398.22620.92
   MARDJETKO SM, 1994, SPINE, V19, pS2256, DOI 10.1097/00007632-199410151-00002
   Nagaosa Y, 1998, SPINE, V23, P1447, DOI 10.1097/00007632-199807010-00004
   Park P, 2004, SPINE, V29, P1938, DOI 10.1097/01.brs.0000137069.88904.03
   Polly DW, 2005, SPINE, V30, pS44, DOI 10.1097/01.brs.0000174529.07959.c0
   POSTACCHINI F, 1992, J BONE JOINT SURG BR, V74, P862, DOI 10.1302/0301-620X.74B6.1447247
   Resnick DK, 2005, J NEUROSURG-SPINE, V2, P653, DOI 10.3171/spi.2005.2.6.0653
   Sengupta DK, 2005, SPINE, V30, pS71, DOI 10.1097/01.brs.0000155579.88537.8e
   Tajima N, 2004, J ORTHOP SCI, V9, P327, DOI 10.1007/s00776-004-0773-8
   Trief PM, 2006, SPINE, V31, P823, DOI 10.1097/01.brs.0000206362.03950.5b
   Zheng FY, 2001, J SPINAL DISORD, V14, P518, DOI 10.1097/00002517-200112000-00011
NR 23
TC 62
Z9 64
U1 0
U2 2
PU SPRINGER
PI NEW YORK
PA 233 SPRING ST, NEW YORK, NY 10013 USA
SN 0940-6719
J9 EUR SPINE J
JI Eur. Spine J.
PD AUG
PY 2008
VL 17
IS 8
BP 1107
EP 1112
DI 10.1007/s00586-008-0695-9
PG 6
WC Clinical Neurology; Orthopedics
WE Science Citation Index Expanded (SCI-EXPANDED)
SC Neurosciences & Neurology; Orthopedics
GA 333ZH
UT WOS:000258191600015
PM 18536941
OA Green Published
DA 2022-11-02
ER

PT J
AU Postacchini, F
AF Postacchini, F
TI Spine update - Surgical management of lumbar spinal stenosis
SO SPINE
LA English
DT Article
DE degenerative scoliosis; degenerative spondylolisthesis; lumbar stenosis;
   surgery
ID BONE REGROWTH; SURGERY; DECOMPRESSION; LAMINECTOMY; SCOLIOSIS
AB Lumbar stenosis includes various forms of constriction of the spinal canal or the intervertebral foramen. Stenosis may be present in isolation, with or without a disc bulge or herniation, or can be associated with degenerative spondylolisthesis or degenerative scoliosis. This article analyzes the indication for surgery and the methods and outcomes of operative treatment in central, lateral, and foraminal stenosis either isolated or associated with other conditions. The factors that most affect outcome are correct indications for surgery and adequate technique. At present, 70-80% of patients have a satisfactory result from surgery, but the outcome tends to deteriorate in the long term.
C1 Univ Rome La Sapienza, Clin Ortoped, Dept Orthopaed Surg, I-00185 Rome, Italy.
RP Postacchini, F (通讯作者)，Univ Rome La Sapienza, Clin Ortoped, Dept Orthopaed Surg, P le Aldo Moro 5, I-00185 Rome, Italy.
CR Airaksinen O, 1997, SPINE, V22, P2278, DOI 10.1097/00007632-199710010-00016
   ARYANPUR J, 1990, NEUROSURGERY, V26, P429, DOI 10.1227/00006123-199003000-00009
   CHEN QX, 1994, SPINE, V19, P2144, DOI 10.1097/00007632-199410000-00003
   CINOTTI G, 1994, J BONE JOINT SURG BR, V76B, P215, DOI 10.1302/0301-620X.76B2.8113279
   CROCK HV, 1981, J BONE JOINT SURG BR, V63, P487, DOI 10.1302/0301-620X.63B4.7298672
   GROB D, 1995, J BONE JOINT SURG AM, V77A, P1036, DOI 10.2106/00004623-199507000-00009
   GRUBB SA, 1994, SPINE, V19, P1619, DOI 10.1097/00007632-199407001-00011
   HERKOWITZ HN, 1991, J BONE JOINT SURG AM, V73A, P802, DOI 10.2106/00004623-199173060-00002
   HERRON LD, 1991, J SPINAL DISORD, V4, P26
   JONSSON B, 1994, SPINE, V19, P2381
   Jonsson B, 1997, SPINE, V22, P2938, DOI 10.1097/00007632-199712150-00017
   Katz JN, 1996, SPINE, V21, P92, DOI 10.1097/00007632-199601010-00022
   KATZ JN, 1991, J BONE JOINT SURG AM, V73A, P809, DOI 10.2106/00004623-199173060-00003
   MARCHESI DG, 1992, SPINE, V17, pS304
   MARDJETKO SM, 1994, SPINE, V19, P22575
   POSTACCHINI F, 1993, J BONE JOINT SURG BR, V75, P386, DOI 10.1302/0301-620X.75B3.8496205
   POSTACCHINI F, 1992, J BONE JOINT SURG BR, V74, P862, DOI 10.1302/0301-620X.74B6.1447247
   Postacchini F, 1983, Ital J Orthop Traumatol, V9, P339
   POSTACCHINI F, 1993, ACTA ORTHOP SCAND, V64, P78, DOI 10.3109/17453679309160127
   POSTACCHINI F, 1989, LUMBAR SPINAL STENOS
   TURNER JA, 1992, SPINE, V17, P1, DOI 10.1097/00007632-199201000-00001
NR 21
TC 93
Z9 109
U1 0
U2 3
PU LIPPINCOTT WILLIAMS & WILKINS
PI PHILADELPHIA
PA 530 WALNUT ST, PHILADELPHIA, PA 19106-3621 USA
SN 0362-2436
J9 SPINE
JI SPINE
PD MAY 15
PY 1999
VL 24
IS 10
BP 1043
EP 1047
DI 10.1097/00007632-199905150-00020
PG 5
WC Clinical Neurology; Orthopedics
WE Science Citation Index Expanded (SCI-EXPANDED)
SC Neurosciences & Neurology; Orthopedics
GA 194JX
UT WOS:000080190000023
PM 10332799
DA 2022-11-02
ER

PT B
AU Guyer, RD
   Ohnmeiss, DD
   Strauss, KR
AF Guyer, Richard D.
   Ohnmeiss, Donna D.
   Strauss, Kevin R.
BE Szpalski, M
   Gunzburg, R
   Rydevik, BL
   LeHuec, JC
   Mayer, HM
TI Overview of Pedicle Screw-Based Posterior Dynamic Stabilization Systems
SO SURGERY FOR LOW BACK PAIN
LA English
DT Article; Book Chapter
ID GRAF LIGAMENTOPLASTY PROCEDURE; LUMBAR SPINAL STENOSIS; LOW-BACK-PAIN;
   DEGENERATIVE SPONDYLOLISTHESIS; POSTEROLATERAL FUSION;
   CLINICAL-EXPERIENCE; SURGICAL-TREATMENT; DECOMPRESSION; ADJACENT;
   DISEASE
C1 [Guyer, Richard D.; Ohnmeiss, Donna D.] Texas Back Inst, Res Fdn, Plano, TX 75093 USA.
   [Strauss, Kevin R.] K2M Inc, Leesburg, VA USA.
RP Guyer, RD (通讯作者)，Texas Back Inst, Res Fdn, 6020 W Parker Rd 200, Plano, TX 75093 USA.
EM rguyer@texasback.com; dohnmeiss@texasback.com
CR ATTENBOROUGH CG, 1975, J BONE JOINT SURG BR, V57, P283, DOI 10.1302/0301-620X.57B3.283
   Brechbuhler D, 1998, ACTA NEUROCHIR, V140, P521, DOI 10.1007/s007010050135
   DAVIS R, 2008, 24 MONTH RESULTS PRO
   DONALD G, 2008, IN VITRO BIOMECHANIC
   EKMAN P, 2008, PROSPECTIVE RANDOMIZ
   Gardner A, 2000, SPINE, V25, P273, DOI 10.1097/00007632-200001150-00024
   Goel Vijay K, 2007, SAS J, V1, P55, DOI 10.1016/SASJ-2006-0008-RR
   Grevitt M P, 1995, Eur Spine J, V4, P169, DOI 10.1007/BF00298241
   Grob D, 2005, SPINE, V30, P324, DOI 10.1097/01.brs.0000152584.46266.25
   GUIGUI P, 1994, REV CHIR ORTHOP, V80, P681
   GUYER RD, 2007, NONFUSION TECHNOLOGI, P221
   Hadlow SV, 1998, SPINE, V23, P1172, DOI 10.1097/00007632-199805150-00020
   Harrop JS, 2008, SPINE, V33, P1701, DOI 10.1097/BRS.0b013e31817bb956
   Highsmith Jason M, 2007, Neurosurg Focus, V22, pE11
   Huang Russel C, 2006, Spine J, V6, P242, DOI 10.1016/j.spinee.2005.04.013
   Kanayama M, 2001, J NEUROSURG, V95, P5, DOI 10.3171/spi.2001.95.1.0005
   Kim Young-Soo, 2007, Neurosurg Focus, V22, pE10
   Konno S, 2000, SPINE, V25, P1533, DOI 10.1097/00007632-200006150-00012
   LEE CK, 1984, SPINE, V9, P574, DOI 10.1097/00007632-198409000-00007
   LEE CK, 1988, SPINE, V13, P375, DOI 10.1097/00007632-198803000-00029
   Lee SE, 2008, J KOREAN NEUROSURG S, V43, P221, DOI 10.3340/jkns.2008.43.5.221
   Madan S, 2003, EUR SPINE J, V12, P361, DOI 10.1007/s00586-002-0488-5
   Mandigo Christopher E, 2007, Neurosurg Focus, V22, pE9
   McAfee Paul, 2007, Neurosurg Focus, V22, pE13
   MCAFEE PC, 1991, SPINE, V16, pS190, DOI 10.1097/00007632-199106001-00003
   MCAFEE PC, 1989, SPINE, V14, P919, DOI 10.1097/00007632-198909000-00003
   Putzier M, 2005, SPINE, V30, pE109, DOI 10.1097/01.brs.0000154630.79887.ef
   SACHS B, 2008, TOTAL FACET ARTHROPL
   Schnake KJ, 2006, SPINE, V31, P442, DOI 10.1097/01.brs.0000200092.49001.6e
   Scott-Young Matthew, 2007, Neurosurg Focus, V22, pE14
   Sengupta DK, 2005, NEUROL INDIA, V53, P466, DOI 10.4103/0028-3886.22614
   Stoll TM, 2002, EUR SPINE J, V11, pS170, DOI 10.1007/s00586-002-0438-2
   Wurgler-Hauri CC, 2008, SPINE, V33, pE66, DOI 10.1097/BRS.0b013e31816245c0
NR 33
TC 0
Z9 0
U1 0
U2 0
PU SPRINGER
PI NEW YORK
PA 233 SPRING STREET, NEW YORK, NY 10013, UNITED STATES
BN 978-3-642-04546-2
PY 2010
BP 221
EP 226
DI 10.1007/978-3-642-04547-9_5.7
D2 10.1007/978-3-642-04547-9
PG 6
WC Surgery
WE Book Citation Index– Science (BKCI-S)
SC Surgery
GA BPH02
UT WOS:000278835600031
DA 2022-11-02
ER

PT J
AU Tsuji, T
   Watanabe, K
   Hosogane, N
   Fujita, N
   Ishii, K
   Chiba, K
   Toyama, Y
   Nakamura, M
   Matsumoto, M
AF Tsuji, Takashi
   Watanabe, Kota
   Hosogane, Naobumi
   Fujita, Nobuyuki
   Ishii, Ken
   Chiba, Kazuhiro
   Toyama, Yoshiaki
   Nakamura, Masaya
   Matsumoto, Morio
TI Risk factors of radiological adjacent disc degeneration with lumbar
   interbody fusion for degenerative spondylolisthesis
SO JOURNAL OF ORTHOPAEDIC SCIENCE
LA English
DT Article
ID TERM-FOLLOW-UP; SEGMENT DISEASE; SPINE FUSION
AB Background: Although various risk factors have been reported for adjacent segment degeneration after lumbar fusion, the exact mechanisms and risk factors related to adjacent segment degeneration have not been clear. The present study was conducted to evaluate the risk factors for radiological adjacent segment degeneration in patients surgically treated for single-level L4 spondylolisthesis focusing on a single pathology, a specific fusion level, at a set interval.
   Methods: We assessed preoperative and five-year postoperative radiographs for 72 patients who underwent L4-5 anterior or posterior lumbar interbody fusion for single-level L4 degenerative spondylolisthesis. Adjacent segment degeneration was defined as imaging evidence of one or more of the following conditions at L1-2, L2-3, or L3-4: 1) a loss of more than 20% of the preoperative disc height, 2) anterolisthesis or retrolisthesis greater than 3 mm, 3) or osteophyte formation greater than 3 mm.
   Results: We found adjacent segment degeneration in 21 patients, with 31 discs affected. Multiple logistic regression analysis identified the following significant independent risk factors for adjacent segment degeneration: female gender (odds ratio 10.80; 95% confidence interval 1.20-96.89), posterior lumbar interbody fusion (odds ratio 7.70; 95% confidence interval 1.82-32.66), and pre-existing disc degeneration (odds ratio 12.29; 95% confidence interval 1.69-89.27).
   Conclusions: Female gender, posterior lumbar interbody fusion, and pre-existing disc degeneration were significant independent risk factors for radiologically diagnosed adjacent segment degeneration in patients treated for L4 degenerative spondylolisthesis by interbody lumbar fusion. (C) 2015 The Japanese Orthopaedic Association. Published by Elsevier B.V. All rights reserved.
C1 [Tsuji, Takashi; Fujita, Nobuyuki; Ishii, Ken; Toyama, Yoshiaki; Nakamura, Masaya; Matsumoto, Morio] Keio Univ, Sch Med, Dept Orthopaed Surg, Shinjuku Ku, 35 Shinanomachi, Tokyo 1608582, Japan.
   [Watanabe, Kota] Keio Univ, Sch Med, Dept Adv Treatment Spine & Spinal Cord Disorders, Shinjuku Ku, 35 Shinanomachi, Tokyo 1608582, Japan.
   [Hosogane, Naobumi; Chiba, Kazuhiro] Natl Def Med Coll, Dept Orthopaed Surg, 3-2 Namiki, Tokorozawa, Saitama 3598513, Japan.
RP Matsumoto, M (通讯作者)，Keio Univ, Sch Med, Dept Orthopaed Surg, Shinjuku Ku, 35 Shinanomachi, Tokyo 1608582, Japan.
EM morio@a5.keio.jp
RI Nakamura, Masaya/K-4111-2013
OI ISHII, KEN/0000-0003-0094-7918; , Takashi/0000-0002-0878-3623
CR ANDERSON CE, 1956, J BONE JOINT SURG AM, V38, P1142, DOI 10.2106/00004623-195638050-00019
   Etebar S, 1999, J NEUROSURG, V90, P163, DOI 10.3171/spi.1999.90.2.0163
   Goto Keisuke, 2003, J Orthop Sci, V8, P577, DOI 10.1007/s00776-003-0675-1
   Kaito T, 2010, J NEUROSURG-SPINE, V12, P671, DOI 10.3171/2009.12.SPINE08823
   Kumar MN, 2001, EUR SPINE J, V10, P314, DOI 10.1007/s005860000239
   Kumar MN, 2001, EUR SPINE J, V10, P309, DOI 10.1007/s005860000207
   Lawrence BD, 2012, SPINE, V37, pS123, DOI 10.1097/BRS.0b013e31826d60d8
   Min JH, 2007, J NEUROSURG-SPINE, V7, P21, DOI 10.3171/SPI-07/07/021
   Nakai S, 1999, J SPINAL DISORD, V12, P293
   Park P, 2004, SPINE, V29, P1938, DOI 10.1097/01.brs.0000137069.88904.03
   Rothenfluh DA, 2015, EUR SPINE J, V24, P1251, DOI 10.1007/s00586-014-3454-0
   Senteler M, 2014, EUR SPINE J, V23, P1384, DOI 10.1007/s00586-013-3132-7
   UNANDER-SCHARIN L, 1950, Acta Orthop Scand, V19, P536
   WEINHOFFER SL, 1995, SPINE, V20, P526, DOI 10.1097/00007632-199503010-00004
   Yang JY, 2008, SPINE, V33, P503, DOI 10.1097/BRS.0b013e3181657dc3
   Yee TJ, 2014, J CLIN NEUROSCI, V21, P1796, DOI 10.1016/j.jocn.2014.03.010
NR 16
TC 16
Z9 21
U1 0
U2 7
PU SPRINGER JAPAN KK
PI TOKYO
PA CHIYODA FIRST BLDG EAST, 3-8-1 NISHI-KANDA, CHIYODA-KU, TOKYO, 101-0065,
   JAPAN
SN 0949-2658
EI 1436-2023
J9 J ORTHOP SCI
JI J. Orthop. Sci.
PD MAR
PY 2016
VL 21
IS 2
BP 133
EP 137
DI 10.1016/j.jos.2015.12.007
PG 5
WC Orthopedics
WE Science Citation Index Expanded (SCI-EXPANDED)
SC Orthopedics
GA DI5PT
UT WOS:000373551800006
PM 26727309
DA 2022-11-02
ER

PT J
AU Kim, JK
   Moon, BG
   Kim, DR
   Kim, JS
AF Kim, Jin Kwon
   Moon, Byung Gwan
   Kim, Deok Ryeng
   Kim, Joo Seung
TI Postoperative Flat Back : Contribution of Posterior Accessed Lumbar
   Interbody Fusion and Spinopelvic Parameters
SO JOURNAL OF KOREAN NEUROSURGICAL SOCIETY
LA English
DT Article
DE Spinal curvatures; Spinal fusion; Postoperative complication; Flat back
AB Objective : Posterior accessed lumbar interbody fusion (PALIF) has a clear objective to restore disc height and spinal alignment but surgeons may occasionally face the converse situation and lose lumbar lordosis. We analyzed retrospective data for factors contributing to a postoperative flat back.
   Methods : A total of 105 patients who underwent PALIF for spondylolisthesis and stenosis were enrolled. The patients were divided according to surgical type [posterior lumbar inter body fusion (PLIF) vs. unilateral transforaminal lumbar interbody fusion (TLIF)], number of levels (single vs. multiple), and diagnosis (spondylolisthesis vs. stenosis). We measured perioperative index level lordosis, lumbar lordosis, pelvic tilt, sacral slope, pelvic incidence, and disc height in standing lateral radiographs. The change and variance in each parameter and comparative group were analyzed with the paired and Student t-test (p<0.05), correlation coefficient, and regression analysis.
   Results : A Significant perioperative reduction was observed in index-level lordosis following TLIF at the single level and in patients with spondylolisthesis (p=0.002,,G=0.005). Pelvic tilt and sacral slope were significantly restored following PLIF multilevel surgery (p=0.009, p=0.003). Sacral slope variance was highly sensitive to perioperative variance of index level lordosis in high sacral sloped pelvis. Perioperative variance of index level lordosis was positively correlated with disc height variance (R-2=0.286, p=0.0005).
   Conclusion : Unilateral TLIF has the potential to cause postoperative flat back. PLIF is more reliable than unilateral TLIF to restore spinopelvic parameters following multilevel surgery and spondylolisthesis. A high sacral sloped pelvis is more vulnerable to PALIF in terms of a postoperative flat back.
C1 [Kim, Jin Kwon; Moon, Byung Gwan; Kim, Deok Ryeng; Kim, Joo Seung] Eulji Univ, Coll Med, Eulji Gen Hosp, Dept Neurosurg, Seoul 139872, South Korea.
RP Moon, BG (通讯作者)，Eulji Univ, Coll Med, Eulji Gen Hosp, Dept Neurosurg, 14 Hangeulbiseok Gil, Seoul 139872, South Korea.
EM nsdrmbg@hanmail.net
CR Barrey C., 2011, EUR SPINE J, V20, P1, DOI 10.1007/s00586-011-1930-3
   Bourghli A, 2011, Eur Spine J, V20 Suppl 5, P663, DOI 10.1007/s00586-011-1934-z
   Chaleat-Valayer Emmanuelle, 2011, Eur Spine J, V20 Suppl 5, P634, DOI 10.1007/s00586-011-1931-2
   Cole CD, 2009, CURR REV MUSCULOSKE, V2, P118, DOI 10.1007/s12178-009-9053-8
   Driscoll C, 2011, EUR SPINE J, V20, P1711, DOI [10.1007/s00586-011-1801-y, 10.1007/s00586-011-1932-1]
   Farcy JPC, 1997, SPINE, V22, P2452, DOI 10.1097/00007632-199710150-00025
   HERKOWITZ HN, 1991, J BONE JOINT SURG AM, V73A, P802, DOI 10.2106/00004623-199173060-00002
   Kim Chang Hyun, 2006, [Journal of Korean Neurosurgical Society, 대한신경외과학회지], V40, P84
   Kim YT, 1998, J KOREAN ORTHOP ASS, V33, P1627
   LAGRONE MO, 1988, J BONE JOINT SURG AM, V70A, P569, DOI 10.2106/00004623-198870040-00014
   Lazennec Jean-Yves, 2011, Eur Spine J, V20 Suppl 5, P686, DOI 10.1007/s00586-011-1937-9
   Lazennec JY, 2000, EUR SPINE J, V9, P47, DOI 10.1007/s005860050008
   Le Huec J C, 2011, Eur Spine J, V20 Suppl 5, P699, DOI 10.1007/s00586-011-1938-8
   Le Huec J C, 2011, Eur Spine J, V20 Suppl 5, P556, DOI 10.1007/s00586-011-1943-y
   Le Huec J C, 2011, Eur Spine J, V20 Suppl 5, P564, DOI 10.1007/s00586-011-1940-1
   Le Huec J C, 2011, Eur Spine J, V20 Suppl 5, P669, DOI 10.1007/s00586-011-1935-y
   LOMBARDI JS, 1985, SPINE, V10, P821, DOI 10.1097/00007632-198511000-00008
   Mac-Thiong Jean-Marc, 2011, Eur Spine J, V20 Suppl 5, P572, DOI 10.1007/s00586-011-1923-2
   Morvan Gerard, 2011, Eur Spine J, V20 Suppl 5, P602, DOI 10.1007/s00586-011-1927-y
   Obeid Ibrahim, 2011, Eur Spine J, V20 Suppl 5, P681, DOI 10.1007/s00586-011-1936-x
   Pellet N, 2011, Eur Spine J, V20 Suppl 5, P647, DOI 10.1007/s00586-011-1933-0
   Roussouly P, 2011, EUR SPINE J S5, V20, P578, DOI [DOI 10.1007/S00586-011-1924-1, 10.1007/s00586-011-1924-1]
   Sergides I G, 2011, Eur Spine J, V20 Suppl 5, P591, DOI 10.1007/s00586-011-1926-z
   Suk KS, 1999, J KOREAN SOC SPINE S, V6, P397
   Suk SI, 1997, SPINE, V22, P210, DOI 10.1097/00007632-199701150-00016
   Suk SI, 1976, SPINE, V22, P210
NR 26
TC 5
Z9 5
U1 0
U2 3
PU KOREAN NEUROSURGICAL SOC
PI SEOUL
PA BLDG B, #402, 27, CHILPAE-RO, JUNG-GU, SEOUL, 04511, SOUTH KOREA
SN 2005-3711
EI 1598-7876
J9 J KOREAN NEUROSURG S
JI J. Korean. Neurosurg. Soc.
PD OCT
PY 2014
VL 56
IS 4
BP 315
EP 322
DI 10.3340/jkns.2014.56.4.315
PG 8
WC Clinical Neurology; Surgery
WE Science Citation Index Expanded (SCI-EXPANDED)
SC Neurosciences & Neurology; Surgery
GA AS5KC
UT WOS:000344308900005
PM 25371781
OA gold, Green Published
DA 2022-11-02
ER

PT J
AU Lehnen, NC
   Haase, R
   Faber, J
   Ruber, T
   Vatter, H
   Radbruch, A
   Schmeel, FC
AF Lehnen, Nils Christian
   Haase, Robert
   Faber, Jennifer
   Ruber, Theodor
   Vatter, Hartmut
   Radbruch, Alexander
   Schmeel, Frederic Carsten
TI Detection of Degenerative Changes on MR Images of the Lumbar Spine with
   a Convolutional Neural Network: A Feasibility Study
SO DIAGNOSTICS
LA English
DT Article
DE deep learning; lumbar spine; MRI; automated reading; diagnostic
   performance; disc protrusion; disc bulging; spinal canal stenosis; nerve
   root compression; spondylolisthesis
ID SEGMENTATION; PERFORMANCE; SYSTEM; MANAGEMENT; STENOSIS
AB Our objective was to evaluate the diagnostic performance of a convolutional neural network (CNN) trained on multiple MR imaging features of the lumbar spine, to detect a variety of different degenerative changes of the lumbar spine. One hundred and forty-six consecutive patients underwent routine clinical MRI of the lumbar spine including T2-weighted imaging and were retrospectively analyzed using a CNN for detection and labeling of vertebrae, disc segments, as well as presence of disc herniation, disc bulging, spinal canal stenosis, nerve root compression, and spondylolisthesis. The assessment of a radiologist served as the diagnostic reference standard. We assessed the CNN's diagnostic accuracy and consistency using confusion matrices and McNemar's test. In our data, 77 disc herniations (thereof 46 further classified as extrusions), 133 disc bulgings, 35 spinal canal stenoses, 59 nerve root compressions, and 20 segments with spondylolisthesis were present in a total of 888 lumbar spine segments. The CNN yielded a perfect accuracy score for intervertebral disc detection and labeling (100%), and moderate to high diagnostic accuracy for the detection of disc herniations (87%; 95% CI: 0.84, 0.89), extrusions (86%; 95% CI: 0.84, 0.89), bulgings (76%; 95% CI: 0.73, 0.78), spinal canal stenoses (98%; 95% CI: 0.97, 0.99), nerve root compressions (91%; 95% CI: 0.89, 0.92), and spondylolisthesis (87.61%; 95% CI: 85.26, 89.21), respectively. Our data suggest that automatic diagnosis of multiple different degenerative changes of the lumbar spine is feasible using a single comprehensive CNN. The CNN provides high diagnostic accuracy for intervertebral disc labeling and detection of clinically relevant degenerative changes such as spinal canal stenosis and disc extrusion of the lumbar spine.
C1 [Lehnen, Nils Christian; Haase, Robert; Radbruch, Alexander; Schmeel, Frederic Carsten] Rheinische Friedrich Wilhelms Univ Bonn, Univ Hosp Bonn, Dept Neuroradiol, D-53127 Bonn, Germany.
   [Lehnen, Nils Christian; Haase, Robert; Radbruch, Alexander; Schmeel, Frederic Carsten] German Ctr Neurodegenerat Dis, Res Grp Clin Neuroimaging, D-53127 Bonn, Germany.
   [Faber, Jennifer] Rheinische Friedrich Wilhelms Univ Bonn, Univ Hosp Bonn, Dept Neurol, D-53127 Bonn, Germany.
   [Ruber, Theodor] Rheinische Friedrich Wilhelms Univ Bonn, Univ Hosp Bonn, Dept Epileptol, D-53127 Bonn, Germany.
   [Vatter, Hartmut] Rheinische Friedrich Wilhelms Univ Bonn, Univ Hosp Bonn, Dept Neurosurg, D-53127 Bonn, Germany.
RP Schmeel, FC (通讯作者)，Rheinische Friedrich Wilhelms Univ Bonn, Univ Hosp Bonn, Dept Neuroradiol, D-53127 Bonn, Germany.; Schmeel, FC (通讯作者)，German Ctr Neurodegenerat Dis, Res Grp Clin Neuroimaging, D-53127 Bonn, Germany.
EM nils.lehnen@ukbonn.de; robert.haase@ukbonn.de; jennifer.faber@ukbonn.de;
   theodor.rueber@ukbonn.de; Hartmut.vatter@ukbonn.de;
   alexander.radbruch@ukbonn.de; Carsten.Schmeel@ukbonn.de
RI Radbruch, Alexander/ABA-6277-2021
OI Ruber, Theodor/0000-0002-6180-7671; Schmeel,
   Frederic/0000-0003-0985-1517; Haase, Robert/0000-0001-6029-4192;
   Radbruch, Alexander/0000-0001-6238-6525
CR Abbafati C, 2020, LANCET, V396, P1204, DOI 10.1016/S0140-6736(20)30925-9
   [Anonymous], Up-to-Date Results of the IVDM3Seg Segmentation Challenge
   Bengio, 2013, DIFFICULTY TRAINING, DOI DOI 10.1109/72.279181
   Cai YL, 2017, PROC SPIE, V10133, DOI 10.1117/12.2254072
   Cai YL, 2015, IEEE T MED IMAGING, V34, P1676, DOI 10.1109/TMI.2015.2392054
   Cummins J, 2006, SPINE, V31, P806, DOI 10.1097/01.brs.0000207473.09030.0d
   Del Giudice F, 2020, CANCERS, V12, DOI 10.3390/cancers12102994
   Del Giudice F, 2020, BJU INT, V126, P610, DOI 10.1111/bju.15188
   Del Giudice F, 2020, EUR UROL, V77, P101, DOI 10.1016/j.eururo.2019.09.029
   England JR, 2019, AM J ROENTGENOL, V212, P513, DOI 10.2214/AJR.18.20490
   Fardon DF, 2014, SPINE J, V14, P2525, DOI 10.1016/j.spinee.2014.04.022
   Fu MC, 2014, SPINE J, V14, P2442, DOI 10.1016/j.spinee.2014.03.010
   Galbusera F, 2019, EUR SPINE J, V28, P951, DOI 10.1007/s00586-019-05944-z
   Gaonkar B, 2019, RADIOL-ARTIF INTELL, V1, DOI 10.1148/ryai.2019180037
   Georgiev N., 2018, INT WORKSH CHALL COM, P154
   Glocker B, 2012, LECT NOTES COMPUT SC, V7512, P590, DOI 10.1007/978-3-642-33454-2_73
   Glorot X., 2010, P 13 INT C ART INT S, P249, DOI DOI 10.1177/1753193409103364.
   Guen YL, 2011, SKELETAL RADIOL, V40, P1033, DOI 10.1007/s00256-011-1102-x
   Han ZY, 2018, MED IMAGE ANAL, V50, P23, DOI 10.1016/j.media.2018.08.005
   He KM, 2016, PROC CVPR IEEE, P770, DOI 10.1109/CVPR.2016.90
   Jamaludin A, 2017, EUR SPINE J, V26, P1374, DOI 10.1007/s00586-017-4956-3
   Jaremko JL, 2001, SPINE, V26, P1583, DOI 10.1097/00007632-200107150-00017
   Jeon M, 2020, APPL SCI-BASEL, V10, DOI 10.3390/app10062096
   Kelm BM, 2013, MED IMAGE ANAL, V17, P1283, DOI 10.1016/j.media.2012.09.007
   Kim DW, 2019, KOREAN J RADIOL, V20, DOI 10.3348/kjr.2019.0025
   Kim K, 2018, SCI REP-UK, V8, DOI 10.1038/s41598-018-31486-3
   Kim S, 2018, APPL SCI-BASEL, V8, DOI 10.3390/app8091656
   Klinder T, 2009, MED IMAGE ANAL, V13, P471, DOI 10.1016/j.media.2009.02.004
   Koslosky E, 2020, CLIN ORTHOP RELAT R, V478, P1125, DOI 10.1097/CORR.0000000000001153
   Kuhn M, 2008, J STAT SOFTW, V28, P1, DOI 10.18637/jss.v028.i05
   Law MWK, 2013, MED IMAGE ANAL, V17, P43, DOI 10.1016/j.media.2012.06.006
   LeCun Y, 1997, INT CONF ACOUST SPEE, P151, DOI 10.1109/ICASSP.1997.599580
   Lin TY, 2014, LECT NOTES COMPUT SC, V8693, P740, DOI 10.1007/978-3-319-10602-1_48
   Lundervold AS, 2019, Z MED PHYS, V29, P102, DOI 10.1016/j.zemedi.2018.11.002
   Ma J, 2010, LECT NOTES COMPUT SC, V6361, P19
   McDonald RJ, 2015, ACAD RADIOL, V22, P1191, DOI 10.1016/j.acra.2015.05.007
   Pacile S, 2020, RADIOL-ARTIF INTELL, V2, DOI 10.1148/ryai.2020190208
   Park SH, 2018, RADIOLOGY, V286, P800, DOI 10.1148/radiol.2017171920
   Patel ND, 2016, J AM COLL RADIOL, V13, P1069, DOI 10.1016/j.jacr.2016.06.008
   Peng ZG, 2005, P ANN INT IEEE EMBS, P2527
   Rao D, 2018, J CLIN IMAG SCI, V8, DOI 10.4103/jcis.JCIS_16_18
   Ronneberger O, 2015, LECT NOTES COMPUT SC, V9351, P234, DOI 10.1007/978-3-319-24574-4_28
   Sekuboyina A., 2020, RADIOL ARTIF INTELL, V2, DOI [10.1148/ryai.2020190074, DOI 10.1148/RYAI.2020190074]
   Ting DSW, 2017, JAMA-J AM MED ASSOC, V318, P2211, DOI 10.1001/jama.2017.18152
   Vu T, 2019, LECT NOTES COMPUT SC, V11133, P243, DOI 10.1007/978-3-030-11021-5_16
   Won D, 2020, SPINE, V45, P804, DOI 10.1097/BRS.0000000000003377
   Zhou YJ, 2019, J DIGIT IMAGING, V32, P513, DOI 10.1007/s10278-018-0130-7
NR 47
TC 5
Z9 5
U1 5
U2 25
PU MDPI
PI BASEL
PA ST ALBAN-ANLAGE 66, CH-4052 BASEL, SWITZERLAND
EI 2075-4418
J9 DIAGNOSTICS
JI Diagnostics
PD MAY
PY 2021
VL 11
IS 5
AR 902
DI 10.3390/diagnostics11050902
PG 16
WC Medicine, General & Internal
WE Science Citation Index Expanded (SCI-EXPANDED)
SC General & Internal Medicine
GA SH0QY
UT WOS:000653843700001
PM 34069362
OA gold, Green Published
DA 2022-11-02
ER

PT J
AU CHIMENTO, GF
   RICCIARDI, JE
   WHITECLOUD, TS
AF CHIMENTO, GF
   RICCIARDI, JE
   WHITECLOUD, TS
TI INTRASPINAL EXTRADURAL GANGLION CYST
SO JOURNAL OF SPINAL DISORDERS
LA English
DT Article
DE GANGLION CYST; SPONDYLOLISTHESIS; RADICULAR PAIN
AB Occurrence of ganglion cysts in the spine is extremely rare. Common symptoms include intermittent lumbar pain and pain at night. Neurological examination to distinguish from other etiologies of radicular pain may be difficult. The L4-L5 level is the most common sight of occurrence. Radiographically, degenerative changes, particularly spondylolisthesis, are a common finding. MRI appearance of the cysts is variable, according to the composition of the cyst. A ganglion cyst should be considered in the differential of radicular pain in the presence of degenerative changes of the lumbar spine.
C1 TULANE UNIV,SCH MED,DEPT ORTHOPAED SURG,NEW ORLEANS,LA 70122.
RI Chimento, George/A-5797-2011
OI Chimento, George/0000-0001-7507-5662
NR 0
TC 20
Z9 20
U1 0
U2 0
PU LIPPINCOTT-RAVEN PUBL
PI PHILADELPHIA
PA 227 EAST WASHINGTON SQ, PHILADELPHIA, PA 19106
SN 0895-0385
J9 J SPINAL DISORD
JI J. Spinal Disord.
PD FEB
PY 1995
VL 8
IS 1
BP 82
EP 85
PG 4
WC Clinical Neurology; Orthopedics
WE Science Citation Index Expanded (SCI-EXPANDED)
SC Neurosciences & Neurology; Orthopedics
GA QD530
UT WOS:A1995QD53000012
PM 7711375
DA 2022-11-02
ER

PT J
AU He, D
   Li, ZC
   Zhang, TY
   Cheng, XG
   Tian, W
AF He, Da
   Li, Zu-chang
   Zhang, Tian-yu
   Cheng, Xiao-guang
   Tian, Wei
TI Prevalence of Lumbar Spondylolisthesis in Middle-Aged People in Beijing
   Community
SO ORTHOPAEDIC SURGERY
LA English
DT Article
DE Chinese; Lumbar spondylolisthesis; Middle-aged; Prevalence
ID DEGENERATIVE SPONDYLOLISTHESIS
AB Objective: Lumbar spondylolisthesis (LS) is a common lumbar disease, and the prevalence of LS in different countries or regions was not consistent in the past. This study intends to make statistics on the prevalence of lumbar spondylolisthesis in middle-aged people in Beijing community.
   Methods: This is an epidemiological study. 4548 people in Beijing community aged 50 to 64 years were recruited from the local communities by advertisements placed in housing estates and community centres for people to take part in a prospective cohort study from August from September 2013 to March 2014. There is no intervention on the subjects. RadiAnt DICOM Viewer is adopted to read the lateral CT positioning images of all the studied objects, adjust the image as bone window, observe and evaluate the slide of L1 to L5 vertebra in the lateral CT positioning image.
   Results: Among the 4,548 subjects included in the study, 2,490 (54.75%) were male and 2,058 (45.25%) were female. A total of 785 subjects had lumbar spondylolisthesis, with a total incidence of 17.26%. There was no significant difference between prevalence of males and females in the subgroup 50-54 years old (13.55% males / 12.53% females) and 55-59 years old (14.77% males / 14.93% females). But the prevalence of LS in 60-64 years old females (28.57%) increased significantly, compared with 55-59 years old females (14.93%) and 60-64 years old males (18.76%). There were 847 levels that had slipped, L5S1 > L4/5 > L3/4 > L2/3 > L1/2. The retrolisthesis was the most, accounting for 61.51% (521/847), and the anterolisthesis was 38.49% (326/847), including anterolisthesis gradeI for 95.71% (312/326), anterolisthesis gradeII for 4.29% (14/326). Neither of anterolisthesis and retrolisthesis presented more than grade III. Among all the subjects, 318 had anterolisthesis, with a total incidence of 6.99%, and 467 subjects only had retrolisthesis.
   Conclusion: The total prevalence of LS in the middle-aged people in Beijing community was 17.26%, 15.98% in males and 18.80% in females, and women are more likely to suffer from LS after 60 years old.
C1 [He, Da; Li, Zu-chang; Zhang, Tian-yu; Cheng, Xiao-guang; Tian, Wei] Peking Univ, Fourth Clin Med Coll, Beijing Jishuitan Hosp, Beijing, Peoples R China.
RP Tian, W (通讯作者)，Peking Univ, Fourth Clin Med Coll, Beijing Jishuitan Hosp, Dept Spine Surg, Beijing, Peoples R China.; Cheng, XG (通讯作者)，Peking Univ, Fourth Clin Med Coll, Beijing Jishuitan Hosp, Dept Radiol, Beijing, Peoples R China.
EM cxgjishuitan@163.com; wtjishuitan@163.com
OI Li, Zuchang/0000-0002-5114-5184
FU Beijing JST Research Funding [YGQ-201907] Funding Source: Medline
CR Chen JC, 2004, OCCUP ENVIRON MED, V61, P992, DOI 10.1136/oem.2003.011775
   Denard PJ, 2010, SPINE, V35, P1072, DOI 10.1097/BRS.0b013e3181bd9e19
   Ha KY, 2005, SPINE, V30, P562, DOI 10.1097/01.brs.0000154674.16708.af
   He LC, 2014, EUR RADIOL, V24, P441, DOI 10.1007/s00330-013-3041-5
   Iguchi T, 2002, J SPINAL DISORD TECH, V15, P93, DOI 10.1097/00024720-200204000-00001
   Ishimoto Y, 2019, BMC MUSCULOSKEL DIS, V20, DOI 10.1186/s12891-019-2994-1
   Jacobsen S, 2007, SPINE, V32, P120, DOI 10.1097/01.brs.0000250979.12398.96
   Kalichman L, 2009, SPINE, V34, P199, DOI 10.1097/BRS.0b013e31818edcfd
   Leone A, 2011, SKELETAL RADIOL, V40, P683, DOI 10.1007/s00256-010-0942-0
   Mora-de Sambricio A, 2014, Rev Esp Cir Ortop Traumatol, V58, P395, DOI 10.1016/j.recot.2014.05.009
   ROSENBERG NJ, 1975, J BONE JOINT SURG AM, VA 57, P467, DOI 10.2106/00004623-197557040-00004
   Sanderson PL, 1996, J BONE JOINT SURG BR, V78B, P951, DOI 10.1302/0301-620X78B6.1291
   Williams R, 2016, GLOB SPINE J, V6, P35, DOI 10.1055/s-0035-1555655
   WILTSE LL, 1976, CLIN ORTHOP RELAT R, P23
NR 14
TC 3
Z9 4
U1 0
U2 1
PU WILEY
PI HOBOKEN
PA 111 RIVER ST, HOBOKEN 07030-5774, NJ USA
SN 1757-7853
EI 1757-7861
J9 ORTHOP SURG
JI Orthop. Surg.
PD FEB
PY 2021
VL 13
IS 1
BP 202
EP 206
DI 10.1111/os.12871
EA JAN 2021
PG 5
WC Orthopedics
WE Science Citation Index Expanded (SCI-EXPANDED)
SC Orthopedics
GA QC1ZF
UT WOS:000607081000001
PM 33438343
OA Green Published, gold
DA 2022-11-02
ER

PT J
AU Miyauchi, A
   Baba, I
   Sumida, T
   Manabe, H
   Hayashi, Y
   Ochi, M
AF Miyauchi, Akira
   Baba, Itsushi
   Sumida, Tadayoshi
   Manabe, Hideki
   Hayashi, Yuzou
   Ochi, Mitsuo
TI Relationship between the histological findings of spondylolytic tissue,
   instability of the loose lamina, and low back pain
SO SPINE
LA English
DT Article
DE spondylolysis; pseudarthrosis; ligament; low back pain
ID PERIOSTEAL NEURAL MECHANORECEPTORS; LUMBAR SPINE LIGAMENTS; GENE-RELATED
   PEPTIDE; ISTHMIC SPONDYLOLISTHESIS; BONE-GROWTH; RAT; FRACTURE; NERVES;
   ENTHESOPATHY; INNERVATION
AB Study Design. We investigated the histomorphological features of the tissue occupying the spondylolytic defect ( spondylolytic tissue), which was similar to ligament, and then graded the complete enthesis structure and the density of the fibrous portion. The relationships between the features, instability of the loose lamina against the affected vertebra, and the severity of low back pain were studied.
   Objective. To elucidate the histomorphological features of spondylolytic tissue and the associations between the features, instability of the loose lamina, and low back pain.
   Summary of Background Data. Spondylolysis is thought to be caused primarily by a fatigue fracture and spondylolytic tissue has been recognized as being a fibrocartilaginous mass. Recently, innervation of the spondylolytic tissue was reported to be one of the sources of low back pain.
   Methods. The spondylolytic tissue from 17 patients who underwent microscopic decompression of the pars defect was observed for histology including hematoxylin and eosin, elastica van Gieson, and immunohistochemical staining for S100 protein. Instability of the loose lamina against the affected vertebra was evaluated by flexion/extension radiographs.
   Results. The spondylolytic tissue had a ligamentous structure without innervation. The histomorphological findings, instability of the loose lamina, and low back pain had no relationship to one another.
   Conclusion. Spondylolysis is a pseudarthorosis of the pars interarticularis and the spondylolytic tissue tends to develop noninnervated ligament-like tissue with an enthesis structure. The histomorphological features, instability of the loose lamina, and low back pain have no relationship to one another.
C1 [Miyauchi, Akira; Baba, Itsushi; Sumida, Tadayoshi; Manabe, Hideki] Hiroshima City Asa Hosp, Dept Orthopaed Surg, Asakita Ku, Hiroshima 7310293, Japan.
   [Hayashi, Yuzou] Hiroshima City Asa Hosp, Dept Pathol, Hiroshima 7310293, Japan.
   [Ochi, Mitsuo] Hiroshima Univ, Grad Sch Biomed Sci, Div Clin Med Sci, Program Appl Biomed,Dept Orthopaed Surg, Hiroshima, Japan.
RP Miyauchi, A (通讯作者)，Hiroshima City Asa Hosp, Dept Orthopaed Surg, Asakita Ku, Kabeminami 2-1-1, Hiroshima 7310293, Japan.
EM akiramchi@yahoo.co.jp
CR AHMED M, 1993, SPINE, V18, P268, DOI 10.1097/00007632-199302000-00016
   ARO H, 1981, CLIN ORTHOP RELAT R, P211
   ARO H, 1982, CLIN ORTHOP RELAT R, P292
   ARO H, 1985, CLIN ORTHOP RELAT R, P292
   ARO H, 1985, ACTA ORTHOP SCAND, V56, P233, DOI 10.3109/17453678508993002
   BABA I, 1997, MB ORTHOP, V10, P99
   BAKER DR, 1956, J BONE JOINT SURG AM, V38, P933
   BOSWORTH DM, 1955, J BONE JOINT SURG AM, V37, P767, DOI 10.2106/00004623-195537040-00009
   COOPER RR, 1970, J BONE JOINT SURG AM, VA 52, P1
   DYSART PS, 1989, J ANAT, V167, P147
   EISENSTEIN SM, 1994, SPINE, V19, P912, DOI 10.1097/00007632-199404150-00008
   FREDRICKSON BE, 1984, J BONE JOINT SURG AM, V66A, P699, DOI 10.2106/00004623-198466050-00008
   FRENNERED K, 1994, SPINE, V19, P2766, DOI 10.1097/00007632-199412150-00005
   GARCES GL, 1988, J BONE JOINT SURG BR, V70, P315, DOI 10.1302/0301-620X.70B2.3346314
   GILL GG, 1955, J BONE JOINT SURG AM, V37, P493, DOI 10.2106/00004623-195537030-00005
   GRAY C, 1992, NEUROSCIENCE, V50, P953, DOI 10.1016/0306-4522(92)90218-Q
   GREEN TP, 1994, SPINE, V19, P2683, DOI 10.1097/00007632-199412000-00016
   Hasegawa S, 1999, J Orthop Sci, V4, P413, DOI 10.1007/s007760050124
   Hollenberg GM, 2002, SPINE, V27, P181, DOI 10.1097/00007632-200201150-00012
   HUKKANEN M, 1993, NEUROSCIENCE, V54, P969, DOI 10.1016/0306-4522(93)90588-7
   HW Meyerding, 1932, SURG GYNECOL OBSTET, V54, P371
   Ivanic GM, 2003, SPINE, V28, P255, DOI 10.1097/00007632-200302010-00010
   Izumida S, 1986, J JPN ORTHOP ASS, V60, P391
   JACKSON HC, 1966, J BONE JOINT SURG AM, VA 48, P1272, DOI 10.2106/00004623-196648070-00002
   JIANG HX, 1995, SPINE, V20, P869, DOI 10.1097/00007632-199504150-00001
   KANEDA K, 1985, SPINE, V10, P383, DOI 10.1097/00007632-198505000-00016
   KONTTINEN YT, 1990, J RHEUMATOL, V17, P1586
   LIBSON E, 1982, INT ORTHOP, V6, P259
   Major NM, 1999, AM J ROENTGENOL, V173, P673, DOI 10.2214/ajr.173.3.10470901
   MERBS CF, 1995, SPINE, V20, P2328, DOI 10.1097/00007632-199511000-00011
   NETO FLD, 1984, CLIN ORTHOP RELAT R, P260
   NIEPEL GA, 1979, CLIN RHEUM DIS, V5, P857
   NORDSLETTEN L, 1994, ACTA ORTHOP SCAND, V65, P299, DOI 10.3109/17453679408995457
   NORDSTROM D, 1994, SPINE, V19, P2752, DOI 10.1097/00007632-199412150-00003
   REITMAN CA, 2002, SPINE J, P303
   RESNICK D, 1983, RADIOLOGY, V146, P1
   RHALMI S, 1993, SPINE, V18, P264, DOI 10.1097/00007632-199302000-00015
   ROCHE MB, 1952, J BONE JOINT SURG AM, V34-A, P491, DOI 10.2106/00004623-195234020-00020
   SANTAVIRTA S, 1992, ACTA ORTHOP SCAND, V63, P579
   STEWART TD, 1953, J BONE JOINT SURG AM, V35-A, P937, DOI 10.2106/00004623-195335040-00012
   Trueta J, 1965, Clin Orthop Relat Res, V43, P23
   URIST MR, 1954, J BONE JOINT SURG AM, V36-A, P931, DOI 10.2106/00004623-195436050-00005
   WERTZBERGER KL, 1980, SPINE, V5, P437, DOI 10.1097/00007632-198009000-00008
   Wiltse L L, 1964, Clin Orthop Relat Res, V35, P116
   WILTSE LL, 1975, J BONE JOINT SURG AM, VA 57, P17, DOI 10.2106/00004623-197557010-00003
   WILTSE LL, 1962, J BONE JOINT SURG AM, V44, P539, DOI 10.2106/00004623-196244030-00011
   YAHIA LH, 1988, ACTA ORTHOP SCAND, V59, P508, DOI 10.3109/17453678809148773
NR 47
TC 11
Z9 11
U1 0
U2 2
PU LIPPINCOTT WILLIAMS & WILKINS
PI PHILADELPHIA
PA 530 WALNUT ST, PHILADELPHIA, PA 19106-3621 USA
SN 0362-2436
J9 SPINE
JI SPINE
PD MAR 15
PY 2008
VL 33
IS 6
BP 687
EP 693
DI 10.1097/BRS.0b013e3181669548
PG 7
WC Clinical Neurology; Orthopedics
WE Science Citation Index Expanded (SCI-EXPANDED)
SC Neurosciences & Neurology; Orthopedics
GA 283QP
UT WOS:000254651900017
PM 18344864
DA 2022-11-02
ER

PT J
AU Kim, JY
   Park, JY
   Kim, KH
   Kuh, SU
   Chin, DK
   Kim, KS
   Cho, YE
AF Kim, Jong Yeol
   Park, Jeong Yoon
   Kim, Kyung Hyun
   Kuh, Sung Uk
   Chin, Dong Kyu
   Kim, Keun Su
   Cho, Yong Eun
TI Minimally Invasive Transforaminal Lumbar Interbody Fusion for
   Spondylolisthesis: Comparison Between Isthmic and Degenerative
   Spondylolisthesis
SO WORLD NEUROSURGERY
LA English
DT Article
DE Degenerative spondylolisthesis; Isthmic spondylolisthesis; Minimally
   invasive surgery
ID FOLLOW-UP; LONG-TERM; SPONDYLOLYTIC SPONDYLOLISTHESIS;
   CLINICAL-OUTCOMES; SLIP REDUCTION; ADULT; SPINE; DISC; COMPLICATIONS;
   INFECTION
AB INTRODUCTION: Minimally invasive transforaminal lumbar interbody fusion (MIS TLIF) is a common surgical option for degenerative spondylolisthesis (DS). However, its effectiveness for isthmic spondylolisthesis (IS) is still controversial. No current studies have directly compared perioperative and postoperative results including various radiological parameters between IS and DS after MIS TLIF.
   PURPOSE: The purpose of this study is to compare the clinical and radiological results between isthmic and degenerative spondylolisthesis after MIS TLIF.
   METHODS: This is a retrospective study of 41 patients who underwent MIS TLIF for single-segment, grade 1 or 2 IS (n = 18) and DS (n = 23). The same surgical techniques and procedure were applied to both groups. Perioperative outcomes (operation time, blood loss, hospital stay, complications); clinical outcomes (visual analog scale [VAS], Oswestry Disability Index [ODI]); radiological parameters (disk height, degree of spondylolisthesis, slip angle, lumbar lordosis, segmental lordosis, sacropelvic parameters: pelvic incidence, sacral slope, pelvic tile); and fusion rates using computed tomography scanning were compared between groups at 1 year postoperatively.
   RESULTS: There were no significantly different perioperative results between groups. Mean VAS and ODI scores improved significantly postoperatively in both groups but were not significantly different between groups at each follow-up point. Radiological parameters were not significantly different between groups except disk height and degree of spondylolisthesis. The disk heights were increased postoperatively (IS: 6.79-9.22 mm; DS: 8.18-8.97 mm) in both groups, and there were significant differences preoperatively. In addition, disk height restoration was greater for IS than DS (2.43 mm vs. 0.79 mm, P = 0.01). However, postoperative disk heights were not significantly different between groups. The degree of spondylolisthesis was significantly different between groups both preoperatively (16.77% vs. 11.33%, P < 0.01) and postoperatively (9.79% vs. 3.78%, P < 0.01). However, slip reduction was no different between groups (6.97 vs. 7.56%, P = 0.74). Fusion rateswere not significantly different between groups.
   CONCLUSIONS: MIS TLIF resulted in similar clinical outcomes when used to treat both isthmic and degenerative spondylolisthesis. Although disk height restoration was more effective for IS than DS, other radiological parameters including fusion rate were no different between groups. For both isthmic and degenerative spondylolisthesis, MIS TLIF can be a safe and effective surgical option.
C1 [Kim, Jong Yeol; Park, Jeong Yoon; Kim, Kyung Hyun; Kuh, Sung Uk; Chin, Dong Kyu; Kim, Keun Su; Cho, Yong Eun] Yonsei Univ, Coll Med, Gangnam Severance Hosp, Dept Neurosurg,Spine & Spinal Cord Inst, Seoul, South Korea.
RP Park, JY (通讯作者)，Yonsei Univ, Coll Med, Gangnam Severance Hosp, Dept Neurosurg,Spine & Spinal Cord Inst, Seoul, South Korea.
EM spinepjy@yuhs.ac
OI KUH, Sunguk/0000-0003-2566-3209; CHO, Yong-Eun/0000-0001-9815-2720;
   Chin, Dong Kyu/0000-0002-9835-9294; Kim, Jong Yeol/0000-0003-3343-7551;
   kim, keun su/0000-0002-3384-5638; Park, Jeong Yoon/0000-0002-3728-7784
CR Agabegi SS, 2010, SPINE J, V10, P530, DOI 10.1016/j.spinee.2010.02.023
   BOOS N, 1993, SPINE, V18, P1655, DOI 10.1097/00007632-199309000-00014
   BOXALL D, 1979, J BONE JOINT SURG AM, V61, P479, DOI 10.2106/00004623-197961040-00001
   Brantigan John W, 2003, Spine J, V3, P186, DOI 10.1016/S1529-9430(02)00536-3
   Brantigan JW, 2000, SPINE, V25, P1437, DOI 10.1097/00007632-200006010-00017
   BRIDWELL KH, 1995, SPINE, V20, P1410, DOI 10.1097/00007632-199506000-00014
   Choi HJ, 2014, EUR SPINE J, V23, P1896, DOI 10.1007/s00586-013-3111-z
   Choi UY, 2013, NEUROSURG FOCUS, V35, DOI 10.3171/2013.2.FOCUS12398
   deLoubresse CG, 1996, CLIN ORTHOP RELAT R, P194
   Deutsch Harel, 2006, Neurosurg Focus, V20, pE10
   Dhall SS, 2008, J NEUROSURG-SPINE, V9, P560, DOI 10.3171/SPI.2008.9.08142
   Fan SW, 2010, SPINE, V35, P1615, DOI 10.1097/BRS.0b013e3181c70fe3
   Floman Y, 2008, J SPINAL DISORD TECH, V21, P477, DOI 10.1097/BSD.0b013e31815b1abf
   Fogel Guy R, 2009, J Surg Orthop Adv, V18, P77
   Frobin W, 1997, CLIN BIOMECH, V12, pS1, DOI 10.1016/S0268-0033(96)00067-8
   Gejo R, 1999, SPINE, V24, P1023, DOI 10.1097/00007632-199905150-00017
   HARMS J, 1982, Z ORTHOP GRENZGEB, V120, P343, DOI 10.1055/s-2008-1051624
   Holly Langston T, 2006, Neurosurg Focus, V20, pE6
   Kalichman L, 2009, SPINE, V34, P199, DOI 10.1097/BRS.0b013e31818edcfd
   Kang MS, 2014, BIOMED RES INT, V2014, DOI 10.1155/2014/919248
   Kornblum MB, 2004, SPINE, V29, P726, DOI 10.1097/01.BRS.0000119398.22620.92
   Kwon BK, 2003, J SPINAL DISORD TECH, V16, P469, DOI 10.1097/00024720-200310000-00006
   Lauber S, 2006, SPINE, V31, P1693, DOI 10.1097/01.brs.0000224530.08481.4e
   Lee CK, 2010, J KOREAN NEUROSURG S, V48, P219, DOI 10.3340/jkns.2010.48.3.219
   Lee JC, 2012, SPINE, V37, P1548, DOI 10.1097/BRS.0b013e318252d44b
   Lee KH, 2012, EUR SPINE J, V21, P2265, DOI 10.1007/s00586-012-2281-4
   Legaye J, 1998, Eur Spine J, V7, P99, DOI 10.1007/s005860050038
   Lin TY, 2014, BMC MUSCULOSKEL DIS, V15, DOI 10.1186/1471-2474-15-329
   McDonnell MF, 1996, J BONE JOINT SURG AM, V78A, P839, DOI 10.2106/00004623-199606000-00006
   McGirt MJ, 2011, J NEUROSURG-SPINE, V14, P771, DOI 10.3171/2011.1.SPINE10571
   Pan J, 2011, SPINE, V36, P283, DOI 10.1097/BRS.0b013e3181cf7640
   Park P, 2008, NEUROSURG FOCUS, V25, DOI 10.3171/FOC/2008/25/8/E16
   Park SJ, 2011, NEUROSURGERY, V68, P355, DOI 10.1227/NEU.0b013e3182117249
   Park Y, 2014, CLIN ORTHOP RELAT R, V472, P1813, DOI 10.1007/s11999-013-3241-y
   Parker SL, 2011, MINIM INVAS NEUROSUR, V54, P33, DOI 10.1055/s-0030-1269904
   Peng Chan Wearn Benedict, 2009, Spine (Phila Pa 1976), V34, P1385, DOI 10.1097/BRS.0b013e3181a4e3be
   Petraco DM, 1996, SPINE, V21, P1133, DOI 10.1097/00007632-199605150-00002
   RANTANEN J, 1993, SPINE, V18, P568, DOI 10.1097/00007632-199304000-00008
   Recnik G, 2013, J SPINAL DISORD TECH, V26, P246, DOI 10.1097/BSD.0b013e3182416f5c
   Rosenberg WS, 2001, NEUROSURGERY, V48, P569, DOI 10.1097/00006123-200103000-00022
   SARASTE H, 1987, J PEDIATR ORTHOPED, V7, P631
   Schizas C, 2009, INT ORTHOP, V33, P1683, DOI 10.1007/s00264-008-0687-8
   Schwender JD, 2005, J SPINAL DISORD TECH, V18, pS1, DOI 10.1097/01.bsd.0000132291.50455.d0
   Sulaiman WAR, 2014, OCHSNER J, V14, P32
   VIRTA LJ, 1994, J BONE JOINT SURG AM, V76A, P1397, DOI 10.2106/00004623-199409000-00017
   Wang JA, 2010, EUR SPINE J, V19, P1780, DOI 10.1007/s00586-010-1404-z
   Wang SJ, 2014, ARCH ORTHOP TRAUM SU, V134, P777, DOI 10.1007/s00402-014-1985-9
NR 47
TC 28
Z9 31
U1 0
U2 15
PU ELSEVIER SCIENCE INC
PI NEW YORK
PA 360 PARK AVE SOUTH, NEW YORK, NY 10010-1710 USA
SN 1878-8750
EI 1878-8769
J9 WORLD NEUROSURG
JI World Neurosurg.
PD NOV
PY 2015
VL 84
IS 5
BP 1284
EP 1293
DI 10.1016/j.wneu.2015.06.003
PG 10
WC Clinical Neurology; Surgery
WE Science Citation Index Expanded (SCI-EXPANDED)
SC Neurosciences & Neurology; Surgery
GA CV8KM
UT WOS:000364533900025
PM 26072461
DA 2022-11-02
ER

PT J
AU Chan, AK
   Bisson, EF
   Bydon, M
   Foley, KT
   Glassman, SD
   Shaffrey, CI
   Wang, MY
   Park, P
   Potts, EA
   Shaffrey, ME
   Coric, D
   Knightly, JJ
   Fu, KM
   Slotkin, JR
   Asher, AL
   Virk, MS
   Kerezoudis, P
   Alvi, MA
   Guan, J
   Haid, RW
   Mummaneni, PV
AF Chan, Andrew K.
   Bisson, Erica F.
   Bydon, Mohamad
   Foley, Kevin T.
   Glassman, Steven D.
   Shaffrey, Christopher, I
   Wang, Michael Y.
   Park, Paul
   Potts, Eric A.
   Shaffrey, Mark E.
   Coric, Domagoj
   Knightly, John J.
   Fu, Kai-Ming
   Slotkin, Jonathan R.
   Asher, Anthony L.
   Virk, Michael S.
   Kerezoudis, Panagiotis
   Alvi, Mohammed A.
   Guan, Jian
   Haid, Regis W.
   Mummaneni, Praveen, V
TI A Comparison of Minimally Invasive and Open Transforaminal Lumbar
   Interbody Fusion for Grade 1 Degenerative Lumbar Spondylolisthesis: An
   Analysis of the Prospective Quality Outcomes Database
SO NEUROSURGERY
LA English
DT Article
DE Quality Outcomes Database; Lumbar spondylolisthesis; Transforaminal
   lumbar interbody fusion; Minimally invasive surgery; Lumbar stenosis;
   Lumbar spondylosis
ID BACK MUSCLE INJURY; SPINE SURGERY; DISABILITY; REGISTRY
AB BACKGROUND: It remains unclear if minimally invasive transforaminal lumbar interbody fusion (MI-TLIF) is comparable to traditional, open TLIF because of the limitations of the prior small-sample-size, single-center studies reporting comparative effectiveness.
   OBJECTIVE: To compare MI-TLIF to traditional, open TLIF for grade 1 degenerative lumbar spondylolisthesis in the largest study to date by sample size.
   METHODS: We utilized the prospective Quality Outcomes Database registry and queried patients with grade 1 degenerative lumbar spondylolisthesis who underwent single-segment surgery with MI- or open TLIF methods. Outcomes were compared 24 mo postoperatively.
   RESULTS: A total of 297 patients were included: 72 (24.2%) MI-TLIF and 225 (75.8%) open TLIF.MI-TLIF surgeries had lower mean body mass indexes (29.5 +/- 5.1 vs 313 +/- 7.0, P= .0497) and more worker's compensation cases (11.1% vs 13%, P , .001) but were otherwise similar. MI-TLIF had less blood loss (108.8 +/- 85.6 vs 299.6 +/- 242.2 mL, P < .001), longer operations (228.2 +/- 111.5 vs 189.6 +/- 66.5 min, P < .001), and a higher return-to-work (RTW) rate (100% vs 80%, P = .02). Both cohorts improved significantly from baseline for 24-mo Oswestry Disability Index (ODI), Numeric Rating Scale back pain (NRS-BP), NRS leg pain (NRS-LP), and Euro-Qol-5 dimension (EQ-5D) (P > .001). In multivariable adjusted analyses, MI-TLIF was associated with lower ODI (beta = -4.7; 95% CI = -9.3 to -0.04; P= .048), higher EQ-5D (beta = 0.06; 95% CI = 0.01-0.11; P= .02), and higher satisfaction (odds ratio for North American Spine Society [NASS] 1/2 = 3.9; 95% CI = 1.4-14.3; P = .02). Though trends favoring MI-TLIF were evident for NRS-BP (P = .06), NRS-LP (P = .07), and reoperation rate (P = .13), these results did not reach statistical significance.
   CONCLUSION: For single-level grade 1 degenerative lumbar spondylolisthesis, MI-TLIF was associated with less disability, higher quality of life, and higher patient satisfaction compared with traditional, open TLIF. MI-TLIF was associated with higher rates of RTW, less blood loss, but longer operative times. Though we utilized multivariable adjusted analyses, these findings may be susceptible to selection bias.
C1 [Chan, Andrew K.; Mummaneni, Praveen, V] Univ Calif San Francisco, Dept Neurol Surg, 505 Parnassus Ave,M779, San Francisco, CA 94143 USA.
   [Bisson, Erica F.; Guan, Jian] Univ Utah, Dept Neurol Surg, Salt Lake City, UT USA.
   [Bydon, Mohamad; Kerezoudis, Panagiotis; Alvi, Mohammed A.] Mayo Clin, Dept Neurol Surg, Rochester, MN USA.
   [Foley, Kevin T.] Univ Tennessee, Semmes Murphey Neurol & Spine Inst, Dept Neurol Surg, Memphis, TN USA.
   [Glassman, Steven D.] Norton Leatherman Spine Ctr, Louisville, KY USA.
   [Shaffrey, Christopher, I] Duke Univ, Dept Neurol Surg, Durham, NC USA.
   [Shaffrey, Christopher, I] Duke Univ, Dept Orthoped Surg, Durham, NC USA.
   [Wang, Michael Y.] Univ Miami, Dept Neurol Surg, Miami, FL USA.
   [Park, Paul] Univ Michigan, Dept Neurol Surg, Ann Arbor, MI USA.
   [Potts, Eric A.] Goodman Campbell Brain & Spine, Indiana, PA USA.
   [Shaffrey, Mark E.] Univ Virginia, Dept Neurol Surg, Charlottesville, VA USA.
   [Coric, Domagoj; Asher, Anthony L.] Neurosci Inst, Carolinas Healthcare Syst & Carolina Neurosurg &, Charlotte, NC USA.
   [Knightly, John J.] Atlantic Neurosurg Specialists, Morristown, NJ USA.
   [Fu, Kai-Ming; Virk, Michael S.] Weill Cornell Med Ctr, Dept Neurol Surg, New York, NY USA.
   [Slotkin, Jonathan R.] Geisinger Hlth, Danville, PA USA.
   [Haid, Regis W.] Atlanta Brain & Spine Care, Atlanta, GA USA.
RP Chan, AK (通讯作者)，Univ Calif San Francisco, Dept Neurol Surg, 505 Parnassus Ave,M779, San Francisco, CA 94143 USA.
EM Andrew.chan@ucsf.edu
RI Alvi, Mohammed Ali/AAE-1490-2019; Alvi, Mohammed Ali/AFP-8378-2022;
   Foley, Kevin/GQO-8748-2022
OI Alvi, Mohammed Ali/0000-0002-7131-079X; 
FU Neurosurgery Research and Education Foundation
FX We would like to thank all of the site research coordinators for their
   help with data extraction and validation. We would also like to thank
   the Neurosurgery Research and Education Foundation for its financial
   support of this work.
CR Adogwa O, 2011, J SPINAL DISORD TECH, V24, P479, DOI 10.1097/BSD.0b013e3182055cac
   Asher AL, 2018, NEUROSURG FOCUS, V44, DOI 10.3171/2017.10.FOCUS17554
   Asher AL, 2014, SPINE, V39, pS106, DOI 10.1097/BRS.0000000000000579
   Bisson EF, 2020, J NEUROSURG-SPINE, V33, P643, DOI 10.3171/2019.12.SPINE191155
   Chan AK, 2020, NEUROSURGERY, V87, P200, DOI 10.1093/neuros/nyz406
   Chan AK, 2019, NEUROSURG FOCUS, V46, DOI 10.3171/2019.2.FOCUS18722
   Chan AK, 2019, J NEUROSURG-SPINE, V30, P234, DOI 10.3171/2018.8.SPINE17913
   Chan AK, 2020, NEUROSURGERY, V86, P80, DOI 10.1093/neuros/nyy589
   Chan AK, 2018, NEUROSURG FOCUS, V44, DOI 10.3171/2017.10.FOCUS17553
   Daltroy LH, 1996, SPINE, V21, P741, DOI 10.1097/00007632-199603150-00017
   Dhall SS, 2008, J NEUROSURG-SPINE, V9, P560, DOI 10.3171/SPI.2008.9.08142
   Fairbank J C, 1980, Physiotherapy, V66, P271
   Foley Kevin T, 2002, Clin Neurosurg, V49, P499
   Harms J, 1982, Z ORTHOP IHRE GRENZG, V120, pS1
   JENSEN MP, 1994, PAIN, V58, P387, DOI 10.1016/0304-3959(94)90133-3
   Karikari IO, 2010, SPINE, V35, pS294, DOI 10.1097/BRS.0b013e3182022ddc
   Kawaguchi Y, 1996, SPINE, V21, P941, DOI 10.1097/00007632-199604150-00007
   Kawaguchi Y, 1996, SPINE, V21, P2683, DOI 10.1097/00007632-199611150-00019
   Lee MJ, 2018, J AM ACAD ORTHOP SUR, V26, P124, DOI 10.5435/JAAOS-D-15-00756
   McGirt MJ, 2017, J NEUROSURG-SPINE, V27, P357, DOI 10.3171/2016.11.SPINE16526
   McGirt MJ, 2013, NEUROSURG FOCUS, V34, DOI 10.3171/2012.10.FOCUS12297
   Meyerding HW, 1933, RADIOLOGY, V20, P108, DOI DOI 10.1148/20.2.108
   Mummaneni PV, 2020, J NEUROSURG-SPINE, V32, P523, DOI 10.3171/2019.9.SPINE19644
   Mummaneni PV, 2019, NEUROSURG FOCUS, V46, DOI 10.3171/2019.2.FOCUS18734
   Mummaneni PV, 2017, NEUROSURG FOCUS, V43, DOI 10.3171/2017.5.FOCUS17188
   Parker SL, 2014, WORLD NEUROSURG, V82, P230, DOI 10.1016/j.wneu.2013.01.041
   Parker SL, 2012, WORLD NEUROSURG, V78, DOI 10.1016/j.wneu.2011.09.013
   Phan K, 2015, EUR SPINE J, V24, P1017, DOI 10.1007/s00586-015-3903-4
   Qin RQ, 2019, WORLD NEUROSURG, V122, P180, DOI 10.1016/j.wneu.2018.10.202
   Rosenberg WS, 2001, NEUROSURGERY, V48, P569, DOI 10.1097/00006123-200103000-00022
   Saetia Kriangsak, 2013, Journal of the Medical Association of Thailand, V96, P41
   Schwender JD, 2005, J SPINAL DISORD TECH, V18, pS1, DOI 10.1097/01.bsd.0000132291.50455.d0
   Seng CS, 2013, SPINE, V38, P2049, DOI 10.1097/BRS.0b013e3182a8212d
   Serban D, 2017, BIOMED RES INT, V2017, DOI 10.1155/2017/7236970
   Sherrod BA, 2020, WORLD NEUROSURG, V138, pE336, DOI 10.1016/j.wneu.2020.02.117
   Singh K, 2014, SPINE J, V14, P1694, DOI 10.1016/j.spinee.2013.10.053
   Su K, 2019, WORLD NEUROSURG, V124, pE733, DOI 10.1016/j.wneu.2019.01.011
   Tsahtsarlis A, 2012, EUR SPINE J, V21, P2300, DOI 10.1007/s00586-012-2376-y
   Wang JA, 2010, EUR SPINE J, V19, P1780, DOI 10.1007/s00586-010-1404-z
   WILLIAMS A, 1990, HEALTH POLICY, V16, P199
   Wu MH, 2017, SPINE J, V17, P1082, DOI 10.1016/j.spinee.2017.04.002
NR 41
TC 10
Z9 10
U1 0
U2 3
PU OXFORD UNIV PRESS INC
PI CARY
PA JOURNALS DEPT, 2001 EVANS RD, CARY, NC 27513 USA
SN 0148-396X
EI 1524-4040
J9 NEUROSURGERY
JI Neurosurgery
PD SEP
PY 2020
VL 87
IS 3
BP 555
EP 562
DI 10.1093/neuros/nyaa097
PG 8
WC Clinical Neurology; Surgery
WE Science Citation Index Expanded (SCI-EXPANDED)
SC Neurosciences & Neurology; Surgery
GA OW8HM
UT WOS:000593120600064
PM 32409828
DA 2022-11-02
ER

PT J
AU Ishihara, Y
   Morishita, M
   Miyaki, J
   Kanzaki, K
   Toyone, T
AF Ishihara, Yohei
   Morishita, Masutaro
   Miyaki, Jiro
   Kanzaki, Koji
   Toyone, Tomoaki
TI Comparison of Transforaminal Lumbar Interbody Fusion Using the
   Boomerang-Shaped Cage with Traditional Posterior Lumbar Interbody Fusion
   for Lumbar Spondylolisthesis
SO SPINE SURGERY AND RELATED RESEARCH
LA English
DT Article
DE lumbar spondylolisthesis; transforaminal lumbar interbody fusion;
   posterior lumbar interbody fusion; boomerang-shaped cage; fused lumbar
   levels
ID RISK-FACTORS; TLIF
AB Introduction: This study aimed to compare the clinical and radiological results of transforaminal lumbar interbody fusion (TLIF) with a boomerang-shaped cage and traditional posterior lumbar interbody fusion (PLIF) according to fused level and elucidate whether TLIF could replace PLIF at all lumbar levels.
   Methods: The study investigated 128 patients with lumbar spondylolisthesis who underwent a single-level TLIF or traditional PLIE Intraoperative blood loss, operative time, and recovery rate were analyzed. Percent slip, disc height, and local lordosis at the fused level were measured using X-ray images from preoperation to the final follow-up.
   Results: No significant differences in recovery rate were observed at any level. The operative time and intraoperative blood loss were significantly less in the TLIF group at the L 4/5 and L5/S1 levels. There were no significant differences in disc height or local lordosis at the L3/4 and L 4/5 levels, and a satisfactory level of maintenance after the operation was achieved in both groups. However, at the L5/S1 level, postoperative maintenance after TLIF could not be achieved, and the obtained disc height and local lordosis in TLIF significantly decreased.
   Conclusions: Compared with traditional PLIF, TLIF was a less invasive procedure with a shorter operative time and lesser blood loss. TLIF could obtain similar local lordosis and disc height as PLIF at the L3/4 and L4/5 levels. At the L5/S1 level, the postoperative maintenance of local lordosis and disc height after TLIF was inferior to that after PLIF. On the basis of our results, we do not recommend performing TLIF at only the L5/S1 level.
C1 [Ishihara, Yohei; Morishita, Masutaro; Miyaki, Jiro] Asao Gen Hosp, Spine Ctr, Kawasaki, Kanagawa, Japan.
   [Kanzaki, Koji] Showa Univ, Fujigaoka Hosp, Dept Orthoped Surg, Yokohama, Kanagawa, Japan.
   [Toyone, Tomoaki] Showa Univ, Sch Med, Dept Orthopaed Surg, Tokyo, Japan.
RP Ishihara, Y (通讯作者)，Asao Gen Hosp, Spine Ctr, Kawasaki, Kanagawa, Japan.
EM youyuka627@yahoo.co.jp
CR Aoki Y, 2010, J NEUROSURG-SPINE, V13, P381, DOI 10.3171/2010.3.SPINE09590
   Choi WS, 2018, NEUROSURGERY, V82, P289, DOI 10.1093/neuros/nyx212
   CLOSKEY RF, 1993, SPINE, V18, P1011, DOI 10.1097/00007632-199306150-00010
   Damasceno Luiz Henrique Fonseca, 2006, Acta ortop. bras., V14, P193, DOI 10.1590/S1413-78522006000400003
   de Kunder SL, 2017, SPINE J, V17, P1712, DOI 10.1016/j.spinee.2017.06.018
   Fukuta S, 2011, J SPINAL DISORD TECH, V24, P189, DOI 10.1097/BSD.0b013e3181e9f249
   Han Sang-Hyun, 2015, Korean J Spine, V12, P60, DOI 10.14245/kjs.2015.12.2.60
   HARMS J, 1982, Z ORTHOP GRENZGEB, V120, P343, DOI 10.1055/s-2008-1051624
   Humphreys SC, 2001, SPINE, V26, P567
   Ishihara Y, 2016, J SPINE RES, V7, P1457
   Izumida S, 1986, J JPN ORTHOP ASS, V60, P391
   Kettler A, 2005, SPINE, V30, P665
   Kida K, 2014, ARCH ORTHOP TRAUM SU, V134, P311, DOI 10.1007/s00402-014-1925-8
   Kimura H, 2012, SPINE, V37, P1164, DOI 10.1097/BRS.0b013e318257f12a
   Lian XF, 2014, EUR SPINE J, V23, P172, DOI 10.1007/s00586-013-2858-6
   Lowe TG, 2004, SPINE, V29, P2389, DOI 10.1097/01.brs.0000143623.18098.e5
   Mobbs Ralph J, 2015, J Spine Surg, V1, P2, DOI 10.3978/j.issn.2414-469X.2015.10.05
   Mura PP, 2011, EUR SPINE J, V20, P57, DOI 10.1007/s00586-011-1761-2
   Narain AS, 2017, CURR REV MUSCULOSKE, V10, P559, DOI 10.1007/s12178-017-9446-z
   Oh HS, 2013, J KOREAN NEUROSURG S, V54, P128, DOI 10.3340/jkns.2013.54.2.128
   Okuda S, 2006, J BONE JOINT SURG AM, V88A, P2714, DOI 10.2106/JBJS.F.00186
   Simon MJK, 2018, BMC MUSCULOSKEL DIS, V19, DOI 10.1186/s12891-017-1925-2
   Wang Y, 2012, EUR SPINE J, V21, P2316, DOI 10.1007/s00586-012-2415-8
   Yamato Y, 2017, J ORTHOP SCI, V22, P237, DOI 10.1016/j.jos.2016.11.006
   Zhang QH, 2014, BMC MUSCULOSKEL DIS, V15, DOI 10.1186/1471-2474-15-367
NR 25
TC 0
Z9 0
U1 0
U2 1
PU JAPANESE SOC SPINE SURGERY & RELATED RESEARCH
PI TOKYO
PA 1-1-1, HITOTSUBASHI, CHIYODA-KU, PALACE SIDE BLDG, TOKYO, 100-0003,
   JAPAN
SN 2432-261X
J9 SPINE SURG RELAT RES
JI Spine Surg. Relat. Res.
PY 2019
VL 3
IS 1
BP 71
EP 78
DI 10.22603/ssrr.2018-0022
PG 8
WC Surgery
WE Emerging Sources Citation Index (ESCI)
SC Surgery
GA HJ7VZ
UT WOS:000457406700011
PM 31435555
OA gold, Green Published, Green Submitted
DA 2022-11-02
ER

PT J
AU Karsy, M
   Chan, AK
   Mummaneni, PV
   Virk, MS
   Bydon, M
   Glassman, SD
   Foley, KT
   Potts, EA
   Shaffrey, CI
   Shaffrey, ME
   Coric, D
   Asher, AL
   Knightly, JJ
   Park, P
   Fu, KM
   Slotkin, JR
   Haid, RW
   Wang, M
   Bisson, EF
AF Karsy, Michael
   Chan, Andrew K.
   Mummaneni, Praveen, V
   Virk, Michael S.
   Bydon, Mohamad
   Glassman, Steven D.
   Foley, Kevin T.
   Potts, Eric A.
   Shaffrey, Christopher, I
   Shaffrey, Mark E.
   Coric, Domagoj
   Asher, Anthony L.
   Knightly, John J.
   Park, Paul
   Fu, Kai-Ming
   Slotkin, Jonathan R.
   Haid, Regis W.
   Wang, Michael
   Bisson, Erica F.
TI Outcomes and Complications With Age in Spondylolisthesis An Evaluation
   of the Elderly From the Quality Outcomes Database
SO SPINE
LA English
DT Article
DE age; complications; elderly; EuroQol health survey; fusion; lumbar
   spine; Oswestry Disability Index; patient-reported outcomes; Quality
   Outcomes Database; spondylolisthesis; surgery
ID LUMBAR INTERBODY FUSION; SPINE SURGERY; FRAILTY-INDEX; OLDER
AB Study Design. Prospective database analysis. Objective. To assess the effect of age on patient-reported outcomes (PROs) and complication rates after surgical treatment for spondylolisthesis Summary of Background Data. Degenerative lumbar spondylolisthesis affects 3% to 20% of the population and up to 30% of the elderly. There is not yet consensus on whether age is a contraindication for surgical treatment of elderly patients. Methods. The Quality Outcomes Database lumbar registry was used to evaluate patients from 12 US academic and private centers who underwent surgical treatment for grade 1 lumbar spondylolisthesis between July 2014 and June 2016. Results. A total of 608 patients who fit the inclusion criteria were categorized by age into the following groups: less than 60 (n = 239), 60 to 70 (n = 209), 71 to 80 (n = 128), and more than 80 (n = 32) years. Older patients showed lower mean body mass index (P < 0.001) and higher rates of diabetes (P = 0.007), coronary artery disease (P = 0.0001), and osteoporosis (P = 0.005). A lower likelihood for home disposition was seen with higher age (89.1% in vs.75% in >80-year-old patients;P = 0.002). There were no baseline differences in PROs (Oswestry Disability Index, EuroQol health survey [EQ-5D], Numeric Rating Scale for leg pain and back pain) among age categories. A significant improvement for all PROs was seen regardless of age (P < 0.05), and most patients met minimal clinically important differences (MCIDs) for improvement in postoperative PROs. No differences in hospital readmissions or reoperations were seen among age groups (P < 0.05). Multivariate analysis demonstrated that, after controlling other variables, a higher age did not decrease the odds of achieving MCID at 12 months for the PROs. Conclusion. Our results indicate that well-selected elderly patients undergoing surgical treatment of grade 1 spondylolisthesis can achieve meaningful outcomes. This modern, multicenter US study reflects the current use and limitations of spondylolisthesis treatment in the elderly, which may be informative to patients and providers.
C1 [Karsy, Michael; Bisson, Erica F.] Univ Utah, Clin Neurosci Ctr, Dept Neurol Surg, Salt Lake City, UT 84132 USA.
   [Chan, Andrew K.; Mummaneni, Praveen, V; Virk, Michael S.] Univ Calif San Francisco, Dept Neurol Surg, San Francisco, CA 94143 USA.
   [Bydon, Mohamad] Mayo Clin, Dept Neurol Surg, Rochester, MN USA.
   [Glassman, Steven D.] Norton Leatherman Spine Ctr, Louisville, KY USA.
   [Foley, Kevin T.] Univ Tennessee, Ctr Hlth Sci, Dept Neurol Surg, Semmes Murphey Neurol & Spine Inst, Memphis, TN 38163 USA.
   [Potts, Eric A.] Indiana Univ, Dept Neurol Surg, Goodman Campbell Brain & Spine, Indianapolis, IN 46204 USA.
   [Shaffrey, Christopher, I] Duke Healthcare Syst, Dept Neurosurg, Durham, NC USA.
   [Shaffrey, Mark E.] Univ Virginia Hlth Syst, Dept Neurol Surg, Charlottesville, VA USA.
   [Coric, Domagoj; Asher, Anthony L.] Carolinas HealthCare Syst & Carolina NeuroSurg &, Inst Neurosci, Charlotte, NC USA.
   [Knightly, John J.] Atlantic Neurosurg Specialists, Morristown, NJ USA.
   [Park, Paul] Univ Michigan, Dept Neurol Surg, Ann Arbor, MI 48109 USA.
   [Fu, Kai-Ming] Weill Cornell Med Ctr, Dept Neurol Surg, New York, NY USA.
   [Slotkin, Jonathan R.] Geisinger Hlth, Danville, PA USA.
   [Haid, Regis W.] Atlanta Brain & Spine Care, Atlanta, GA USA.
   [Wang, Michael] Univ Miami, Dept Neurosurg, Miami, FL USA.
RP Karsy, M (通讯作者)，Univ Utah, Dept Neurosurg, Clin Neurosci Ctr, 175 North Med Dr East, Salt Lake City, UT 84132 USA.
EM neuropub@hsc.utah.edu
RI Foley, Kevin/GQO-8748-2022; Park, Paul/AGX-0276-2022
FU Neurosurgery Research and Education Foundation
FX The Neurosurgery Research and Education Foundation funds were received
   in support of this work.
CR Ali R, 2016, J NEUROSURG-SPINE, V25, P537, DOI 10.3171/2015.10.SPINE14582
   Asher AL, 2018, NEUROSURG FOCUS, V44, DOI 10.3171/2017.10.FOCUS17554
   Cloyd JM, 2008, J AM GERIATR SOC, V56, P1318, DOI 10.1111/j.1532-5415.2008.01771.x
   Cloyd JM, 2008, SPINE, V33, pE977, DOI 10.1097/BRS.0b013e31818e2ad7
   Costa F, 2013, EUR SPINE J, V22, pS910, DOI 10.1007/s00586-013-3021-0
   Denard PJ, 2010, SPINE, V35, P1072, DOI 10.1097/BRS.0b013e3181bd9e19
   Ghogawala Z, 2017, J NEUROSURG-SPINE, V26, P260, DOI 10.3171/2016.8.SPINE16716
   Hersey AE, 2019, GLOB SPINE J, V9, P179, DOI 10.1177/2192568218789117
   Jo DJ, 2010, J KOREAN NEUROSURG S, V48, P412, DOI 10.3340/jkns.2010.48.5.412
   Kobayashi K, 2017, GLOB SPINE J, V7, P636, DOI 10.1177/2192568217716144
   Lakomkin N, 2019, SPINE, V44, pE782, DOI 10.1097/BRS.0000000000002970
   Leven DM, 2017, GLOB SPINE J, V7, P529, DOI 10.1177/2192568217700099
   Mahesh B, 2017, INDIAN J ORTHOP, V51, P139, DOI 10.4103/0019-5413.201704
   Marbacher S, 2016, SPINE, V41, P893, DOI 10.1097/BRS.0000000000001364
   Murphy ME, 2017, J NEUROSURG-SPINE, V26, P353, DOI 10.3171/2016.8.SPINE16616
   Orimo Hajime, 2006, Nihon Ronen Igakkai Zasshi, V43, P27
   Passias PG, 2019, SPINE, V44, P169, DOI 10.1097/BRS.0000000000002778
   Rockwood K, 2005, CAN MED ASSOC J, V173, P489, DOI 10.1503/cmaj.050051
   Rockwood K, 2007, J GERONTOL A-BIOL, V62, P722, DOI 10.1093/gerona/62.7.722
   Saleh A, 2017, SPINE J, V17, P1106, DOI 10.1016/j.spinee.2017.03.019
   Vogt MT, 1998, SPINE, V23, P2640, DOI 10.1097/00007632-199812010-00020
   Wang MY, 2015, NEUROSURG FOCUS, V39, DOI 10.3171/2015.7.FOCUS15180
   Wang YXJ, 2017, J ORTHOP TRANSL, V11, P39, DOI 10.1016/j.jot.2016.11.001
   Wu WJ, 2012, CHINESE MED J-PEKING, V125, P2505, DOI 10.3760/cma.j.issn.0366-6999.2012.14.020
   Yagi M, 2018, SPINE, V43, P1259, DOI 10.1097/BRS.0000000000002596
NR 25
TC 7
Z9 7
U1 0
U2 4
PU LIPPINCOTT WILLIAMS & WILKINS
PI PHILADELPHIA
PA TWO COMMERCE SQ, 2001 MARKET ST, PHILADELPHIA, PA 19103 USA
SN 0362-2436
EI 1528-1159
J9 SPINE
JI SPINE
PD JUL 15
PY 2020
VL 45
IS 14
BP 1000
EP 1008
DI 10.1097/BRS.0000000000003441
PG 9
WC Clinical Neurology; Orthopedics
WE Science Citation Index Expanded (SCI-EXPANDED)
SC Neurosciences & Neurology; Orthopedics
GA MH6IU
UT WOS:000546831100020
PM 32097272
DA 2022-11-02
ER

PT J
AU Nagaosa, Y
   Kikuchi, S
   Hasue, M
   Sato, S
AF Nagaosa, Y
   Kikuchi, S
   Hasue, M
   Sato, S
TI Pathoanatomic mechanisms of degenerative spondylolisthesis - A
   radiographic study
SO SPINE
LA English
DT Article
DE disc degeneration; facet joints; lamina; lumbar spine; spondylolisthesis
ID LUMBAR
AB Study Design. A retrospective case-control study was performed using the radiographs taken at the first hospital visit in two groups; in one group, spondylolisthesis developed after the first hospital visit, and, in the other, spondylolisthesis had not developed over 10 years.
   Objectives. To determine possible radiographic differences between these two groups to clarify the pathoanatomic mechanisms of anterior slipping.
   Summary of Background Data. The etiology of degenerative spondylolisthesis, for example, underlying pathoanatomic mechanisms such as dysfunction of the disc or horizontalization of the lamina and the facets, has been difficult to resolve, because radiographs taken before the occurrence of the slip have not been available in previous investigations.
   Methods. Sixty-nine patients with spondylolisthesis in whom degenerative spondylolisthesis developed after the first hospital visit and for whom radiographs taken before the slip were available were studied retrospectively. In 63 patients slipping did not develop over 10 years, with or without intervertebral instability; these patients were studied as a control group. The radiographs taken before and after the occurrence of the slip in the patients with spondylolisthesis were examined and compared with those without spondylolisthesis. Dysfunction of the disc, horizontalization of the lamina: and the facets, and the sagittal alignment of the facet joints were assessed in each group.
   Results. Patients in whom anterior slipping developed had signs indicating that horizontalization of the lamina and the facets had occurred before the slip. However, the patients in whom spondylolisthesis did not develop had no horizontalization of the lamina and the facets at the first hospital visit or during the follow-up period. There was no significant difference in dysfunction of the disc between the cases with and without spondylolisthesis. Sagittal alignment of the facet joints was seen more frequently in the patients in whom-slipping: occurred than: in patients with no spondylolisthesis, but approximately 40% of the patients in whom slipping occurred did not demonstrate sagittal alignment.
   Conclusion. Horizontalization of the lamina and the facets is a pathoanatomic risk factor that can predispose for the development of degenerative spondylolisthesis. If dysfunction.of,the disc,occurs in addition to these conditions, spondylolisthesis may develop.
C1 Fukushima Med Coll, Dept Orthoped Surg, Fukushima, Japan.
   Japan Red Cross, Med Ctr, Dept Orthoped Surg, Tokyo, Japan.
   Sato Orthoped Clin, Aizubange, Fukushima, Japan.
RP Nagaosa, Y (通讯作者)，Fukushima Med Coll, Dept Orthoped Surg, 1-Hikarigaoka, Fukushima, Japan.
CR BLAND JM, 1986, LANCET, V1, P307, DOI 10.1016/s0140-6736(86)90837-8
   BOXALL D, 1979, J BONE JOINT SURG AM, V61, P479, DOI 10.2106/00004623-197961040-00001
   GROBLER JL, 1993, SPINE, V18, P80
   GUNTZ EDUARD, 1934, ARCH ORTHOP U UNFALL CHIR, V34, P333
   Junghanns H, 1930, ARCH ORTHOP UNF-CHIR, V29, P118
   KIKUCHI S, 1987, J JPN ORTHOP ASSOC, V61, P1002
   KONNO S, 1991, J JPN ORTHOP ASSOC, V65, P1131
   MACNAB I, 1950, J BONE JOINT SURG BR, V32, P325, DOI 10.1302/0301-620X.32B3.325
   ROSENBERG NJ, 1975, J BONE JOINT SURG AM, VA 57, P467, DOI 10.2106/00004623-197557040-00004
   SATO H, 1993, SPINE, V18, P2075, DOI 10.1097/00007632-199310001-00026
   SHINJOH N, 1990, CENTRAL JAPANESE J O, V33, P483
   TAILLARD W, 1954, Acta Orthop Scand, V24, P115
   YAMAMOTO M, 1979, Journal of the Japanese Orthopaedic Association, V53, P1745
   YONENOBU K, 1993, ASSESSMENT SEGMENTAL, P35
NR 14
TC 58
Z9 68
U1 0
U2 0
PU LIPPINCOTT WILLIAMS & WILKINS
PI PHILADELPHIA
PA 227 EAST WASHINGTON SQ, PHILADELPHIA, PA 19106 USA
SN 0362-2436
J9 SPINE
JI SPINE
PD JUL 1
PY 1998
VL 23
IS 13
BP 1447
EP 1451
DI 10.1097/00007632-199807010-00004
PG 5
WC Clinical Neurology; Orthopedics
WE Science Citation Index Expanded (SCI-EXPANDED)
SC Neurosciences & Neurology; Orthopedics
GA ZY948
UT WOS:000074679600004
PM 9670395
DA 2022-11-02
ER

PT J
AU Monticone, M
   Ferrante, S
   Teli, M
   Rocca, B
   Foti, C
   Lovi, A
   Bruno, MB
AF Monticone, Marco
   Ferrante, Simona
   Teli, Marco
   Rocca, Barbara
   Foti, Calogero
   Lovi, Alessio
   Bruno, Marco Brayda
TI Management of catastrophising and kinesiophobia improves rehabilitation
   after fusion for lumbar spondylolisthesis and stenosis. A randomised
   controlled trial
SO EUROPEAN SPINE JOURNAL
LA English
DT Article
DE Spondylolisthesis; Lumbar stenosis; Lumbar fusion; Rehabilitation;
   Kinesiophobia
ID LOW-BACK-PAIN; SPINAL-FUSION; INSTABILITY; FEAR
AB To evaluate the effect of a rehabilitation programme including the management of catastrophising and kinesiophobia on disability, dysfunctional thoughts, pain, and the quality of life in patients after lumbar fusion for degenerative spondylolisthesis and/or lumbar spinal stenosis.
   This was a parallel-group, randomised, superiority-controlled study in which 130 patients were randomly assigned to a programme consisting of exercises and cognitive-behavioural therapy (experimental group, 65 subjects) or exercises alone (control group, 65 subjects). Before treatment (T1), 4 weeks later (post-treatment analysis, T2) and 12 months after the end of treatment (follow-up, T3), all the patients completed a booklet containing the Oswestry Disability Index (ODI, primary outcome), the Tampa Scale for Kinesiophobia, the Pain Catastrophising Scale, a pain Numerical Rating Scale, and the Short-Form Health Survey. A linear mixed model for repeated measures was used for each outcome measure.
   The ODI linear mixed model revealed significant main effects of group (F(1,122.8) = 95.78, p < 0.001) and time (F(2,120.1) = 432.02, p < 0.001) in favour of the experimental group. There was a significant group x time interaction effect (F(2,120.1) = 20.37, p < 0.001). The analyses of all of the secondary outcome measures revealed a significant effect of time, group and interaction in favour of the experimental group.
   The rehabilitation programme, including the management of catastrophising and kinesiophobia, was superior to the exercise programme in reducing disability, dysfunctional thoughts, and pain, and enhancing the quality of life of patients after lumbar fusion for degenerative spondylolisthesis and/or LSS. The effects lasted for at least 1 year after the intervention ended.
C1 [Monticone, Marco; Ferrante, Simona; Rocca, Barbara] Salvatore Maugeri Fdn IRCCS, Inst Care & Res IRCCS, Phys Med & Rehabil Unit, Sci Inst Lissone Milan, I-20851 Milan, Italy.
   [Ferrante, Simona] Politecn Milan, Dipartimento Elettron Informaz & Bioingn, Neuroengn & Med Robot Lab, I-20133 Milan, Italy.
   [Teli, Marco] Reg Hosp, Dept Orthopaed, Milan, Italy.
   [Foti, Calogero] Univ Roma Tor Vergata, Dept Clin Sci & Translat Med, I-00173 Rome, Italy.
   [Lovi, Alessio; Bruno, Marco Brayda] Galeazzi Orthoped Inst, Dept Spinal Surg, Milan, Italy.
RP Monticone, M (通讯作者)，Salvatore Maugeri Fdn IRCCS, Inst Care & Res IRCCS, Phys Med & Rehabil Unit, Sci Inst Lissone Milan, Via Monsignor Bernasconi 16, I-20851 Milan, Italy.
EM marco.monticone@fsm.it
RI Monticone, Marco/AAC-4494-2022; Lovi, Alessio/AHE-1127-2022; foti,
   calogero/B-9518-2011; Ferrante, Simona/K-4122-2016; Brayda-Bruno,
   Marco/B-8639-2017
OI Lovi, Alessio/0000-0001-7564-8897; Ferrante, Simona/0000-0002-7835-1965;
   Foti, Calogero/0000-0003-2246-348X; Brayda-Bruno,
   Marco/0000-0002-8608-0114
CR Abbott AD, 2010, SPINE, V35, P848, DOI 10.1097/BRS.0b013e3181d1049f
   Apolone G, 1998, J CLIN EPIDEMIOL, V51, P1025, DOI 10.1016/S0895-4356(98)00094-8
   Apolone G, 2000, QUESTIONARIO STATO S
   Christensen FB, 2003, SPINE, V28, P2561, DOI 10.1097/01.BRS.0000097890.96524.A1
   Crombez G, 1999, PAIN, V80, P329, DOI 10.1016/S0304-3959(98)00229-2
   Fielding S, 2012, CONTEMP CLIN TRIALS, V33, P461, DOI 10.1016/j.cct.2011.12.002
   Haig AJ, 2006, SPINE, V31, P2950, DOI 10.1097/01.brs.0000247791.97032.1e
   Henschke N, 2010, COCHRANE DB SYST REV, DOI 10.1002/14651858.CD002014.pub3
   Hodges P, 2009, J BIOMECH, V42, P61, DOI 10.1016/j.jbiomech.2008.10.001
   HUSKISSON EC, 1974, LANCET, V2, P1127, DOI 10.1016/S0140-6736(74)90884-8
   John N.S., 2006, INTRO RANDOMIZED CON, P43
   Kalichman L, 2009, SPINE, V34, P199, DOI 10.1097/BRS.0b013e31818edcfd
   Kovacs FM, 2011, SPINE, V36, pE1335, DOI 10.1097/BRS.0b013e31820c97b1
   Mannion AF, 2007, EUR SPINE J, V16, P1101, DOI 10.1007/s00586-007-0399-6
   McGregor AH, 2011, SPINE, V37, pE417
   Monticone M, 2012, QUAL LIFE RES, V21, P1045, DOI 10.1007/s11136-011-0007-4
   Monticone M, 2012, EUR SPINE J, V21, P122, DOI 10.1007/s00586-011-1959-3
   Monticone M, 2010, SPINE, V35, P1241, DOI 10.1097/BRS.0b013e3181bfcbf6
   Monticone M, 2009, SPINE, V34, P2090, DOI 10.1097/BRS.0b013e3181aa1e6b
   Morley S, 2011, PAIN, V152, pS99, DOI 10.1016/j.pain.2010.10.042
   Nielsen PR, 2008, BMC HEALTH SERV RES, V8, DOI 10.1186/1472-6963-8-209
   O'Sullivan PB, 2000, MANUAL THER, V5, P2, DOI 10.1054/math.1999.0213
   Rajaee SS, 2012, SPINE, V37, P67, DOI 10.1097/BRS.0b013e31820cccfb
   Rohlmann A, 2002, PHYS THER, V82, P44, DOI 10.1093/ptj/82.1.44
   Siddiqui O, 2009, J BIOPHARM STAT, V19, P227, DOI 10.1080/10543400802609797
   Soegaard R, 2006, EUR SPINE J, V15, P648, DOI 10.1007/s00586-005-0884-8
   TURK DC, 1988, J CONSULT CLIN PSYCH, V56, P233, DOI 10.1037/0022-006X.56.2.233
   van Middelkoop M, 2011, EUR SPINE J, V20, P19, DOI 10.1007/s00586-010-1518-3
   Vlaeyen JWS, 2000, PAIN, V85, P317, DOI 10.1016/S0304-3959(99)00242-0
   Weinstein JN, 2009, J BONE JOINT SURG AM, V91A, P1295, DOI 10.2106/JBJS.H.00913
   Zagra A, 2012, EUR SPINE J, V21, pS83, DOI 10.1007/s00586-012-2223-1
NR 31
TC 71
Z9 74
U1 2
U2 21
PU SPRINGER
PI NEW YORK
PA ONE NEW YORK PLAZA, SUITE 4600, NEW YORK, NY, UNITED STATES
SN 0940-6719
EI 1432-0932
J9 EUR SPINE J
JI Eur. Spine J.
PD JAN
PY 2014
VL 23
IS 1
BP 87
EP 95
DI 10.1007/s00586-013-2889-z
PG 9
WC Clinical Neurology; Orthopedics
WE Science Citation Index Expanded (SCI-EXPANDED)
SC Neurosciences & Neurology; Orthopedics
GA 302GA
UT WOS:000330589200013
PM 23836299
OA Green Published, Green Submitted
DA 2022-11-02
ER

PT J
AU MARDJETKO, SM
   CONNOLLY, PJ
   SHOTT, S
AF MARDJETKO, SM
   CONNOLLY, PJ
   SHOTT, S
TI DEGENERATIVE LUMBAR SPONDYLOLISTHESIS - A METAANALYSIS OF LITERATURE
   1970-1993
SO SPINE
LA English
DT Article; Proceedings Paper
CT Special Meeting of the FDA
   Orthopedic-and-Rehabilitation-Devices-Advisory-Panel on Spinal Fusion:
   The Use of Bone Screws in the Vertebral Pedicles
CY JUL   22, 1994
CL GAITHERSBURG, MD
SP US FDA, ORTHOPED & REHABIL DEVICES ADVISORY PANEL
AB Degenerative spondylolisthesis is a distinct clinical entity characterized by degenerative arthritis of the facet joints in association with disc degeneration.  Erosion and remodeling of the facet joint complex allows anterolisthesis of the cephalad on the caudad lumbar vertebra.20
   The pathoanatomic elements of facet joint arthritis, anterolisthesis, disc height loss, and ligamentum flavum redundancy all contribute to the development of spinal stenosis involving to a variable degree the central canal, lateral recess, and foraminal zones.24
   The clinical presentation of patients is one of a long history of back pain with insidious onset of radicular leg pain and/or neurogenic claudication.  This condition is recognized as the classic example of chronic lumbar instability.17  It occurs with greater frequency in blacks and females and is rare before 35 years of age.  The most common level is L4-L5 followed by L3-L4 and L5-S1.  The presence of a pars interarticularis defect excludes the diagnosis of degenerative spondylolisthesis.7
   This study was designed and executed in an attempt to collect and analyze the published data on degenerative spondylolisthesis to evaluate the feasibility of its use as a literature control to compare with the Historical Cohort pedicle screw study data.
RP MARDJETKO, SM (通讯作者)，RUSH PRESBYTERIAN ST LUKES MED CTR,DEPT ORTHOPED SURG,CHICAGO,IL 60612, USA.
NR 0
TC 242
Z9 258
U1 0
U2 4
PU LIPPINCOTT-RAVEN PUBL
PI PHILADELPHIA
PA 227 EAST WASHINGTON SQ, PHILADELPHIA, PA 19106
SN 0362-2436
J9 SPINE
JI SPINE
PD OCT 15
PY 1994
VL 19
IS 20
SU S
BP S2256
EP S2265
DI 10.1097/00007632-199410151-00002
PG 10
WC Clinical Neurology; Orthopedics
WE Conference Proceedings Citation Index - Science (CPCI-S); Science Citation Index Expanded (SCI-EXPANDED)
SC Neurosciences & Neurology; Orthopedics
GA PN387
UT WOS:A1994PN38700002
PM 7817240
DA 2022-11-02
ER

PT J
AU Chan, AK
   Wozny, TA
   Bisson, EF
   Pennicooke, BH
   Bydon, M
   Glassman, SD
   Foley, KT
   Shaffrey, CI
   Potts, EA
   Shaffrey, ME
   Coric, D
   Knightly, JJ
   Park, P
   Wang, MY
   Fu, KM
   Slotkin, JR
   Asher, AL
   Virk, MS
   Kerezoudis, P
   Alvi, MA
   Guan, J
   Haid, RW
   Mummaneni, PV
AF Chan, Andrew K.
   Wozny, Thomas A.
   Bisson, Erica F.
   Pennicooke, Brenton H.
   Bydon, Mohamad
   Glassman, Steven D.
   Foley, Kevin T.
   Shaffrey, Christopher, I
   Potts, Eric A.
   Shaffrey, Mark E.
   Coric, Domagoj
   Knightly, John J.
   Park, Paul
   Wang, Michael Y.
   Fu, Kai-Ming
   Slotkin, Jonathan R.
   Asher, Anthony L.
   Virk, Michael S.
   Kerezoudis, Panagiotis
   Alvi, Mohammed A.
   Guan, Jian
   Haid, Regis W.
   Mummaneni, Praveen, V
TI Classifying Patients Operated for Spondylolisthesis: A K-Means
   Clustering Analysis of Clinical Presentation Phenotypes
SO NEUROSURGERY
LA English
DT Article
DE Lumbar; Spondylolisthesis; Classification; Presentation; Clinical
   phenotypes; Quality Outcomes Database; Patient-reported outcomes
ID LUMBAR INTERBODY FUSION; SPINAL STENOSIS; PAIN; COMPLICATIONS;
   LAMINECTOMY; DEPRESSION; SURGERY
AB BACKGROUND: Trials of lumbar spondylolisthesis are difficult to compare because of the heterogeneity in the populations studied.
   OBJECTIVE: To define patterns of clinical presentation.
   METHODS: This is a study of the prospective Quality Outcomes Database spondylolisthesis registry, including patients who underwent single-segment surgery for grade 1 degenerative lumbar spondylolisthesis. Twenty-four-month patient-reported outcomes (PROs) were collected. A k-means clustering analysis-an unsupervised machine learning algorithm-was used to identify clinical presentation phenotypes.
   RESULTS: Overall, 608 patients were identified, of which 507 (83.4%) had 24-mo follow-up. Clustering revealed 2 distinct cohorts. Cluster 1 (high disease burden) was younger, had higher body mass index (BMI) and American Society of Anesthesiologist (ASA) grades, and globally worse baseline PROs. Cluster 2 (intermediate disease burden) was older and had lower BMI and ASA grades, and intermediate baseline PROs. Baseline radiographic parameters were similar (P > .05). Both clusters improved clinically (P < .001 all 24-mo PROs). In multivariable adjusted analyses, mean 24-mo Oswestry Disability Index (ODI), Numeric Rating Scale Back Pain (NRS-BP), Numeric Rating Scale Leg Pain, and EuroQol-SD (EQ-5D) were markedly worse for the high-disease-burden cluster (adjusted-P < .001). However, the high-disease-burden cluster demonstrated greater 24-mo improvements for ODI, NRS-BP, and EQ-5D (adjusted-P < .05) and a higher proportion reaching ODI minimal clinically important difference (MCID) (adjusted-P = .001). High-disease-burden cluster had lower satisfaction (adjusted-P = .02).
   CONCLUSION: We define 2 distinct phenotypes-those with high vs intermediate disease burden-operated for lumbar spondylolisthesis. Those with high disease burden were less satisfied, had a lower quality of life, and more disability, more back pain, and more leg pain than those with intermediate disease burden, but had greater magnitudes of improvement in disability, back pain, quality of life, and more often reached ODI MCID.
C1 [Chan, Andrew K.; Wozny, Thomas A.; Pennicooke, Brenton H.; Mummaneni, Praveen, V] Univ Calif San Francisco, Dept Neurol Surg, 505 Parnassus Ave,M779, San Francisco, CA 94143 USA.
   [Bisson, Erica F.; Guan, Jian] Univ Utah, Dept Neurosurg, Salt Lake City, UT USA.
   [Bydon, Mohamad; Kerezoudis, Panagiotis; Alvi, Mohammed A.] Mayo Clin, Dept Neurol Surg, Rochester, MN USA.
   [Glassman, Steven D.] Norton Leatherman Spine Ctr, Louisville, KY USA.
   [Foley, Kevin T.] Univ Tennessee, Semmes Murphey Neurol & Spine Inst, Dept Neurosurg, Memphis, TN USA.
   [Shaffrey, Christopher, I] Duke Univ, Dept Neurosurg, Durham, NC USA.
   [Shaffrey, Christopher, I] Duke Univ, Dept Orthoped Surg, Durham, NC USA.
   [Potts, Eric A.] Goodman Campbell Brain & Spine, Dept Neurol Surg, Indianapolis, IN USA.
   [Shaffrey, Mark E.] Univ Virginia, Dept Neurosurg, Charlottesville, VA USA.
   [Coric, Domagoj; Asher, Anthony L.] Carolinas Healthcare Syst, Carolina Neurosurg & Spine Associates, Neurosci Inst, Charlotte, NC USA.
   [Knightly, John J.] Atlantic Neurosurg Specialists, Morristown, NJ USA.
   [Park, Paul] Univ Michigan, Dept Neurosurg, Ann Arbor, MI 48109 USA.
   [Wang, Michael Y.] Univ Miami, Dept Neurol Surg, Miami, FL USA.
   [Fu, Kai-Ming; Virk, Michael S.] Weill Cornell Med Ctr, Dept Neurol Surg, New York, NY USA.
   [Slotkin, Jonathan R.] Geisinger Hlth, Danville, PA USA.
   [Haid, Regis W.] Atlanta Brain & Spine Care, Atlanta, GA USA.
RP Chan, AK (通讯作者)，Univ Calif San Francisco, Dept Neurol Surg, 505 Parnassus Ave,M779, San Francisco, CA 94143 USA.
EM andrewchanmd@gmail.com
RI Alvi, Mohammed Ali/AAE-1490-2019; Foley, Kevin/GQO-8748-2022
OI Alvi, Mohammed Ali/0000-0002-7131-079X; Potts, Eric/0000-0003-4349-2327;
   Wozny, Thomas/0000-0002-8396-1960
FU Neurosurgery Research and Education Foundation
FX The Neurosurgery Research and Education Foundation provided financial
   support for this work.
CR Amara D, 2019, J NEUROSURG-SPINE, V30, P506, DOI 10.3171/2018.9.SPINE18505
   Amundsen T, 2000, SPINE, V25, P1424, DOI 10.1097/00007632-200006010-00016
   Asher AL, 2018, NEUROSURG FOCUS, V44, DOI 10.3171/2017.10.FOCUS17554
   Austevoll IM, 2021, NEW ENGL J MED, V385, P526, DOI 10.1056/NEJMoa2100990
   Bair MJ, 2003, ARCH INTERN MED, V163, P2433, DOI 10.1001/archinte.163.20.2433
   BENZEL EC, 1991, J SPINAL DISORD, V4, P286, DOI 10.1097/00002517-199109000-00005
   Bisson EF, 2021, J NEUROSURG-SPINE, V35, P42, DOI 10.3171/2020.9.SPINE201082
   Bisson EF, 2020, J NEUROSURG-SPINE, V33, P643, DOI 10.3171/2019.12.SPINE191155
   Boersma K, 2006, CLIN J PAIN, V22, P160, DOI 10.1097/01.ajp.0000159582.37750.39
   Chan AK, 2020, NEUROSURGERY, V87, P200, DOI 10.1093/neuros/nyz406
   Chan AK, 2019, NEUROSURG CLIN N AM, V30, P353, DOI 10.1016/j.nec.2019.02.009
   Chan AK, 2019, NEUROSURG FOCUS, V46, DOI 10.3171/2019.2.FOCUS18722
   Chan AK, 2019, J NEUROSURG-SPINE, V30, P234, DOI 10.3171/2018.8.SPINE17913
   Chan AK, 2020, NEUROSURGERY, V86, P80, DOI 10.1093/neuros/nyy589
   Chan AK, 2018, NEUROSURG FOCUS, V44, DOI 10.3171/2017.10.FOCUS17553
   Cheng JS, 2013, NEUROSURG FOCUS, V35, DOI 10.3171/2013.5.FOCUS1377
   Daltroy LH, 1996, SPINE, V21, P741, DOI 10.1097/00007632-199603150-00017
   Dettori Joseph R, 2011, Evid Based Spine Care J, V2, P7, DOI 10.1055/s-0030-1267080
   Dhall SS, 2008, J NEUROSURG-SPINE, V9, P560, DOI 10.3171/SPI.2008.9.08142
   Fairbank J C, 1980, Physiotherapy, V66, P271
   Forsth P, 2016, NEW ENGL J MED, V374, P1413, DOI 10.1056/NEJMoa1513721
   Ghogawala Z, 2017, J NEUROSURG-SPINE, V26, P260, DOI 10.3171/2016.8.SPINE16716
   Ghogawala Z, 2016, NEW ENGL J MED, V374, P1424, DOI 10.1056/NEJMoa1508788
   Ghogawala Z, 2013, J NEUROSURG-SPINE, V19, P555, DOI 10.3171/2013.7.SPINE1362
   HAYTHORNTHWAITE JA, 1991, PAIN, V46, P177, DOI 10.1016/0304-3959(91)90073-7
   Jain AK, 2010, PATTERN RECOGN LETT, V31, P651, DOI 10.1016/j.patrec.2009.09.011
   JENSEN MP, 1994, PAIN, V58, P387, DOI 10.1016/0304-3959(94)90133-3
   Joshi RS, 2019, NEUROSPINE, V16, P637, DOI 10.14245/ns.1938410.205
   Kalichman L, 2009, SPINE, V34, P199, DOI 10.1097/BRS.0b013e31818edcfd
   Karsy M, 2020, SPINE, V45, P1000, DOI 10.1097/BRS.0000000000003441
   Kashlan O, 2020, CLIN NEUROL NEUROSUR, V197, DOI 10.1016/j.clineuro.2020.106098
   Larhmam MA, 2014, INT J COMPUT ASS RAD, V9, P177, DOI 10.1007/s11548-013-0927-2
   Luckmann R., 2000, EVIDENCE BASED MED P, V16, P155
   MacQueen J., 1967, P 5 BERK S MATH STAT, P281, DOI DOI 10.1007/S11665-016-2173-6
   Malmivaara A, 2007, SPINE, V32, P1, DOI 10.1097/01.brs.0000251014.81875.6d
   McGirt MJ, 2013, NEUROSURG FOCUS, V34, DOI 10.3171/2012.10.FOCUS12297
   Meyerding HW, 1933, RADIOLOGY, V20, P108, DOI DOI 10.1148/20.2.108
   Mummaneni PV, 2019, NEUROSURG FOCUS, V46, DOI 10.3171/2019.2.FOCUS18734
   Mummaneni PV, 2017, NEUROSURG FOCUS, V43, DOI 10.3171/2017.5.FOCUS17188
   NURICK S, 1972, BRAIN, V95, P101, DOI 10.1093/brain/95.1.101
   Riveros NAM., 2019, INFORM MED UNLOCKED, V16, P100206, DOI 10.1016/j.imu.2019.100206
   Rosenberg WS, 2001, NEUROSURGERY, V48, P569, DOI 10.1097/00006123-200103000-00022
   Sabaghian S, 2020, SPINAL CORD, V58, P811, DOI 10.1038/s41393-020-0429-3
   Sherrod BA, 2020, WORLD NEUROSURG, V138, pE336, DOI 10.1016/j.wneu.2020.02.117
   Wang JC, 2005, SPINE, V30, pS33, DOI 10.1097/01.brs.0000174559.13749.83
   Wang MY, 2019, J NEUROSURG-SPINE, V31, P865, DOI 10.3171/2019.6.SPINE19531
   Weinstein JN, 2007, NEW ENGL J MED, V356, P2257, DOI 10.1056/NEJMoa070302
   Weinstein JN, 2010, SPINE, V35, P1329, DOI 10.1097/BRS.0b013e3181e0f04d
   WILLIAMS A, 1990, HEALTH POLICY, V16, P199
NR 49
TC 0
Z9 0
U1 0
U2 0
PU OXFORD UNIV PRESS INC
PI CARY
PA JOURNALS DEPT, 2001 EVANS RD, CARY, NC 27513 USA
SN 0148-396X
EI 1524-4040
J9 NEUROSURGERY
JI Neurosurgery
PD DEC
PY 2021
VL 89
IS 6
BP 1033
EP 1041
AR nyab355
DI 10.1093/neuros/nyab355
PG 9
WC Clinical Neurology; Surgery
WE Science Citation Index Expanded (SCI-EXPANDED)
SC Neurosciences & Neurology; Surgery
GA 0E2CR
UT WOS:000776491500026
PM 34634113
DA 2022-11-02
ER

PT J
AU Schroeter, S
   Weise, K
   Badke, A
AF Schroeter, S.
   Weise, K.
   Badke, A.
TI Traumatic Lumbosacral Dislocation - An Underrated Injury
SO ZEITSCHRIFT FUR ORTHOPADIE UND UNFALLCHIRURGIE
LA German
DT Article
DE lumbosacral spondylolisthesis; spine injury; multiple fractures of
   transverse lumbar processes; spinal fusion
ID L5-S1 SPONDYLOLISTHESIS; FRACTURE-DISLOCATION
AB Traumatic lumbosacral dislocations are rare. We report two cases with initially missed posttraumatic lumbosacral dislocations. The reported cases and the review of the literature show that, especially, accident victims with Multiple fractures of the lumbar transverses processes may require a CT scan to confirm fractures or dislocations of L5/S1. Follow-up examinations due to persisting pain after physiotherapy Should include lateral X-rays of the lumbar spine of the patient standing. According to the literature and Our experience, the treatment of traumatic lumbosacral dislocation usually consists of open reduction and postero-lateral or dorso-ventral fusion of the unstable segments.
C1 [Schroeter, S.; Weise, K.; Badke, A.] Univ Tubingen, BG Unfallklin, Klin Unfall & Wiederherstellungschirurg, D-72076 Tubingen, Germany.
RP Badke, A (通讯作者)，Univ Tubingen, BG Unfallklin, Klin Unfall & Wiederherstellungschirurg, Schnarrenbergstr 95, D-72076 Tubingen, Germany.
EM abadke@bgu-tuebingen.de
CR Andry de Boisregard N., 1741, ORTHOPEDIE ART PREVE
   Barsa P, 2003, Acta Chir Orthop Traumatol Cech, V70, P121
   Basile Junior R, 1994, Rev Hosp Clin Fac Med Sao Paulo, V49, P109
   COBLENZ RZ, 1855, MONATSSCHR GEBURTS F, V5, P81
   Cope R., 1988, CLIN ORTHOP RELAT R, V230, P162
   DASDE S, 1981, J BONE JOINT SURG BR, V63, P58, DOI 10.1302/0301-620X.63B1.7225186
   El Assuity WI, 2007, J TRAUMA, V62, P1514, DOI 10.1097/01.ta.0000195463.83951.d7
   Fabris D, 1999, EUR SPINE J, V8, P290, DOI 10.1007/s005860050176
   GROBLER LJ, 1991, ADULT SPINE PRINCIPL, P1655
   GUILLAMON JL, 1985, REV CHIR ORTHOP, V71, P269
   KILIAN H, 1845, SPONDYLOLISTHESI GRA
   Lamm M, 2003, J SPINAL DISORD TECH, V16, P524, DOI 10.1097/00024720-200312000-00007
   MEYERBURGDORFF H, 1932, ARCH ORTHOP UNFALL C, V31, P486
   Meyerding HW, 1931, J BONE JOINT SURG, V13, P39
   Reinhold M, 2006, ARCH ORTHOP TRAUM SU, V126, P624, DOI 10.1007/s00402-005-0078-1
   Robertson PA, 2005, J SPINAL DISORD TECH, V18, P232
   Roche PH, 1998, SURG NEUROL, V50, P11, DOI 10.1016/S0090-3019(98)00009-3
   Saiki K, 2006, J SPINAL DISORD TECH, V19, P455, DOI 10.1097/00024720-200608000-00015
   SAMBERG LC, 1975, J BONE JOINT SURG AM, V57, P1007, DOI 10.2106/00004623-197557070-00030
   Tsirikos AI, 2004, SPINE, V29, pE164, DOI 10.1097/00007632-200404150-00026
   Vialle R, 2004, CLIN ORTHOP RELAT R, P91, DOI 10.1097/01.blo.0000116305.01871.ca
   Vialle R, 2007, INJURY, V38, P169, DOI 10.1016/j.injury.2006.06.015
   WATSONJONES R, 1940, FRACTURES JOINTS INJ
   WILCHINSKY ME, 1987, ORTHOPEDICS, V10, P1271
   WILTSE LL, 1976, CLIN ORTHOP RELAT R, P23
   Zarrouk A, 2007, REV CHIR ORTHOP, V93, P730, DOI 10.1016/S0035-1040(07)73259-2
NR 26
TC 0
Z9 0
U1 0
U2 2
PU THIEME MEDICAL PUBL INC
PI NEW YORK
PA 333 SEVENTH AVE, NEW YORK, NY 10001 USA
SN 1864-6697
EI 1864-6743
J9 Z ORTHOP UNFALLCHIR
JI Z. Orthop. Unfallchir.
PD MAR-APR
PY 2009
VL 147
IS 2
BP 231
EP 235
DI 10.1055/s-2008-1039226
PG 5
WC Orthopedics
WE Science Citation Index Expanded (SCI-EXPANDED)
SC Orthopedics
GA 439TJ
UT WOS:000265649600024
PM 19358081
DA 2022-11-02
ER

PT J
AU Leone, A
   Cassar-Pullicino, VN
   Guglielmi, G
   Bonomo, L
AF Leone, Antonio
   Cassar-Pullicino, Victor N.
   Guglielmi, Giuseppe
   Bonomo, Lorenzo
TI Degenerative lumbar intervertebral instability: what is it and how does
   imaging contribute?
SO SKELETAL RADIOLOGY
LA English
DT Article
ID FLEXION-EXTENSION RADIOGRAPHY; LOW-BACK-PAIN; SEGMENTAL INSTABILITY;
   SPINAL INSTABILITY; DISC DEGENERATION; MOTION; SPONDYLOLISTHESIS;
   ROENTGENOGRAMS; TRANSLATION; DISCOGRAPHY
C1 [Leone, Antonio; Bonomo, Lorenzo] Catholic Univ, Dept Bioimaging & Radiol Sci, Sch Med, I-00168 Rome, Italy.
   [Cassar-Pullicino, Victor N.] Robert Jones & Agnes Hunt Orthopaed & Dist Hosp, Dept Diagnost Imaging, Oswestry, Shrops, England.
   [Guglielmi, Giuseppe] San Giovanni Rotondo & Univ Foggia, Sci Inst Casa Sollievo Sofferenza, Dept Radiol, Foggia, Italy.
RP Leone, A (通讯作者)，Catholic Univ, Dept Bioimaging & Radiol Sci, Sch Med, Largo A Gemelli 1, I-00168 Rome, Italy.
EM a.leonemd@tiscali.it
RI LEONE, Antonio/AAG-2234-2020
OI Leone, Antonio/0000-0003-3669-6321
CR Bram J, 1998, ACTA RADIOL, V39, P18, DOI 10.3109/02841859809172143
   Carragee EJ, 2000, SPINE, V25, P2987, DOI 10.1097/00007632-200012010-00005
   DUPUIS PR, 1985, SPINE, V10, P262, DOI 10.1097/00007632-198504000-00015
   DVORAK J, 1991, SPINE, V16, P943, DOI 10.1097/00007632-199108000-00014
   DVORAK J, 1991, SPINE, V16, P562
   Fairbank J C, 1980, Physiotherapy, V66, P271
   FRYMOYER JW, 1985, SPINE, V10, P280, DOI 10.1097/00007632-198504000-00017
   Fujiwara A, 2000, SPINE, V25, P3036, DOI 10.1097/00007632-200012010-00011
   GARRATT AM, 1993, BMJ-BRIT MED J, V306, P1440, DOI 10.1136/bmj.306.6890.1440
   GROBLER JL, 1993, SPINE, V18, P80
   Hanley EN, 1995, SPINE, V20, pS143
   Iguchi T, 2004, J SPINAL DISORD TECH, V17, P284, DOI 10.1097/01.bsd.0000102473.95064.9d
   Johnsson R, 1997, Eur Spine J, V6, P144, DOI 10.1007/BF01358748
   KIRKALDYWILLIS WH, 1982, CLIN ORTHOP RELAT R, P110
   LANG P, 1990, SPINE, V15, P581, DOI 10.1097/00007632-199006000-00028
   Leivseth G, 1998, SPINE, V23, P2648, DOI 10.1097/00007632-199812010-00021
   Leone A, 2007, RADIOLOGY, V245, P62, DOI 10.1148/radiol.2451051359
   MAIN CJ, 1992, SPINE, V17, P42, DOI 10.1097/00007632-199201000-00007
   Markwalder TM, 2003, ACTA NEUROCHIR, V145, P209, DOI 10.1007/s00701-002-1056-9
   MCGREGOR AH, 1995, SPINE, V20, P2421, DOI 10.1097/00007632-199511001-00009
   MORGAN FP, 1957, J BONE JOINT SURG BR, V39, P6, DOI 10.1302/0301-620X.39B1.6
   MURATA M, 1994, ARCH ORTHOP TRAUM SU, V113, P297, DOI 10.1007/BF00426175
   Nachemson A L, 1991, Neurosurg Clin N Am, V2, P785
   Nizard RS, 2001, RADIOL CLIN N AM, V39, P55, DOI 10.1016/S0033-8389(05)70263-3
   Panjabi M. M., 1978, CLIN BIOMECHANICS SP, P1
   PITKANEN M, 1994, CLIN RADIOL, V49, P109, DOI 10.1016/S0009-9260(05)83451-8
   Pitkanen MT, 2002, CLIN RADIOL, V57, P632, DOI 10.1053/crad.2001.0899
   POPE MH, 1985, SPINE, V10, P255, DOI 10.1097/00007632-198504000-00013
   POSNER I, 1982, SPINE, V7, P374, DOI 10.1097/00007632-198207000-00008
   Saifuddin A, 2003, CLIN RADIOL, V58, P661, DOI 10.1016/S0009-9260(03)00215-0
   Sears William, 2005, Spine J, V5, P170, DOI 10.1016/j.spinee.2004.05.257
   SHAFFER WO, 1990, SPINE, V15, P741, DOI 10.1097/00007632-199008010-00003
   SOINI J, 1991, J SPINAL DISORD, V4, P183, DOI 10.1097/00002517-199106000-00008
   TRAMMELL TR, 1988, SPINE, V13, P1378, DOI 10.1097/00007632-198812000-00009
   Vogt MT, 1998, SPINE, V23, P2640, DOI 10.1097/00007632-199812010-00020
   Weishaupt D, 2000, RADIOLOGY, V215, P247, DOI 10.1148/radiology.215.1.r00ap06247
   Wildermuth S, 1998, RADIOLOGY, V207, P391, DOI 10.1148/radiology.207.2.9577486
   WOOD KB, 1994, SPINE, V19, P1697, DOI 10.1097/00007632-199408000-00008
NR 38
TC 17
Z9 20
U1 1
U2 6
PU SPRINGER
PI NEW YORK
PA 233 SPRING ST, NEW YORK, NY 10013 USA
SN 0364-2348
J9 SKELETAL RADIOL
JI Skeletal Radiol.
PD JUN
PY 2009
VL 38
IS 6
BP 529
EP 533
DI 10.1007/s00256-009-0646-5
PG 5
WC Orthopedics; Radiology, Nuclear Medicine & Medical Imaging
WE Science Citation Index Expanded (SCI-EXPANDED)
SC Orthopedics; Radiology, Nuclear Medicine & Medical Imaging
GA 436FW
UT WOS:000265399100001
PM 19198833
OA Bronze
DA 2022-11-02
ER

PT B
AU Ogden, AT
   Fessler, RG
AF Ogden, Alfred T.
   Fessler, Richard G.
BE Scuderi, GR
   Tria, AJ
TI Minimally Invasive Transforaminal Lumbar Interbody Fusion
SO MINIMALLY INVASIVE SURGERY IN ORTHOPEDICS
LA English
DT Article; Book Chapter
ID LOW-BACK-PAIN; PEDICLE SCREW INSTRUMENTATION; RANDOMIZED
   CONTROLLED-TRIAL; TOTAL DISC REPLACEMENT; POSTEROLATERAL FUSION; ISTHMIC
   SPONDYLOLISTHESIS; COGNITIVE INTERVENTION; CIRCUMFERENTIAL FUSION;
   NONSURGICAL TREATMENT; CLINICAL-OUTCOMES
C1 [Ogden, Alfred T.; Fessler, Richard G.] NW Mem Hosp, Dept Neurol Surg, Chicago, IL 60611 USA.
RP Fessler, RG (通讯作者)，NW Mem Hosp, Dept Neurol Surg, Chicago, IL 60611 USA.
CR Beringer Will F, 2006, Neurosurg Focus, V20, pE4
   Blumenthal S, 2005, SPINE, V30, P1565, DOI 10.1097/01.brs.0000170587.32676.0e
   Brox JI, 2006, PAIN, V122, P145, DOI 10.1016/j.pain.2006.01.027
   Brox JI, 2003, SPINE, V28, P1913
   Chastain CA, 2007, ORTHOPEDICS, V30, P389, DOI 10.3928/01477447-20070501-18
   Chitnavis B, 2001, J NEUROSURG, V95, P190, DOI 10.3171/spi.2001.95.2.0190
   Choi JY, 2005, J SPINAL DISORD TECH, V18, P347, DOI 10.1097/01.bsd.0000168718.08193.9d
   CLOWARD RB, 1985, CLIN ORTHOP RELAT R, P16
   CLOWARD RB, 1953, J NEUROSURG, V10, P154, DOI 10.3171/jns.1953.10.2.0154
   Deutsch Harel, 2006, Neurosurg Focus, V20, pE10
   Dimar JR, 2006, SPINE, V31, P2534, DOI 10.1097/01.brs.0000240715.78657.81
   Duggal N, 2004, NEUROSURGERY, V54, P636, DOI 10.1227/01.NEU.0000108423.87889.9E
   Ekman P, 2007, SPINE, V32, P2178, DOI 10.1097/BRS.0b013e31814b1bd8
   Ekman Per, 2005, Spine J, V5, P36, DOI 10.1016/j.spinee.2004.05.249
   Fairbank J, 2005, BMJ-BRIT MED J, V330, P1233, DOI 10.1136/bmj.38441.620417.8F
   Fessler RG, 2003, NEUROSURGERY, V52, P1512, DOI 10.1227/01.NEU.0000068354.22859.05
   Foley KT, 2003, SPINE, V28, pS26, DOI 10.1097/00007632-200308011-00006
   Folman Y, 2003, J SPINAL DISORD TECH, V16, P455, DOI 10.1097/00024720-200310000-00004
   Fritzell P, 2001, SPINE, V26, P2521, DOI 10.1097/00007632-200112010-00002
   Fritzell P, 2001, SPINE, V26, P2533, DOI 10.1097/00007632-200112010-00004
   Gejo R, 1999, SPINE, V24, P1023, DOI 10.1097/00007632-199905150-00017
   GILL K, 1993, ACTA ORTHOP SCAND, V64, P108, DOI 10.3109/17453679309160137
   Glassman Steven, 2006, Spine J, V6, P21, DOI 10.1016/j.spinee.2005.09.004
   Grutzner PA, 2004, CHIRURG, V75, P967, DOI 10.1007/s00104-004-0944-3
   Hackenberg L, 2005, EUR SPINE J, V14, P551, DOI 10.1007/s00586-004-0830-1
   Hagg O, 2004, SPINE, V29, P1160
   Haid Jr RW, 2004, SPINE J, V4, P38
   Haid Regis W Jr, 2004, Spine J, V4, P527, DOI 10.1016/j.spinee.2004.03.025
   HARMS J, 1982, Z ORTHOP GRENZGEB, V120, P343, DOI 10.1055/s-2008-1051624
   Holly Langston T, 2006, Neurosurg Focus, V20, pE6
   Holly LT, 2003, J NEUROSURG, V99, P324, DOI 10.3171/spi.2003.99.3.0324
   HUTTER CG, 1985, CLIN ORTHOP RELAT R, P103
   Isaacs RE, 2005, J NEUROSURG-SPINE, V3, P98, DOI 10.3171/spi.2005.3.2.0098
   Jang JS, 2005, J NEUROSURG-SPINE, V3, P218, DOI 10.3171/spi.2005.3.3.0218
   Kawaguchi Y, 1997, SPINE, V22, P1018, DOI 10.1097/00007632-199705010-00015
   KAWAGUCHI Y, 1994, SPINE, V19, P2598, DOI 10.1097/00007632-199411001-00018
   Kawaguchi Y, 1996, SPINE, V21, P941, DOI 10.1097/00007632-199604150-00007
   Khoo LT, 2002, NEUROSURGERY, V51, pS146, DOI 10.1227/01.NEU.0000031220.75770.29
   Kim KT, 2006, SPINE, V31, P1351, DOI 10.1097/01.brs.0000218635.14571.55
   Kim KT, 2006, SPINE, V31, P712, DOI 10.1097/01.brs.0000202533.05906.ea
   Lauber S, 2006, SPINE, V31, P1693, DOI 10.1097/01.brs.0000224530.08481.4e
   Lee SH, 2006, J NEUROSURG-SPINE, V5, P228, DOI 10.3171/spi.2006.5.3.228
   Leufven C, 1999, SPINE, V24, P2042, DOI 10.1097/00007632-199910010-00014
   MARKWALDER TM, 1993, ACTA NEUROCHIR, V123, P129, DOI 10.1007/BF01401868
   MAYER TG, 1989, SPINE, V14, P33, DOI 10.1097/00007632-198901000-00006
   Mercer Walter, 1936, Edinb Med J, V43, P545
   Mirza SK, 2007, SPINE, V32, P816, DOI 10.1097/01.brs.0000259225.37454.38
   Miyakoshi N, 2000, SPINE, V25, P1837, DOI 10.1097/00007632-200007150-00016
   Molinari RW, 2005, J SPINAL DISORD TECH, V18, pS24, DOI 10.1097/01.bsd.0000140197.07619.8b
   Moller H, 2000, SPINE, V25, P1711, DOI 10.1097/00007632-200007010-00016
   Moller H, 2000, SPINE, V25, P1716, DOI 10.1097/00007632-200007010-00017
   Okuda S, 2006, J NEUROSURG-SPINE, V4, P304, DOI 10.3171/spi.2006.4.4.304
   Okuda S, 2006, J BONE JOINT SURG AM, V88A, P2714, DOI 10.2106/JBJS.F.00186
   Park Y, 2007, SPINE, V32, P537, DOI 10.1097/01.brs.0000256473.49791.f4
   Polly DW, 2007, SPINE, V32, pS20, DOI 10.1097/BRS.0b013e318053d4e5
   Potter BK, 2005, J SPINAL DISORD TECH, V18, P337, DOI 10.1097/01.bsd.0000166642.69189.45
   Rosenberg WS, 2001, NEUROSURGERY, V48, P569, DOI 10.1097/00006123-200103000-00022
   Scheufler KM, 2007, NEUROSURGERY, V60, P203, DOI 10.1227/01.NEU.0000255388.03088.B7
   Schwender JD, 2005, J SPINAL DISORD TECH, V18, pS1, DOI 10.1097/01.bsd.0000132291.50455.d0
   Shoham M, 2007, COMPUT AIDED SURG, V12, P105, DOI 10.3109/10929080701243981
   SIHVONEN T, 1993, SPINE, V18, P575, DOI 10.1097/00007632-199304000-00009
   Skaf G, 2005, SURG NEUROL, V64, P483, DOI 10.1016/j.surneu.2005.04.009
   Stevens KJ, 2006, J SPINAL DISORD TECH, V19, P77, DOI 10.1097/01.bsd.0000193820.42522.d9
   Thomsen K, 1997, SPINE, V22, P2813, DOI 10.1097/00007632-199712150-00004
   TOOLE O, ZOURNAL NEU IN PRESS
   Trouillier Hans, 2006, Acta Orthop Belg, V72, P460
   Videbaek TS, 2006, SPINE, V31, P2875, DOI 10.1097/01.brs.0000247793.99827.b7
   Villavicencio AT, 2005, J SPINAL DISORD TECH, V18, P369, DOI 10.1097/01.bsd.0000168511.67189.64
   Vishteh AG, 2001, NEUROSURGERY, V48, P334
   Weinstein JN, 2007, NEW ENGL J MED, V356, P2257, DOI 10.1056/NEJMoa070302
   Zigler J, 2007, SPINE, V32, P1155, DOI 10.1097/BRS.0b013e318054e377
NR 71
TC 0
Z9 0
U1 0
U2 1
PU SPRINGER
PI NEW YORK
PA 233 SPRING STREET, NEW YORK, NY 10013, UNITED STATES
BN 978-0-387-76607-2
PY 2010
BP 569
EP 577
DI 10.1007/978-0-387-76608-9_69
D2 10.1007/978-0-387-76608-9
PG 9
WC Orthopedics; Surgery
WE Book Citation Index– Science (BKCI-S)
SC Orthopedics; Surgery
GA BLY98
UT WOS:000271472700069
DA 2022-11-02
ER

PT J
AU Irie, K
   Iwai, K
   Saitou, Y
   Okada, T
   Amano, Y
   Nakajima, H
AF Irie, K
   Iwai, K
   Saitou, Y
   Okada, T
   Amano, Y
   Nakajima, H
TI Relationship between sport activity during adolescence and abnormalities
   of lumbar spine - A radiologic and magnetic resonance imaging study
SO JAPANESE JOURNAL OF PHYSICAL FITNESS AND SPORTS MEDICINE
LA Japanese
DT Article
DE radiologic abnormality; magnetic resonance imaging; lumbar spine; sport
   activity; adolescence
ID BACK-PAIN; THORACOLUMBAR SPINE; SPONDYLOLYSIS; ATHLETE
AB To investigate the relationship between adolescent sport activity and abnormalities of the lumbar spine on radiography and magnetic resonance imaging (MRI), 237 collegiate athletes (mean age 19.4), representing judo, wrestling, and track, were analyzed from the point of contact or noncontact sports. Radiologic and/or MRI abnormalities of the lumbar spine were found in 68.7% of contact sports athletes (judo and wrestling, n = 147), 53.3% of noncontact sports athletes (track, n = 90), 69.9% of athletes who have played contact sports over 9 years (C9 athletes, n = 83), and 47.1% of atheletes who have done noncontact sports over 9 years (N9 athletes, n = 17). Discopathy related abnormalities on radiologic examination were found in 25.3% and 11.8% of C9 and N9 athletes. Disc degeneration oil MRI was found in 45.8% and 29.4% of C9 and N9 athletes. Spondylolysis was found in 31.3% of C9, 5.9% of N9, 31.3% of elementary-C (athletes who played contact sports during elementary school. n = 96), 32.8% of elementary-LA (limited contact/impact sports, n = 58), and 8.6% of elementary-N athletes (noncontact sports, n =35). respectively. From these results. we concluded that contact sports activity during adolescence induces lumbar spine abnormalities at a higher rate compared to noncontact sports and that spondylolysis is related to contact or limited contact/impact sport activity during elementary school.
CR ABE H, 1997, KEIO J MED, V74, P317
   HELLSTROM M, 1990, ACTA RADIOL, V31, P127
   Iwai K, 2002, JPN J PHYS FIT SPORT, V51, P423, DOI 10.7600/jspfsm1949.51.423
   Lundin O, 2001, SCAND J MED SCI SPOR, V11, P103, DOI 10.1034/j.1600-0838.2001.011002103.x
   Pfirrmann CWA, 2001, SPINE, V26, P1873, DOI 10.1097/00007632-200109010-00011
   ROSSI F, 1978, J SPORT MED PHYS FIT, V18, P317
   Sassmannshausen G, 2002, CLIN SPORT MED, V21, P121, DOI 10.1016/S0278-5919(03)00061-9
   Soler T, 2000, AM J SPORT MED, V28, P57, DOI 10.1177/03635465000280012101
   STONE DA, 1994, SPORTS INJURIES, P3
   SWARD L, 1990, SPINE, V15, P124
   SWARD L, 1991, SPINE, V16, P437
   SWARD L, 1989, ACTA RADIOL, V30, P359, DOI 10.1177/028418518903000405
   Trainor TJ, 2002, CLIN SPORT MED, V21, P93, DOI 10.1016/S0278-5919(03)00059-0
NR 13
TC 0
Z9 0
U1 1
U2 3
PU JAPANESE SOC PHYSICAL FITNESS SPORTS MEDICINE
PI TOKYO
PA C/O BUSINESS CENTER ACAD SOC JAPAN, 5-16-9 HONKOMAGOME, BUNKYO-KU,
   TOKYO, 113, JAPAN
SN 0039-906X
J9 JPN J PHYS FIT SPORT
JI Jpn. J. Phys. Fit. Sports Med.
PD FEB
PY 2006
VL 55
IS 1
BP 137
EP 144
DI 10.7600/jspfsm.55.137
PG 8
WC Physiology; Sport Sciences
WE Science Citation Index Expanded (SCI-EXPANDED)
SC Physiology; Sport Sciences
GA 033SA
UT WOS:000236868300011
OA Bronze
DA 2022-11-02
ER

PT J
AU MERBS, CF
AF MERBS, CF
TI INCOMPLETE SPONDYLOLYSIS AND HEALING - A STUDY OF ANCIENT CANADIAN
   ESKIMO SKELETONS
SO SPINE
LA English
DT Article
AB Study Design. Skeletons of ancient Canadian Eskimos subjected to arctic weathering presented an unusual opportunity for direct observation of all stages of spondylolysis.
   Objective. To explore early stages of incomplete lysis, a phenomenon difficult to observe radiographically.
   Summary of Background Data. Although lumbar spondylolysis most often appears to be a stress fracture that may proceed to complete separation, its early stages have been difficult to visualize.
   Methods. Vertebrae were examined far even minute lytic defects in the general region of pars interarticularis and the results were correlated with age at death.
   Results. Spondylolysis was found in 51 individuals, with 110 separate sites (sides) affected. At 34 of these sites, all but two in adolescents or young adults, the lysis was incomplete. Incomplete lysis affected the superior margin of the neural arch more often than the inferior margin, and the right side more often than the left.
   Conclusion. Spondylolysis first became recognizable as incomplete stress fractures during adolescence, with most progressing to complete lysis in young adulthood. New fractures continued to develop in young adults, but most healed by middle adulthood. After 45 years of age, the overall frequency of spondylolysis declined, indicating that even complete defects occasionally healed.
RP MERBS, CF (通讯作者)，ARIZONA STATE UNIV,DEPT ANTHROPOL,BOX 872402,TEMPE,AZ 85287, USA.
NR 0
TC 26
Z9 26
U1 0
U2 0
PU LIPPINCOTT-RAVEN PUBL
PI PHILADELPHIA
PA 227 EAST WASHINGTON SQUARE, PHILADELPHIA, PA 19106
SN 0362-2436
J9 SPINE
JI SPINE
PD NOV 1
PY 1995
VL 20
IS 21
BP 2328
EP 2334
DI 10.1097/00007632-199511000-00011
PG 7
WC Clinical Neurology; Orthopedics
WE Science Citation Index Expanded (SCI-EXPANDED)
SC Neurosciences & Neurology; Orthopedics
GA TC594
UT WOS:A1995TC59400011
PM 8553121
DA 2022-11-02
ER

PT J
AU Forsth, P
   Michaelsson, K
   Sanden, B
AF Forsth, P.
   Michaelsson, K.
   Sanden, B.
TI Does fusion improve the outcome after decompressive surgery for lumbar
   spinal stenosis? A TWO-YEAR FOLLOW-UP STUDY INVOLVING 5390 PATIENTS
SO BONE & JOINT JOURNAL
LA English
DT Article
ID DEGENERATIVE SPONDYLOLISTHESIS; SURGICAL DECOMPRESSION; LAMINECTOMY;
   REGISTER; INSTABILITY; MANAGEMENT; SWEDEN; ARTHRODESIS; SEGMENT
AB Whether to combine spinal decompression with fusion in patients with symptomatic lumbar spinal stenosis remains controversial. We performed a cohort study to determine the effect of the addition of fusion in terms of patient satisfaction after decompressive spinal surgery in patients with and without a degenerative spondylolisthesis.
   The National Swedish Register for Spine Surgery (Swespine) was used for the study. Data were obtained for all patients in the register who underwent surgery for stenosis on one or two adjacent lumbar levels. A total of 5390 patients fulfilled the inclusion criteria and completed a two-year follow-up. Using multivariable models the results of 4259 patients who underwent decompression alone were compared with those of 1131 who underwent decompression and fusion. The consequence of having an associated spondylolisthesis in the operated segments pre-operatively was also considered.
   At two years there was no significant difference in patient satisfaction between the two treatment groups for any of the outcome measures, regardless of the presence of a preoperative spondylolisthesis. Moreover, the proportion of patients who required subsequent further lumbar surgery was also similar in the two groups.
   In this large cohort the addition of fusion to decompression was not associated with an improved outcome.
RP Forsth, P (通讯作者)，Stockholm Spine Ctr, S-19489 Stockholm, Sweden.
EM peter.forsth@spinecenter.se
RI Michaelsson, Karl/AAM-9094-2021; Försth, Peter/AAY-5195-2020
OI Michaelsson, Karl/0000-0003-2815-1217
CR ABUMI K, 1990, SPINE, V15, P1142, DOI 10.1097/00007632-199011010-00011
   Amundsen T, 2000, SPINE, V25, P1424, DOI 10.1097/00007632-200006010-00016
   AOTA Y, 1995, J SPINAL DISORD, V8, P464, DOI 10.1097/00024720-199512000-00006
   Atlas SJ, 2005, SPINE, V30, P936, DOI 10.1097/01.brs.0000158953.57966.c0
   Benson K, 2000, NEW ENGL J MED, V342, P1878, DOI 10.1056/NEJM200006223422506
   Concato J, 2000, NEW ENGL J MED, V342, P1887, DOI 10.1056/NEJM200006223422507
   Cornefjord M, 2000, EUR SPINE J, V9, P563, DOI 10.1007/s005860000161
   Deyo RA, 2010, JAMA-J AM MED ASSOC, V303, P1259, DOI 10.1001/jama.2010.338
   Fairbank JCT, 2000, SPINE, V25, P2940, DOI 10.1097/00007632-200011150-00017
   Fox MW, 1996, J NEUROSURG, V85, P793, DOI 10.3171/jns.1996.85.5.0793
   GROB D, 1995, J BONE JOINT SURG AM, V77A, P1036, DOI 10.2106/00004623-199507000-00009
   Hamasaki T, 2009, J SPINAL DISORD TECH, V22, P486, DOI 10.1097/BSD.0b013e31818d7dc9
   Hansraj KK, 2001, CLIN ORTHOP RELAT R, P10
   HERKOWITZ HN, 1991, J BONE JOINT SURG AM, V73A, P802, DOI 10.2106/00004623-199173060-00002
   HERNO A, 1993, SPINE, V18, P1471
   Iguchi T, 2000, SPINE, V25, P1754, DOI 10.1097/00007632-200007150-00003
   Jansson KA, 2009, J BONE JOINT SURG BR, V91B, P210, DOI 10.1302/0301-620X.91B2.21119
   Jansson KA, 2005, EUR SPINE J, V14, P659, DOI 10.1007/s00586-004-0851-9
   Jansson KA, 2003, EUR SPINE J, V12, P535, DOI 10.1007/s00586-003-0544-9
   JOHNSSON KE, 1989, SPINE, V14, P591, DOI 10.1097/00007632-198906000-00008
   Katz JN, 1997, SPINE, V22, P1123, DOI 10.1097/00007632-199705150-00012
   Katz JN, 1996, SPINE, V21, P92, DOI 10.1097/00007632-199601010-00022
   Kleinstueck FS, 2012, EUR SPINE J, V21, P268, DOI 10.1007/s00586-011-1896-1
   LEHMANN TR, 1987, SPINE, V12, P97, DOI 10.1097/00007632-198703000-00004
   LOMBARDI JS, 1985, SPINE, V10, P821, DOI 10.1097/00007632-198511000-00008
   Malmivaara A, 2007, SPINE, V32, P1, DOI 10.1097/01.brs.0000251014.81875.6d
   Mannion AF, 2010, EUR SPINE J, V19, P1883, DOI 10.1007/s00586-010-1535-2
   MARDJETKO SM, 1994, SPINE, V19, pS2256, DOI 10.1097/00007632-199410151-00002
   Martin BI, 2007, SPINE, V32, P382, DOI 10.1097/01.brs.0000254104.55716.46
   Martin CR, 2007, SPINE, V32, P1791, DOI 10.1097/BRS.0b013e3180bc219e
   MCCULLEN GM, 1994, J SPINAL DISORD, V7, P380
   Niggemeyer O, 1997, Eur Spine J, V6, P423, DOI 10.1007/BF01834073
   Ohrn A, 2011, ACTA ORTHOP, V82, P727, DOI 10.3109/17453674.2011.636673
   PANJABI M, 1992, SPINE, V17, P200, DOI 10.1097/00007632-199202000-00014
   Park P, 2004, SPINE, V29, P1938, DOI 10.1097/01.brs.0000137069.88904.03
   Pearson A, 2010, SPINE, V35, P298, DOI 10.1097/BRS.0b013e3181bdafd1
   POSTACCHINI F, 1992, J BONE JOINT SURG BR, V74, P862, DOI 10.1302/0301-620X.74B6.1447247
   Rompe JD, 1999, NEUROSURG REV, V22, P102, DOI 10.1007/s101430050040
   SHAFFER WO, 1990, SPINE, V15, P741, DOI 10.1097/00007632-199008010-00003
   Solberg TK, 2011, ACTA ORTHOP, V82, P56, DOI 10.3109/17453674.2010.548024
   Stromkvist B, SWESPINE SWEDISH SPI
   Stromqvist B, 2005, ACTA ORTHOP, V76, P3
   Stromqvist B, 2001, ACTA ORTHOP SCAND, V72, P99, DOI 10.1080/000164701317323327
   Stromqvist B, 2009, EUR SPINE J, V18, pS294, DOI 10.1007/s00586-009-1043-4
   TURNER JA, 1992, SPINE, V17, P1, DOI 10.1097/00007632-199201000-00001
   Weinstein JN, 2008, NEW ENGL J MED, V358, P794, DOI 10.1056/NEJMoa0707136
   WILLIAMS A, 1990, HEALTH POLICY, V16, P199
   Zanoli G, 2006, ACTA ORTHOP, V77, P662, DOI 10.1080/17453670610012764
NR 48
TC 83
Z9 94
U1 0
U2 8
PU BRITISH EDITORIAL SOC BONE JOINT SURGERY
PI LONDON
PA 22 BUCKINGHAM STREET, LONDON WC2N 6ET, ENGLAND
SN 2049-4394
J9 BONE JOINT J
JI Bone Joint J.
PD JUL
PY 2013
VL 95B
IS 7
BP 960
EP 965
DI 10.1302/0301-620X.95B7.30776
PG 6
WC Orthopedics; Surgery
WE Science Citation Index Expanded (SCI-EXPANDED)
SC Orthopedics; Surgery
GA 220WW
UT WOS:000324619000019
PM 23814250
DA 2022-11-02
ER

PT J
AU Kalpakcioglu, B
   Altinbilek, T
   Senel, K
AF Kalpakcioglu, Banu
   Altinbilek, Turgay
   Senel, Kazim
TI Determination of spondylolisthesis in low back pain by clinical
   evaluation
SO JOURNAL OF BACK AND MUSCULOSKELETAL REHABILITATION
LA English
DT Article
DE Low back pain; spondylolisthesis; clinical assessment; physical
   examination
ID DEGENERATIVE SPONDYLOLISTHESIS; ALIGNMENT; ADULTS
AB Aim: Current guides recommend to evaluate the patients with low back pain complaints with initial clinical assessment and history, and to utilize radiological or other imaging technics, in case of possible diagnosis. The aim of this study was to compare the findings of radiological and clinical assessment, and validate the reliability of spondylolisthesis diagnosed with clinical assessment.
   This study is conducted on 100 patients with, and 30 patients without (control group) radiological diagnosis of spondylolisthesis, who had applied to Department of Physical Therapy and Rehabilitation, Haydarpasa Numune Hospital with low back pain complaints in one and a half year.
   Clinic assessment was consisted of 20 parameters including examinations of motor system such as, sign of slipping observed on palpation and inspection, extension of trunk and increase in lumbar lordosis. Antero-posterior, lateral, oblique and lateral flexion/extension radiographies were used for radiological assessment. Slipping degree and lumbar lordosis angle were measured.
   Results: Women/men patients ratio was 91/9 in spondylolisthesis group and 22/8 in control group. Age of 69% of patients were 50 and over. In both groups, sciatalgia was observed in more than half of the patients, and no significant difference was detected in localization (p > 0.05). In clinical assessment, weak and drooping abdominal wall, paravertebral muscle hypertrophy, increase in lumbar lordosis, sign of slipping observed on palpation and inspection, hamstring muscle spasm, pain during lateral trunk flexion-extension tasks and during double leg raising task were found to be positively correlated with radiological assesment (p < 0.05).
   Conclusion: In our study, a systematic clinical assessment was proved to be useful in determination of possible spondylolisthesis cases. Radiological assessments are required in order to make the diagnosis clear and to determine the grade and prognosis of spondylolisthesis. Advanced imaging techniques like MRI and CT have to be used when neurological symptoms are present, and when surgical intervention is indicated.
C1 [Kalpakcioglu, Banu] Haydarpasa Numune Hosp, Phys Therapy & Rehabil Clin, Istanbul, Turkey.
   [Altinbilek, Turgay] Fizyoctr Phys Therapy & Rehabil Clin, Treatment Ctr, Istanbul, Turkey.
   [Senel, Kazim] Ataturk Univ, Fac Med, Phys Therapy & Rehabil Clin, Istanbul, Turkey.
RP Kalpakcioglu, B (通讯作者)，Haydarpasa Numune Training & Res Hosp, Dept Phys Therapy & Rehabil, Istanbul, Turkey.
EM banubolay@superonline.com
CR ALBAYRAM S, 2002, BAS BOYUN BEL AGR S, P145
   Amundson G, 1992, SPINE, V3rd, P913
   Beutler WJ, 2003, SPINE, V28, P1027, DOI 10.1097/00007632-200305150-00014
   BIRD HA, 1980, SCAND J RHEUMATOL, V9, P203, DOI 10.3109/03009748009112347
   BOLDWIN NG, 1999, SPINE SURG TECHNIQUE, P435
   BORENSTEIN DG, 1994, RHEUMATOLOGY, P1
   BOXALL D, 1979, J BONE JOINT SURG AM, V61, P479, DOI 10.2106/00004623-197961040-00001
   Chou R, 2007, ANN INTERN MED, V147, P478, DOI 10.7326/0003-4819-147-7-200710020-00006
   ERDINE S, 2000, AGRININ DEGERLENDIRI, P91
   Felson DT, 1997, ARTHRITIS ALLIED CON, P3
   FRYMOYER JW, 1983, J BONE JOINT SURG AM, V65, P213, DOI 10.2106/00004623-198365020-00010
   GROBLER JL, 1993, SPINE, V18, P80
   Hansson TH, 2000, SPINE, V25, P3055, DOI 10.1097/00007632-200012010-00013
   IMADA K, 1995, J BONE JOINT SURG BR, V77B, P126, DOI 10.1302/0301-620X.77B1.7822369
   JACKSON RP, 1994, SPINE, V19, P1611, DOI 10.1097/00007632-199407001-00010
   Jarvik JG, 2002, ANN INTERN MED, V137, P586, DOI 10.7326/0003-4819-137-7-200210010-00010
   Jarvik JG, 2003, NEUROIMAG CLIN N AM, V13, P293, DOI 10.1016/S1052-5149(03)00022-4
   JOHNSON JR, 1983, J BONE JOINT SURG BR, V65, P43
   KALICHMAN L, 2007, EUR SPINE J
   KARAN A, 1998, BEL AGRILARINDA DEGE
   KETENCI A, 1994, AGRI DERGISI, V6, P29
   MICHELI LJ, 1995, ARCH PEDIAT ADOL MED, V149, P15, DOI 10.1001/archpedi.1995.02170130017004
   Moller H, 2000, SPINE, V25, P683, DOI 10.1097/00007632-200003150-00006
   MUSLUMANOGLU L, 1995, FIZIK TED REHAB DER, V19, P146
   OZCAN O, 2005, KAS ISKELET SISTEMI
   ROSENBERG NJ, 1975, J BONE JOINT SURG AM, VA 57, P467, DOI 10.2106/00004623-197557040-00004
   Roussouly P, 2006, SPINE, V31, P2484, DOI 10.1097/01.brs.0000239155.37261.69
   Sanderson PL, 1996, J BONE JOINT SURG BR, V78B, P951, DOI 10.1302/0301-620X78B6.1291
   Sengupta DK, 2005, SPINE, V30, pS71, DOI 10.1097/01.brs.0000155579.88537.8e
NR 29
TC 19
Z9 20
U1 0
U2 11
PU IOS PRESS
PI AMSTERDAM
PA NIEUWE HEMWEG 6B, 1013 BG AMSTERDAM, NETHERLANDS
SN 1053-8127
J9 J BACK MUSCULOSKELET
JI J. Back Musculoskelet. Rehabil.
PY 2009
VL 22
IS 1
BP 27
EP 32
DI 10.3233/BMR-2009-0212
PG 6
WC Orthopedics; Rehabilitation
WE Science Citation Index Expanded (SCI-EXPANDED)
SC Orthopedics; Rehabilitation
GA 435QU
UT WOS:000265359200005
PM 20023361
DA 2022-11-02
ER

PT J
AU Koffie, RM
   Yanamadala, V
   Coumans, JV
AF Koffie, Robert M.
   Yanamadala, Vijay
   Coumans, Jean-Valery
TI High Sacral Endplate Inclination Vector Forces Are Associated with Pars
   Fracture-Mediated Lumbosacral Spondylolisthesis
SO WORLD NEUROSURGERY
LA English
DT Article
DE Arthropathy; Facet; Pars fracture; Sacral slope; Spondylolisthesis
ID DEGENERATIVE LUMBAR SPONDYLOLISTHESIS; SAGITTAL ALIGNMENT; PELVIC
   INCIDENCE; SPINAL STENOSIS; FUSION; DECOMPRESSION
AB OBJECTIVE:Lumbar spondylolisthesis can be related to facet arthropathy and disc degeneration or to a fracture of the pars interarticularis, but the mechanistic underpinnings of spondylolisthesis remain unclear. We posit that high sacral slope and body weight increase sacral inclination vector forces, which leads to pars fractures and exacerbates risk for spondylolisthesis.
   METHODS:To investigate this hypothesis, we measured the sacral slope, body weight, and S1 endplate vector forces for patients who underwent L5-S1 fusion for grade I spondylolisthesis. Patients were stratified based on presence of pars fractures versus facet arthropathy, and statistical analyses were performed to determine whether high sacral endplate inclination vector force is associated with pars fracture-mediated spondylolisthesis.
   RESULTS:We identified 131 patients who had L5-S1 fusion for spondylolisthesis. The mean age was 56 years, and 57% were female. The body weight of patients ranged from 45.4 to 141.9 kg with an average of 83.8 kg; 32 patients had single-level L5-S1 spondylolisthesis secondary to bilateral L5 pars interarticularis fractures, whereas 99 patients had L5-S1 spondylolisthesis due to facet arthropathy. Patients with pars fractures had steeper sacral slopes (43.2 +/- 10.1 degrees) compared with those without pars fractures (36.8 +/- 8.1 degrees) (P = 0.0007, odds ratio 2.71). Despite having no significant differences in weight (82.7 +/- 17.2 vs. 87.3 +/- 17.2 kg, P = 0.189), patients with pars fractures had 49% greater sacral inclination vector forces compared with those without pars fractures (586 +/- 158 N vs. 394 +/- 90 N, P < 0.0001).
   CONCLUSIONS:These data suggest that high sacral endplate inclination vector force is a risk factor for developing pars fracture-mediated spondylolisthesis.
C1 [Koffie, Robert M.; Yanamadala, Vijay; Coumans, Jean-Valery] Harvard Med Sch, Dept Neurosurg, Boston, MA 02115 USA.
RP Coumans, JV (通讯作者)，Harvard Med Sch, Dept Neurosurg, Boston, MA 02115 USA.
EM jcoumans@mgh.harvard.edu
CR Blumenthal C, 2013, J NEUROSURG-SPINE, V18, P340, DOI 10.3171/2013.1.SPINE12537
   Boulay C, 2006, EUR SPINE J, V15, P415, DOI 10.1007/s00586-005-0984-5
   Forsth P, 2016, NEW ENGL J MED, V374, P1413, DOI 10.1056/NEJMoa1513721
   Ghogawala Z, 2016, NEW ENGL J MED, V374, P1424, DOI 10.1056/NEJMoa1508788
   HERKOWITZ HN, 1991, J BONE JOINT SURG AM, V73A, P802, DOI 10.2106/00004623-199173060-00002
   Hollenberg GM, 2002, SPINE, V27, P181, DOI 10.1097/00007632-200201150-00012
   Kelleher MO, 2010, SPINE, V35, pE981, DOI 10.1097/BRS.0b013e3181c46fb4
   Labelle H, 2004, SPINE, V29, P2049, DOI 10.1097/01.brs.0000138279.53439.cc
   Lim JK, 2014, J KOREAN NEUROSURG S, V55, P331, DOI 10.3340/jkns.2014.55.6.331
   Mehta Vivek A, 2015, Neurosurgery, V76 Suppl 1, pS42, DOI 10.1227/01.neu.0000462077.50830.1a
   Rampersaud YR, 2014, CAN J SURG, V57, pE126, DOI 10.1503/cjs.032213
   Resnick DK, 2014, J NEUROSURG-SPINE, V21, P54, DOI 10.3171/2014.4.SPINE14274
   Roussouly P, 2006, SPINE, V31, P2484, DOI 10.1097/01.brs.0000239155.37261.69
   Sahin MS, 2015, SPINE, V40, pE1058, DOI 10.1097/BRS.0000000000001070
   Weinstein JN, 2007, NEW ENGL J MED, V356, P2257, DOI 10.1056/NEJMoa070302
NR 15
TC 0
Z9 0
U1 0
U2 1
PU ELSEVIER SCIENCE INC
PI NEW YORK
PA 360 PARK AVE SOUTH, NEW YORK, NY 10010-1710 USA
SN 1878-8750
EI 1878-8769
J9 WORLD NEUROSURG
JI World Neurosurg.
PD FEB
PY 2019
VL 122
BP E790
EP E794
DI 10.1016/j.wneu.2018.10.148
PG 5
WC Clinical Neurology; Surgery
WE Science Citation Index Expanded (SCI-EXPANDED)
SC Neurosciences & Neurology; Surgery
GA HJ6UM
UT WOS:000457328100095
PM 30391597
DA 2022-11-02
ER

PT J
AU Chan, AK
   Bisson, EF
   Bydon, M
   Glassman, SD
   Foley, KT
   Shaffrey, CI
   Potts, EA
   Shaffrey, ME
   Coric, D
   Knightly, JJ
   Park, P
   Wang, MY
   Fu, KM
   Slotkin, JR
   Asher, AL
   Virk, MS
   Kerezoudis, P
   Alvi, MA
   Guan, J
   Haid, RW
   Mummaneni, PV
AF Chan, Andrew K.
   Bisson, Erica F.
   Bydon, Mohamad
   Glassman, Steven D.
   Foley, Kevin T.
   Shaffrey, Christopher, I
   Potts, Eric A.
   Shaffrey, Mark E.
   Coric, Domagoj
   Knightly, John J.
   Park, Paul
   Wang, Michael Y.
   Fu, Kai-Ming
   Slotkin, Jonathan R.
   Asher, Anthony L.
   Virk, Michael S.
   Kerezoudis, Panagiotis
   Alvi, Mohammed A.
   Guan, Jian
   Haid, Regis W.
   Mummaneni, Praveen, V
TI Predictors of the Best Outcomes Following Minimally Invasive Surgery for
   Grade 1 Degenerative Lumbar Spondylolisthesis
SO NEUROSURGERY
LA English
DT Article
DE Lumbar; Spondylolisthesis; Minimally invasive; Quality outcomes
   database; Patient-reported outcomes
ID PLUS FUSION; EXPECTATIONS; TRIAL; WORK
AB BACKGROUND: The factors driving the best outcomes following minimally invasive surgery (MIS) for grade 1 degenerative lumbar spondylolisthesis are not clearly elucidated.
   OBJECTIVE: To investigate the factors that drive the best 24-mo patient-reported outcomes (PRO) following MIS surgery for grade 1 degenerative lumbar spondylolisthesis.
   METHODS: A total of 259 patients from the Quality Outcomes Database lumbar spondylolisthesis module underwent single-level surgery for degenerative grade 1 lumbar spondylolisthesis with MIS techniques (188 fusions, 72.6%). Twenty-four-month follow-up PROs were collected and included the Oswestry disability index (ODI) change (ie, 24-mo minus baseline value), numeric rating scale (NRS) back pain change, NRS leg pain change, EuroQoL-5D (EQ-5D) questionnaire change, and North American Spine Society (NASS) satisfaction questionnaire. Multivariable models were constructed to identify predictors of PRO change.
   RESULTS: The mean age was 64.2 11.5 yr and consisted of 148 (57.1%) women and 111 (42.9%) men. In multivariable analyses, employment was associated with superior postoperative ODI change (beta-7.8; 95% CI [-12.9 to -2.6]; P = .003), NRS back pain change (beta -1.2; 95% CI [-2.1 to -0.4]; P = .004), EQ-5D change (beta 0.1; 95% CI [0.01-0.1]; P = .03), and NASS satisfaction (OR = 3.7; 95% CI [1.7-8.3]; P < .001). Increasing age was associated with superior NRS leg pain change (beta -0.1; 95% CI [-0.1 to -0.01]; P = .03) and NASS satisfaction (OR = 1.05; 95% CI [1.01-1.09]; P = .02). Fusion surgeries were associated with superior ODI change (beta -6.7; 95% CI [-12.7 to -0.7]; P = .03), NRS back pain change (beta -1.1; 95% CI [-2.1 to -0.2]; P = .02), and NASS satisfaction (OR = 3.6; 95% CI [1.6-8.3]; P = .002).
   CONCLUSION: Preoperative employment and surgeries, including a fusion, were predictors of superior outcomes across the domains of disease-specific disability, back pain, leg pain, quality of life, and patient satisfaction. Increasing age was predictive of superior outcomes for leg pain improvement and satisfaction.
C1 [Chan, Andrew K.; Mummaneni, Praveen, V] Univ Calif San Francisco, Dept Neurol Surg, 505 Parnassus Ave,M779, San Francisco, CA 94143 USA.
   [Bisson, Erica F.; Guan, Jian] Univ Utah, Dept Neurol Surg, Salt Lake City, UT USA.
   [Bydon, Mohamad; Kerezoudis, Panagiotis; Alvi, Mohammed A.] Mayo Clin, Dept Neurol Surg, Rochester, MN USA.
   [Glassman, Steven D.] Norton Leatherman Spine Ctr, Louisville, KY USA.
   [Foley, Kevin T.] Univ Tennessee, Dept Neurol Surg, Memphis, TN USA.
   [Foley, Kevin T.] Semmes Murphey Neurol & Spine Inst, Memphis, TN USA.
   [Shaffrey, Christopher, I] Duke Univ, Dept Neurol Surg, Durham, NC USA.
   [Shaffrey, Christopher, I] Duke Univ, Dept Orthoped Surg, Durham, NC USA.
   [Potts, Eric A.] Goodman Campbell Brain & Spine, Indianapolis, IN USA.
   [Shaffrey, Mark E.] Univ Virginia, Dept Neurol Surg, Charlottesville, VA USA.
   [Coric, Domagoj; Asher, Anthony L.] Carolinas Healthcare Syst, Carolina Neurosurg & Spine Associates, Neurosci Inst, Charlotte, NC USA.
   [Knightly, John J.] Atlantic Neurosurg Specialists, Morristown, NJ USA.
   [Park, Paul] Univ Michigan, Dept Neurol Surg, Ann Arbor, MI 48109 USA.
   [Wang, Michael Y.] Univ Miami, Dept Neurol Surg, Miami, FL USA.
   [Fu, Kai-Ming; Virk, Michael S.] Weill Cornell Med Ctr, Dept Neurol Surg, New York, NY USA.
   [Slotkin, Jonathan R.] Geisinger Hlth, Danville, PA USA.
   [Haid, Regis W.] Atlanta Brain & Spine Care, Atlanta, GA USA.
RP Chan, AK (通讯作者)，Univ Calif San Francisco, Dept Neurol Surg, 505 Parnassus Ave,M779, San Francisco, CA 94143 USA.
EM Andrew.chan@ucsf.edu
RI Alvi, Mohammed Ali/AAE-1490-2019; Foley, Kevin/GQO-8748-2022; Alvi,
   Mohammed Ali/AFP-8378-2022
OI Alvi, Mohammed Ali/0000-0002-7131-079X; 
FU Neurosurgery Research and Education Foundation; Orthofix Inc.; NuVasive;
   Department of Defense; NREF; AOSpine; ISSG
FX This study was supported by a grant from the Neurosurgery Research and
   Education Foundation. Dr Chan received research support for a
   non-related study from Orthofix Inc. Dr Bisson is a consultant for
   nView. Dr Fu is a consultant for SI-BONE. Dr Park is a consultant for
   and received royalties from Globus and is a consultant for NuVasive,
   Allosource, and Medtronic. Dr Glassman is an employee of
   NortonHealthcare; a patent holder with, consultant for, and received
   royalties from Medtronic; received funding from NuVasive (who provided
   funds directly to the database company; no funds are paid directly to
   individual or institution); and is a past president of the Scoliosis
   Research Society. Dr Foley is a consultant for, holds direct stock
   ownership in, and is a patent holder with Medtronic and holds direct
   stock ownership in NuVasive and Spine Wave. Dr Slotkin is a consultant
   for Stryker Spine. Dr Shaffrey holds direct stock ownership in, is a
   consultant for, and is a patent holder with NuVasive; is a consultant
   for Zimmer Biomet; is a patent holder with Medtronic; and is a patent
   holder with Zimmer Biomet. Dr Coric is a consultant for and holds direct
   stock ownership in Spine Wave; is a consultant for Stryker; is a
   consultant for Medtronic; is a consultant for and holds direct stock
   ownership in Premia Spine; and holds direct stock ownership in Spinal
   Kinetics. Dr Knightly is on the NPA board of directors. Dr Wang is a
   patent holder with and received royalties from DePuy Synthes Spine Inc;
   is a consultant for DePuy Synthes Spine, JoiMax USA, K2M, and Aesculap
   Spine; is on the medical advisory board of Vallum; holds direct stock
   ownership in Spinicity; and received grants from the Department of
   Defense. Dr Virk is a consultant for and received honorarium from DePuy
   Synthes Spine Inc, BrainLab Inc, andGlobus. DrHaid is a consultant for
   and received royalties fromNuVasive; holds ownership interest in Spine
   Universe; and received royalties fromMedtronic Sofamor Danek. Dr
   Mummaneni is a consultant for DePuy Spine, Globus, and Stryker; holds
   direct stock ownership in Spinicity/ISD; received clinical/research
   support for this study from NREF; received royalties from DePuy Spine,
   Thieme Publishers, and Springer Publishers; and received grants from
   AOSpine, ISSG, and NREF.
CR Alentado VJ, 2017, SPINE J, V17, P236, DOI 10.1016/j.spinee.2016.09.011
   Anderson PA, 2006, SPINE, V31, P2510, DOI 10.1097/01.brs.0000239180.14933.b7
   Asher AL, 2018, NEUROSURG FOCUS, V44, DOI 10.3171/2017.10.FOCUS17554
   Asher AL, 2017, J NEUROSURG-SPINE, V27, P370, DOI 10.3171/2016.8.SPINE16527
   Bisson EF, 2020, J NEUROSURG-SPINE, V33, P349, DOI 10.3171/2020.3.SPINE191239
   Bisson EF, 2020, J NEUROSURG-SPINE, V33, P643, DOI 10.3171/2019.12.SPINE191155
   Carreon LY, 2009, SPINE, V34, P725, DOI 10.1097/BRS.0b013e318198cae4
   Chan AK, 2020, NEUROSURGERY, V87, P555, DOI 10.1093/neuros/nyaa097
   Chan AK, 2020, NEUROSURGERY, V87, P200, DOI 10.1093/neuros/nyz406
   Chan AK, 2019, NEUROSURG FOCUS, V46, DOI 10.3171/2019.2.FOCUS18722
   Chan AK, 2019, J NEUROSURG-SPINE, V30, P234, DOI 10.3171/2018.8.SPINE17913
   Chan AK, 2020, NEUROSURGERY, V86, P80, DOI 10.1093/neuros/nyy589
   Chan AK, 2018, NEUROSURG FOCUS, V44, DOI 10.3171/2017.10.FOCUS17553
   Cole Donald C, 2002, Chronic Dis Can, V23, P91
   Crawford CH, 2019, SPINE J, V19, P187, DOI 10.1016/j.spinee.2018.06.348
   DiGiorgio AM, 2020, NEUROSURG FOCUS, V48, DOI 10.3171/2020.2.FOCUS191022
   Dyrda L., 2014, MINIMALLY INVASIVE V
   Falavigna A, 2009, SPINE, V34, P2596, DOI 10.1097/BRS.0b013e3181bac88a
   Forsth P, 2016, NEW ENGL J MED, V374, P1413, DOI 10.1056/NEJMoa1513721
   Ghogawala Z, 2016, NEW ENGL J MED, V374, P1424, DOI 10.1056/NEJMoa1508788
   Gum JL, 2013, SPINE, V38, P443, DOI 10.1097/BRS.0b013e318278ebe8
   Kotani Y, 2012, EUR SPINE J, V21, P1171, DOI 10.1007/s00586-011-2114-x
   Lee CW, 2017, WORLD NEUROSURG, V105, P612, DOI 10.1016/j.wneu.2017.06.005
   Liang HF, 2017, EUR SPINE J, V26, P3084, DOI 10.1007/s00586-017-5200-x
   Mannion AF, 2009, SPINE, V34, P1590, DOI 10.1097/BRS.0b013e31819fcd52
   McGirt MJ, 2013, NEUROSURG FOCUS, V34, DOI 10.3171/2012.10.FOCUS12297
   Meyerding HW, 1933, RADIOLOGY, V20, P108, DOI DOI 10.1148/20.2.108
   Mummaneni PV, 2020, J NEUROSURG-SPINE, V32, P523, DOI 10.3171/2019.9.SPINE19644
   Mummaneni PV, 2019, NEUROSURG FOCUS, V46, DOI 10.3171/2019.2.FOCUS18734
   Mummaneni PV, 2017, NEUROSURG FOCUS, V43, DOI 10.3171/2017.5.FOCUS17188
   Parker SL, 2012, WORLD NEUROSURG, V78, DOI 10.1016/j.wneu.2011.09.013
   Rihn JA, 2012, SPINE, V37, P1933, DOI 10.1097/BRS.0b013e31825e21b2
   Soroceanu A, 2012, SPINE, V37, pE103, DOI 10.1097/BRS.0b013e3182245c1f
   Weinstein JN, 2007, NEW ENGL J MED, V356, P2257, DOI 10.1056/NEJMoa070302
NR 34
TC 2
Z9 2
U1 0
U2 1
PU OXFORD UNIV PRESS INC
PI CARY
PA JOURNALS DEPT, 2001 EVANS RD, CARY, NC 27513 USA
SN 0148-396X
EI 1524-4040
J9 NEUROSURGERY
JI Neurosurgery
PD DEC
PY 2020
VL 87
IS 6
BP 1130
EP 1138
DI 10.1093/neuros/nyaa206
PG 9
WC Clinical Neurology; Surgery
WE Science Citation Index Expanded (SCI-EXPANDED)
SC Neurosciences & Neurology; Surgery
GA OX2HH
UT WOS:000593391900055
PM 32497184
DA 2022-11-02
ER

PT J
AU Girardi, FP
   Cammisa, FP
AF Girardi, FP
   Cammisa, FP
TI The effect of bone graft extenders to enhance the performance of iliac
   crest bone grafts in instrumented lumbar spine fusion
SO ORTHOPEDICS
LA English
DT Article
ID CALCIUM-SULFATE
AB Allograft bone extenders are commonly used in spinal surgery to increase the available graft volume, thereby promoting and achieving a solid fusion mass. We report a single surgeon's use and early results of autologous bone graft and allograft demineralized bone matrix in 65 patients undergoing lumbar spinal fusion. Of the patients included in this study, 59 (91%) patients underwent surgical intervention for lumbar spinal stenosis, three (5%) patients had lumbar spondylolisthesis, two (3%) patients had stenosis, and one (1 %) patient had bilateral spondylolysis. Forty-three (64%) women and 22 (36%) men were included in the study. The average patient age was 56 years (20-85 years, SD = +/-16). Independent. radiographic evaluation was performed.
   Each subsequent radiographic follow-up revealed increased improvement in average Lenke score and was statistically significant between the early (1 month) and recent (12 month) follow-ups. There were statistically significant changes in Lenke score between 1 month and 3 months follow-up (P<.01), between 3 months and 6 months follow-up (P<.001), and between 6 months and 12 months follow-up (P<.01). The gradual and constant increment of improvement in radiographic measurements in this preliminary series may indicate a positive effect of the use of bone graft extenders that ma decrease the required amount of autologous bone y graft. Bone graft extenders also may minimize the risks and complications associated with the harvesting procedure.
C1 Hosp Special Surg, New York, NY 10021 USA.
   Cornell Univ, Weill Med Coll, New York, NY USA.
RP Girardi, FP (通讯作者)，Hosp Special Surg, 535 E 70th St, New York, NY 10021 USA.
CR Alexander DI, 2001, CAN J SURG, V44, P262
   Cavagna R, 1999, J LONG-TERM EFF MED, V9, P403
   CUNNINGHAM BW, 1998, P N AM SPINE SOC, V13, P216
   Holte D C, 1994, Eur Spine J, V3, P32, DOI 10.1007/BF02428314
   KELLY CM, 2001, CLIN ORTHOP RELAT R, V382, P42
   KIM NH, 1991, ORTHOPEDICS, V14, P1069
   LENKE LG, 1992, J SPINAL DISORD, V5, P433, DOI 10.1097/00002517-199212000-00008
   Nather A, 1999, Ann Transplant, V4, P19
   NUGENT PJ, 1993, CLIN ORTHOP RELAT R, V287, P107
   PROLO DJ, 1985, CLIN ORTHOP RELAT R, V200, P322
   SALAMA R, 1983, CLIN ORTHOP RELAT R, V174, P113
   Sassard WR, 2000, ORTHOPEDICS, V23, P1059
   Tay BKB, 1999, ORTHOP CLIN N AM, V30, P615, DOI 10.1016/S0030-5898(05)70114-0
   TURNER TM, 1999, T ORTHOP RES SOC, V45, P522
   TURNER TM, 1999, T SOC BIOMATER, V22, P90
   WIMMER C, 1999, CLIN ORTHOP RELAT R, V360, P122
NR 16
TC 23
Z9 29
U1 0
U2 1
PU SLACK INC
PI THOROFARE
PA 6900 GROVE RD, THOROFARE, NJ 08086 USA
SN 0147-7447
EI 1938-2367
J9 ORTHOPEDICS
JI Orthopedics
PD MAY
PY 2003
VL 26
IS 5
SU S
BP S545
EP S548
PG 4
WC Orthopedics
WE Science Citation Index Expanded (SCI-EXPANDED)
SC Orthopedics
GA 680PK
UT WOS:000182986400002
PM 12755222
DA 2022-11-02
ER

PT J
AU Snoddy, MC
   Sielatycki, JA
   Sivaganesan, A
   Engstrom, SM
   McGirt, MJ
   Devin, CJ
AF Snoddy, Mark C.
   Sielatycki, John A.
   Sivaganesan, Ahilan
   Engstrom, Stephen M.
   McGirt, Matthew J.
   Devin, Clinton J.
TI Can facet joint fluid on MRI and dynamic instability be a predictor of
   improvement in back pain following lumbar fusion for degenerative
   spondylolisthesis?
SO EUROPEAN SPINE JOURNAL
LA English
DT Article
DE Degenerative spondylolisthesis; Dynamic instability; Magnetic resonance
   imaging; Facet joint fluid; Patient-reported outcomes; Back pain
ID CLINICALLY IMPORTANT DIFFERENCE; SPINAL STENOSIS; POSTEROLATERAL FUSION;
   INTERBODY FUSION; DECOMPRESSION; POSITION; OUTCOMES; FUSE
AB To investigate the relationship between lumbar facet fluid and dynamic instability in degenerative spondylolisthesis (DS), as well as the relationship between facet fluid and patient-reported outcomes following a posterior lumbar fusion.
   We analyzed consecutive patients with degenerative spondylolisthesis undergoing single level posterior lumbar fusion from December 2010 to January 2013 at a single academic institution. We investigated the relationship between fluid in the facet joint as measured on axial MRI and the presence of dynamic instability. We investigated the impact of facet fluid, Modic changes, and dynamic instability on patient-reported outcomes.
   There was a significant association between the amount of facet joint fluid and the presence of dynamic instability (p = 0.03); as facet fluid increases, the probability of dynamic instability also increases. For every 1 mm of facet fluid, there was a 41.6 % increase (95 % CI 1.8-97) in the odds of dynamic instability. A facet fluid amount less than 0.5 mm gave a 90 % probability that there was no dynamic instability. The presence of facet fluid and dynamic instability were associated with achieving minimal clinical important difference (MCID) in low back pain following lumbar fusion (p = 0.04 and 0.05, respectively).
   Facet joint fluid is associated with the presence of dynamic instability in DS. The presence of facet fluid and dynamic instability may predict increased likelihood of achieving MCID for improvement in back pain following posterior lumbar fusion.
C1 [Snoddy, Mark C.; Sielatycki, John A.; Engstrom, Stephen M.; Devin, Clinton J.] Vanderbilt Univ, Med Ctr, Dept Orthopaed Surg, Nashville, TN 37232 USA.
   [Sivaganesan, Ahilan] Vanderbilt Univ, Med Ctr, Dept Neurosurg, Nashville, TN USA.
   [McGirt, Matthew J.] Carolina Neurosurg & Spine Associates, Charlotte, NC USA.
   [Devin, Clinton J.] Vanderbilt Orthopaed Inst, Med Ctr East, South Tower,STE 4200,1215 21st Ave South, Nashville, TN 37232 USA.
RP Devin, CJ (通讯作者)，Vanderbilt Univ, Med Ctr, Dept Orthopaed Surg, Nashville, TN 37232 USA.; Devin, CJ (通讯作者)，Vanderbilt Orthopaed Inst, Med Ctr East, South Tower,STE 4200,1215 21st Ave South, Nashville, TN 37232 USA.
EM clinton.j.devin@vanderbilt.edu
CR Ben-Galim P, 2007, SPINE J, V7, P245, DOI 10.1016/j.spinee.2006.06.379
   Bendo J A, 2001, Am J Orthop (Belle Mead NJ), V30, P247
   Blumenthal C, 2013, J NEUROSURG-SPINE, V18, P340, DOI 10.3171/2013.1.SPINE12537
   BODEN SD, 1990, J BONE JOINT SURG AM, V72A, P1178, DOI 10.2106/00004623-199072080-00008
   Caterini R, 2011, J ORTHOP TRAUMATOL, V12, P87, DOI 10.1007/s10195-011-0141-3
   Chaput C, 2007, SPINE, V32, P1883, DOI 10.1097/BRS.0b013e318113271a
   Cho BY, 2009, J NEUROSURG-SPINE, V11, P614, DOI 10.3171/2009.6.SPINE08413
   Copay AG, 2007, SPINE J, V7, P541, DOI 10.1016/j.spinee.2007.01.008
   DABBS VM, 1990, SPINE, V15, P1366, DOI 10.1097/00007632-199012000-00026
   Even JL, 2014, SPINE J, V14, P1965, DOI 10.1016/j.spinee.2013.11.057
   FEFFER HL, 1985, SPINE, V10, P287, DOI 10.1097/00007632-198504000-00018
   Fischgrund JS, 2004, SPINE, V29, P173, DOI 10.1097/01.BRS.0000111142.76601.1A
   Ha KY, 2008, J SPINAL DISORD TECH, V21, P229, DOI 10.1097/BSD.0b013e3180eaa202
   Hashemi M, 2014, EUR SPINE J, V23, P1927, DOI 10.1007/s00586-014-3412-x
   HERKOWITZ HN, 1991, J BONE JOINT SURG AM, V73A, P802, DOI 10.2106/00004623-199173060-00002
   Kleinstueck FS, 2012, EUR SPINE J, V21, P268, DOI 10.1007/s00586-011-1896-1
   Landi A, 2015, EUR SPINE J, V24, pS872, DOI 10.1007/s00586-015-4274-6
   Landi A, 2015, NEURORADIOLOGY, V57, P583, DOI 10.1007/s00234-015-1513-9
   Mailleux P, 1998, J Belge Radiol, V81, P283
   Malmivaara A, 2007, SPINE, V32, P1, DOI 10.1097/01.brs.0000251014.81875.6d
   MODIC MT, 1988, RADIOLOGY, V166, P193, DOI 10.1148/radiology.166.1.3336678
   Nork SE, 1999, SPINE, V24, P561, DOI 10.1097/00007632-199903150-00012
   Parker SL, 2011, J NEUROSURG-SPINE, V14, P598, DOI 10.3171/2010.12.SPINE10472
   Proetti L, 2014, EUR SPINE J, V6, P628
   Rihn JA, 2007, SPINE, V32, P1555, DOI 10.1097/BRS.0b013e318067dc55
   Schinnerer KA, 2008, J SPINAL DISORD TECH, V21, P468, DOI 10.1097/BSD.0b013e3181585bab
   Steiger F, 2014, EUR SPINE J, V23, P945, DOI 10.1007/s00586-013-3144-3
   Weinstein JN, 2008, NEW ENGL J MED, V358, P794, DOI 10.1056/NEJMoa0707136
   Weinstein JN, 2007, NEW ENGL J MED, V356, P2257, DOI 10.1056/NEJMoa070302
   WOOD KB, 1994, SPINE, V19, P1697, DOI 10.1097/00007632-199408000-00008
NR 30
TC 13
Z9 13
U1 2
U2 4
PU SPRINGER
PI NEW YORK
PA 233 SPRING ST, NEW YORK, NY 10013 USA
SN 0940-6719
EI 1432-0932
J9 EUR SPINE J
JI Eur. Spine J.
PD AUG
PY 2016
VL 25
IS 8
BP 2408
EP 2415
DI 10.1007/s00586-016-4525-1
PG 8
WC Clinical Neurology; Orthopedics
WE Science Citation Index Expanded (SCI-EXPANDED)
SC Neurosciences & Neurology; Orthopedics
GA DS3WL
UT WOS:000380713300009
PM 27106489
DA 2022-11-02
ER

PT J
AU Quint, DJ
   Tuite, GF
   Stern, JD
   Doran, SE
   Papadopoulos, SM
   McGillicuddy, JE
   Lundquist, CA
AF Quint, DJ
   Tuite, GF
   Stern, JD
   Doran, SE
   Papadopoulos, SM
   McGillicuddy, JE
   Lundquist, CA
TI Computer-assisted measurement of lumbar spine radiographs
SO ACADEMIC RADIOLOGY
LA English
DT Article
DE computers, diagnostic aid; spine, intervertebral disks; spine,
   radiography
ID CLINICAL CORRELATIONS; INSTABILITY; LAMINECTOMY; STENOSIS;
   SPONDYLOLISTHESIS
AB Rationale and Objectives. The authors evaluated a method for obtaining reproducible, reliable measurements from standard lumbar spine radiographs for determining the degree of spondylolisthesis, vertebral body height, intervertebral disk space height, disk space angle, and degree of vertebral body wedging.
   Materials and Methods. Four to six easily defined points were identified on each vertebral body on antero-posterior and lateral plain radiographs of the lumbosacral spine of patients. From these points, the degree of spondylolisthesis, the vertebral body height, the intervertebral disk space height, the disk space angle, and the degree of vertebral body wedging were easily calculated by using well-known geometric relationships. This method requires the use of a personal computer and a standard spreadsheet programs but does not require the use of any other specialized radiographic equipment, computer hardware, or custom software.
   Results. Calculations of intra- and interobserver variability for the measurement of spondylolisthesis, disk space height, disk space angle, and vertebral body height measurements showed that the technique is extremely reproducible.
   Conclusion. This technique may prove useful in the prospective evaluation of potential candidates for lumbar spinal stenosis surgery.
C1 Univ Michigan Hosp, Dept Radiol, Ann Arbor, MI 48109 USA.
   Univ Michigan Hosp, Dept Surg, Neurosurg Sect, Ann Arbor, MI 48109 USA.
RP Quint, DJ (通讯作者)，Univ Michigan Hosp, Dept Radiol, Rm B1D520,Box 30, Ann Arbor, MI 48109 USA.
RI Doran, Stephen/GYA-5641-2022; Doran, Stephen/S-7793-2019
CR ANDERSSON GBJ, 1981, SPINE, V6, P154, DOI 10.1097/00007632-198103000-00008
   BOXALL D, 1979, J BONE JOINT SURG AM, V61, P479, DOI 10.2106/00004623-197961040-00001
   BRANDNER ME, 1970, AMER J ROENTGENOL RA, V110, P618, DOI 10.2214/ajr.110.3.618
   CAPUTY AJ, 1992, J NEUROSURG, V77, P669, DOI 10.3171/jns.1992.77.5.0669
   DANIELSON B, 1988, ACTA RADIOL, V29, P345
   DUPUIS PR, 1985, SPINE, V10, P262, DOI 10.1097/00007632-198504000-00015
   HERKOWITZ HN, 1991, J BONE JOINT SURG AM, V73A, P802, DOI 10.2106/00004623-199173060-00002
   HOPP E, 1988, CLIN ORTHOP RELAT R, P143
   IIDA Y, 1990, SPINE, V15, P1186, DOI 10.1097/00007632-199011010-00018
   JOHNSSON KE, 1986, SPINE, V11, P107, DOI 10.1097/00007632-198603000-00001
   LEE CK, 1983, SPINE, V8, P429, DOI 10.1097/00007632-198305000-00014
   PEARSALL TP, 1982, FIBER INTEGRATED OPT, V4, P107, DOI 10.1080/01468038208202848
   POPE M H, 1977, Spine, V2, P282, DOI 10.1097/00007632-197712000-00007
   PORTEK I, 1983, BRIT J RHEUMATOL, V22, P197
   SANO S, 1990, SPINE, V15, P1190, DOI 10.1097/00007632-199011010-00019
   SARASTE H, 1985, SPINE, V10, P236, DOI 10.1097/00007632-198504000-00008
   SHAFFER WO, 1990, SPINE, V15, P741, DOI 10.1097/00007632-199008010-00003
   SIENKIEWICZ PJ, 1987, CLIN ORTHOP RELAT R, V221, P172
   STROMQVIST B, 1993, ACTA ORTHOP SCAND, V64, P87, DOI 10.3109/17453679309160130
   TUITE GF, 1994, J NEUROSURG, V81, P699, DOI 10.3171/jns.1994.81.5.0699
   TUITE GF, 1994, J NEUROSURG, V81, P707, DOI 10.3171/jns.1994.81.5.0707
NR 21
TC 19
Z9 19
U1 0
U2 2
PU ELSEVIER SCIENCE INC
PI NEW YORK
PA 360 PARK AVE SOUTH, NEW YORK, NY 10010-1710 USA
SN 1076-6332
EI 1878-4046
J9 ACAD RADIOL
JI Acad. Radiol.
PD NOV
PY 1997
VL 4
IS 11
BP 742
EP 752
DI 10.1016/S1076-6332(97)80078-5
PG 11
WC Radiology, Nuclear Medicine & Medical Imaging
WE Science Citation Index Expanded (SCI-EXPANDED)
SC Radiology, Nuclear Medicine & Medical Imaging
GA ZH423
UT WOS:000073107500007
PM 9365754
DA 2022-11-02
ER

PT J
AU Kaliya-Perumal, AK
   Fu, TS
   Niu, CC
   Lai, PL
AF Kaliya-Perumal, Arun-Kumar
   Fu, Tsai-Sheng
   Niu, Chi-Chien
   Lai, Po-Liang
TI "Less is More" for low grade lumbar spondylolytic spondylolisthesis
SO ACTA ORTHOPAEDICA BELGICA
LA English
DT Article
DE Low back pain; sciatica; spondylolisthesis; spinal fusion; spinal
   stenosis
ID ISTHMIC SPONDYLOLISTHESIS; INSTABILITY; FUSION; PAIN
AB We analysed if in-situ posterior stabilization and posterolateral fusion without decompression is appropriate for low grade lumbar spondylolytic spondylolisthesis (LLSS). Patients in whom posterior stabilization and interbody fusion with decompression was performed were Group 1 [n = 27; Age = 48.7 +/- 13] and those in whom in-situ posterior stabilization and posterolateral fusion without decompression was performed were Group 2 [n = 37; Age = 46.3 +/- 16.4]. All preoperative parameters, intraoperative blood loss, duration of surgery and period of hospitalization were similar between the groups. Statistical comparison of outcomes at 2-years follow-up demonstrated no significant difference in back pain score [p = 0.61], sciatic pain score [p = 0.23] and functional assessment [p = 0.71]. Even though we do much less on performing in-situ posterior stabilization and posterolateral fusion without decompression, it offers similar results as that of posterior stabilization and interbody fusion with decompression in selective LLSS patients.
C1 [Kaliya-Perumal, Arun-Kumar; Fu, Tsai-Sheng; Niu, Chi-Chien; Lai, Po-Liang] Chang Gung Mem Hosp, Bone & Joint Res Ctr, Spine Div, Dept Orthopaed Surg, Taoyuan, Taiwan.
   [Kaliya-Perumal, Arun-Kumar; Fu, Tsai-Sheng; Niu, Chi-Chien; Lai, Po-Liang] Chang Gung Univ, Coll Med, Taoyuan, Taiwan.
   [Kaliya-Perumal, Arun-Kumar] Tamil Nadu Dr MGR Med Univ, Melmaruvathur Adhiparasakthi Inst Med Sci & Res, Dept Orthopaed Surg, Chennai, Tamil Nadu, India.
RP Lai, PL (通讯作者)，Chang Gung Mem Hosp, Spine Div, Dept Orthopaed Surg, 5 Fuxing St, Taoyuan 33305, Taiwan.
EM polianglai@gmail.com
RI Niu, Chi-Chien/AAT-4229-2021
CR Cheung JPY, 2016, ASIAN SPINE J, V10, P75, DOI 10.4184/asj.2016.10.1.75
   Ganju Aruna, 2002, Neurosurg Focus, V13, pE1
   Ghogawala Z, 2016, NEW ENGL J MED, V374, P1424, DOI 10.1056/NEJMoa1508788
   Harmon P H, 1964, Clin Orthop Relat Res, V34, P73
   Jaumard NV, 2011, J BIOMECH ENG-T ASME, V133, DOI 10.1115/1.4004493
   Kalichman L, 2008, EUR SPINE J, V17, P327, DOI 10.1007/s00586-007-0543-3
   Kalichman L, 2009, SPINE, V34, P199, DOI 10.1097/BRS.0b013e31818edcfd
   LIBSON E, 1982, INT ORTHOP, V6, P259
   Lin TY, 2014, BMC MUSCULOSKEL DIS, V15, DOI 10.1186/1471-2474-15-329
   Longo UG, 2010, BRIT MED BULL, V94, P81, DOI 10.1093/bmb/ldp052
   Melnyk AD, 2013, SPINE, V38, pE870, DOI 10.1097/BRS.0b013e3182945897
   Mulholland RC, 2008, EUR SPINE J, V17, P619, DOI 10.1007/s00586-008-0612-2
   Niggemann P, 2012, BRIT J RADIOL, V85, P358, DOI 10.1259/bjr/60355971
   Oda I, 2003, SPINE, V28, P1573, DOI 10.1097/00007632-200307150-00018
   Omidi-Kashani F, 2014, ASIAN SPINE J, V8, P856, DOI 10.4184/asj.2014.8.6.856
   Pitkanen MT, 2002, CLIN RADIOL, V57, P632, DOI 10.1053/crad.2001.0899
   Rajasekaran S, 2011, INDIAN J ORTHOP, V45, P136, DOI 10.4103/0019-5413.77133
   SCHNEIDERMAN GA, 1995, SPINE, V20, P1761, DOI 10.1097/00007632-199508150-00003
   Standaert CJ, 2000, BRIT J SPORT MED, V34, P415, DOI 10.1136/bjsm.34.6.415
   Sun YP, 2016, MEDICINE, V95, DOI 10.1097/MD.0000000000005323
   Tsirikos AI, 2016, BONE JOINT J, V98B, P88, DOI 10.1302/0301-620X.98B1.35672
   Vincent Joshua Israel, 2014, Open Orthop J, V8, P11, DOI 10.2174/1874325001408010011
NR 22
TC 0
Z9 0
U1 0
U2 1
PU ACTA MEDICA BELGICA
PI BRUSSELS
PA AVENUE WINSTON CHURCHILL, WINSTON CHURCHILL-LAAN, 11 BOX 30, B-1180
   BRUSSELS, BELGIUM
SN 0001-6462
J9 ACTA ORTHOP BELG
JI Acta Orthop. Belg.
PD MAR
PY 2020
VL 86
IS S 1
BP 117
EP 123
PG 7
WC Orthopedics
WE Science Citation Index Expanded (SCI-EXPANDED)
SC Orthopedics
GA LV0ST
UT WOS:000538154700017
DA 2022-11-02
ER

PT J
AU Caprariu, R
   Popa, I
   Oprea, M
   Niculescu, M
   Poenaru, D
   Birsasteanu, F
AF Caprariu, Radu
   Popa, Iulian
   Oprea, Manuel
   Niculescu, Marius
   Poenaru, Dan
   Birsasteanu, Florin
TI Reduction of spondylolisthesis and sagittal balance correction by
   anterior lumbar interbody fusion (ALIF)
SO INTERNATIONAL ORTHOPAEDICS
LA English
DT Article
DE Spinal stenosis; Spinopelvic parameters; Intervertebral cage; Pelvic
   retroversion
ID ALIGNMENT; SPINE
AB Purpose Long time recognized as a cause of lumbar stenosis, degenerative spondylolisthesis has an evolution in interrelation with sagittal balance. This study aimed to assess the role of ALIF in correcting the sagittal balance in patients with degenerative spondylolisthesis. Material and methods Twenty patients aged between 47 and 70 years were operated between July 2011 and September 2014 for degenerative spondylolisthesis by ALIF. The pre-operative and post-operative valid standing full spine radiographs were reviewed retrospectively. Clinical and radiological evaluations were conducted pre-operatively and postoperatively at one year and five years. Results Lumbar lordosis (LL) was measured to 41.16 +/- 14.25 degrees pre-operatively and 47.27 +/- 11.25 degrees post-operatively (p > 0.05). At one year was 49.76 +/- 13.31 degrees and at five years 46.93 +/- 9.26 degrees (p > 0.05). Mean gain of lordosis after ALIF at index level was calculated to 8 +/- 1.6 degrees [4-12 degrees]. Conclusions ALIF offers a good reduction of the slipped vertebra providing good conditions for fusion and is an efficient surgical technique to recreate the sagittal spine balance.
C1 [Caprariu, Radu; Birsasteanu, Florin] Univ Med & Farm Timisoara, Dept Radiol & Med Imaging, Timisoara, Romania.
   [Popa, Iulian; Oprea, Manuel; Poenaru, Dan] Univ Med & Farm Timisoara, Dept Traumatol & Orthoped, 2 Eftime Murgu Sqr, Timisoara, Romania.
   [Niculescu, Marius] Colentina Clin Hosp, Clin Orthopaed & Traumatol 1, Bucharest, Romania.
RP Popa, I (通讯作者)，Univ Med & Farm Timisoara, Dept Traumatol & Orthoped, 2 Eftime Murgu Sqr, Timisoara, Romania.
EM medexpe@gmail.com
CR Berjano P, 2014, EUR SPINE J, V23, pS587, DOI 10.1007/s00586-014-3556-8
   Champain S, 2006, EUR SPINE J, V15, P982, DOI 10.1007/s00586-005-0927-1
   Driscoll C, 2011, EUR SPINE J, V20, P1711, DOI [10.1007/s00586-011-1801-y, 10.1007/s00586-011-1932-1]
   DUVALBEAUPERE G, 1992, ANN BIOMED ENG, V20, P451, DOI 10.1007/BF02368136
   Faur C, 2019, BMC MUSCULOSKEL DIS, V20, DOI 10.1186/s12891-019-2786-7
   Garcia RM, 2016, J CLIN NEUROSCI, V32, P104, DOI 10.1016/j.jocn.2016.04.003
   Glassman SD, 2005, SPINE, V30, P2024, DOI 10.1097/01.brs.0000179086.30449.96
   Hosseini P, 2017, NEUROSURG FOCUS, V43, DOI 10.3171/2017.8.FOCUS17423
   Ito Z, 2013, EUR SPINE J, V22, P1158, DOI 10.1007/s00586-012-2593-4
   Kanayama M, 2015, INT ORTHOP, V39, P1379, DOI 10.1007/s00264-015-2761-3
   Labelle H, 2005, SPINE, V30, pS27, DOI 10.1097/01.brs.0000155560.92580.90
   Labelle H, 2004, SPINE, V29, P2049, DOI 10.1097/01.brs.0000138279.53439.cc
   Lazennec JY, 2000, EUR SPINE J, V9, P47, DOI 10.1007/s005860050008
   Le Huec JC, 2015, INT ORTHOP, V39, P87, DOI 10.1007/s00264-014-2516-6
   Mac-Thiong JM, 2008, SPINE, V33, P2316, DOI 10.1097/BRS.0b013e318186b236
   Mac-Thiong Jean-Marc, 2009, Spine (Phila Pa 1976), V34, pE519, DOI 10.1097/BRS.0b013e3181a9c7ad
   Mardare Mihai, 2016, Eur J Orthop Surg Traumatol, V26, P735, DOI 10.1007/s00590-016-1842-3
   Meyerding HW, 1931, J BONE JOINT SURG, V13, P39
   Saville P, 2016, GLOBAL SPINE J S, V6, DOI 10.1055/s-0036-1583068
   Vialle R, 2005, J BONE JOINT SURG AM, V87A, P260, DOI 10.2106/JBJS.D.02043
   Wang YC, 2019, INT ORTHOP, V43, P351, DOI 10.1007/s00264-018-4005-9
   WILTSE LL, 1976, CLIN ORTHOP RELAT R, P23
NR 22
TC 3
Z9 3
U1 0
U2 4
PU SPRINGER
PI NEW YORK
PA ONE NEW YORK PLAZA, SUITE 4600, NEW YORK, NY, UNITED STATES
SN 0341-2695
EI 1432-5195
J9 INT ORTHOP
JI Int. Orthop.
PD APR
PY 2021
VL 45
IS 4
SI SI
BP 997
EP 1001
DI 10.1007/s00264-020-04900-7
EA JAN 2021
PG 5
WC Orthopedics
WE Science Citation Index Expanded (SCI-EXPANDED)
SC Orthopedics
GA RO1GS
UT WOS:000604803500002
PM 33394077
DA 2022-11-02
ER

PT J
AU Demir-Deviren, S
   Ozcan-Eksi, EE
   Sencan, S
   Cil, H
   Berven, S
AF Demir-Deviren, Sibel
   Ozcan-Eksi, Emel E.
   Sencan, Savas
   Cil, Hemra
   Berven, Sigurd
TI Comprehensive non-surgical treatment decreased the need for spine
   surgery in patients with spondylolisthesis: Three-year results
SO JOURNAL OF BACK AND MUSCULOSKELETAL REHABILITATION
LA English
DT Article
DE Spondylolisthesis; back pain; epidural; steroids; non-surgical treatment
ID DEGENERATIVE LUMBAR SPONDYLOLISTHESIS; EPIDURAL STEROID INJECTIONS;
   LOW-BACK-PAIN; NONOPERATIVE TREATMENT; CONSERVATIVE MANAGEMENT;
   RADIOLOGIC-DIAGNOSIS; FOLLOW-UP; OUTCOMES; PREDICTORS; EXERCISE
AB BACKGROUND: Non-surgical treatment is the primary approach to degenerative conditions of the lumbar spine and may involve multiple modalities. There is little literature to guide an evidence-based approach to care.
   OBJECTIVE: To determine the effectiveness of CNT (comprehensive non-surgical treatment) in patients with degenerative spondylolisthesis (DS) and spondylolytic spondylolisthesis (SS), and to identify predictor variables for success of CNT in avoiding surgery.
   METHODS: All patients who underwent CNT for spondylolisthesis (n : 203) were included. CNT consisted of patient education, pain control with transforaminal epidural steroid injections (TFEs) and/or medications, and exercise programs.
   RESULTS: Surgical and non-surgical patients were similar in age, smoking status, comorbidity scores, facet joint widening, and translation of spondylolisthesis. After CNT, only 21.6% of patients with DS and 31.3% of patients with SS chose to have surgery in 3-years follow-up. The non-surgical group reported significantly better pain relief (73.6% vs 55%) after TFEs for a longer period (152.8 vs 45.6 days) and lower opioid use than the surgical group (28.2% vs 55.3%).
   CONCLUSIONS: CNT is effective in spondylolisthesis and more successful in DS than SS. CNT may decrease the need for surgery, particularly in patients who report pain relief greater than 70% for average five months after TFEs.
C1 [Demir-Deviren, Sibel; Ozcan-Eksi, Emel E.; Cil, Hemra; Berven, Sigurd] Univ Calif San Francisco, Dept Orthopaed Surg, Spine Ctr, 500 Parnassus Ave,MU320W, San Francisco, CA 94143 USA.
   [Sencan, Savas] Marmara Univ, Med Sch, Dept Phys Med & Rehabil, Pain Management, Istanbul, Turkey.
RP Demir-Deviren, S (通讯作者)，Univ Calif San Francisco, Dept Orthopaed Surg, Spine Ctr, 500 Parnassus Ave,MU320W, San Francisco, CA 94143 USA.
EM Sibel.Demir@ucsf.edu
RI Özcan-Ekşi, Emel Ece/F-3343-2014
OI Özcan-Ekşi, Emel Ece/0000-0001-5704-7019
CR Bouras T, 2014, EUROPEAN J ORTHOPAED
   DUPUIS PR, 1985, SPINE, V10, P262, DOI 10.1097/00007632-198504000-00015
   Ferrari S, 2012, J CHIROPR MED, V11, P94, DOI 10.1016/j.jcm.2011.11.001
   GRAMSE RR, 1980, MAYO CLIN PROC, V55, P681
   Hides J A, 2001, Spine (Phila Pa 1976), V26, pE243, DOI 10.1097/00007632-200106010-00004
   Nava-Bringas TI, 2014, J BACK MUSCULOSKELET, V27, P41, DOI 10.3233/BMR-130417
   Jacobsen S, 2007, SPINE, V32, P120, DOI 10.1097/01.brs.0000250979.12398.96
   Kalichman L, 2008, EUR SPINE J, V17, P327, DOI 10.1007/s00586-007-0543-3
   Kraiwattanapong C, 2014, ASIAN SPINE J, V8, P119, DOI 10.4184/asj.2014.8.2.119
   Lattig F, 2012, EUR SPINE J, V21, P276, DOI 10.1007/s00586-011-1993-1
   Leone A, 2011, SKELETAL RADIOL, V40, P683, DOI 10.1007/s00256-010-0942-0
   Matsunaga S, 2000, J NEUROSURG, V93, P194, DOI 10.3171/spi.2000.93.2.0194
   Moller H, 2000, SPINE, V25, P1711, DOI 10.1097/00007632-200007010-00016
   O'Sullivan PB, 1997, SPINE, V22, P2959, DOI 10.1097/00007632-199712150-00020
   Ong KL, 2014, NEUROSURG FOCUS, V36, DOI 10.3171/2014.4.FOCUS1440
   Pearson A, 2011, SPINE, V36, P219, DOI 10.1097/BRS.0b013e3181d77c21
   Pearson AM, 2013, SPINE, V38, P1799, DOI 10.1097/BRS.0b013e3182a314d0
   Pearson AM, 2008, SPINE, V33, P2759, DOI 10.1097/BRS.0b013e31818e2d8b
   Sencan S, 2017, J BACK MUSCULOSKELET, V30, P841, DOI 10.3233/BMR-160543
   Simotas AC, 2000, SPINE, V25, P197, DOI 10.1097/00007632-200001150-00009
   Simotas AC, 2000, SPINE, V25, P1
   SINAKI M, 1989, ARCH PHYS MED REHAB, V70, P594
   Vibert BT, 2006, CLIN ORTHOP RELAT R, P222, DOI 10.1097/01.blo.0000200233.99436.ea
   Weinstein JN, 2007, NEW ENGL J MED, V356, P2257, DOI 10.1056/NEJMoa070302
   Weinstein JN, 2009, J BONE JOINT SURG AM, V91A, P1295, DOI 10.2106/JBJS.H.00913
   WILTSE LL, 1976, CLIN ORTHOP RELAT R, P23
NR 26
TC 4
Z9 4
U1 1
U2 3
PU IOS PRESS
PI AMSTERDAM
PA NIEUWE HEMWEG 6B, 1013 BG AMSTERDAM, NETHERLANDS
SN 1053-8127
EI 1878-6324
J9 J BACK MUSCULOSKELET
JI J. Back Musculoskelet. Rehabil.
PY 2019
VL 32
IS 5
BP 701
EP 706
DI 10.3233/BMR-181185
PG 6
WC Orthopedics; Rehabilitation
WE Science Citation Index Expanded (SCI-EXPANDED)
SC Orthopedics; Rehabilitation
GA IY8YI
UT WOS:000486680300005
PM 30664502
DA 2022-11-02
ER

PT J
AU HARVEY, J
   TANNER, S
AF HARVEY, J
   TANNER, S
TI LOW-BACK-PAIN IN YOUNG ATHLETES - A PRACTICAL APPROACH
SO SPORTS MEDICINE
LA English
DT Article
AB Lumbar spine pain accounts for 5 to 8% of athletic injuries.  Although back pain is not the most common injury, it is one of the most challenging for the sports physician to diagnose and treat.
   Factors predisposing the young athlete to back injury include the growth spurt, abrupt increases in training intensity or frequency, improper technique, unsuitable sports equipment, and leg-length inequality.  Poor strength of the back extensor and abdominal musculature, and inflexibility of the lumbar spine, hamstrings and hip flexor muscles may contribute to chronic low back pain.
   Excessive lifting and twisting may produce sprains and strains, the most common cause of low back pain in adolescents.  Blows to the spine may create contusions or fractures.  Fractures in adolescents from severe trauma include compression fracture, comminuted fracture, fracture of the growth plate at the vertebral end plate, lumbar transverse process fracture, and a fracture of the spinous process.  Athletes who participate in sports involving repeated and forceful hyperextension of the spine may suffer from lumbar facet syndrome, spondylolysis, or spondylolisthesis.  The large sacroiliac joint is also prone to irritation.  The signs and symptoms of disc herniation in adolescents may be more subtle than in adults.  Disorders simulating athletic injury include tumours and inflammatory connective tissue disease.  Often, however, a specific diagnosis cannot be made in the young athlete with a low back injury due to the lack of pain localisation and the anatomic complexity of the lumbar spine.
   A thorough history and physical examination are usually more productive in determining a diagnosis and guiding treatment than imaging techniques.  Diagnosis tests may be considered, though, for the adolescent athlete whose back pain is severe, was caused by acute trauma, or fails to improve with conservative therapy after several weeks.  Radiographs, bone scanning, computed tomography, and magnetic resonance imaging may help identify, or exclude serious pathology.
   Fortunately, the majority of cases of low back pain in adolescents respond to conservative therapy.  Immediate treatment of an acute injury, such as a sprain or strain, includes cryotherapy, electrogalvanic stimulation, anti-inflammatory medications and gentle exercises.  Prolonged bed rest should be avoided since atrophy may occur rapidly.  Strong analgesics are also usually contraindicated, except for sleep, since they mask pain and may allow overvigorous activity.
   Early strengthening exercises include the Williams flexion exercises and/or McKenzie extension exercises.  Both exercise motions may often be prescribed.  Athletes with an acute disc herniation, however, should only perform extension exercises initially.  Athletes with spondylolysis, spondylolisthesis and facet joint irritation should initially be limited to flexion exercises.
   Brief sessions of walking, pool walking or jogging, and upright cycling may be started when tolerated to maintain aerobic conditioning.  The proper timing for an athlete to return to activity depends on the demonstration of functional skills necessary to perform a specific sport.  The final component of a young athletes' back rehabilitation programme includes a long term stretching, and back and abdominal strengthening programme.
RP HARVEY, J (通讯作者)，ORTHOPAED CTR ROCKIES,SPORTS MED SECT,2500 E PROSPECT RD,FT COLLINS,CO 80524, USA.
NR 0
TC 89
Z9 89
U1 2
U2 55
PU ADIS INTERNATIONAL LTD
PI AUCKLAND
PA 41 CENTORIAN DR, PRIVATE BAG 65901, MAIRANGI BAY, AUCKLAND 10, NEW
   ZEALAND
SN 0112-1642
J9 SPORTS MED
JI Sports Med.
PD DEC
PY 1991
VL 12
IS 6
BP 394
EP 406
DI 10.2165/00007256-199112060-00005
PG 13
WC Sport Sciences
WE Science Citation Index Expanded (SCI-EXPANDED)
SC Sport Sciences
GA GR862
UT WOS:A1991GR86200004
PM 1838423
DA 2022-11-02
ER

PT J
AU Bertani, A
   Launay, F
   Jacopin, S
   Glard, Y
   Jouve, JL
   Bollini, G
AF Bertani, A.
   Launay, F.
   Jacopin, S.
   Glard, Y.
   Jouve, J. -L.
   Bollini, G.
TI Osteoid osteoma of the inferior articular process of L5 associated with
   a bilateral spondylosis: a case report
SO REVUE DE CHIRURGIE ORTHOPEDIQUE ET REPARATRICE DE L APPAREIL MOTEUR
LA French
DT Article
DE spondylolysis; osteoid osteoma; back pain
ID LUMBAR SPINE; ADOLESCENTS; CHILDREN
AB We report the case of an 8-year-old boy who presented an osteoid osteoma of L5 associated with bilateral spondylolysis involving the same vertebra.
   Diagnostic bone scintigraphy is highly contributive in children presenting back pain. For us, it is the first intention exploration in patients with isthmic lysis seen on the plain x-ray. Symptomatic spondylolysis is the most frequent cause of back pain in children and is much more frequent than vertebral osteoid osteoma. The presence of isthmic lysis associated with focal uptake on the bone scintigraphy is highly suggestive of symptomatic spondylolysis. In this context, magnetic resonance imaging should be performed for both diagnostic purposes and prognostic assessment. The degree of bone and soft tissue edema in the present case was unusual for symptomatic spondylolysis. Complementary computed tomography finally established the diagnosis of oseoid osteoma of the posterior vertebral arch.
   To our knowledge, the association of osteoid osteoma with bilateral spondylolysis on the same vertebra has not been described elsewhere. In children, the diagnosis of symptomatic spondylolysis can only be established after ruling out other causes of back pain. The diagnosis of osteoid osteoma must be kept in mind.
C1 [Launay, F.; Jacopin, S.; Glard, Y.; Jouve, J. -L.; Bollini, G.] CHU Timone, Dept Chirurg Orthoped Infantile, F-13385 Marseille 05, France.
   [Bertani, A.] HIA Laveran, Serv Chirurg Orthoped, Marseille, France.
RP Launay, F (通讯作者)，CHU Timone, Dept Chirurg Orthoped Infantile, F-13385 Marseille 05, France.
EM franck.launay@mail.ap-hm.fr
CR Cohen E, 2005, J PEDIATR ORTHOP B, V14, P63, DOI 10.1097/01202412-200503000-00001
   Crist BD, 2005, J BONE JOINT SURG AM, V87A, P414, DOI 10.2106/JBJS.C.01499
   Feldman DS, 2000, J PEDIATR ORTHOPED, V20, P790, DOI 10.1097/01241398-200011000-00018
   Haddad E, 2004, REV CHIR ORTHOP, V90, P599
   Harvey CJ, 1998, CLIN RADIOL, V53, P723, DOI 10.1016/S0009-9260(98)80313-9
   KAWAHARA C, 2002, SPINE, V27, P313
   LOWE J, 1984, SPINE, V9, P653, DOI 10.1097/00007632-198409000-00019
   Ozaki T, 2002, CLIN ORTHOP RELAT R, P394
   Schulze W, 2001, CLIN ORTHOP RELAT R, P200
   SHERMAN FC, 1977, J BONE JOINT SURG AM, V59, P49, DOI 10.2106/00004623-197759010-00007
   WELLS RG, 1987, CLIN NUCL MED, V12, P39, DOI 10.1097/00003072-198701000-00010
   WILTSE LL, 1962, J BONE JOINT SURG AM, V44, P539, DOI 10.2106/00004623-196244030-00011
NR 12
TC 0
Z9 0
U1 0
U2 0
PU MASSON EDITEUR
PI MOULINEAUX CEDEX 9
PA 21 STREET CAMILLE DESMOULINS, ISSY, 92789 MOULINEAUX CEDEX 9, FRANCE
SN 0035-1040
J9 REV CHIR ORTHOP
JI Rev. Chir. Orthop. Reparatrice Appareil Moteur
PD NOV
PY 2007
VL 93
IS 7
BP 736
EP 739
DI 10.1016/S0035-1040(07)73260-9
PG 4
WC Orthopedics; Surgery
WE Science Citation Index Expanded (SCI-EXPANDED)
SC Orthopedics; Surgery
GA 240QQ
UT WOS:000251602500011
PM 18065886
DA 2022-11-02
ER

PT J
AU Bollini, G
   Jouve, JL
   Launay, F
   Glard, Y
   Jacopin, S
   Blondel, B
AF Bollini, G.
   Jouve, J. -L.
   Launay, F.
   Glard, Y.
   Jacopin, S.
   Blondel, B.
TI High-grade child spondylolisthesis: A custom-made canulated screw to
   treat the so-called double instability
SO ORTHOPAEDICS & TRAUMATOLOGY-SURGERY & RESEARCH
LA English
DT Article
DE Spondylolisthesis; High grade; Circumferential fusion; Child; Spine;
   Surgery
ID TERM FOLLOW-UP; INTERBODY FUSION; ISTHMIC SPONDYLOLISTHESIS;
   ADOLESCENTS; REDUCTION; SPINE; SPONDYLOLYSIS; MANAGEMENT; IV
AB Study objectives: Describing and assessing of a new surgical procedure to achieve circumferential fusion and translumbosacral fixation using a custom-made canulated screw.
   Patients and methods: Seven patients aged 13-18 years old underwent surgery with this technique (mean age: 15). All patients had high-grade spondylolisthesis (Meyerding stage III or IV). There were five girls and two boys. A posterior surgical approach alone was used in all cases. The posterior neural arch of L5 was removed and a sacral laminectomy, extending to S2, was performed. Sacral nerve roots S2 and S3 were carefully dissected and transposed. A K-wire was placed medially across the vertebrae from the posterior edge of S2 extending to the antero-superior corner of L5. Fluroscopic perioperative fluroscopic control confirmed correct K-wire placement. The custom-made 10mm diameter canulated screw was then inserted along the K-wire as a guide. Screw fixation was obtained by placing a specific large diameter screw head to obtain compression by a lag screw effect. Once fixation was obtained, the sacral dome was excised and interbody fusion was performed (tricorticocancellous graft on each side of the screw). Additional bilateral posterolateral fusion was then performed. A half body custom fit thoracolumbar orthosis brace was prescribed 3 months postoperatively, followed by a Lombostat flexible lumbar support for an additional 3 months period.
   Results: One neurological complication occurred. A dural tear occurred during dissection requiring simple repair. All of the patients were on their feet on the fifth postoperative day and began walking. The half bodybrace was worn for 4 months in four patients and 2 months in the three others. At final follow-up patients had no residual pain.
   Discussion: The lumbar spine in children with high-grade spondylolisthesis adapts to the new mechanical conditions after surgery. Therefore the principal goal of treatment is to obtain stable osseous fusion. Our treatment philosophy is based on the concept of a dual instability. We believe that a general instability exists which causes the development of spondylolisthesis; this must be respected by not attempting to correct the displacement beyond what can be obtained on the operating table with complete muscle release. The other, locoregional instability, must be stabilized during circumferential fusion. The custom-made, 10mm screw has been shown to be effective in neutralizing the mechanical stress during circumferential fusion with a posterior approach alone, thus avoiding the risks of an anterior approach. Long-term results show that the preoperative posture is not the sole mechanical determinant in children and adolescents but that this posture is largely a reaction to pain.
C1 [Bollini, G.; Jouve, J. -L.; Launay, F.; Glard, Y.; Jacopin, S.; Blondel, B.] Mediterranean Univ, Marseille Timone Children Hosp, Pediat Surg & Orthopaed Dept, F-13385 Marseille 5, France.
RP Jouve, JL (通讯作者)，Mediterranean Univ, Marseille Timone Children Hosp, Pediat Surg & Orthopaed Dept, 264 Rue St Pierre, F-13385 Marseille 5, France.
EM jean-luc.jouve@ap-hm.fr
RI Blondel, Benjamin/W-7288-2019
OI Blondel, Benjamin/0000-0001-8896-5277
CR Blondel B, 2008, REV CHIR ORTHOP, V94, P321, DOI 10.1016/j.rco.2008.01.005
   Boachie-Adjei O, 2002, SPINE, V27, pE161, DOI 10.1097/00007632-200203150-00019
   BOXALL D, 1979, J BONE JOINT SURG AM, V61, P479, DOI 10.2106/00004623-197961040-00001
   CLOWARD RB, 1981, CLIN ORTHOP RELAT R, P74
   Dubousset J, 1997, CLIN ORTHOP RELAT R, P77
   DUVALBEAUPERE G, 1992, ANN BIOMED ENG, V20, P451, DOI 10.1007/BF02368136
   GILL GG, 1955, J BONE JOINT SURG AM, V37, P493, DOI 10.2106/00004623-195537030-00005
   Grzegorzewski A, 2000, J PEDIATR ORTHOPED, V20, P506, DOI 10.1097/00004694-200007000-00016
   HARRIS IE, 1987, J BONE JOINT SURG AM, V69A, P960, DOI 10.2106/00004623-198769070-00002
   Herbiniaux G., 1782, TRAITE DIVERS ACCOUC
   Hu SS, 1996, SPINE, V21, P367, DOI 10.1097/00007632-199602010-00023
   HW Meyerding, 1932, SURG GYNECOL OBSTET, V54, P371
   Ilharreborde B, 2007, J PEDIATR ORTHOP B, V16, P16, DOI 10.1097/BPB.0b013e3280107195
   JACKSON RP, 1993, SPINE, V18, P1318, DOI 10.1097/00007632-199308000-00011
   Jouve JL, 2001, CAH ENSEIGN, V78, P171
   Lamberg T, 2007, J BONE JOINT SURG AM, V89A, P512, DOI 10.2106/JBJS.E.00545
   Lerat JL, 1996, REV CHIR ORTHOP, V82, P475
   LOUIS R, 1990, RACHIS, V2, P449
   Ruf M, 2006, SPINE, V31, P269, DOI 10.1097/01.brs.0000197204.91891.eb
   Smith JA, 2001, SPINE, V26, P2227, DOI 10.1097/00007632-200110150-00014
   SMITH MD, 1990, J BONE JOINT SURG AM, V72A, P415, DOI 10.2106/00004623-199072030-00015
   Vialle R, 2005, REV CHIR ORTHOP, V91, P5, DOI 10.1016/S0035-1040(05)84270-9
NR 22
TC 9
Z9 10
U1 0
U2 4
PU ELSEVIER MASSON, CORPORATION OFFICE
PI PARIS
PA 65 CAMILLE DESMOULINS CS50083 ISSY-LES-MOULINEAUX, 92442 PARIS, FRANCE
SN 1877-0568
J9 ORTHOP TRAUMATOL-SUR
JI Orthop. Traumatol.-Surg. Res.
PD APR
PY 2011
VL 97
IS 2
BP 179
EP 185
DI 10.1016/j.otsr.2010.11.003
PG 7
WC Orthopedics; Surgery
WE Science Citation Index Expanded (SCI-EXPANDED)
SC Orthopedics; Surgery
GA 746WX
UT WOS:000289280500011
PM 21354887
OA hybrid
DA 2022-11-02
ER

PT J
AU Kida, K
   Tadokoro, N
   Kumon, M
   Ikeuchi, M
   Kawazoe, T
   Tani, T
AF Kida, Kazunobu
   Tadokoro, Nobuaki
   Kumon, Masashi
   Ikeuchi, Masahiko
   Kawazoe, Tateo
   Tani, Toshikazu
TI Can cantilever transforaminal lumbar interbody fusion (C-TLIF) maintain
   segmental lordosis for degenerative spondylolisthesis on a long-term
   basis?
SO ARCHIVES OF ORTHOPAEDIC AND TRAUMA SURGERY
LA English
DT Article
DE Cantilever transforaminal lumbar interbody fusion; Degenerative
   spondylolisthesis; Segmental lordosis; Interbody spacer
ID ISTHMIC SPONDYLOLISTHESIS; STRUCTURAL ALLOGRAFT; SAGITTAL CONTOUR;
   VERTICAL CAGES; POSTERIOR; STRENGTH; SUPPORT
AB To determine if cantilever transforaminal lumbar interbody fusion (C-TLIF) using the crescent-shaped titanium interbody spacer (IBS) favors acquisition of segmental and lumbar lordosis even for degenerative spondylolisthesis (DS) on a long-term basis.
   We analyzed 23 consecutive patients who underwent C-TLIF with pedicle screw instrumentations fixed with compression for a single-level DS. Measurements on the lateral radiographs taken preoperatively, 2 weeks postoperatively and at final follow-up included disc angle (DA), segmental angle (SA), lumbar lordosis (LL), disc height (%DH) and slip rate (%slip).
   There was a good functional recovery with 100 % fusion rate at the mean follow-up of 62 months. Segmental lordosis (DA and SA) and %DH initially increased, but subsequently decreased with the subsidence of the interbody spacer, resulting in a significant increase (p = 0.046) only in SA from 13.2A degrees A A +/- A 5.5A degrees preoperatively to 14.7A degrees A A +/- A 6.4A degrees at the final follow-up. Changes of LL and %slip were more consistent without correction loss finally showing an increase of LL by 3.6A degrees (p = 0.005) and a slip reduction by 6.7 % (p < 0.001).
   Despite the inherent limitation of placing the IBS against the anterior endplate of the upper vertebra in the presence of DS, the C-TLIF helped significantly restore segmental as well as lumbar lordosis on a long-term basis, which would be of benefit in preventing hypolordosis-induced back pain and the adjacent level disc disease.
C1 [Kida, Kazunobu; Tadokoro, Nobuaki; Kumon, Masashi; Ikeuchi, Masahiko; Tani, Toshikazu] Kochi Med Sch, Dept Orthopaed Surg, Nankoku, Kochi 7838505, Japan.
   [Kawazoe, Tateo] Kubokawa Hosp, Dept Orthopaed Surg, Kochi 7860002, Japan.
RP Kida, K (通讯作者)，Kochi Med Sch, Dept Orthopaed Surg, Kohasu Oko Cho, Nankoku, Kochi 7838505, Japan.
EM kazugonkochi@gmail.com
CR Anand N, 2006, SPINE, V31, pE748, DOI 10.1097/01.brs.0000240211.23617.ae
   BARTKO JJ, 1966, PSYCHOL REP, V19, P3, DOI 10.2466/pr0.1966.19.1.3
   Cole CD, 2009, CURR REV MUSCULOSKE, V2, P118, DOI 10.1007/s12178-009-9053-8
   Fukuta S, 2011, J SPINAL DISORD TECH, V24, P189, DOI 10.1097/BSD.0b013e3181e9f249
   Groth AT, 2005, J SPINAL DISORD TECH, V18, P332, DOI 10.1097/01.bsd.0000163037.17634.89
   Hackenberg L, 2005, EUR SPINE J, V14, P551, DOI 10.1007/s00586-004-0830-1
   Hasegawa K, 2001, SPINE, V26, P957, DOI 10.1097/00007632-200104150-00022
   Hioki A, 2011, YONSEI MED J, V52, P314, DOI 10.3349/ymj.2011.52.2.314
   HIRABAYASHI K, 1981, SPINE, V6, P354, DOI 10.1097/00007632-198107000-00005
   Humphreys SC, 2001, SPINE, V26, P567
   Hunt T, 2007, EUR SPINE J, V16, pS311, DOI 10.1007/s00586-007-0387-x
   Jagannathan J, 2009, NEUROSURGERY, V64, P955, DOI 10.1227/01.NEU.0000343544.77456.46
   Japanese Orthopaedic Association, 1986, J JPN ORTHOP ASSOC, V60, P393
   Kim SB, 2009, CLIN ORTHOP SURG, V1, P207, DOI 10.4055/cios.2009.1.4.207
   Klemme WR, 2001, SPINE, V26, P534
   Kwon BK, 2003, J SPINAL DISORD TECH, V16, P469, DOI 10.1097/00024720-200310000-00006
   Lauber S, 2006, SPINE, V31, P1693, DOI 10.1097/01.brs.0000224530.08481.4e
   Lowe TG, 2004, SPINE, V29, P2389, DOI 10.1097/01.brs.0000143623.18098.e5
   Peng Chan Wearn Benedict, 2009, Spine (Phila Pa 1976), V34, P1385, DOI 10.1097/BRS.0b013e3181a4e3be
   Polly DW, 2000, J SPINAL DISORD, V13, P58, DOI 10.1097/00002517-200002000-00012
NR 20
TC 10
Z9 12
U1 0
U2 5
PU SPRINGER
PI NEW YORK
PA 233 SPRING ST, NEW YORK, NY 10013 USA
SN 0936-8051
EI 1434-3916
J9 ARCH ORTHOP TRAUM SU
JI Arch. Orthop. Trauma Surg.
PD MAR
PY 2014
VL 134
IS 3
BP 311
EP 315
DI 10.1007/s00402-014-1925-8
PG 5
WC Orthopedics; Surgery
WE Science Citation Index Expanded (SCI-EXPANDED)
SC Orthopedics; Surgery
GA AB2PA
UT WOS:000331633400003
PM 24435457
DA 2022-11-02
ER

PT J
AU Obanife, OH
   Ismail, NJ
   Shehu, BB
   Lagbo, J
   Otorkpa, EJ
   Akaba, K
AF Obanife, O. Henry
   Ismail, Nasiru J.
   Shehu, B. B.
   Lagbo, Jacob
   Otorkpa, Ega J.
   Akaba, Kingsley
TI Management outcomes of lumbar spine degenerative diseases: Comparing
   operative versus non-operative treatments using Swiss spine stenosis
   scoring
SO INTERDISCIPLINARY NEUROSURGERY-ADVANCED TECHNIQUES AND CASE MANAGEMENT
LA English
DT Article
DE Spine; Degenerative; Outcomes; Swiss; Sokoto
ID LOW-BACK-PAIN; SPONDYLOLISTHESIS; DECOMPRESSION; PREVALENCE
C1 [Ismail, Nasiru J.; Shehu, B. B.] Usmanu Danfodiyo Univ, Teaching Hosp, Reg Ctr Neurosurg, Sokoto, Nigeria.
   [Obanife, O. Henry; Akaba, Kingsley] Univ Calabar, Coll Med Sci, Dept Surg, Div Neurosurg, Calabar, Nigeria.
   [Lagbo, Jacob] Usmanu Danfodiyo Univ, Teaching Hosp, Dept Surg, Sokoto, Nigeria.
   [Otorkpa, Ega J.] Univ Abuja, Teaching Hosp, Dept Surg, Div Neurosurg, Abuja, Nigeria.
RP Obanife, OH (通讯作者)，Univ Calabar, Coll Med Sci, Dept Surg, Div Neurosurg, Calabar, Nigeria.
EM henryobanife@unical.edu.ng
RI Akaba, Kingsley/AAR-4160-2021
OI Akaba, Kingsley/0000-0002-4573-1187
CR Atlas SJ, 2005, SPINE, V30, P936, DOI 10.1097/01.brs.0000158953.57966.c0
   Brox JI, 2010, ANN RHEUM DIS, V69, P1643, DOI 10.1136/ard.2009.108902
   Childs JD, 2004, ANN INTERN MED, V141, P920, DOI 10.7326/0003-4819-141-12-200412210-00008
   Conway J, 2011, SPINE J, V11, P816, DOI 10.1016/j.spinee.2010.10.019
   DEYO RA, 1986, J CHRON DIS, V39, P897, DOI 10.1016/0021-9681(86)90038-X
   Epstein NE, 1998, J SPINAL DISORD, V11, P116
   FEFFER HL, 1985, SPINE, V10, P287, DOI 10.1097/00007632-198504000-00018
   FRANK A, 1993, BMJ-BRIT MED J, V306, P901, DOI 10.1136/bmj.306.6882.901
   Fritzell P, 2001, SPINE, V26, P2521, DOI 10.1097/00007632-200112010-00002
   HERKOWITZ HN, 1991, J BONE JOINT SURG AM, V73A, P802, DOI 10.2106/00004623-199173060-00002
   Igbinedion B O E, 2011, Niger Med J, V52, P28
   James N.W., 2007, NEW ENGL J MED, V356, P225
   Massimo G., 2005, EUROL RADIOL, V15, P591
   Matsunaga S, 2000, J NEUROSURG, V93, P194, DOI 10.3171/spi.2000.93.2.0194
   Mijiyawa M, 2000, JOINT BONE SPINE, V67, P533, DOI 10.1016/S1297-319X(00)00204-9
   Radcliff KE, 2011, SPINE, V36, P2197, DOI 10.1097/BRS.0b013e3182341edf
   Rainville J, 2012, SPINE J, V12, P101, DOI 10.1016/j.spinee.2011.12.006
   Rempfler M, 2015, BILDVERARBEITUNG FUR DIE MEDIZIN 2015: ALGORITHMEN - SYSTEME - ANWENDUNGEN, P161, DOI 10.1007/978-3-662-46224-9_29
   Schneider M.J., 2019, JAMA NETWORK OPEN, V2
   Suthar P, 2015, J CLIN DIAGN RES, V9, pTC4, DOI 10.7860/JCDR/2015/11927.5761
   Takatalo J, 2009, SPINE, V34, P1716, DOI 10.1097/BRS.0b013e3181ac5fec
   TEASELL RW, 1994, CAN FAM PHYSICIAN, V40, P481
   Uduma F.U., 2011, GLOBAL J, V11, P33
   Walker BF, 2000, J SPINAL DISORD, V13, P205, DOI 10.1097/00002517-200006000-00003
   Yamamoto Hiroshi, 2003, JMAJ, V46, P433
NR 25
TC 0
Z9 0
U1 0
U2 2
PU ELSEVIER
PI AMSTERDAM
PA RADARWEG 29, 1043 NX AMSTERDAM, NETHERLANDS
EI 2214-7519
J9 INTERDISCIP NEUROSUR
JI Interdiscip. Neurosurg.
PD MAR
PY 2021
VL 23
AR 100894
DI 10.1016/j.inat.2020.100894
PG 8
WC Clinical Neurology
WE Emerging Sources Citation Index (ESCI)
SC Neurosciences & Neurology
GA PI9FQ
UT WOS:000601388000007
OA gold
DA 2022-11-02
ER

PT J
AU Chung, NS
   Lee, HD
   Jeon, CH
   Jeong, S
AF Chung, Nam-Su
   Lee, Han-Dong
   Jeon, Chang-Hoon
   Jeong, Seungmin
TI Factors Affecting Slip Reduction in Oblique Lumbar Interbody Fusion With
   Posterior Fixation for Degenerative Spondylolisthesis
SO GLOBAL SPINE JOURNAL
LA English
DT Article
DE degenerative spondylolisthesis; slip reduction; radiological outcome;
   oblique lumbar interbody fusion
ID INDIRECT NEURAL DECOMPRESSION; OUTCOMES; CAGE; SURGERY; TRIAL; SPINE
AB Study Design: Retrospective case series Objectives: Reduction of translational/angular slip is a favorable radiological result in spinal fusion for degenerative spondylolisthesis, although its clinical significance remains controversial. Few studies have investigated slip reduction and associated factors in oblique lumbar interbody fusion (OLIF) for degenerative spondylolisthesis. Methods: This study involved a retrospective analysis of 56 operated levels of 52 consecutive patients who underwent OLIF for degenerative spondylolisthesis and had more than 1-year of regular follow-up. Translational/angular slip, anterior/posterior disc height, and spinopelvic parameters were measured preoperatively, postoperatively at 6-weeks, and at the last follow-up. Demographic, radiological, and surgical parameters were analyzed to determine factors associated with the amount of slip reduction. Result: The mean follow-up duration was 30.4 +/- 12.9 months (range, 12 to 61). The mean decrease in translational slip was 5.7 +/- 2.1 mm (13.6 +/- 5.5%) and the mean increase in angular slip was 7.9 +/- 7.1 degrees at the last follow-up (both P < 0.001). The amount of slip reduction was greater in female sex, age < 65 years, use of a 12 degrees cage, cage position from the anterior disc margin of < 7 mm, and cases with posterior decompression (laminectomy with inferior facetectomy). Conclusions: OLIF showed satisfactory translational/angular slip reduction in degenerative spondylolisthesis. Surgical techniques for optimal reduction include the use of a large angle cage, anterior cage placement, and resection of the inferior facet.
C1 [Chung, Nam-Su; Lee, Han-Dong; Jeon, Chang-Hoon; Jeong, Seungmin] Ajou Univ, Dept Orthopaed Surg, Sch Med, 164 World Cup Ro, Suwon 16499, Geyounggi Do, South Korea.
RP Jeon, CH (通讯作者)，Ajou Univ, Dept Orthopaed Surg, Sch Med, 164 World Cup Ro, Suwon 16499, Geyounggi Do, South Korea.
EM su720126@hanmail.net
CR Bourghli A, 2011, Eur Spine J, V20 Suppl 5, P663, DOI 10.1007/s00586-011-1934-z
   BRIDWELL KH, 1995, SPINE, V20, P1410, DOI 10.1097/00007632-199506000-00014
   Cheung JPY, 2016, ASIAN SPINE J, V10, P75, DOI 10.4184/asj.2016.10.1.75
   Forsth P, 2016, NEW ENGL J MED, V374, P1413, DOI 10.1056/NEJMoa1513721
   Fujibayashi S, 2015, SPINE, V40, pE175, DOI 10.1097/BRS.0000000000000703
   Hagenmaier HSF, 2013, BMC MUSCULOSKEL DIS, V14, DOI 10.1186/1471-2474-14-245
   Hayashi H, 2015, INDIAN J ORTHOP, V49, P284, DOI 10.4103/0019-5413.156188
   Hynes R., 2014, INT SOC ADV SPINE SU
   Isaacs RE, 2016, SPINE, V41, pS133, DOI 10.1097/BRS.0000000000001472
   Kida K, 2014, ARCH ORTHOP TRAUM SU, V134, P311, DOI 10.1007/s00402-014-1925-8
   Kim MC, 2013, J SPINAL DISORD TECH, V26, P87, DOI 10.1097/BSD.0b013e318237b9b1
   Ko MJ, 2019, J KOREAN NEUROSURG S, V62, P432, DOI 10.3340/jkns.2018.0142
   Lafage V, 2009, SPINE, V34, pE599, DOI 10.1097/BRS.0b013e3181aad219
   Lian XF, 2013, SPINE J, V13, P1183, DOI 10.1016/j.spinee.2013.07.481
   Marchi Luis, 2012, ScientificWorldJournal, V2012, P456346, DOI 10.1100/2012/456346
   Mobbs Ralph J, 2015, J Spine Surg, V1, P2, DOI 10.3978/j.issn.2414-469X.2015.10.05
   Ohtori S, 2015, YONSEI MED J, V56, P1051, DOI 10.3349/ymj.2015.56.4.1051
   Oikonomidis S, 2020, ARCH ORTHOP TRAUM SU, V140, P1155, DOI 10.1007/s00402-019-03282-9
   Park SJ, 2017, CLIN SPINE SURG, V30, pE784, DOI 10.1097/BSD.0000000000000406
   Park SW, 2020, J ORTHOP SURG RES, V15, DOI 10.1186/s13018-020-1545-7
   PATHRIA M, 1987, RADIOLOGY, V164, P227, DOI 10.1148/radiology.164.1.3588910
   Rao PJ, 2015, J CLIN NEUROSCI, V22, P1619, DOI 10.1016/j.jocn.2015.03.034
   Regev GJ, 2010, SPINE, V35, P1406, DOI 10.1097/BRS.0b013e3181c20fb5
   Sato J, 2017, EUR SPINE J, V26, P671, DOI 10.1007/s00586-015-4170-0
   Schwab F, 2009, SPINE, V34, P1828, DOI 10.1097/BRS.0b013e3181a13c08
   Sears William, 2005, Spine J, V5, P170, DOI 10.1016/j.spinee.2004.05.257
   Shiga Y, 2017, SPINE SURG RELAT RES, V1, P197, DOI 10.22603/ssrr.1.2017-0001
   Tay KS, 2016, SPINE J, V16, P182, DOI 10.1016/j.spinee.2015.10.026
   Wegmann K, 2013, ARCH ORTHOP TRAUM SU, V133, P1639, DOI 10.1007/s00402-013-1857-8
   Weinstein JN, 2009, J BONE JOINT SURG AM, V91A, P1295, DOI 10.2106/JBJS.H.00913
   Woods KRM, 2017, SPINE J, V17, P545, DOI 10.1016/j.spinee.2016.10.026
   Wu MH, 2019, J ORTHOP SURG RES, V14, DOI 10.1186/s13018-019-1416-2
NR 32
TC 2
Z9 2
U1 0
U2 1
PU SAGE PUBLICATIONS LTD
PI LONDON
PA 1 OLIVERS YARD, 55 CITY ROAD, LONDON EC1Y 1SP, ENGLAND
SN 2192-5682
EI 2192-5690
J9 GLOB SPINE J
JI Glob. Spine J.
PD OCT
PY 2022
VL 12
IS 8
BP 1786
EP 1791
AR 2192568221989295
DI 10.1177/2192568221989295
EA JAN 2021
PG 6
WC Clinical Neurology; Orthopedics
WE Science Citation Index Expanded (SCI-EXPANDED)
SC Neurosciences & Neurology; Orthopedics
GA 5M6NO
UT WOS:000680977400001
PM 33504202
DA 2022-11-02
ER

PT J
AU Wagner, SC
   Sebastian, AS
   McKenzie, AEC
   Butler, JS
   Kaye, ID
   Morrissey, PB
   Vaccaro, AR
   Kepler, CK
AF Wagner, Scott C.
   Sebastian, Arjun S.
   McKenzie, A. Es C.
   Butler, Joseph S.
   Kaye, Ian D.
   Morrissey, Patrick B.
   Vaccaro, Alexander R.
   Kepler, Christopher K.
TI Severe Lumbar Disability Is Associated With Decreased Psoas
   Cross-Sectional Area in Degenerative Spondylolisthesis
SO GLOBAL SPINE JOURNAL
LA English
DT Article
DE degenerative spondyloslisthesis; paraspinal muscle morphology; lumbar
   disability; psoas
ID LOW-BACK-PAIN; PARASPINAL MUSCLES; MULTIFIDUS; MORPHOLOGY; SARCOPENIA;
   SIZE
AB Study Design: Retrospective cohort.
   Objectives: Alterations in lumbar paraspinal muscle cross-sectional area (CSA) may correlate with lumbar pathology. The purpose of this study was to compare paraspinal CSA in patients with degenerative spondylolisthesis and severe lumbar disability to those with mild or moderate lumbar disability, as determined by the Oswestry Disability Index (ODI).
   Methods: We retrospectively reviewed the medical records of 101 patients undergoing lumbar fusion for degenerative spondylolisthesis. Patients were divided into ODI score <= 40 (mild/moderate disability, MMD) and ODI score > 40 (severe disability, SD) groups. The total CSA of the psoas and paraspinal muscles were measured on preoperative magnetic resonance imaging (MRI).
   Results: There were 37 patients in the SD group and 64 in the MMD group. Average age and body mass index were similar between groups. For the paraspinal muscles, we were unable to demonstrate any significant differences in total CSA between the groups. Psoas muscle CSA was significantly decreased in the SD group compared with the MMD group (1010.08 vs 1178.6 mm(2), P =.041). Multivariate analysis found that psoas CSA in the upper quartile was significantly protective against severe disability (P=.013).
   Conclusions: We found that patients with severe lumbar disability had no significant differences in posterior lumbar paraspinal CSA when compared with those with mild/moderate disability. However, severely disabled patients had significantly decreased psoas CSA, and larger psoas CSA was strongly protective against severe disability, suggestive of a potential association with psoas atrophy and worsening severity of lumbar pathology.
C1 [Wagner, Scott C.; Sebastian, Arjun S.; McKenzie, A. Es C.; Butler, Joseph S.; Kaye, Ian D.; Morrissey, Patrick B.; Vaccaro, Alexander R.; Kepler, Christopher K.] Thomas Jefferson Univ, Rothman Inst, Philadelphia, PA 19107 USA.
RP Wagner, SC (通讯作者)，Thomas Jefferson Univ Hosp, Dept Orthopaed Surg, Rothman Inst, Philadelphia, PA 19107 USA.
EM scott.cameron.wagner@gmail.com
OI Butler, Joseph S./0000-0002-8823-4631
CR Aldebeyan S, 2016, SPINE, V41, P1535, DOI 10.1097/BRS.0000000000001575
   Arbanas J, 2013, EUR SPINE J, V22, P1965, DOI 10.1007/s00586-013-2749-x
   Barker KL, 2004, SPINE, V29, pE515, DOI 10.1097/01.brs.0000144405.11661.eb
   Belavy DL, 2011, J APPL PHYSIOL, V111, P1304, DOI 10.1152/japplphysiol.00695.2011
   Belavy DL, 2011, SPINE, V36, P137, DOI 10.1097/BRS.0b013e3181cc93e8
   Bokshan SL, 2016, ORTHOPEDICS, V39, pE1159, DOI 10.3928/01477447-20160811-02
   Charest-Morin R, 2018, SPINE J, V18, P245, DOI 10.1016/j.spinee.2017.07.003
   Danneels LA, 2000, EUR SPINE J, V9, P266, DOI 10.1007/s005860000190
   Englesbe MJ, 2010, J AM COLL SURGEONS, V211, P271, DOI 10.1016/j.jamcollsurg.2010.03.039
   Fortin M, 2015, SCAND J MED SCI SPOR, V25, P880, DOI 10.1111/sms.12301
   Ploumis A, 2011, BRIT J RADIOL, V84, P709, DOI 10.1259/bjr/58136533
   Ranger TA, 2017, SPINE J, V17, P1729, DOI 10.1016/j.spinee.2017.07.002
   Shahidi B, 2017, SPINE, V42, P616, DOI 10.1097/BRS.0000000000001848
   Shiri Rahman, 2010, Am J Med, V123, DOI 10.1016/j.amjmed.2009.05.028
   Teichtahl AJ, 2015, SPINE J, V15, P1593, DOI 10.1016/j.spinee.2015.03.039
   Thakar S, 2016, J NEUROSURG-SPINE, V24, P679, DOI 10.3171/2015.9.SPINE15705
   Wan Q, 2015, BRIT J RADIOL, V88, DOI 10.1259/bjr.20140546
   Zakaria HM, 2015, NEUROSURG FOCUS, V39, DOI 10.3171/2015.7.FOCUS15257
   Zotti MGT, 2017, EUR SPINE J, V26, P2589, DOI 10.1007/s00586-017-4986-x
NR 19
TC 11
Z9 11
U1 0
U2 1
PU SAGE PUBLICATIONS LTD
PI LONDON
PA 1 OLIVERS YARD, 55 CITY ROAD, LONDON EC1Y 1SP, ENGLAND
SN 2192-5682
EI 2192-5690
J9 GLOB SPINE J
JI Glob. Spine J.
PD OCT
PY 2018
VL 8
IS 7
BP 716
EP 721
DI 10.1177/2192568218765399
PG 6
WC Clinical Neurology; Orthopedics
WE Science Citation Index Expanded (SCI-EXPANDED)
SC Neurosciences & Neurology; Orthopedics
GA HJ5OQ
UT WOS:000457231700010
PM 30443482
OA Green Published, gold
DA 2022-11-02
ER

PT J
AU Sun, ZW
   Xu, CQ
   Yin, MC
   Yan, WJ
AF Sun, Zhengwang
   Xu, Chongqing
   Yin, Mengchen
   Yan, Wangjun
TI Comparison of SDSG and CARDS classifications for L5/S1 lumbar
   degenerative spondylolisthesis: an independent inter- and intra-observer
   agreement study
SO JOURNAL OF ORTHOPAEDIC SURGERY AND RESEARCH
LA English
DT Article
DE Lumbar degenerative spondylolisthesis; SDSG classification; CARDS
   classification; Reliability; Agreement study
ID RELIABILITY; PATHOGENESIS
AB Background Lumbar degenerative spondylolisthesis (DS) has been a common disease that makes increasing patients to suffer from different degrees of low back pain and radicular symptoms. The Spinal Deformity Study Group (SDSG) and the Clinical and Radiographic Degenerative Spondylolisthesis (CARDS) systems are commonly used to classify the disease, and help to make a more detailed treatment plan. The objective of this study is to compare the reliability and reproducibility of SDSG and CARDS classifications, and to explore their clinical application value. Methods/design All 117 patients with L5/S1 lumbar DS were enrolled. Five experienced spine surgeons were selected to assess DS with SDSG and CARDS systems. Kappa (K) value was used to check the coefficient consistency for multi-factor and assess the inter- and intra-observer agreement. After 12 weeks, the analysis was repeated. Results The inter-observer reliability and intra-observer reproducibility of SDSG system were substantial with K values of 0.704 and 0.861, while those of CARDS system were substantial with values of 0.620 and 0.878. Conclusion SDSG system had better inter-observer reliability in comparison with CARDS system, and though CARDS system is more intuitive and simpler, it is more likely to produce deviations when using it. Both SDSG and CARDS systems show substantial agreement and have great significance in surgical strategy of L5/S1 lumbar DS, they can be widely used in clinical practice.
C1 [Sun, Zhengwang; Yan, Wangjun] Fudan Univ, Dept Musculoskeletal Oncol, Shanghai Canc Ctr, Shanghai, Peoples R China.
   [Xu, Chongqing; Yin, Mengchen] Shanghai Univ Tradit Chinese Med, LongHua Hosp, Dept Orthoped, Shanghai, Peoples R China.
RP Yan, WJ (通讯作者)，Fudan Univ, Dept Musculoskeletal Oncol, Shanghai Canc Ctr, Shanghai, Peoples R China.
EM 13917966770@163.com
OI Xu, Chongqing/0000-0001-9654-793X
CR Bao HD, 2015, SPINE, V40, pE1150, DOI 10.1097/BRS.0000000000001104
   Chang HS, 2014, SPINE, V39, P400, DOI 10.1097/BRS.0000000000000161
   COHEN J, 1960, EDUC PSYCHOL MEAS, V20, P37, DOI 10.1177/001316446002000104
   Driscoll C, 2011, EUR SPINE J, V20, P1711, DOI [10.1007/s00586-011-1801-y, 10.1007/s00586-011-1932-1]
[truncated: 2,277,515 more chars]
