# Supplementary material for: Research topics and hotspot trends of lumbar spondylolisthesis: A text-mining study with machine learning
Source: Front Surg. 2023 Jan 6;9:1037978. doi: 10.3389/fsurg.2022.1037978 (PMC9852633; doi:10.3389/fsurg.2022.1037978)
Supplement: Supplementary file 1 [file Datasheet1.zip › forCitespace/savedrecs (3).txt]

FN Clarivate Analytics Web of Science
VR 1.0
PT J
AU Mummaneni, PV
   Bydon, M
   Alvi, MA
   Chan, AK
   Glassman, SD
   Foley, KT
   Potts, EA
   Shaffrey, CI
   Shaffrey, ME
   Coric, D
   Knightly, JJ
   Park, P
   Wang, MY
   Fu, KM
   Slotkin, JR
   Asher, AL
   Virk, MS
   Kerezoudis, P
   Guan, J
   Haid, RW
   Bisson, EF
AF Mummaneni, Praveen, V
   Bydon, Mohamad
   Alvi, Mohammed Ali
   Chan, Andrew K.
   Glassman, Steven D.
   Foley, Kevin T.
   Potts, Eric A.
   Shaffrey, Christopher, I
   Shaffrey, Mark E.
   Coric, Domagoj
   Knightly, John J.
   Park, Paul
   Wang, Michael Y.
   Fu, Kai-Ming
   Slotkin, Jonathan R.
   Asher, Anthony L.
   Virk, Michael S.
   Kerezoudis, Panagiotis
   Guan, Jian
   Haid, Regis W.
   Bisson, Erica F.
TI Predictive model for long-term patient satisfaction after surgery for
   grade I degenerative lumbar spondylolisthesis: insights from the Quality
   Outcomes Database
SO NEUROSURGICAL FOCUS
LA English
DT Article
DE patient satisfaction; outcomes; spine surgery; Quality Outcomes
   Database; QOD; spondylolisthesis; laminectomy; decompression;
   arthrodesis; fusion
ID LOW-BACK-PAIN; FUSION; WORK; IMPACT; RETURN; INSTRUMENTATION;
   COMPENSATION; DEPRESSION
AB OBJECTIVE Since the enactment of the Affordable Care Act in 2010, providers and hospitals have increasingly prioritized patient-centered outcomes such as patient satisfaction in an effort to adapt the "value"-based healthcare model. In the current study, the authors queried a prospectively maintained multiinstitutional spine registry to construct a predictive model for long-term patient satisfaction among patients undergoing surgery for Meyerding grade I lumbar spondylolisthesis.
   METHODS The authors queried the Quality Outcomes Database for patients undergoing surgery for grade I lumbar spondylolisthesis between July 1, 2014, and June 30, 2016. The primary outcome of interest for the current study was patient satisfaction as measured by the North American Spine Surgery patient satisfaction index, which is measured on a scale of 1-4, with 1 indicating most satisfied and 4 indicating least satisfied. In order to identify predictors of higher satisfaction, the authors fitted a multivariable proportional odds logistic regression model for >= 2 years of patient satisfaction after adjusting for an array of clinical and patient-specific factors. The absolute importance of each covariate in the model was computed using an importance metric defined as Wald chi-square penalized by the predictor degrees of freedom.
   RESULTS A total of 502 patients, out of a cohort of 608 patients (82.5%) with grade I lumbar spondylolisthesis, undergoing either 1- or 2-level decompression (22.5%, n = 113) or 1-level decompression and fusion (77.5%, n = 389), met the inclusion criteria; of these, 82.1% (n = 412) were satisfied after 2 years. On univariate analysis, satisfied patients were more likely to be employed and working (41.7%, n = 172, vs 24.4%, n = 22; overall p = 0.001), more likely to present with predominant leg pain (23.1%, n = 95, vs 11.1%, n = 10; overall p = 0.02) but more likely to present with lower Numeric Rating Scale score for leg pain (median and IQR score: 7 [5-9] vs 8 [6-9]; p = 0.05). Multivariable proportional odds logistic regression revealed that older age (OR 1.57, 95% CI 1.09-2.76; p = 0.009), preoperative active employment (OR 2.06, 95% CI 1.27-3.67; p = 0.015), and fusion surgery (OR 2.3, 95% CI 1.30-4.06; p = 0.002) were the most important predictors of achieving satisfaction with surgical outcome.
   CONCLUSIONS Current findings from a large multiinstitutional study indicate that most patients undergoing surgery for grade I lumbar spondylolisthesis achieved long-term satisfaction. Moreover, the authors found that older age, preoperative active employment, and fusion surgery are associated with higher odds of achieving satisfaction.
C1 [Mummaneni, Praveen, V; Chan, Andrew K.] Univ Calif San Francisco, Dept Neurol Surg, San Francisco, CA 94143 USA.
   [Bydon, Mohamad; Alvi, Mohammed Ali; Kerezoudis, Panagiotis] Mayo Clin, Dept Neurol Surg, Rochester, MN USA.
   [Glassman, Steven D.] Norton Leatherman Spine Ctr, Louisville, KY USA.
   [Foley, Kevin T.] Univ Tennessee, Dept Neurol Surg, Memphis, TN USA.
   [Foley, Kevin T.] Semmes Murphey Neurol & Spine Inst, Memphis, TN USA.
   [Potts, Eric A.] Indiana Univ, Dept Neurol Surg, Indianapolis, IN 46204 USA.
   [Potts, Eric A.] Goodman Campbell Brain & Spine, Indianapolis, IN USA.
   [Shaffrey, Christopher, I; Shaffrey, Mark E.] Duke Univ, Med Ctr, Duke Neurosurg & Orthopaed Surg, Durham, NC USA.
   [Coric, Domagoj; Asher, Anthony L.] Carolinas Healthcare Syst, Neurosci Inst, Charlotte, NC USA.
   [Coric, Domagoj; Asher, Anthony L.] Carolina Neurosurg & Spine Associates, Charlotte, NC USA.
   [Knightly, John J.] Atlantic Neurosurg Specialists, Morristown, NJ USA.
   [Park, Paul] Univ Michigan, Dept Neurol Surg, Ann Arbor, MI 48109 USA.
   [Wang, Michael Y.] Univ Miami, Dept Neurol Surg, Coral Gables, FL 33124 USA.
   [Fu, Kai-Ming; Virk, Michael S.] Weill Cornell Med Ctr, Dept Neurol Surg, New York, NY USA.
   [Slotkin, Jonathan R.] Geisinger Hlth, Danville, PA USA.
   [Guan, Jian; Bisson, Erica F.] Atlanta Brain & Spine Care, Atlanta, GA USA.
   [Haid, Regis W.] Univ Utah, Dept Neurol Surg, Salt Lake City, UT USA.
RP Bydon, M (通讯作者)，Mayo Clin, Rochester, MN 55905 USA.
EM bydon.mohamad@mayo.edu
RI Alvi, Mohammed Ali/AFP-8378-2022; Park, Paul/AGX-0276-2022; Alvi,
   Mohammed Ali/AAE-1490-2019; Foley, Kevin/GQO-8748-2022
OI Alvi, Mohammed Ali/0000-0002-7131-079X; Guan, Jian/0000-0002-4762-7113
FU NREF
FX Dr. Mummaneni reports the following: consultant for DePuy Spine, Globus
   Medical, and Stryker; direct stock ownership in Spinicity/ISD; clinical
   or research support for the present study from NREF; support of
   non-study-related clinical or research work that he oversees from ISSG;
   honoraria from Spineart and AOSpine; and royalties from DePuy Spine,
   Thieme Medical Publishers, and Springer Publishing. Dr. Chan reports
   support of non-study-related clinical or research work that he oversees
   from Orthofix. Dr. Glassman reports the following: employed by Norton
   Healthcare; patent holder with Medtronic; a nonfinancial relationship
   with the Scoliosis Research Society; and consultant for Medtronic and
   K2M. Dr. Foley reports the following: consultant for Medtronic; direct
   stock ownership in Medtronic, Discgenics, Durastat, Digital Surgical
   Solutions, and NuVasive; patent holder with Medtronic; royalties for
   patents from Medtronic; and board of directors with Discgenics,
   Durastat, and Digital Surgical Solutions. Dr. C. Shaffrey reports the
   following: direct stock ownership in NuVasive; patent holder with
   NuVasive, Medtronic, and Zimmer Biomet; and consultant for NuVasive,
   Medtronic, and EOS. Dr. Coric reports the following: consultant for
   Spine Wave, Medtronic, Globus Medical, Stryker, Integrity Implants, and
   Premia Spine; and direct stock ownership in Spine Wave. Dr. Park reports
   being a consultant for Globus Medical, NuVasive, Medtronic, and
   Allosource and receiving royalties from Globus Medical. Dr. Wang reports
   being a consultant for DePuy Synthes, K2M, Stryker, and Spineology;
   being a patent holder with DePuy Synthes; and direct stock ownership in
   ISD and Medical Device Partners. Dr. Slotkin reports being a consultant
   for Stryker and Medtronic. Dr. Virk reports being a consultant for
   Globus Medical and DePuy Synthes. Dr. Haid reports receiving royalties
   from NuVasive, Globus Medical, Medtronic Sofamor Danek, and Elsevier;
   being a consultant for NuVasive; and direct stock ownership in NuVasive,
   Spine Wave, and Vertical Health. Dr. Bisson reports being a consultant
   for nView.
CR Abdu WA, 2009, SPINE, V34, P2351, DOI 10.1097/BRS.0b013e3181b8a829
   Agency for Healthcare Research and Quality, 2011, 2011 REP C NAT STRAT
   Andersen T, 2009, ACTA ORTHOP, V80, P445, DOI 10.3109/17453670903170505
   Anderson JT, 2015, ORTHOPEDICS, V38, pE1065, DOI 10.3928/01477447-20151120-02
   Anderson PA, 2006, SPINE, V31, P2510, DOI 10.1097/01.brs.0000239180.14933.b7
   Asher AL, 2018, NEUROSURG FOCUS, V44, DOI 10.3171/2017.10.FOCUS17554
   Asher AL, 2017, J NEUROSURG-SPINE, V27, P370, DOI 10.3171/2016.8.SPINE16527
   Chan AK, 2018, NEUROSURGERY
   Chan AK, 2019, J NEUROSURG-SPINE, V30, P234, DOI 10.3171/2018.8.SPINE17913
   Chan AK, 2018, NEUROSURG FOCUS, V44, DOI 10.3171/2017.10.FOCUS17553
   Chen ZH, 2018, WORLD NEUROSURG, V111, pE158, DOI 10.1016/j.wneu.2017.12.009
   Cole Donald C, 2002, Chronic Dis Can, V23, P91
   Crawford CH, 2017, J NEUROSURG-SPINE, V26, P709, DOI 10.3171/2016.11.SPINE16848
   Crawford CH, 2019, SPINE J, V19, P187, DOI 10.1016/j.spinee.2018.06.348
   Daltroy LH, 1996, SPINE, V21, P741, DOI 10.1097/00007632-199603150-00017
   Devin CJ, 2018, NEUROSURG FOCUS, V45, DOI 10.3171/2018.8.FOCUS18326
   Endler P, 2017, J BONE JOINT SURG AM, V99, P743, DOI 10.2106/JBJS.16.00679
   Fairbank JCT, 2000, SPINE, V25, P2940, DOI 10.1097/00007632-200011150-00017
   Forsth P, 2013, BONE JOINT J, V95B, P960, DOI 10.1302/0301-620X.95B7.30776
   Forsth P, 2016, NEW ENGL J MED, V374, P1413, DOI 10.1056/NEJMoa1513721
   Gentry S, 2017, CUREUS, V9, DOI 10.7759/cureus.1079
   Ghogawala Z, 2016, NEW ENGL J MED, V374, P1424, DOI 10.1056/NEJMoa1508788
   Gum JL, 2013, SPINE, V38, P443, DOI 10.1097/BRS.0b013e318278ebe8
   Harrell JFE, 2010, REGRESSION MODELING
   Hodges Scott D., 2001, Journal of the American Osteopathic Association, V101, P78
   Ko SB, 2011, CLIN ORTHOP SURG, V3, P34, DOI 10.4055/cios.2011.3.1.34
   LANGLEY GB, 1985, RHEUMATOL INT, V5, P145, DOI 10.1007/BF00541514
   Levin JM, 2017, SPINE, V42, P675, DOI 10.1097/BRS.0000000000002101
   Luo XM, 2004, SPINE, V29, P79, DOI 10.1097/01.BRS.0000105527.13866.0F
   Maxwell TD, 1998, J BEHAV MED, V21, P131, DOI 10.1023/A:1018723823523
   McGirt MJ, 2013, NEUROSURG FOCUS, V34, DOI 10.3171/2012.10.FOCUS12297
   Meyerding HW, 1933, RADIOLOGY, V20, P108, DOI DOI 10.1148/20.2.108
   Mroz TE, 2011, SPINE, V36, pS75, DOI 10.1097/BRS.0b013e31822ef68c
   Mummaneni PV, 2017, NEUROSURG FOCUS, V43, DOI 10.3171/2017.5.FOCUS17188
   Parker SL, 2015, WORLD NEUROSURG, V83, P608, DOI 10.1016/j.wneu.2014.12.018
   Stewart WF, 2003, JAMA-J AM MED ASSOC, V290, P2443, DOI 10.1001/jama.290.18.2443
   Strom J, 2018, SPINE J, V18, P1272, DOI 10.1016/j.spinee.2018.03.017
   Than KD, 2016, J NEUROSURG-SPINE, V25, P181, DOI 10.3171/2015.10.SPINE15455
   Weinstein JN, 2007, NEW ENGL J MED, V356, P2257, DOI 10.1056/NEJMoa070302
   WILLIAMS A, 1990, HEALTH POLICY, V16, P199
   2017, EUR SPINE J, V26, P473, DOI DOI 10.1007/S00586-016-4495-3
NR 41
TC 21
Z9 21
U1 0
U2 4
PU AMER ASSOC NEUROLOGICAL SURGEONS
PI ROLLING MEADOWS
PA 5550 MEADOWBROOK DRIVE, ROLLING MEADOWS, IL 60008 USA
SN 1092-0684
J9 NEUROSURG FOCUS
JI Neurosurg. Focus
PD MAY
PY 2019
VL 46
IS 5
AR E12
DI 10.3171/2019.2.FOCUS18734
PG 10
WC Clinical Neurology; Surgery
WE Science Citation Index Expanded (SCI-EXPANDED)
SC Neurosciences & Neurology; Surgery
GA HW1KG
UT WOS:000466441200012
PM 31042653
OA gold
DA 2022-11-02
ER

PT J
AU Choi, WS
   Kim, JS
   Ryu, KS
   Hur, JW
   Seong, JH
AF Choi, Won-Suh
   Kim, Jin-Sung
   Ryu, Kyeong-Sik
   Hur, Jung-Woo
   Seong, Ji-Hoon
TI Minimally Invasive Transforaminal Lumbar Interbody Fusion at L5-S1
   through a Unilateral Approach: Technical Feasibility and Outcomes
SO BIOMED RESEARCH INTERNATIONAL
LA English
DT Article
ID ISTHMIC SPONDYLOLISTHESIS; COMPLICATIONS; FIXATION; TLIF; BONE
AB Background. Minimally invasive spinal transforaminal lumbar interbody fusion (MIS-TLIF) at L5-S1 is technically more demanding than it is at other levels because of the anatomical and biomechanical traits. Objective. To determine the clinical and radiological outcomes of MIS-TLIF for treatment of single-level spinal stenosis low-grade isthmic or degenerative spondylolisthesis at L5-S1. Methods. Radiological data and electronic medical records of patients who underwent MIS-TLIF between May 2012 and December 2014 were reviewed. Fusion rate, cage position, disc height (DH), disc angle (DA), disc slope angle, segmental lordotic angle (SLA), lumbar lordotic angle (LLA), and pelvic parameters were assessed. For functional assessment, the visual analogue scale (VAS), Oswestry disability index (ODI), and patient satisfaction rate (PSR) were utilized. Results. A total of 21 levels in 21 patients were studied. DH, DA, SLA, and LLA had increased from their preoperative measures at the final follow-up. Fusion rate was 86.7% (18/21) at 12 months' follow-up. The most common cage position was anteromedial (15/21). The mean VAS scores for back and leg pain mean ODI scores improved significantly at the final follow-up. PSR was 88%. Cage subsidence was observed in 33.3% (7/21). Conclusions. The clinical and radiologic outcomes after MIS-TLIF at L5-S1 in patients with spinal stenosis or spondylolisthesis are generally favorable.
C1 [Choi, Won-Suh; Kim, Jin-Sung; Ryu, Kyeong-Sik; Hur, Jung-Woo; Seong, Ji-Hoon] Catholic Univ, Seoul St Marys Hosp, Dept Neurosurg, Seoul 06591, South Korea.
RP Kim, JS (通讯作者)，Catholic Univ, Seoul St Marys Hosp, Dept Neurosurg, Seoul 06591, South Korea.
EM mddavidk@gmail.com
RI Hur, Jung-Woo/J-2113-2018; KIM, Jin-sung/AAS-6053-2020; Kim,
   Jin-Sung/Y-2904-2019
OI Hur, Jung-Woo/0000-0003-2184-0044; Kim, Jin-Sung/0000-0001-5086-0875
FU AOSpine through AOSpine Research Grant
FX The authors would like to acknowledge that this research has been funded
   by AOSpine through AOSpine Research Grant.
CR Agabegi SS, 2010, SPINE J, V10, P530, DOI 10.1016/j.spinee.2010.02.023
   Agazzi S, 1999, J NEUROSURG, V91, P186, DOI 10.3171/spi.1999.91.2.0186
   BRIDWELL KH, 1995, SPINE, V20, P1410, DOI 10.1097/00007632-199506000-00014
   BRIDWELL KH, 1994, SPINE, V19, P2658, DOI 10.1097/00007632-199412010-00011
   Dhall SS, 2008, J NEUROSURG-SPINE, V9, P560, DOI 10.3171/SPI.2008.9.08142
   Epstein NE, 2002, SPINAL CORD, V40, P491, DOI 10.1038/sj.sc.3101319
   Fan SW, 2010, SPINE, V35, P1615, DOI 10.1097/BRS.0b013e3181c70fe3
   Fan SW, 2010, EUR SPINE J, V19, P316, DOI 10.1007/s00586-009-1191-6
   Foley KT, 2003, SPINE, V28, pS26, DOI 10.1097/00007632-200308011-00006
   Gerszten PC, 2012, J SPINAL DISORD TECH, V25, pE36, DOI 10.1097/BSD.0b013e318233725e
   Gottfried ON, 2009, SPINE J, V9, P639, DOI 10.1016/j.spinee.2009.04.008
   Grant JP, 2001, SPINE, V26, P889, DOI 10.1097/00007632-200104150-00012
   Han Sang-Hyun, 2015, Korean J Spine, V12, P60, DOI 10.14245/kjs.2015.12.2.60
   Holly Langston T, 2006, Neurosurg Focus, V20, pE6
   Ito Z, 2013, EUR SPINE J, V22, P1158, DOI 10.1007/s00586-012-2593-4
   Ito Z, 2010, SPINE, V35, pE1101, DOI 10.1097/BRS.0b013e3181de4f2e
   Karikari IO, 2010, SPINE, V35, pS294, DOI 10.1097/BRS.0b013e3182022ddc
   Kim JS, 2010, SPINE J, V10, P404, DOI 10.1016/j.spinee.2010.02.022
   Kim JY, 2015, WORLD NEUROSURG, V84, P1284, DOI 10.1016/j.wneu.2015.06.003
   Kimura H, 2012, SPINE, V37, P1164, DOI 10.1097/BRS.0b013e318257f12a
   KUNOGI J, 1991, SPINE, V16, P1312, DOI 10.1097/00007632-199111000-00012
   Lee KH, 2012, EUR SPINE J, V21, P2265, DOI 10.1007/s00586-012-2281-4
   McDonnell MF, 1996, J BONE JOINT SURG AM, V78A, P839, DOI 10.2106/00004623-199606000-00006
   Pan J, 2011, SPINE, V36, P283, DOI 10.1097/BRS.0b013e3181cf7640
   Park Y, 2014, CLIN ORTHOP RELAT R, V472, P1813, DOI 10.1007/s11999-013-3241-y
   Pelton MA, 2012, SPINE, V37, P1914, DOI 10.1097/BRS.0b013e318257d490
   Scheufler KM, 2007, NEUROSURGERY, V60, P203, DOI 10.1227/01.NEU.0000255388.03088.B7
   Schwab F, 2010, SPINE, V35, P2224, DOI 10.1097/BRS.0b013e3181ee6bd4
   Schwender JD, 2005, J SPINAL DISORD TECH, V18, pS1, DOI 10.1097/01.bsd.0000132291.50455.d0
   Seng CS, 2013, SPINE, V38, P2049, DOI 10.1097/BRS.0b013e3182a8212d
   Sheehan JM, 2001, CLIN ORTHOP RELAT R, P61
   Silverstein MP, 2015, INT J SPINE SURG, V9, DOI 10.14444/2003
   Tobler WD, 2011, J BONE JOINT SURG BR, V93B, P955, DOI 10.1302/0301-620X.93B7.25188
   Wang JA, 2010, EUR SPINE J, V19, P1780, DOI 10.1007/s00586-010-1404-z
   Wang SJ, 2014, ARCH ORTHOP TRAUM SU, V134, P777, DOI 10.1007/s00402-014-1985-9
   Wong AP, 2014, NEUROSURG CLIN N AM, V25, P279, DOI 10.1016/j.nec.2013.12.007
NR 36
TC 16
Z9 17
U1 0
U2 8
PU HINDAWI LTD
PI LONDON
PA ADAM HOUSE, 3RD FLR, 1 FITZROY SQ, LONDON, W1T 5HF, ENGLAND
SN 2314-6133
EI 2314-6141
J9 BIOMED RES INT
JI Biomed Res. Int.
PY 2016
VL 2016
AR 2518394
DI 10.1155/2016/2518394
PG 8
WC Biotechnology & Applied Microbiology; Medicine, Research & Experimental
WE Science Citation Index Expanded (SCI-EXPANDED)
SC Biotechnology & Applied Microbiology; Research & Experimental Medicine
GA DQ7UH
UT WOS:000379412900001
PM 27433472
OA Green Published, gold, Green Submitted
DA 2022-11-02
ER

PT J
AU Hart, RA
   Domes, CM
   Goodwin, B
   D'Amato, CR
   Yoo, JU
   Turker, RJ
   Halsey, MF
AF Hart, Robert A.
   Domes, Christopher M.
   Goodwin, Brady
   D'Amato, Charles R.
   Yoo, Jung U.
   Turker, Ronald J.
   Halsey, Matthew F.
TI High-grade spondylolisthesis treated using a modified Bohlman technique:
   results among multiple surgeons
SO JOURNAL OF NEUROSURGERY-SPINE
LA English
DT Article
DE spondylolisthesis; allograft; spine fusion; lumbar spine; complications;
   technique
ID TERM FOLLOW-UP; LUMBAR INTERBODY FUSION; ONE-STAGE DECOMPRESSION;
   ISTHMIC SPONDYLOLISTHESIS; PELVIC INCIDENCE; INSTRUMENTED REDUCTION;
   SCREW FIXATION; ANTERIOR; L5-S1; SPINE
AB Object. The ideal surgical management of high-grade spondylolisthesis remains unclear. Concerns regarding the original Bohlman transsacral interbody fusion technique with stand-alone autologous fibular strut include late graft fracture and incomplete reduction of lumbosacral kyphosis. The authors' goal was to evaluate the radiographic and surgical outcomes of patients treated for high-grade spondylolisthesis with either transsacral S-1 screws or standard pedicle screw fixation augmenting the Bohlman posterior transsacral interbody fusion technique.
   Methods. A retrospective review of patients who underwent fusion for high-grade spondylolisthesis in which a Bohlman oblique posterior interbody fusion augmented with either transsacral or standard pedicle screw fixation was performed by 4 spine surgeons was completed. Estimated blood loss, operating time, perioperative complications, and need for revision surgery were evaluated. Upright pre- and postsurgical lumbar spine radiographs were compared for slip percent and slip angle.
   Results. Sixteen patients (12 female and 4 male) with an average age of 29 years (range 9-66 years) were evaluated. The average clinical follow-up was 78 months (range 5-137 months) and the average radiographic follow-up was 48 months (range 5-108 months). Ten L4-S1 and 6 L5-S1 fusions were performed. Five fibular struts and 11 titanium mesh cages were used for interbody fusion. Six patients had isolated transsacral screws placed, with 2 (33%) of the 6 requiring revision,surgery for nonunion. No nonunions were observed in patients undergoing spanning pedicle screw fixation, augmenting the interbody graft. Six patients experienced perioperative complications including 3 iliac crest site infections, 1 L-5 radiculopathy without motor involvement, 1 deep vein thrombosis, and 1 epidural hematoma requiring irrigation and debridement. The average estimated blood loss and operating times were 763 ml and 360 minutes, respectively. Slip percent improved from an average of 62% to 37% (n = 16; p < 0.01) and slip angle improved from an average of 18 degrees to 8 degrees (n = 16; p < 0.01). No patient experienced L-5 or other motor deficit postoperatively.
   Conclusions. The modified Bohlman technique for treatment of high-grade spondylolisthesis has reproducible outcomes among multiple surgeons and results in significant improvements in slip percent and slip angle. Fusion rates were high (14 of 16; 88%), especially with spanning instrumentation augmenting the oblique interbody fusion. Rates of L-5 motor deficit were low in comparison with techniques involving reduction of the anterolisthesis.
C1 [Hart, Robert A.; Goodwin, Brady; Yoo, Jung U.; Halsey, Matthew F.] Oregon Hlth & Sci Univ, Portland, OR 97239 USA.
   [D'Amato, Charles R.] Shriners Hosp Children, Portland, OR USA.
   [Turker, Ronald J.] Kaiser Permanente, Portland, OR USA.
   [Domes, Christopher M.] Univ Washington, Seattle, WA 98195 USA.
RP Hart, RA (通讯作者)，Oregon Hlth & Sci Univ, Sam Jackson Hall,Ste 2360,3181 SW Sam Jackson Pk, Portland, OR 97239 USA.
EM hartro@ohsu.edu
FU Medtronic; ISSG
FX Dr. Hart is a consultant for DePuy Spine, Medtronic, and Eli Lilly. He
   owns stock in SpineConnect, and is a patent holder with Oregon Health &
   Science University. He receives support for nonstudy-related clinical
   research from Medtronic and ISSG. He is a member of the speaker's bureau
   for DePuy Spine. He also receives royalties from DePuy Spine and from
   SeaSpine. The authors report no conflict of interest concerning the
   materials or methods used in this study or the findings specified in
   this paper.
CR ABDU WA, 1994, SPINE, V19, P710, DOI 10.1097/00007632-199403001-00011
   Bartolozzi P, 2003, SPINE, V28, P1135, DOI 10.1097/00007632-200306010-00010
   Blumenthal Scott L, 2003, Spine J, V3, P301, DOI 10.1016/S1529-9430(03)00004-4
   BOHLMAN HH, 1982, J BONE JOINT SURG AM, V64, P415, DOI 10.2106/00004623-198264030-00012
   BOXALL D, 1979, J BONE JOINT SURG AM, V61, P479, DOI 10.2106/00004623-197961040-00001
   Dehoux Emile, 2004, Acta Orthop Belg, V70, P578
   EDWARDS CC, 1994, SPINE, V19, P1535
   Enneking WE, 2001, J BONE JOINT SURG AM, V83A, P971, DOI 10.2106/00004623-200107000-00001
   ESSES SI, 1989, SPINE, V14, P373, DOI 10.1097/00007632-198904000-00005
   ESSES SI, 1995, J BONE JOINT SURG AM, V77A, P172, DOI 10.2106/00004623-199502000-00002
   Fairbank JCT, 2000, SPINE, V25, P2940, DOI 10.1097/00007632-200011150-00017
   FREEMAN BL, 1989, J BONE JOINT SURG AM, V71A, P594, DOI 10.2106/00004623-198971040-00015
   Gaines Robert W. Jr., 1996, P589
   Hanson DS, 2002, SPINE, V27, P2026, DOI 10.1097/00007632-200209150-00011
   Hanson DS, 2002, SPINE, V27, P1982, DOI 10.1097/00007632-200209150-00005
   Harris BM, 2004, SPINE, V29, pE65, DOI 10.1097/01.BRS.0000113034.74567.86
   HARRIS IE, 1987, J BONE JOINT SURG AM, V69A, P960, DOI 10.2106/00004623-198769070-00002
   Helenius I, 2006, SPINE, V31, P190, DOI 10.1097/01.brs.0000194843.94071.09
   HENSINGER RN, 1989, J BONE JOINT SURG AM, V71A, P1098, DOI 10.2106/00004623-198971070-00020
   Hu SS, 2008, J BONE JOINT SURG AM, V90A, P656
   Huang RP, 2003, SPINE, V28, P2381, DOI 10.1097/01.BRS.0000085325.42542.38
   Jones J, 2006, SPINE, V31, pE595, DOI 10.1097/01.brs.0000229253.17108.03
   Labelle H, 2004, SPINE, V29, P2049, DOI 10.1097/01.brs.0000138279.53439.cc
   LEHMER SM, 1994, SPINE, V19, P1916, DOI 10.1097/00007632-199409000-00010
   Molinari MRW, 1999, SPINE, V24, P1701, DOI 10.1097/00007632-199908150-00012
   PEEK RD, 1989, J BONE JOINT SURG AM, V71A, P62, DOI 10.2106/00004623-198971010-00011
   Roca J, 1999, SPINE, V24, P709, DOI 10.1097/00007632-199904010-00019
   Sailhan F, 2006, SPINE, V31, P161, DOI 10.1097/01.brs.0000194780.17528.6b
   Sasso RC, 2008, J SPINAL DISORD TECH, V21, P328, DOI 10.1097/BSD.0b013e318149e7ea
   Shufflebarger HL, 2005, SPINE, V30, pS42, DOI 10.1097/01.brs.0000155583.55856.f9
   Slosar P J, 2001, Spine J, V1, P115, DOI 10.1016/S1529-9430(01)00022-5
   Smith JA, 2001, SPINE, V26, P2227, DOI 10.1097/00007632-200110150-00014
   SMITH MD, 1990, J BONE JOINT SURG AM, V72A, P415, DOI 10.2106/00004623-199072030-00015
   Speed K, 1938, ARCH SURG-CHICAGO, V37, P175, DOI 10.1001/archsurg.1938.01200020003001
   STAUFFER RN, 1972, J BONE JOINT SURG AM, VA 54, P756, DOI 10.2106/00004623-197254040-00006
   Suk SI, 1997, SPINE, V22, P210, DOI 10.1097/00007632-199701150-00016
   Transfeldt EE, 2007, SPINE PHILA PA 197 S, V32, pS126
   Ware JE, 2000, SPINE, V25, P3130, DOI 10.1097/00007632-200012150-00008
   Wheeler DL, 2005, CLIN ORTHOP RELAT R, P36, DOI 10.1097/01.blo.0000165850.58583.50
   WILTSE LL, 1983, J BONE JOINT SURG AM, V65, P768, DOI 10.2106/00004623-198365060-00007
NR 40
TC 25
Z9 26
U1 0
U2 6
PU AMER ASSOC NEUROLOGICAL SURGEONS
PI ROLLING MEADOWS
PA 5550 MEADOWBROOK DRIVE, ROLLING MEADOWS, IL 60008 USA
SN 1547-5654
EI 1547-5646
J9 J NEUROSURG-SPINE
JI J. Neurosurg.-Spine
PD MAY
PY 2014
VL 20
IS 5
BP 523
EP 530
DI 10.3171/2014.1.SPINE12904
PG 8
WC Clinical Neurology; Surgery
WE Science Citation Index Expanded (SCI-EXPANDED)
SC Neurosciences & Neurology; Surgery
GA AF7OG
UT WOS:000334903800010
PM 24559460
DA 2022-11-02
ER

PT J
AU Gao, MF
   Zou, J
   Zhang, ZG
   Luo, ZP
   Yang, HL
AF Gao, Maofeng
   Zou, Jun
   Zhang, Zhigang
   Luo, Zongping
   Yang, Huilin
TI Evaluation of the influence of pedicle-lengthening osteotomy on lumbar
   stability
SO AMERICAN JOURNAL OF TRANSLATIONAL RESEARCH
LA English
DT Article
DE Pedicle-lengthening osteotomy; lumbar vertebra; lumbar spinal stenosis
ID SPINAL STENOSIS; INTERBODY FUSION; INSTABILITY
AB Pedicle-lengthening osteotomy (PLO) is a minimally invasive and effective surgical procedure for lumbar spinal stenosis syndrome. Compared with traditional surgery, PLO can effectively enlarge the spinal canal while minimizing the disruption of posterior anatomical structures of the lumbar vertebra, leading to reduced postoperative perineural scarring adhesion and good clinical outcomes using minimally invasive procedures. However, PLO is still in its early stages, and only a few relevant experimental and clinical studies have been reported. The present study was performed to investigate the influence of PLO on the stability of lumbar vertebrae. The results indicated that PLO can effectively enlarge the spinal canal, and no lumbar spondylolisthesis or other complications occurred in this study. Moreover, this procedure does not significantly affect the stability of the lumbar spine, suggesting a possible clinical application.
C1 [Gao, Maofeng; Zou, Jun; Zhang, Zhigang; Luo, Zongping; Yang, Huilin] Soochow Univ, Affiliated Hosp 1, Dept Orthopaed Surg, Shizi 188 St, Suzhou 215000, Peoples R China.
RP Zou, J; Yang, HL (通讯作者)，Soochow Univ, Affiliated Hosp 1, Dept Orthopaed Surg, Shizi 188 St, Suzhou 215000, Peoples R China.
EM zou@suda.edu.cn; hlyang@suda.edu.cn
FU Natural Science Foundation of China [31270995, 81320108018]; Jiangsu
   Provincial Special Program of Medical Science [BL2012004]; Jiangsu
   Provincial Clinical Orthopedic Center; Priority Academic Program
   Development of Jiangsu Higher Education Institutions (PAPD)
FX The study was supported in part by the Natural Science Foundation of
   China under grant numbers 31270995 and 81320108018, the Jiangsu
   Provincial Special Program of Medical Science (BL2012004), the Jiangsu
   Provincial Clinical Orthopedic Center, and the Priority Academic Program
   Development of Jiangsu Higher Education Institutions (PAPD).
CR Atlas SJ, 2005, SPINE, V30, P936, DOI 10.1097/01.brs.0000158953.57966.c0
   Chen E, 2010, SPINE J, V10, P588, DOI 10.1016/j.spinee.2010.02.026
   Dai LY, 2009, J TRAUMA, V66, P1610, DOI 10.1097/TA.0b013e3181848206
   FRYMOYER JW, 1985, SPINE, V10, P280, DOI 10.1097/00007632-198504000-00017
   Garfin S R, 2000, Instr Course Lect, V49, P361
   Harris BM, 2004, SPINE, V29, pE65, DOI 10.1097/01.BRS.0000113034.74567.86
   Iguchi T, 2004, J SPINAL DISORD TECH, V17, P284, DOI 10.1097/01.bsd.0000102473.95064.9d
   Kiapour A, 2012, J NEUROSURG-SPINE, V17, P314, DOI 10.3171/2012.6.SPINE11518
   Mao HQ, 2011, EUR SPINE J, V20, pS206, DOI 10.1007/s00586-010-1569-5
   Mlyavykh S, 2013, J NEUROSURG-SPINE, V18, P347, DOI 10.3171/2012.11.SPINE12402
   PANJABI MM, 1982, SPINE, V7, P192, DOI 10.1097/00007632-198205000-00003
   RAYNOR RB, 1985, J NEUROSURG, V63, P278, DOI 10.3171/jns.1985.63.2.0278
   Richter A, 2010, EUR SPINE J, V19, P283, DOI 10.1007/s00586-009-1229-9
   Toyoda H, 2011, SPINE, V36, P410, DOI 10.1097/BRS.0b013e3181d25829
   Vishteh AG, 2005, SPINE, V30, P302, DOI 10.1097/01.brs.0000152155.96919.31
   Yuan CX, 2014, INT J CLIN EXP MED, V7, P163
   Zhang ZG, 2014, ORTHOP SURG, V6, P313, DOI 10.1111/os.12144
   Zucherman JF, 2005, SPINE, V30, P1351, DOI 10.1097/01.brs.0000166618.42749.d1
NR 18
TC 2
Z9 2
U1 0
U2 12
PU E-CENTURY PUBLISHING CORP
PI MADISON
PA 40 WHITE OAKS LN, MADISON, WI 53711 USA
SN 1943-8141
J9 AM J TRANSL RES
JI Am. J. Transl. Res.
PY 2016
VL 8
IS 5
BP 2070
EP 2078
PG 9
WC Oncology; Medicine, Research & Experimental
WE Science Citation Index Expanded (SCI-EXPANDED)
SC Oncology; Research & Experimental Medicine
GA DN5HI
UT WOS:000377096800013
PM 27347315
DA 2022-11-02
ER

PT J
AU Mariconda, M
   Galasso, O
   Imbimbo, L
   Lotti, G
   Milano, C
AF Mariconda, Massimo
   Galasso, Olimpio
   Imbimbo, Luigi
   Lotti, Giovanni
   Milano, Carlo
TI Relationship between alterations of the lumbar spine, visualized with
   magnetic resonance imaging, and occupational variables
SO EUROPEAN SPINE JOURNAL
LA English
DT Article
DE lumbar spine; spinal stenosis; spondylolisthesis; occupational exposure;
   magnetic resonance imaging
ID LOW-BACK-PAIN; RISK-FACTORS; DISC DEGENERATION; INTERVERTEBRAL-DISK;
   FAMILIAL PREDISPOSITION; CONCURRENT ACCOUNTS; OUTCOMES ANALYSIS;
   POPULATION; DISORDERS; WORK
AB Although the effect of physical workload on the occurrence of low back pain (LBP) has been extensively investigated, few quantitative studies have examined the morphological changes visualized via magnetic resonance imaging (MRI) in relation to occupational variables. The relationship between the severity of some abnormalities such as lumbar spinal stenosis or spondylolisthesis and physical or psychosocial occupational risk factors has not been investigated previously. In this cross-sectional study patients fulfilled the following inclusion criteria: (1) long-standing (minimum 1-year) LBP radiating down the leg (or not); (2) age more than 40 years; (3) willingness to undergo an MRI of the lumbar spine; and (4) ability to speak Italian. Primary objective of the study was to investigate the association between occupational exposure and morphological MRI findings, while controlling for the individual risk factors for LBP. Secondarily, we looked at the influence of this exposure and the degenerative changes in the lumbar spine on clinical symptoms and the related disability. Lumbar MRI scans from 120 symptomatic patients were supplemented by the results of structured interviews, which provided personal, medical, and occupational histories. All occupational factors were arranged on scales of increasing exposure, whereas pain and disability were assessed using ad hoc validated questionnaires. Evidence of intervertebral disc narrowing or herniation and the occurrence and severity of spinal stenosis and spondylolisthesis was obtained from the MRI scans and a summative degenerative score was then calculated. We detected a direct association between increasing age and the global amount of degenerative change, the severity of intervertebral disc height loss, the number of narrowed discs, stenosis, the number of stenotic levels, and spondylolisthesis. Physical occupational exposure was not associated with the presence of lumbar disc degeneration and narrowing per se, but a higher degree of such an exposure was directly associated with a higher degree of degeneration (P=0.017). Spondylolistesis and stenosis were positively related to heavy workload (P=0.014) and the manual handling of materials (P=0.023), respectively. Psychosocial occupational discomfort was directly associated to stenosis (P=0.041) and number of stenotic levels (P=0.019). A heavier job workload was the only occupational factor positively related to the degree of disability at the multivariate analysis (P=0.002). Total amount of degeneration in the lumbar spine directly influenced pain duration (P=0.011) and degree of disability (P=0.050). These results suggest that caution should be exercised when symptomatic subjects with evidence of degenerative changes on MRI scans engage in strenuous physical labor.
C1 Univ Naples Federico II, Naples, Italy.
   Univ Catanzaro Magna Graecia, Orthopaed Clin, Catanzaro, Italy.
RP Mariconda, M (通讯作者)，Univ Naples Federico II, Naples, Italy.
EM maricond@unina.it
RI Galasso, Olimpio/D-4309-2012
OI Galasso, Olimpio/0000-0002-4915-046X; Mariconda,
   Massimo/0000-0002-9906-5124
CR AMUNDSEN T, 1995, SPINE, V20, P1178, DOI 10.1097/00007632-199505150-00013
   [Anonymous], 1997, MUSCULOSKELETAL DISO
   Battie MC, 1995, SPINE, V20, P2601, DOI 10.1097/00007632-199512150-00001
   Battie MC, 2002, LANCET, V360, P1369, DOI 10.1016/S0140-6736(02)11399-7
   BIERINGSORENSEN F, 1989, SCAND J REHABIL MED, V21, P151
   Bono CM, 2004, J BONE JOINT SURG AM, V86A, P382, DOI 10.2106/00004623-200402000-00027
   BOXALL D, 1979, J BONE JOINT SURG AM, V61, P479, DOI 10.2106/00004623-197961040-00001
   BURDORF A, 1993, J OCCUP ENVIRON MED, V35, P1213
   Burdorf A, 1997, SCAND J WORK ENV HEA, V23, P243, DOI 10.5271/sjweh.217
   Burton AK, 1996, SPINE, V21, P2612, DOI 10.1097/00007632-199611150-00011
   Dawson EG, 2002, SPINE, V27, P984, DOI 10.1097/00007632-200205010-00020
   DEYO RA, 1987, ARTHRITIS RHEUM, V30, P1247, DOI 10.1002/art.1780301107
   Elfering A, 2002, SPINE, V27, P125, DOI 10.1097/00007632-200201150-00002
   European Agency for Safety and Health at Work, 2000, RES WORK REL LOW BAC
   Fairbank J C, 1980, Physiotherapy, V66, P271
   Fransen M, 2002, SPINE, V27, P92, DOI 10.1097/00007632-200201010-00022
   Grotle M, 2005, SPINE, V30, P976, DOI 10.1097/01.brs.0000158972.34102.6f
   Hagg O, 2002, SPINE, V27, P1223, DOI 10.1097/00007632-200206010-00015
   HELIOVAARA M, 1987, SPINE, V12, P469, DOI 10.1097/00007632-198706000-00009
   HELIOVAARA M, 1987, J CHRON DIS, V40, P259, DOI 10.1016/0021-9681(87)90162-7
   Herno A, 1999, SPINE, V24, P1533, DOI 10.1097/00007632-199908010-00006
   HOLMSTROM EB, 1992, SPINE, V17, P663, DOI 10.1097/00007632-199206000-00005
   Hoogendoorn WE, 2000, SPINE, V25, P3087, DOI 10.1097/00007632-200012010-00018
   Hoogendoorn WE, 2000, SPINE, V25, P2114, DOI 10.1097/00007632-200008150-00017
   HURME M, 1987, SPINE, V12, P933, DOI 10.1097/00007632-198711000-00016
   JENSEN MC, 1994, NEW ENGL J MED, V331, P69, DOI 10.1056/NEJM199407143310201
   Jensen MP, 1996, PAIN, V67, P35, DOI 10.1016/0304-3959(96)03078-3
   Johanning E, 2000, AM J IND MED, V37, P94, DOI 10.1002/(SICI)1097-0274(200001)37:1<94::AID-AJIM8>3.0.CO;2-X
   Karacan I, 2004, SPINE, V29, P1132, DOI 10.1097/00007632-200405150-00016
   KELSEY JL, 1975, AM J EPIDEMIOL, V102, P63, DOI 10.1093/oxfordjournals.aje.a112135
   Latza U, 2000, SPINE, V25, P1390, DOI 10.1097/00007632-200006010-00011
   Luoma K, 1998, SCAND J WORK ENV HEA, V24, P358, DOI 10.5271/sjweh.356
   Luoma K, 2000, SPINE, V25, P487, DOI 10.1097/00007632-200002150-00016
   MAGORA A, 1973, SCAND J REHABIL MED, V5, P186
   MARRAS WS, 1995, ERGONOMICS, V38, P377, DOI 10.1080/00140139508925111
   Matsui H, 1998, SPINE, V23, P1029, DOI 10.1097/00007632-199805010-00013
   NACHEMSON AL, 1982, SCAND J WORK ENV HEA, V8, P134, DOI 10.5271/sjweh.2490
   Oleske DM, 2004, ARCH PHYS MED REHAB, V85, P1362, DOI 10.1016/j.apmr.2003.11.021
   Richardson JK, 1997, SPINE, V22, P1487, DOI 10.1097/00007632-199707010-00012
   RIIHIMAKI H, 1990, SPINE, V15, P114, DOI 10.1097/00007632-199002000-00013
   RUHIMAKI H, 1989, SPINE, V14, P204
   SCHONSTROM NSR, 1985, SPINE, V10, P806, DOI 10.1097/00007632-198511000-00005
   VANHARANTA H, 1987, SCAND J WORK ENV HEA, V13, P146, DOI 10.5271/sjweh.2076
   Videman T, 1999, SPINE, V24, P1164, DOI 10.1097/00007632-199906010-00020
   VIDEMAN T, 1990, SPINE, V15, P728, DOI 10.1097/00007632-199008010-00002
   Videman T, 2003, SPINE, V28, P582, DOI 10.1097/00007632-200303150-00013
   Vingard E, 2000, SPINE, V25, P493, DOI 10.1097/00007632-200002150-00017
   Von Korff M, 2002, SPINE, V27, P994, DOI 10.1097/00007632-200205010-00021
NR 48
TC 34
Z9 34
U1 0
U2 7
PU SPRINGER
PI NEW YORK
PA 233 SPRING STREET, NEW YORK, NY 10013 USA
SN 0940-6719
J9 EUR SPINE J
JI Eur. Spine J.
PD FEB
PY 2007
VL 16
IS 2
BP 255
EP 266
DI 10.1007/s00586-005-0036-1
PG 12
WC Clinical Neurology; Orthopedics
WE Science Citation Index Expanded (SCI-EXPANDED)
SC Neurosciences & Neurology; Orthopedics
GA 135ZK
UT WOS:000244192200013
PM 16835739
OA Green Published
DA 2022-11-02
ER

PT J
AU Luo, JQ
   Cao, K
   Yu, T
   Li, LP
   Huang, S
   Gong, M
   Cao, C
   Zou, XN
AF Luo, Jiaquan
   Cao, Kai
   Yu, Ting
   Li, Liangping
   Huang, Sheng
   Gong, Ming
   Cao, Cong
   Zou, Xuenong
TI Comparison of Posterior Lumbar Interbody Fusion Versus Posterolateral
   Fusion for the Treatment of Isthmic Spondylolisthesis
SO CLINICAL SPINE SURGERY
LA English
DT Article
DE posterolateral fusion; posterior lumbar interbody fusion; isthmic
   spondylolisthesis
ID SPONDYLOLYTIC SPONDYLOLISTHESIS; ADULT SPONDYLOLISTHESIS;
   CIRCUMFERENTIAL FUSION; SCREW FIXATION; DECOMPRESSION; METAANALYSIS;
   PLIF; PLF
AB Study Design: Systematic review and meta-analysis.
   Background: Posterolateral fusion (PLF) and posterior lumbar interbody fusion (PLIF) were widely used in the treatment of lumbar isthmic spondylolisthesis (IS). There was a great controversy over the preferred fusion method.
   Objective: The purpose of this study is to evaluate the clinical outcomes between PLF and PLIF for the treatment of IS.
   Materials and Methods: Related studies that compared the clinical effectiveness of PLIF and PLF for the treatment of IS were acquired by a comprehensive search in 4 electronic databases (PubMed, EMBASE, Cochrane Controlled Trial Register, and MEDLINE) from January 1950 through December 2014. Included studies were performed according to eligibility criteria. The main endpoints included: improvement of clinical satisfaction, complication rate, reoperation rate, fusion rate, and reoperation rate.
   Results: A total of 9 studies were included in the meta-analysis; 6 were low-quality evidence and 2 were high-quality evidence as indicated by the Jadad scale. Compared with PLIF, PLF patients showed lower fusion rates [P = 0.005, odds ratio (OR) = 0.29 (0.14, 0.58)] and shorter operation times [P < 0.00001, weighted mean difference (WMD) = -0.5(-0.61, -0.39)]. No significant difference was found in the term of postoperative visual analogue scale leg score [P = 0.92, WMD = 0.02 (-0.39, 0.44)] and visual analogue scale back score [P = 0.41, WMD = 0.20 (-0.28, 0.68)], blood loss [P = 0.39, WMD = 121.17 (-152.68, 395.01)], complication rate [P = 0.42, OR = 1.50 (0.56, 4.03)], postoperative Oswestry Disability Index [P = 0.3, WMD = 1.09 (-0.97, 3.15)], and postoperative clinical satisfaction [P = 0.84, OR = 1.06 (0.60, 1.86)].
   Conclusions: In conclusion, our meta-analysis suggested that PLF shows significant lower fusion rate compared with PLIF. Although PLIF had more operation time than PLF, there was no significant difference in global assessment of clinical outcome between the 2 fusion procedures. However, future well-designed, randomized-controlled trials are still needed to further confirm our results.
C1 [Luo, Jiaquan; Yu, Ting; Li, Liangping; Huang, Sheng; Gong, Ming; Cao, Cong; Zou, Xuenong] Sun Yat Sen Univ, Affiliated Hosp 1, Orthopaed Res Inst, Dept Spine Surg, Guangzhou 510080, Guangdong, Peoples R China.
   [Cao, Kai] Nanchang Univ, Affiliated Hosp 1, Dept Orthopaed, Nanchang, Jiangxi, Peoples R China.
RP Zou, XN (通讯作者)，Sun Yat Sen Univ, Affiliated Hosp 1, Orthopaed Res Inst, Dept Spine Surg, Guangzhou 510080, Guangdong, Peoples R China.
EM zxnong@hotmail.com
FU National Program on Key Basic Research Project (973 Program)
   [2012CB619105]; Key Program of National Nature Science Fund of China
   [31430030]; Young Scientist Program of Jiangxi Province [20133BCB23027];
   Support Program of Jaingxi Provincial Department of Science and
   Technology [20132BBG70068]; Research Program of Health and Family
   Planning Commission of Jiangxi Province [20155087, 20155110]
FX Supported by National Program on Key Basic Research Project (973
   Program; Grant No. 2012CB619105); Key Program of National Nature Science
   Fund of China (No. 31430030); Young Scientist Program of Jiangxi
   Province (No. 20133BCB23027); Support Program of Jaingxi Provincial
   Department of Science and Technology (No. 20132BBG70068); and Research
   Program of Health and Family Planning Commission of Jiangxi Province
   (No. 20155087, 20155110).
CR Ahsan M K, 2014, Mymensingh Med J, V23, P471
   Barbanti Brodano G, 2010, Evid Based Spine Care J, V1, P29, DOI 10.1055/s-0028-1100890
   Bydon M, 2015, SPINE J, V15, P492, DOI 10.1016/j.spinee.2014.10.007
   Cunningham JE, 2013, J SPINAL DISORD TECH, V26, P260, DOI 10.1097/BSD.0b013e3182417103
   Dehoux Emile, 2004, Acta Orthop Belg, V70, P578
   deLoubresse CG, 1996, CLIN ORTHOP RELAT R, P194
   Ekman P, 2007, SPINE, V32, P2178, DOI 10.1097/BRS.0b013e31814b1bd8
   Ekman P, 2009, SPINE, V34, P1204, DOI 10.1097/BRS.0b013e3181a19e66
   Farrokhi MR, 2012, J NEUROTRAUM, V29, P1567, DOI 10.1089/neu.2011.2167
   Jacobs WCH, 2006, EUR SPINE J, V15, P391, DOI 10.1007/s00586-005-1021-4
   Jadad AR, 1996, CONTROL CLIN TRIALS, V17, P1, DOI 10.1016/0197-2456(95)00134-4
   Jones TR, 2009, J AM ACAD ORTHOP SUR, V17, P609, DOI 10.5435/00124635-200910000-00003
   Kim JS, 2010, WORLD NEUROSURG, V73, P565, DOI 10.1016/j.wneu.2010.02.057
   Kuang Linghao, 2014, Zhonghua Yi Xue Za Zhi, V94, P2293
   Lee GW, 2014, SPINE, V39, pE1475, DOI 10.1097/BRS.0000000000000596
   Liu XY, 2014, J SPINAL DISORD TECH, V27, pE282, DOI 10.1097/BSD.0000000000000116
   Liu XY, 2014, SPINE, V39, P1887, DOI 10.1097/BRS.0000000000000549
   Madan S, 2002, SPINE, V27, P1536, DOI 10.1097/00007632-200207150-00011
   Moller H, 2000, SPINE, V25, P1716, DOI 10.1097/00007632-200007010-00017
   Musluman AM, 2011, J NEUROSURG-SPINE, V14, P488, DOI 10.3171/2010.11.SPINE10281
   Pankowski R, 2012, STUD HEALTH TECHNOL, V176, P311, DOI 10.3233/978-1-61499-067-3-311
   Pankowski Rafal, 2009, Chir Narzadow Ruchu Ortop Pol, V74, P35
   Roca J, 1999, SPINE, V24, P709, DOI 10.1097/00007632-199904010-00019
   Sudo H, 2006, J NEUROSURG-SPINE, V5, P150, DOI 10.3171/spi.2006.5.2.150
   Suk SI, 1997, SPINE, V22, P210, DOI 10.1097/00007632-199701150-00016
   Wang SJ, 2014, ARCH ORTHOP TRAUM SU, V134, P777, DOI 10.1007/s00402-014-1985-9
   Ye YP, 2013, ARCH ORTHOP TRAUM SU, V133, P1649, DOI 10.1007/s00402-013-1868-5
NR 27
TC 23
Z9 24
U1 1
U2 9
PU LIPPINCOTT WILLIAMS & WILKINS
PI PHILADELPHIA
PA TWO COMMERCE SQ, 2001 MARKET ST, PHILADELPHIA, PA 19103 USA
SN 2380-0186
J9 CLIN SPINE SURG
JI Clin. Spine Surg.
PD AUG
PY 2017
VL 30
IS 7
BP E915
EP E922
DI 10.1097/BSD.0000000000000297
PG 8
WC Clinical Neurology; Orthopedics
WE Science Citation Index Expanded (SCI-EXPANDED)
SC Neurosciences & Neurology; Orthopedics
GA FC1KL
UT WOS:000406595900010
PM 28746129
DA 2022-11-02
ER

PT J
AU Goh, GS
   Soh, RCC
   Yue, WM
   Guo, CM
   Tan, SB
   Chen, JLT
AF Goh, Graham S.
   Soh, Reuben Chee Cheong
   Yue, Wai-Mun
   Guo, Chang-Ming
   Tan, Seang-Beng
   Chen, John Li-Tat
TI The patient acceptable symptom state for the Oswestry Disability Index
   following single-level lumbar fusion for degenerative spondylolisthesis
SO SPINE JOURNAL
LA English
DT Article
DE Acceptable; Lumbar fusion; Lumbar spine; Minimal clinically important
   difference; Oswestry Disability Index; Patient acceptable symptom state;
   Patient-reported outcome measures; Satisfaction; Outcomes
ID CLINICALLY-IMPORTANT-DIFFERENCE; QUALITY-OF-LIFE; IMPORTANT-IMPROVEMENT;
   REPORTED OUTCOMES; SPINAL STENOSIS; PAIN; SURGERY; KNEE; HIP;
   OSTEOARTHRITIS
AB BACKGROUND CONTEXT: The patient acceptable symptom state (PASS) is a valuable tool for interpreting patient-reported outcomes. Previous studies have attempted to define the PASS in a heterogenous cohort with various lumbar spinal disorders and surgical procedures.
   PURPOSE: We aimed to determine the PASS threshold for the Oswestry Disability Index (ODI) specifically for patients undergoing lumbar fusion for spondylolisthesis-associated functional disability.
   STUDY DESIGN: Retrospective review of prospectively collected registry data.
   PATIENT SAMPLE: There were 692 patients who underwent primary single-level minimally invasive transforaminal lumbar interbody fusion for degenerative spondylolisthesis between 2006 and 2014.
   OUTCOME MEASURES: The ODI was collected pre-operatively, at 6 months and 2 years postoperatively. An anchor question was adapted from the NASS questionnaire, "How would you rate the overall results of your treatment?" while a validation question was taken from the same questionnaire, "Has the surgery for your back condition met your expectations so far?"
   METHODS: Responses to the anchor question were used to determine whether a PASS was achieved. Receiver operating characteristics curve analysis was performed to assess the ability of the ODI to discriminate between an acceptable/unacceptable symptom state as well as to define PASS thresholds. Sensitivity analyses were performed for different follow-up periods (6 months, 2 years), subgroups (by age, gender, BMI, and comorbidity burden), baseline ODI tertiles, and an alternate definition of PASS.
   RESULTS: In total, 529 of 692 (76%) patients completed 2-year follow-up, of which, 89% considered their symptom state to be acceptable. Areas under the curve (AUC) ranged from 0.81 to 0.90 for all receiver operating characteristics analyses, indicating that the ODI had an excellent discriminative ability. The PASS threshold was <= 18.09 at 6 months (AUC 0.81, sensitivity 77%, specificity 72%) and <= 15.27 at 2 years (AUC 0.86, sensitivity 79%, specificity 79%). These thresholds proved to be robust in the sensitivity analyses, showing minimal variation across different patient subgroups and baseline score tertiles.
   CONCLUSIONS: Patients with an ODI of <= 15.27 can be considered to have achieved a PASS after lumbar fusion for degenerative spondylolisthesis. These findings will help surgeons to contextualize a patient's functional recovery after lumbar spine surgery and enable researchers to define clinically relevant benchmarks when designing trials utilizing the ODI. (C) 2020 Elsevier Inc. All rights reserved.
C1 [Goh, Graham S.; Soh, Reuben Chee Cheong; Guo, Chang-Ming; Chen, John Li-Tat] Singapore Gen Hosp, Dept Orthopaed Surg, 20 Coll Rd,Acad Level 4, Singapore 169865, Singapore.
   [Yue, Wai-Mun] Mt Elizabeth Med Ctr, Orthopaed Ctr, 3 Mt Elizabeth, Singapore 228510, Singapore.
   [Tan, Seang-Beng] Mt Elizabeth Med Ctr, Orthopaed & Spine Clin, 3 Mt Elizabeth, Singapore 228510, Singapore.
RP Goh, GS (通讯作者)，Singapore Gen Hosp, Dept Orthopaed Surg, 20 Coll Rd,Acad Level 4, Singapore 169865, Singapore.
EM goh.graham@gmail.com
OI Soh, Reuben/0000-0003-2410-5176; Goh, Graham/0000-0002-7337-3321
CR [Anonymous], 2000, WILEY PS TX
   Brodke DS, 2017, SPINE J, V17, P321, DOI 10.1016/j.spinee.2016.09.020
   Capodaglio P, 2010, INT J OCCUP SAF ERGO, V16, P507, DOI 10.1080/10803548.2010.11076863
   Carreon LY, 2010, SPINE J, V10, P469, DOI 10.1016/j.spinee.2010.02.007
   Connelly JW, 2019, J BONE JOINT SURG AM, V101, P995, DOI 10.2106/JBJS.18.00233
   Copay AG, 2008, SPINE J, V8, P968, DOI 10.1016/j.spinee.2007.11.006
   Daltroy LH, 1996, SPINE, V21, P741, DOI 10.1097/00007632-199603150-00017
   Davidson M, 2002, PHYS THER, V82, P8, DOI 10.1093/ptj/82.1.8
   Dougados M, 2005, J RHEUMATOL, V32, P1
   Fairbank J C, 1980, Physiotherapy, V66, P271
   Fairbank JCT, 2000, SPINE, V25, P2940, DOI 10.1097/00007632-200011150-00017
   Fekete TF, 2016, SPINE J, V16, pS12, DOI 10.1016/j.spinee.2016.01.180
   Forsth P, 2016, NEW ENGL J MED, V374, P1413, DOI 10.1056/NEJMoa1513721
   Judge A, 2012, J BONE JOINT SURG BR, V94B, P412, DOI 10.1302/0301-620X.94B3.27425
   Kamenova M, 2016, NEUROSURG FOCUS, V41, DOI 10.3171/2016.6.FOCUS16173
   Kato S, 2019, SPINE, V44, P691, DOI 10.1097/BRS.0000000000002928
   King MT, 2011, EXPERT REV PHARM OUT, V11, P171, DOI [10.1586/erp.11.9, 10.1586/ERP.11.9]
   Kleinstueck FS, 2012, EUR SPINE J, V21, P268, DOI 10.1007/s00586-011-1896-1
   Kvien TK, 2007, ANN RHEUM DIS, V66, P40, DOI 10.1136/ard.2007.079798
   Mancuso CA, 2016, SPINE J, V16, P1167, DOI 10.1016/j.spinee.2016.04.011
   McCormick JD, 2013, J AM ACAD ORTHOP SUR, V21, P99, DOI 10.5435/JAAOS-21-02-99
   McGirt MJ, 2017, J NEUROSURG-SPINE, V27, P357, DOI 10.3171/2016.11.SPINE16526
   Obuchowski NA, 1997, STAT MED, V16, P1529, DOI 10.1002/(SICI)1097-0258(19970715)16:13<1529::AID-SIM565>3.0.CO;2-H
   Ogura Y, 2020, GLOB SPINE J, V10, P627, DOI 10.1177/2192568219868205
   Parker SL, 2013, J NEUROSURG-SPINE, V18, P154, DOI 10.3171/2012.10.SPINE12312
   Parker SL, 2012, SPINE J, V12, P1122, DOI 10.1016/j.spinee.2012.10.006
   Parker SL, 2011, J NEUROSURG-SPINE, V14, P598, DOI 10.3171/2010.12.SPINE10472
   Paulsen A, 2014, ACTA ORTHOP, V85, P39, DOI 10.3109/17453674.2013.867782
   Pearson A, 2010, SPINE, V35, P298, DOI 10.1097/BRS.0b013e3181bdafd1
   Sigmundsson FG, 2015, SPINE J, V15, P638, DOI 10.1016/j.spinee.2014.11.020
   Soroceanu A, 2012, SPINE, V37, pE103, DOI 10.1097/BRS.0b013e3182245c1f
   Tubach F, 2005, ANN RHEUM DIS, V64, P34, DOI 10.1136/ard.2004.023028
   Tubach F, 2012, ARTHRIT CARE RES, V64, P1699, DOI 10.1002/acr.21747
   Tubach F, 2006, ARTHRIT RHEUM-ARTHR, V55, P526, DOI 10.1002/art.22110
   Ungureanu G, 2018, NEUROSPINE, V15, P261, DOI 10.14245/ns.1836076.038
   van Hooff ML, 2016, SPINE J, V16, P1221, DOI 10.1016/j.spinee.2016.06.010
   Werner DAT, 2020, GLOB SPINE J, V10, P47, DOI 10.1177/2192568219851480
   Yee A, 2008, CLIN ORTHOP RELAT R, V466, P1154, DOI 10.1007/s11999-008-0194-7
   YOUDEN WJ, 1950, BIOMETRICS, V6, P172, DOI 10.1002/1097-0142(1950)3:1<32::AID-CNCR2820030106>3.0.CO;2-3
NR 39
TC 2
Z9 2
U1 0
U2 9
PU ELSEVIER SCIENCE INC
PI NEW YORK
PA STE 800, 230 PARK AVE, NEW YORK, NY 10169 USA
SN 1529-9430
EI 1878-1632
J9 SPINE J
JI Spine Journal
PD APR
PY 2021
VL 21
IS 4
BP 598
EP 609
DI 10.1016/j.spinee.2020.11.008
EA APR 2021
PG 12
WC Clinical Neurology; Orthopedics
WE Science Citation Index Expanded (SCI-EXPANDED)
SC Neurosciences & Neurology; Orthopedics
GA RS5GZ
UT WOS:000643808800007
PM 33221514
DA 2022-11-02
ER

PT J
AU Goh, GS
   Tay, YWA
   Yue, WM
   Guo, CM
   Tan, SB
   Chen, JLT
AF Goh, Graham S.
   Tay, You Wei Adriel
   Yue, Wai-Mun
   Guo, Chang-Ming
   Tan, Seang-Beng
   Chen, John Li-Tat
TI What Are the Patient-reported Outcomes, Complications, and Radiographic
   Results of Lumbar Fusion for Degenerative Spondylolisthesis in Patients
   Younger Than 50 Years?
SO CLINICAL ORTHOPAEDICS AND RELATED RESEARCH
LA English
DT Article
ID ADJACENT SEGMENT DISEASE; UNITED-STATES TRENDS; LOW-BACK-PAIN; INTERBODY
   FUSION; SPINAL STENOSIS; CLINICAL-OUTCOMES; ROOT COMPRESSION;
   RISK-FACTORS; SURGERY; PREVALENCE
AB Background The number of young patients with degenerative lumbar spondylosis is expected to increase, and with it, the number of younger patients seeking surgical treatment is likely to rise. The goals of young patients with degenerative spondylolisthesis may differ from those of older patients, but little is known about the levels of pain and function, complication rates, or radiographic union that young patients achieve after interbody fusion.
   Questions/purposes (1) How likely were patients younger than 50 years to achieve a minimal clinically important difference (MCID) in improvement on any of several validated patient-reported outcomes scores after transforaminal lumbar interbody fusion for degenerative spondylolisthesis at a minimum of 2 years after surgery? (2) What proportion developed complications or underwent reoperations? (3) What proportion achieved radiographic fusion or developed adjacent-segment degeneration?
   Methods Longitudinally maintained institutional registry data of patients undergoing primary, single-level, transforaminal lumbar interbody fusion for degenerative spondylolisthesis at a single institution from 2006 to 2013 were studied in this retrospective case series. Of the 96 patients who met inclusion criteria, 14% (13 of 96) were missing follow-up data, leaving 83 patients younger than 50 years with complete clinical and radiological data at a minimum of 2 years (97%, 93 of 96 had sufficient data to assess complications and radiographic fusion). The mean age of the cohort was 44 +/- 7 years. Radiological parameters for each patient with spondylolisthesis were recorded. Clinical outcomes such as the numeric rating scale for back pain and leg pain, Oswestry Disability Index (ODI) and SF-36 were assessed preoperatively and postoperatively at 1, 3, 6 months and 2 years. The proportion of patients who had an improvement greater than the MCID of each outcome instrument was then calculated. The occurrence of any medical, surgical or wound complications, and reoperations for any reason were recorded. Radiographic fusion using Bridwell grading and adjacent-segment degeneration were assessed by an independent observer not involved in clinical care. The mean follow-up was 5 +/- 3 years.
   Results The proportions of patients younger than 50 years who achieved the MCID for the various patient-reported outcomes were 82% (68 of 83) for leg pain, 75% (62 of 83) for back pain, 87% (72 of 83) for ODI and 71% (59 of 83) for SF-36 physical component summary at 2 years. Two perioperative complications occurred, and two reoperations were performed for implant-related complications. A total of 85% (79 of 93) of young patients achieved stable fusion, 8% (seven of 93) had radiologic adjacent-segment degeneration, and one patient underwent a revision procedure.
   Conclusions Young patients with lumbar degenerative spondylolisthesis commonly, but do not always, experience clinically meaningful gains in pain relief, function, and quality of life after transforaminal lumbar interbody fusion. A low risk of complications, reoperations, nonunion and adjacent-segment degeneration were also noted in this population.
C1 [Goh, Graham S.; Tay, You Wei Adriel; Yue, Wai-Mun; Guo, Chang-Ming; Tan, Seang-Beng; Chen, John Li-Tat] Singapore Gen Hosp, Singapore, Singapore.
   [Goh, Graham S.; Tay, You Wei Adriel; Guo, Chang-Ming; Chen, John Li-Tat] Singapore Gen Hosp, Dept Orthopaed Surg, 20 Coll Rd,Level 4, Singapore 169865, Singapore.
   [Yue, Wai-Mun] Mt Elizabeth Med Ctr, Orthopaed Ctr, Singapore, Singapore.
   [Tan, Seang-Beng] Mt Elizabeth Med Ctr, Orthopaed & Spine Clin, Singapore, Singapore.
RP Goh, GS (通讯作者)，Singapore Gen Hosp, Dept Orthopaed Surg, 20 Coll Rd,Level 4, Singapore 169865, Singapore.
EM goh.graham@gmail.com
CR Anderson JT, 2015, SPINE, V40, P748, DOI 10.1097/BRS.0000000000000863
   [Anonymous], 1986, AM J SPORT MED
   [Anonymous], 2015, NEUROSURGERY
   [Anonymous], 1993, SPINE
   [Anonymous], 2003, AM J PHYS MED REHAB, DOI DOI 10.1097/00002060-200301000-00012
   [Anonymous], 2009, SPINE, DOI DOI 10.1097/BRS.0B013E31818EDCFD
   [Anonymous], 2019, SPINE J, DOI DOI 10.1016/J.SPINEE.2019.08.007
   [Anonymous], 1995, SPINE
   Asher AL, 2017, J NEUROSURG-SPINE, V27, P370, DOI 10.3171/2016.8.SPINE16527
   Bartynski WS, 2003, AM J NEURORADIOL, V24, P348
   Becker P, 2010, SPINE, V35, P1478, DOI 10.1097/BRS.0b013e3181c62294
   Bederman SS, 2009, CAN J SURG, V52, P283
   BODEN SD, 1990, J BONE JOINT SURG AM, V72A, P403, DOI 10.2106/00004623-199072030-00013
   Clark D, 2017, CURR OSTEOPOROS REP, V15, P601, DOI 10.1007/s11914-017-0413-9
   Deyo RA, 2005, SPINE, V30, P1441, DOI 10.1097/01.brs.0000166503.37969.8a
   FITZGERALD JAW, 1976, J BONE JOINT SURG BR, V58, P184, DOI 10.1302/0301-620X.58B2.932080
   Glassman SD, 2008, J BONE JOINT SURG AM, V90A, P1839, DOI 10.2106/JBJS.G.01095
   Guan J, 2016, SPINE, V41, pE416, DOI 10.1097/BRS.0000000000001259
   He LC, 2014, EUR RADIOL, V24, P441, DOI 10.1007/s00330-013-3041-5
   HERKOWITZ HN, 1991, J BONE JOINT SURG AM, V73A, P802, DOI 10.2106/00004623-199173060-00002
   Jacobsen S, 2007, SPINE, V32, P120, DOI 10.1097/01.brs.0000250979.12398.96
   Jin CZ, 2018, J ORTHOP SURG RES, V13, DOI 10.1186/s13018-018-0740-2
   Jo DJ, 2010, J KOREAN NEUROSURG S, V48, P412, DOI 10.3340/jkns.2010.48.5.412
   Katz JN, 2006, J BONE JOINT SURG AM, V88A, P21, DOI 10.2106/JBJS.E.01273
   Khan JM, 2019, SPINE J
   Kim TK, 2009, J ARTHROPLASTY, V24, P263, DOI 10.1016/j.arth.2007.11.005
   Lawrence BD, 2012, SPINE, V37, pS123, DOI 10.1097/BRS.0b013e31826d60d8
   Lee SY, 2019, METAB SYNDR RELAT D, V17, P60, DOI 10.1089/met.2018.0051
   Lee S, 2010, AM J ROENTGENOL, V194, P1095, DOI 10.2214/AJR.09.2772
   Mummaneni PV, 2019, NEUROSURG FOCUS, V46, DOI 10.3171/2019.2.FOCUS18734
   Noble PC, 2005, CLIN ORTHOP RELAT R, P157, DOI 10.1097/01.blo.0000150130.03519.fb
   Ogden CL, 2014, JAMA-J AM MED ASSOC, V311, P806, DOI 10.1001/jama.2014.732
   Okuda S, 2007, J BONE JOINT SU 2 S2, V89, P310
   Okuda S, 2018, SPINE, V43, pE1384, DOI 10.1097/BRS.0000000000002710
   Park P, 2004, SPINE, V29, P1938, DOI 10.1097/01.brs.0000137069.88904.03
   Park Y, 2014, CLIN ORTHOP RELAT R, V472, P1813, DOI 10.1007/s11999-013-3241-y
   Parker SL, 2011, J NEUROSURG-SPINE, V14, P598, DOI 10.3171/2010.12.SPINE10472
   Pfirrmann CWA, 2001, SPINE, V26, P1873, DOI 10.1097/00007632-200109010-00011
   Phan K, 2017, WORLD NEUROSURG, V105, P503, DOI 10.1016/j.wneu.2017.05.056
   Ragab AA, 2003, SPINE, V28, P348, DOI 10.1097/00007632-200302150-00007
   ROSENBERG NJ, 1975, J BONE JOINT SURG AM, VA 57, P467, DOI 10.2106/00004623-197557040-00004
   Schizas C, 2010, SPINE, V35, P1919, DOI 10.1097/BRS.0b013e3181d359bd
   Sigmundsson FG, 2014, SPINE, V39, pE199, DOI 10.1097/BRS.0000000000000101
   Vibert BT, 2006, CLIN ORTHOP RELAT R, P222, DOI 10.1097/01.blo.0000200233.99436.ea
   Wang YXJ, 2017, J ORTHOP TRANSL, V11, P39, DOI 10.1016/j.jot.2016.11.001
   Ware JE, 1996, MED CARE, V34, P220, DOI 10.1097/00005650-199603000-00003
   Weinstein JN, 2006, SPINE, V31, P2707, DOI 10.1097/01.brs.0000248132.15231.fe
   Weishaupt D, 1998, RADIOLOGY, V209, P661, DOI 10.1148/radiology.209.3.9844656
   Weiss JM, 2002, CLIN ORTHOP RELAT R, P172, DOI 10.1097/01.blo.0000036536.46246.d9
   Xia XP, 2013, SPINE, V38, P597, DOI 10.1097/BRS.0b013e318273a2ea
   Xu X, 2015, J SPINAL DISORD TECH, V28, P370, DOI 10.1097/BSD.0000000000000235
   Yamasaki K, 2017, SPINE, V42, pE86, DOI 10.1097/BRS.0000000000001728
NR 52
TC 3
Z9 3
U1 0
U2 0
PU LIPPINCOTT WILLIAMS & WILKINS
PI PHILADELPHIA
PA TWO COMMERCE SQ, 2001 MARKET ST, PHILADELPHIA, PA 19103 USA
SN 0009-921X
EI 1528-1132
J9 CLIN ORTHOP RELAT R
JI Clin. Orthop. Rel. Res.
PD AUG
PY 2020
VL 478
IS 8
BP 1880
EP 1888
DI 10.1097/CORR.0000000000001252
PG 9
WC Orthopedics; Surgery
WE Science Citation Index Expanded (SCI-EXPANDED)
SC Orthopedics; Surgery
GA NA3TO
UT WOS:000559737100031
PM 32732571
OA Green Published, Bronze
DA 2022-11-02
ER

PT J
AU Godil, SS
   Parker, SL
   Zuckerman, SL
   Mendenhall, SK
   Glassman, SD
   McGirt, MJ
AF Godil, Saniya S.
   Parker, Scott L.
   Zuckerman, Scott L.
   Mendenhall, Stephen K.
   Glassman, Steven D.
   McGirt, Matthew J.
TI Accurately measuring the quality and effectiveness of lumbar surgery in
   registry efforts: determining the most valid and responsive instruments
SO SPINE JOURNAL
LA English
DT Article
DE Lumbar spine surgery; Validity; Responsiveness; Patient reported outcome
   instruments; Effectiveness of spine surgery; Disability
ID LOW-BACK-PAIN; CLINICALLY IMPORTANT DIFFERENCE; MORRIS DISABILITY
   QUESTIONNAIRE; HEALTH TECHNOLOGY-ASSESSMENT; OF-LIFE;
   DEGENERATIVE-SPONDYLOLISTHESIS; COST-EFFECTIVENESS; FUNCTIONAL STATUS;
   INTERBODY FUSION; UNITED-STATES
AB BACKGROUND CONTEXT: Prospective registries have emerged as a feasible way to capture real-world care across large patient populations. However, the proven validity of more robust and cumbersome patient-reported outcomes instruments (PROis) must be balanced with what is feasible to apply in large-scale registry efforts.
   PURPOSE: To determine the relative validity and responsiveness of common PROis in accurately determining effectiveness of lumbar fusion for degenerative lumbar spondylolisthesis in registry efforts.
   STUDY DESIGN: Prospective cohort study.
   PATIENT SAMPLE: Fifty-eight patients undergoing transforaminal lumbar interbody fusion (TLIF) for degenerative lumbar spondylolisthesis
   OUTCOME MEASURES: Patient-reported outcome measures for pain (numeric rating scale for back and leg pain [NRS-BP, NRS-LP]), disability (Oswestry Disability Index [ODI]), general health (Short Form [SF]-12), quality of life (QOL) (EuroQol five dimensions [EQ-5D]), and depression (Zung depression scale [ZDS]) were assessed.
   METHODS: Fifty-eight patients undergoing primary TLIF for lumbar spondylolisthesis were entered into an institutional registry and prospectively followed for 2 years. Baseline and 2-year patient-reported outcomes were assessed. To assess the validity of PROis to discriminate between effective and noneffective improvements, receiver operating characteristic curves were generated for each outcomes instrument. An area under the curve (AUC) of >= 0.80 was considered an accurate discriminator. The difference between standardized response means (SRMs) in patients reporting meaningful improvement versus not was calculated to determine the relative responsiveness of each instrument.
   RESULTS: For pain and disability, ODI had AUC=0.94, suggesting it as an accurate discriminator of meaningful improvement. Oswestry Disability Index was most responsive to postoperative improvement (SRM difference: 2.18), followed by NRS-BP and NRS-LP. For general health and QOL, SF-12 physical component score (AUC: 0.90), ZDS (AUC: 0.89), and SF-12 mental component score (AUC: 0.85) were all accurate discriminators of meaningful improvement, however, EQ-5D was most accurate (AUC: 0.97). EuroQol five dimensions was also most responsive (SRM difference: 2.83).
   CONCLUSIONS: For pain and disability, ODI was the most valid and responsive measure of effectiveness of lumbar fusion. Numeric rating scale-BP and NRS-LP should not be used as substitutes for ODI in measuring effectiveness of care in registry efforts. For health-related QOL, EQ-5D was the most valid and responsive measure of improvement, however, SF-12 and ZDS are valid alternatives with less responsiveness. (C) 2014 Elsevier Inc. All rights reserved.
C1 [Godil, Saniya S.; Parker, Scott L.; Zuckerman, Scott L.; Mendenhall, Stephen K.] Vanderbilt Univ, Dept Neurosurg, Nashville, TN 37232 USA.
   [Godil, Saniya S.; Parker, Scott L.; Zuckerman, Scott L.; Mendenhall, Stephen K.] Spinal Column Surg Outcomes & Qual Res Lab, Nashville, TN 37232 USA.
   [Glassman, Steven D.] Norton Leatherman Spine Ctr, Louisville, KY 40241 USA.
   [McGirt, Matthew J.] Carolina Neurosurg & Spine Associates, Charlotte, NC 28204 USA.
RP McGirt, MJ (通讯作者)，Carolina Neurosurg & Spine Associates, 225 Baldwin Ave, Charlotte, NC 28204 USA.
EM matt.mcgirt@cnsa.com
FU OREF; Norton Healthcare; DePuy Spine Research
FX SSG: Nothing to disclose. SLP: Nothing to disclose. SLZ: Nothing to
   disclose. SKM: Nothing to disclose. SDG: Royalties: Medtronic (2011: G);
   Consulting: Medtronic, relationship ended July 2011 (2011: C);
   Trips/Travel: OREF (A, expenses paid directly by OREF); Scientific
   Advisory Board/Other Office: Medtronic Corporate Advisory Board;
   relationship ended July 2010 (B); Research Support (A, Investigator
   Salary, Staff/Materials): Norton Healthcare (A, Salary support for
   research personnel, paid directly to institution). MJM: Grants: DePuy
   Spine Research (unknown, paid directly to institution).
CR Adogwa O, 2011, J NEUROSURG-SPINE, V15, P138, DOI 10.3171/2011.3.SPINE10562
   Aebi M, 2004, EUR SPINE J, V13, P661, DOI 10.1007/s00586-004-0868-0
   Aghayev E, 2010, EUR SPINE J, V19, P2190, DOI 10.1007/s00586-010-1550-3
   Angst F, 2012, CLIN REHABIL, V26, P142, DOI 10.1177/0269215511414158
   Arts DGT, 2002, J AM MED INFORM ASSN, V9, P600, DOI 10.1197/jamia.M1087
   Beurskens AJHM, 1996, PAIN, V65, P71, DOI 10.1016/0304-3959(95)00149-2
   Carreon LY, 2010, SPINE, V35, P2079, DOI 10.1097/BRS.0b013e3181c61fd7
   Chapman JR, 2011, SPINE, V36, pS54, DOI 10.1097/BRS.0b013e31822ef74d
   Dagenais S, 2008, SPINE J, V8, P8, DOI 10.1016/j.spinee.2007.10.005
   DeVine J, 2011, SPINE, V36, pS69, DOI 10.1097/BRS.0b013e31822ef6de
   Deyo RA, 2005, SPINE, V30, P1441, DOI 10.1097/01.brs.0000166503.37969.8a
   DEYO RA, 1986, J CHRON DIS, V39, P897, DOI 10.1016/0021-9681(86)90038-X
   Diel P, 2010, SPINE J, V10, P961, DOI 10.1016/j.spinee.2009.08.452
   Drolet BC, 2008, J BIOMED INFORM, V41, P1009, DOI 10.1016/j.jbi.2008.01.009
   Fairbank JCT, 2000, SPINE, V25, P2940, DOI 10.1097/00007632-200011150-00017
   Fritz JM, 2003, SPINE, V28, P1189, DOI 10.1097/00007632-200306010-00020
   Fritzell P, 2011, EUR SPINE J, V20, P1001, DOI 10.1007/s00586-010-1607-3
   Frost H, 2008, SPINE, V33, P2450, DOI 10.1097/BRS.0b013e31818916fd
   Gallagher EJ, 2001, ANN EMERG MED, V38, P633, DOI 10.1067/mem.2001.118863
   Gerlinger C, 2011, PHARM STAT, V10, P410, DOI 10.1002/pst.507
   GRONBLAD M, 1993, CLIN J PAIN, V9, P189
   Grotle M, 2004, SPINE, V29, pE492, DOI 10.1097/01.brs.0000143664.02702.0b
   HANLEY JA, 1982, RADIOLOGY, V143, P29, DOI 10.1148/radiology.143.1.7063747
   Jansson KA, 2009, J BONE JOINT SURG BR, V91B, P210, DOI 10.1302/0301-620X.91B2.21119
   KIRSHNER B, 1985, J CHRON DIS, V38, P27, DOI 10.1016/0021-9681(85)90005-0
   Lauridsen HH, 2006, BMC MUSCULOSKEL DIS, V7, DOI 10.1186/1471-2474-7-82
   Leclaire R, 1997, SPINE, V22, P68, DOI 10.1097/00007632-199701010-00011
   Martin BI, 2008, JAMA-J AM MED ASSOC, V299, P656, DOI 10.1001/jama.299.6.656
   Maughan EF, 2010, EUR SPINE J, V19, P1484, DOI 10.1007/s00586-010-1353-6
   Melloh M, 2008, EUR SPINE J, V17, P1201, DOI 10.1007/s00586-008-0665-2
   Michener LA, 2011, J SPORT REHABIL, V20, P115, DOI 10.1123/jsr.20.1.115
   Mullins IM, 2006, COMPUT BIOL MED, V36, P1351, DOI 10.1016/j.compbiomed.2005.08.003
   NAUGHTON MJ, 1993, QUAL LIFE RES, V2, P397, DOI 10.1007/BF00422216
   Norman GR, 2007, QUAL LIFE RES, V16, P815, DOI 10.1007/s11136-007-9180-x
   Olerud P, 2011, J SHOULDER ELB SURG, V20, P1200, DOI 10.1016/j.jse.2011.06.010
   Parker SL, 2012, J NEUROSURG-SPINE, V16, P471, DOI 10.3171/2012.1.SPINE11842
   Parker SL, 2012, J NEUROSURG-SPINE, V16, P61, DOI 10.3171/2011.8.SPINE1194
   Parker SL, 2011, J NEUROSURG-SPINE, V14, P598, DOI 10.3171/2010.12.SPINE10472
   Parker SL, 2011, SPINE J, V11, P705, DOI 10.1016/j.spinee.2011.04.024
   Quintana JM, 2012, ARTHRIT CARE RES, V64, P563, DOI 10.1002/acr.21570
   Roder C, 2006, EUR SPINE J, V15, pS52, DOI 10.1007/s00586-005-1050-z
   Roland M, 2000, SPINE, V25, P3115, DOI 10.1097/00007632-200012150-00006
   Schluessmann E, 2009, EUR SPINE J, V18, P851, DOI 10.1007/s00586-009-0934-8
   Shafer AB, 2006, J CLIN PSYCHOL, V62, P123, DOI 10.1002/jclp.20213
   STRATFORD PW, 1994, PHYS THER, V74, P528, DOI 10.1093/ptj/74.6.528
   Stromqvist B, 2009, EUR SPINE J, V18, pS294, DOI 10.1007/s00586-009-1043-4
   Tosteson ANA, 2011, SPINE, V36, P2061, DOI 10.1097/BRS.0b013e318235457b
   Utku S, 2010, TURK NEUROSURG, V20, P223, DOI 10.5137/1019-5149.JTN.2538-09.1
   Uwer L, 2011, HEALTH QUAL LIFE OUT, V9, DOI 10.1186/1477-7525-9-70
   Ware JE, 1996, MED CARE, V34, P220, DOI 10.1097/00005650-199603000-00003
   WILLIAMS A, 1990, HEALTH POLICY, V16, P199
   Zanoli G, 2005, ACTA ORTHOP, V76, P5
   ZWEIG MH, 1993, CLIN CHEM, V39, P561
NR 53
TC 34
Z9 34
U1 0
U2 1
PU ELSEVIER SCIENCE INC
PI NEW YORK
PA STE 800, 230 PARK AVE, NEW YORK, NY 10169 USA
SN 1529-9430
EI 1878-1632
J9 SPINE J
JI Spine Journal
PD DEC
PY 2014
VL 14
IS 12
BP 2885
EP 2891
DI 10.1016/j.spinee.2014.04.023
PG 7
WC Clinical Neurology; Orthopedics
WE Science Citation Index Expanded (SCI-EXPANDED); Social Science Citation Index (SSCI)
SC Neurosciences & Neurology; Orthopedics
GA AU2EQ
UT WOS:000345429500016
PM 24768731
DA 2022-11-02
ER

PT J
AU Zhao, J
   Wang, XW
   Hou, TS
   He, SS
AF Zhao, J
   Wang, XW
   Hou, TS
   He, SS
TI One versus two BAK fusion cages in posterior lumbar interbody fusion to
   L4-L5 degenerative spondylolisthesis - A randomized, controlled
   prospective study in 25 patients with minimum two-year follow-up
SO SPINE
LA English
DT Article
AB Study Design. We accomplish posterior lumbar interbody fusion using posterolateral insertion of a single BAK fusion cage (Sulzer Spine-Tech, Minneapolis, MN) with unilateral facetectomy and hemilaminectomy.
   Objective. To subject a single BAK fusion cage inserted posterolaterally in posterior lumbar interbody fusion to a randomized, controlled trial to assess its clinical safety and efficacy.
   Summary of Background Data. Routinely, two threaded cages in posterior lumbar interbody fusion have been recommended, which need bilateral facetectomy, extensive exposure, and retraction of cauda equina, Our biomechanical study showed that it is feasible to accomplish posterior lumbar interbody fusion using posterolateral insertion of a single threaded cage with unilateral facetectomy and hemilaminectomy.
   Materials and Methods. Patients with a primary diagnosis of L4-L5 degenerative spondylolisthesis accompanied by low back pain and unilateral leg pain, having failed conservative treatment, were considered for the procedure. Twenty-five patients were randomized into two groups of 13 and 12, respectively, using a random number table, Group 1 had a single BAK fusion cage inserted posterolaterally and oriented counter anterolaterally on the symptomatic side with unilateral facetectomy and hemilaminectomy. Group 2 had two BAK fusion cages inserted posteriorly with bilateral facetectomy and laminectomy.
   Results. A total of 12 of 13 patients in Group 1 and 11 of 12 patients in Group 2 achieved successful radiographic arthrodesis. Clinical results at 2 years for 7 of 13 patients in Group 1 were excellent, 4 of 13 were good, 2 of 13 fair, and no poor clinical results; 4 of 12 patients in Group 2 were excellent, 5 of 12 good, 1 of 12 fair, and 2 of 12 poor. Regarding complications, 2 of 12 in Group 2 had a postoperative motor and sensory deficit of the opposite adjacent (upper) nerve root.
   Conclusion. Posterior lumbar interbody fusion using diagonal insertion of a single threaded cage by a posterior approach with unilateral facetectomy enables sufficient decompression and solid interbody arthrodesis to be achieved while maintaining a majority of the posterior elements. It is a clinically safe, easy, and economic technique to treat lumbar degenerative spondylolisthesis.
C1 Changhai Hosp, Dept Orthoped Surg, Shanghai 200433, Peoples R China.
RP Zhao, J (通讯作者)，Changhai Hosp, Dept Orthoped Surg, 174 Changhai Rd, Shanghai 200433, Peoples R China.
CR BAGBY GW, 1988, ORTHOPEDICS, V11, P931
   CLOWARD RB, 1953, J NEUROSURG, V10, P154, DOI 10.3171/jns.1953.10.2.0154
   HERKOWITZ HN, 1991, J BONE JOINT SURG AM, V73A, P802, DOI 10.2106/00004623-199173060-00002
   Kuslich SD, 1998, SPINE, V23, P1267, DOI 10.1097/00007632-199806010-00019
   Ray CD, 1997, SPINE, V22, P667, DOI 10.1097/00007632-199703150-00019
   TENCER AF, 1995, SPINE, V20, P2408, DOI 10.1097/00007632-199511001-00007
   YUAN H, 1995, P 10 ANN EUR C NEUR
   ZDEBLICK TA, 1993, SPINE, V18, P983, DOI 10.1097/00007632-199306150-00006
   Zhao J, 2000, SPINE, V25, P425, DOI 10.1097/00007632-200002150-00006
NR 9
TC 37
Z9 45
U1 1
U2 7
PU LIPPINCOTT WILLIAMS & WILKINS
PI PHILADELPHIA
PA 530 WALNUT ST, PHILADELPHIA, PA 19106-3621 USA
SN 0362-2436
J9 SPINE
JI SPINE
PD DEC 15
PY 2002
VL 27
IS 24
BP 2753
EP 2757
DI 10.1097/00007632-200212150-00003
PG 5
WC Clinical Neurology; Orthopedics
WE Science Citation Index Expanded (SCI-EXPANDED)
SC Neurosciences & Neurology; Orthopedics
GA 629FP
UT WOS:000180040000002
PM 12486342
DA 2022-11-02
ER

PT J
AU Tatsumura, M
   Eto, F
   Nagashima, K
   Okuwaki, S
   Gamada, H
   Iwabuchi, S
   Ogawa, T
   Mammoto, T
   Hirano, A
   Yamazaki, M
AF Tatsumura, Masaki
   Eto, Fumihiko
   Nagashima, Katsuya
   Okuwaki, Shun
   Gamada, Hisanori
   Iwabuchi, Sho
   Ogawa, Takeshi
   Mammoto, Takeo
   Hirano, Atsushi
   Yamazaki, Masashi
TI Features of sacral alar fatigue fractures in adolescent athletes with
   overuse
SO SCIENTIFIC REPORTS
LA English
DT Article
ID LOW-BACK-PAIN; STRESS-FRACTURES; SPONDYLOLYSIS; RISK
AB Three types of sacral alar fatigue fractures are elderly, postnatal, and sport-related. They are most prevalent in athletes during adulthood; there are few reports of sacral alar fatigue fractures in young athletes. The purpose of this study was to analyze sacral alar fatigue fractures in adolescent athletes. Of the 920 patients hospitalized with low back pain, 13 were diagnosed with sacral alar fatigue fractures with magnetic resonance imaging (MRI) abnormalities. We investigated age, sex, sports discipline, span from symptom onset to consultation, laterality, complication with spondylolysis, computed tomography (CT) findings, and treatment span. The average age was 14.5 years old (8-men and 5-women). The most frequent discipline was basketball. The span to consultation was 13.2 days. The number of right-side cases was 9. Seven cases were complicated by bilateral spondylolysis. MRI abnormalities were observed in all the cases. Only two patients showed abnormal findings on CT. Averagely 67 days after treatment, participants returned to their sports. Sacral alar fatigue fractures suggest that the span from onset to consultation is short. Fracture lines are often unclear on CT, and MRI is useful for diagnosis. More than half of the cases in this study were complicated by lumbar spondylolysis.
C1 [Tatsumura, Masaki; Eto, Fumihiko; Nagashima, Katsuya; Iwabuchi, Sho; Ogawa, Takeshi; Mammoto, Takeo; Hirano, Atsushi] Tsukuba Univ Hosp, Mito Kyodo Gen Hosp, Mito Clin Educ & Training Ctr, Dept Orthopaed Surg & Sports Med, 3-2-7 Miyamachi, Mito, Ibaraki 3100015, Japan.
   [Okuwaki, Shun; Gamada, Hisanori; Yamazaki, Masashi] Univ Tsukuba, Fac Med, Dept Orthopaed Surg, Tsukuba, Ibaraki, Japan.
RP Tatsumura, M (通讯作者)，Tsukuba Univ Hosp, Mito Kyodo Gen Hosp, Mito Clin Educ & Training Ctr, Dept Orthopaed Surg & Sports Med, 3-2-7 Miyamachi, Mito, Ibaraki 3100015, Japan.
EM tatsumura@md.tsukuba.ac.jp
RI Tatsumura, Masaki/GQI-1349-2022
OI Tatsumura, Masaki/0000-0002-3679-9438
CR Baillieul S, 2017, JOINT BONE SPINE, V84, P499, DOI 10.1016/j.jbspin.2016.06.003
   Bednar DA, 2015, GLOB SPINE J, V5, pE69, DOI 10.1055/s-0035-1546955
   FINKBENNETT DM, 1984, CLIN NUCL MED, V9, P430, DOI 10.1097/00003072-198408000-00002
   Gleeson TG, 2005, EMERG RADIOL, V12, P38, DOI 10.1007/s10140-005-0440-1
   Gregory PL, 2004, BRIT J SPORT MED, V38, P737, DOI 10.1136/bjsm.2003.008110
   Kahanov L, 2011, J AM OSTEOPATH ASSOC, V111, P585
   Kaneko H, 2017, ARCH ORTHOP TRAUM SU, V137, P685, DOI 10.1007/s00402-017-2686-y
   Longhino V, 2011, CLIN CASES MINER BON, V8, P19
   Major NM, 2000, AM J ROENTGENOL, V174, P727, DOI 10.2214/ajr.174.3.1740727
   Sairyo K, 2005, AM J SPORT MED, V33, P583, DOI 10.1177/0363546504269035
   Sasaji T, 2016, CASE REP MED, V2016, DOI 10.1155/2016/9412315
   Serifoglu I, 2016, SPINE J, V16, pE577, DOI 10.1016/j.spinee.2016.01.219
   Shah MK, 2002, SPINE, V27, pE104, DOI 10.1097/00007632-200202150-00023
   Silva RT, 2006, BRIT J SPORT MED, V40, P460, DOI 10.1136/bjsm.2005.023473
   Tatsumura M, 2022, J ORTHOP SCI, V27, P317, DOI 10.1016/j.jos.2021.01.002
   Tatsumura M, 2021, BMC MUSCULOSKEL DIS, V22, DOI 10.1186/s12891-020-03940-9
   Tatsumura Masaki, 2018, J Rural Med, V13, P105, DOI 10.2185/jrm.2967
   Vajapey R, 2019, SPORTS HEALTH, V11, P446, DOI 10.1177/1941738119854763
   Yoder K, 2015, J MAN MANIP THER, V23, P84, DOI 10.1179/2042618613Y.0000000055
NR 19
TC 1
Z9 1
U1 0
U2 0
PU NATURE RESEARCH
PI BERLIN
PA HEIDELBERGER PLATZ 3, BERLIN, 14197, GERMANY
SN 2045-2322
J9 SCI REP-UK
JI Sci Rep
PD APR 19
PY 2021
VL 11
IS 1
AR 8420
DI 10.1038/s41598-021-87752-4
PG 6
WC Multidisciplinary Sciences
WE Science Citation Index Expanded (SCI-EXPANDED)
SC Science & Technology - Other Topics
GA RQ7BZ
UT WOS:000642571100005
PM 33875705
OA gold, Green Published
DA 2022-11-02
ER

PT J
AU Resnick, DK
   Choudhri, TF
   Dailey, AT
   Groff, MW
   Khoo, L
   Matz, PG
   Mummaneni, P
   Watters, WC
   Wang, J
   Walters, BC
   Hadley, MN
AF Resnick, DK
   Choudhri, TF
   Dailey, AT
   Groff, MW
   Khoo, L
   Matz, PG
   Mummaneni, P
   Watters, WC
   Wang, J
   Walters, BC
   Hadley, MN
TI Guidelines for the performance of fusion procedures for degenerative
   disease of the lumbar spine. Part 12: pedicle screw fixation as an
   adjunct to posterolateral fusion for low-back pain
SO JOURNAL OF NEUROSURGERY-SPINE
LA English
DT Article
DE bone screw; pedicle screw fixation; fusion; bone graft; practice
   guidelines
ID 5-YEAR FOLLOW-UP; LUMBOSACRAL FUSION; INSTRUMENTATION; STENOSIS;
   SPONDYLOLISTHESIS; ARTHRODESIS; LAMINECTOMY; OUTCOMES; WINNER; COSTS
EM Resnick@neurosurg.wisc.edu
RI Walters, Beverly/R-8411-2019
OI Walters, Beverly/0000-0002-5244-4282
CR Andersen T, 2003, EUR SPINE J, V12, P393, DOI 10.1007/s00586-003-0547-6
   BERNHARDT M, 1992, CLIN ORTHOP RELAT R, P109
   BRIDWELL KH, 1993, J SPINAL DISORD, V6, P461, DOI 10.1097/00002517-199306060-00001
   Christensen FB, 2002, SPINE, V27, P1269, DOI 10.1097/00007632-200206150-00006
   DEYO RA, 1991, ANNU REV PUBL HEALTH, V12, P141, DOI 10.1146/annurev.pu.12.050191.001041
   Fischgrund JS, 1997, SPINE, V22, P2807, DOI 10.1097/00007632-199712150-00003
   France JC, 1999, SPINE, V24, P553, DOI 10.1097/00007632-199903150-00010
   Fritzell P, 2001, SPINE, V26, P2521, DOI 10.1097/00007632-200112010-00002
   Fritzell P, 2002, SPINE, V27, P1131, DOI 10.1097/00007632-200206010-00002
   GRUBB SA, 1992, SPINE, V17, P349, DOI 10.1097/00007632-199203000-00018
   Jager Marcus, 2003, Med Sci Monit, V9, pCR324
   Katz JN, 1997, SPINE, V22, P1123, DOI 10.1097/00007632-199705150-00012
   Katz JN, 1995, SPINE, V20, pS78, DOI 10.1097/00007632-199512151-00002
   LORENZ M, 1991, SPINE S8, V16, P455
   MARDJETKO SM, 1994, SPINE, V19, pS2256, DOI 10.1097/00007632-199410151-00002
   SCHWAB FJ, 1995, SPINE, V20, P2023, DOI 10.1097/00007632-199509150-00014
   Thomsen K, 1997, SPINE, V22, P2813, DOI 10.1097/00007632-199712150-00004
   ZDEBLICK TA, 1993, SPINE, V18, P983, DOI 10.1097/00007632-199306150-00006
NR 18
TC 20
Z9 26
U1 0
U2 2
PU AMER ASSOC NEUROLOGICAL SURGEONS
PI CHARLOTTESVILLE
PA UNIV VIRGINIA, 1224 WEST MAIN ST, STE 450, CHARLOTTESVILLE, VA 22903 USA
SN 0022-3085
J9 J NEUROSURG-SPINE
JI J. Neurosurg.-Spine
PD JUN
PY 2005
VL 2
IS 6
BP 700
EP 706
DI 10.3171/spi.2005.2.6.0700
PG 7
WC Clinical Neurology; Surgery
WE Science Citation Index Expanded (SCI-EXPANDED)
SC Neurosciences & Neurology; Surgery
GA 938NI
UT WOS:000230009700013
PM 16028740
DA 2022-11-02
ER

PT J
AU HAHNEL, H
   MUSCHIK, M
   ZIPPEL, H
   GUTSCHE, H
AF HAHNEL, H
   MUSCHIK, M
   ZIPPEL, H
   GUTSCHE, H
TI LUMBAR INTERCORPORAL FUSION - ISOLATED ANTERIOR OR COMBINED
   ANTERIOR-POSTERIOR SPONDYLODESIS - COMPARISON OF RESULTS
SO ZEITSCHRIFT FUR ORTHOPADIE UND IHRE GRENZGEBIETE
LA German
DT Article
AB Indications for intercorporal fusion are progressive spondylolisthesis in children and adolescents, painful segmental instability in adults (spondylolisthesis, post-discectomy-syndrome, failed-back-syndrome).  From 1980-86 152 isolated anterior intercorporal fusions had been realized, and in 1987/88 we carried out 79 combined anterior-posterior fusions.  The rate of pseudarthrosis has been 25% with isolated anterior fusion and on the contrary 9% with combined fusion.  With combined fusion the rate of complications did not increase, but the objective and subjective results became better.  The postoperative period became more conveient, the stay in hospital and the consolidation of fusion were shorter.  The reposition of spondylolisthesis was durable and the spine channel was accessible.  We consider the instrumented fusion to be a complex reconstructive operation with high chances of success.
RP HAHNEL, H (通讯作者)，HUMBOLDT UNIV KLINIKUM,KLIN & POLIKLIN ORTHOPADIE CHARITE,SCHUMANNSTR 20-21,O-1040 BERLIN,GERMANY.
NR 0
TC 14
Z9 14
U1 0
U2 0
PU FERDINAND ENKE VERLAG
PI STUTTGART
PA POSTFACH 30 03 66, D-70443 STUTTGART, GERMANY
SN 0044-3220
J9 Z ORTHOP GRENZGEB
JI Z. Orthop. Grenzg.
PD MAR-APR
PY 1991
VL 129
IS 2
BP 197
EP 203
DI 10.1055/s-2008-1040183
PG 7
WC Orthopedics
WE Science Citation Index Expanded (SCI-EXPANDED)
SC Orthopedics
GA FH397
UT WOS:A1991FH39700013
PM 1829304
DA 2022-11-02
ER

PT J
AU Cheung, JPY
   Fong, HK
   Cheung, PWH
AF Cheung, J. P. Y.
   Fong, H. K.
   Cheung, P. W. H.
TI Predicting spondylolisthesis correction with prone traction radiographs
SO BONE & JOINT JOURNAL
LA English
DT Article
ID LUMBAR DEGENERATIVE SPONDYLOLISTHESIS; INSTABILITY; FUSION;
   ROENTGENOGRAMS; DECOMPRESSION; REDUCTION; STABILITY; MOTION; NEED
AB Aims
   To determine the effectiveness of prone traction radiographs in predicting postoperative slip distance, slip angle, changes in disc height, and lordosis after surgery for degenerative spondylolisthesis of the lumbar spine.
   Methods
   A total of 63 consecutive patients with a degenerative spondylolisthesis and preoperative prone traction radiographs obtained since 2010 were studied. Slip distance, slip angle, disc height, segmental lordosis, and global lordosis (L1 to S1) were measured on preoperative lateral standing radiographs, flexion-extension lateral radiographs, prone traction lateral radiographs, and postoperative lateral standing radiographs. Patients were divided into two groups: posterolateral fusion or posterolateral fusion with interbody fusion.
   Results
   The mean changes in segmental lordosis and global lordosis were 7.1 degrees (SD 6.7 degrees) and 2.9 degrees (SD 9.9 degrees) respectively for the interbody fusion group, and 0.8 degrees (SD 5.1 degrees) and -0.4 degrees (SD 10.1 degrees) respectively for the posterolateral fusion-only group. Segmental lordosis (1) = 0.794, p < 0.001) corrected by interbody fusion correlated best with prone traction radiographs. Global lumbar lordosis (rho = 0.788, p < 0.001) correlated best with the interbody fusion group and preoperative lateral standing radiographs. The least difference in slip distance (-0.3 mm (SD 1.7 mm), p < 0.001), slip angle (0.9 degrees (SD 5.2 degrees), p < 0.001), and disc height (0.02 mm (SD 2.4 mm), p < 0.001) was seen between prone traction and postoperative radiographs. Regression analyses suggested that prone traction parameters best predicted correction of slip distance (Corrected Akaike's Information Criterion (AlCc) = 37.336) and disc height (AlCc = 58.096), while correction of slip angle (AlCc = 26.453) was best predicted by extension radiographs. Receiver operating characteristic (ROC) cut-off showed, with 68.3% sensitivity and 64.5% specificity, that to achieve a 3.0 degrees increase in segmental lordotic angle, patients with a prone traction disc height of 8.5 mm needed an interbody fusion.
   Conclusion
   Prone traction radiographs best predict the slip distance and disc height correction achieved by interbody fusion for lumbar degenerative spondylolisthesis. To achieve this maximum correction, interbody fusion should be undertaken if a disc height of more than 8.5 mm is attained on preoperative prone traction radiographs.
C1 [Cheung, J. P. Y.; Fong, H. K.; Cheung, P. W. H.] Univ Hong Kong, Dept Orthopaed & Traumatol, Pokfulam, Hong Kong, Peoples R China.
RP Cheung, JPY (通讯作者)，Univ Hong Kong, Dept Orthopaed & Traumatol, Pokfulam, Hong Kong, Peoples R China.
EM cheungjp@hku.hk
RI Cheung, Jason Pui Yin/J-2214-2012; Cheung, Jason Pui Yin/AAJ-2016-2020
OI Cheung, Jason Pui Yin/0000-0002-7052-0875; Cheung,
   Prudence/0000-0002-3213-7373
FU AOSpine regional grant (Asia Pacific)
FX This research was funded via an AOSpine regional grant (Asia Pacific).
   No benefits in any form have been received or will be received f rom a
   commercial party related directly or indirectly to the subjec t of this
   article.
CR Barrick WT, 2000, SPINE, V25, P853, DOI 10.1097/00007632-200004010-00014
   BODEN SD, 1990, SPINE, V15, P571, DOI 10.1097/00007632-199006000-00026
   BOOS N, 1993, SPINE, V18, P1655, DOI 10.1097/00007632-199309000-00014
   Cabraja M, 2012, EUR SPINE J, V21, P256, DOI 10.1007/s00586-011-1870-y
   Challier V, 2017, SPINE, V42, P531, DOI 10.1097/BRS.0000000000001857
   Cheung JPY, 2016, ASIAN SPINE J, V10, P75, DOI 10.4184/asj.2016.10.1.75
   Colman MW, 2019, CLIN SPINE SURG, V32, pE71, DOI 10.1097/BSD.0000000000000729
   Dombrowski ME, 2018, EUR SPINE J, V27, P752, DOI 10.1007/s00586-018-5489-0
   DVORAK J, 1991, SPINE, V16, P943, DOI 10.1097/00007632-199108000-00014
   Endler P, 2019, BONE JOINT J, V101B, P1526, DOI 10.1302/0301-620X.101B12.BJJ-2019-0427.R1
   FRIBERG O, 1991, ORTHOPEDICS, V14, P463
   HANLEY EN, 1995, SPINE PHILA PA 197 S, V20, pS14
   Kepler CK, 2014, SPINE, V39, P1584, DOI 10.1097/BRS.0000000000000486
   Labelle H, 2005, SPINE, V30, pS27, DOI 10.1097/01.brs.0000155560.92580.90
   Labelle H, 2004, SPINE, V29, P2049, DOI 10.1097/01.brs.0000138279.53439.cc
   Levin JM, 2018, SPINE J, V18, P1088, DOI 10.1016/j.spinee.2018.01.028
   LOWE RW, 1976, CLIN ORTHOP RELAT R, P80
   Luk KD, 1998, J ORTHOPAEDIC SURG, V2, P164
   Luk KDK, 2003, SPINE, V28, P819, DOI 10.1097/00007632-200304150-00016
   Miao J, 2013, EUR SPINE J, V22, P425, DOI 10.1007/s00586-012-2428-3
   Minamide A, 2018, BONE JOINT J, V100B, P499, DOI 10.1302/0301-620X.100B4.BJJ-2017-0917.R1
   Morita T, 2020, SPINE, V45, P48, DOI 10.1097/BRS.0000000000003203
   PANJABI MM, 1977, ORTHOP CLIN N AM, V8, P181
   Pieper CC, 2014, EUR SPINE J, V23, P96, DOI 10.1007/s00586-013-2932-0
   POSNER I, 1982, SPINE, V7, P374, DOI 10.1097/00007632-198207000-00008
   SONNTAG VK, 1995, SPINE PHILA PA 197 S, V20, P1976
   Spiess Andrej-Nikolai, 2010, BMC Pharmacology, V10, P6, DOI 10.1186/1471-2210-10-6
   TALLROTH K, 1994, EUR J RADIOL, V18, P227, DOI 10.1016/0720-048X(94)90341-7
   Tarpada SP, 2018, SPINE, V43, P1275, DOI 10.1097/BRS.0000000000002604
   Wegmann K, 2013, ARCH ORTHOP TRAUM SU, V133, P1639, DOI 10.1007/s00402-013-1857-8
   WILTSE LL, 1984, SPINE, V9, P31, DOI 10.1097/00007632-198401000-00008
   WILTSE LL, 1983, J BONE JOINT SURG AM, V65, P768, DOI 10.2106/00004623-198365060-00007
   WOOD KB, 1994, SPINE, V19, P1697, DOI 10.1097/00007632-199408000-00008
   Zehra U, 2018, EUR SPINE J, V27, P1049, DOI 10.1007/s00586-017-5312-3
NR 35
TC 8
Z9 8
U1 0
U2 1
PU BRITISH EDITORIAL SOC BONE & JOINT SURGERY
PI LONDON
PA 22 BUCKINGHAM STREET, LONDON WC2N 6ET, ENGLAND
SN 2049-4394
J9 BONE JOINT J
JI Bone Joint J.
PD AUG
PY 2020
VL 102B
IS 8
BP 1062
EP 1071
DI 10.1302/0301-620X.102B8.BJJ-2020-0528.R1
PG 10
WC Orthopedics; Surgery
WE Science Citation Index Expanded (SCI-EXPANDED)
SC Orthopedics; Surgery
GA ND4MO
UT WOS:000561876000013
PM 32731831
DA 2022-11-02
ER

PT J
AU Inui, A
   Sairyo, K
   Katoh, S
   Higashino, K
   Sakai, T
   Shiiba, M
   Yasui, N
AF Inui, A.
   Sairyo, K.
   Katoh, S.
   Higashino, K.
   Sakai, T.
   Shiiba, M.
   Yasui, N.
TI Extruded lumbar osseous endplate causing long-term radiculopathy in an
   adult: An endoscopic excision
SO MINIMALLY INVASIVE NEUROSURGERY
LA English
DT Article
DE endoscopic surgery; endplate; lumbar disc; radiculopathy
ID SPONTANEOUS RESORPTION; NATURAL-HISTORY; DISC HERNIATION; TECHNICAL
   NOTE; GROWTH-FACTOR; ANGIOGENESIS; SPONDYLOLYSIS; DISKECTOMY
AB In this report, we described an adult case that had a long-term radiculopathy due to an extruded osseous endplate of the lumbar spine at the L5-S1 intervertebral disc level. The osseous material inside the extruded material was not absorbed, and it had continued compressing the nerve root for one year. Endoscopically, the bony fragment was successfully removed. After the surgery, the patient's symptom disappeared, and neurological deficits became normalized. In conclusion, we propose that surgical intervention should be taken into account for the treatment of HNP, when the extruded material contains bony fragment such as osseous endplate.
C1 Univ Toledo, Dept Bioengn, Spine Res Ctr, Toledo, OH 43606 USA.
   Univ Tokushima, Sch Med, Dept Orthoped, Tokushima 770, Japan.
   Tenseido Hosp, Hyuga, Japan.
   Med Univ Ohio, Toledo, OH USA.
RP Sairyo, K (通讯作者)，Univ Toledo, Dept Bioengn, Spine Res Ctr, 5040 Nitschke Hall, Toledo, OH 43606 USA.
EM sairyokun@hotmail.com
RI Katoh, Shinsuke/V-8137-2019
CR Ahn SH, 2000, SPINE, V25, P475, DOI 10.1097/00007632-200002150-00014
   Haro H, 2002, J ORTHOP RES, V20, P409, DOI 10.1016/S0736-0266(01)00150-4
   HENMI T, 1993, JPN J ORTHOPEDICS TR, V42, P1148
   Henmi Tatsuhiko, 2002, Journal of Medical Investigation, V49, P40
   Hsieh PC, 2004, MINIM INVAS NEUROSUR, V47, P319, DOI 10.1055/s-2004-830074
   IKATA T, 1995, J BONE JOINT SURG BR, V77B, P951, DOI 10.1302/0301-620X.77B6.7593113
   Kato T, 2004, J ORTHOP RES, V22, P895, DOI 10.1016/j.orthres.2003.11.008
   Koike Y, 2003, SPINE, V28, P1928, DOI 10.1097/01.BRS.0000083324.65405.AE
   Masui T, 2005, J SPINAL DISORD TECH, V18, P121, DOI 10.1097/01.bsd.0000154452.13579.b2
   Minamide A, 1999, SPINE, V24, P940, DOI 10.1097/00007632-199905150-00003
   Perez-Cruet MJ, 2002, NEUROSURGERY, V51, pS129, DOI 10.1227/01.NEU.0000031004.69814.2D
   SAAL JA, 1990, SPINE, V15, P683, DOI 10.1097/00007632-199007000-00013
   Sairyo K, 2005, MINIM INVAS NEUROSUR, V48, P119, DOI 10.1055/s-2004-830223
   Sairyo K, 2003, J NEUROSURG, V98, P290, DOI 10.3171/spi.2003.98.3.0290
   SUCATO DJ, 2004, ADULT PEDIAT SPINE, P445
   Yabuki S, 2005, J NEUROSURG-SPINE, V2, P170, DOI 10.3171/spi.2005.2.2.0170
NR 16
TC 4
Z9 4
U1 2
U2 2
PU GEORG THIEME VERLAG KG
PI STUTTGART
PA RUDIGERSTR 14, D-70469 STUTTGART, GERMANY
SN 0946-7211
EI 1439-2291
J9 MINIM INVAS NEUROSUR
JI Minim. Invasive Neurosurg.
PD FEB
PY 2006
VL 49
IS 1
BP 55
EP 57
DI 10.1055/s-2005-919165
PG 3
WC Clinical Neurology; Neuroimaging; Surgery
WE Science Citation Index Expanded (SCI-EXPANDED)
SC Neurosciences & Neurology; Surgery
GA 043EM
UT WOS:000237582600011
PM 16547884
DA 2022-11-02
ER

PT J
AU Lai, PL
   Chen, LH
   Niu, CC
   Chen, WJ
AF Lai, PL
   Chen, LH
   Niu, CC
   Chen, WJ
TI Effect of postoperative lumbar sagittal alignment on the development of
   adjacent instability
SO JOURNAL OF SPINAL DISORDERS & TECHNIQUES
LA English
DT Article
DE adjacent instability; adjacent segment; lumbar lordosis; spinal fusion;
   spondylolisthesis
ID SPINAL-FUSION; SEGMENT ADJACENT; LORDOSIS; MOTION; DEGENERATION;
   IMMOBILIZATION; BIOMECHANICS
AB Objective: This study investigated the effect of postoperative lumbar sagittal alignment on the development of adjacent segment instability.
   Methods: The patients were retrospectively divided into two groups (hypolordotic and hyperlordotic) using the lumbar lordosis on lateral lumbosacral view. Diagnosis of adjacent segment instability depended on the dynamic lateral views of the lumbosacral spine.
   Results: Thirteen (21.7%) cases developed adjacent segment instability during the 6-year follow-up. The two groups had no significant difference in rates of developing adjacent segment instability.
   Conclusion: Restoring the lordosis of the lumbar curve during one motion segment fusion does not prevent the development of adjacent instability.
C1 Chang Gung Mem Hosp, Dept Orthopaed Surg, Taoyuan 333, Taiwan.
RP Lai, PL (通讯作者)，Chang Gung Mem Hosp, Dept Orthopaed Surg, 5,Fu Hsing St, Taoyuan 333, Taiwan.
EM hardbone@yahoo.com
RI Niu, Chi-Chien/AAT-4229-2021; Lai, Po-Liang/B-4770-2011
OI Lai, Po-Liang/0000-0002-2020-919X
CR Akamaru T, 2003, SPINE, V28, P1560, DOI 10.1097/00007632-200307150-00016
   AOTA Y, 1995, J SPINAL DISORD, V8, P464, DOI 10.1097/00024720-199512000-00006
   BRODSKY AE, 1989, SPINE, V14, P447, DOI 10.1097/00007632-198904000-00022
   Chen Y, 2002, DIAGN CYTOPATHOL, V26, P5, DOI 10.1002/dc.10027
   Chernukha KV, 1998, SPINE, V23, P74, DOI 10.1097/00007632-199801010-00016
   Chow DHK, 1996, SPINE, V21, P549, DOI 10.1097/00007632-199603010-00004
   FRYMOYER JW, 1985, SPINE, V10, P280, DOI 10.1097/00007632-198504000-00017
   Fujiwara A, 1999, J SPINAL DISORD, V12, P348
   Goldstein JA, 2001, SPINE, V26, P1137, DOI 10.1097/00007632-200105150-00009
   Guanciale AF, 1996, SPINE, V21, P964, DOI 10.1097/00007632-199604150-00012
   HA KY, 1993, J SPINAL DISORD, V6, P99
   HARRIS RI, 1963, J BONE JOINT SURG AM, V45, P1159, DOI 10.2106/00004623-196345060-00003
   LEE CK, 1984, SPINE, V9, P574, DOI 10.1097/00007632-198409000-00007
   LEE CK, 1988, SPINE, V13, P375, DOI 10.1097/00007632-198803000-00029
   LEHMANN TR, 1981, SPINE, V6, P615, DOI 10.1097/00007632-198111000-00014
   LEHMANN TR, 1987, SPINE, V12, P97, DOI 10.1097/00007632-198703000-00004
   LORENZ M, 1983, SPINE, V8, P122, DOI 10.1097/00007632-198303000-00002
   NAGATA H, 1993, SPINE, V18, P2471, DOI 10.1097/00007632-199312000-00017
   Oda I, 1999, SPINE, V24, P2139, DOI 10.1097/00007632-199910150-00014
   Polly DW, 1996, SPINE, V21, P1530, DOI 10.1097/00007632-199607010-00008
   PROPSTPROCTOR SL, 1983, J PEDIATR ORTHOPED, V3, P334
   QUINNELL RC, 1981, SPINE, V6, P263, DOI 10.1097/00007632-198105000-00008
   Rahm MD, 1996, J SPINAL DISORD, V9, P392
   Schlegel JD, 1996, SPINE, V21, P970, DOI 10.1097/00007632-199604150-00013
   STAGNARA P, 1982, SPINE, V7, P335, DOI 10.1097/00007632-198207000-00003
   Stephens GC, 1996, SPINE, V21, P1802, DOI 10.1097/00007632-199608010-00016
   TAN SB, 1994, SPINE, V19, P314, DOI 10.1097/00007632-199402000-00010
   Troyanovich SJ, 1997, J SPINAL DISORD, V10, P380
   Umehara S, 2000, SPINE, V25, P1617, DOI 10.1097/00007632-200007010-00004
   WHITECLOUD TS, 1994, SPINE, V19, P531, DOI 10.1097/00007632-199403000-00007
NR 30
TC 11
Z9 17
U1 0
U2 0
PU LIPPINCOTT WILLIAMS & WILKINS
PI PHILADELPHIA
PA TWO COMMERCE SQ, 2001 MARKET ST, PHILADELPHIA, PA 19103 USA
SN 1536-0652
EI 1539-2465
J9 J SPINAL DISORD TECH
JI J. Spinal Disord. Tech.
PD OCT
PY 2004
VL 17
IS 5
BP 353
EP 357
DI 10.1097/01.bsd.0000112083.04960.bc
PG 5
WC Clinical Neurology; Orthopedics
WE Science Citation Index Expanded (SCI-EXPANDED)
SC Neurosciences & Neurology; Orthopedics
GA 860QT
UT WOS:000224358800001
PM 15385873
DA 2022-11-02
ER

PT J
AU Kashlan, O
   Swong, K
   Alvi, MA
   Bisson, EF
   Mummaneni, PV
   Knightly, J
   Chan, A
   Yolcu, YU
   Glassman, S
   Foley, K
   Slotkin, JR
   Potts, E
   Shaffrey, M
   Shaffrey, CI
   Haid, RW
   Fu, KM
   Wang, MY
   Asher, AL
   Bydon, M
   Park, P
AF Kashlan, Osama
   Swong, Kevin
   Alvi, Mohammed Ali
   Bisson, Erica F.
   Mummaneni, Praveen, V
   Knightly, John
   Chan, Andrew
   Yolcu, Yagiz U.
   Glassman, Steven
   Foley, Kevin
   Slotkin, Jonathan R.
   Potts, Eric
   Shaffrey, Mark
   Shaffrey, Christopher, I
   Haid, Regis W., Jr.
   Fu, Kai-Ming
   Wang, Michael Y.
   Asher, Anthony L.
   Bydon, Mohamad
   Park, Paul
TI Patients with a depressive and/or anxiety disorder can achieve optimum
   Long term outcomes after surgery for grade 1 spondylolisthesis: Analysis
   from the quality outcomes database (QOD)
SO CLINICAL NEUROLOGY AND NEUROSURGERY
LA English
DT Article
DE Depression; Anxiety; Spondylolisthesis; Quality outcomes database; QOD
ID LUMBAR SPONDYLOLISTHESIS; PSYCHIATRIC-DISORDERS; REHABILITATION;
   INSIGHTS; FUSION; SCALE
AB Introduction: In the current study, we sought to compare baseline demographic, clinical, and operative characteristics, as well as baseline and follow-up patient reported outcomes (PROs) of patients with any depressive and/or anxiety disorder undergoing surgery for low-grade spondylolisthesis using a national spine registry.
   Patients and Methods: The Quality Outcomes Database (QOD) was queried for patients undergoing surgery for Meyerding grade 1 lumbar spondylolisthesis undergoing 1-2 level decompression or 1 level fusion at 12 sites with the highest number of patients enrolled in QOD with 2-year follow-up data.
   Results: Of the 608 patients identified, 25.6 % (n = 156) had any depressive and/or anxiety disorder. Patients with a depressive/anxiety disorder were less likely to be discharged home (p < 0.001). At 3 = months, patients with a depressive/anxiety disorder had higher back pain (p < 0.001), lower quality of life (p < 0.001) and higher disability (p = 0.013); at 2 year patients with depression and/or anxiety had lower quality of life compared to those without (p < 0.001). On multivariable regression, depression was associated with significantly lower odds of achieving 20 % or less ODI (OR 0.44, 95 % CI 0.21 -0.94,p = 0.03). Presence of an anxiety disorder was not associated with decreased odds of achieving that milestone at 3 months. The presence of depressive-disorder, anxiety-disorder or both did not have an impact on ODI at 2 years. Finally, patient satisfaction at 2-years did not differ between the two groups (79.8 % vs 82.7 %,p = 0.503).
   Conclusion: We found that presence of a depressive-disorder may impact short-term outcomes among patients undergoing surgery for low grade spondylolisthesis but longer term outcomes are not affected by either a depressive or anxiety disorder.
C1 [Kashlan, Osama; Swong, Kevin; Park, Paul] Univ Michigan, Dept Neurol Surg, Ann Arbor, MI 48109 USA.
   [Alvi, Mohammed Ali; Yolcu, Yagiz U.; Bydon, Mohamad] Mayo Clin, Dept Neurol Surg, 200 First St SW, Rochester, MN 55905 USA.
   [Bisson, Erica F.] Univ Utah, Dept Neurol Surg, Salt Lake City, UT USA.
   [Mummaneni, Praveen, V; Chan, Andrew] Univ Calif San Francisco, Dept Neurol Surg, San Francisco, CA USA.
   [Knightly, John] Atlantic Neurosurg Specialists, Morristown, NJ USA.
   [Glassman, Steven] Norton Leatherman Spine Ctr, Louisville, KY USA.
   [Foley, Kevin] Univ Tennessee, Dept Neurosurg, Memphis, TN USA.
   [Slotkin, Jonathan R.] Geisinger Hlth Syst, Danville, PA USA.
   [Potts, Eric] Goodman Campbell Brain & Spine, Indianapolis, IN USA.
   [Shaffrey, Mark] Univ Virginia, Dept Neurol Surg, Charlottesville, VA USA.
   [Shaffrey, Christopher, I] Duke Univ, Dept Neurol Surg, Durham, NC USA.
   [Haid, Regis W., Jr.] Atlanta Brain & Spine, Atlanta, GA USA.
   [Fu, Kai-Ming] Weill Cornell Med Coll, Dept Neurol Surg, New York, NY USA.
   [Wang, Michael Y.] Univ Miami, Dept Neurol Surg, Miami, FL USA.
   [Asher, Anthony L.] Carolinas Healthcare Syst & Carolina Neurosurg &, Neurosci Inst, Charlotte, NC USA.
RP Bydon, M (通讯作者)，Mayo Clin, Dept Neurol Surg, 200 First St SW, Rochester, MN 55905 USA.
EM bydon.mohamad@mayo.edu
RI Alvi, Mohammed Ali/AAE-1490-2019; Park, Paul/AGX-0276-2022; Foley,
   Kevin/GQO-8748-2022; Alvi, Mohammed Ali/AFP-8378-2022
OI Alvi, Mohammed Ali/0000-0002-7131-079X; 
CR Abbott AD, 2010, SPINE, V35, P848, DOI 10.1097/BRS.0b013e3181d1049f
   Adogwa O, 2012, SPINE J, V12, P179, DOI 10.1016/j.spinee.2011.08.014
   Amaral Vivian, 2017, J Spine Surg, V3, P371, DOI 10.21037/jss.2017.08.05
   Anxiety and Depression Association of America (ADAA), 2014, FACTS STAT
   Asher AL, 2018, NEUROSURG FOCUS, V44, DOI 10.3171/2017.10.FOCUS17554
   Bailey EA, 2018, SURGERY, V163, P667, DOI 10.1016/j.surg.2017.09.029
   Buchlak QD, 2016, CURR REV MUSCULOSKE, V9, P316, DOI 10.1007/s12178-016-9351-x
   Chan AK, 2019, J NEUROSURG-SPINE, V30, P234, DOI 10.3171/2018.8.SPINE17913
   Chan AK, 2020, NEUROSURGERY, V86, P80, DOI 10.1093/neuros/nyy589
   Chan AK, 2018, NEUROSURG FOCUS, V44, DOI 10.3171/2017.10.FOCUS17553
   Christensen FB, 2003, SPINE, V28, P2561, DOI 10.1097/01.BRS.0000097890.96524.A1
   Daltroy LH, 1996, SPINE, V21, P741, DOI 10.1097/00007632-199603150-00017
   Devin CJ, 2018, NEUROSURG FOCUS, V45, DOI 10.3171/2018.8.FOCUS18326
   Diebo BG, 2018, SPINE, V43, P1455, DOI 10.1097/BRS.0000000000002651
   Ghoneim MM, 2016, BMC SURG, V16, DOI 10.1186/s12893-016-0120-y
   Johnson EK, 2013, J UROLOGY, V190, P17, DOI 10.1016/j.juro.2013.04.048
   Kerezoudis P, 2018, QUALITY AND SAFETY IN NEUROSURGERY, P53, DOI 10.1016/B978-0-12-812898-5.00005-9
   LANGLEY GB, 1985, RHEUMATOL INT, V5, P145, DOI 10.1007/BF00541514
   McGirt MJ, 2013, NEUROSURG FOCUS, V34, DOI 10.3171/2012.10.FOCUS12297
   Menendez ME, 2014, SPINE, V39, pE111, DOI 10.1097/BRS.0000000000000064
   Meyerding HW, 1933, RADIOLOGY, V20, P108, DOI DOI 10.1148/20.2.108
   Monticone M, 2014, EUR SPINE J, V23, P87, DOI 10.1007/s00586-013-2889-z
   Mummaneni PV, 2017, NEUROSURG FOCUS, V43, DOI 10.3171/2017.5.FOCUS17188
   Netto Martins Back, 2018, Rev. bras. ortop., V53, P38, DOI 10.1016/j.rboe.2017.01.009
   Ozyurtkan MO, 2010, EUR J CARDIO-THORAC, V37, P1152, DOI 10.1016/j.ejcts.2009.11.047
   Rolving N, 2015, SPINE, V40, P593, DOI 10.1097/BRS.0000000000000843
   Shah I, 2019, SPINE J, V19, P662, DOI 10.1016/j.spinee.2018.10.003
   Song H, 2017, ONCOTARGET, V8, P81305, DOI 10.18632/oncotarget.18347
   Strom J, 2018, SPINE J, V18, P1272, DOI 10.1016/j.spinee.2018.03.017
   WILLIAMS A, 1990, HEALTH POLICY, V16, P199
NR 30
TC 4
Z9 4
U1 1
U2 2
PU ELSEVIER
PI AMSTERDAM
PA RADARWEG 29a, 1043 NX AMSTERDAM, NETHERLANDS
SN 0303-8467
EI 1872-6968
J9 CLIN NEUROL NEUROSUR
JI Clin. Neurol. Neurosurg.
PD OCT
PY 2020
VL 197
AR 106098
DI 10.1016/j.clineuro.2020.106098
PG 7
WC Clinical Neurology; Surgery
WE Science Citation Index Expanded (SCI-EXPANDED)
SC Neurosciences & Neurology; Surgery
GA OH4EL
UT WOS:000582523600027
PM 32717562
DA 2022-11-02
ER

PT J
AU Abraham, T
   Holder, L
   Silberstein, C
AF Abraham, T
   Holder, L
   Silberstein, C
TI The retroisthmic cleft - Scintigraphic appearance and clinical relevance
   in patients with low back pain
SO CLINICAL NUCLEAR MEDICINE
LA English
DT Article
ID ABSENT LUMBAR PEDICLE; COMPUTED-TOMOGRAPHY; PARS INTERARTICULARIS;
   SPONDYLOLYSIS; SPECT; PLANAR; SPINE
AB This article describes the scintigraphic appearance of both a symptomatic and asymptomatic retroisthmic cleft in two athletes with low back pain. This lesion, which involves the lamina, is the least common of the neural arch defects of which spondylolysis is the most common, The anatomy of the lesion is discussed and illustrated. The literature about the possible cause of these lesions is reviewed. The report emphasizes the valuable role of radionuclide bone imaging in patients who have pain of potentially osseous origin, and who have a lesion of uncertain physiologic significance seen on an anatomic study such as a plain x-ray, CT scan, or MRI.
C1 UNIV MARYLAND,MED SYST,DEPT RADIOL,DIV NUCL MED,BALTIMORE,MD 21201.
   UNIV MARYLAND,SCH MED,CHILDRENS HOSP,DEPT ORTHOPED SURT,BENNETT INST SPORTS MED & REHABILITAT,BALTIMORE,MD 21201.
   JOHNS HOPKINS UNIV,SCH MED,DEPT ORTHOPED SURG,BALTIMORE,MD.
FU NHLBI NIH HHS [HL07612] Funding Source: Medline
CR BELLAH RD, 1991, RADIOLOGY, V180, P509, DOI 10.1148/radiology.180.2.1829845
   BLANDA J, 1993, J SPINAL DISORD, V6, P406, DOI 10.1097/00002517-199306050-00007
   BROCHER J E, 1960, Fortschr Geb Rontgenstr Nuklearmed, V92, P363
   COLLIER BD, 1985, RADIOLOGY, V154, P207, DOI 10.1148/radiology.154.1.3155479
   DEBOECK M, 1982, SKELETAL RADIOL, V8, P197, DOI 10.1007/BF00355506
   Durrigl P, 1965, Z Orthop Ihre Grenzgeb, V100, P374
   FRIEDMAN MM, 1946, AM J ROENTGENOL, V55, P292
   Gates GF, 1996, CLIN NUCL MED, V21, P560, DOI 10.1097/00003072-199607000-00011
   GELFAND MJ, 1981, RADIOLOGY, V140, P191, DOI 10.1148/radiology.140.1.6454161
   GROGAN JP, 1982, RADIOLOGY, V145, P737, DOI 10.1148/radiology.145.3.7146406
   HOLDER LE, 1995, J NUCL MED, V36, P37
   HOLDER LE, 1984, NUCLEAR MED ANN 1984, P81
   JOHANSEN JG, 1984, AM J NEURORADIOL, V5, P835
   JOHANSEN JG, 1983, RADIOLOGY, V148, P447, DOI 10.1148/radiology.148.2.6867340
   JONES MD, 1960, J BONE JOINT SURG AM, V42, P1076, DOI 10.2106/00004623-196042060-00016
   LETTS M, 1971, BRIT J SPORT MED, V6, P4
   MICHELI LJ, 1995, ARCH PEDIAT ADOLESC, V149, P14
   MIKI T, 1991, SPINE, V16, P353, DOI 10.1097/00007632-199103000-00016
   RANEY RB, 1945, S MED J, V38, P166
   ROCHE MB, 1952, J BONE JOINT SURG AM, V34-A, P491, DOI 10.2106/00004623-195234020-00020
   SEEGELKEN K, 1974, FORTSCHR RONTG NEUEN, V121, P659, DOI 10.1055/s-0029-1229991
   SOUTHWORTH JD, 1950, AM J ROENTGENOL, V64, P624
   STEWART TD, 1953, J BONE JOINT SURG AM, V35-A, P937, DOI 10.2106/00004623-195335040-00012
   TRAUGHBER PD, 1991, J COMPUT ASSIST TOMO, V15, P338, DOI 10.1097/00004728-199103000-00033
   VALDEZ DC, 1994, SKELETAL RADIOL, V23, P91, DOI 10.1007/BF00563199
   VANDENOEVER M, 1987, J BONE JOINT SURG BR, V69, P453, DOI 10.1302/0301-620X.69B3.2953729
   WORTZMAN G, 1984, RADIOLOGY, V152, P713, DOI 10.1148/radiology.152.3.6463253
   YUDD AP, 1992, APPL RADIOL, V21, P46
NR 28
TC 6
Z9 6
U1 0
U2 0
PU LIPPINCOTT-RAVEN PUBL
PI PHILADELPHIA
PA 227 EAST WASHINGTON SQ, PHILADELPHIA, PA 19106
SN 0363-9762
J9 CLIN NUCL MED
JI Clin. Nucl. Med.
PD MAR
PY 1997
VL 22
IS 3
BP 161
EP 165
DI 10.1097/00003072-199703000-00005
PG 5
WC Radiology, Nuclear Medicine & Medical Imaging
WE Science Citation Index Expanded (SCI-EXPANDED)
SC Radiology, Nuclear Medicine & Medical Imaging
GA WL921
UT WOS:A1997WL92100005
PM 9067669
DA 2022-11-02
ER

PT J
AU Connolly, ES
   Ratliff, J
AF Connolly, ES
   Ratliff, J
TI Management of lumbar instability
SO NEUROSURGERY QUARTERLY
LA English
DT Article
DE management; lumbar; instability; computed tomography; instrumentation
ID TERM FOLLOW-UP; SPINE FUSION; FRACTURE-DISLOCATIONS; INTERBODY FUSION;
   THORACOLUMBAR FRACTURES; CIRCUMFERENTIAL FUSION; SEGMENTAL INSTABILITY;
   INSTRUMENTATION; SPONDYLOLISTHESIS; CLASSIFICATION
AB The management of lumbar instability has evolved over the past 20 years based on a better understanding of the biomechanics of the lumbar spine, the advent of computed tomography, and the development of improved internal spinal stabilization instrumentation. Surgical management presently allows for decompression of the neural elements from the anterior, posterior, or lateral aspects. The lumbar vertebral column may be stabilized by anterior and posterior lateral arthrodeses augmented with anterior instrumentation or posterior instrumentation, or both, which may be used to produce distraction or compression by using various hooks and rods and pedicle screw fixation. Bony arthrodesis of the unstable lumbar segment remains the cardinal principle of management.
C1 ALTON OCHSNER MED FDN & OCHSNER CLIN, DEPT NEUROSURG, NEW ORLEANS, LA 70121 USA.
CR ADKINS EWO, 1955, J BONE JOINT SURG BR, V37, P208, DOI 10.1302/0301-620X.37B2.208
   Albee FH, 1911, JAMA-J AM MED ASSOC, V57, P885, DOI [10.1001/jama.1911.04260090107012, DOI 10.1001/JAMA.1911.04260090107012]
   BODEN SD, 1990, SPINE, V15, P571, DOI 10.1097/00007632-199006000-00026
   BOHLMAN HH, 1981, CLIN ORTHOP RELAT R, V154, P57
   BOLANDER ME, 1992, P SOC EXP BIOL MED, V200, P165
   BRADFORD DS, 1986, SPINE, V11, P1013, DOI 10.1097/00007632-198612000-00008
   BRADFORD DS, 1979, CLIN NEUROSURG, V27, P591
   BRIDWELL KH, 1993, J SPINAL DISORD, V6, P461, DOI 10.1097/00002517-199306060-00001
   BROWN CW, 1986, SPINE, V11, P942, DOI 10.1097/00007632-198611000-00015
   CLOWARD RB, 1953, J NEUROSURG, V10, P154, DOI 10.3171/jns.1953.10.2.0154
   CLOWARD RB, 1985, CLIN ORTHOP RELAT R, V193, P16
   CORNELL CN, 1992, CLIN ORTHOP RELAT R, P297
   CURRAN JP, 1968, CLIN ORTHOP RELAT R, P125
   DAVIES WE, 1980, J BONE JOINT SURG AM, V62, P1324, DOI 10.2106/00004623-198062080-00012
   DENIS F, 1984, CLIN ORTHOP RELAT R, P65
   DENIS F, 1983, SPINE, V8, P817, DOI 10.1097/00007632-198311000-00003
   DEWALD RL, 1981, J BONE JOINT SURG AM, V63, P619, DOI 10.2106/00004623-198163040-00012
   DICKMAN CA, 1994, SPINE, V19, pS2266
   DICKMAN CA, 1992, J NEUROSURG, V77, P860, DOI 10.3171/jns.1992.77.6.0860
   DUPUIS PR, 1985, SPINE, V10, P262, DOI 10.1097/00007632-198504000-00015
   DWYER AF, 1975, ORTHOP CLIN N AM, V6, P265
   EVANS JH, 1985, CLIN ORTHOP RELAT R, P38
   FARFAN HF, 1984, SPINE, V9, P714, DOI 10.1097/00007632-198410000-00011
   FLESCH JR, 1977, J BONE JOINT SURG AM, V59, P143, DOI 10.2106/00004623-197759020-00001
   FLYNN JC, 1979, J BONE JOINT SURG AM, V61, P1143, DOI 10.2106/00004623-197961080-00002
   FRIBERG O, 1987, SPINE, V12, P119, DOI 10.1097/00007632-198703000-00007
   FRYMOYER JW, 1979, SPINE, V4, P435, DOI 10.1097/00007632-197909000-00008
   FRYMOYER JW, 1985, SPINE, V10, P280, DOI 10.1097/00007632-198504000-00017
   Frymoyer JW, 1991, ADULT SPINE PRINCIPL, P1873
   GARFIN SR, 1994, SPINE, V19, pS2300
   GILL K, 1993, ACTA ORTHOP SCAND, V64, P108, DOI 10.3109/17453679309160137
   GROB D, 1991, ARCH ORTHOP TRAUM SU, V111, P20, DOI 10.1007/BF00390187
   HARRINGTON KD, 1981, J BONE JOINT SURG AM, V63, P36, DOI 10.2106/00004623-198163010-00005
   Harrington P R, 1988, Clin Orthop Relat Res, V227, P3
   Harrington P R, 1967, S Afr J Surg, V5, P7
   Hibbs RA, 1917, J AMER MED ASSOC, V69, P787
   HODGSON AR, 1994, CLIN ORTHOP RELAT R, P16
   HOLDSWORTH F, 1970, J BONE JOINT SURG AM, VA 52, P1534, DOI 10.2106/00004623-197052080-00002
   HUMPHRIES AW, 1961, SURG CLIN N AM, V41, P1685
   INOUE S, 1984, CLIN ORTHOP RELAT R, P22
   ITO M, 1993, SPINE, V18, P2295, DOI 10.1097/00007632-199311000-00027
   JACKSON RK, 1985, SPINE, V10, P828, DOI 10.1097/00007632-198511000-00009
   JASLOW IA, 1946, SURG GYNECOL OBSTET, V82, P215
   JORGENSON SS, 1994, SPINE, V19, P2048, DOI 10.1097/00007632-199409150-00005
   KANE WJ, 1988, SPINE, V13, P363, DOI 10.1097/00007632-198803000-00026
   KAUFMAN HH, 1989, NEUROSURGERY, V24, P264, DOI 10.1227/00006123-198902000-00018
   KELLY RP, 1968, ANN SURG, V167, P705, DOI 10.1097/00000658-196805000-00009
   Kestler O C, 1966, Bull Hosp Joint Dis, V27, P51
   KIRKALDYWILLIS WH, 1982, CLIN ORTHOP RELAT R, P110
   KIVILUOTO O, 1985, ACTA ORTHOP SCAND, V56, P152, DOI 10.3109/17453678508994343
   KNOX BD, 1993, J SPINAL DISORD, V6, P242, DOI 10.1097/00002517-199306030-00010
   Knutsson F, 1944, ACTA RADIOL, V25, P593, DOI 10.3109/00016924409136488
   KOSTUIK JP, 1984, CLIN ORTHOP RELAT R, V189, P103
   LANE JD, 1948, ANN SURG, V127, P537, DOI 10.1097/00000658-194803000-00013
   LANKHORST GJ, 1985, SCAND J REHABIL MED, V17, P1
   LEE CK, 1984, SPINE, V9, P574, DOI 10.1097/00007632-198409000-00007
   LORENZ M, 1991, SPINE, V16, pS455, DOI 10.1097/00007632-199108001-00029
   MACMILLAN M, 1994, SPINE, V19, P430
   MACNAB I, 1971, J BONE JOINT SURG AM, VA 53, P663, DOI 10.2106/00004623-197153040-00005
   MARDJETKO SM, 1994, SPINE, V19, pS2256, DOI 10.1097/00007632-199410151-00002
   MCAFEE PC, 1985, J BONE JOINT SURG AM, V67A, P89, DOI 10.2106/00004623-198567010-00012
   MCAFEE PC, 1983, J BONE JOINT SURG AM, V65, P461, DOI 10.2106/00004623-198365040-00006
   MORGAN FP, 1957, J BONE JOINT SURG BR, V39, P6, DOI 10.1302/0301-620X.39B1.6
   NACHEMSON A, 1981, SPINE, V6, P306, DOI 10.1097/00007632-198105000-00020
   NUGENT PJ, 1993, CLIN ORTHOP RELAT R, V287, P107
   ONO K, 1992, CLIN ORTHOP RELAT R, P133
   PARIS SV, 1985, SPINE, V10, P277, DOI 10.1097/00007632-198504000-00016
   PIPHER WL, 1990, J MANIP PHYSIOL THER, V13, P482
   ROMBOLD C, 1966, J BONE JOINT SURG AM, VA 48, P1282, DOI 10.2106/00004623-196648070-00003
   Sacks S, 1966, Clin Orthop Relat Res, V44, P163
   SANDBERG MM, 1993, CLIN ORTHOP RELAT R, P292
   SANO S, 1990, SPINE, V15, P1190, DOI 10.1097/00007632-199011010-00019
   SCOVILLE WB, 1967, J NEUROSURG, V27, P274, DOI 10.3171/jns.1967.27.3.0274
   SIEGAL T, 1985, J BONE JOINT SURG AM, V67A, P375, DOI 10.2106/00004623-198567030-00004
   SIMMONS JW, 1984, ORTHOPEDICS, V7, P1453, DOI 10.3928/0147-7447-19840901-10
   SIMMONS JW, 1985, CLIN ORTHOP RELAT R, V193, P127
   SOINI J, 1991, J SPINAL DISORD, V4, P183, DOI 10.1097/00002517-199106000-00008
   SOUTHWICK WO, 1957, J BONE JOINT SURG AM, V39, P631, DOI 10.2106/00004623-195739030-00017
   STAUFFER RN, 1972, J BONE JOINT SURG AM, V54, P1195, DOI 10.2106/00004623-197254060-00006
   STROMQVIST B, 1993, ACTA ORTHOP SCAND, V64, P97, DOI 10.3109/17453679309160134
   TRUCHLY G, 1962, J BONE JOINT SURG AM, V44, P505, DOI 10.2106/00004623-196244030-00008
   VANAKKERVEEKEN PF, 1993, ACTA ORTHOP SCAND, V64, P105, DOI 10.3109/17453679309160136
   VO P, 1994, SOUTH MED J, V87, pS26
   WATKINS M B, 1953, J Bone Joint Surg Am, V35-A, P1014
   WATKINS MB, 1959, J BONE JOINT SURG AM, V41, P388, DOI 10.2106/00004623-195941030-00002
   WEST JL, 1991, J BONE JOINT SURG AM, V73A, P1179, DOI 10.2106/00004623-199173080-00006
   WHITE AA, 1981, INSTRUCTIONAL COURSE, P474
   YUAN HA, 1994, SPINE, V19, pS2279
NR 88
TC 5
Z9 5
U1 0
U2 0
PU LIPPINCOTT WILLIAMS & WILKINS
PI PHILADELPHIA
PA TWO COMMERCE SQ, 2001 MARKET ST, PHILADELPHIA, PA 19103 USA
SN 1050-6438
EI 1534-4916
J9 NEUROSURG QUART
JI Neurosurg. Q.
PD MAR
PY 1997
VL 7
IS 1
BP 1
EP 10
PG 10
WC Neurosciences; Surgery
WE Science Citation Index Expanded (SCI-EXPANDED)
SC Neurosciences & Neurology; Surgery
GA WN457
UT WOS:A1997WN45700001
DA 2022-11-02
ER

PT J
AU Hentenaar, B
   Spoor, AB
   Malefijt, JD
   Diekerhof, CH
   den Oudsten, BL
AF Hentenaar, B.
   Spoor, A. B.
   Malefijt, J. de Waal
   Diekerhof, C. H.
   den Oudsten, B. L.
TI Clinical and radiological outcome of minimally invasive posterior lumbar
   interbody fusion in primary versus revision surgery
SO JOURNAL OF ORTHOPAEDIC SURGERY AND RESEARCH
LA English
DT Article
ID ISTHMIC SPONDYLOLISTHESIS; TECHNICAL-FEASIBILITY; REDUCTION
AB Purpose: The aim of this study is to compare the clinical and radiological outcome of minimally invasive posterior lumbar interbody fusion (MI-PLIF) in revision and primary cases.
   Methods: In a retrospective study, we compared the clinical and radiological results of MI-PLIF for lytic spondylolisthesis (n = 28) and recurrent radiculopathy after herniated disc surgery (n = 28). Clinical outcome was assessed using the visual analogue score (VAS) and Oswestry Disability Index (ODI). Quality of life was assessed with the Euroqol-5d (EQ5D), the EQ5D VAS and the WHOQOL-BREF.
   Results: The follow-up was 5.1 (SD 2.3) years. The decrease in VAS scores was significant and comparable in both groups. We found significantly better ODI and quality of life scores for the patients with lytic spondylolisthesis. The radiological outcome showed only one non-union, and subsidence occurred in both groups at an equal amount.
   Conclusion: The MI-PLIF technique is a safe procedure with only few complications and a high fusion rate. It was successful in both groups, but the quality of life and ODI are better in primary cases.
C1 [Hentenaar, B.] Diakonessenhuis Utrecht Zeist, Dept Orthoped, Clin Orthoped Res Ctr CORC mN, NL-3582 KE Utrecht, Netherlands.
   [Spoor, A. B.; Malefijt, J. de Waal; Diekerhof, C. H.] St Elizabeth Hosp, Dept Orthoped Surg, NL-5000 LC Tilburg, Netherlands.
   [den Oudsten, B. L.] St Elizabeth Hosp, Dept Med & Clin Psychol, NL-5000 LC Tilburg, Netherlands.
RP Hentenaar, B (通讯作者)，Diakonessenhuis Utrecht Zeist, Dept Orthoped, Clin Orthoped Res Ctr CORC mN, Bosboomstr 1, NL-3582 KE Utrecht, Netherlands.
EM bhentena@diakhuis.nl
FU Medtronic (Sofamor Danek, Memphis, TN, USA)
FX I like to thank my co-authors for their contributions to this study and
   the writing of this manuscript. We thank Medtronic (Sofamor Danek,
   Memphis, TN, USA) for funding this study.
CR Arts MP, 2012, ACTA NEUROCHIR, V154, P1213, DOI 10.1007/s00701-012-1380-7
   Cheung KMC, 2003, SPINE, V28, P1385, DOI 10.1097/00007632-200307010-00007
   DABBS VM, 1990, SPINE, V15, P1366, DOI 10.1097/00007632-199012000-00026
   Duggal N, 2004, NEUROSURGERY, V54, P636, DOI 10.1227/01.NEU.0000108423.87889.9E
   Feng Y, 2015, SPINE J, V15, P1527, DOI 10.1016/j.spinee.2015.02.036
   Foley KT, 2002, J NEUROSURG, V97, P7, DOI 10.3171/spi.2002.97.1.0007
   Jacobs WC, 2006, EUR SPINE J, V15
   Khoo LT, 2002, NEUROSURGERY, V51, pS166, DOI 10.1227/01.NEU.0000031068.83783.7B
   Kim JS, 2010, J NEUROSURG-SPINE, V12, P171, DOI 10.3171/2009.9.SPINE09272
   Kwon BK, 2005, J SPINAL DISORD TECH, V18, pS30, DOI 10.1097/01.bsd.0000133064.20466.88
   Lequin MB, 2014, J NEUROSURG-SPINE, V20, P617, DOI 10.3171/2014.2.SPINE13548
   Magerl F., 1982, CURRENT CONCEPTS EXT, P353
   Mathews H., 1995, ORTHOP INT, V3, P496
   Matsumura A, 2006, SPINE, V31, pE871, DOI 10.1097/01.brs.0000244593.86975.27
   Moller H, 2000, SPINE, V25, P1711, DOI 10.1097/00007632-200007010-00016
   Park P, 2008, NEUROSURG FOCUS, V25, DOI 10.3171/FOC/2008/25/8/E16
   Park Y, 2007, SPINE, V32, P537, DOI 10.1097/01.brs.0000256473.49791.f4
   Schizas C, 2009, INT ORTHOP, V33, P1683, DOI 10.1007/s00264-008-0687-8
   Schwender JD, 2005, J SPINAL DISORD TECH, V18, pS1, DOI 10.1097/01.bsd.0000132291.50455.d0
   Selznick LA, 2009, J SPINAL DISORD TECH, V22, P207, DOI 10.1097/BSD.0b013e318169026f
   Sherman MC., 2001, NEUROSURG FOCUS, V10, DOI [DOI 10.3171/F0C.2001.10.4.11, 10.3171/foc.2001.10.4.11, DOI 10.3171/FOC.2001.10.4.11]
   Skaf G, 2005, SURG NEUROL, V64, P483, DOI 10.1016/j.surneu.2005.04.009
   Swan Justin, 2006, Spine J, V6, P606, DOI 10.1016/j.spinee.2006.02.032
   Tokuhashi Y, 2009, ORTHOPEDICS, V32, P877
   Wang JA, 2010, EUR SPINE J, V19, P1780, DOI 10.1007/s00586-010-1404-z
NR 25
TC 6
Z9 7
U1 0
U2 5
PU BMC
PI LONDON
PA CAMPUS, 4 CRINAN ST, LONDON N1 9XW, ENGLAND
SN 1749-799X
J9 J ORTHOP SURG RES
JI J. Orthop. Surg. Res.
PD JAN 4
PY 2016
VL 11
AR 2
DI 10.1186/s13018-015-0337-y
PG 8
WC Orthopedics
WE Science Citation Index Expanded (SCI-EXPANDED)
SC Orthopedics
GA DA0VF
UT WOS:000367515000002
PM 26728013
OA gold, Green Published
DA 2022-11-02
ER

PT J
AU Sriphirom, P
   Siramanakul, C
   Chaipanha, P
   Saepoo, C
AF Sriphirom, Pornpavit
   Siramanakul, Chaiyaporn
   Chaipanha, Preewut
   Saepoo, Chalit
TI Clinical Outcomes of Interlaminar Percutaneous Endoscopic Decompression
   for Degenerative Lumbar Spondylolisthesis with Spinal Stenosis
SO BRAIN SCIENCES
LA English
DT Article
DE degenerative spondylolisthesis; interlaminar percutaneous endoscopic
   decompression; spinal stenosis
AB The use of traditional open decompression alone in degenerative spondylolisthesis can lead to the development of postoperative spinal instability, whereas percutaneous endoscopic decompression can preserve the attachment of intervertebral muscles, facet joint capsules, and ligaments that stabilize the spine. The study's aim was to determine clinical as well as radiologic outcomes associated with interlaminar percutaneous endoscopic decompression in patients with stable degenerative spondylolisthesis. For this study, 28 patients with stable degenerative spondylolisthesis who underwent percutaneous endoscopic decompression were enrolled. The clinical outcomes in terms of the visual analogue scale (VAS) and Oswestry disability index (ODI) were evaluated. Radiologic outcomes were determined by measuring the ratio of disc height and the vertebral slippage percentage using lateral standing radiographs. The average follow-up period was 25.24 months. VAS and ODI were significantly improved at the final follow-up. In terms of ratio of disc height and vertebral slippage percentage found no significant difference between the preoperative and postoperative periods. One patient underwent further caudal epidural steroid injection. One patient underwent fusion because their radicular pain did not improve. Interlaminar percutaneous endoscopic decompression is an effective procedure with favorable outcomes in selected patients with stable degenerative spondylolisthesis.
C1 [Sriphirom, Pornpavit; Chaipanha, Preewut; Saepoo, Chalit] Rangsit Univ, Rajavithi Hosp, Dept Orthopaed Surg, Bangkok 10400, Thailand.
   [Siramanakul, Chaiyaporn] Paolo Mem Hosp, Dept Orthopaed Surg, Phaholyothin Med Ctr, Bangkok 10400, Thailand.
RP Siramanakul, C (通讯作者)，Paolo Mem Hosp, Dept Orthopaed Surg, Phaholyothin Med Ctr, Bangkok 10400, Thailand.
EM pornpavit@yahoo.com; chaisira@hotmail.com; Preenarak@gmail.com;
   bell_ass@hotmail.com
RI Siramanakul, Chaiyaporn/GLQ-6988-2022
OI Siramanakul, Chaiyaporn/0000-0002-3354-5694
CR Ahn Y, 2014, EXPERT REV MED DEVIC, V11, P605, DOI 10.1586/17434440.2014.940314
   Austevoll IM, 2017, EUR SPINE J, V26, P404, DOI 10.1007/s00586-016-4683-1
   Bridwell Keith H., 1997, P1299
   BRIDWELL KH, 1993, J SPINAL DISORD, V6, P461, DOI 10.1097/00002517-199306060-00001
   Epstein NE, 2004, SPINE, V29, P1049, DOI 10.1097/00007632-200405010-00018
   Fairbank JCT, 2000, SPINE, V25, P2940, DOI 10.1097/00007632-200011150-00017
   Ghogawala Z, 2016, NEW ENGL J MED, V374, P1424, DOI 10.1056/NEJMoa1508788
   Hasan S, 2019, NEUROSURG FOCUS, V46, DOI 10.3171/2019.2.FOCUS195
   Inose H, 2018, CLIN SPINE SURG, V31, pE347, DOI 10.1097/BSD.0000000000000659
   Jasper GP, 2014, PAIN PHYSICIAN, V17, pE703
   Kelleher MO, 2010, SPINE, V35, pE981, DOI 10.1097/BRS.0b013e3181c46fb4
   KIRKALDYWILLIS WH, 1982, CLIN ORTHOP RELAT R, P110
   Lee CH, 2018, SPINE, V43, P1756, DOI 10.1097/BRS.0000000000002708
   Martin CR, 2007, SPINE, V32, P1791, DOI 10.1097/BRS.0b013e3180bc219e
   Matsudaira K, 2005, J ORTHOP SCI, V10, P270, DOI 10.1007/s00776-005-0887-7
   MATSUNAGA S, 1990, SPINE, V15, P1204, DOI 10.1097/00007632-199011010-00021
   Minamide A, 2018, BONE JOINT J, V100B, P499, DOI 10.1302/0301-620X.100B4.BJJ-2017-0917.R1
   Resnick DK, 2014, J NEUROSURG-SPINE, V21, P54, DOI 10.3171/2014.4.SPINE14274
   Ruetten Sebastian, 2011, Surg Technol Int, V21, P284
   Sasai K, 2008, J NEUROSURG-SPINE, V9, P554, DOI 10.3171/SPI.2008.8.08122
   Steiger F, 2014, EUR SPINE J, V23, P945, DOI 10.1007/s00586-013-3144-3
   Wang YXJ, 2017, J ORTHOP TRANSL, V11, P39, DOI 10.1016/j.jot.2016.11.001
   Watters WC, 2009, SPINE J, V9, P609, DOI 10.1016/j.spinee.2009.03.016
   Youn MS, 2018, J NEUROSURG-SPINE, V29, P661, DOI 10.3171/2018.5.SPINE171337
NR 24
TC 3
Z9 4
U1 0
U2 2
PU MDPI
PI BASEL
PA ST ALBAN-ANLAGE 66, CH-4052 BASEL, SWITZERLAND
EI 2076-3425
J9 BRAIN SCI
JI Brain Sci.
PD JAN
PY 2021
VL 11
IS 1
AR 83
DI 10.3390/brainsci11010083
PG 8
WC Neurosciences
WE Science Citation Index Expanded (SCI-EXPANDED)
SC Neurosciences & Neurology
GA PV2PG
UT WOS:000609834100001
PM 33435137
OA Green Published
DA 2022-11-02
ER

PT J
AU Vialle, R
   Mary, P
   De Carvalho, A
   Le Pointe, HD
   Damsin, JP
   Filipe, G
AF Vialle, Raphaeel
   Mary, Pierre
   De Carvalho, Antonio
   Le Pointe, Hubert Ducou
   Damsin, Jean-Paul
   Filipe, Georges
TI Acute L5 pedicle fracture and contralateral spondylolysis in a
   12-year-old boy: a case report
SO EUROPEAN SPINE JOURNAL
LA English
DT Article
DE Spondylolysis; L5 pedicular fracture; conservative treatment
ID REACTIVE SCLEROSIS; STRESS-FRACTURE; LUMBAR PEDICLE
AB Acute unilateral L5 pedicle fracture associated with a pre-existing contralateral spondylolysis is a rare lesion. We report a case in a non-competitive 12-year-old boy. We present the clinical, radiological and specific management of this rare condition. The clinical and radiological draft of this patient was reviewed. The follow-up was 30 months after fracture healing. Some cases reported in the literature were analyzed and our clinical findings and therapeutic strategy was compared and discussed. Non-operative treatment was done including full-time bracing in a modified Boston brace incorporating one thigh for 3 months. Plain radiographs and computed tomographic (CT)-scan performed at 3 and 6 months showed progressive healing of the pedicle fracture and no modification of the contralateral isthmic spondylolytic lesion. At final follow-up, the patient was asymptomatic and resumed all his activities. In skeletally immature patients, we think that conservative treatment should be considered as a treatment option for this unusual injury.
C1 [Vialle, Raphaeel; Mary, Pierre; De Carvalho, Antonio; Damsin, Jean-Paul; Filipe, Georges] Univ Paris 06, Armand Trousseau Hosp, Dept Radiol, F-75571 Paris, France.
   [Le Pointe, Hubert Ducou] Univ Paris 06, Armand Trousseau Hosp, Dept Radiol, F-75571 Paris, France.
RP Vialle, R (通讯作者)，105 Ave Andre Morizet, F-92100 Boulogne, France.
EM ravialle@noos.fr
OI ducou le pointe, hubert/0000-0002-6667-8629
CR ALAND C, 1986, J BONE JOINT SURG AM, V68A, P1454, DOI 10.2106/00004623-198668090-00025
   ARAKI T, 1992, SPINE, V17, P1424, DOI 10.1097/00007632-199211000-00028
   Chong V F, 1997, Australas Radiol, V41, P306, DOI 10.1111/j.1440-1673.1997.tb00680.x
   GARBER JE, 1986, SPINE, V11, P63, DOI 10.1097/00007632-198601000-00018
   Guillodo Y, 2000, SPINE, V25, P2541, DOI 10.1097/00007632-200010010-00019
   GUNZBURG R, 1991, SPINE, V16, P185, DOI 10.1097/00007632-199102000-00016
   Maurer SG, 2000, SPINE, V25, P895, DOI 10.1097/00007632-200004010-00022
   SHERMAN FC, 1977, J BONE JOINT SURG AM, V59, P49, DOI 10.2106/00004623-197759010-00007
   Vialle R, 2004, CLIN ORTHOP RELAT R, P91, DOI 10.1097/01.blo.0000116305.01871.ca
   WEATHERLEY CR, 1991, J BONE JOINT SURG BR, V73, P990, DOI 10.1302/0301-620X.73B6.1835458
NR 10
TC 10
Z9 11
U1 0
U2 0
PU SPRINGER
PI NEW YORK
PA 233 SPRING ST, NEW YORK, NY 10013 USA
SN 0940-6719
EI 1432-0932
J9 EUR SPINE J
JI Eur. Spine J.
PD DEC
PY 2007
VL 16
SU 3
BP S316
EP S317
DI 10.1007/s00586-007-0396-9
PG 2
WC Clinical Neurology; Orthopedics
WE Science Citation Index Expanded (SCI-EXPANDED)
SC Neurosciences & Neurology; Orthopedics
GA 243ZD
UT WOS:000251834900017
PM 17520295
OA Green Published
DA 2022-11-02
ER

PT J
AU Kang, MS
   Chung, HJ
   Jung, HJ
   Park, HJ
AF Kang, Min-Seok
   Chung, Hoon-Jae
   Jung, Ho-Jung
   Park, Hyun-Jin
TI How I do it? Extraforaminal lumbar interbody fusion assisted with
   biportal endoscopic technique
SO ACTA NEUROCHIRURGICA
LA English
DT Article
DE Biportal endoscopic technique; Extraforaminal lumbar interbody fusion;
   Foraminal stenosis; Degenerative spondylolisthesis; Segmental
   instability
ID SPINAL SURGERY
AB Background The biportal endoscope-assisted unilateral foraminal approach is an option for various foraminal pathologies. Lumbar interbody fusion is the standard treatment for foraminal stenosis because both direct and indirect neural decompressions can be obtained. Method We used the biportal endoscopic technique for extraforaminal lumbar interbody fusion (BE-EFLIF) and have described the steps, with discussion regarding the indications, advantages, possible complications, and ways to overcome complications. Conclusion BE-EFLIF achieves direct neural decompression of lateral spinal canal under endoscopic visualization. It achieves indirect neural decompression using a large footprint lordotic interbody cage, while preserving the lumbar posterior arch as much as possible.
C1 [Kang, Min-Seok; Chung, Hoon-Jae] Bumin Hosp, Dept Orthoped Surg, Seoul, South Korea.
   [Jung, Ho-Jung; Park, Hyun-Jin] Hallym Univ, Kangnam Sacred Heart Hosp, Spine Ctr, Dept Orthoped Surg,Coll Med, 1 Singil Ro, Seoul 07441, South Korea.
RP Park, HJ (通讯作者)，Hallym Univ, Kangnam Sacred Heart Hosp, Spine Ctr, Dept Orthoped Surg,Coll Med, 1 Singil Ro, Seoul 07441, South Korea.
EM phjfrog@gmail.com
RI Kang, Min/AAC-4353-2021
OI Kang, Min/0000-0002-9773-4486; Park, Hyun Jin/0000-0002-8075-2813
CR Ahn JS, 2018, J NEUROSURG-SPINE, V28, P492, DOI 10.3171/2017.8.SPINE17771
   Choi DJ, 2018, ASIAN SPINE J, V12, P569, DOI 10.4184/asj.2018.12.3.569
   Heo DH, 2019, NEUROSURG FOCUS, V46, DOI 10.3171/2019.1.FOCUS18695
   Kim JE, 2019, ASIAN SPINE J, V13, P334, DOI 10.31616/asj.2018.0210
   Luk KDK, 2003, SPINE, V28, P819, DOI 10.1097/00007632-200304150-00016
   Park JH, 2018, ACTA NEUROCHIR, V160, P1899, DOI 10.1007/s00701-018-3630-9
   Teng I, 2017, J CLIN NEUROSCI, V44, P11, DOI 10.1016/j.jocn.2017.06.013
   Youn MS, 2017, ACTA NEUROCHIR, V159, P1129, DOI 10.1007/s00701-017-3186-0
NR 8
TC 4
Z9 5
U1 1
U2 6
PU SPRINGER WIEN
PI WIEN
PA SACHSENPLATZ 4-6, PO BOX 89, A-1201 WIEN, AUSTRIA
SN 0001-6268
EI 0942-0940
J9 ACTA NEUROCHIR
JI Acta Neurochir.
PD JAN
PY 2021
VL 163
IS 1
BP 295
EP 299
DI 10.1007/s00701-020-04435-1
EA JUN 2020
PG 5
WC Clinical Neurology; Surgery
WE Science Citation Index Expanded (SCI-EXPANDED)
SC Neurosciences & Neurology; Surgery
GA PN3QX
UT WOS:000539280900001
PM 32514621
DA 2022-11-02
ER

PT J
AU Krishna, MLVS
   Sharma, D
   Menon, J
AF Krishna, Sai M. L., V
   Sharma, Deep
   Menon, Jagdish
TI Prognostic Importance of Spinopelvic Parameters in the Assessment of
   Conservative Treatment in Patients with Spondylolisthesis
SO ASIAN SPINE JOURNAL
LA English
DT Article
DE Spondylolisthesis; Sagittal balance; Conservative treatment
ID SPINE
AB Study Design: This was a prospective, two-group comparative study.
   Purpose: The present study aimed to determine the importance of the spinopelvic parameters in the causation and progression of spondylolisthesis.
   Overview of Literature: Spondylolisthesis is slippage of one vertebra over the vertebra below. Since the discovery of pelvic incidence (PI) in 1998 in addition to documentation of other parameters in spinopelvic balance, slippage in spondylolisthesis has been attributed to these parameters. Many studies on the Caucasian population have implicated high PI as a causative factor of spondylolisthesis. To the best of our knowledge, no study has described the role of these parameters in the progression of spondylolisthesis.
   Methods: The study was conducted in Jawaharlal Institute of Postgraduate Medical Education and Research, Puducherry, India. Seventy-nine patients with spondylolisthesis consented to participate in the study. All patients were advised to undergo conservative treatment and were regularly followed up according to the protocol. Seventy-five asymptomatic volunteers were recruited as a control group. Of the total of 79 patients, 54 were followed up for 6 months, during which 46 improved, eight showed no improvement, and 25 were lost to follow-up. Sagittal spinopelvic parameters were measured by a single observer using the Surgimap spine software ver. 2.1.2 (Nemaris, New York, NY, USA). Parameters measured were PI, pelvic tilt (PT), sacral slope (SS), thoracic kyphosis, and lumbar lordosis. The results from patients and controls were compared using appropriate statistical methods.
   Results: The normal and spondylolisthesis groups significantly differed with respect to PI, SS, and PT (p<0.001). There were no significant differences in the measured spinopelvic parameters between patients with high- and low-grade spondylolisthesis or between those whose condition improved and those whose condition worsened.
   Conclusions: PI, the most important of all spinopelvic parameters, is responsible for the slip in spondylolisthesis, but not for its progression.
C1 [Krishna, Sai M. L., V; Sharma, Deep; Menon, Jagdish] Jawaharlal Inst Postgrad Med Educ & Res, Dept Orthopaed, JIPMER Campus, Pondicherry 605006, Tamil Nadu, India.
RP Krishna, MLVS (通讯作者)，Jawaharlal Inst Postgrad Med Educ & Res, Dept Orthopaed, JIPMER Campus, Pondicherry 605006, Tamil Nadu, India.
EM Krishna.mlv.sai@gmail.com
RI M L V, Sai Krishna/J-8275-2019; Menon, Jagdish/AAM-3362-2020
OI M L V, Sai Krishna/0000-0001-7993-9069; Menon,
   Jagdish/0000-0001-5558-737X
CR Akbar M, 2013, NEUROSURG CLIN N AM, V24, P163, DOI 10.1016/j.nec.2012.12.007
   Chaleat-Valayer Emmanuelle, 2011, Eur Spine J, V20 Suppl 5, P634, DOI 10.1007/s00586-011-1931-2
   Ferguson AB, 1930, SOUTH MED J, V23, P116, DOI [DOI 10.1097/00007611-193002000-00007, 10.1097/00007611-193002000-00007]
   Funao H, 2012, EUR SPINE J, V21, P2181, DOI 10.1007/s00586-012-2374-0
   Heary RF, 2008, NEUROSURGERY, V63, pA5, DOI 10.1227/01.NEU.0000324520.95150.4C
   Lafage R, 2015, SPINE J, V15, P2493, DOI 10.1016/j.spinee.2015.08.067
   Lafage V, 2009, SPINE, V34, pE599, DOI 10.1097/BRS.0b013e3181aad219
   Le Huec J C, 2011, Eur Spine J, V20 Suppl 5, P556, DOI 10.1007/s00586-011-1943-y
   Le Huec J C, 2011, Eur Spine J, V20 Suppl 5, P564, DOI 10.1007/s00586-011-1940-1
   Le Huec J C, 2011, Eur Spine J, V20 Suppl 5, P558, DOI 10.1007/s00586-011-1939-7
   Legaye J, 1998, Eur Spine J, V7, P99, DOI 10.1007/s005860050038
   Legaye Jean, 2005, Acta Orthop Belg, V71, P213
   Lim JK, 2013, J KOREAN NEUROSURG S, V53, P96, DOI 10.3340/jkns.2013.53.2.96
   Morvan Gerard, 2011, Eur Spine J, V20 Suppl 5, P602, DOI 10.1007/s00586-011-1927-y
   Roussouly P., 2011, EUR SPINE J, V20, P609, DOI 10.1007/s00586-011-1928-x
   Roussouly P, 2011, EUR SPINE J S5, V20, P578, DOI [DOI 10.1007/S00586-011-1924-1, 10.1007/s00586-011-1924-1]
   Schuller S, 2011, EUR SPINE J, V20, P713, DOI 10.1007/s00586-010-1640-2
   Schwab F, 2009, SPINE, V34, P1828, DOI 10.1097/BRS.0b013e3181a13c08
   Vialle R, 2007, EUR SPINE J, V16, P1641, DOI 10.1007/s00586-007-0348-4
   Vincent Joshua Israel, 2014, Open Orthop J, V8, P11, DOI 10.2174/1874325001408010011
   이재철, 2010, [Journal of Korean Society of Spine Surgery, 대한척추외과학회지], V17, P38
NR 21
TC 3
Z9 3
U1 0
U2 0
PU KOREAN SOC SPINE SURGERY
PI SEOUL
PA DEPT ORTHOPAEDIC SURGERY, YONSEI UNIV, COLL MEDICINE, SEOUL, 120-752,
   SOUTH KOREA
SN 1976-1902
EI 1976-7846
J9 ASIAN SPINE J
JI Asian Spine J.
PD APR
PY 2018
VL 12
IS 2
BP 277
EP 284
DI 10.4184/asj.2018.12.2.277
PG 8
WC Orthopedics
WE Emerging Sources Citation Index (ESCI)
SC Orthopedics
GA GD5LM
UT WOS:000430548500011
PM 29713409
OA Green Submitted, Green Published, gold
DA 2022-11-02
ER

PT J
AU Zeng, ZY
   Wu, P
   Yan, WF
   Song, YX
   Zhang, JQ
   Tang, HC
   Song, GH
   Han, JF
   Fan, SW
AF Zeng, Zhong-you
   Wu, Peng
   Yan, Wei-feng
   Song, Yong-xing
   Zhang, Jian-qiao
   Tang, Hong-chao
   Song, Guo-hao
   Han, Jian-fu
   Fan, Shun-wu
TI Mixed Fixation and Interbody Fusion for Treatment Single-Segment Lower
   Lumbar Vertebral Disease: Midterm Follow-up Results
SO ORTHOPAEDIC SURGERY
LA English
DT Article
DE Fixation; Fusion; Lumbar vertebra; Pedicle screws; Translaminar facet
   screws
ID PEDICLE SCREW FIXATION; POSTERIOR FIXATION; TRANSLAMINAR SCREW;
   LUMBOSACRAL FUSION; SPINE; SPONDYLOLISTHESIS; CAGES
AB Objective: To investigate the midterm outcomes of unilateral pedicle screws combined with contralateral gunsight-guided translaminar facet screw fixation and interbody fusion for treatment of single-segment lower lumbar vertebral disease.
   Methods: A total of 78 patients with various lower lumbar single-segment vertebral diseases were treated in our department from January 2008 to December 2011. There were 21 males and 57 females, with an average age of 52.5 years, including lumbar disc degeneration (28 cases), local recurrence of lumbar disc herniation (9 cases), huge lumbar disc herniation (11 cases), lumbar disc herniation with spinal stenosis (13 cases), and lumbar degenerative spondylolisthesis (degree I) (17 cases). All patients were treated by unilateral pedicle screws in the median incision combined with contralateral gunsight-guided translaminar facet screw fixation and interbody fusion.
   Results: No wound infection or skin necrosisaroundincision was observed after operation. No leakage of cerebrospinal fluid or nerve injury occurred during and after operation. Excepting 4 cases, 74 cases were followed up for 18-60 months, averaged 33.5 months. All but one patient (98.6%) received interbody fusion. The intervertebral height of the indexed level was well restored and maintained. At final follow-up. During follow-up, there was no screw loosening or pedicle fracture observed. No apparent degeneration of adjacent segments. The mean Japanese Orthopaedic Association (JOA) scores was increased significantly from 12.79 +/- 2.12 preoperatively to 25.8 +/- 2.87 at the final follow-up.
   Conclusion: Unilateral pedicle screw fixation combined with contralateral translaminar facet screw fixation and interbody fusion showed good mid-term outcomes in the treatment of single-segment lower lumbar vertebral disease, and can be used as an optimal choice for fixation and fusion of some single-segment lower lumbar vertebral diseases.
C1 [Zeng, Zhong-you; Fan, Shun-wu] Zhejiang Univ, Sir Run Run Shaw Hosp, Coll Med, Dept Orthopaed, Hangzhou 310016, Zhejiang, Peoples R China.
   [Zeng, Zhong-you; Wu, Peng; Yan, Wei-feng; Song, Yong-xing; Zhang, Jian-qiao; Tang, Hong-chao; Song, Guo-hao; Han, Jian-fu] Jiaxing Hosp Zhejiang Gen Corps Armed Police Forc, Dept Orthopaed 2, Jiaxing, Zhejiang, Peoples R China.
RP Fan, SW (通讯作者)，Zhejiang Univ, Sir Run Run Shaw Hosp, Coll Med, Dept Orthopaed, Hangzhou 310016, Zhejiang, Peoples R China.
EM Fansw@srrsh.com
RI Han, Jianfu/AAH-7280-2020
FU Scientific Research Project of Zhejiang Provincial Health Ministry
   Zhejiang China [2010KYB112]
FX This study was supported by the Scientific Research Project of Zhejiang
   Provincial Health Ministry Zhejiang China (No. 2010KYB112).
CR Aepli M, 2009, SPINE, V34, P1492, DOI 10.1097/BRS.0b013e3181a0934f
   Aoki Y, 2010, J NEUROSURG-SPINE, V13, P381, DOI 10.3171/2010.3.SPINE09590
   Brantigan John W, 2004, Spine J, V4, P681, DOI 10.1016/j.spinee.2004.05.253
   Burton D, 2005, SPINE, V30, P2765, DOI 10.1097/01.brs.0000190814.11514.5e
   [陈刚 Chen Gang], 2011, [中华骨科杂志, Chinese Journal of Orthopedics], V31, P1083
   Chen Yi-Heng, 2010, Zhonghua Wai Ke Za Zhi, V48, P989
   Deguchi M, 1998, SPINE, V23, P1307, DOI 10.1097/00007632-199806150-00003
   DiPaola CP, 2008, J AM ACAD ORTHOP SUR, V16, P130, DOI 10.5435/00124635-200803000-00004
   Fernandez-Fairen M, 2007, SPINE, V32, P395, DOI 10.1097/01.brs.0000255023.56466.44
   Glaser J, 2003, SPINE, V28, P1390, DOI 10.1097/00007632-200307010-00008
   Harris BM, 2004, SPINE, V29, pE65, DOI 10.1097/01.BRS.0000113034.74567.86
   Kandziora F, 2005, SPINE, V30, pE34, DOI 10.1097/01.brs.0000150484.85822.d0
   Kang HY, 2007, J NEUROSURG-SPINE, V7, P95, DOI 10.3171/SPI-07/07/095
   Kasai Y, 2010, J CLIN NEUROSCI, V17, P364, DOI 10.1016/j.jocn.2009.06.017
   Moreland DB, 2009, MINIM INVAS NEUROSUR, V52, P132, DOI 10.1055/s-0029-1224097
   Park P, 2004, SPINE, V29, P1938, DOI 10.1097/01.brs.0000137069.88904.03
   Pavlov PW, 2004, SPINE, V29, P1893, DOI 10.1097/01.brs.0000137067.68630.70
   Sethi A, 2009, EUR SPINE J, V18, P430, DOI 10.1007/s00586-008-0825-4
   Shim CS, 2005, SPINE, V30, P838, DOI 10.1097/01.brs.0000157473.17313.6f
   Slucky Andrew V, 2006, Spine J, V6, P78, DOI 10.1016/j.spinee.2005.08.003
   Zencica P, 2010, ACTA CHIR ORTHOP TR, V77, P124
   [曾忠友 ZENG Zhong-you], 2009, [中国临床解剖学杂志, Chinese Journal of Clinical Anatomy], V27, P420
   [曾忠友 Zeng Zhongyou], 2013, [中国矫形外科杂志, Orthopedic Journal of China], V21, P860
   [曾忠友 Zeng Zhongyou], 2011, [中国矫形外科杂志, Orthopedic Journal of China], V19, P378
   Zeng ZY, 2011, ZHONGHUA SHI YAN WAI, V28, P1783
   Zeng ZY, 2015, JI ZHU WAI KE ZA ZHI, V13, P28
   Zeng ZY, 2009, ZHONGGUO GU YU GUANJ, V24, P761
   Zeng ZY, 2011, ZHONGGUO LIN CHUANG, V29, P581
   Zhao X, 2005, ZHONGHUA GU KE ZA ZH, V25, P618
   [周跃 ZHOU Yue], 2007, [中华创伤杂志, Chinese Journal of Trauma], V23, P654
NR 30
TC 3
Z9 8
U1 1
U2 11
PU WILEY
PI HOBOKEN
PA 111 RIVER ST, HOBOKEN 07030-5774, NJ USA
SN 1757-7853
EI 1757-7861
J9 ORTHOP SURG
JI Orthop. Surg.
PD NOV
PY 2015
VL 7
IS 4
BP 324
EP 332
DI 10.1111/os.12214
PG 9
WC Orthopedics
WE Science Citation Index Expanded (SCI-EXPANDED)
SC Orthopedics
GA CX5PI
UT WOS:000365753900005
PM 26790374
OA Bronze, Green Published
DA 2022-11-02
ER

PT J
AU Murphy, HA
   Warnick, E
   McEntee, R
   Nicholson, K
   Hollern, DA
   Stawicki, C
   Tarazona, D
   Schroeder, GD
   Woods, BI
   Kurd, MF
   Rihn, JA
   Anderson, GD
   Kepler, CK
   Hilibrand, AS
   Vaccaro, AR
   Radcliff, KE
AF Murphy, Hamadi A.
   Warnick, Eugene
   McEntee, Richard
   Nicholson, Kristen
   Hollern, Douglas A.
   Stawicki, Christie
   Tarazona, Daniel
   Schroeder, Gregory D.
   Woods, Barrett I.
   Kurd, Mark F.
   Rihn, Jeffrey A.
   Anderson, Greg D.
   Kepler, Christopher K.
   Hilibrand, Alan S.
   Vaccaro, Alexander R.
   Radcliff, Kris E.
TI Which Domains of the ODI Best Predict Change in Physical Function in
   Patients After Surgery for Degenerative Lumbar Spondylolisthesis?
SO SPINE
LA English
DT Article
DE degenerative spondylolisthesis; lumbar fusion; Oswestry disability
   index; patient reported outcomes; spine surgery
ID OSWESTRY DISABILITY INDEX; FORM HEALTH SURVEY; CHRONIC LOW-BACK;
   QUESTIONNAIRE ODQ; FUSION; RELIABILITY; OUTCOMES; QUALITY; PAIN; SCALES
AB Study Design. A retrospective review.
   Objective. The purpose of this study is to determine the differential improvement of the various individual items of the Oswestry Disability Index (ODI) and to determine their relationship to other measures of Health Related Quality of Life (HRQOL).
   Summary of Background Data. The ODI is an easily scored, common, 10-item questionnaire about symptoms relevant to lumbar spine pathology. It is not clear if all of the items can be reliably applied to spine surgery. The purpose of this study is to determine the differential improvement of the various individual items of the ODI and to determine their relationship to other measures of HRQOL.
   Methods. Analysis of a prospective registry of patients treated at an academic medical center was undertaken. At baseline, standardized outcome measures including ODI and SF12 PCS were collected on all patients undergoing elective fusion surgery for degenerative spondylolisthesis. Multiple linear regressions were performed using change in SF12 PCS as the dependent variable and change in ODI components as the independent variables.
   Results. Baseline and 1-year follow-up data were collected on 196 patients (mean age 60.4 years). There were statistically significant differences in improvement among ODI items. Surprisingly, the most improvement after surgery was noted in the standing, sex life, and social life domains. The least improvement was noted in the personal care, sleeping, and sitting domains. Linear regression for change in ODI components versus change in SF-12 PCS revealed a significant correlation (R-2 = 0.353, P <= 0.001). The only retained domains in the final model were change in lifting, standing, and traveling as predictors for Delta PCS.
   Conclusion. All domains of the ODI do not improve equally after surgery for degenerative spondylolisthesis. Some of the domains that improve most (e.g., sex life) have no discernible relationship to the known pathophysiology of degenerative spondylolisthesis. Based upon these results, we conclude that the item bank and composite scoring of the ODI are inappropriate for evaluating quality of life in studies of surgically treated degenerative spondylolisthesis patients.
C1 [Murphy, Hamadi A.; Warnick, Eugene; McEntee, Richard; Nicholson, Kristen; Hollern, Douglas A.; Stawicki, Christie; Tarazona, Daniel; Schroeder, Gregory D.; Woods, Barrett I.; Kurd, Mark F.; Rihn, Jeffrey A.; Anderson, Greg D.; Kepler, Christopher K.; Hilibrand, Alan S.; Vaccaro, Alexander R.; Radcliff, Kris E.] Thomas Jefferson Univ, Rothman Inst, Philadelphia, PA 19107 USA.
RP Murphy, HA (通讯作者)，Rothman Inst, Dept Orthopaed Surg, 125 S 9th St,Suite 1000, Philadelphia, PA 19107 USA.
EM murphypp@mail.uc.edu
RI Hilibrand, Alan/AAL-5114-2020
OI McEntee, Richard/0000-0002-4098-0125
CR [Anonymous], 2002, SCORE VERSION 2 SF 1
   [Anonymous], 2017, CLIN GUIDELINES SPIN
   Baker D, 1989, BACK PAIN NEW APPROA, P174
   Brodke DJ, 2016, J AM ACAD ORTHOP SUR, V24, P750, DOI 10.5435/JAAOS-D-15-00420
   Brodke DS, 2017, SPINE J, V17, P321, DOI 10.1016/j.spinee.2016.09.020
   Brodke DS, 2016, SPINE, V42, P921
   Burkus JK, 2003, J SPINAL DISORD TECH, V16, P113, DOI 10.1097/00024720-200304000-00001
   Carreon LY, 2008, SPINE J, V8, P747, DOI 10.1016/j.spinee.2007.06.013
   Carreon LY, 2012, SPINE, V37, pE804, DOI 10.1097/BRS.0b013e318247821b
   Carreon LY, 2011, SPINE, V36, P490, DOI 10.1097/BRS.0b013e3181d323f3
   Copay AG, 2016, QUAL LIFE RES, V25, P283, DOI 10.1007/s11136-015-1095-3
   Copay AG, 2010, SPINE J, V10, P291, DOI 10.1016/j.spinee.2009.12.027
   Davidson M, 2002, PHYS THER, V82, P8, DOI 10.1093/ptj/82.1.8
   DeVine J, 2011, SPINE PHILA PA 197 S, V36, P569
   Dimar JR, 2006, NEUROSURGERY, V59, P459, DOI 10.1227/00006123-200608000-00056
   Djurasovic M, 2012, J NEUROSURG-SPINE, V17, P486, DOI 10.3171/2012.8.SPINE12614
   Edwards TC, 2015, SPINE J, V15, P1636, DOI 10.1016/j.spinee.2015.03.008
   Fairbank J C, 1980, Physiotherapy, V66, P271
   Fairbank JC, 2000, SPINE PBILA PA 1976, V25
   Glassman SD, 2009, SPINE J, V9, P13, DOI 10.1016/j.spinee.2008.08.011
   Godil SS, 2014, SPINE J, V14, P2885, DOI 10.1016/j.spinee.2014.04.023
   GRONBLAD M, 1994, CLIN J PAIN, V10, P197
   GRONBLAD M, 1993, CLIN J PAIN, V9, P189
   Hanmer J, 2006, MED DECIS MAKING, V26, P391, DOI 10.1177/0272989X06290497
   Hudson-Cook N., 1989, BACK PAIN NEW APPROA, P187
   Jenis Louis G, 2006, Spine J, V6, P14, DOI 10.1016/j.spinee.2005.08.014
   Lauridsen HH, 2006, EUR SPINE J, V15, P1705, DOI 10.1007/s00586-006-0117-9
   Lin TY, 2014, BMC MUSCULOSKEL DIS, V15, DOI 10.1186/1471-2474-15-329
   LITTLE DG, 1994, SPINE, V19, P2139, DOI 10.1097/00007632-199410000-00001
   Luckenbill D, 2015, ARCH ORTHOP TRAUM SU, V135, P455, DOI 10.1007/s00402-015-2166-1
   National Highway Traffic Safety Administration, 2013, PREL STAT POL AUT VE, P1
   Niskanen R O, 2002, Scand J Surg, V91, P208
   Remmers C, 2009, J AMBUL CARE MANAG, V32, P320, DOI 10.1097/JAC.0b013e3181ba6e77
   SALEN BA, 1994, J CLIN EPIDEMIOL, V47, P1423, DOI 10.1016/0895-4356(94)90086-8
   Singh A, 2006, SPINE, V31, P639, DOI 10.1097/01.brs.0000202744.48633.44
   STRONG J, 1994, CLIN J PAIN, V10, P191, DOI 10.1097/00002508-199409000-00004
   Tyser AR, 2014, J HAND SURG-AM, V39, P2047, DOI 10.1016/j.jhsa.2014.06.130
   US FDA, 2009, FED REGISTER, V74, P65132
   Vianin M, 2008, J CHIROPR MED, V7, P161, DOI 10.1016/j.jcm.2008.07.001
   Ware J., 1998, SF 12 SCORE SF 12 PH
   Ware JE, 1996, MED CARE, V34, P220, DOI 10.1097/00005650-199603000-00003
   WARE JE, 1992, MED CARE, V30, P473, DOI 10.1097/00005650-199206000-00002
   Weinstein JN, 2007, HEALTH AFFAIR, V26, P726, DOI 10.1377/hlthaff.26.3.726
NR 43
TC 6
Z9 6
U1 0
U2 2
PU LIPPINCOTT WILLIAMS & WILKINS
PI PHILADELPHIA
PA TWO COMMERCE SQ, 2001 MARKET ST, PHILADELPHIA, PA 19103 USA
SN 0362-2436
EI 1528-1159
J9 SPINE
JI SPINE
PD JUN 1
PY 2018
VL 43
IS 11
BP 805
EP 812
DI 10.1097/BRS.0000000000002459
PG 8
WC Clinical Neurology; Orthopedics
WE Science Citation Index Expanded (SCI-EXPANDED)
SC Neurosciences & Neurology; Orthopedics
GA GP0UE
UT WOS:000440525200018
PM 29028759
DA 2022-11-02
ER

PT J
AU Doyle, AJ
   Merrilees, M
AF Doyle, AJ
   Merrilees, M
TI Synovial cysts of the lumbar facet joints in a symptomatic population -
   Prevalence on magnetic resonance imaging
SO SPINE
LA English
DT Article
DE joint; cyst; degeneration; osteoarthritis; MRI; synovium
ID LIGAMENTUM-FLAVUM; MR; SPINE; DIAGNOSIS; CT; EXPERIENCE
AB Study Design. A retrospective review of 303 MRI scans of the lumbar spine was conducted.
   Objectives. To determine the prevalence of lumbar facet joint synovial cysts arising from the joints anteriorly and posteriorly. To examine the association of these cysts with facet joint osteoarthritis and degenerative disc disease.
   Summary of Background Data. Sporadic reports of such cysts exist as do limited studies describing the prevalence of symptomatic anterior facet joint synovial cysts. However, the overall prevalence of lumbar facet joint synovial cysts has not been formally studied, and the mechanism of formation of these cysts is not fully understood.
   Methods. One observer undertook a review of MRI of the lumbar spine from one facility in a series of 303 patients referred mostly for back pain or radiculopathy. The presence of lumbar facet joint synovial cysts, their relationship to the facet joint, the degree of associated facet joint osteoarthritis, the presence of spondylolisthesis, and the degree of associated disc degeneration were recorded.
   Results. Seven anterior cysts ( prevalence = 2.3%) were identified, only two of which did not clearly cause nerve root compression. Twenty-three posterior cysts in 22 patients ( prevalence = 7.3%) were identified. Statistically significant associations with increased frequency and severity of facet joint osteoarthritis and with spondylolisthesis were demonstrated compared to patients without cysts.
   Conclusions. Both anterior and posterior lumbar facet joint synovial cysts are rare. Posterior cysts are more common than anterior cysts. Both types of cysts are related to facet joint osteoarthritis but not to disc disease.
C1 Middlemore Hosp, Dept Radiol, Auckland, New Zealand.
   Univ Auckland, Dept Anat Radiol, Auckland 1, New Zealand.
RP Doyle, AJ (通讯作者)，Middlemore Hosp, Dept Radiol, Hosp Rd, Auckland, New Zealand.
EM adoyle@middlemore.co.nz
CR Apostolaki E, 2000, EUR RADIOL, V10, P615, DOI 10.1007/s003300050973
   BAKER JK, 1994, SPINE, V19, P1092, DOI 10.1097/00007632-199405000-00019
   Bloch J, 1997, SCHWEIZ MED WSCHR, V127, P728
   Brown MD, 2002, SPINE, V27, P918, DOI 10.1097/00007632-200205010-00006
   BUSHAN FJ, 1979, NEURORADIOLOGY, V18, P263
   FREIDBERG SR, 1994, NEUROSURGERY, V34, P989, DOI 10.1227/00006123-199406000-00006
   Grobler Leon J., 1997, P1865
   HEMMINGHYTT S, 1982, RADIOLOGY, V145, P375, DOI 10.1148/radiology.145.2.7134440
   HSU KY, 1995, SPINE, V20, P80, DOI 10.1097/00007632-199501000-00015
   JACKSON DE, 1989, RADIOLOGY, V170, P527, DOI 10.1148/radiology.170.2.2911681
   LEMISH W, 1989, SPINE, V14, P1378, DOI 10.1097/00007632-198912000-00016
   LIU SS, 1989, AM J NEURORADIOL, V10, P1239
   Parlier-Cuau C, 1999, RADIOLOGY, V210, P509, DOI 10.1148/radiology.210.2.r99fe60509
   Pfirrmann CWA, 2001, SPINE, V26, P1873, DOI 10.1097/00007632-200109010-00011
   Resnick D, 2002, DIAGNOSIS BONE JOINT, P1443
   Sabo RA, 1996, J NEUROSURG, V85, P560, DOI 10.3171/jns.1996.85.4.0560
   SAVITZ MH, 1992, NEUROSURGERY, V30, P461, DOI 10.1227/00006123-199203000-00034
   Tillich M, 2001, NEURORADIOLOGY, V43, P1070, DOI 10.1007/s002340100682
   VERNET O, 1991, NEUROSURGERY, V29, P277, DOI 10.1227/00006123-199108000-00021
   Weishaupt D, 1999, SKELETAL RADIOL, V28, P215, DOI 10.1007/s002560050503
NR 20
TC 104
Z9 109
U1 0
U2 1
PU LIPPINCOTT WILLIAMS & WILKINS
PI PHILADELPHIA
PA 530 WALNUT ST, PHILADELPHIA, PA 19106-3621 USA
SN 0362-2436
J9 SPINE
JI SPINE
PD APR 15
PY 2004
VL 29
IS 8
BP 874
EP 878
DI 10.1097/00007632-200404150-00010
PG 5
WC Clinical Neurology; Orthopedics
WE Science Citation Index Expanded (SCI-EXPANDED)
SC Neurosciences & Neurology; Orthopedics
GA 812XB
UT WOS:000220871100009
PM 15082987
DA 2022-11-02
ER

PT J
AU Katz, JN
   Lipson, SJ
   Lew, RA
   Grobler, LJ
   Weinstein, JN
   Brick, GW
   Fossel, AH
   Liang, MH
AF Katz, JN
   Lipson, SJ
   Lew, RA
   Grobler, LJ
   Weinstein, JN
   Brick, GW
   Fossel, AH
   Liang, MH
TI Lumbar laminectomy alone or with instrumented of noninstrumented
   arthrodesis in degenerative lumbar spinal stenosis - Patient selection,
   costs, and surgical outcomes
SO SPINE
LA English
DT Article; Proceedings Paper
CT 23rd Annual Meeting of the
   International-Society-for-the-Study-of-the-Lumbar-Spine
CY JUN 25-29, 1996
CL BURLINGTON, VT
SP Int Soc Study Lumbar Spine
DE lumbar fusion; arthrodesis; spinal stenosis; spondylolisthesis;
   laminectomy
ID LOW-BACK-PAIN; SICKNESS IMPACT PROFILE; UNITED-STATES; FUSION; SURGERY
AB Design. A prospective, multicenter observational study.
   Objectives. 1) identify correlates of the decision to perform arthrodesis in patients undergoing laminectomy for lumbar spinal stenosis. 2) Compare symptoms, walking capacity, and satisfaction 6 and 24 months after laminectomy alone end laminectomy with noninstrumented and with instrumented arthrodesis.
   Background Data. Few prospective studies have compared outcomes of laminectomy alone or laminectomy with noninstrumented or with instrumented arthrodesis in patients with degenerative lumbar spinal stenosis. There is uncertainty regarding the optimal use of arthrodesis and instrumentation.
   Methods. Two hundred seventy-two patients undergoing surgery for degenerative lumbar stenosis by eight surgeons at four centers were included in the study cohort. Of these, 37 had noninstrumented and 41 had instrumented arthrodesis. Logistic regression identified factors associated with arthrodesis. The principal out-comes-health status, walking capacity, back and leg pain, and satisfaction with surgery-were assessed 6 and 24 months postoperatively with univariate and multivariate techniques, Outcomes also were assessed in a restricted cohort of patients with at least 5 mm spondylolisthesis and/or 15 degrees scoliosis. Hospital costs were obtained from a computerized hospital cost accounting system.
   Results. The major predictor of the decision to perform arthrodesis was the individual surgeon (P = 0.0001), Noninstrumented arthrodesis was associated with superior relief of low back pain at 6 months (P = 0.004) and 24 months (P = 0.01). This difference persisted in multivariate analyses, with borderline statistical significance. There were no significant differences in the other outcomes across treatment groups. Mean hospital costs of laminectomy alone and noninstrumented and instrumented arthrodesis were $12,615, $18,495, and $25,914, respectively (P = 0.0001).
   Conclusion. Findings were limited by the small number of participating surgeons, modest sample size that produced P values of borderline significance, and nonrandomized design. With these caveats in mind, the authors conclude: (1) The individual surgeon was a more important correlate of the decision to perform arthrodesis than clinical variables such as spondylolisthesis. (2) Noninstrumented arthrodesis resulted in superior relief of back pain after 6 and 24 months. (3) Instrumented arthrodesis was the most costly option. These results highlight the need for randomized controlled trials and cost effectiveness analyses of lumbar arthrodesis and instrumentation in patients with degenerative lumbar spinal stenosis.
C1 BRIGHAM & WOMENS HOSP, DEPT MED, DIV RHEUMATOL IMMUNOL, BOSTON, MA 02115 USA.
   BRIGHAM & WOMENS HOSP, DEPT ORTHOPED SURG, BOSTON, MA 02115 USA.
   BRIGHAM & WOMENS HOSP, ROBERT B BRIGHAM MULTIPURPOSE ARTHRIT & MUSCULOSK, BOSTON, MA 02115 USA.
   HARVARD UNIV, SCH MED, BETH ISRAEL HOSP, DEPT ORTHOPED SURG, BOSTON, MA USA.
   WAKE FOREST UNIV, BOWMAN GRAY SCH MED, DEPT ORTHOPED SURG, WINSTON SALEM, NC USA.
   DARTMOUTH COLL SCH MED, CTR EVALUAT CLIN SCI, HANOVER, NH USA.
FU NATIONAL INSTITUTE OF ARTHRITIS AND MUSCULOSKELETAL AND SKIN DISEASES
   [P60AR036308] Funding Source: NIH RePORTER; NIAMS NIH HHS [AR36308]
   Funding Source: Medline
CR BERGNER M, 1976, MED CARE, V14, P57, DOI 10.1097/00005650-197601000-00006
   DAVIS H, 1994, SPINE, V19, P1117, DOI 10.1097/00007632-199405001-00003
   DEYO RA, 1993, SPINE, V18, P1463
   DEYO RA, 1992, J BONE JOINT SURG AM, V74A, P536, DOI 10.2106/00004623-199274040-00009
   DEYO RA, 1986, SPINE, V11, P951, DOI 10.1097/00007632-198611000-00017
   GARFIN SR, 1992, BRIS MYER Z, P137
   GROB D, 1995, J BONE JOINT SURG AM, V77A, P1036, DOI 10.2106/00004623-199507000-00009
   HERKOWITZ HN, 1991, J BONE JOINT SURG AM, V73A, P802, DOI 10.2106/00004623-199173060-00002
   HORWITZ RI, 1990, AM J MED, V89, P630, DOI 10.1016/0002-9343(90)90182-D
   JOHNSSON KE, 1986, SPINE, V11, P107, DOI 10.1097/00007632-198603000-00001
   JOHNSSON KE, 1992, CLIN ORTHOP RELAT R, P82
   KATZ JN, 1995, SPINE, V20, P1155, DOI 10.1097/00007632-199505150-00008
   KELLER RB, 1990, J BONE JOINT SURG AM, V72A, P1286, DOI 10.2106/00004623-199072090-00002
   LEHMANN TR, 1987, SPINE, V12, P97, DOI 10.1097/00007632-198703000-00004
   LINN BS, 1968, J AM GERIATR SOC, V16, P622, DOI 10.1111/j.1532-5415.1968.tb02103.x
   NASCA RJ, 1989, SPINE, V14, P451, DOI 10.1097/00007632-198904000-00023
   SAS-Institute-Inc, 1988, SAS STAT US GUID
   SPENGLER DM, 1987, J BONE JOINT SURG AM, V69A, P305, DOI 10.2106/00004623-198769020-00027
   STUCKI G, 1994, J RHEUMATOL, V21, P1338
   STUCKI G, 1996, SPINE, V21, P92
   TAYLOR VM, 1994, SPINE, V19, P1207, DOI 10.1097/00007632-199405310-00002
   TURNER JA, 1992, JAMA-J AM MED ASSOC, V268, P907, DOI 10.1001/jama.268.7.907
   TURNER JA, 1992, SPINE, V17, P1, DOI 10.1097/00007632-199201000-00001
   VOLINN E, 1992, SPINE, V17, P575, DOI 10.1097/00007632-199205000-00017
   WENNBERG JE, 1987, LANCET, V1, P1185, DOI 10.1016/s0140-6736(87)92152-0
   YUAN HA, 1994, SPINE, V19, pS2279
   ZDEBLICK TA, 1993, SPINE, V18, P983, DOI 10.1097/00007632-199306150-00006
   ZUNG WWK, 1967, PSYCHOSOMATICS, V8, P287
NR 28
TC 217
Z9 246
U1 0
U2 7
PU LIPPINCOTT WILLIAMS & WILKINS
PI PHILADELPHIA
PA 530 WALNUT ST, PHILADELPHIA, PA 19106-3621 USA
SN 0362-2436
J9 SPINE
JI SPINE
PD MAY 15
PY 1997
VL 22
IS 10
BP 1123
EP 1131
DI 10.1097/00007632-199705150-00012
PG 9
WC Clinical Neurology; Orthopedics
WE Science Citation Index Expanded (SCI-EXPANDED); Conference Proceedings Citation Index - Science (CPCI-S)
SC Neurosciences & Neurology; Orthopedics
GA WZ123
UT WOS:A1997WZ12300012
PM 9160471
DA 2022-11-02
ER

PT J
AU Sheehan, JM
   Shaffrey, CI
   Jane, JA
AF Sheehan, JM
   Shaffrey, CI
   Jane, JA
TI Degenerative lumbar stenosis - The neurosurgical perspective
SO CLINICAL ORTHOPAEDICS AND RELATED RESEARCH
LA English
DT Article
ID UNINTENDED INCIDENTAL DUROTOMY; SPINAL STENOSIS; SURGICAL-TREATMENT;
   CANAL STENOSIS; DISK DISEASE; DECOMPRESSION; FUSION; SPONDYLOLISTHESIS;
   SURGERY; MANAGEMENT
AB Degenerative lumbar stenosis is a complex entity caused by predictable patterns of degenerative pathoanatomy. Patients with spinal stenosis are treated by orthopaedic surgeons and neurosurgeons, who often have slightly different ideas regarding treatment strategies. However, data exist to support several recommendations, regarding fusion with or without instrumentation, surgical versus conservative treatment, and limitation of procedures to symptomatic levels. In the current study, the typical patterns of degenerative disease and surgical treatment and a view of the neurosurgical perspective of the treatment of patients with lumbar stenosis are presented.
C1 Univ Virginia, Hlth Sci Ctr, Dept Neurosurg, Charlottesville, VA 22908 USA.
   Univ Washington, Dept Neurosurg, Seattle, WA 98195 USA.
RP Sheehan, JM (通讯作者)，Univ Virginia, Hlth Sci Ctr, Dept Neurosurg, Charlottesville, VA 22908 USA.
CR ARNOLDI CC, 1976, CLIN ORTHOP RELAT R, V115, P4
   Atlas SJ, 1996, SPINE, V21, P1787, DOI 10.1097/00007632-199608010-00012
   BORGESEN SE, 1973, ACTA ORTHOP SCAND, V44, P12
   BRIDWELL KH, 1993, J SPINAL DISORD, V6, P461, DOI 10.1097/00002517-199306060-00001
   CAPUTY AJ, 1992, J NEUROSURG, V77, P669, DOI 10.3171/jns.1992.77.5.0669
   CASPAR W, 1994, ACTA NEUROCHIR, V131, P130, DOI 10.1007/BF01401463
   CUCKLER JM, 1985, J BONE JOINT SURG AM, V67A, P63, DOI 10.2106/00004623-198567010-00009
   DELAMARTER RB, 1990, J BONE JOINT SURG AM, V72A, P110, DOI 10.2106/00004623-199072010-00018
   DEVILLIERS PD, 1976, CLIN ORTHOP RELAT R, P140
   DILKE TFW, 1973, BRIT MED J, V2, P635, DOI 10.1136/bmj.2.5867.635
   diPierro CG, 1996, J NEUROSURG, V84, P166, DOI 10.3171/jns.1996.84.2.0166
   EISMONT FJ, 1981, J BONE JOINT SURG AM, V63, P1132, DOI 10.2106/00004623-198163070-00010
   EPSTEIN JA, 1962, J NEUROL NEUROSUR PS, V25, P165, DOI 10.1136/jnnp.25.2.165
   ESSES SI, 1992, CLIN ORTHOP RELAT R, P87
   FARFAN H. F., 1967, CAN J SURG, V10, P179
   FARFAN HF, 1969, CAN J SURG, V12, P336
   FEFFER HL, 1985, SPINE, V10, P287, DOI 10.1097/00007632-198504000-00018
   Fischgrund JS, 1997, SPINE, V22, P2807, DOI 10.1097/00007632-199712150-00003
   FOX EL, 1996, HARV NEGOT L REV, V1, P85
   GARFIN SR, 1990, SPINE, V1, P110
   Gelalis ID, 1998, ORTHOP CLIN N AM, V29, P829, DOI 10.1016/S0030-5898(05)70051-1
   GOODKIN R, 1995, SURG NEUROL, V43, P4, DOI 10.1016/0090-3019(95)80031-B
   GROB D, 1995, J BONE JOINT SURG AM, V77A, P1036, DOI 10.2106/00004623-199507000-00009
   HAGEN R, 1977, ACTA ORTHOP SCAND, V48, P41, DOI 10.3109/17453677708985109
   HERKOWITZ HN, 1991, J BONE JOINT SURG AM, V73A, P802, DOI 10.2106/00004623-199173060-00002
   HERKOWITZ HN, 1995, SPINE, V20, P1084, DOI 10.1097/00007632-199505000-00018
   HERNO A, 1993, SPINE, V18, P1471
   HERRON LD, 1983, SPINE, V8, P86, DOI 10.1097/00007632-198301000-00015
   HILDIBRAND AS, 1999, J AM ACAD ORTHOP SUR, V7, P239
   Hoogmartens M, 1987, Acta Orthop Belg, V53, P409
   JALOVAARA P, 1989, ANN CHIR GYNAECOL FE, V78, P304
   JOHNSSON KE, 1992, CLIN ORTHOP RELAT R, V279, P82
   JONES AAM, 1989, SPINE, V14, P443, DOI 10.1097/00007632-198904000-00021
   Kalbarczyk A, 1998, ACTA NEUROCHIR, V140, P637, DOI 10.1007/s007010050155
   Katz JN, 1997, SPINE, V22, P1123, DOI 10.1097/00007632-199705150-00012
   KATZ JN, 1995, SPINE, V20, P1155, DOI 10.1097/00007632-199505150-00008
   KATZ JN, 1991, J BONE JOINT SURG AM, V73A, P809, DOI 10.2106/00004623-199173060-00003
   KEN YH, 1983, ORTHOP CLIN N AM, V14, P491
   KIRKALDY-WILLIS W H, 1978, Spine, V3, P319, DOI 10.1097/00007632-197812000-00004
   KITCHEL SH, 1989, J BONE JOINT SURG AM, V71A, P984, DOI 10.2106/00004623-198971070-00004
   LAUS M, 1992, Chirurgia degli Organi di Movimento, V77, P65
   LEE KS, 1992, NEUROSURGERY, V30, P111, DOI 10.1227/00006123-199201000-00020
   LIPSON SJ, 1988, RHEUM DIS CLIN N AM, V14, P613
   LOMBARDI JS, 1985, SPINE, V10, P821, DOI 10.1097/00007632-198511000-00008
   Mackay DC, 1998, BRIT J NEUROSURG, V12, P556, DOI 10.1080/02688699844420
   MACNAB I, 1971, J BONE JOINT SURG AM, VA 53, P891, DOI 10.2106/00004623-197153050-00004
   MACNAB I, 1950, J BONE JOINT SURG BR, V32, P325, DOI 10.1302/0301-620X.32B3.325
   McCulloch JA, 1998, SPINE, V23, P2243, DOI 10.1097/00007632-199810150-00020
   MODIC MT, 1986, AM J ROENTGENOL, V147, P757, DOI 10.2214/ajr.147.4.757
   NASCA RJ, 1987, SPINE, V12, P809, DOI 10.1097/00007632-198710000-00019
   NISHI S, 1995, SPINE, V20, P2576, DOI 10.1097/00007632-199512000-00020
   Parizek J, 1989, Cas Lek Cesk, V128, P682
   Park YK, 1998, NEUROSURGERY, V42, P813, DOI 10.1097/00006123-199804000-00076
   PORTER RW, 1993, ACTA ORTHOP SCAND, V64, P64, DOI 10.3109/17453679309160121
   POSTACCHINI F, 1992, J BONE JOINT SURG BR, V74, P862, DOI 10.1302/0301-620X.74B6.1447247
   ROBERSON GH, 1973, RADIOLOGY, V107, P89, DOI 10.1148/107.1.89
   ROSENBERG NJ, 1975, J BONE JOINT SURG AM, VA 57, P467, DOI 10.2106/00004623-197557040-00004
   Sanderson PL, 1996, SPINE, V21, P1352, DOI 10.1097/00007632-199606010-00015
   SELBY DK, 1990, NEUROLOGICAL SURG, P2785
   Sheehan JM, 1997, NEUROSURGERY, V41, P308, DOI 10.1097/00006123-199707000-00057
   SHENKIN HA, 1979, J NEUROSURG, V50, P45, DOI 10.3171/jns.1979.50.1.0045
   SIMMONS ED, 1992, SPINE, V17, pS117, DOI 10.1097/00007632-199206001-00009
   SIMMONS EH, 1988, CLIN ORTHOP RELAT R, P180
   SPENGLER DM, 1987, J BONE JOINT SURG AM, V69A, P305, DOI 10.2106/00004623-198769020-00027
   STROMQVIST B, 1993, ACTA ORTHOP SCAND, V64, P87, DOI 10.3109/17453679309160130
   SWANSON HS, 1947, J NEUROSURG, V4, P530, DOI 10.3171/jns.1947.4.6.0530
   TEPLICK JG, 1983, AM J NEURORADIOL, V4, P179
   VAQUERO J, 1993, ACTA NEUROCHIR, V120, P159, DOI 10.1007/BF02112036
   Vitaz TW, 1999, J NEUROSURG, V91, P181, DOI 10.3171/spi.1999.91.2.0181
   WEST JL, 1991, SPINE, V16, P576, DOI 10.1097/00007632-199105000-00016
   WIESEL SW, 1984, SPINE, V9, P549, DOI 10.1097/00007632-198409000-00003
   Younger E M, 1989, J Orthop Trauma, V3, P192, DOI 10.1097/00005131-198909000-00002
   YUAN HA, 1994, SPINE, V19, pS2279
   ZDEBLICK TA, 1993, SPINE, V18, P983, DOI 10.1097/00007632-199306150-00006
NR 74
TC 16
Z9 16
U1 0
U2 1
PU LIPPINCOTT WILLIAMS & WILKINS
PI PHILADELPHIA
PA TWO COMMERCE SQ, 2001 MARKET ST, PHILADELPHIA, PA 19103 USA
SN 0009-921X
EI 1528-1132
J9 CLIN ORTHOP RELAT R
JI Clin. Orthop. Rel. Res.
PD MAR
PY 2001
IS 384
BP 61
EP 74
PG 14
WC Orthopedics; Surgery
WE Science Citation Index Expanded (SCI-EXPANDED)
SC Orthopedics; Surgery
GA 407MK
UT WOS:000167275200009
PM 11249181
DA 2022-11-02
ER

PT J
AU Gong, K
   Wang, Z
   Luo, ZJ
AF Gong, Kai
   Wang, Zhe
   Luo, Zhuojing
TI Reduction and transforaminal lumbar interbody fusion with posterior
   fixation versus transsacral cage fusion in situ with posterior fixation
   in the treatment of Grade 2 adult isthmic spondylolisthesis in the
   lumbosacral spine Clinical article
SO JOURNAL OF NEUROSURGERY-SPINE
LA English
DT Article
DE transsacral cage; transforaminal lumbar interbody fusion; Grade 2
   isthmic spondylolisthesis; reduction; lumbosacral spine
ID SURGICAL-TREATMENT
AB Object. In situ transsacral fusion in the treatment of low-grade isthmic spondylolisthesis has rarely been reported. The authors treated 13 cases of L-5 Grade 2 isthmic spondylolisthesis associated with collapsed disc space and osteoporosis by using transsacral fusion and fixation, and compared its clinical and radiological outcomes with the results of transforaminal lumbar interbody fusion (TLIF) and instrumental reduction in 21 patients.
   Methods. The authors retrospectively analyzed 21 patients in Group A who were treated with reduction and TLIF, and 13 patients in Group B who were treated with transsacral cage fusion. Oswestry Disability Index and visual analog scale scores of back and leg pain were used to evaluate clinical outcomes. Radiological parameters for assessment included the percentage of slippage, whole lumbar lordosis, and lumbosacral angle. Operative data, fusion rate, and perioperative complications were recorded as well.
   Results. The mean operation time and blood loss in Group B was less than that in Group A. Both groups realized good recovery from previous symptoms. The decrease in back and leg pain after surgery was significant within each group, without much difference between the 2 groups. No significant differences were found in lumbosacral angle, whole lumbar lordosis, visual analog scale score, and Oswestry Disability Index score between the 2 groups after surgery. The solid fusion rate was 95.2% in Group A and 92.3% in Group B. In Group A, 2 patients suffered from graft site pain, 1 had a superficial infection, and 1 had screw loosening; in Group B, dural tears were found in 2 patients, transient S-1 paresthesia in 2, and extensor hallucis longus muscle weakness in 1.
   Conclusions. For patients with a collapsed disc space and poor bone quality, posterior in situ transsacral cage fusion may be used as an alternative to the TLIF procedure. The short-term clinical and radiological outcomes in the transsacral cage group were comparable with those in the TLIF group, although with a relatively higher neurological complication rate. (DOI: 10.3171/2010.3.SPINE09560)
C1 [Gong, Kai; Wang, Zhe; Luo, Zhuojing] Fourth Mil Med Univ, Inst Orthopaed, Xijing Hosp, Xian 710032, Shaanxi, Peoples R China.
RP Luo, ZJ (通讯作者)，Fourth Mil Med Univ, Dept Orthopaed, Inst Orthopaed & Traumatol PLA China, Xijing Hosp, 15 W Changle Rd, Xian 710032, Peoples R China.
EM luozjspine@yahoo.cn
CR AMUSO SJ, 1970, J BONE JOINT SURG AM, VA 52, P529, DOI 10.2106/00004623-197052030-00011
   BAKER JK, 1993, SPINE, V18, P2227, DOI 10.1097/00007632-199311000-00014
   Briggs M, 1999, J PAIN SYMPTOM MANAG, V18, P438, DOI 10.1016/S0885-3924(99)00092-5
   Christensen FB, 1997, INT ORTHOP, V21, P176, DOI 10.1007/s002640050145
   Cunningham BW, 2002, CLIN ORTHOP RELAT R, P73
   Dubousset J, 1997, CLIN ORTHOP RELAT R, P77
   Fairbank J C, 1980, Physiotherapy, V66, P271
   Fischgrund JS, 1997, SPINE, V22, P2807, DOI 10.1097/00007632-199712150-00003
   HALVORSON TL, 1994, SPINE, V19, P2415, DOI 10.1097/00007632-199411000-00008
   Hanson DS, 2002, SPINE, V27, P1982, DOI 10.1097/00007632-200209150-00005
   Humphreys SC, 2001, SPINE, V26, P567
   Kuklo TR, 2001, SPINE, V26, P1976, DOI 10.1097/00007632-200109150-00007
   Kwon BK, 2005, SPINE, V30, pS35, DOI 10.1097/01.brs.0000155561.70727.20
   Lauber S, 2006, SPINE, V31, P1693, DOI 10.1097/01.brs.0000224530.08481.4e
   Lee DY, 2008, J NEUROSURG-SPINE, V9, P137, DOI 10.3171/SPI/2008/9/8/137
   MetzStavenhagen P, 1997, ORTHOPADE, V26, P796, DOI 10.1007/PL00003443
   Meyerding HW, 1943, J BONE JOINT SURG, V25, P65
   MONTGOMERY D, 2003, SCOL RES SOC PREM CO
   PARK SC, 2002, SPINE J, V2, P24
   Peng Chan Wearn Benedict, 2009, Spine (Phila Pa 1976), V34, P1385, DOI 10.1097/BRS.0b013e3181a4e3be
   SCHLEGEL KF, 1985, CLIN ORTHOP RELAT R, P115
   TAILLARD W, 1954, Acta Orthop Scand, V24, P115
   WILTSE LL, 1983, J BONE JOINT SURG AM, V65, P768, DOI 10.2106/00004623-198365060-00007
   Xu H, 2009, J NEUROSURG-SPINE, V10, P496, DOI 10.3171/2009.2.SPINE08623
NR 24
TC 20
Z9 22
U1 1
U2 5
PU AMER ASSOC NEUROLOGICAL SURGEONS
PI ROLLING MEADOWS
PA 5550 MEADOWBROOK DRIVE, ROLLING MEADOWS, IL 60008 USA
SN 1547-5654
J9 J NEUROSURG-SPINE
JI J. Neurosurg.-Spine
PD SEP
PY 2010
VL 13
IS 3
BP 394
EP 400
DI 10.3171/2010.3.SPINE09560
PG 7
WC Clinical Neurology; Surgery
WE Science Citation Index Expanded (SCI-EXPANDED)
SC Neurosciences & Neurology; Surgery
GA 641FS
UT WOS:000281110800018
PM 20809736
DA 2022-11-02
ER

PT J
AU Horduna, M
   Legaye, J
AF Horduna, M.
   Legaye, J.
TI Influence of the sagittal anatomy of the pelvis on the intercrestal line
   position
SO EUROPEAN JOURNAL OF ANAESTHESIOLOGY
LA English
DT Article
DE anaesthesia conduction; spinal anaesthesia; pelvis; anatomy
ID STANDING LATERAL RADIOGRAPHS; ADULT VOLUNTEERS; LUMBAR PUNCTURE;
   TUFFIERS LINE; INTERSPACE; ANESTHESIA; ALIGNMENT; ACCURACY; LEVEL; SPINE
AB Background and objective: The line joining the two iliac crests is classically regarded as the anatomical landmark determining the inter-vertebral space L4-L5 for the spinal punctures. Its variability has been reported but never related to predictive clinical anatomic factors identifying patients groups in which there is increased risk of miscalculation of the spinal level. Methods: Two sagittal pelvic anatomical angles, called 'pelvic incidence' and 'pelvic lordosis' were measured on lateral X-rays of the pelvis of 132 normal individuals and 49 spondylolysis patients. The values were compared with the sagittal projection of the intercrestal line on the discovertebral lumbar structures. Results: A strict relation was observed between this projection of the intercrestal line and the sagittal pelvic anatomical angles. The greater the pelvic incidence, the higher the intercrestal line was projected, all the more in patients with spondylolysis with a listhesis or a disc narrowing. Conclusions: The relation between the pelvic sagittal angles and the intercrestal line projection explains the variability described for this anatomical landmark. It implies precautions minimizing neurological risk in the case of a puncture carried out more cranially than expected, particularly for high values of pelvic incidence occurring in spinal pathologies such as spondylolysis, in the elderly or in the obese patients. In these cases, we recommend the use of spinal imaging during the procedure to assist selection of the desired insertion level.
C1 [Legaye, J.] Univ Hosp UCL Mont Godinne, Dept Orthopaed Surg, B-5530 Yvoir, Belgium.
   [Horduna, M.] Univ Hosp Amiens, Dept Anaesthesia, Amiens, France.
RP Legaye, J (通讯作者)，Univ Hosp UCL Mont Godinne, Dept Orthopaed Surg, B-5530 Yvoir, Belgium.
EM jean.legaye@orto.ucl.ac.be
CR Broadbent CR, 2000, ANAESTHESIA, V55, P1122, DOI 10.1046/j.1365-2044.2000.01547-4.x
   Chin Kingsley R, 2006, Spine J, V6, P185, DOI 10.1016/j.spinee.2005.07.002
   Evans RW, 1998, NEUROL CLIN, V16, P83, DOI 10.1016/S0733-8619(05)70368-6
   IEVINS FA, 1991, BRIT J ANAESTH, V66, P381, DOI 10.1093/bja/66.3.381
   Jackson RP, 2000, SPINE, V25, P2808, DOI 10.1097/00007632-200011010-00014
   Jackson RP, 1998, SPINE, V23, P1750, DOI 10.1097/00007632-199808150-00008
   Kim JT, 2003, ANESTHESIOLOGY, V99, P1359, DOI 10.1097/00000542-200312000-00018
   Kim JT, 2003, REGION ANESTH PAIN M, V28, P509, DOI 10.1016/j.rapm.2003.08.027
   KUBOTA Y, 1992, ANESTH ANALG, V74, P939, DOI 10.1213/00000539-199206000-00043
   Legaye J, 1998, Eur Spine J, V7, P99, DOI 10.1007/s005860050038
   Lirk P, 2004, ACTA ANAESTH SCAND, V48, P347, DOI 10.1111/j.0001-5172.2004.0315.x
   Parry H, 2001, ANAESTHESIA, V56, P290, DOI 10.1046/j.1365-2044.2001.01918-25.x
   Render CA, 1996, ANAESTHESIA, V51, P1070, DOI 10.1111/j.1365-2044.1996.tb15009.x
   Roussouly P, 2005, SPINE, V30, P346, DOI 10.1097/01.brs.0000152379.54463.65
   Shiraishi Naoki, 2006, Okajimas Folia Anatomica Japonica, V82, P111, DOI 10.2535/ofaj.82.111
   VANGESSEL EF, 1993, ANESTH ANALG, V76, P1004
   Walsh JC, 2006, EUR J ORTHOP SURG TR, V16, P203
NR 17
TC 12
Z9 13
U1 0
U2 1
PU LIPPINCOTT WILLIAMS & WILKINS
PI PHILADELPHIA
PA 530 WALNUT ST, PHILADELPHIA, PA 19106-3621 USA
SN 0265-0215
J9 EUR J ANAESTH
JI Eur. J. Anaesth.
PD MAR
PY 2008
VL 25
IS 3
BP 200
EP 205
DI 10.1017/S0265021507002803
PG 6
WC Anesthesiology
WE Science Citation Index Expanded (SCI-EXPANDED)
SC Anesthesiology
GA 271QD
UT WOS:000253802900005
PM 17953791
DA 2022-11-02
ER

PT J
AU Murthy, NS
AF Murthy, Naveen S.
TI Imaging of Stress Fractures of the Spine
SO RADIOLOGIC CLINICS OF NORTH AMERICA
LA English
DT Article
DE Stress fracture; Insufficiency fracture; Vertebral body; Pars
   interarticularis; Pedicle; Sacrum
ID OSTEOPOROTIC VERTEBRAL FRACTURES; SACRAL INSUFFICIENCY FRACTURE;
   OF-THE-LITERATURE; PARS INTERARTICULARIS; LUMBAR SPONDYLOLYSIS;
   COMPUTED-TOMOGRAPHY; COMPRESSION FRACTURES; CERVICAL SPONDYLOLYSIS;
   BACK-PAIN; PEDICLE
AB Back pain caused by stress fractures, fatigue, or insufficiency, affects varied patient populations based on the level of physical activity and bone mineral density. Stress fractures may involve the vertebral body, pars interarticularis, and the pedicle; often overlooked are stress fractures of the sacrum or bony pelvis, which can mimic pain of spinal origin and delay diagnosis. The choice of optimal imaging (radiographs, nuclear medicine, magnetic resonance imaging, and computed tomography) also depends on the patient population under study and the clinically suspected diagnosis. The diagnosis typically determines which imaging modality is best to follow healing or progression.
C1 Mayo Clin, Div Musculoskeletal Radiol, Dept Radiol, Rochester, MN 55905 USA.
RP Murthy, NS (通讯作者)，Mayo Clin, Div Musculoskeletal Radiol, Dept Radiol, 200 1st St SW,Charlton 2-290, Rochester, MN 55905 USA.
EM murthy.naveen@mayo.edu
CR Adams MA, 2006, J BONE MINER RES, V21, P1409, DOI 10.1359/JBMR.060609
   Ahn PG, 2010, SPINE, V35, pE80, DOI 10.1097/BRS.0b013e3181b95dea
   Amari R, 2009, ARCH ORTHOP TRAUM SU, V129, P397, DOI 10.1007/s00402-008-0685-8
   AMATO M, 1984, RADIOLOGY, V153, P627, DOI 10.1148/radiology.153.3.6494460
   ARAKI T, 1992, SPINE, V17, P1424, DOI 10.1097/00007632-199211000-00028
   Baur A, 2002, RADIOLOGY, V225, P730, DOI 10.1148/radiol.2253011413
   BELLAH RD, 1991, RADIOLOGY, V180, P509, DOI 10.1148/radiology.180.2.1829845
   Beutler WJ, 2003, SPINE, V28, P1027, DOI 10.1097/00007632-200305150-00014
   Blake SP, 2004, BRIT J RADIOL, V77, P891, DOI 10.1259/bjr/81974373
   BODEN SD, 1990, SPINE, V15, P571, DOI 10.1097/00007632-199006000-00026
   Borg B, 2011, AM J NEURORADIOL, V32, P1624, DOI 10.3174/ajnr.A2588
   Burge R, 2007, J BONE MINER RES, V22, P465, DOI 10.1359/JBMR.061113
   Cabarrus MC, 2008, AM J ROENTGENOL, V191, P995, DOI 10.2214/AJR.07.3714
   Campbell RSD, 2005, SKELETAL RADIOL, V34, P63, DOI 10.1007/s00256-004-0878-3
   Chen YJ, 2011, AM J NEURORADIOL, V32, P121, DOI 10.3174/ajnr.A2233
   Cho WI, 2011, J NEUROSURG-SPINE, V14, P177, DOI 10.3171/2010.10.SPINE10175
   COLLIER BD, 1985, RADIOLOGY, V154, P207, DOI 10.1148/radiology.154.1.3155479
   COOK DJ, 1993, ARTHRITIS RHEUM, V36, P750, DOI 10.1002/art.1780360603
   COOPER C, 1992, J BONE MINER RES, V7, P221, DOI 10.1002/jbmr.5650070214
   COOPER KL, 1985, RADIOLOGY, V156, P15, DOI 10.1148/radiology.156.1.4001403
   DESMET AA, 1985, AM J ROENTGENOL, V145, P601, DOI 10.2214/ajr.145.3.601
   Dunn AJ, 2008, SKELETAL RADIOL, V37, P443, DOI 10.1007/s00256-008-0449-0
   FORSBERG DA, 1990, AM J ROENTGENOL, V154, P751, DOI 10.2214/ajr.154.4.2107670
   Fujii K, 2004, J BONE JOINT SURG BR, V86B, P225, DOI 10.1302/0301-620X.86B2.14339
   Fujii M, 2005, CLIN NUCL MED, V30, P165, DOI 10.1097/00003072-200503000-00004
   Ganiyusufoglu AK, 2010, CLIN RADIOL, V65, P902, DOI 10.1016/j.crad.2010.06.011
   GENANT HK, 1993, J BONE MINER RES, V8, P1137, DOI 10.1002/jbmr.5650080915
   Gregory PL, 2004, EUR SPINE J, V13, P503, DOI 10.1007/s00586-004-0696-2
   Hanley EN, 1995, SPINE, V20, pS143
   Hollenberg GM, 2002, SPINE, V27, P181, DOI 10.1097/00007632-200201150-00012
   Hu SS, 2008, J BONE JOINT SURG AM, V90A, P656
   HW Meyerding, 1932, SURG GYNECOL OBSTET, V54, P371
   JOHNSON DW, 1989, AM J ROENTGENOL, V152, P327, DOI 10.2214/ajr.152.2.327
   Khoo MMY, 2011, SKELETAL RADIOL, V40, P665, DOI 10.1007/s00256-011-1106-6
   Kim JH, 2010, ASIAN SPINE J, V4, P89, DOI 10.4184/asj.2010.4.2.89
   Knobloch K, 2007, ARCH ORTHOP TRAUM SU, V127, P809, DOI 10.1007/s00402-006-0201-y
   Leone A, 2007, RADIOLOGY, V245, P62, DOI 10.1148/radiol.2451051359
   Leone A, 2011, SKELETAL RADIOL, V40, P683, DOI 10.1007/s00256-010-0942-0
   Lindsay R, 2001, JAMA-J AM MED ASSOC, V285, P320, DOI 10.1001/jama.285.3.320
   Link TM, 2005, EUR RADIOL, V15, P1521, DOI 10.1007/s00330-005-2773-2
   Linn J, 2009, SPINE, V34, pE88, DOI 10.1097/BRS.0b013e318193ca06
   Lyders EM, 2010, AM J NEURORADIOL, V31, P201, DOI 10.3174/ajnr.A1666
   MALDAGUE BE, 1976, RADIOLOGY, V121, P567, DOI 10.1148/121.3.567
   Masharawi YM, 2007, SPINE, V32, pE176, DOI 10.1097/01.brs.0000257565.41856.0f
   Mettler FA, 2008, RADIOLOGY, V248, P254, DOI 10.1148/radiol.2481071451
   Moulopoulos LA, 1996, JMRI-J MAGN RESON IM, V6, P667, DOI 10.1002/jmri.1880060416
   Nevitt MC, 1998, ANN INTERN MED, V128, P793, DOI 10.7326/0003-4819-128-10-199805150-00001
   Otte MT, 1997, SKELETAL RADIOL, V26, P279, DOI 10.1007/s002560050235
   Peh WCG, 1996, RADIOGRAPHICS, V16, P335, DOI 10.1148/radiographics.16.2.8966291
   Pham T, 2005, SPINE, V30, P2430, DOI 10.1097/01.brs.0000184303.86932.77
   Ragab Y, 2009, EUR J RADIOL, V72, P125, DOI 10.1016/j.ejrad.2008.06.019
   RAVICHANDRAN G, 1980, AM J ROENTGENOL, V134, P113, DOI 10.2214/ajr.134.1.113
   ROCHE MB, 1951, ANAT REC, V109, P233, DOI 10.1002/ar.1091090207
   ROSSI F, 1990, J SPORT MED PHYS FIT, V30, P450
   Rossi F, 1994, Radiol Med, V87, P397
   RYAN PJ, 1994, RADIOLOGY, V190, P669, DOI 10.1148/radiology.190.3.8115608
   Sairyo K, 2006, SPINE, V31, P206, DOI 10.1097/01.brs.0000195161.60549.67
   Sairyo K, 2005, AM J SPORT MED, V33, P583, DOI 10.1177/0363546504269035
   Sakai T, 2010, J ORTHOP SCI, V15, P281, DOI 10.1007/s00776-010-1454-4
   Sakai T, 2010, SPINE, V35, pE641, DOI 10.1097/BRS.0b013e3181c9f2a2
   Sakai T, 2009, SPINE, V34, P2346, DOI 10.1097/BRS.0b013e3181b4abbe
   Schlaich C, 1998, OSTEOPOROSIS INT, V8, P261, DOI 10.1007/s001980050063
   Singh K, 2007, SKELETAL RADIOL, V36, P1147, DOI 10.1007/s00256-007-0383-6
   Spiegl UJA, 2009, EUR SPINE J, V18, P1287, DOI 10.1007/s00586-009-1045-2
   TRAUGHBER PD, 1991, J COMPUT ASSIST TOMO, V15, P338, DOI 10.1097/00004728-199103000-00033
   Ulmer JL, 1997, AM J ROENTGENOL, V169, P233, DOI 10.2214/ajr.169.1.9207531
   Ward CV, 2007, SPINE, V32, pE85, DOI 10.1097/01.brs.0000252200.66545.43
   WEBER M, 1993, SPINE, V18, P2507, DOI 10.1097/00007632-199312000-00021
   White JH, 2003, CLIN RADIOL, V58, P914, DOI 10.1016/S0009-9260(03)00270-8
   WU CY, 1995, OSTEOPOROSIS INT, V5, P354, DOI 10.1007/BF01622258
   Zhao FD, 2009, BONE, V44, P372, DOI 10.1016/j.bone.2008.10.048
   Zukotynski K, 2010, J ORTHOP SURG RES, V5, DOI 10.1186/1749-799X-5-13
NR 72
TC 15
Z9 18
U1 0
U2 11
PU W B SAUNDERS CO-ELSEVIER INC
PI PHILADELPHIA
PA 1600 JOHN F KENNEDY BOULEVARD, STE 1800, PHILADELPHIA, PA 19103-2899 USA
SN 0033-8389
J9 RADIOL CLIN N AM
JI Radiol. Clin. N. Am.
PD JUL
PY 2012
VL 50
IS 4
BP 799
EP +
DI 10.1016/j.rcl.2012.04.009
PG 24
WC Radiology, Nuclear Medicine & Medical Imaging
WE Science Citation Index Expanded (SCI-EXPANDED)
SC Radiology, Nuclear Medicine & Medical Imaging
GA 972BG
UT WOS:000306250900013
PM 22643396
DA 2022-11-02
ER

PT J
AU VIRTA, L
   RONNEMAA, T
AF VIRTA, L
   RONNEMAA, T
TI THE ASSOCIATION OF MILD-MODERATE ISTHMIC LUMBAR SPONDYLOLISTHESIS AND
   LOW-BACK-PAIN IN MIDDLE-AGED PATIENTS IS WEAK AND IT ONLY OCCURS IN
   WOMEN
SO SPINE
LA English
DT Article
DE ADULT; LOW BACK
AB This article reports on a cohort-like study of 20 women and 26 men with spondylolisthesis derived from a population of 1147 randomly selected 45-64-year-old subjects against sex-matched control subjects derived from the same source. Seventy-five percent of the spondylolisthetic subjects belonged to Meyerding class I representing mild slip. Low back symptoms during the previous day were more prevalent in women with spondylolisthesis than in control subjects (risk ratio was 7.0; 95% confidence interval 1.4-35.7), and the back pain index was higher (P = 0.028). No significant differences were seen between the groups of men in back symptoms. The use of healthcare facilities and the proportion of subjects receiving invalidity pension because of low back disease did not show any differences between the study groups of either sex. In subjects with spondylolisthesis the degree of vertebral body slip was associated with degeneration of the olisthetic intervertebral disc (P = 0.003), but it was not associated with increased occurrence of back symptoms or pain index. These data suggest that mild-moderate spondylolisthesis detected by chance in a middle-aged population does not predispose to more disabling back pain than back problems experienced by those without spondylolisthesis. However, women with spondylolisthesis have mild back symptoms more often than control subjects, suggesting that in clinical practice and future studies the sex of the patient should be considered in the evaluation of the importance of radiologic spondylolisthesis.
RP VIRTA, L (通讯作者)，SOCIAL INSURANCE INST,REHABIL RES CTR,PELTOLANTIE 3,SF-20720 TURKU,FINLAND.
OI Virta, Lauri/0000-0001-6909-3178
NR 0
TC 16
Z9 16
U1 0
U2 0
PU LIPPINCOTT-RAVEN PUBL
PI PHILADELPHIA
PA 227 EAST WASHINGTON SQ, PHILADELPHIA, PA 19106
SN 0362-2436
J9 SPINE
JI SPINE
PD SEP 1
PY 1993
VL 18
IS 11
BP 1496
EP 1503
PG 8
WC Clinical Neurology; Orthopedics
WE Science Citation Index Expanded (SCI-EXPANDED)
SC Neurosciences & Neurology; Orthopedics
GA LX378
UT WOS:A1993LX37800014
PM 8235822
DA 2022-11-02
ER

PT J
AU Wood, KB
   Fritzell, P
   Dettori, JR
   Hashimoto, R
   Lund, T
   Shaffrey, C
AF Wood, Kirkham B.
   Fritzell, Peter
   Dettori, Joseph R.
   Hashimoto, Robin
   Lund, Teija
   Shaffrey, Chris
TI Effectiveness of Spinal Fusion Versus Structured Rehabilitation in
   Chronic Low Back Pain Patients With and Without Isthmic
   Spondylolisthesis A Systematic Review
SO SPINE
LA English
DT Article
DE fusion; heterogeneity of treatment effect; isthmic spondylolisthesis;
   low back pain; rehabilitation
ID RANDOMIZED CONTROLLED-TRIAL; LUMBAR FUSION; POSTEROLATERAL FUSION;
   NONSURGICAL TREATMENT; MANAGEMENT; SURGERY; DISC; CLASSIFICATION;
   OUTCOMES; WINNER
AB Study Design. Systematic review.
   Objective. To determine if the presence of isthmic spondylolisthesis modifies the effect of treatment (fusion vs. multidimensional supervised rehabilitation) in patients with chronic low back pain (CLBP).
   Summary of Background Data. Results of spinal surgery for CLBP are variable. It is unclear whether patients with CLBP and isthmic spondylolisthesis have more success with surgery versus a multidimensional supervised rehabilitation program when compared with those with CLBP but without spondylolisthesis.
   Methods. A systematic search was conducted in MEDLINE and the Cochrane Collaboration Library for articles published through January 2011. Randomized controlled trials (RCTs) were included that compared spine fusion versus multidimensional supervised rehabilitation in patients with and without isthmic spondylolisthesis. Standardized mean differences (SMDs) and risk differences were calculated for common outcomes, and then compared to determine potential heterogeneity of treatment effect. The final strength of the body of literature was expressed as "high," "moderate," or "low" confidence that the evidence reflects the true effect.
   Results. No studies were found that directly compared the two subgroups. Three RCTs compared fusion with supervised nonoperative care in patients with CLBP without isthmic spondylolisthesis; one RCT evaluated these treatments in patients with isthmic spondylolisthesis. There were study differences in patient characteristics, type of fusion, the nature of the rehabilitation, outcomes assessed, and length of follow-up. The SMDs for pain in favor of fusion were modest at 2 years for those without isthmic spondylolisthesis, but large in favor of fusion for those with isthmic spondylolisthesis compared with rehabilitation. Similarly, the SMDs for function in patients without isthmic spondylolisthesis compared with rehabilitation was small at 2 years, but appreciably higher in favor of fusion in patients with isthmic spondylolisthesis.
   Conclusion. The overall strength of evidence evaluating whether the presence of isthmic spondylolisthesis modifies the effect of fusion compared with rehabilitation patients with CLBP is "low." Fusion should be considered for patients with low back pain and isthmic spondylolisthesis who have failed nonoperative treatment.
   Clinical Recommendations. We recommend considering fusion for patients with isthmic spondylolisthesis and lower back pain who have failed nonoperative treatment. Recommendation: Weak.
C1 [Wood, Kirkham B.] Harvard Univ, Sch Med, Boston, MA 02114 USA.
   [Wood, Kirkham B.] Massachusetts Gen Hosp, Spine Serv, Boston, MA 02114 USA.
   [Fritzell, Peter] Falun Cent Hosp, Clin Res Ctr, Dept Orthoped Surg, Falun, Sweden.
   [Dettori, Joseph R.; Hashimoto, Robin] Spectrum Res Inc, Tacoma, WA USA.
   [Lund, Teija] ORTON Orthopaed Hosp, Invalid Fdn, Helsinki, Finland.
   [Shaffrey, Chris] Univ Virginia, Sch Med, Charlottesville, VA 22908 USA.
RP Wood, KB (通讯作者)，Harvard Univ, Sch Med, 55 Fruit St,Gray 502, Boston, MA 02114 USA.
EM kbwood@partners.org
RI Lund, Teija/AAA-3107-2020
OI Fritzell, Peter/0000-0002-2043-6376; Lund, Teija/0000-0001-9519-9355
FU AOSpine North America
FX AOSpine North America and Foundation funds were received to support this
   work. No benefits in any form have been or will be received from a
   commercial party related directly or indirectly to the subject of this
   manuscript.
CR [Anonymous], 2005, STAT STAT SOFTW REL
   Bentsen SB, 2008, J CLIN NURS, V17, P153, DOI 10.1111/j.1365-2702.2007.02234.x
   Bentsen SB, 2008, J CLIN NURS, V17, P2061, DOI 10.1111/j.1365-2702.2008.02232.x
   Brox JI, 2003, SPINE, V28, P1913
   Carragee EJ, 2006, SPINE, V31, P2115, DOI 10.1097/01.brs.0000231436.30262.dd
   Carragee EJ, 2009, SPINE, V34, P2338, DOI 10.1097/BRS.0b013e3181ab5432
   COSTE J, 1992, SPINE, V17, P1028, DOI 10.1097/00007632-199209000-00004
   Deguchi M, 1998, J SPINAL DISORD, V11, P459
   DELITTO A, 1995, PHYS THER, V75, P470, DOI 10.1093/ptj/75.6.470
   DELITTO A, 1995, PHYS THER, V75, P488, DOI 10.1093/ptj/75.6.488
   Deyo RA, 2005, SPINE, V30, P1441, DOI 10.1097/01.brs.0000166503.37969.8a
   Ekman P, 2007, SPINE, V32, P2178, DOI 10.1097/BRS.0b013e31814b1bd8
   Ekman Per, 2005, Spine J, V5, P36, DOI 10.1016/j.spinee.2004.05.249
   Fairbank J, 2005, BMJ-BRIT MED J, V330, P1233, DOI 10.1136/bmj.38441.620417.8F
   Fritzell P, 2001, SPINE, V26, P2521, DOI 10.1097/00007632-200112010-00002
   Fritzell P, 2001, SPINE, V26, P2533, DOI 10.1097/00007632-200112010-00004
   Furlan A D, 2001, Spine (Phila Pa 1976), V26, pE155, DOI 10.1097/00007632-200104010-00018
   Greenough CG, 1998, SPINE, V23, P479, DOI 10.1097/00007632-199802150-00015
   Haigh R, 1999, CLIN REHABIL, V13, P63, DOI 10.1191/026921599678132587
   Hall H, 2009, SPINE J, V9, P648, DOI 10.1016/j.spinee.2009.04.017
   JURATLI SM, 2006, SPINE, V31, P2715, DOI DOI 10.1097/01.BRS.0000244589.13674.11
   Kravitz RL, 2004, MILBANK Q, V82, P661, DOI 10.1111/j.0887-378X.2004.00327.x
   Mirza SK, 2007, SPINE, V32, P816, DOI 10.1097/01.brs.0000259225.37454.38
   Moller H, 2000, SPINE, V25, P1711, DOI 10.1097/00007632-200007010-00016
   Norvell DC, 2011, SPINE, V36, pS10, DOI 10.1097/BRS.0b013e31822ef8ee
   Ohtori S, 2011, SPINE, V36, P347, DOI 10.1097/BRS.0b013e3181d0c944
   Suratwala SJ, 2009, SPINE, V34, pE351, DOI 10.1097/BRS.0b013e31819b33f8
   TURNER JA, 1992, JAMA-J AM MED ASSOC, V268, P907, DOI 10.1001/jama.268.7.907
   vanTulder MW, 1997, SPINE, V22, P2128, DOI 10.1097/00007632-199709150-00012
   vanTulder MW, 1997, SPINE, V22, P76, DOI 10.1097/00007632-199701010-00013
   Wright JG, 2003, J BONE JOINT SURG AM, V85A, P1, DOI 10.2106/00004623-200301000-00001
NR 31
TC 18
Z9 19
U1 0
U2 13
PU LIPPINCOTT WILLIAMS & WILKINS
PI PHILADELPHIA
PA TWO COMMERCE SQ, 2001 MARKET ST, PHILADELPHIA, PA 19103 USA
SN 0362-2436
EI 1528-1159
J9 SPINE
JI SPINE
PD OCT 1
PY 2011
VL 36
IS 21
SU S
BP S110
EP S119
DI 10.1097/BRS.0b013e31822ef8c5
PG 10
WC Clinical Neurology; Orthopedics
WE Science Citation Index Expanded (SCI-EXPANDED)
SC Neurosciences & Neurology; Orthopedics
GA 835WN
UT WOS:000296067700010
PM 21952183
DA 2022-11-02
ER

PT J
AU Anekstein, Y
   Smorgick, Y
   Lotan, R
   Agar, G
   Shalmon, E
   Floman, Y
   Mirovsky, Y
AF Anekstein, Yoram
   Smorgick, Yossi
   Lotan, Raphael
   Agar, Gabriel
   Shalmon, Ehud
   Floman, Yizhar
   Mirovsky, Yigal
TI Diabetes Mellitus as a Risk Factor for the Development of Lumbar Spinal
   Stenosis
SO ISRAEL MEDICAL ASSOCIATION JOURNAL
LA English
DT Article
DE diabetes mellitus; lumbar spinal stenosis; degenerative
   spondylolisthesis
ID INTERVERTEBRAL-DISK; HYPEROSTOSIS; PREVALENCE; PROTEOGLYCANS;
   DEGENERATION; POPULATION
AB Background: Diabetes mellitus is a multi-organ disorder affecting many types of connective tissues, including bone and cartilage. Certain skeletal changes are more prevalent in diabetic patients than in non-diabetic individuals. A possible association of diabetes mellitus and lumbar spinal stenosis has been raised.
   Objectives: To compare the prevalence of diabetes mellitus in patients with spinal stenosis, degenerative disk disease or osteoporotic vertebral fractures.
   Methods: A cross-sectional analysis was performed of 395 consecutive patients diagnosed with spinal stenosis, degenerative disk disease or osteoporotic vertebral fractures. All the patients were examined by one senior author in the outpatient orthopedic clinic of a large general hospital between June 2004 and January 2006 and diagnosed as having lumbar spinal stenosis (n=225), degenerative disk disease (n=124), or osteoporotic vertebral fractures (n=46).
   Results: The prevalence of diabetes mellitus in the three groups (spinal stenosis, osteoporotic fracture, degenerative disk disease) was 28%, 6.5% and 12.1%, respectively, revealing a significantly higher prevalence in the spinal stenosis group compared with the others (P = 0.001). The higher prevalence of diabetes in the stenotic patients was unrelated to the presence of degenerative spondylolisthesis.
   Conclusions: There is an association between diabetes and lumbar spinal stenosis. Diabetes mellitus may be a predisposing factor for the development of lumbar spinal stenosis. IMAJ 2010; 12: 115-20
C1 [Anekstein, Yoram; Smorgick, Yossi; Lotan, Raphael; Shalmon, Ehud; Mirovsky, Yigal] Assaf Harofeh Med Ctr, Spine Unit, IL-70300 Zerifin, Israel.
   [Smorgick, Yossi; Agar, Gabriel] Assaf Harofeh Med Ctr, Dept Orthoped Surg, IL-70300 Zerifin, Israel.
   [Smorgick, Yossi; Agar, Gabriel] Tel Aviv Univ, Sackler Fac Med, Ramat Aviv, Israel.
   [Floman, Yizhar] Assuta Hosp, Israel Spine Ctr, Tel Aviv, Israel.
RP Smorgick, Y (通讯作者)，Assaf Harofeh Med Ctr, Spine Unit, IL-70300 Zerifin, Israel.
EM Noam_Yossi@yahoo.com
OI Lotan, Raphael/0000-0001-7968-7906
CR ARLET J, 1983, REV RHUM, V50, P635
   DEVOGELAER JP, 2000, LUMBAR SPINAL STENOS, P61
   Frymoyer, 1994, J Am Acad Orthop Surg, V2, P9
   Gikas A, 2004, BMC PUBLIC HEALTH, V4, DOI 10.1186/1471-2458-4-2
   Goldman SM, 2004, DIABETIC MED, V21, P394, DOI 10.1111/j.1464-5491.2004.01128.x
   Hilibrand A S, 1999, J Am Acad Orthop Surg, V7, P239
   Inamasu J, 2006, NEUROSURGERY, V58, P1027, DOI 10.1227/01.NEU.0000215867.87770.73
   Jacobsen S, 2007, SPINE, V32, P120, DOI 10.1097/01.brs.0000250979.12398.96
   JULKUNEN H, 1971, ANN RHEUM DIS, V30, P605, DOI 10.1136/ard.30.6.605
   Kawaguchi Y, 2005, J NEUROSURG-SPINE, V3, P262, DOI 10.3171/spi.2005.3.4.0262
   Lotan R, 2008, J SPINAL DISORD TECH, V21, P247, DOI 10.1097/BSD.0b013e31813707af
   MOSKOWITZ RW, 1990, J ORTHOPAED RES, V8, P401, DOI 10.1002/jor.1100080312
   Robinson D, 1998, SPINE, V23, P849, DOI 10.1097/00007632-199804150-00001
   ROHRBACH DH, 1982, DIABETES, V31, P185, DOI 10.2337/diabetes.31.2.185
   Sakellaridis N, 2006, SURG NEUROL, V66, P152, DOI 10.1016/j.surneu.2006.01.019
   Sarzi-Puttini P, 2004, CURR OPIN RHEUMATOL, V16, P287, DOI 10.1097/00002281-200405000-00021
   SILBERBERG R, 1986, DIABETES RES CLIN EX, V3, P329
   Singh Kern, 2005, Spine J, V5, P615, DOI 10.1016/j.spinee.2005.05.385
   STERNBERG M, 1985, DIABETES METAB, V11, P27
   Videman T, 2000, J ORTHOPAED RES, V18, P768, DOI 10.1002/jor.1100180514
   Vogt MT, 1998, SPINE, V23, P2640, DOI 10.1097/00007632-199812010-00020
   WEISZ GM, 1983, CLIN ORTHOP RELAT R, P134
   Yliharsila H, 2005, DIABETIC MED, V22, P88, DOI 10.1111/j.1464-5491.2005.01420.x
   ZIV I, 1992, J ORTHOPAED RES, V10, P205, DOI 10.1002/jor.1100100207
   2005, HLTH IS ISRAEL 2005, P136
NR 25
TC 60
Z9 65
U1 0
U2 2
PU ISRAEL MEDICAL ASSOC JOURNAL
PI RAMAT GAN
PA 2 TWIN TOWERS, 11TH FL, 35 JABOTINSKY ST, PO BOX 3604, RAMAT GAN 52136,
   ISRAEL
SN 1565-1088
J9 ISR MED ASSOC J
JI Isr. Med. Assoc. J.
PD JAN
PY 2010
VL 12
IS 1
BP 16
EP 20
PG 5
WC Medicine, General & Internal
WE Science Citation Index Expanded (SCI-EXPANDED)
SC General & Internal Medicine
GA 554YD
UT WOS:000274471600003
PM 20450123
DA 2022-11-02
ER

PT J
AU Endler, P
   Ekman, P
   Ljungqvist, H
   Brismar, TB
   Gerdhem, P
   Moller, H
AF Endler, P.
   Ekman, P.
   Ljungqvist, H.
   Brismar, T. B.
   Gerdhem, P.
   Moller, H.
TI Long-term outcome after spinal fusion for isthmic spondylolisthesis in
   adults
SO SPINE JOURNAL
LA English
DT Article
DE Adjacent segment degeneration; Adult; Isthmic spondylolisthesis;
   Long-term follow-up; Outcome
ID ADJACENT SEGMENT DEGENERATION; SF-36 HEALTH SURVEY; LUMBAR INTERBODY
   FUSION; POSTEROLATERAL FUSION; INTRADISCAL PRESSURE; RISK-FACTORS;
   VALIDITY; DISEASE; SURGERY; INSTRUMENTATION
AB BACKGROUND CONTEXT: Data on the long-term outcome after fusion for isthmic spondylolisthesis are scarce.
   PURPOSE: To study patient-reported outcomes and adjacent segment degeneration (ASD) after fusion for isthmic spondylolisthesis and to compare patient-reported outcomes with a control group.
   STUDY DESIGN/SETTING: A prospective study including a cross-sectional control group.
   PATIENT SAMPLE: Patients with isthmic spondylolisthesis underwent posterior lumbar inter-body fusion (PLIF) (n=86) or posterolateral fusion (PLF) (n=77). Patient-reported outcome data were available for 73 patients in the PLIF group and 71 in the PLF group at a mean of 11 (range 5-16) years after baseline. Seventy-seven patients in the PLIF group and 54 in the PLF group had radiographs at a mean of 14 (range 9-19) years after baseline. One hundred thirty-six randomly selected persons from the population served as controls for the patient-reported outcomes.
   OUTCOME MEASURES: Patient-reported outcomes include the following: global outcome, Oswestry Disability Index, Disability Rating Index, and Short Form 36. The ASD was determined from radiographs using the University of California Los Angeles (UCLA) grading scale.
   METHODS: : The chi-square test or analysis of covariance (ANCOVA) was used for group comparisons. The ANCOVA was adjusted for follow-up time, smoking, Meyerding slippage grade, teetotaler (yes/no) and, if available, the baseline level of the dependent variable.
   RESULTS: There were no significant patient-reported outcome differences between the PLIF group and the PLF group. The prevalence of ASD was 42% (32/77) in the PLIF group and 26% (14/54) in the PLF group (p=.98). The patient-reported outcome data indicated lower physical function and more pain in individuals with surgically treated isthmic spondylolisthesis compared to the controls.
   CONCLUSIONS: PLIF and PLF groups had similar long-term patient-reported and radiological outcomes. Individuals with isthmic spondylolisthesis have lower physical function and more pain several years after surgery when compared to the general population. (C) 2018 Elsevier Inc. All rights reserved.
C1 [Endler, P.; Ljungqvist, H.; Gerdhem, P.; Moller, H.] Karolinska Inst, Dept Clin Sci Intervent & Technol CLINTEC, K54, SE-14186 Stockholm, Sweden.
   [Endler, P.; Ljungqvist, H.; Gerdhem, P.; Moller, H.] Karolinska Univ Hosp, Dept Orthopaed, K54, SE-14186 Stockholm, Sweden.
   [Ekman, P.] Karolinska Inst, Dept Clin Sci, Sodersjukhuset, Stockholm, Sweden.
   [Ekman, P.] Soder Sjukhuset, Dept Orthopaed, Stockholm, Sweden.
   [Brismar, T. B.] Karolinska Univ Hosp, Dept Radiol, Stockholm, Sweden.
RP Endler, P (通讯作者)，Karolinska Inst, Dept Clin Sci Intervent & Technol CLINTEC, K54, SE-14186 Stockholm, Sweden.; Endler, P (通讯作者)，Karolinska Univ Hosp, Dept Orthopaed, K54, SE-14186 Stockholm, Sweden.
EM peter.endler@sll.se; per.a.ekman@sll.se; hanna_ljungqvist@hotmail.com;
   torkel.brismar@gmail.com; paul.gerdhem@sll.se; hans.moller@sll.se
RI Brismar, Torkel B/H-2872-2019
OI Brismar, Torkel B/0000-0002-3409-1938
CR Aiki H, 2005, J ORTHOP SCI, V10, P490, DOI 10.1007/s00776-005-0919-3
   Bae JS, 2010, NEUROSURGERY, V67, P1600, DOI 10.1227/NEU.0b013e3181f91697
   Cavalier R, 2006, J AM ACAD ORTHOP SUR, V14, P417, DOI 10.5435/00124635-200607000-00004
   Chen CS, 2001, MED ENG PHYS, V23, P483
   Chosa E, 2004, J SPINAL DISORD TECH, V17, P134, DOI 10.1097/00024720-200404000-00010
   Cunningham JE, 2013, J SPINAL DISORD TECH, V26, P260, DOI 10.1097/BSD.0b013e3182417103
   DEKUTOSKI MB, 1994, SPINE, V19, P1745, DOI 10.1097/00007632-199408000-00015
   Ekman P, 2007, SPINE, V32, P2178, DOI 10.1097/BRS.0b013e31814b1bd8
   Ekman Per, 2005, Spine J, V5, P36, DOI 10.1016/j.spinee.2004.05.249
   Ekman P, 2009, EUR SPINE J, V18, P1175, DOI 10.1007/s00586-009-0947-3
   Endler P, 2017, J BONE JOINT SURG AM, V99, P743, DOI 10.2106/JBJS.16.00679
   Fairbank JCT, 2000, SPINE, V25, P2940, DOI 10.1097/00007632-200011150-00017
   Ganju Aruna, 2002, Neurosurg Focus, V13, pE1
   Gelalis ID, 2010, ACTA ORTHOP TRAUMATO, V44, P235, DOI 10.3944/AOTT.2010.2278
   Ghiselli G, 2004, J BONE JOINT SURG AM, V86A, P1497, DOI 10.2106/00004623-200407000-00020
   Hanley EN, 2010, J BONE JOINT SURG AM, V92A, P1293, DOI 10.2106/JBJS.I.01439
   Jacobs WCH, 2006, EUR SPINE J, V15, P391, DOI 10.1007/s00586-005-1021-4
   Kwon BK, 2005, SPINE, V30, pS35, DOI 10.1097/01.brs.0000155561.70727.20
   Lee JC, 2014, SPINE, V39, pE339, DOI 10.1097/BRS.0000000000000164
   LORENZ R, 1982, ACTA NEUROCHIR, V60, P223, DOI 10.1007/BF01406309
   Luo J, 2015, J SPINAL DISORD TECH, V30, pE915
   McCormick JD, 2013, J AM ACAD ORTHOP SUR, V21, P99, DOI 10.5435/JAAOS-21-02-99
   Moller H, 2000, SPINE, V25, P1711, DOI 10.1097/00007632-200007010-00016
   Moller H, 2000, SPINE, V25, P1716, DOI 10.1097/00007632-200007010-00017
   Nasto LA, 2014, SPINE J, V14, P416, DOI 10.1016/j.spinee.2013.08.034
   Omair A, 2016, EUR SPINE J, V25, P2, DOI 10.1007/s00586-015-4181-x
   Park P, 2004, SPINE, V29, P1938, DOI 10.1097/01.brs.0000137069.88904.03
   Persson LO, 1998, J CLIN EPIDEMIOL, V51, P1095, DOI 10.1016/S0895-4356(98)00101-2
   PIZZUTILLO PD, 1989, J PEDIATR ORTHOPED, V9, P538, DOI 10.1097/01241398-198909010-00007
   SALEN BA, 1994, J CLIN EPIDEMIOL, V47, P1423, DOI 10.1016/0895-4356(94)90086-8
   Sato S, 2015, SPINE J, V15, P1536, DOI 10.1016/j.spinee.2015.02.009
   Sudo H, 2006, J NEUROSURG-SPINE, V5, P150, DOI 10.3171/spi.2006.5.2.150
   Sullivan M, 1998, J CLIN EPIDEMIOL, V51, P1105, DOI 10.1016/S0895-4356(98)00102-4
   SULLIVAN M, 1995, SOC SCI MED, V41, P1349, DOI 10.1016/0277-9536(95)00125-Q
   Videbaek TS, 2006, SPINE, V31, P2875, DOI 10.1097/01.brs.0000247793.99827.b7
   Videbaek TS, 2010, SPINE, V35, P1955, DOI 10.1097/BRS.0b013e3181e57269
   Wang SJ, 2014, ARCH ORTHOP TRAUM SU, V134, P777, DOI 10.1007/s00402-014-1985-9
   WEINHOFFER SL, 1995, SPINE, V20, P526, DOI 10.1097/00007632-199503010-00004
   Zhang C, 2016, CLIN SPINE SURG, V29, P21, DOI 10.1097/BSD.0000000000000328
NR 39
TC 11
Z9 12
U1 0
U2 8
PU ELSEVIER SCIENCE INC
PI NEW YORK
PA STE 800, 230 PARK AVE, NEW YORK, NY 10169 USA
SN 1529-9430
EI 1878-1632
J9 SPINE J
JI Spine Journal
PD MAR
PY 2019
VL 19
IS 3
BP 501
EP 508
DI 10.1016/j.spinee.2018.08.008
PG 8
WC Clinical Neurology; Orthopedics
WE Science Citation Index Expanded (SCI-EXPANDED)
SC Neurosciences & Neurology; Orthopedics
GA HK8RC
UT WOS:000458256300015
PM 30142456
DA 2022-11-02
ER

PT J
AU Molina, M
AF Molina, Marcelo
TI Degenerative lumbar spinal stenosis: basic concepts, clinical evaluation
   and treatment
SO REVISTA MEDICA CLINICA LAS CONDES
LA Spanish
DT Article
DE Stenosis; Spinal; Lumbar Region; Laminectomy; Sciatic Neuropathy;
   Surgical decompression; Pain; Back
ID LOW-BACK-PAIN; DECOMPRESSIVE SURGERY; RADICULAR PAIN; LONG-TERM;
   SPONDYLOLISTHESIS; FUSION; MANAGEMENT; SCIATICA
AB Spinal lumbar stenosis is a narrowing of the spinal canal in the lumbar spine. Is the most frequent cause of sciatic pain or cruralgia in the elderly population over 60 years old. Exist many etiologies. The most common is degenerative caused by many factors including bulging disc, hypertrophy of flavum ligament as well as facet capsule thickening and by osteophytes formation. The main symptoms of spinal stenosis are radicular pain and neurogenic claudication. Lumbar flexion usually improves the symptom and deambulation often worsens the pain. Most of the time neurologic examination is normal. The gold standard study is MRI but is necessary to complement with X rays and CT to obtain a better evaluation.
   Initial treatment is always conservative and consists in NSAID's, muscle relaxants, physical therapy and steroid spinal injections. Most of the patients respond well to this treatment. Surgical treatment is indicated when the patient has a severe pain, quality of life is miserable and conservative treatment fails. Decompression is the gold standard surgical treatment. The addition of an arthrodesis or spinal fusion is recommended in degenerative spondylolisthesis, scoliosis, sagital or coronal imbalance, deformity correction, recurrent spinal stenosis and in cases of adjacent level disease problem.
C1 [Molina, Marcelo] Clin Las Condes, Ctr Columna, Dept Ortopedia & Traumatol, Santiago, Chile.
RP Molina, M (通讯作者)，Clin Las Condes, Ctr Columna, Dept Ortopedia & Traumatol, Santiago, Chile.
EM marcelomolina@clinicalascondes.cl
CR ABUMI K, 1990, SPINE, V15, P1142, DOI 10.1097/00007632-199011010-00011
   AMUNDSEN T, 1995, SPINE, V20, P1178, DOI 10.1097/00007632-199505150-00013
   Atlas SJ, 2005, SPINE, V30, P927, DOI 10.1097/01.brs.0000158954.68522.2a
   Biyani A, 2004, J AM ACAD ORTHOP SUR, V12, P106, DOI 10.5435/00124635-200403000-00006
   Boden, 1996, J Am Acad Orthop Surg, V4, P238
   Boden SD, 1996, J BONE JOINT SURG AM, V78A, P114, DOI 10.2106/00004623-199601000-00017
   BRIDWELL KH, 1993, J SPINAL DISORD, V6, P461, DOI 10.1097/00002517-199306060-00001
   Coxon A, 2011, ORTHOPAEDIC P B S4, V93-B, P485
   DALL BE, 1985, SPINE, V10, P668, DOI 10.1097/00007632-198509000-00013
   DePalma MJ, 2008, SPINE J, V8, P45, DOI 10.1016/j.spinee.2007.09.009
   DERBY R, 1992, SPINE, V17, pS176, DOI 10.1097/00007632-199206001-00020
   DOMMISSE GF, 1975, ORTHOP CLIN N AM, V6, P163
   Fairbank J C, 1980, Physiotherapy, V66, P271
   Fardon DF, 2001, SPINE, V26, P461, DOI 10.1097/00007632-200103010-00007
   Fischgrund JS, 1997, SPINE, V22, P2807, DOI 10.1097/00007632-199712150-00003
   Garfin S R, 2000, Instr Course Lect, V49, P361
   Hansraj KK, 2001, CLIN ORTHOP RELAT R, P10
   HERKOWITZ HN, 1991, J BONE JOINT SURG AM, V73A, P802, DOI 10.2106/00004623-199173060-00002
   JENSEN MC, 1994, NEW ENGL J MED, V331, P69, DOI 10.1056/NEJM199407143310201
   Kalichman L, 2009, SPINE J, V9, P545, DOI 10.1016/j.spinee.2009.03.005
   Karppinen J, 2001, SPINE, V26, P1059, DOI 10.1097/00007632-200105010-00015
   Katz JN, 1996, SPINE, V21, P92, DOI 10.1097/00007632-199601010-00022
   Kleinstuck FS, 2009, SPINE, V34, P1198, DOI 10.1097/BRS.0b013e31819fcf35
   Knaub Mark A, 2005, Instr Course Lect, V54, P313
   Kornblum MB, 2004, SPINE, V29, P726, DOI 10.1097/01.BRS.0000119398.22620.92
   Malmivaara A, 2007, SPINE, V32, P1, DOI 10.1097/01.brs.0000251014.81875.6d
   MARDJETKO SM, 1994, SPINE, V19, pS2256, DOI 10.1097/00007632-199410151-00002
   Molina M, 2011, REV MED CHILE, V139, P1488, DOI /S0034-98872011001100016
   POSTACCHINI F, 1992, J BONE JOINT SURG BR, V74, P862, DOI 10.1302/0301-620X.74B6.1447247
   Riew KD, 2000, J BONE JOINT SURG AM, V82A, P1589, DOI 10.2106/00004623-200011000-00012
   Spivak JM, 1998, J BONE JOINT SURG AM, V80A, P1053, DOI 10.2106/00004623-199807000-00015
   Teo EC, 2004, IEEE T BIO-MED ENG, V51, P443, DOI 10.1109/TBME.2003.821009
   Thomas E, 2003, CLIN RHEUMATOL, V22, P299, DOI 10.1007/s10067-003-0736-z
   WARE JE, 1992, MED CARE, V30, P473, DOI 10.1097/00005650-199206000-00002
   Weinstein JN, 2008, NEW ENGL J MED, V358, P794, DOI 10.1056/NEJMoa0707136
   Weinstein JN, 2010, SPINE, V35, P1329, DOI 10.1097/BRS.0b013e3181e0f04d
   Young IA, 2007, J AM ACAD ORTHOP SUR, V15, P228, DOI 10.5435/00124635-200704000-00006
   Yuan Philip S, 2005, Instr Course Lect, V54, P303
   ZDEBLICK TA, 1993, SPINE, V18, P983, DOI 10.1097/00007632-199306150-00006
NR 39
TC 0
Z9 0
U1 0
U2 2
PU ELSEVIER
PI AMSTERDAM
PA RADARWEG 29, 1043 NX AMSTERDAM, NETHERLANDS
EI 0716-8640
J9 REV MED CLIN CONDES
JI Rev. Med. Clin. Condes
PD SEP-DEC
PY 2020
VL 31
IS 5-6
BP 441
EP 447
DI 10.1016/j.rmclc.2020.08.002
PG 7
WC Medicine, General & Internal
WE Emerging Sources Citation Index (ESCI)
SC General & Internal Medicine
GA RX5WS
UT WOS:000647294500008
OA gold
DA 2022-11-02
ER

PT J
AU Harris, EB
   Massey, P
   Lawrence, J
   Rihn, J
   Vaccaro, A
   Anderson, G
AF Harris, Eric B.
   Massey, Patrick
   Lawrence, James
   Rihn, Jeffrey
   Vaccaro, Alex
   Anderson, Greg
TI Percutaneous techniques for minimally invasive posterior lumbar fusion
SO NEUROSURGICAL FOCUS
LA English
DT Article
DE minimally invasive surgery; pedicle screw fixation; posterior lumbar
   fusion
ID PEDICLE SCREW FIXATION; INSTRUMENTATION; SPONDYLOLISTHESIS; SCOLIOSIS;
   SPINE
AB Percutaneous pedicle screw fixation for lumbar posterolateral instrumented fusion is an attractive alternative to standard open techniques. The technical aspects of this procedure can be challenging and even frustrating when first learning the technique. However, once these techniques have been mastered, they offer a safe, less invasive, less traumatic, more aesthetic method for performing fusion. The authors have outlined a step-by-step method for performing this surgery, and include a case series that demonstrates excellent results in patients treated with this procedure.
C1 [Harris, Eric B.; Massey, Patrick; Lawrence, James; Rihn, Jeffrey; Vaccaro, Alex; Anderson, Greg] Thomas Jefferson Univ, Dept Orthopaed Surg, Philadelphia, PA 19107 USA.
RP Harris, EB (通讯作者)，Thomas Jefferson Univ, Dept Orthopaed Surg, 925 Chestnut St,5th Floor, Philadelphia, PA 19107 USA.
EM ericbharris@gmail.com
CR France JC, 1999, SPINE, V24, P553, DOI 10.1097/00007632-199903150-00010
   Glaser J, 2003, SPINE, V28, P1390, DOI 10.1097/00007632-200307010-00008
   Hamill CL, 1996, SPINE, V21, P1241, DOI 10.1097/00007632-199605150-00020
   Kanayama M, 1999, SPINE, V24, P1058, DOI 10.1097/00007632-199906010-00003
   Kim DY, 2005, SPINE, V30, P123, DOI 10.1097/01.brs.0000148999.21492.53
   Liljenqvist U, 2002, EUR SPINE J, V11, P336, DOI 10.1007/s00586-002-0415-9
   Moller H, 2000, SPINE, V25, P1711, DOI 10.1097/00007632-200007010-00016
   Moller H, 2000, SPINE, V25, P1716, DOI 10.1097/00007632-200007010-00017
   Park Y, 2007, SPINE, V32, P537, DOI 10.1097/01.brs.0000256473.49791.f4
NR 9
TC 28
Z9 30
U1 0
U2 1
PU AMER ASSOC NEUROLOGICAL SURGEONS
PI ROLLING MEADOWS
PA 5550 MEADOWBROOK DRIVE, ROLLING MEADOWS, IL 60008 USA
SN 1092-0684
J9 NEUROSURG FOCUS
JI Neurosurg. Focus
PD AUG
PY 2008
VL 25
IS 2
AR E12
DI 10.3171/FOC/2008/25/8/E12
PG 4
WC Clinical Neurology; Surgery
WE Science Citation Index Expanded (SCI-EXPANDED)
SC Neurosciences & Neurology; Surgery
GA 333AB
UT WOS:000258123200012
PM 18673041
OA Bronze
DA 2022-11-02
ER

PT J
AU Ikuta, K
   Tono, O
   Oga, M
AF Ikuta, K.
   Tono, O.
   Oga, M.
TI Clinical Outcome of Microendoscopic Posterior Decompression for Spinal
   Stenosis Associated with Degenerative Spondylolisthesis - Minimum 2-year
   Outcome of 37 Patients
SO MINIMALLY INVASIVE NEUROSURGERY
LA English
DT Article
DE degenerative spondylolisthesis; minimally invasive surgery;
   microendoscopiic surgery; clinical outcome
ID LUMBAR SPONDYLOLISTHESIS; SURGICAL-MANAGEMENT; FUSION; LAMINECTOMY
AB A clear consensus for the optimal surgical treatment for spinal stenosis associated with degenerative spondylolisthesis (DS) has not appeared. In general, decompression and fusion are recommended. However, the symptoms of spinal stenosis are the main complaints in almost all patients with DS, and whether or not routine concomitant fusion is necessary in the surgical treatment for DS is still discussed controversially. The authors have treated almost all the patients with spinal stenosis associated with DS by microendoscopic posterior decompression (MEPD) procedures since 2001. In the present study, we examined the minimum 2-year outcome in 37 patients surgically treated with the MEPD procedures for spinal stenosis associated with DS. At the mean of 38 months after surgery, the overall results were excellent in 54% of the patients, good in 19%, fair in 13.5%, and poor in 13.5%, based on the Japanese Orthopedic Association lumbar score, a Visual analogue scale, and the Roland-Morris disability questionnaire. Although the progression of spondylolisthesis and the increase of segmental sagittal motion after surgery were seen in 7 patients (19%), only one patient required secondary fusion during the follow-up period. A sufficient decompression with the preservation of the posterior structures of the spine was observed in almost the patients after surgery. In conclusion, the MEPD is a minimally invasive procedure developing a sufficient decompression with the preservation of the spinal stability. Thus, the MEPD is one of the useful procedures in the surgical treatment of spinal stenosis associated with DS. However, further follow-up studies should be performed to evaluate the long-term outcome for evaluation of the true validity of the MEPD for DS.
C1 [Ikuta, K.] Karatsu Red Cross Hosp, Dept Orthoped Surg, Karatsu, Saga 8478588, Japan.
   [Tono, O.; Oga, M.] Hiroshima Red Cross & Atom bomb Survivors Hosp, Dept Orthoped Surg, Hiroshima, Japan.
RP Ikuta, K (通讯作者)，Karatsu Red Cross Hosp, Dept Orthoped Surg, 1-5-1 Futago, Karatsu, Saga 8478588, Japan.
EM kou-ikuta@karatsu.jrc.or.jp
RI Ikuta, Ko/ABD-6603-2020
CR BASSEWITZ H, 2001, CLIN ORTHOP RELAT R, V384, P54
   Booth KC, 1999, SPINE, V24, P1721, DOI 10.1097/00007632-199908150-00014
   BRIDWELL KH, 1993, J SPINAL DISORD, V6, P461, DOI 10.1097/00002517-199306060-00001
   Epstein NE, 1998, J SPINAL DISORD, V11, P116
   Fischgrund JS, 1997, SPINE, V22, P2807, DOI 10.1097/00007632-199712150-00003
   Ghogawala Z, 2004, J NEUROSURG-SPINE, V1, P267, DOI 10.3171/spi.2004.1.3.0267
   HERKOWITZ HN, 1991, J BONE JOINT SURG AM, V73A, P802, DOI 10.2106/00004623-199173060-00002
   HERRON LD, 1989, SPINE, V14, P534, DOI 10.1097/00007632-198905000-00013
   Ikuta K, 2005, J NEUROSURG-SPINE, V2, P624, DOI 10.3171/spi.2005.2.5.0624
   Kristof RA, 2002, J NEUROSURG, V97, P281, DOI 10.3171/spi.2002.97.3.0281
   LOMBARDI JS, 1985, SPINE, V10, P821, DOI 10.1097/00007632-198511000-00008
   MARDJETKO SM, 1994, SPINE, V19, pS2256, DOI 10.1097/00007632-199410151-00002
   Martin CR, 2007, SPINE, V32, P1791, DOI 10.1097/BRS.0b013e3180bc219e
   MATSUNAGA S, 1990, SPINE, V15, P1204, DOI 10.1097/00007632-199011010-00021
   Nakamura M, 2003, SPINE, V28, P2414, DOI 10.1097/01.BRS.0000085425.90995.09
   Nork SE, 1999, SPINE, V24, P561, DOI 10.1097/00007632-199903150-00012
   Sengupta DK, 2005, SPINE, V30, pS71, DOI 10.1097/01.brs.0000155579.88537.8e
   Takahashi N., 2004, CLIN ORTHOP SURG, V39, P315
   ZDEBLICK TA, 1993, SPINE, V18, P983, DOI 10.1097/00007632-199306150-00006
NR 19
TC 33
Z9 36
U1 0
U2 2
PU GEORG THIEME VERLAG KG
PI STUTTGART
PA RUDIGERSTR 14, D-70469 STUTTGART, GERMANY
SN 0946-7211
EI 1439-2291
J9 MINIM INVAS NEUROSUR
JI Minim. Invasive Neurosurg.
PD OCT
PY 2008
VL 51
IS 5
BP 267
EP 271
DI 10.1055/s-0028-1082314
PG 5
WC Clinical Neurology; Neuroimaging; Surgery
WE Science Citation Index Expanded (SCI-EXPANDED)
SC Neurosciences & Neurology; Surgery
GA 380LQ
UT WOS:000261467600005
PM 18855290
DA 2022-11-02
ER

PT J
AU Goyal, DKC
   Tarazona, DA
   Segar, A
   Sutton, R
   Motto, MA
   Divi, SN
   Galtta, MS
   Hilibrand, AS
   Kaye, ID
   Kurd, MF
   Radcliff, KE
   Rihn, JA
   Anderson, DG
   Kepler, CK
   Hsu, V
   Woods, B
   Vaccaro, AR
   Schroeder, GD
AF Goyal, Dhruv K. C.
   Tarazona, Daniel A.
   Segar, Anand
   Sutton, Ryan
   Motto, Michael A.
   Divi, Srikanth N.
   Galtta, Matthew S.
   Hilibrand, Alan S.
   Kaye, Ian D.
   Kurd, Mark F.
   Radcliff, Kris E.
   Rihn, Jeffrey A.
   Anderson, D. Greg
   Kepler, Christopher K.
   Hsu, Victor
   Woods, Barrett
   Vaccaro, Alexander R.
   Schroeder, Gregory D.
TI Lumbar Pedicle Morphology and Vertebral Dimensions in Isthmic and
   Degenerative Spondylolisthesis-A Comparative Study
SO INTERNATIONAL JOURNAL OF SPINE SURGERY
LA English
DT Article
DE pedicle; anatomy; morphology; isthmic spondylolisthesis; degenerative
   spondylolisthesis; vertebral body
ID GRADE; MORPHOMETRY; LENGTH; SPINE
AB Background: The pedicle screw is the most common device used to achieve fixation in fusion of spondylolistheses. Safe and accurate placement with this technique relies on a thorough understanding of the bony anatomy. There is a paucity of literature comparing the surgically relevant osseous anatomy in patients with a degenerative spondylolisthesis (DS) and an isthmic spondylolisthesis (IS). The goal of this study was to determine the differences in the osseous anatomy in patients with a DS and those with an IS.
   Methods: A retrospective comparative cohort study was conducted on patients with a single-level, symptomatic L4-L5 DS or a single-level, symptomatic L5-S1 IS. Magnetic resonance imaging for these patients was reviewed. Morphometries of the pedicle and vertebral body were analyzed by 2 independent observers for the levels from L3 to S1, and radiographic parameters were compared between groups.
   Results: A total of 572 levels in 143 patients were studied, including 103 patients with a DS and 40 with an IS. After accounting for confounders, IS and DS had an independent effect on transverse vertebral body width, pedicle height and width, and sagittal pedicle angle. Patients with an IS had a smaller pedicle height (P,.001) and pedicle width (P =.001) than patients with DS. In addition, the angulation of the pedicles varied on the basis of the diagnosis.
   Conclusions: The osseous anatomy is significantly different in patients with a DS than with an IS. Patients with an IS have smaller pedicles in the lumbar spine. Also, the L4 and L5 pedicles are more caudally angulated and the S1 pedicle is less medialized.
C1 [Goyal, Dhruv K. C.; Tarazona, Daniel A.; Segar, Anand; Sutton, Ryan; Motto, Michael A.; Divi, Srikanth N.; Galtta, Matthew S.; Hilibrand, Alan S.; Kaye, Ian D.; Kurd, Mark F.; Radcliff, Kris E.; Rihn, Jeffrey A.; Anderson, D. Greg; Kepler, Christopher K.; Hsu, Victor; Woods, Barrett; Vaccaro, Alexander R.; Schroeder, Gregory D.] Thomas Jefferson Univ, Rothman Orthopaed Inst, Dept Orthopaed Surg, Philadelphia, PA 19107 USA.
RP Goyal, DKC (通讯作者)，Rothman Inst, 925 Chestnut St,5th Floor, Philadelphia, PA 19107 USA.
EM dhruvkcgoyal@gmail.com
CR Bajwa NS, 2012, CLIN ORTHOP RELAT R, V470, P3202, DOI 10.1007/s11999-012-2439-8
   Been E, 2011, EUR SPINE J, V20, P1159, DOI 10.1007/s00586-010-1660-y
   Choi HJ, 2014, EUR SPINE J, V23, P1896, DOI 10.1007/s00586-013-3111-z
   GILSANZ V, 1994, RADIOLOGY, V190, P678, DOI 10.1148/radiology.190.3.8115610
   Hu SS, 2008, J BONE JOINT SURG AM, V90A, P656
   Jacobs WCH, 2006, EUR SPINE J, V15, P391, DOI 10.1007/s00586-005-1021-4
   Jenkins TJ, 2016, SPINE, V41, pE242, DOI 10.1097/BRS.0000000000001227
   Lee Sang-Ho, 2004, Spine J, V4, P644, DOI 10.1016/j.spinee.2004.04.012
   Lien SB, 2007, EUR SPINE J, V16, P1215, DOI 10.1007/s00586-006-0245-2
   Matthews PG, 2015, ORTHOP SURG, V7, P108, DOI 10.1111/os.12173
   Molinari MRW, 1999, SPINE, V24, P1701, DOI 10.1097/00007632-199908150-00012
   OLSEWSKI JM, 1990, J BONE JOINT SURG AM, V72A, P541, DOI 10.2106/00004623-199072040-00011
   PANJABI MM, 1992, SPINE, V17, P299, DOI 10.1097/00007632-199203000-00010
   Roussouly P, 2006, SPINE, V31, P2484, DOI 10.1097/01.brs.0000239155.37261.69
   ROYCAMILLE R, 1986, CLIN ORTHOP RELAT R, P7
   Wren TAL, 2018, SPINE, V43, P833, DOI 10.1097/BRS.0000000000002480
   ZINDRICK MR, 1987, SPINE, V12, P160, DOI 10.1097/00007632-198703000-00012
NR 17
TC 3
Z9 3
U1 0
U2 1
PU INT SOC ADVANCEMENT SPINE SURGERY-ISASS
PI WHEATON
PA 301 S COUNTY FARM RD, STE L, WHEATON, IL, UNITED STATES
EI 2211-4599
J9 INT J SPINE SURG
JI Int. J. Spine Surg.
PD APR 1
PY 2021
VL 15
IS 2
BP 243
EP 250
DI 10.14444/8009
PG 8
WC Surgery
WE Emerging Sources Citation Index (ESCI)
SC Surgery
GA RN7LO
UT WOS:000640535000007
PM 33900981
OA Green Published, gold
DA 2022-11-02
ER

PT J
AU McKenzie, JC
   Wagner, SC
   Sebastian, A
   Casper, DS
   Mangan, J
   Stull, J
   Hilibrand, AS
   Vaccaro, AR
   Kepler, C
AF McKenzie, James C.
   Wagner, Scott C.
   Sebastian, Arjun
   Casper, David S.
   Mangan, John
   Stull, Justin
   Hilibrand, Alan S.
   Vaccaro, Alexander R.
   Kepler, Christopher
TI Sarcopenia does not affect clinical outcomes following lumbar fusion
SO JOURNAL OF CLINICAL NEUROSCIENCE
LA English
DT Article
DE Sarcopenia; Degenerative spondylisthesis; Lumbar fusion
ID LOW-BACK-PAIN; SPINAL DEGENERATION; PARASPINAL MUSCLES; FAT
   INFILTRATION; TRUNK MUSCLES; MORTALITY; AGE
AB Sarcopenia, defined as decreased skeletal muscle mass or function, has recently been found to have increased perioperative morbidity and mortality. The relationship between sarcopenia and clinical out-comes in patients undergoing lumbar fusion has not been examined. This study investigates whether sarcopenia affects fusion rates and outcomes following single-level lumbar decompression and fusion. A retrospective analysis was undertaken of 97 consecutive patients who underwent a single level lumbar fusion for degenerative spondylolisthesis. Demographics, perioperative data, and patient reported clinical outcomes were collected. Measurements of paraspinal muscle CSA were made using a standardized protocol at the level of the L3-4 disc space on a preoperative lumbar MRI. Univariate analysis was used to compare cohorts with regards to demographics, comorbidities, and clinical outcomes. Of 97 patients, 16 patients (15.8%) were in the sarcopenic cohort utilizing a threshold of 986.1 mm(2)/m(2). Reoperation rates were not significantly different between the two groups (0% vs 3.6%, p = .451). The sarcopenia cohort had lower BMI (28.1 vs 31.8, p =.017) and less male patients (6.3% vs 55.6%, p < .001). Mean follow-up was 18.3 months. There was no significant difference in postoperative Oswestry Disability Index (ODI) (24.7 vs 23.2, p = .794) Short Form 12 Physical (38.0 vs. 40.4, p = .445) Mental scores (55.5 vs. 53.6, p = .503), or visual analog scale (VAS) back pain scores (3.4 vs. 3.3, p = .818). No significant difference was found with regards to outcomes when comparing sarcopenic to non-sarcopenic patients undergoing lumbar fusion. Sarcopenia does not impact the clinical success of lumbar fusion for degenerative spondylolisthesis. (C) 2019 Elsevier Ltd. All rights reserved.
C1 [McKenzie, James C.; Wagner, Scott C.; Sebastian, Arjun; Casper, David S.; Mangan, John; Stull, Justin; Hilibrand, Alan S.; Vaccaro, Alexander R.; Kepler, Christopher] Thomas Jefferson Univ Hosp, Rothman Inst, Philadelphia, PA 19107 USA.
RP McKenzie, JC (通讯作者)，Rothman Inst, 925 Chestnut St,5th Floor, Philadelphia, PA 19107 USA.
EM james.mckenzie@jefferson.edu
RI Hilibrand, Alan/AAL-5114-2020
CR Bokshan SL, 2016, ORTHOPEDICS, V39, pE1159, DOI 10.3928/01477447-20160811-02
   Charest-Morin R, 2017, SPINE J, DOI [10.2106/JBJS.16.00734, DOI 10.2106/JBJS.16.00734]
   Crawford RJ, 2016, SCOLIOSIS SPINAL DIS, V11, DOI 10.1186/s13013-016-0080-0
   Cruz-Jentoft AJ, 2010, AGE AGEING, V39, P412, DOI 10.1093/ageing/afq034
   Danneels LA, 2000, EUR SPINE J, V9, P266, DOI 10.1007/s005860000190
   Deren ME, 2017, J BONE JOINT SURG AM, V99, DOI 10.2106/JBJS.16.00734
   Ebbeling L, 2014, EUR J TRAUMA EMERG S, V40, P57, DOI 10.1007/s00068-013-0313-3
   Francis P, 2017, BIOGERONTOLOGY, V18, P901, DOI 10.1007/s10522-017-9697-5
   Goubert D, 2017, SPINE J, V17, P1285, DOI 10.1016/j.spinee.2017.04.025
   Hida T, 2016, EUR SPINE J, V25, P3424, DOI 10.1007/s00586-015-3805-5
   Janssen I, 2000, J APPL PHYSIOL, V89, P81
   Kalichman L, 2010, EUR SPINE J, V19, P1136, DOI 10.1007/s00586-009-1257-5
   Kim M, 2017, GERIATR GERONTOL INT, V17, P2089, DOI 10.1111/ggi.13027
   Kjaer P, 2007, BMC MED, V5, DOI 10.1186/1741-7015-5-2
   Park S, 2016, BONE JOINT J, V98B, P1093, DOI 10.1302/0301-620X.98B8.37623
   PARKKOLA R, 1993, SPINE, V18, P830, DOI 10.1097/00007632-199306000-00004
   Shahidi B, 2017, SPINE, V42, P616, DOI 10.1097/BRS.0000000000001848
   Sions JM, 2017, J ORTHOP SPORT PHYS, V47, P173, DOI 10.2519/jospt.2017.7002
   Tarantino U, 2015, J BONE JOINT SURG AM, V97A, P429, DOI 10.2106/JBJS.N.00648
   Teichtahl AJ, 2015, SPINE J, V15, P1593, DOI 10.1016/j.spinee.2015.03.039
   Zakaria HM, 2015, NEUROSURG FOCUS, V39, DOI 10.3171/2015.7.FOCUS15257
NR 21
TC 13
Z9 14
U1 0
U2 2
PU ELSEVIER SCI LTD
PI OXFORD
PA THE BOULEVARD, LANGFORD LANE, KIDLINGTON, OXFORD OX5 1GB, OXON, ENGLAND
SN 0967-5868
EI 1532-2653
J9 J CLIN NEUROSCI
JI J. Clin. Neurosci.
PD JUN
PY 2019
VL 64
BP 150
EP 154
DI 10.1016/j.jocn.2019.03.015
PG 5
WC Clinical Neurology; Neurosciences
WE Science Citation Index Expanded (SCI-EXPANDED)
SC Neurosciences & Neurology
GA IC6LJ
UT WOS:000471083300039
PM 30898487
DA 2022-11-02
ER

PT J
AU Markman, JD
   Gaud, KG
AF Markman, John D.
   Gaud, Kristina G.
TI Lumbar spinal stenosis in older adults: Current understanding and future
   directions
SO CLINICS IN GERIATRIC MEDICINE
LA English
DT Article
ID CAUDA-EQUINA COMPRESSION; LOW-BACK-PAIN; NEUROPATHIC INTERMITTENT
   CLAUDICATION; IMPULSE CONDUCTION PROPERTIES; EPIDURAL STEROID
   INJECTIONS; NERVE ROOT COMPRESSION; NEUROGENIC CLAUDICATION; CANAL
   STENOSIS; DEGENERATIVE SPONDYLOLISTHESIS; DECOMPRESSIVE LAMINECTOMY
AB Lumbar spinal stenosis is a common cause of low back pain in the elderly. Surgical and nonsurgical treatments have been used with varying success. This article aims to characterize the growing unmet need for the treatment of neurogenic intermittent claudication in the elderly population with lumbar spinal stenosis and reviews the current understanding of this condition with an eye toward framing a research agenda for nonsurgical treatments.
C1 [Markman, John D.] Univ Rochester, Sch Med & Dent, Dept Neurosurg, Neuromed Pain Management Ctr, Rochester, NY 14642 USA.
   [Gaud, Kristina G.] Univ Rochester, Sch Med & Dent, Dept Neurosurg, Rochester, NY 14642 USA.
RP Markman, JD (通讯作者)，Univ Rochester, Sch Med & Dent, Dept Neurosurg, Neuromed Pain Management Ctr, 601 Elmwood Ave,Box 670, Rochester, NY 14642 USA.
EM john_markman@urmc.rochester.edu
CR Aalto TJ, 2006, SPINE, V31, pE648, DOI 10.1097/01.brs.0000231727.88477.da
   Akuthota Venu, 2003, Phys Med Rehabil Clin N Am, V14, P17, DOI 10.1016/S1047-9651(02)00078-5
   Amundsen T, 2000, SPINE, V25, P1424, DOI 10.1097/00007632-200006010-00016
   ANDERSSON GBJ, 1993, ACTA ORTHOP SCAND, V64, P74, DOI 10.3109/17453679309160125
   ARNOLDI CC, 1976, CLIN ORTHOP RELAT R, V115, P4
   Atlas SJ, 2000, SPINE, V25, P556, DOI 10.1097/00007632-200003010-00005
   Atlas SJ, 2005, SPINE, V30, P936, DOI 10.1097/01.brs.0000158953.57966.c0
   BENNETT G, 1997, MOL NEUROBIOLOGY PAI, V9
   Binder DK, 2002, SEMIN NEUROL, V22, P157, DOI 10.1055/s-2002-36539
   BLAU JN, 1961, LANCET, V1, P1081
   BODEN SD, 1990, J BONE JOINT SURG AM, V72A, P403, DOI 10.2106/00004623-199072030-00013
   Bono CM, 2007, J SPINAL DISORD TECH, V20, P255, DOI 10.1097/BSD.0b013e3180331352
   Campbell MJ, 2007, J SPINAL DISORD TECH, V20, P168, DOI 10.1097/01.bot.0000211162.43982.55
   Chiodo A, 2007, CLIN NEUROPHYSIOL, V118, P751, DOI 10.1016/j.clinph.2006.12.004
   Ciol MA, 1996, J AM GERIATR SOC, V44, P285, DOI 10.1111/j.1532-5415.1996.tb00915.x
   Cummins J, 2006, SPINE, V31, P806, DOI 10.1097/01.brs.0000207473.09030.0d
   Deen HG, 2000, MAYO CLIN PROC, V75, P1002, DOI 10.4065/75.10.1002
   DEEN HG, 1995, MAYO CLIN PROC, V70, P33
   Delport EG, 2004, ARCH PHYS MED REHAB, V85, P479, DOI 10.1016/S0003-9993(03)00472-6
   DEYO RA, 1993, SPINE, V18, P1463
   Deyo RA, 2006, CLIN ORTHOP RELAT R, P139, DOI 10.1097/01.blo.0000198726.62514.75
   Deyo RA, 2007, NEW ENGL J MED, V356, P2239, DOI 10.1056/NEJMp078052
   EISENSTEIN S, 1983, SPINE, V8, P187, DOI 10.1097/00007632-198303000-00010
   Friedly J, 2007, SPINE, V32, P1754, DOI 10.1097/BRS.0b013e3180b9f96e
   Galiano K, 2005, SPINE, V30, P332, DOI 10.1097/01.brs.0000152381.20719.50
   Haig AJ, 2006, SPINE, V31, P2950, DOI 10.1097/01.brs.0000247791.97032.1e
   HART LG, 1995, SPINE, V20, P11, DOI 10.1097/00007632-199501000-00003
   HERRON LD, 1986, SPINE, V11, P847, DOI 10.1097/00007632-198610000-00022
   Inufusa A, 1996, SPINE, V21, P2412, DOI 10.1097/00007632-199611010-00002
   Jinkins J R, 1999, Magn Reson Imaging Clin N Am, V7, P493
   JOHNSSON KE, 1992, CLIN ORTHOP RELAT R, P82
   JOHNSSON KE, 1991, SPINE, V16, P615, DOI 10.1097/00007632-199106000-00003
   Kapural L, 2007, CLIN J PAIN, V23, P571, DOI 10.1097/AJP.0b013e3180e00c34
   Katz JN, 1999, SPINE, V24, P2229, DOI 10.1097/00007632-199911010-00010
   KATZ JN, 1995, ARTHRITIS RHEUM, V38, P1236, DOI 10.1002/art.1780380910
   KATZ JN, 1991, J BONE JOINT SURG AM, V73A, P809, DOI 10.2106/00004623-199173060-00003
   KAUFFMAN C, 1999, SEMIN SPINE SURG, V11, P209
   KINSELLA KUS, 2001, AGING WORLD 2001, P23
   *KNOWL ENT INC, 2005, ORTH FACTBOOK TM
   Kobayashi S, 2006, AM J NEURORADIOL, V27, P346
   Kobayashi S, 2005, J ORTHOP RES, V23, P771, DOI 10.1016/j.orthres.2005.01.012
   KONNO S, 1995, SPINE, V20, P1223, DOI 10.1097/00007632-199506000-00002
   LEWIN THORD, 1964, ACTA ORTHOP SCAND SUPPL, V73, P1
   Lindsey DP, 2003, SPINE, V28, P2192, DOI 10.1097/01.BRS.0000084877.88192.8E
   Liu Y, 2004, PAIN, V109, P64, DOI 10.1016/j.pain.2004.01.010
   LONDON SF, 1991, MUSCLE NERVE, V14, P457, DOI 10.1002/mus.880140512
   Loureiro ML, 2006, SOC SCI MED, V62, P2458, DOI 10.1016/j.socscimed.2005.11.011
   Manaka Masakazu, 2003, J Orthop Sci, V8, P1, DOI 10.1007/s007760300000
   Martin BI, 2007, SPINE, V32, P382, DOI 10.1097/01.brs.0000254104.55716.46
   Nagler W, 1998, POSTGRAD MED, V103, P69, DOI 10.3810/pgm.1998.04.452
   National Center for Health Statistics, 2006, HLTH US 2006 CHARTB
   Ogikubo O, 2007, SPINE, V32, P1423, DOI 10.1097/BRS.0b013e318060a5f5
   OLMARKER K, 1990, J SPINAL DISORD, V3, P25
   OLMARKER K, 1992, CLIN ORTHOP RELAT R, P35
   OLMARKER K, 1990, SPINE, V15, P416, DOI 10.1097/00007632-199005000-00013
   ONEL D, 1993, SPINE, V18, P291, DOI 10.1097/00007632-199302000-00020
   OOI Y, 1990, SPINE, V15, P544, DOI 10.1097/00007632-199006000-00021
   PARKE WW, 1985, SPINE, V10, P508, DOI 10.1097/00007632-198507000-00004
   Podichetty VK, 2004, SPINE, V29, P2343, DOI 10.1097/01.brs.0000143807.78082.7f
   Porter RW, 1996, SPINE, V21, P2046, DOI 10.1097/00007632-199609010-00024
   PORTER RW, 1988, SPINE, V13, P1061, DOI 10.1097/00007632-198809000-00015
   PORTER RW, 1983, SPINE, V8, P585, DOI 10.1097/00007632-198309000-00004
   Postacchini F, 1999, SPINE, V24, P1043, DOI 10.1097/00007632-199905150-00020
   POWELL HC, 1986, LAB INVEST, V139, P28
   Psaty BM, 2005, NEW ENGL J MED, V352, P1133, DOI 10.1056/NEJMe058042
   RYDEVIK B, 1984, SPINE, V9, P7, DOI 10.1097/00007632-198401000-00004
   RYDEVIK B, 1993, ACTA ORTHOP SCAND, V64, P52, DOI 10.3109/17453679309160117
   Rydevik BL, 1997, SPINE, V22, P2313, DOI 10.1097/00007632-199710010-00024
   RYDEVIK BL, 1991, SPINE, V16, P487, DOI 10.1097/00007632-199105000-00001
   Saint-Louis LA, 2001, CLIN ORTHOP RELAT R, P122
   Schonstrom N, 2001, RADIOL CLIN N AM, V39, P31, DOI 10.1016/S0033-8389(05)70262-1
   Sekiguchi M, 2004, SPINE, V29, P1105, DOI 10.1097/00007632-200405150-00011
   Sekiguchi M, 2002, SPINE, V27, P1634, DOI 10.1097/01.BRS.0000018794.44234.FE
   Simotas AC, 2000, SPINE, V25, P197, DOI 10.1097/00007632-200001150-00009
   SUGAR O, 1994, SPINE, V19, P346, DOI 10.1097/00007632-199402000-00016
   TAKAHASHI K, 1993, J ORTHOPAED RES, V11, P104, DOI 10.1002/jor.1100110112
   Takahashi K, 1995, SPINE, V20, P2746, DOI 10.1097/00007632-199512150-00017
   Takenobu Y, 2001, J NEUROSCI METH, V104, P191, DOI 10.1016/S0165-0270(00)00342-3
   Taylor CP, 1998, EPILEPSY RES, V29, P233, DOI 10.1016/s0920-1211(97)00084-3
   TAYLOR VM, 1994, SPINE, V19, P1207, DOI 10.1097/00007632-199405310-00002
   Tenhula J, 2000, J SPINAL DISORD, V13, P276, DOI 10.1097/00002517-200008000-00002
   TURNER JA, 1992, SPINE, V17, P1, DOI 10.1097/00007632-199201000-00001
   *US DEP HHS, 2001, EVID REP TECHNOL ASS, V32, P1
   van Tulder MW, 2000, SPINE, V25, P2501, DOI 10.1097/00007632-200010010-00013
   van Tulder MW, 2000, COCHRANE DB SYST REV, V2
   Verbiest H, 1973, Clin Neurosurg, V20, P204
   VERBIEST H, 1954, J BONE JOINT SURG BR, V36, P230, DOI 10.1302/0301-620X.36B2.230
   Vogt MT, 2005, SPINE, V30, P1075, DOI 10.1097/01.brs.0000160843.77091.07
   WATANABE R, 1986, J NEUROSURG, V64, P64, DOI 10.3171/jns.1986.64.1.0064
   Weiner BK, 1999, SPINE, V24, P2268, DOI 10.1097/00007632-199911010-00016
   Weiner DK, 2007, AM J MED, V120, P306, DOI 10.1016/j.amjmed.2006.05.048
   Weinstein JN, 2007, NEW ENGL J MED, V356, P2257, DOI 10.1056/NEJMoa070302
   WEISZ GM, 1983, CLIN ORTHOP RELAT R, P134
   Willen J, 1997, SPINE, V22, P2968, DOI 10.1097/00007632-199712150-00021
   Zucherman JF, 2005, SPINE, V30, P1351, DOI 10.1097/01.brs.0000166618.42749.d1
NR 95
TC 35
Z9 39
U1 0
U2 10
PU W B SAUNDERS CO-ELSEVIER INC
PI PHILADELPHIA
PA 1600 JOHN F KENNEDY BOULEVARD, STE 1800, PHILADELPHIA, PA 19103-2899 USA
SN 0749-0690
EI 1879-8853
J9 CLIN GERIATR MED
JI Clin. Geriatr. Med.
PD MAY
PY 2008
VL 24
IS 2
BP 369
EP +
DI 10.1016/j.cger.2007.12.007
PG 21
WC Geriatrics & Gerontology
WE Science Citation Index Expanded (SCI-EXPANDED)
SC Geriatrics & Gerontology
GA 295KE
UT WOS:000255472600012
PM 18387461
DA 2022-11-02
ER

PT J
AU Cho, IY
   Park, SY
   Park, JH
   Suh, SW
   Lee, SH
AF Cho, Il Youp
   Park, Si Young
   Park, Jong Hoon
   Suh, Seung Woo
   Lee, Soon Hyuck
TI MRI findings of lumbar spine instability in degenerative
   spondylolisthesis
SO JOURNAL OF ORTHOPAEDIC SURGERY
LA English
DT Article
DE disc degeneration; facet degeneration; fluid signal; lumbar MRI;
   segmental instability
ID FACET JOINT OSTEOARTHRITIS; SEGMENTAL INSTABILITY; DISC DEGENERATION;
   KINETIC MRI; BACK-PAIN; INDIVIDUALS; OLISTHESIS; EXTENSION; STENOSIS;
   FLEXION
AB Purpose: To find out the factors suggesting lumbar segmental instability in patients with degenerative spondylolisthesis (DS) on conventional magnetic resonance imaging (MRI). Methods: Ninety-four patients with DS who underwent decompression surgery with or without fusion were selected. Patient demographics and findings on simple radiographs and MRI were analyzed. We divided patients into two groups by the presence of lumbar instability on simple standing plain radiographs and measured degeneration status of intervertebral discs and facet joints and distance of facet fluid signal on T2 axial MRI on each groups. The data were analyzed to find out the correlation between facet fluid signal and lumbar instability. Results: Sixty-three patients were confirmed to have lumbar instability (unstable group (UG), 67%), while 31 patients (stable group (SG), 33%) did not have instability on simple radiographs. The mean age was slightly older in SG (p < 0.05) and SG patients' degeneration status of intervertebral discs and facet joints was advanced than UG patients. Fifty-five of 63 patients had high signal intensity on T2-weighted MR images in the UG, but only 4 of 31 patients had high signal intensity in the SG (p < 0.001) and UG patients have more larger facet joint distance than SG patients (p < 0.001). Conclusion: High signal in facet joints on T2 MR images can be a useful factor suggestive of lumbar instability. Thus, the identification of fluid signal in the facet joints on MRI should raise the suspicion for lumbar instability and prompt additional evaluations such as with stress radiographs.
C1 [Cho, Il Youp; Park, Si Young; Park, Jong Hoon; Suh, Seung Woo; Lee, Soon Hyuck] Korea Univ, Anam Hosp, Dept Orthopaed Surg, Coll Med, 126-1 Anamdong 5ga, Seoul, South Korea.
RP Park, SY (通讯作者)，Korea Univ, Anam Hosp, Dept Orthopaed Surg, Coll Med, 126-1 Anamdong 5ga, Seoul, South Korea.
EM drspine90@kumc.or.kr
FU Korea University RD project [K1132311]
FX The author(s) disclosed receipt of the following financial support for
   the research, authorship, and/or publication of this article: This study
   was supported by grant from the Korea University R&D project (K1132311).
CR Alqarni AM, 2011, J ORTHOP SPORT PHYS, V41, P130, DOI 10.2519/jospt.2011.3457
   BODEN SD, 1990, SPINE, V15, P571, DOI 10.1097/00007632-199006000-00026
   BRIDWELL KH, 1993, J SPINAL DISORD, V6, P461, DOI 10.1097/00002517-199306060-00001
   Chaput C, 2007, SPINE, V32, P1883, DOI 10.1097/BRS.0b013e318113271a
   Danielson BI, 1998, ACTA RADIOL, V39, P604, DOI 10.3109/02841859809175484
   FARFAN HF, 1984, SPINE, V9, P714, DOI 10.1097/00007632-198410000-00011
   FRIBERG O, 1991, ORTHOPEDICS, V14, P463
   FRYMOYER JW, 1985, SPINE, V10, P280, DOI 10.1097/00007632-198504000-00017
   Fujiwara A, 2000, SPINE, V25, P3036, DOI 10.1097/00007632-200012010-00011
   Fujiwara A, 2000, J SPINAL DISORD, V13, P444, DOI 10.1097/00002517-200010000-00013
   Golinvaux NS, 2015, SPINE, V40, P342, DOI 10.1097/BRS.0000000000000747
   Grogan J, 1997, AM J NEURORADIOL, V18, P1325
   HAYES MA, 1989, SPINE, V14, P327, DOI 10.1097/00007632-198903000-00014
   HERKOWITZ HN, 1995, SPINE, V20, P1084, DOI 10.1097/00007632-199505000-00018
   Igarashi A, 2004, SPINE, V29, P2091, DOI 10.1097/01.brs.0000141265.55411.30
   Jacobsen S, 2007, SPINE, V32, P120, DOI 10.1097/01.brs.0000250979.12398.96
   Jang SY, 2009, J KOREAN NEUROSURG S, V45, P24, DOI 10.3340/jkns.2009.45.1.24
   Jinkins JR, 2002, RIV NEURORADIOL, V15, P333, DOI 10.1177/197140090201500404
   Kanno H, 2015, SPINE J, V15, P1255, DOI 10.1016/j.spinee.2015.02.016
   KIRKALDYWILLIS WH, 1985, SPINE, V10, P254, DOI 10.1097/00007632-198504000-00012
   Knutsson F, 1944, ACTA RADIOL, V25, P593, DOI 10.3109/00016924409136488
   Mannion AF, 2014, EUR SPINE J, V23, P1903, DOI 10.1007/s00586-014-3284-0
   Maus T, 2010, PHYS MED REH CLIN N, V21, P725, DOI 10.1016/j.pmr.2010.07.004
   Pfirrmann CWA, 2001, SPINE, V26, P1873, DOI 10.1097/00007632-200109010-00011
   QUINNELL RC, 1983, CLIN RADIOL, V34, P405, DOI 10.1016/S0009-9260(83)80224-4
   Rihn JA, 2007, SPINE, V32, P1555, DOI 10.1097/BRS.0b013e318067dc55
   ROSENBERG NJ, 1975, J BONE JOINT SURG AM, VA 57, P467, DOI 10.2106/00004623-197557040-00004
   Sanderson PL, 1996, J BONE JOINT SURG BR, V78B, P951, DOI 10.1302/0301-620X78B6.1291
   SHAFFER WO, 1990, SPINE, V15, P741, DOI 10.1097/00007632-199008010-00003
   Tachihara H, 2007, SPINE, V32, P406, DOI 10.1097/01.brs.0000255094.08805.2f
   Tarantino U, 2013, J ORTHOP TRAUMATOL, V14, P15, DOI 10.1007/s10195-012-0213-z
   TENCER AF, 1983, J BIOMECH ENG-T ASME, V105, P210, DOI 10.1115/1.3138408
   Vibert BT, 2006, CLIN ORTHOP RELAT R, P222, DOI 10.1097/01.blo.0000200233.99436.ea
   Vogt MT, 1998, SPINE, V23, P2640, DOI 10.1097/00007632-199812010-00020
   Weinstein JN, 2007, NEW ENGL J MED, V356, P2257, DOI 10.1056/NEJMoa070302
   Willen J, 1997, SPINE, V22, P2968, DOI 10.1097/00007632-199712150-00021
   YANG KH, 1984, SPINE, V9, P557, DOI 10.1097/00007632-198409000-00005
NR 37
TC 13
Z9 14
U1 0
U2 2
PU SAGE PUBLICATIONS INC
PI THOUSAND OAKS
PA 2455 TELLER RD, THOUSAND OAKS, CA 91320 USA
SN 2309-4990
J9 J ORTHOP SURG-HONG K
JI J. Orthop. Surg.
PD JUL 7
PY 2017
VL 25
IS 2
AR UNSP /2309499017718907
DI 10.1177/2309499017718907
PG 5
WC Orthopedics; Surgery
WE Science Citation Index Expanded (SCI-EXPANDED)
SC Orthopedics; Surgery
GA EZ9DB
UT WOS:000405028300001
PM 28685666
OA gold
DA 2022-11-02
ER

PT J
AU Wenger, M
   Vogt, E
   Markwalder, TM
AF Wenger, M
   Vogt, E
   Markwalder, TM
TI Double-segment Wilhelm Tell technique for anterior lumbar interbody
   fusion in unstable isthmic spondylolisthesis and adjacent segment
   discopathy
SO JOURNAL OF CLINICAL NEUROSCIENCE
LA English
DT Article
DE spine surgery; isthmic spondylolisthesis; degenerative disc disease;
   cage; stabilisation; ALIF
ID SURGICAL-TREATMENT; SPINE; FIXATION
AB The Wilhelm Tell technique is a novel instrumented anterior lumbar interbody fusion (ALIF) procedure using a specialty designed composite carbon fibre cage and a single short-threaded cancellous screw that obliquely passes through the upper adjacent vertebral body, the interbody cage itself and through the lower adjacent vertebral body. This single-stage fusion method, which is in principle a combination of the Louis technique and modern cage surgery, is reported to have a lower rate of pseudoarthrosis formation than stand-alone cage techniques. In addition, it eliminates both the surgical trauma of paravertebral muscle retraction and the risk of neural damage by poorly located pedicular screws. This anterior approach allows decompression of neural structures within the anterior part of the spinal canal and the foraminal region. It is the purpose of this case report, to present the successful application of this novel technique in a 32-year-old woman who concurrently suffered from severe instability-related back pain from L4/5 isthmic spondylolisthesis and marked L5/S1 degenerative disc disease. (c) 2005 Elsevier Ltd. All rights reserved.
C1 Hirslanden Grp, Dept Neurosurg, Bern, Switzerland.
   Hirslanden Grp, Dept Anaesthesia, Bern, Switzerland.
   Neurosurg FMH, CH-3074 Bern, Switzerland.
RP Markwalder, TM (通讯作者)，Hirslanden Grp, Dept Neurosurg, Klin Beau Site, Bern, Switzerland.
EM thomasmarc.markwalder@bluewin.ch
CR Elsig JP, 2002, SPINAL RESTABILIZATION PROCEDURES: DIAGNOSTIC AND THERAPEUTIC ASPECTS OF INTERVERTEBRAL FUSION CAGES, ARTIFICIAL DISCS AND MOBILE IMPLANTS, P171
   GILL GG, 1955, J BONE JOINT SURG AM, V37, P493, DOI 10.2106/00004623-195537030-00005
   HW Meyerding, 1932, SURG GYNECOL OBSTET, V54, P371
   Laloux E, 1999, RIV NEURORADIOL, V12, P111, DOI 10.1177/19714009990120S116
   LOUIS R, 1977, INT ORTHOP, V1, P215, DOI 10.1007/BF00266339
   Lund T, 1998, J BONE JOINT SURG BR, V80B, P351, DOI 10.1302/0301-620X.80B2.7693
   MARKWALDER TM, 1991, ACTA NEUROCHIR, V110, P154, DOI 10.1007/BF01400684
   Markwalder TM, 1999, RIV NEURORADIOL, V12, P141, DOI 10.1177/19714009990120S121
   Markwalder TM, 2003, J NEUROSURG, V98, P222, DOI 10.3171/spi.2003.98.2.0222
   MODIC MT, 1988, RADIOLOGY, V166, P193, DOI 10.1148/radiology.166.1.3336678
   Oxland TR, 2000, EUR SPINE J, V9, pS95, DOI 10.1007/PL00010028
   Shufflebarger HL, 2001, SPINE, V26, P1947, DOI 10.1097/00007632-200109150-00002
   Tsantrizos A, 2000, EUR SPINE J, V9, P14, DOI 10.1007/s005860050003
NR 13
TC 3
Z9 3
U1 0
U2 1
PU ELSEVIER SCI LTD
PI OXFORD
PA THE BOULEVARD, LANGFORD LANE, KIDLINGTON, OXFORD OX5 1GB, OXON, ENGLAND
SN 0967-5868
EI 1532-2653
J9 J CLIN NEUROSCI
JI J. Clin. Neurosci.
PD FEB
PY 2006
VL 13
IS 2
BP 265
EP 269
DI 10.1016/j.jocn.2005.03.028
PG 5
WC Clinical Neurology; Neurosciences
WE Science Citation Index Expanded (SCI-EXPANDED)
SC Neurosciences & Neurology
GA 023VS
UT WOS:000236154900022
PM 16459090
DA 2022-11-02
ER

PT J
AU Potter, BK
   Freedman, BA
   Verwiebe, EG
   Hall, JM
   Polly, DW
   Kuklo, TR
AF Potter, BK
   Freedman, BA
   Verwiebe, EG
   Hall, JM
   Polly, DW
   Kuklo, TR
TI Transforaminal lumbar interbody fusion - Clinical and radiographic
   results and complications in 100 consecutive patients
SO JOURNAL OF SPINAL DISORDERS & TECHNIQUES
LA English
DT Article
DE transforaminal lumbar interbody fusion; degenerative spondylosis;
   spondylolisthesis; pseudarthrosis; outcomes
ID LOW-BACK-PAIN; ADULT ISTHMIC SPONDYLOLISTHESIS; VISUAL ANALOG SCALE;
   SPINE-STUDY-GROUP; POSTERIOR; INSTRUMENTATION; SURGERY; PSEUDOARTHROSIS;
   ARTHRODESIS; FIXATION
AB Objective: We retrospectively reviewed the results Of 100 consecutive transforaminal lumbar interbody fusions (TLIFs) performed at one institution. The preoperative diagnoses included degenerative disk disease (55), spondylolisthesis (41; 22 isthmic, 19 degenerative), and degenerative adult scoliosis (4). There were 64 single-level, 33 two-level, 2 three-level, and 1 four-level TLIF (140 levels).
   Methods: The fusion mass was assessed by an independent observer using biplanar radiography, whereas clinical outcomes were assessed by means of several established outcome measures.
   Results: By level, the posterolateral fusion was judged to be probably or definitely solid in 78% of levels, whereas the interbody fusion was radiographically solid in 88% of levels, for an overall 93% fusion success/patient (94%/level). All patients had > 24 months of postoperative clinical follow-up, and 82 patients (82%) were available for outcome measure assessment at an average follow-up of 34 months (range 24-61 months) postoperatively. Eighty-one percent of these patients reported a > 50% decrease in their symptoms, and 76% of patients were satisfied with their results to the degree that they would have the procedure again. However, a large percentage of patients experienced incomplete relief of their symptoms. Twenty patients sustained minor complications, and there were no major complications.
   Conclusions: We conclude that TLIF is a safe and effective method of achieving lumbar fusion with a 93% radiographic fusion success and a nearly 80% rate of overall patient satisfaction but frequently results in incomplete relief of symptoms. Complications resulting from the procedure are uncommon and generally minor and transient.
C1 Walter Reed Army Med Ctr, Dept Orthopaed & Rehabil, Rockville, MD 20853 USA.
   Uniformed Serv Univ Hlth Sci, F Edward Hebert Sch Med, Bethesda, MD 20814 USA.
   Brooke Army Med Ctr, Dept Pathol, San Antonio, TX USA.
   Univ Minnesota, Dept Orthopaed Surg, Spine Serv, Minneapolis, MN USA.
   Walter Reed Army Med Ctr, Dept Orthopaed & Rehabil, Washington, DC USA.
RP Kuklo, TR (通讯作者)，Walter Reed Army Med Ctr, Dept Orthopaed & Rehabil, 15619 Thistlebridge Dr, Rockville, MD 20853 USA.
EM Timothy.Kuklo@na.amedd.anny.mil
RI Potter, Benjamin/U-1769-2019; Polly, David Wayne/AAT-5202-2020
OI Polly, David Wayne/0000-0001-7572-6584; Potter, MD, Benjamin
   K./0000-0002-8771-0317
CR Agency for Healthcare Research and Quality, 2004, HEALTHC COST UT PROJ
   BLUMENTHAL SL, 1993, SPINE, V18, P1186, DOI 10.1097/00007632-199307000-00010
   Bodian CA, 2001, ANESTHESIOLOGY, V95, P1356, DOI 10.1097/00000542-200112000-00013
   BUCHOWSKI JM, 2003, 10 INT M ADV SPIN TE
   Campbell WI, 1998, ANAESTHESIA, V53, P121, DOI 10.1046/j.1365-2044.1998.00294.x
   Christensen FB, 2001, SPINE, V26, P538, DOI 10.1097/00007632-200103010-00018
   CLOSKEY RF, 1993, SPINE, V18, P1011, DOI 10.1097/00007632-199306150-00010
   CLOWARD RB, 1953, J NEUROSURG, V10, P154, DOI 10.3171/jns.1953.10.2.0154
   CUNNINGHAM BW, 2002, CLIN ORTHP RELAT RES, V394, P73
   Daltroy LH, 1996, SPINE, V21, P741, DOI 10.1097/00007632-199603150-00017
   DeLoach LJ, 1998, ANESTH ANALG, V86, P102, DOI 10.1097/00000539-199801000-00020
   Derby R, 1999, SPINE, V24, P364, DOI 10.1097/00007632-199902150-00014
   Deyo RA, 2004, NEW ENGL J MED, V350, P722, DOI 10.1056/NEJMsb031771
   Deyo RA, 1998, SPINE, V23, P2003, DOI 10.1097/00007632-199809150-00018
   DILLANE JB, 1966, BRIT MED J, V2, P82, DOI 10.1136/bmj.2.5505.82
   Fischgrund JS, 1997, SPINE, V22, P2807, DOI 10.1097/00007632-199712150-00003
   France JC, 1999, SPINE, V24, P553, DOI 10.1097/00007632-199903150-00010
   Fraser RD, 1995, SPINE, V20, pS167, DOI 10.1097/00007632-199512151-00016
   Fritzell P, 2001, SPINE, V26, P2521, DOI 10.1097/00007632-200112010-00002
   Fritzell P, 2002, SPINE, V27, P1131, DOI 10.1097/00007632-200206010-00002
   FRYMOYER JW, 1988, NEW ENGL J MED, V318, P291, DOI 10.1056/NEJM198802043180506
   Gibson JNA, 1999, SPINE, V24, P1820, DOI 10.1097/00007632-199909010-00012
   Hacker RJ, 1997, SPINE, V22, P660, DOI 10.1097/00007632-199703150-00017
   HARMS J, 1982, Z ORTHOP GRENZGEB, V120, P343, DOI 10.1055/s-2008-1051624
   Hee HT, 2003, EUR SPINE J, V12, P400, DOI 10.1007/s00586-003-0548-5
   Hilibrand AS, 1998, ORTHOP CLIN N AM, V29, P591, DOI 10.1016/S0030-5898(05)70033-X
   Humphreys SC, 2001, SPINE, V26, P567
   Javernick Matthew A, 2003, Am J Orthop (Belle Mead NJ), V32, P344
   Klemme WR, 2001, SPINE, V26, P534
   KORNBLATT MD, 1986, CLIN ORTHOP RELAT R, V203, P141
   Kwon BK, 2003, J SPINAL DISORD TECH, V16, P469, DOI 10.1097/00024720-200310000-00006
   Larsen JM, 1996, J SPINAL DISORD, V9, P117
   LENKE LG, 1992, J SPINAL DISORD, V5, P433, DOI 10.1097/00002517-199212000-00008
   Lin P M, 1977, Neurosurgery, V1, P118, DOI 10.1097/00006123-197709000-00006
   LIN PM, 1985, CLIN ORTHOP RELAT R, P90
   LOWE TG, 2002, CLIN ORTHOP RELAT R, V394, P64
   MACMILLAN M, 1994, SPINE, V19, P430
   Madan S, 2002, SPINE, V27, P1536, DOI 10.1097/00007632-200207150-00011
   McAfee PC, 1999, J BONE JOINT SURG AM, V81A, P859, DOI 10.2106/00004623-199906000-00014
   MCAFEE PC, 1991, SPINE, V16, pS190, DOI 10.1097/00007632-199106001-00003
   MCCORD DH, 1992, SPINE, V17, pS235
   Moller H, 2000, SPINE, V25, P1711, DOI 10.1097/00007632-200007010-00016
   PATRICK DL, 1995, SPINE, V20, P1899, DOI 10.1097/00007632-199509000-00011
   ROLAND M, 1983, SPINE, V8, P141, DOI 10.1097/00007632-198303000-00004
   Rosenberg WS, 2001, NEUROSURGERY, V48, P569, DOI 10.1097/00006123-200103000-00022
   Salehi SA, 2004, NEUROSURGERY, V54, P368, DOI 10.1227/01.NEU.0000103493.25162.18
   STEINMANN JC, 1992, CLIN ORTHOP RELAT R, P80
   Suk SI, 1997, SPINE, V22, P210, DOI 10.1097/00007632-199701150-00016
   VONSTREMPEL A, 1996, SPINE STATE ART REV, V10, P397
   Wetzel F Todd, 2003, J Am Acad Orthop Surg, V11, P6
   Whitecloud TS, 2001, J SPINAL DISORD, V14, P100, DOI 10.1097/00002517-200104000-00002
   ZDEBLICK TA, 1993, SPINE, V18, P983, DOI 10.1097/00007632-199306150-00006
NR 52
TC 162
Z9 195
U1 0
U2 7
PU LIPPINCOTT WILLIAMS & WILKINS
PI PHILADELPHIA
PA TWO COMMERCE SQ, 2001 MARKET ST, PHILADELPHIA, PA 19103 USA
SN 1536-0652
EI 1539-2465
J9 J SPINAL DISORD TECH
JI J. Spinal Disord. Tech.
PD AUG
PY 2005
VL 18
IS 4
BP 337
EP 346
DI 10.1097/01.bsd.0000166642.69189.45
PG 10
WC Clinical Neurology; Orthopedics
WE Science Citation Index Expanded (SCI-EXPANDED)
SC Neurosciences & Neurology; Orthopedics
GA 952SP
UT WOS:000231026100008
PM 16021015
DA 2022-11-02
ER

PT J
AU Wu, ZX
   Zhan, C
   Cui, G
   Liu, D
   Wan, SY
   Zhang, Y
   Zhao, X
   Lei, W
AF Wu, Zi-xiang
   Zhan, Ce
   Cui, Geng
   Liu, Da
   Wan, Shi-yong
   Zhang, Yang
   Zhao, Xiong
   Lei, Wei
TI Stress Distribution on the Screws in Posterior Lumbar Fusion of Isthmic
   Spondylolisthesis with 2- or 3-Vertebra Fixation Techniques: A
   Biomechanical Cadaveric Study
SO JOURNAL OF SURGICAL RESEARCH
LA English
DT Article
DE spondylolisthesis; pedicle screw; surface stress; biomechanics; strain
   gauge
ID INTERBODY FUSION; DEGENERATIVE SPONDYLOLISTHESIS; LUMBOSACRAL
   SPONDYLOLISTHESIS; STRAIN-GAUGE; ROD STRAIN; SPINE; LEVEL; STIFFNESS;
   SEGMENTS
AB Background. Two- or three-vertebra fixation techniques are both used in the treatment of spondylolisthesis. However, the number of spinal segments that should be implanted in spondylolisthesis reduction and fixation is still controversial, and there are no published reports on stress distribution on the screws with 2- or 3-vertebra fixation techniques. Understanding stress distribution in screws would be of potential great clinical importance and supply more biomechanical evidence in surgery. The aim of this study was to compare and quantitatively analyze the stress distribution on the screws in 2- or 3-vertebra fixation techniques in cadaveric models of spondylolisthesis.
   Materials and Methods. Sixteen fresh specimens of human lumbar spines were used in this study. The spondylolisthesis model was generated by Panjabi method and fixed with the SINO universal spine system by 2-(group A) or 3-vertebra (group B) fixation technique. Rectangular electrical resistance strain gauges were fixed at upper and lower surface of the root of screws bilaterally. The samples were tested under flexion/extension, left/right lateral bending, and axial compression loading. Stress on the screws was measured by strain gauge monitor, respectively.
   Results. Under the five different loading conditions, the stress could be compressive stress or tensile stress. Under the compression, flexion, and bending loading condition, the stress in reduction screws in group A is higher than in group B (P < 0.01). However, under the extension loading condition, stress of lower surface in reduction screws in group A is 49% lower than in group B. With regard to the anchor screws, under flexion and lateral bending conditions, stress in group A is lower than in group B (P < 0.05). Under compression and extension loading conditions, stress in group A is slightly higher than in group B, but no significant difference is detected.
   Conclusions. In most loading conditions, stress in reduction screws in 2-vertebra fixation technique was higher than in 3-vertebra fixation technique. The 3-vertebra fixation technique might effectively reduce stress on the reduction screws, and decrease the probability of fatigue fractures of the screws. Crown Copyright (C) 2012 Published by Elsevier Inc. All rights reserved.
C1 [Wu, Zi-xiang; Zhan, Ce; Cui, Geng; Liu, Da; Wan, Shi-yong; Zhang, Yang; Zhao, Xiong; Lei, Wei] Fourth Mil Med Univ, Xijing Hosp, Inst Orthoped, Xian 710032, Shaanxi Provinc, Peoples R China.
RP Lei, W (通讯作者)，Fourth Mil Med Univ, Xijing Hosp, Inst Orthoped, Xian 710032, Shaanxi Provinc, Peoples R China.
EM leiwei@fmmu.edu.cn
OI Lei, Wei/0000-0002-7346-6915
CR Abdu WA, 2009, SPINE, V34, P2351, DOI 10.1097/BRS.0b013e3181b8a829
   Acosta FL, 2007, NEUROSURG CLIN N AM, V18, P249, DOI 10.1016/j.nec.2007.01.001
   Ahmad F, 2003, BRIT J PLAST SURG, V56, P3, DOI 10.1016/S0007-1226(02)00467-8
   Akca K, 2009, MED ENG PHYS, V31, P758, DOI 10.1016/j.medengphy.2009.02.005
   Austman RL, 2007, J HAND SURG-AM, V32A, P848, DOI 10.1016/j.jhsa.2007.03.013
   Chen CS, 2005, MED ENG PHYS, V27, P487, DOI 10.1016/j.medengphy.2004.12.007
   Choma TJ, 2001, J SPINAL DISORD, V14, P125, DOI 10.1097/00002517-200104000-00006
   Dmitriev AE, 2008, SPINE J, V8, P918, DOI 10.1016/j.spinee.2007.10.034
   Grzegorzewski A, 2000, J PEDIATR ORTHOPED, V20, P506, DOI 10.1097/00004694-200007000-00016
   Hongo M, 2009, SPINE J, V9, P846, DOI [10.1016/j.spinee.2009.06.015, 10.1016/j.spinee.2009.06.019]
   Jegapragasan M, 2011, SPINE J, V11, P340, DOI 10.1016/j.spinee.2011.03.011
   Kim JS, 2010, J NEUROSURG-SPINE, V12, P171, DOI 10.3171/2009.9.SPINE09272
   Mac-Thiong JM, 2006, EUR SPINE J, V15, P1425, DOI 10.1007/s00586-006-0101-4
   Molinari RW, 2005, J SPINAL DISORD TECH, V18, pS24, DOI 10.1097/01.bsd.0000140197.07619.8b
   Oda I, 2000, SPINE, V25, P2303, DOI 10.1097/00007632-200009150-00007
   PANJABI MM, 1988, SPINE, V13, P1135, DOI 10.1097/00007632-198810000-00014
   Pearson A, 2010, SPINE, V35, P298, DOI 10.1097/BRS.0b013e3181bdafd1
   Polly DW, 2000, J SPINAL DISORD, V13, P58, DOI 10.1097/00002517-200002000-00012
   Sawa AGU, 2008, J BIOMECH, V41, P2647, DOI 10.1016/j.jbiomech.2008.06.010
   Schmoelz W, 2003, J SPINAL DISORD TECH, V16, P418, DOI 10.1097/00024720-200308000-00015
   Spruit M, 2002, EUR SPINE J, V11, P428, DOI 10.1007/s00586-002-0400-3
   Sran MM, 2005, CLIN BIOMECH, V20, P806, DOI 10.1016/j.clinbiomech.2005.04.009
   Suh KT, 2008, J BONE JOINT SURG BR, V90B, P1352, DOI 10.1302/0301-620X.90B10.21078
   Tan Yuan-chao, 2008, Zhongguo Gu Shang, V21, P566
   Wittenberg RH, 1992, SPINE, V17, P121
   Wu ZY, 2007, BRIT J ORAL MAX SURG, V45, P633, DOI 10.1016/j.bjoms.2007.04.004
   Xu HZ, 2006, CLIN BIOMECH, V21, P330, DOI 10.1016/j.clinbiomech.2005.12.004
NR 27
TC 3
Z9 3
U1 0
U2 10
PU ACADEMIC PRESS INC ELSEVIER SCIENCE
PI SAN DIEGO
PA 525 B ST, STE 1900, SAN DIEGO, CA 92101-4495 USA
SN 0022-4804
J9 J SURG RES
JI J. Surg. Res.
PD JUL
PY 2012
VL 176
IS 1
BP 95
EP 101
DI 10.1016/j.jss.2011.05.004
PG 7
WC Surgery
WE Science Citation Index Expanded (SCI-EXPANDED)
SC Surgery
GA 958BD
UT WOS:000305210100023
PM 21704325
DA 2022-11-02
ER

PT J
AU Morimoto, M
   Higashino, K
   Manabe, H
   Tezuka, F
   Yamashita, K
   Takata, Y
   Takao, S
   Sakai, T
   Chikawa, T
   Nagamachi, A
   Sairyo, K
AF Morimoto, Masatoshi
   Higashino, Kosaku
   Manabe, Hiroaki
   Tezuka, Fumitake
   Yamashita, Kazuta
   Takata, Yoichiro
   Takao, Shoichiro
   Sakai, Toshinori
   Chikawa, Takashi
   Nagamachi, Akihiro
   Sairyo, Koichi
TI Age-related changes in axial and sagittal orientation of the facet
   joints: Comparison with changes in degenerative spondylolisthesis
SO JOURNAL OF ORTHOPAEDIC SCIENCE
LA English
DT Article
ID TROPISM ASSOCIATIONS; OSTEOARTHRITIS; ANGLE
AB Background: Despite facet joints being three-dimensional structures, previous computed tomography and magnetic resonance imaging studies have evaluated facet joint orientation in only the axial plane. Facet joint orientation in the sagittal plane has rarely been studied using these imaging techniques. The aim of this study was to elucidate facet joint orientation in both the axial and sagittal planes on computed tomography.
   Methods: A total of 568 patients (343 men, 225 women) (excluding orthopedic outpatients) for whom abdominal and pelvic computed tomography scans were obtained at our hospital between September 2010 and October 2012 were included. Mean age was 63 (range 21-90) years. Patients were divided into a degenerative spondylolisthesis group (67 patients; 30 men, 37 women) and a control group (313 patients; 313 men, 188 women). Facet joint orientation was evaluated in the control group according to patient age (<= 50, 51-60, 61-70, or >= 71 years). The findings in the control group were then compared with those in the degenerative spondylolisthesis group. The orientation of the lumbar facet joints at each level was measured in the axial and sagittal planes on computed tomography images.
   Results: Facet joint angles decreased with age at L4/5 and L5/S1 in women in the axial plane and at L4/5 in men and L3/4 and L4/5 in women in the sagittal plane. The variation in facet joint angle was greatest at L4/5 in women. Patients with degenerative spondylolisthesis showed more sagittally and horizontally oriented facet joints in the axial and sagittal planes; facet tropism showed an association with degenerative spondylolisthesis in the axial plane.
   Conclusions: The axial and sagittal orientation of facet joints in the lower lumbar vertebra, especially L4/5, was negatively correlated with age. This finding could help to explain why older people are more prone to degenerative spondylolisthesis. (C) 2018 The Japanese Orthopaedic Association. Published by Elsevier B.V. All rights reserved.
C1 [Morimoto, Masatoshi; Higashino, Kosaku; Manabe, Hiroaki; Tezuka, Fumitake; Yamashita, Kazuta; Takata, Yoichiro; Sakai, Toshinori; Chikawa, Takashi; Sairyo, Koichi] Tokushima Univ, Grad Sch, Inst Biomed Sci, Dept Orthoped, 3-18-15 Kuramoto Cho, Tokushima 7708503, Japan.
   [Morimoto, Masatoshi; Nagamachi, Akihiro] Takamatsu Municipal Hosp, Dept Orthoped, Takamatsu, Kagawa, Japan.
   [Takao, Shoichiro] Tokushima Univ Hosp, Dept Med Imaging, Tokushima, Japan.
RP Morimoto, M (通讯作者)，Tokushima Univ, Grad Sch, Inst Biomed Sci, Dept Orthoped, 3-18-15 Kuramoto Cho, Tokushima 7708503, Japan.
EM masa_m_089034@yahoo.co.jp
CR Aono K, 2010, SPINE, V35, P887, DOI 10.1097/BRS.0b013e3181cdd1aa
   Berlemann U, 1998, Eur Spine J, V7, P376, DOI 10.1007/s005860050093
   Boden SD, 1996, J BONE JOINT SURG AM, V78A, P403, DOI 10.2106/00004623-199603000-00012
   Dai LY, 2001, INT ORTHOP, V25, P40, DOI 10.1007/s002640000201
   Fujiwara A, 2001, CLIN ORTHOP RELAT R, P88
   Gao F, 2012, J SPINAL DISORD TECH, V25, pE18, DOI 10.1097/BSD.0b013e31823972d4
   Iorio JA, 2016, ASIAN SPINE J, V10, P377, DOI 10.4184/asj.2016.10.2.377
   Jaumard NV, 2011, J BIOMECH ENG-T ASME, V133, DOI 10.1115/1.4004493
   Jelec V, 2016, ACTA CLIN CROAT, V55, P117
   Kalichman L, 2010, J SPINAL DISORD TECH, V23, P101, DOI 10.1097/BSD.0b013e31819afb80
   Kalichman L, 2009, SPINE, V34, pE579, DOI 10.1097/BRS.0b013e3181aa2acb
   Koreckij TD, 2015, J SPINAL DISORD TECH, V28, P236, DOI 10.1097/BSD.0000000000000298
   NOREN R, 1991, SPINE, V16, P530, DOI 10.1097/00007632-199105000-00008
   Norton RP, 2015, SPINE, V40, P1219, DOI 10.1097/BRS.0000000000000987
   ROSENBERG NJ, 1975, J BONE JOINT SURG AM, VA 57, P467, DOI 10.2106/00004623-197557040-00004
   Schleich C, 2016, OSTEOARTHR CARTILAGE, V24, P1761, DOI 10.1016/j.joca.2016.05.004
   Smorgick Y, 2014, ORTHOPEDICS, V37, pE260, DOI 10.3928/01477447-20140225-58
   Wang JX, 2009, SPINE, V34, pE596, DOI 10.1097/BRS.0b013e3181abbf1e
NR 18
TC 9
Z9 10
U1 0
U2 0
PU ELSEVIER SCIENCE BV
PI AMSTERDAM
PA PO BOX 211, 1000 AE AMSTERDAM, NETHERLANDS
SN 0949-2658
EI 1436-2023
J9 J ORTHOP SCI
JI J. Orthop. Sci.
PD JAN
PY 2019
VL 24
IS 1
BP 50
EP 56
DI 10.1016/j.jos.2018.08.028
PG 7
WC Orthopedics
WE Science Citation Index Expanded (SCI-EXPANDED)
SC Orthopedics
GA HH0NT
UT WOS:000455414700009
PM 30318428
DA 2022-11-02
ER

PT J
AU Morel, E
   Ilharreborde, B
   Lenoir, T
   Hoffmann, E
   Vialle, R
   Rillardon, L
   Guigui, P
AF Morel, E
   Ilharreborde, B
   Lenoir, T
   Hoffmann, E
   Vialle, R
   Rillardon, L
   Guigui, P
TI Sagittal balance of the spine and degenerative spondylolisthesis
SO REVUE DE CHIRURGIE ORTHOPEDIQUE ET REPARATRICE DE L APPAREIL MOTEUR
LA French
DT Article
DE spinal balance; degenerative spondylolisthesis; posterolateral spinal
   fusion; sacrum
ID FACET JOINTS; CONFIGURATION; ORIENTATION; PARAMETERS; SACRUM
AB Purpose of the study Several reports have examined the pathophysiology of degenerative spondylolisthesis. Very little work has however been devoted to the influence of spinal balance in the sagittal plane in its pathogenesis. The purpose of this work was to present a descriptive analysis of pelvic and spinal sagittal balance in a cohort of seventy patients treated for degenerative spondylolisthesis and to compare findings with those established in a population of 250 volunteers. The goal was to deduct pathophysiological hypotheses and identify therapeutic implications.
   Material and methods Seventy patients were included in this study. The following variables were noted: pelvic incidence and version, sacral slope, lumbar lordosis, thoracic kyphosis, T9 sagittal tilt and S1-S2 angle. These variables were measured on digitalized lateral views of the spine using a dedicated software (SpineView (TM)). Univariate analysis of the values obtained was performed to identify the variable distributions. Multivariate analysis was applied to study the relationships between these variables and to better define perturbations of spinal balance in the anteroposterior plane. The findings were compared with those obtained in a control population.
   Results One of the essential characteristics of the cohort of patients with degenerative spondylolisthesis was the presence of an exaggerated pelvic incidence (62.6 degrees versus 54.7 degrees in the control population). The most significant determinants of T9 sagittal tilt (which reflects sagittal balance) were: pelvic version, pelvic incidence, lumbar lordosis, and L4-S1 local lordosis. One-third of our patients presented posterior tilt due to exaggerated thoracic kyphosis. The high pelvic incidence, via hyperlordosis and increased pelvic version, could be one of the factors favoring degenerative disease of the spinal unit.
   Conclusions This work enabled us to better describe sagittal balance in patients with degenerative spondylolisthesis and to propose hypotheses concerning the underlying mechanism of progressive degeneration. We emphasize the diversity of spinal balance in these patients and the different therapeutic implications.
C1 Hop Beaujon, Serv Chirurg Orthoped, F-92110 Clichy, France.
RP Guigui, P (通讯作者)，Hop Beaujon, Serv Chirurg Orthoped, 100 Blvd Gen Leclerc, F-92110 Clichy, France.
EM pierre.guigui@bjn.ap-hop-paris.fr
CR Antoniades SB, 2000, SPINE, V25, P1085, DOI 10.1097/00007632-200005010-00008
   Beckers L, 1991, Acta Orthop Belg, V57 Suppl 1, P198
   Berlemann U, 1998, Eur Spine J, V7, P376, DOI 10.1007/s005860050093
   Berlemann U, 1998, Eur Spine J, V7, P212, DOI 10.1007/s005860050058
   Berlemann U, 1999, J SPINAL DISORD, V12, P68
   Boden SD, 1996, J BONE JOINT SURG AM, V78A, P403, DOI 10.2106/00004623-199603000-00012
   DURING J, 1985, SPINE, V10, P83, DOI 10.1097/00007632-198501000-00013
   DUVALBEAUPERE G, 1987, INT ORTHOP, V11, P261, DOI 10.1007/BF00271459
   DUVALBEAUPERE G, 1992, ANN BIOMED ENG, V20, P451, DOI 10.1007/BF02368136
   GROBLER LJ, 1993, SPINE, V18, P1475
   Guigui P, 2003, REV CHIR ORTHOP, V89, P496
   Iguchi T, 2002, J SPINAL DISORD TECH, V15, P93, DOI 10.1097/00024720-200204000-00001
   Legaye J, 1998, Eur Spine J, V7, P99, DOI 10.1007/s005860050038
   Love TW, 1999, J BONE JOINT SURG BR, V81B, P670, DOI 10.1302/0301-620X.81B4.9682
   Marty C, 2002, EUR SPINE J, V11, P119, DOI 10.1007/s00586-001-0349-7
   Matsunaga S, 2000, J NEUROSURG, V93, P194, DOI 10.3171/spi.2000.93.2.0194
   Rillardon L, 2003, REV CHIR ORTHOP, V89, P218
   ROSENBERG NJ, 1975, J BONE JOINT SURG AM, VA 57, P467, DOI 10.2106/00004623-197557040-00004
   SATO K, 1989, SPINE, V14, P1265, DOI 10.1097/00007632-198911000-00022
NR 19
TC 23
Z9 30
U1 0
U2 3
PU MASSON EDITEUR
PI MOULINEAUX CEDEX 9
PA 21 STREET CAMILLE DESMOULINS, ISSY, 92789 MOULINEAUX CEDEX 9, FRANCE
SN 0035-1040
J9 REV CHIR ORTHOP
JI Rev. Chir. Orthop. Reparatrice Appareil Moteur
PD NOV
PY 2005
VL 91
IS 7
BP 615
EP 626
DI 10.1016/S0035-1040(05)84465-4
PG 12
WC Orthopedics; Surgery
WE Science Citation Index Expanded (SCI-EXPANDED)
SC Orthopedics; Surgery
GA 990OE
UT WOS:000233752300002
PM 16327666
DA 2022-11-02
ER

PT J
AU Miyakoshi, N
   Abe, E
   Shimada, Y
   Okuyama, K
   Suzuki, T
   Sato, K
AF Miyakoshi, N
   Abe, E
   Shimada, Y
   Okuyama, K
   Suzuki, T
   Sato, K
TI Outcome of one-level posterior lumbar interbody fusion for
   spondylolisthesis and postoperative intervertebral disc degeneration
   adjacent to the fusion
SO SPINE
LA English
DT Article
DE disc degeneration; posterior lumbar interbody fusion; spondylolisthesis
ID LUMBOSACRAL SPINAL-FUSION
AB Study Design. Review of the clinical and radiologic records of patients who underwent one-level posterior lumbar interbody fusion (PLIF) at L4-L5.
   Objective. To determine whether adjacent intervertebral disc degeneration after PLIF affects the clinical results, and whether preoperative caudal disc (L5-S1) degeneration affects postoperative clinical results.
   Summary of Background Data. There is little reliable information in the literature regarding clinical results and adjacent disc degeneration after PLIF.
   Methods. Forty-five patients who underwent L4-L5 PLIF for spondylolisthesis with more than 5 years of postoperative observation were included in this study. PLIF was performed in conjunction with posterior instrumentation. The posterior lumbar intervertebral grafting was performed using both autograft and a ceramic spacer. Intervertebral disc heights at L2-L3, L3-L4, and L5-S1 were measured before and after surgery. The patients were divided into two groups based on the presence or absence of the preoperative L5-S1 narrowing. Correlation between clinical status evaluated by the recovery rate of the Japanese Orthopedic Association (JOA) score and disc heights were determined.
   Results. All intervertebral disc heights adjacent to the fusion decreased after surgery (P < 0.05). However, no significant correlation was seen between clinical results estimated by the recovery rate and postoperative disc narrowing. There was also no significant difference in clinical results between patients with or without preoperative L5-S1 narrowing.
   Conclusions. There is no evidence from the results that postoperative narrowing of the adjacent disc and preoperative narrowing of the L5-S1 disc affects the clinical outcome of L4-L5 PLIF.
C1 Akita Univ, Sch Med, Dept Orthoped Surg, Akita 0108543, Japan.
RP Miyakoshi, N (通讯作者)，Akita Univ, Sch Med, Dept Orthoped Surg, 1-1-1 Hondo, Akita 0108543, Japan.
CR AXELSSON P, 1994, ACTA ORTHOP SCAND, V65, P309, DOI 10.3109/17453679408995459
   BODEN SD, 1990, J BONE JOINT SURG AM, V72A, P403, DOI 10.2106/00004623-199072030-00013
   BOXALL D, 1979, J BONE JOINT SURG AM, V61, P479, DOI 10.2106/00004623-197961040-00001
   BRANTIGAN JW, 1993, SPINE, V18, P2106, DOI 10.1097/00007632-199310001-00030
   FRYMOYER J W, 1978, Spine, V3, P1, DOI 10.1097/00007632-197803000-00001
   Hanley EN, 1995, SPINE, V20, pS143
   HIRABAYASHI K, 1981, SPINE, V6, P354, DOI 10.1097/00007632-198107000-00005
   KAMIOKA Y, 1990, SPINE, V15, P1198, DOI 10.1097/00007632-199011010-00020
   LEE CK, 1984, SPINE, V9, P574, DOI 10.1097/00007632-198409000-00007
   LEHMANN TR, 1987, SPINE, V12, P97, DOI 10.1097/00007632-198703000-00004
   LEONG JCY, 1983, SPINE, V8, P793, DOI 10.1097/00007632-198310000-00018
   LIN PM, 1985, CLIN ORTHOP RELAT R, P90
   LIN PM, 1983, CLIN ORTHOP RELAT R, V180, P154
   MACNAB I, 1971, J BONE JOINT SURG AM, VA 53, P663, DOI 10.2106/00004623-197153040-00005
   Miyakoshi N, 1999, SPINE, V24, P67, DOI 10.1097/00007632-199901010-00016
   PENTA M, 1995, SPINE, V20, P743, DOI 10.1097/00007632-199503150-00018
   Pihlajamaki H, 1996, ACTA ORTHOP SCAND, V67, P63, DOI 10.3109/17453679608995612
   QUINNELL RC, 1981, SPINE, V6, P263, DOI 10.1097/00007632-198105000-00008
   Van Horn J R, 1992, Acta Orthop Belg, V58, P280
   WIESEL SW, 1984, SPINE, V9, P549, DOI 10.1097/00007632-198409000-00003
   Wimmer C, 1997, ACTA ORTHOP SCAND, V68, P269, DOI 10.3109/17453679708996699
   YANG SW, 1986, SPINE, V11, P937
   YASHIRO K, 1991, SPINE, V16, P1329, DOI 10.1097/00007632-199111000-00014
NR 23
TC 136
Z9 165
U1 0
U2 4
PU LIPPINCOTT WILLIAMS & WILKINS
PI PHILADELPHIA
PA TWO COMMERCE SQ, 2001 MARKET ST, PHILADELPHIA, PA 19103 USA
SN 0362-2436
EI 1528-1159
J9 SPINE
JI SPINE
PD JUL 15
PY 2000
VL 25
IS 14
BP 1837
EP 1842
DI 10.1097/00007632-200007150-00016
PG 6
WC Clinical Neurology; Orthopedics
WE Science Citation Index Expanded (SCI-EXPANDED)
SC Neurosciences & Neurology; Orthopedics
GA 334XQ
UT WOS:000088211900019
PM 10888954
DA 2022-11-02
ER

PT J
AU ANI, N
   KEPPLER, L
   BISCUP, RS
   STEFFEE, AD
AF ANI, N
   KEPPLER, L
   BISCUP, RS
   STEFFEE, AD
TI REDUCTION OF HIGH-GRADE SLIPS (GRADES-III-V) WITH VSP INSTRUMENTATION -
   REPORT OF A SERIES OF 41 CASES
SO SPINE
LA English
DT Article; Proceedings Paper
CT 5TH ANNUAL MEETING OF THE NORTH AMERICAN SPINE SOC
CY AUG 08-11, 1990
CL MONTEREY, CA
SP N AMER SPINE SOC
DE SPONDYLOLISTHESIS; INSITU (BILATERAL LATERAL) FUSION; INTERBODY FUSION;
   LUMBAR PLEXUS STRETCH PALSY
AB Records of 41 patients were reviewed for early complications resulting from reduction of high-grade spondylolisthesis.  Blood loss averaged 1,427 ml.  There were no cases of infection, dural tears, or bladder or bowel dysfunction.  Two cases of transient foot drop and one case of permanent foot drop developed.  A lumbar plexus stretch palsy occurred in one patient.  Long-term results were evaluated in 20 patients followed up 2 or more years after surgery.  Three of the 20 did not have interbody fusions and lost their reductions.  All 20 patients went on to fuse with no pseudoarthrosis.  One case of broken plate and two cases of broken screws occurred.  Patient satisfaction ranged from good to excellent.  Results suggest that reduction of high-grade slips with interbody fusion is a safe and effective procedure.
C1 LUTHERAN MED CTR,CLEVELAND SPINE & ARTHRIT CTR,DIV ORTHOPAED,2709 FRANKLIN BLVD,CLEVELAND,OH 44113.
NR 0
TC 48
Z9 49
U1 0
U2 1
PU LIPPINCOTT-RAVEN PUBL
PI PHILADELPHIA
PA 227 EAST WASHINGTON SQ, PHILADELPHIA, PA 19106
SN 0362-2436
J9 SPINE
JI SPINE
PY 1991
VL 16
IS 6
SU S
BP S302
EP S310
DI 10.1097/00007632-199106001-00025
PG 9
WC Clinical Neurology; Orthopedics
WE Conference Proceedings Citation Index - Science (CPCI-S); Science Citation Index Expanded (SCI-EXPANDED)
SC Neurosciences & Neurology; Orthopedics
GA FR820
UT WOS:A1991FR82000025
PM 1862430
DA 2022-11-02
ER

PT J
AU Hari, A
   Krishna, M
   Rajagandhi, S
   Rajakumar, DV
AF Hari, Akshay
   Krishna, Murali
   Rajagandhi, Santhosh
   Rajakumar, Deshpande V.
TI Minimally invasive transforaminal lumbar interbody fusion-indications
   and clinical experience
SO NEUROLOGY INDIA
LA English
DT Article
DE Back pain; degenerative disc disease; minimally invasive; radiculopathy;
   spondylolisthesis; transforaminal lumbar interbody fusion
ID RADIOLOGICAL OUTCOMES; OPEN SURGERY; SPONDYLOLISTHESIS; INSTRUMENTATION
AB Background: Transforaminal lumbar interbody fusion (TLIF) has emerged as one of the common procedures performed by spine surgeons. Back pain and radiculopathy due to degenerative disc disease, spondylolisthesis, or deformity are the usual indications. Minimally invasive surgery (MIS) techniques have proven to be effective in TLIF as they are associated with less blood loss, fewer wound complications and infections, faster recovery, and decreased hospital costs. The novel technique described in this study helps to achieve a circumferential lumbar fusion using a unilateral posterior approach, via a muscle-dilating exposure, thereby minimizing the approach-related morbidity.
   Objectives: An overview of the minimally invasive TLIF (MIS-TLIF) procedures including indications, techniques, and clinical experience along with a review of the medical literature is hereby presented.
   Methods: All patients who underwent MIS-TLIF for various indications at our institution from 2009 to 2014 were retrospectively reviewed. All patients in this series had low back pain as their predominant symptom, with varying degrees of radicular pain and neurologic symptoms. The data collected retrospectively for analysis were age, gender, previous diagnoses, revision diagnosis, duration of symptoms, levels of fusion, operating time, intraoperative blood loss, clinical and radiographic results after surgery, and complications. Back and leg pain quantified by visual analog scale scores preoperatively, postoperatively, and at the last follow-up were assessed for clinical outcomes.
   Conclusions: Our clinical experience along with a review of the medical literature indicates that TLIF can be effectively and safely performed in a minimally invasive fashion for a wide variety of indications.
C1 [Hari, Akshay; Krishna, Murali; Rajagandhi, Santhosh; Rajakumar, Deshpande V.] Fortis Hosp, Dept Neurosurg, 154-9 Bannerghatta Rd, Bengaluru 560076, Karnataka, India.
RP Rajakumar, DV (通讯作者)，Fortis Hosp, Dept Neurosurg, 154-9 Bannerghatta Rd, Bengaluru 560076, Karnataka, India.
EM drajakumar9@gmail.com
CR Adogwa O, 2011, J SPINAL DISORD TECH, V24, P479, DOI 10.1097/BSD.0b013e3182055cac
   Albee FH, 1911, JAMA-J AM MED ASSOC, V57, P855
   Archavlis E, 2013, EUR SPINE J, V22, P1731, DOI 10.1007/s00586-013-2732-6
   Bick E M, 1964, Clin Orthop Relat Res, V35, P9
   Burns BH, 1933, LANCET, V1, P1233
   CLOWARD RB, 1953, J NEUROSURG, V10, P154, DOI 10.3171/jns.1953.10.2.0154
   DOVE J, 1986, CLIN ORTHOP RELAT R, P135
   Fan SW, 2010, SPINE, V35, P1615, DOI 10.1097/BRS.0b013e3181c70fe3
   Foley KT, 2003, SPINE, V28, pS26, DOI 10.1097/00007632-200308011-00006
   Harms JG, 1998, ORTHOP TRAUMATOL, V6, P88
   Hibbs RA., 1911, NY MED J, V93, P1013
   Isaacs RE, 2005, J NEUROSURG-SPINE, V3, P98, DOI 10.3171/spi.2005.3.2.0098
   Jhala A, 2014, INDIAN J ORTHOP, V48, P562, DOI 10.4103/0019-5413.144217
   Kandwal P, 2012, INDIAN J ORTHOP, V46, P159, DOI 10.4103/0019-5413.93680
   Kim JS, 2012, J SPINAL DISORD TECH
   Kim MC, 2011, ASIAN SPINE J, V5, P111, DOI 10.4184/asj.2011.5.2.111
   Lee KH, 2012, EUR SPINE J, V21, P2265, DOI 10.1007/s00586-012-2281-4
   Lubansu A, 2009, SMISS 2009 ANN C
   Min SH, 2013, EUR SPINE J, V22, P1164, DOI 10.1007/s00586-012-2619-y
   Moskowitz A, 2002, ORTHOP CLIN N AM, V33, P359, DOI 10.1016/S0030-5898(01)00008-6
   Naderi S, 2012, SPINE SURG TECHNIQUE, P3
   Park P, 2008, NEUROSURG FOCUS, V25, DOI 10.3171/FOC/2008/25/8/E16
   Park Y, 2007, SPINE, V32, P537, DOI 10.1097/01.brs.0000256473.49791.f4
   Park Y, 2011, ASIAN SPINE J, V5, P228, DOI 10.4184/asj.2011.5.4.228
   Parker SL, 2014, WORLD NEUROSURG, V82, P230, DOI 10.1016/j.wneu.2013.01.041
   Peng Chan Wearn Benedict, 2009, Spine (Phila Pa 1976), V34, P1385, DOI 10.1097/BRS.0b013e3181a4e3be
   Potter BK, 2005, J SPINAL DISORD TECH, V18, P337, DOI 10.1097/01.bsd.0000166642.69189.45
   Rouben D, 2011, J SPINAL DISORD TECH, V24, P288, DOI 10.1097/BSD.0b013e3181f9a60a
   Schizas C, 2009, INT ORTHOP, V33, P1683, DOI 10.1007/s00264-008-0687-8
   Sonmez E, 2013, TURK NEUROSURG, V23, P372, DOI 10.5137/1019-5149.JTN.7122-12.1
   Villavicencio Alan T, 2010, Surg Neurol Int, V1, P12, DOI 10.4103/2152-7806.63905
   Wang HL, 2011, CHINESE MED J-PEKING, V124, P3868, DOI 10.3760/cma.j.issn.0366-6999.2011.23.007
   Wang JA, 2010, EUR SPINE J, V19, P1780, DOI 10.1007/s00586-010-1404-z
   WHITE AH, 1986, CLIN ORTHOP RELAT R, P185
   WICKHAM JEA, 1987, BRIT MED J, V295, P1581, DOI 10.1136/bmj.295.6613.1581
   Zairi F, 2013, J NEUROL SURG PART A, V74, P131, DOI 10.1055/s-0032-1330956
NR 36
TC 15
Z9 16
U1 0
U2 10
PU WOLTERS KLUWER MEDKNOW PUBLICATIONS
PI MUMBAI
PA WOLTERS KLUWER INDIA PVT LTD , A-202, 2ND FLR, QUBE, C T S  NO 1498A-2
   VILLAGE MAROL, ANDHERI EAST, MUMBAI, 400059, INDIA
SN 0028-3886
EI 1998-4022
J9 NEUROL INDIA
JI Neurol. India
PD MAY-JUN
PY 2016
VL 64
IS 3
BP 444
EP 454
DI 10.4103/0028-3886.181536
PG 11
WC Neurosciences
WE Science Citation Index Expanded (SCI-EXPANDED)
SC Neurosciences & Neurology
GA DL9HC
UT WOS:000375951400016
PM 27147152
DA 2022-11-02
ER

PT J
AU Sardhara, J
   Singh, S
   Mehrotra, A
   Bhaisora, KS
   Das, KK
   Srivastava, AK
   Jaiswal, AK
   Behari, S
AF Sardhara, Jayesh
   Singh, Suyash
   Mehrotra, Anant
   Bhaisora, Kamlesh Singh
   Das, Kuntal Kanti
   Srivastava, Arun Kumar
   Jaiswal, Awadhesh K.
   Behari, Sanjay
TI Neuro-navigation assisted pre-psoas minimally invasive oblique lumbar
   interbody fusion (MI-OLIF): New roads and impediments
SO NEUROLOGY INDIA
LA English
DT Article
DE Oblique lumbar interbody fusion; retroperitoneal; lateral lumbar
   fixation; surgical technique; minimally invasive spine surgery
ID SPINE
AB Introduction: Minimally invasive spine-oblique lumbar interbody fusion (MIS-OLIF) has emerged as a novel anterolateral, retroperitoneal, "pre-psoas" approach for lumbar interbody fusion for degenerative spinal instability, as well as for correction of deformity in patients without severe canal stenosis. In the last decade, the technique has gained popularity owing to several advantages like the minimal blood loss, minimal tissue dissection, preservation of posterior tension bands, better biomechanical strength, provision of mechanical stability to the lumbar spine, and a larger footprint of the implant, associated with it. It, thus, maximises load bearing on the cortical bone, and provides a better lordotic correction of the lumbar spine. The armamentarium is further boosted by the use of neuro-navigation and neuro-monitoring tools, thereby improving the surgical outcome. Material and
   Methods: The clinical indications of MIS-OLIF and various fixation methods [lateral lumbar fixation (LLF) and percutaneous posterior pedicle fixation (PPF)] are discussed. The summary of the 15 patients on whom the technique was utilized, are discussed. The patients' demographics, clinical history and neurological examination data, pre-operative Oswestry disability index (ODI) and visual analogue scale (VAS) score, intraoperative surgical details and postoperative follow up clinical as well as radiological data were assessed. Complications, readmissions, length of stay, estimated blood loss, surgical time and surgical outcome were also recorded.
   Results: 11 cases had grade 1 spondylolisthesis and 4 had grade 2 spondylolisthesis. One patient had both grade I and II spondylolisthesis at different levels. 13 patients had improvement in mechanical back pain and neurogenic claudication. Two patients had improvement in back pain but one-sided limb radiculopathy persisted, which was treated conservatively. The mean pre-operative ODI score was 35 +/- 6.1, which improved to 14.6 +/- 4.1 at follow-up (range of follow-up: 1 to 10 months; mean 5.7 +/- 3.3 months]. The mean pre-operative VAS score was 7 +/- 0.7, which improved to 3.3 +/- 0.4 at follow-up.
   Conclusions: The MIS-OLIF technique at the L2-L5 levels has shown encouraging early surgical outcomes with a good fusion rate and rapid recovery. While utilizing the unfamiliar oblique trajectory, the use of navigation can guide the surgeon in real time and also help in reducing the radiation exposure.
C1 [Sardhara, Jayesh; Singh, Suyash; Mehrotra, Anant; Bhaisora, Kamlesh Singh; Das, Kuntal Kanti; Srivastava, Arun Kumar; Jaiswal, Awadhesh K.; Behari, Sanjay] Sanjay Gandhi Postgrad Inst Med Sci, Dept Neurosurg, Lucknow 226014, Uttar Pradesh, India.
RP Sardhara, J (通讯作者)，Sanjay Gandhi Postgrad Inst Med Sci, Dept Neurosurg, Lucknow 226014, Uttar Pradesh, India.
EM jayeshsardhara83@gmail.com
RI Das, Kuntal/AAV-6549-2020
CR Abbasi H, 2015, CUREUS, V7, DOI 10.7759/cureus.351
   BRIDWELL KH, 1995, SPINE, V20, P1410, DOI 10.1097/00007632-199506000-00014
   DiGiorgio AM, 2017, NEUROSURG FOCUS, V43, DOI 10.3171/2017.5.FOCUS17168
   Fujibayashi S, 2017, J ORTHOP SCI, V22, P420, DOI 10.1016/j.jos.2017.01.009
   Fukaya Kenji, 2018, No Shinkei Geka, V46, P771, DOI 10.11477/mf.1436203812
   Gragnaniello C, 2013, NEUROSURG FOCUS S, V35, P13
   Gragnaniello Cristian, 2016, J Spine Surg, V2, P256, DOI 10.21037/jss.2016.11.02
   Li JXJ, 2017, WORLD NEUROSURG, V98, P113, DOI 10.1016/j.wneu.2016.10.074
   Liu C, 2018, WORLD NEUROSURG, V120, pE88, DOI 10.1016/j.wneu.2018.07.167
   Liu LH, 2016, PLOS ONE, V11, DOI 10.1371/journal.pone.0163452
   Mayer HM, 1997, SPINE, V22, P691, DOI 10.1097/00007632-199703150-00023
   Mehren C, 2016, CLIN ORTHOP RELAT R, V474, P2020, DOI 10.1007/s11999-016-4883-3
   Mobbs Ralph J, 2015, J Spine Surg, V1, P2, DOI 10.3978/j.issn.2414-469X.2015.10.05
   Molinares DM, 2016, J NEUROSURG-SPINE, V24, P248, DOI 10.3171/2015.3.SPINE13976
   Molinares DM, 2016, J NEUROSURG-SPINE, V24, P189, DOI 10.3171/2015.3.SPINE14928
   Orita S, 2017, SPINE, V42, P135, DOI 10.1097/BRS.0000000000001700
   Quillo-Olvera J, 2018, ANN TRANSL MED, V6, DOI 10.21037/atm.2018.01.22
   Silvestre C, 2012, ASIAN SPINE J, V6, P89, DOI 10.4184/asj.2012.6.2.89
   Woods K, 2017, CUREUS, V9, DOI 10.7759/cureus.1980
   Wu JY, 2019, ORTHOP SURG, V11, P25, DOI 10.1111/os.12428
   Zhang C, 2019, WORLD NEUROSURG, V124, pE17, DOI 10.1016/j.wneu.2018.11.139
   Zhu GD, 2018, MEDICINE, V97, DOI 10.1097/MD.0000000000012680
NR 22
TC 3
Z9 4
U1 1
U2 6
PU WOLTERS KLUWER MEDKNOW PUBLICATIONS
PI MUMBAI
PA WOLTERS KLUWER INDIA PVT LTD , A-202, 2ND FLR, QUBE, C T S  NO 1498A-2
   VILLAGE MAROL, ANDHERI EAST, MUMBAI, 400059, INDIA
SN 0028-3886
EI 1998-4022
J9 NEUROL INDIA
JI Neurol. India
PD MAY-JUN
PY 2019
VL 67
IS 3
BP 803
EP 812
DI 10.4103/0028-3886.263262
PG 10
WC Neurosciences
WE Science Citation Index Expanded (SCI-EXPANDED)
SC Neurosciences & Neurology
GA IP8UX
UT WOS:000480323200042
PM 31347559
DA 2022-11-02
ER

PT J
AU Anand, N
   Kong, C
AF Anand, Neel
   Kong, Christopher
TI Can Minimally Invasive Transforaminal Lumbar Interbody Fusion Create
   Lordosis from a Posterior Approach?
SO NEUROSURGERY CLINICS OF NORTH AMERICA
LA English
DT Article
DE Minimally invasive surgery; Transforaminal lumbar interbody fusion;
   Lordosis; Spine surgery
ID OPEN TLIF; MI-TLIF; ANTERIOR; SEGMENT; DISEASE; LEVEL;
   SPONDYLOLISTHESIS; PARAMETERS; ALIGNMENT; OUTCOMES
AB The transforaminal lumbar interbody fusion (TLIF) is a well-established 3-column fusion technique that can be used to manage lumbar stenosis, instability, and deformity. Having been in use for more than 20 years, it has evolved into many different renditions, including protocols using minimally invasive surgery (MIS) approaches. To avoid the development of flatback syndrome, it is important that a TLIF procedural technique is capable of reproducibly restoring lordosis. This article describes one of many MIS TLIF protocols and presents some of its previously published outcomes.
C1 [Anand, Neel; Kong, Christopher] Cedars Sinai Med Ctr, Dept Orthopaed Surg, 444 South San Vicente Blvd,Suite 800, Los Angeles, CA 90048 USA.
RP Anand, N (通讯作者)，Cedars Sinai Med Ctr, Dept Orthopaed Surg, 444 South San Vicente Blvd,Suite 800, Los Angeles, CA 90048 USA.
EM neel.anand@cshs.org
CR Ajiboye RM, 2017, CLIN SPINE SURG, DOI [10.1097/BSD.0000000000000549, DOI 10.1097/BSD.0000000000000549.]
   Anand N, 2006, SPINE, V31, pE748, DOI 10.1097/01.brs.0000240211.23617.ae
   Dorward IG, 2013, SPINE, V38, pE755, DOI 10.1097/BRS.0b013e31828d6ca3
   Glassman SD, 2005, SPINE, V30, P2024, DOI 10.1097/01.brs.0000179086.30449.96
   Hara M, 2015, NEUROL MED-CHIR, V55, P547, DOI 10.2176/nmc.oa.2014-0402
   HARMS J, 1982, Z ORTHOP GRENZGEB, V120, P343, DOI 10.1055/s-2008-1051624
   Hawasli AH, 2017, NEUROSURG FOCUS, V43, DOI 10.3171/2017.5.FOCUS17197
   Humphreys SC, 2001, SPINE, V26, P567
   Jagannathan J, 2009, NEUROSURGERY, V64, P955, DOI 10.1227/01.NEU.0000343544.77456.46
   Jiang SD, 2012, ARCH ORTHOP TRAUM SU, V132, P1259, DOI 10.1007/s00402-012-1546-z
   Kim SB, 2009, CLIN ORTHOP SURG, V1, P207, DOI 10.4055/cios.2009.1.4.207
   Lazennec JY, 2000, EUR SPINE J, V9, P47, DOI 10.1007/s005860050008
   Lee N, 2017, WORLD NEUROSURG, V101, P216, DOI 10.1016/j.wneu.2017.01.114
   Lee WC, 2016, WORLD NEUROSURG, V85, P236, DOI 10.1016/j.wneu.2015.09.009
   Lindley TE, 2014, J CLIN NEUROSCI, V21, P441, DOI 10.1016/j.jocn.2013.06.006
   Mobbs Ralph J, 2015, J Spine Surg, V1, P2, DOI 10.3978/j.issn.2414-469X.2015.10.05
   Moreau PE, 2016, ORTHOP TRAUMATOL-SUR, V102, P759, DOI 10.1016/j.otsr.2016.03.012
   Moskowitz A, 2002, ORTHOP CLIN N AM, V33, P359, DOI 10.1016/S0030-5898(01)00008-6
   Recnik G, 2013, J SPINAL DISORD TECH, V26, P246, DOI 10.1097/BSD.0b013e3182416f5c
   Saville PA, 2016, EUR SPINE J, V25, pS230, DOI 10.1007/s00586-016-4517-1
   Shen XL, 2016, CLIN SPINE SURG, V29, pE1, DOI 10.1097/BSD.0000000000000042
   Wong AP, 2014, NEUROSURG CLIN N AM, V25, P279, DOI 10.1016/j.nec.2013.12.007
   Yamasaki K, 2017, SPINE, V42, pE86, DOI 10.1097/BRS.0000000000001728
   Yang EZ, 2016, EUR SPINE J, V25, P1587, DOI 10.1007/s00586-015-4341-z
   Yson SC, 2012, J NEUROSURG-SPINE, V17, P37, DOI 10.3171/2012.4.SPINE111013
NR 25
TC 1
Z9 4
U1 0
U2 3
PU W B SAUNDERS CO-ELSEVIER INC
PI PHILADELPHIA
PA 1600 JOHN F KENNEDY BOULEVARD, STE 1800, PHILADELPHIA, PA 19103-2899 USA
SN 1042-3680
EI 1558-1349
J9 NEUROSURG CLIN N AM
JI Neurosurg. Clin. N. Am.
PD JUL
PY 2018
VL 29
IS 3
BP 453
EP +
DI 10.1016/j.nec.2018.03.010
PG 8
WC Clinical Neurology; Surgery
WE Science Citation Index Expanded (SCI-EXPANDED)
SC Neurosciences & Neurology; Surgery
GA GO1VG
UT WOS:000439746600014
PM 29933812
DA 2022-11-02
ER

PT J
AU Walker, CT
   Farber, SH
   Gandhi, S
   Godzik, J
   Turner, JD
   Uribe, JS
AF Walker, Corey T.
   Farber, S. Harrison
   Gandhi, Shashank
   Godzik, Jakub
   Turner, Jay D.
   Uribe, Juan S.
TI Single-Position Prone Lateral Interbody Fusion Improves Segmental
   Lordosis in Lumbar Spondylolisthesis
SO WORLD NEUROSURGERY
LA English
DT Article
DE Lateral interbody fusion; Prone lateral; Single-position; Transpsoas
ID OUTCOMES
AB OBJECTIVE: Single-position surgery in prone position is a novel technique for lateral interbody fusion with pedicle screw fixation. We performed a radiographic comparison of patients treated for spondylolisthesis using the prone lateral (PL) transpsoas approach versus the traditional dual position (DP) approach (lateral decubitus then prone).
   METHODS: Thirty consecutive patients with spondylolisthesis were treated using the PL approach (n = 15) versus the dual position approach (n = 15). Radiographic factors in the groups were retrospectively compared.
   RESULTS: The groups were similar for age, sex, body mass index, and implant size, but there were more 15 degrees (vs. 10 degrees) cages inserted in the dual position group. Radiographically the groups had similar baseline spinopelvic parameters, lumbar lordosis (LL), segmental lordosis, anterolisthesis, and disc height (P > 0.05). Postoperatively the PL group demonstrated a larger improvement in segmental lordosis (5.1 degrees vs. 2.5 degrees, P = 0.02), but not overall LL (6.3 degrees vs. 3.1 degrees, P = 0.14). Both groups had similar improvements in pelvic tilt, disc height, and spondylolisthesis reduction (P > 0.05). The mean relative distance of the implant from the posterior edge of the vertebral body was greater in the PL group (26% vs. 17%, P < 0.001) indicating a tendency for more anterior cage placement. However, there was no significant correlation between the relative cage position and the increase in segmental lordosis (P = 0.35), so this result alone did not explain the relative increase in lordosis seen.
   CONCLUSIONS: This is the first study to our knowledge to demonstrate an improvement in segmental lordosis for patients with single-level spondylolisthesis using the PL approach.
C1 [Walker, Corey T.; Farber, S. Harrison; Gandhi, Shashank; Godzik, Jakub; Turner, Jay D.; Uribe, Juan S.] Barrow Neurol Inst, Dept Neurosurg, Phoenix, AZ 85013 USA.
RP Uribe, JS (通讯作者)，Barrow Neurol Inst, Dept Neurosurg, Phoenix, AZ 85013 USA.
EM Neuropub@barrowneuro.org
OI Godzik, Jakub/0000-0003-0645-6212
FU Barrow Neurological Foundation
FX We thank the Barrow Neurological Foundation for their support on this
   study.
CR Buckland AJ, 2021, SPINE J, V21, P810, DOI 10.1016/j.spinee.2020.11.002
   Godzik J, 2020, NEUROSURG FOCUS, V49, DOI 10.3171/2020.6.FOCUS20359
   Goldstein CL, 2016, J NEUROSURG-SPINE, V24, P416, DOI 10.3171/2015.2.SPINE14973
   Goyal A, 2018, CLIN NEUROL NEUROSUR, V167, P122, DOI 10.1016/j.clineuro.2018.02.020
   Lamartina C, 2020, EUR SPINE J, V29, P6, DOI 10.1007/s00586-020-06303-z
   Lee NJ, J SPINE SURG, V7, P48
   Lehmen JA, 2015, EUR SPINE J, V24, pS287, DOI 10.1007/s00586-015-3886-1
   Marchi L, 2013, J NEUROSURG-SPINE, V19, P110, DOI 10.3171/2013.4.SPINE12319
   Ouchida J, 2020, EUR SPINE J, V29, P1277, DOI 10.1007/s00586-020-06388-6
   Pimenta L, 2021, OPER NEUROSURG, V20, pE5, DOI 10.1093/ons/opaa328
   Quiceno E, 2019, J CLIN NEUROSCI, V65, P145, DOI 10.1016/j.jocn.2019.03.016
   Tarpada SP, 2018, SPINE, V43, P1275, DOI 10.1097/BRS.0000000000002604
   Walker CT, 2019, J NEUROSURG-SPINE, V30, P446, DOI 10.3171/2018.9.SPINE18800
   Walker CT, 2019, OPER NEUROSURG, V16, pE121, DOI 10.1093/ons/opy240
   Ziino Chason, 2018, J Spine Surg, V4, P717, DOI 10.21037/jss.2018.12.03
NR 15
TC 5
Z9 5
U1 0
U2 1
PU ELSEVIER SCIENCE INC
PI NEW YORK
PA STE 800, 230 PARK AVE, NEW YORK, NY 10169 USA
SN 1878-8750
EI 1878-8769
J9 WORLD NEUROSURG
JI World Neurosurg.
PD JUL
PY 2021
VL 151
BP E786
EP E792
DI 10.1016/j.wneu.2021.04.128
EA JUL 2021
PG 7
WC Clinical Neurology; Surgery
WE Science Citation Index Expanded (SCI-EXPANDED)
SC Neurosciences & Neurology; Surgery
GA TE3HD
UT WOS:000669904000012
PM 33964495
OA hybrid
DA 2022-11-02
ER

PT J
AU Brophy, RH
   Lyman, S
   Chehab, EL
   Barnes, RP
   Rodeo, SA
   Warren, RF
AF Brophy, Robert H.
   Lyman, Stephen
   Chehab, Eric L.
   Barnes, Ronnie P.
   Rodeo, Scott A.
   Warren, Russell F.
TI Predictive Value of Prior Injury on Career in Professional American
   Football Is Affected by Player Position
SO AMERICAN JOURNAL OF SPORTS MEDICINE
LA English
DT Article
DE college football; National Football League (NFL); combine; anterior
   cruciate ligament (ACL); shoulder; meniscus
ID OSTEOCHONDRAL AUTOLOGOUS TRANSPLANTATION; ARTICULAR-CARTILAGE REPAIR;
   MICROFRACTURE TECHNIQUE; LUMBAR SPONDYLOLYSIS; SCAPHOID FRACTURES; NFL
   COMBINE; KNEE-JOINT; SPONDYLOLISTHESIS; ATHLETE; PREVALENCE
AB Background: The National Football League holds an annual combine where individual teams evaluate college football players likely to be drafted for physical skills, review players' medical history and imaging studies, and perform a physical examination.
   Purpose: The purpose of this study was to test the effect of specific diagnoses and surgical procedures on the likelihood of playing and length of career in the league by position.
   Study Design: Cohort study; Level of evidence, 3.
   Methods: A database for all players reviewed at the annual National Football League Combine by the medical staff of 1 National Football League team from 1987 to 2000 was created, including each player's orthopaedic rating, diagnoses, surgical procedures, number of games played, and number of seasons played in the National Football League. Athletes were grouped by position as follows: offensive backfield, offensive receiver, offensive line, quarterback, tight end, defensive line, defensive secondary, linebacker, and kicker. The percentage of athletes who played in the National Football League was calculated by position for each specific diagnosis and surgery.
   Results: The effect of injury on the likelihood of playing in the league varied by position. Anterior cruciate ligament injury significantly lowered the likelihood of playing in the league for defensive linemen (P = .03) and linebackers (P = .04). Meniscal injury significantly reduced the probability of playing (P < .05) and length of career (P = .002) for athletes in the defensive secondary. Shoulder instability had a significant effect on playing in the league for offensive (P = .03) and defensive linemen (P = .02), and shortened the length of career for defensive linemen (P = .016). Spondylolisthesis did not significantly reduce the chance of playing in the league for any position, while a history of spondylolysis had a significant effect for running backs (P = .01). Miscellaneous injuries (eg. acromioclavicular joint, knee medial collateral ligament, carpal fractures) had isolated position-specific effects.
   Conclusion: The significant injuries and diagnoses appear congruent with the position-specific demands placed on the athletes. This information is useful to physicians and athletic trainers caring for college football athletes as well as those assessing these athletes at the National Football League Combine.
C1 [Brophy, Robert H.; Lyman, Stephen; Chehab, Eric L.; Barnes, Ronnie P.; Rodeo, Scott A.; Warren, Russell F.] Hosp Special Surg, New York, NY 10021 USA.
RP Brophy, RH (通讯作者)，14532 S Outer 40 Dr, Chesterfield, MO 63017 USA.
EM brophyr@wudosis.wustl.edu
RI Brophy, Robert H/AAX-8562-2021; Rodeo, Scott A/A-7995-2016
OI Brophy, Robert H/0000-0002-2912-8265; Rodeo, Scott A/0000-0002-0745-9880
CR Brophy RH, 2008, MED SCI SPORT EXER, V40, P1368, DOI 10.1249/MSS.0b013e31816f1c28
   Brophy RH, 2007, MED SCI SPORT EXER, V39, P22, DOI 10.1249/01.mss.0000241637.52231.18
   Carey JL, 2006, AM J SPORT MED, V34, P1911, DOI 10.1177/0363546506290186
   Escobedo EM, 2007, AM J ROENTGENOL, V188, P193, DOI 10.2214/AJR.05.0277
   Foulk Douglas A, 2002, Am J Orthop (Belle Mead NJ), V31, P622
   Gudas R, 2005, ARTHROSCOPY, V21, P1066, DOI 10.1016/j.arthro.2005.06.018
   Gudas R, 2006, KNEE SURG SPORT TR A, V14, P834, DOI 10.1007/s00167-006-0067-0
   Kaplan LD, 2005, AM J SPORT MED, V33, P1142, DOI 10.1177/0363546505274718
   Kraemer WJ, 2005, J STRENGTH COND RES, V19, P485
   MCCARROLL JR, 1986, AM J SPORT MED, V14, P404, DOI 10.1177/036354658601400513
   Mithoefer K, 2005, J BONE JOINT SURG AM, V87A, P1911, DOI 10.2106/JBJS.D.02846
   Mithoefer K, 2006, AM J SPORT MED, V34, P1413, DOI 10.1177/0363546506288240
   Mithofer K, 2005, AM J SPORT MED, V33, P1639, DOI 10.1177/0363546505275647
   RETTIG AC, 1994, AM J SPORT MED, V22, P711, DOI 10.1177/036354659402200522
   Rettig AC, 1996, AM J SPORT MED, V24, P182, DOI 10.1177/036354659602400211
   Rettig AC, 2003, AM J SPORT MED, V31, P1038, DOI 10.1177/03635465030310060801
   RIESTER JN, 1985, AM J SPORT MED, V13, P159, DOI 10.1177/036354658501300303
   SEMON RL, 1981, SPINE, V6, P172, DOI 10.1097/00007632-198103000-00012
   Shaffer B, 1997, J SPINAL DISORD, V10, P365
   Steadman J Richard, 2003, J Knee Surg, V16, P83
   Tallarico RA, 2008, SPORTS MED ARTHROSC, V16, P32, DOI 10.1097/JSA.0b013e318163be50
NR 21
TC 64
Z9 65
U1 0
U2 14
PU SAGE PUBLICATIONS INC
PI THOUSAND OAKS
PA 2455 TELLER RD, THOUSAND OAKS, CA 91320 USA
SN 0363-5465
EI 1552-3365
J9 AM J SPORT MED
JI Am. J. Sports Med.
PD APR
PY 2009
VL 37
IS 4
BP 768
EP 775
DI 10.1177/0363546508329542
PG 8
WC Orthopedics; Sport Sciences
WE Science Citation Index Expanded (SCI-EXPANDED)
SC Orthopedics; Sport Sciences
GA 427BH
UT WOS:000264754300017
PM 19229045
DA 2022-11-02
ER

PT J
AU Eroglu, A
   Carli, BA
   Pusat, S
   Simsek, H
AF Eroglu, Ahmet
   Carli, Bayram Alparslan
   Pusat, Serhat
   Simsek, Hakan
TI The Role of the Features of Facet Joint Angle in the Development of
   Isthmic Spondylolisthesis in Young Male Patients with L5-S1 Isthmic
   Spondylolisthesis
SO WORLD NEUROSURGERY
LA English
DT Article
DE Computed tomography; Facet joint tropism; Isthmic spondylolisthesis;
   Young adult
ID LUMBAR DISC HERNIATION; DEGENERATIVE SPONDYLOLISTHESIS; TROPISM;
   ORIENTATION; ADOLESCENTS; PATHOLOGY; DISEASE; PAIN
AB OBJECTIVE: To investigate facet tropism and its role in development of lumbar isthmic spondylolisthesis (IS) in young men.
   METHODS: From March 2013 to May 2016, bilateral facet joint angles were measured axially at L3-4, L4-5, and L5-S1 on lumbar computed tomography (CT) in 97 participants (46 patients with IS and 51 control subjects) 20-29 years old. A difference between the 2 corresponding facet angles of <6 degrees was classified as no tropism; a difference of 6 degrees-12 degrees, moderate tropism; and a difference of >12 degrees, severe tropism.
   RESULTS: We measured 276 facet angles from 46 patients with IS and 306 facet angles from 51 control subjects. For patients with IS, there was no tropism in 43.5% (n = 20), moderate tropism in 50% (n = 23), and severe tropism in 6.5% (n= 3) at L3-4. For L4-5, there was no tropism in 28.3% (n = 13), moderate tropism in 60.9% (n = 28), and severe tropism in 10.9% (n = 5). For L5-S1, there was no tropism in 32.6% (n = 15), moderate tropism in 39.1% (n = 18), and severe tropism in 28.3% (n = 13). For the control group, there was no tropism in 86.3% (n = 44), moderate tropism in 13.7% (n = 7), and no severe tropism at L3-4. For L4-5, there was no tropism in 80.4% (n = 41), moderate tropism in 17.6% (n = 9), and severe tropism in 1.9% (n = 1). For L5-S1, there was no tropism in 68.6% (n = 35), moderate tropism in 29.4% (n = 15), and severe tropism in 1.9% (n = 1).
   CONCLUSIONS: Facet angle tropism is seen in a high proportion of patients with IS and seems to be a predisposing factor in the etiology of IS.
C1 [Eroglu, Ahmet; Pusat, Serhat; Simsek, Hakan] Haydarpasa Sultan Abdulhamid Educ & Res Hosp, Dept Neurosurg, Istanbul, Turkey.
   [Carli, Bayram Alparslan] Haydarpasa Sultan Abdulhamid Educ & Res Hosp, Dept Phys Med & Rehabil, Istanbul, Turkey.
RP Eroglu, A (通讯作者)，Haydarpasa Sultan Abdulhamid Educ & Res Hosp, Dept Neurosurg, Istanbul, Turkey.
EM drahmeteroglu@gmail.com
CR Berlemann U, 1998, Eur Spine J, V7, P376, DOI 10.1007/s005860050093
   Dai LY, 2001, INT ORTHOP, V25, P40, DOI 10.1007/s002640000201
   Do DH, 2011, EUR SPINE J, V20, P71, DOI 10.1007/s00586-010-1558-8
   Don AS, 2008, J SPINAL DISORD TECH, V21, P112, DOI 10.1097/BSD.0b013e3180600902
   FARFAN H. F., 1967, CAN J SURG, V10, P179
   Gao F, 2012, J SPINAL DISORD TECH, V25, pE18, DOI 10.1097/BSD.0b013e31823972d4
   Grobler LJ, 1993, P ORTH RES SOC 39 AN, P64
   Grogan J, 1997, AM J NEURORADIOL, V18, P1325
   Ishihara H, 1997, SPINE, V22, P2001, DOI 10.1097/00007632-199709010-00012
   Jaumard NV, 2011, J BIOMECH ENG-T ASME, V133, DOI 10.1115/1.4004493
   Karacan I, 2004, SPINE, V29, P1132, DOI 10.1097/00007632-200405150-00016
   Kim HJ, 2015, SPINE J, V15, P1841, DOI 10.1016/j.spinee.2015.03.038
   Kong MH, 2009, YONSEI MED J, V50, P624, DOI 10.3349/ymj.2009.50.5.624
   Matsuo Y, 2015, MOD RHEUMATOL, V25, P756, DOI 10.3109/14397595.2015.1008673
   NOREN R, 1991, SPINE, V16, P530, DOI 10.1097/00007632-199105000-00008
   O'Neill C, 2009, SPINE J, V9, P619, DOI 10.1016/j.spinee.2009.05.017
   Pichaisak Witchate, 2015, Journal of the Medical Association of Thailand, V98, P373
   POUSSA M, 1993, SPINE, V18, P894, DOI 10.1097/00007632-199306000-00014
   VANHARANTA H, 1993, SPINE, V18, P1000, DOI 10.1097/00007632-199306150-00008
   Wang HG, 2016, J NEUROSURG-PEDIATR, V18, P111, DOI 10.3171/2015.7.PEDS15175
   Wang HG, 2016, WORLD NEUROSURG, V86, P321, DOI 10.1016/j.wneu.2015.09.029
   Wang JX, 2009, SPINE, V34, pE596, DOI 10.1097/BRS.0b013e3181abbf1e
   Ward CV, 2005, SPINE, V30, P1808, DOI 10.1097/01.brs.0000174273.85164.67
   Williams R, 2016, GLOB SPINE J, V6, P35, DOI 10.1055/s-0035-1555655
NR 24
TC 2
Z9 3
U1 0
U2 2
PU ELSEVIER SCIENCE INC
PI NEW YORK
PA 360 PARK AVE SOUTH, NEW YORK, NY 10010-1710 USA
SN 1878-8750
EI 1878-8769
J9 WORLD NEUROSURG
JI World Neurosurg.
PD AUG
PY 2017
VL 104
BP 709
EP 712
DI 10.1016/j.wneu.2017.05.006
PG 4
WC Clinical Neurology; Surgery
WE Science Citation Index Expanded (SCI-EXPANDED)
SC Neurosciences & Neurology; Surgery
GA FD7NP
UT WOS:000407713100095
PM 28549642
DA 2022-11-02
ER

PT J
AU Gazzeri, R
   Panagiotopoulos, K
   Princiotto, S
   Agrillo, U
AF Gazzeri, Roberto
   Panagiotopoulos, Konstantinos
   Princiotto, Santino
   Agrillo, Umberto
TI Spontaneous Spinal Arthrodesis in Stand-Alone Percutaneous Pedicle Screw
   Fixation Without in Situ Fusion in Patients With Lumbar Segmental
   Instability: Long-Term Clinical, Radiologic, and Functional Outcomes
SO WORLD NEUROSURGERY
LA English
DT Article
DE Degenerative spondylolisthesis; Lumbar instability; Minimally invasive
   spine surgery; Percutaneous pedicle screw fixation; Posterior lumbar
   fusion
ID TOTAL DISC REPLACEMENT; AVERAGE FOLLOW-UP; GRADE ISTHMIC
   SPONDYLOLISTHESIS; PUTZIER,M. ET-AL.; DEGENERATIVE SPONDYLOLISTHESIS;
   POSTEROLATERAL FUSION; MANAGEMENT; ADULTS; DECOMPRESSION; REDUCTION
AB BACKGROUND: No study to date has established how commonly spontaneous fusion occurs after stand-alone percutaneous pedicle screw fixation in adult population. In this retrospective single-center study, we investigated the effectiveness, long-term solidity and safety of stand-alone percutaneous pedicle screw fixation without in situ fusion and the influence of presence or absence of fusion on the clinical outcome of patients with low-grade lumbar segmental instability.
   METHODS: Eighty-eight patients with symptomatic low-grade spondylolisthesis were treated with posterior stand-alone percutaneous pedicle screw fixation without bone graft. Radiographic evaluation was used to determine if spontaneous fusion or absence of fusion was present. The solid fusion and absence of fusion groups were analyzed clinically (visual analog scale and Oswestry Disability Index) and with a validated self-administered questionnaire.
   RESULTS: The average duration of follow-up was 70.5 months (range, 48-120 months). Radiologic signs of spontaneous fusion were present in 45.5% of the cohort and absent in 54.5%. Clinical outcome was excellent to good in 73.8% of the cohort (in 70.9% of cases with spontaneous fusion and in 67.5% of cases with absence of fusion). No significant differences in visual analog scale scores for residual back and lower limb pain between the 2 groups were seen at the final follow-up. At the final follow-up, 5 of 88 patients (5.6%) underwent revision surgery.
   CONCLUSIONS: Percutaneous pedicle screw fixation offers several advantages that help minimize approach-related morbidity, while achieving similar clinical outcome as seen with more traditional invasive procedures. A solid fixation without bone graft provides long-term clinical benefits. In our patients, the appearance of a spontaneous solid fusion and the absence of fusion after stand-alone pedicle screw fixation were correlated with similar improved clinical outcomes at long-term follow-up.
C1 [Gazzeri, Roberto; Panagiotopoulos, Konstantinos; Princiotto, Santino; Agrillo, Umberto] San Giovannie Addolorata Hosp, Dept Neurosurg, Rome, Italy.
   [Panagiotopoulos, Konstantinos; Agrillo, Umberto] San Pertini Hosp, Dept Neurosurg, Rome, Italy.
RP Gazzeri, R (通讯作者)，San Giovannie Addolorata Hosp, Dept Neurosurg, Rome, Italy.
EM robertogazzeri@gmail.com
OI Gazzeri, Roberto/0000-0003-1356-1846
CR Alfieri A, 2013, J NEUROSURG SCI, V57, P103
   BRIDWELL KH, 1993, J SPINAL DISORD, V6, P461, DOI 10.1097/00002517-199306060-00001
   Butt MF, 2008, INT ORTHOP, V32, P663, DOI 10.1007/s00264-007-0367-0
   Buttner-Janz K, 2006, EUR SPINE J, V15, P521, DOI 10.1007/s00586-006-1083-y
   Buttner-Janz K, 2006, EUR SPINE J, V15, P510, DOI 10.1007/s00586-006-1081-0
   DeWald CJ, 2005, SPINE, V30, pS49, DOI 10.1097/01.brs.0000155573.34179.7e
   EDELSON JG, 1986, J BONE JOINT SURG BR, V68, P596, DOI 10.1302/0301-620X.68B4.3733837
   Floman Y, 2008, J SPINAL DISORD TECH, V21, P477, DOI 10.1097/BSD.0b013e31815b1abf
   Foley K T, 2001, Neurosurg Focus, V10, pE10
   Gazzeri Roberto, 2016, Surg Technol Int, V28, P303
   Grob D, 1996, Eur Spine J, V5, P281, DOI 10.1007/BF00301335
   HARRIS IE, 1987, J BONE JOINT SURG AM, V69A, P960, DOI 10.2106/00004623-198769070-00002
   HERKOWITZ HN, 1995, SPINE, V20, P1084, DOI 10.1097/00007632-199505000-00018
   Hosono N, 2008, J NEUROSURG-SPINE, V9, P403, DOI 10.3171/SPI.2008.9.11.403
   Huang KT, 2014, SPINE, V39, P656, DOI 10.1097/BRS.0000000000000212
   Jacobs WCH, 2006, EUR SPINE J, V15, P391, DOI 10.1007/s00586-005-1021-4
   JOHNSON JR, 1983, J BONE JOINT SURG BR, V65, P43
   Jones TR, 2009, J AM ACAD ORTHOP SUR, V17, P609, DOI 10.5435/00124635-200910000-00003
   Kalichman L, 2008, EUR SPINE J, V17, P327, DOI 10.1007/s00586-007-0543-3
   Kim DH, 2002, BEST PRACT RES CL RH, V16, P123, DOI 10.1053/berh.2002.0210
   Kornblum MB, 2004, SPINE, V29, P726, DOI 10.1097/01.BRS.0000119398.22620.92
   Kwon BK, 2005, SPINE, V30, pS35, DOI 10.1097/01.brs.0000155561.70727.20
   Kwon BK, 2005, J SPINAL DISORD TECH, V18, pS30, DOI 10.1097/01.bsd.0000133064.20466.88
   MARDJETKO SM, 1994, SPINE, V19, pS2256, DOI 10.1097/00007632-199410151-00002
   Martin CR, 2007, SPINE, V32, P1791, DOI 10.1097/BRS.0b013e3180bc219e
   Matsunaga S, 2000, J NEUROSURG, V93, P194, DOI 10.3171/spi.2000.93.2.0194
   Meyerding H.W., 1932, SURG GYNECOLOGY OBST, V54, P371
   Muggleton JM, 2000, J SPINAL DISORD, V13, P200, DOI 10.1097/00002517-200006000-00002
   O'Rourke M R, 1998, Iowa Orthop J, V18, P76
   Park P, 2008, NEUROSURG FOCUS, V25, DOI 10.3171/FOC/2008/25/8/E16
   PEEK RD, 1989, J BONE JOINT SURG AM, V71A, P62, DOI 10.2106/00004623-198971010-00011
   Poussa M, 2006, SPINE, V31, P583, DOI 10.1097/01.brs.0000201401.17944.f7
   Putzier M, 2006, EUR SPINE J, V15, P183, DOI 10.1007/s00586-005-1022-3
   ROMBOLD C, 1966, J BONE JOINT SURG AM, VA 48, P1282, DOI 10.2106/00004623-196648070-00003
   Sailhan F, 2006, SPINE, V31, P161, DOI 10.1097/01.brs.0000194780.17528.6b
   Seitsalo S, 1997, Eur Spine J, V6, P393, DOI 10.1007/BF01834066
   Sengupta DK, 2005, SPINE, V30, pS71, DOI 10.1097/01.brs.0000155579.88537.8e
   Southern EP, 1999, SEMIN SPINE SURG, V11, P2
   Steiger F, 2014, EUR SPINE J, V23, P945, DOI 10.1007/s00586-013-3144-3
   Zou XN, 2004, EUR SPINE J, V13, P157, DOI 10.1007/s00586-003-0645-5
NR 40
TC 8
Z9 10
U1 0
U2 3
PU ELSEVIER SCIENCE INC
PI NEW YORK
PA 360 PARK AVE SOUTH, NEW YORK, NY 10010-1710 USA
SN 1878-8750
EI 1878-8769
J9 WORLD NEUROSURG
JI World Neurosurg.
PD FEB
PY 2018
VL 110
BP E1040
EP E1048
DI 10.1016/j.wneu.2017.11.159
PG 9
WC Clinical Neurology; Surgery
WE Science Citation Index Expanded (SCI-EXPANDED)
SC Neurosciences & Neurology; Surgery
GA FX1ZT
UT WOS:000425856900133
PM 29223526
DA 2022-11-02
ER

PT J
AU Tay, KS
   Bassi, A
   Yeo, W
   Yue, WM
AF Tay, Kae Sian
   Bassi, Anupreet
   Yeo, William
   Yue, Wai Mun
TI Intraoperative reduction does not result in better outcomes in low-grade
   lumbar spondylolisthesis with neurogenic symptoms after minimally
   invasive transforaminal lumbar interbody fusion-a 5-year follow-up study
SO SPINE JOURNAL
LA English
DT Article
DE Correction; Decompression; Fusion; Instability; Spine deformity; TLIF;
   MIS; Instrumentation
ID PEDICLE SCREW FIXATION; ISTHMIC SPONDYLOLISTHESIS; SURGICAL-MANAGEMENT;
   SLIP REDUCTION; DEGENERATIVE SPONDYLOLISTHESIS; POSTERIOR REDUCTION;
   SPINAL STENOSIS; INSTRUMENTATION; DECOMPRESSION; MINIMUM
AB BACKGROUND CONTEXT: Intraoperative reduction of low-grade lumbar spondylolisthesis (LGLS) remains disputed. There is currently no published data comparing midterm outcomes of reduction versus in situ fusion.
   PURPOSE: This study aimed to compare mid-term clinical, radiological, and perioperative outcomes for reduction versus in situ fusion in LGLS with neurogenic symptoms.
   STUDY DESIGN/SETTING: A retrospective review of prospectively collected spine registry data in a single institution was carried out.
   PATIENT SAMPLE: All patients who underwent minimally invasive transforaminal lumbar interbody fusion (MIS TLIF) for LGLS with neurogenic symptoms with a minimum 5-year follow-up comprised the patient sample.
   OUTCOME MEASURES: Self-reported measures were Oswestry Disability Index, North American Spine Society Neurogenic Symptom Score, Health Outcomes Survey Short Form-36 score, and Numerical Pain Rating Scale (back and leg pain). Radiological outcomes were fusion grading, adjacent segment degeneration (ASD), and implant failure or loosening. Perioperative outcomes were fluoroscopic time, operative time, intraoperative blood loss, opioid analgesia usage, time to ambulation, duration of hospitalization, and complication rate. Functional outcomes were patient satisfaction rate and rate of return to full function.
   METHODS: A retrospective review was performed on prospectively collected registry data of patients undergoing MIS TLIF for LGLS with neurogenic symptoms, from 2004 to 2009. The operative technique and postoperative protocol were standardized. Two groups were formed based on complete reduction of the spondylolisthesis (reduction group [RG]) or the lack thereof (non-reduction group [NRG]) in the immediate postoperative radiograph. Outcomes at baseline, 6 months, 2 years, and 5 years postsurgery were compared.
   RESULTS: There were 56 patients included (RG=30, NRG=26). The two groups had comparable baseline characteristics: demographics, body mass index, spondylolisthesis etiology, spinal level involved, bone graft and bone morphogenetic protein used, and all self-reported outcome measures. Perioperative outcomes were not significantly different. The early complication rate (RG=3.3%, NRG=19.2%, p=.086) and late complication rate (RG=10%, NRG=23.1%, p=.184) were similar. All patients achieved Bridwell grade 1 fusion from 2 years onward. Adjacent segment degeneration rate at 5 years was similar (RG=10%, NRG=0%, p=NS). Both groups showed significant postoperative improvement in all self-reported measures with no significant differences between the two groups at all follow-up points. Functional outcomes were equivalent.
   CONCLUSIONS: Intraoperative reduction does not improve outcomes in LGLS with neurogenic symptoms after MIS TLIF. Adequate decompression and solid fusion are likely the keys to good mid-term outcomes. (C) 2015 Elsevier Inc. All rights reserved.
C1 [Tay, Kae Sian; Bassi, Anupreet; Yeo, William; Yue, Wai Mun] Singapore Gen Hosp, Dept Orthopaed Surg, 20 Coll Rd,Level 4, Singapore 169865, Singapore.
RP Yue, WM (通讯作者)，Singapore Gen Hosp, Dept Orthopaed Surg, 20 Coll Rd,Level 4, Singapore 169865, Singapore.
EM yuewm@singnet.com.sg
OI Tay, Kae Sian/0000-0001-6576-7876; Bassi, Anupreet/0000-0002-3285-7872
FU Medtronic
FX KST: Nothing to disclose. AB: Nothing to disclose. WY: Nothing to
   disclose. WMY: Grants and Other: Medtronic (D, Consultant, Paid directly
   to institution/employer; Speaker, Paid directly to institution/employer;
   Fellowship, Paid directly to institution/employer), Depuy-Synthes (B,
   Travel, Fellowship); Other: Nuvasive (B, Travel), outside the submitted
   work.
CR Abdu WA, 2009, SPINE, V34, P2351, DOI 10.1097/BRS.0b013e3181b8a829
   Audat ZM, 2011, SCOLIOSIS SPINAL DIS, V6, DOI 10.1186/1748-7161-6-14
   Bae JS, 2010, NEUROSURGERY, V67, P1600, DOI 10.1227/NEU.0b013e3181f91697
   Bednar DA, 2002, J SPINAL DISORD TECH, V15, P105, DOI 10.1097/00024720-200204000-00003
   Benli I. Teoman, 2006, Kobe Journal of Medical Sciences, V52, P151
   Bourghli A, 2011, Eur Spine J, V20 Suppl 5, P663, DOI 10.1007/s00586-011-1934-z
   BRIDWELL KH, 1993, J SPINAL DISORD, V6, P461, DOI 10.1097/00002517-199306060-00001
   BRIDWELL KH, 1995, SPINE, V20, P1410, DOI 10.1097/00007632-199506000-00014
   Cheh G, 2007, SPINE, V32, P2253, DOI 10.1097/BRS.0b013e31814b2d8e
   Floman Y, 2008, J SPINAL DISORD TECH, V21, P477, DOI 10.1097/BSD.0b013e31815b1abf
   Foley Kevin T, 2002, Clin Neurosurg, V49, P499
   Foley KT, 2003, SPINE, V28, pS26, DOI 10.1097/00007632-200308011-00006
   GILL GG, 1955, J BONE JOINT SURG AM, V37, P493, DOI 10.2106/00004623-195537030-00005
   Hagenmaier HSF, 2013, BMC MUSCULOSKEL DIS, V14, DOI 10.1186/1471-2474-14-245
   HERKOWITZ HN, 1991, J BONE JOINT SURG AM, V73A, P802, DOI 10.2106/00004623-199173060-00002
   Kim JS, 2012, J SPINAL DISORD TECH
   Lebude B, 2010, J SPINAL DISORD TECH, V23, P493, DOI 10.1097/BSD.0b013e3181c11f89
   Lee KH, 2012, EUR SPINE J, V21, P2265, DOI 10.1007/s00586-012-2281-4
   Martin CR, 2007, SPINE, V32, P1791, DOI 10.1097/BRS.0b013e3180bc219e
   Meyerding HW, 1938, J AMER MED ASSOC, V111, P1971, DOI 10.1001/jama.1938.02790480001001
   Pan J, 2011, SPINE, V36, P283, DOI 10.1097/BRS.0b013e3181cf7640
   Park P, 2008, NEUROSURG FOCUS, V25, DOI 10.3171/FOC/2008/25/8/E16
   Peng Chan Wearn Benedict, 2009, Spine (Phila Pa 1976), V34, P1385, DOI 10.1097/BRS.0b013e3181a4e3be
   Riouallon G, 2013, ORTHOP TRAUMATOL-SUR, V99, P155, DOI 10.1016/j.otsr.2012.12.009
   Scheer JK, 2015, WORLD NEUROSURG, V84, P108, DOI 10.1016/j.wneu.2015.02.037
   Schwender JD, 2005, J SPINAL DISORD TECH, V18, pS1, DOI 10.1097/01.bsd.0000132291.50455.d0
   Sears William, 2005, Spine J, V5, P170, DOI 10.1016/j.spinee.2004.05.257
   Seng CS, 2013, SPINE, V38, P2049, DOI 10.1097/BRS.0b013e3182a8212d
   Spruit M, 2005, EUR SPINE J, V14, P828, DOI 10.1007/s00586-005-0901-y
   Suk SI, 1997, SPINE, V22, P210, DOI 10.1097/00007632-199701150-00016
   Wegmann K, 2013, ARCH ORTHOP TRAUM SU, V133, P1639, DOI 10.1007/s00402-013-1857-8
NR 31
TC 24
Z9 27
U1 0
U2 8
PU ELSEVIER SCIENCE INC
PI NEW YORK
PA STE 800, 230 PARK AVE, NEW YORK, NY 10169 USA
SN 1529-9430
EI 1878-1632
J9 SPINE J
JI Spine Journal
PD FEB
PY 2016
VL 16
IS 2
BP 182
EP 190
DI 10.1016/j.spinee.2015.10.026
PG 9
WC Clinical Neurology; Orthopedics
WE Science Citation Index Expanded (SCI-EXPANDED)
SC Neurosciences & Neurology; Orthopedics
GA DD8VK
UT WOS:000370204800036
PM 26515392
DA 2022-11-02
ER

PT J
AU Sun, ZM
   Jiang, C
   Xu, JJ
   Chen, ZX
   Guo, Q
   Lin, Y
   Wu, YS
AF Sun, Ze-Ming
   Jiang, Chao
   Xu, Jia-Jing
   Chen, Ze-Xin
   Guo, Qiang
   Lin, Yan
   Wu, Yao-Sen
TI Vacuum Facet Phenomenon in Computed Tomography Imaging: A Sign of
   Instability in Degenerative Spondylolisthesis?
SO WORLD NEUROSURGERY
LA English
DT Article
DE Degenerative spondylolisthesis; Lumbar facet joint; Lumbar instability;
   Vacuum phenomenon
AB OBJECTIVE: The aim of the present study was to investigate the relationship between vacuum facet phenomena and lumbar instability in patients with degenerative spondylolisthesis (DS) in L4-L5.
   METHODS: Patients with L4-L5 DS who had both lumbosacral flexion-extension radiographs and computed tomography (CT) scans available for review from January 2016 to December 2017 were eligible for the present study. The dynamic motion index (DMI) of each patient was used to represent the percentage of slippage of L-L4 on the L5 vertebral disks on the flexion radiographs minus the percentage on the extension radiographs. The facet vacuum index refers to the average width of the facet vacuum on the left and right sides.
   RESULTS: A total of 67 patients with L4-L5 DS were included in the present study. Of the 67 patients, 35 had a vacuum facet phenomenon on their CTscan and 32 patients did not. The incidence of lumbar instability in the patients with a vacuum facet phenomenon was significantly greater than that in the patients without a vacuum facet phenomenon (P = 0.015). The mean DMI for the patients with a vacuum facet phenomenon was significantly greater than that for the patients without a vacuum facet phenomenon (P < 0.001). A positive linear correlation was found between the facet vacuum index and DMI for patients with a vacuum facet phenomenon (Pearson correlation coefficient, 0.597; P < 0.001).
   CONCLUSIONS: A linear correlation was found between the degree of segmental motion and the width of the vacuum facet phenomenon in patients with DS at L4-L5. Our study has shown that vacuum facet phenomena detected on the CT images of patients with DS are highly predictive of segmental instability.
C1 [Sun, Ze-Ming; Jiang, Chao; Xu, Jia-Jing; Chen, Ze-Xin; Guo, Qiang; Lin, Yan; Wu, Yao-Sen] Wenzhou Med Univ, Affiliated Hosp 2, Dept Orthopaed Surg, Wenzhou, Peoples R China.
   [Sun, Ze-Ming; Jiang, Chao; Xu, Jia-Jing; Chen, Ze-Xin; Guo, Qiang; Lin, Yan; Wu, Yao-Sen] Wenzhou Med Univ, Yuying Childrens Hosp, Dept Orthopaed Surg, Wenzhou, Peoples R China.
   [Sun, Ze-Ming; Jiang, Chao; Xu, Jia-Jing; Chen, Ze-Xin; Guo, Qiang; Lin, Yan; Wu, Yao-Sen] Wenzhou Med Univ, Zhejiang Prov Key Lab Orthopaed, Wenzhou, Peoples R China.
   [Sun, Ze-Ming; Jiang, Chao; Xu, Jia-Jing; Chen, Ze-Xin; Guo, Qiang] Wenzhou Med Univ, Sch Med 2, Wenzhou, Peoples R China.
RP Wu, YS (通讯作者)，Wenzhou Med Univ, Affiliated Hosp 2, Dept Orthopaed Surg, Wenzhou, Peoples R China.; Wu, YS (通讯作者)，Wenzhou Med Univ, Yuying Childrens Hosp, Dept Orthopaed Surg, Wenzhou, Peoples R China.; Wu, YS (通讯作者)，Wenzhou Med Univ, Zhejiang Prov Key Lab Orthopaed, Wenzhou, Peoples R China.
EM wys9453@126.com
FU Wenzhou Municipal Science and Technology Bureau [Y20150063]
FX This work was supported by the Wenzhou Municipal Science and Technology
   Bureau (Y20150063).
CR ADAMS MA, 1981, SPINE, V6, P241, DOI 10.1097/00007632-198105000-00006
   Bambakidis NC, 2005, SPINE, V30, pS2, DOI 10.1097/01.brs.0000174509.31291.26
   Beazell JR, 2010, J MAN MANIP THER, V18, P9, DOI 10.1179/106698110X12595770849443
   Bendo J A, 2001, Am J Orthop (Belle Mead NJ), V30, P247
   BODEN SD, 1990, SPINE, V15, P571, DOI 10.1097/00007632-199006000-00026
   BRIDWELL KH, 1993, J SPINAL DISORD, V6, P461, DOI 10.1097/00002517-199306060-00001
   Caterini R, 2011, J ORTHOP TRAUMATOL, V12, P87, DOI 10.1007/s10195-011-0141-3
   Chaput C, 2007, SPINE, V32, P1883, DOI 10.1097/BRS.0b013e318113271a
   Cho BY, 2009, J NEUROSURG-SPINE, V11, P614, DOI 10.3171/2009.6.SPINE08413
   DUPUIS PR, 1985, SPINE, V10, P262, DOI 10.1097/00007632-198504000-00015
   FREDRICKSON BE, 1984, J BONE JOINT SURG AM, V66A, P699, DOI 10.2106/00004623-198466050-00008
   FRYMOYER JW, 1985, SPINE, V10, P280, DOI 10.1097/00007632-198504000-00017
   Fujiwara A, 2000, SPINE, V25, P3036, DOI 10.1097/00007632-200012010-00011
   Gohil I, 2014, CLIN ANAT, V27, P455, DOI 10.1002/ca.22334
   Iguchi T, 2004, J SPINAL DISORD TECH, V17, P284, DOI 10.1097/01.bsd.0000102473.95064.9d
   Lattig F, 2012, CLIN SPINE SURG, V28, P95
   Lattig F, 2012, EUR SPINE J, V21, P276, DOI 10.1007/s00586-011-1993-1
   Pfirrmann CWA, 2001, SPINE, V26, P1873, DOI 10.1097/00007632-200109010-00011
   Simmonds AM, 2015, J NEUROSURG-SPINE, V23, P178, DOI 10.3171/2014.11.SPINE1426
   Stallenberg B, 2001, AM J ROENTGENOL, V176, P1161, DOI 10.2214/ajr.176.5.1761161
   Wagner H, 2005, Pathophysiology, V12, P257, DOI 10.1016/j.pathophys.2005.09.007
   YANG KH, 1984, SPINE, V9, P557, DOI 10.1097/00007632-198409000-00005
NR 22
TC 1
Z9 3
U1 1
U2 4
PU ELSEVIER SCIENCE INC
PI NEW YORK
PA STE 800, 230 PARK AVE, NEW YORK, NY 10169 USA
SN 1878-8750
EI 1878-8769
J9 WORLD NEUROSURG
JI World Neurosurg.
PD SEP
PY 2019
VL 129
BP E393
EP E400
DI 10.1016/j.wneu.2019.05.163
PG 8
WC Clinical Neurology; Surgery
WE Science Citation Index Expanded (SCI-EXPANDED)
SC Neurosciences & Neurology; Surgery
GA IR7GC
UT WOS:000481607900050
PM 31150862
DA 2022-11-02
ER

PT J
AU Tallroth, K
AF Tallroth, K
TI Plain CT of the degenerative lumbar spine
SO EUROPEAN JOURNAL OF RADIOLOGY
LA English
DT Article
DE lumbar spine; computed tomography; spine; disc herniation; spine;
   intervertebral discs; spine; stenosis; synovial cysts; degenerative
   joint disorder
ID DISK HERNIATION; COMPUTED-TOMOGRAPHY; DIAGNOSIS; STENOSIS;
   SPONDYLOLISTHESIS; MYELOGRAPHY; DISEASE; MR
AB Degenerative processes of the lumbar spine consist of several disorders of various etiologies with different radiological manifestations. Computed tomography (CT) is well suited for evaluation of these processes since contours of soft tissues, subtle bone structure changes and small calcifications are easily demonstrated with this technique. Spiral CT scanning provides fast data acquisitions, and volumes of high quality for multiplanar reformatting. This review article describes the CT scanning techniques and diagnostic findings of the most common degenerative processes of the lumbar spine. (C) 1998 Elsevier Science Ireland Ltd. All rights reserved.
C1 ORTON Orthopaed Hosp, Invalid Fdn, Dept Radiol, Helsinki 00280, Finland.
RP Tallroth, K (通讯作者)，ORTON Orthopaed Hosp, Invalid Fdn, Dept Radiol, Tenholantie 10, Helsinki 00280, Finland.
CR Boden SD, 1996, J BONE JOINT SURG AM, V78A, P114, DOI 10.2106/00004623-199601000-00017
   BRAUN IF, 1985, AM J ROENTGENOL, V145, P785, DOI 10.2214/ajr.145.4.785
   BUDRIS DM, 1991, ORTHOPEDICS, V14, P618
   CHPAMAN S, 1990, AIDS RADIOLOGICAL DI, P52
   COSTE J, 1994, J CLIN EPIDEMIOL, V47, P375, DOI 10.1016/0895-4356(94)90158-9
   DORWART RH, 1983, RADIOL CLIN N AM, V21, P301
   FIROOZNIA H, 1984, AM J NEURORADIOL, V5, P91
   FIROOZNIA H, 1987, RADIOLOGY, V163, P221, DOI 10.1148/radiology.163.1.3823439
   GODERSKY JC, 1984, NEUROSURGERY, V14, P549, DOI 10.1227/00006123-198405000-00004
   GROBLER JL, 1993, SPINE, V18, P80
   HASEGAWA T, 1995, J BONE JOINT SURG AM, V77A, P32, DOI 10.2106/00004623-199501000-00005
   HJARBAEK J, 1992, ACTA RADIOL, V33, P93
   HSU KY, 1995, SPINE, V20, P80, DOI 10.1097/00007632-199501000-00015
   HUEFTLE MG, 1988, RADIOLOGY, V167, P817, DOI 10.1148/radiology.167.3.2966418
   KENT DL, 1992, AM J ROENTGENOL, V158, P1135, DOI 10.2214/ajr.158.5.1533084
   Knutsson F, 1942, ACTA RADIOL, V23, P173, DOI 10.3109/00016924209134912
   LARDE D, 1982, J COMPUT ASSIST TOMO, V6, P671, DOI 10.1097/00004728-198208000-00002
   MAHESHWARAN S, 1995, ANN RHEUM DIS, V54, P539, DOI 10.1136/ard.54.7.539
   MIKHAEL MA, 1981, RADIOLOGY, V140, P97, DOI 10.1148/radiology.140.1.7244248
   PRETORIUS ES, 1995, RADIOL CLIN N AM, V33, P949
   RESNICK D, 1981, RADIOLOGY, V139, P341, DOI 10.1148/radiology.139.2.7220878
   RESNICK D, 1984, RADIOLOGY, V153, P55, DOI 10.1148/radiology.153.1.6089266
   SCHIPPER J, 1987, RADIOLOGY, V165, P227, DOI 10.1148/radiology.165.1.3628775
   SCHONSTROM N, 1984, SPINE, V9, P604, DOI 10.1097/00007632-198409000-00011
   SCHONSTROM NSR, 1985, SPINE, V10, P806, DOI 10.1097/00007632-198511000-00005
   SHAPIRO R, 1998, MYELOGRAPHY, P497
   ULLRICH CG, 1980, RADIOLOGY, V134, P137, DOI 10.1148/radiology.134.1.7350593
   WILLEN J, 1994, SCAND SOC ORTH SURG
   WILLIAMS AL, 1983, RADIOL CLIN N AM, V21, P289
NR 29
TC 10
Z9 11
U1 0
U2 0
PU ELSEVIER SCI IRELAND LTD
PI CLARE
PA CUSTOMER RELATIONS MANAGER, BAY 15, SHANNON INDUSTRIAL ESTATE CO, CLARE,
   IRELAND
SN 0720-048X
J9 EUR J RADIOL
JI Eur. J. Radiol.
PD JUL
PY 1998
VL 27
IS 3
BP 206
EP 213
DI 10.1016/S0720-048X(97)00168-X
PG 8
WC Radiology, Nuclear Medicine & Medical Imaging
WE Science Citation Index Expanded (SCI-EXPANDED)
SC Radiology, Nuclear Medicine & Medical Imaging
GA 110KY
UT WOS:000075380900004
PM 9717636
DA 2022-11-02
ER

PT J
AU Yang, JS
   Cho, YJ
   Kang, SH
   Choi, HJ
AF Yang, Jin Seo
   Cho, Yong Jun
   Kang, Suk Hyung
   Choi, Hyuk Jai
TI Dynamic Radiographic Results of Different Semi-Rigid Fusion Devices for
   Degenerative Lumbar Spondylolisthesis: "Dynamic Rod" vs. "Dynamic Screw
   Head"
SO TURKISH NEUROSURGERY
LA English
DT Article
DE Adjacent segment disease; Adjacent segment degeneration; Bioflex;
   Cosmic; Dynamic stabilization; Lumbar fusion surgery
ID ADJACENT SEGMENT DEGENERATION; MINIMUM FOLLOW-UP; DISC DISEASE; BIOFLEX
   SYSTEM; STABILIZATION; MOTION; SPINE; OUTCOMES
AB AIM: To assess the clinical outcomes and compare the segmental range of motion (ROM) at the implanted L4-L5 level, the cranial and caudal adjacent levels, and the ROM of the whole lumbar spine after semi-rigid lumbar fusion with 2 different devices.
   MATERIAL and METHODS: Patients with neurogenic claudication, due to grade 1 spondylolisthesis and spinal stenosis at levels L4-L5, were treated either Bio-flex (R) (n = 28) and Cosmic (R) (n = 23); discectomy was not performed at any level. The clinical outcomes were compared between the 2 groups. All patients underwent neutral, flexion, and extension radiography before the surgery and after 2 years postoperatively. ROM was assessed at the level of L4-L5, L3-L4, L5-S1, and at the whole lumbar spine.
   RESULTS: According to clinical outcomes, 82% and 78% of patients in the BioFlex and Cosmic groups, respectively, had a good or excellent result. In both groups, there was significant reduction of the segmental ROM at the implanted L4-L5 level (p = 0.039 and 0.011).
   CONCLUSION: These outcomes may play a role in decreasing the risk of ASD after dynamic stabilization, at least 2 years after surgery.
C1 [Yang, Jin Seo; Cho, Yong Jun; Kang, Suk Hyung; Choi, Hyuk Jai] Hallym Univ, Coll Med, Spine Ctr, Chuncheon Sacred Heart Hosp,Dept Neurosurg, Chuncheon, Peoples R China.
RP Cho, YJ (通讯作者)，Hallym Univ, Coll Med, Spine Ctr, Chuncheon Sacred Heart Hosp,Dept Neurosurg, Chuncheon, Peoples R China.
EM nssur771@hallym.or.kr
RI Kang, Sukhyung/R-6333-2019; Choi, Hyukjai/GSE-1138-2022
OI Kang, Sukhyung/0000-0002-1130-9754
FU Biogreen21 Program of Rural Development Administration [PJ01121401]
FX This study was supported by the Biogreen21 Program (PJ01121401) of Rural
   Development Administration.
CR Bozkus H, 2010, J NEUROSURG-SPINE, V12, P183, DOI 10.3171/2009.9.SPINE0951
   Cakir B, 2009, SPINE, V34, P1287, DOI 10.1097/BRS.0b013e3181a136ab
   Canbay S, 2013, TURK NEUROSURG, V23, P188, DOI 10.5137/1019-5149.JTN.6459-12.0
   Fay LY, 2013, CLIN NEUROL NEUROSUR, V115, P535, DOI 10.1016/j.clineuro.2012.05.036
   Fritz JM, 1998, PHYS THER, V78, P889, DOI 10.1093/ptj/78.8.889
   Heo DH, 2012, J SPINAL DISORD TECH, V25, P409, DOI 10.1097/BSD.0b013e318231665d
   Ilharreborde B, 2011, EUR SPINE J, V20, P289, DOI 10.1007/s00586-010-1641-1
   Kanayama M, 2009, J SPINAL DISORD TECH, V22, P463, DOI 10.1097/BSD.0b013e3181934512
   Kim CH, 2011, J SPINAL DISORD TECH, V24, P60, DOI 10.1097/BSD.0b013e3181d4eb44
   Kumar A, 2008, SPINE, V33, P2909, DOI 10.1097/BRS.0b013e31818bdca7
   Lee MJ, 2010, J AM ACAD ORTHOP SUR, V18, P581, DOI 10.5435/00124635-201010000-00001
   McCullough BJ, 2012, RADIOLOGY, V262, P941, DOI 10.1148/radiol.11110618
   Oktenoglu T, 2010, MINIM INVAS NEUROSUR, V53, P112, DOI 10.1055/s-0030-1262810
   Okuda S, 2004, SPINE, V29, P1535, DOI 10.1097/01.BRS.0000131417.93637.9D
   Park H, 2009, J KOREAN NEUROSURG S, V46, P285, DOI 10.3340/jkns.2009.46.4.285
   Park P, 2004, SPINE, V29, P1938, DOI 10.1097/01.brs.0000137069.88904.03
   Stoffel M, 2010, ACTA NEUROCHIR, V152, P835, DOI 10.1007/s00701-009-0583-z
   Strube P, 2010, EUR SPINE J, V19, P2171, DOI 10.1007/s00586-010-1549-9
   William R, 2011, SPINE J, V11, P11
   Yu SW, 2012, ARCH ORTHOP TRAUM SU, V132, P583, DOI 10.1007/s00402-012-1460-4
   Zhang HY, 2009, J KOREAN NEUROSURG S, V46, P431, DOI 10.3340/jkns.2009.46.5.431
NR 21
TC 2
Z9 2
U1 0
U2 8
PU TURKISH NEUROSURGICAL SOC
PI BAHCELIEVLER
PA TASKENT CADDESI 13-4, BAHCELIEVLER, ANKARA 06500, TURKEY
SN 1019-5149
J9 TURK NEUROSURG
JI Turk. Neurosurg.
PD MAR
PY 2016
VL 26
IS 2
BP 268
EP 273
DI 10.5137/1019-5149.JTN.9784-13.1
PG 6
WC Clinical Neurology; Surgery
WE Science Citation Index Expanded (SCI-EXPANDED)
SC Neurosciences & Neurology; Surgery
GA DH3DW
UT WOS:000372668700016
PM 26956824
OA Bronze
DA 2022-11-02
ER

PT J
AU Talia, AJ
   Wong, ML
   Lau, HC
   Kaye, AH
AF Talia, Adrian J.
   Wong, Michael L.
   Lau, Hui C.
   Kaye, Andrew H.
TI Outcomes of extended transforaminal lumbar interbody fusion for lumbar
   spondylosis
SO JOURNAL OF CLINICAL NEUROSCIENCE
LA English
DT Article
DE Bilateral decompression; Lumbar spondylosis; Spinal fusion;
   Transforaminal
ID LOW-BACK-PAIN; SURGICAL TECHNIQUE; LEARNING-CURVE; SPINAL-FUSION;
   FOLLOW-UP; TRIAL; TLIF; SPONDYLOLISTHESIS; MULTICENTER; POSTERIOR
AB This study aims to assess the results of extended transforaminal lumbar interbody fusion (TLIF) for a two surgeon, single institution series. In total, extended TLIF with bilateral decompression was performed in 57 patients. Pain, American Spinal Injury Association scores, patient demographics, body mass index (BMI), perioperative indices and radiographic measurements were recorded and analysed. The surgeries were performed between February 2011 and January 2014 on 38 women and 19 men. The mean patient age was 62.86 years, and the mean BMI was 30.31 kg/m(2). In 49 patients, spondylolisthesis was the primary indication. The mean intraoperative time was 284.65 min, and this decreased as the series progressed. The median length of stay was 5 days (range: 2-9). The surgical complication rate was 193%. Two patients died from cardiopulmonary complications. Single level TLIF was performed in 78.9% of the cohort, with L4/5 the most commonly fused level. Significant pain reduction was achieved from a mean ( standard deviation) preoperative visual analogue scale (VAS) of 8.28 +/- 1.39 to 1.50 +/- 1.05 at 12 months postoperatively. No patients deteriorated neurologically. Spondylolisthesis was significantly corrected from a preoperative mean of 6.82 mm to 2.80 mm postoperatively. Although there is a learning curve associated with the procedure, extended TLIF with bilateral facet joint removal and decompression appeared to be a safe and effective alternative to other fusion techniques, and our results were comparable to other published case series. The stabilisation and correction of spinal deformity reduces pain, aids neurologic recovery and improves quality of life. (C) 2015 Elsevier Ltd. All rights reserved.
C1 [Talia, Adrian J.] Western Hosp, Footscray, Vic 30117, Australia.
   [Wong, Michael L.; Lau, Hui C.; Kaye, Andrew H.] Univ Melbourne, Royal Melbourne Hosp, Dept Neurosurg, Parkville, Vic, Australia.
   [Wong, Michael L.; Lau, Hui C.; Kaye, Andrew H.] Univ Melbourne, Dept Surg, Parkville, Vic 3052, Australia.
RP Talia, AJ (通讯作者)，Western Hosp, Gordon St, Footscray, Vic 30117, Australia.
EM ajtalia@gmail.com
OI Talia, Adrian/0000-0002-0386-7270; Kaye, Andrew
   Henry/0000-0001-5049-8861
CR Abdu WA, 2009, SPINE, V34, P2351, DOI 10.1097/BRS.0b013e3181b8a829
   Albee F. H., 1911, JAMA-J AM MED ASSOC, V57, P11
   BARR JS, 1947, J BONE JOINT SURG, V29, P429
   Borenstein David, 2004, Curr Pain Headache Rep, V8, P512, DOI 10.1007/s11916-004-0075-z
   CHANDLER FA, 1929, JAMA-J AM MED ASSOC, V93, P1447
   Dhall SS, 2008, J NEUROSURG-SPINE, V9, P560, DOI 10.3171/SPI.2008.9.08142
   Eck JC, 2007, J AM ACAD ORTHOP SUR, V15, P321, DOI 10.5435/00124635-200706000-00001
   Foley KT, 2003, SPINE, V28, pS26, DOI 10.1097/00007632-200308011-00006
   Fritzell P, 2001, SPINE, V26, P2521, DOI 10.1097/00007632-200112010-00002
   Hackenberg L, 2005, EUR SPINE J, V14, P551, DOI 10.1007/s00586-004-0830-1
   Harms J, 1982, Z ORTHOP IHRE GRENZG, V120, P342
   Harms JG, 1998, ORTHOP TRAUMATOL, V6, P88
   Hibbs RA., 1911, NY MED J, V93, P1013
   Hopper AN, 2007, POSTGRAD MED J, V83, P777, DOI 10.1136/pgmj.2007.057190
   Hoy K, 2013, EUR SPINE J, V22, P2022, DOI 10.1007/s00586-013-2760-2
   Humphreys SC, 2001, SPINE, V26, P567
   Jang JS, 2005, J NEUROSURG-SPINE, V3, P218, DOI 10.3171/spi.2005.3.3.0218
   Lee JC, 2014, SPINE, V39, pE339, DOI 10.1097/BRS.0000000000000164
   Lee JC, 2012, SPINE, V37, P1548, DOI 10.1097/BRS.0b013e318252d44b
   Lee KH, 2014, J SPINAL DISORD TECH, V27, pE234, DOI 10.1097/BSD.0000000000000089
   Regan JJ, 1999, SPINE, V24, P402, DOI 10.1097/00007632-199902150-00023
   Ren C, 2014, EUR J ORTHOP SURG TR, P5245
   Resnick DK, 2005, J NEUROSURG-SPINE, V2, P670, DOI 10.3171/spi.2005.2.6.0670
   Rosenberg WS, 2001, NEUROSURGERY, V48, P569, DOI 10.1097/00006123-200103000-00022
   Salehi SA, 2004, NEUROSURGERY, V54, P368, DOI 10.1227/01.NEU.0000103493.25162.18
   Scheufler KM, 2007, NEUROSURGERY, V60, P203, DOI 10.1227/01.NEU.0000255388.03088.B7
   Schwender JD, 2005, J SPINAL DISORD TECH, V18, pS1, DOI 10.1097/01.bsd.0000132291.50455.d0
   Seng CS, 2013, SPINE, V38, P2049, DOI 10.1097/BRS.0b013e3182a8212d
   Singh K., 2005, SEMIN SPINE SURG, V17, P259
   STAUFFER RN, 1972, J BONE JOINT SURG AM, V54, P1195, DOI 10.2106/00004623-197254060-00006
   Terman SW, 2015, J NEUROSURG SPINE
   Umeta RSG, 2011, SPINE J, V11, P668, DOI 10.1016/j.spinee.2011.04.026
   Villavicencio AT, 2010, SURG NEUROL INT, V31, P1
   Whitecloud TS, 2001, J SPINAL DISORD, V14, P100, DOI 10.1097/00002517-200104000-00002
   Wiltfong RE, 2012, CURR ORTHOP PRACT, V23, P193, DOI 10.1097/BCO.0b013e318231c2ad
   ZDEBLICK TA, 1993, SPINE, V18, P983, DOI 10.1097/00007632-199306150-00006
NR 36
TC 5
Z9 5
U1 0
U2 1
PU ELSEVIER SCI LTD
PI OXFORD
PA THE BOULEVARD, LANGFORD LANE, KIDLINGTON, OXFORD OX5 1GB, OXON, ENGLAND
SN 0967-5868
EI 1532-2653
J9 J CLIN NEUROSCI
JI J. Clin. Neurosci.
PD NOV
PY 2015
VL 22
IS 11
BP 1762
EP 1770
DI 10.1016/j.jocn.2015.05.027
PG 9
WC Clinical Neurology; Neurosciences
WE Science Citation Index Expanded (SCI-EXPANDED)
SC Neurosciences & Neurology
GA CU2JZ
UT WOS:000363351100011
PM 26358199
DA 2022-11-02
ER

PT J
AU Sutovsky, J
   Benco, M
   Sutovska, M
   Kocmalova, M
   Pappova, L
   Miklusica, J
   Frano, A
   Kurca, E
AF Sutovsky, Juraj
   Benco, Martin
   Sutovska, Martina
   Kocmalova, Michaela
   Pappova, Lenka
   Miklusica, Juraj
   Frano, Andrej
   Kurca, Egon
TI Cytokine and chemokine profile changes in patients with lower segment
   lumbar degenerative spondylolisthesis
SO INTERNATIONAL JOURNAL OF SURGERY
LA English
DT Article
DE Degenerative lumbar spondylolisthesis; Intervertebral disc; Cytokines;
   Osteoarthritis; Remodeling
ID NECROSIS-FACTOR-ALPHA; CHRONIC LOW-BACK; MOLECULAR-MECHANISMS;
   EXPRESSION; TISSUE; INTERLEUKIN-6; PATHOGENESIS; DIAGNOSIS; DISEASE;
   PAIN
AB Background: Lumbar degenerative spondylolisthesis (DS) develops as a result of inflammatory and remodeling processes in facet joints (FJs). Several inflammatory cytokines are involved in the osteoarthritic and remodeling changes that occur and in low-back and/or radicular pain, the most prevalent clinical symptom of disease. This study improves knowledge related to the roles that 27 cytokines, chemokines and growth factors play in the pathophysiology of lumbar DS.
   Material and Methods: Cytokine levels were examined using capture sandwich immunoassay using the Bio-Plex (R) 200 System and the Bio-PlexTM Human Cytokine Standard 27-Plex, Group I (Bio-Rad, Hercules, California, USA) separately in intervertebral discs (IVDs) and FJ bone tissue. The samples were obtained during primary spinal surgery from 9 patients suffering from lower segment lumbar DS. The pain intensity was assessed using a visual analog scale. The controls were tissue samples collected from both lower lumbar segment levels of 6 male subjects during a multiorgan procurement procedure. Results: The Bio-Plex (R) assay revealed significant differences between the patients and controls in cytokines, chemokines and growth factor profiles:
   i, The elevated interleukin-6 (IL-6), IL-7, IL-13, tumor necrosis factor alpha (TNF-alpha), interferon gamma and plateletderived growth factor levels in lumbar DS samples of subchondral FJ bone. These indicated ongoing inflammation, bone formation and increased fibroblasts activity in the FJ bone. ii, The elevated levels of IL-6, IL-8, TNF-alpha, granulocyte-macrophage colony-stimulating factor and monocyte chemoattractant protein-1 in anulus fibrosus together with increased IL-6, IL-8, TNF-alpha and eotaxin and decreased IL-1-receptor antagonist in nucleus pulposus confirmed advanced IVD degeneration in the patient samples.
   Conclusion: This study identified, for the first time, protective levels of cytokines, chemokines and growth factors in healthy subjects and supported their significant involvement in the pathogenesis of lumbar DS. The control samples and analytical methods used avoided any false changes in the cytokine levels due to secondary factors (e.g., death of donor and limited cytokine stability). (C) 2017 IJS Publishing Group Ltd. Published by Elsevier Ltd. All rights reserved.
C1 [Sutovsky, Juraj; Benco, Martin] Comenius Univ, Martin Univ Hosp, Jessenius Fac Med, Neurosurg Clin, Kollarova 2, Martin 03601, Slovakia.
   [Sutovska, Martina; Kocmalova, Michaela; Pappova, Lenka] Comenius Univ, BioMed Martins Biomed Ctr, Jessenius Fac Med, Dept Pharmacol, Mala Hora 11161 4D, Martin 03601, Slovakia.
   [Miklusica, Juraj] Comenius Univ, Martin Univ Hosp, Jessenius Fac Med, Transplant & Vasc Surg Clin, Kollarova 2, Martin 03601, Slovakia.
   [Frano, Andrej] Charles Univ Prague, Hosp Bulovce, Med Fac 1, Orthoped Clin, Budinova 2, Prague 18081 8, Czech Republic.
   [Kurca, Egon] Comenius Univ, Martin Univ Hosp, Jessenius Fac Med, Neurol Clin, Kollarova 2, Martin 03601, Slovakia.
RP Sutovska, M (通讯作者)，Comenius Univ, BioMed Martins Biomed Ctr, Jessenius Fac Med, Dept Pharmacol, Mala Hora 11161 4D, Martin 03601, Slovakia.
EM sutovska@jfmed.uniba.sk
FU "BioMed ITMS" [26220220187]; "The increasing of opportunities for career
   growth in research and development in the medical sciences ITMS"
   [26110230067]; EC sources and VEGA [1/0163/16]
FX This study was supported by the "BioMed ITMS 26220220187" project and
   "The increasing of opportunities for career growth in research and
   development in the medical sciences ITMS 26110230067," which are co-
   financed by EC sources and VEGA grant No. 1/0163/16.
CR Cohen SP, 2007, ANESTHESIOLOGY, V106, P591, DOI 10.1097/00000542-200703000-00024
   Datta HK, 2008, J CLIN PATHOL, V61, P577, DOI 10.1136/jcp.2007.048868
   de Jager W, 2009, BMC IMMUNOL, V10, DOI 10.1186/1471-2172-10-52
   Eismont FJ, 2014, J AM ACAD ORTHOP SUR, V22, P203, DOI 10.5435/JAAOS-22-04-203
   Evans J, 2012, REV ENDOCR METAB DIS, V13, P277, DOI 10.1007/s11154-012-9223-7
   Friebe A, 2008, ARCH PATHOL LAB MED, V132, P1802, DOI 10.1043/1543-2165-132.11.1802
   Genevay S, 2008, SPINE, V33, P2041, DOI 10.1097/BRS.0b013e318183bb86
   Haun DW, 2005, J CHIROPR MED, V4, P206, DOI 10.1016/S0899-3467(07)60153-0
   Hayes AM, 2013, J ORTHOP SPORT PHYS, V43, P674, DOI 10.2519/jospt.2013.0417
   HERKOWITZ HN, 1995, SPINE, V20, P1084, DOI 10.1097/00007632-199505000-00018
   Igarashi A, 2007, J ORTHOP SCI, V12, P154, DOI 10.1007/s00776-006-1105-y
   Kalichman L, 2008, EUR SPINE J, V17, P327, DOI 10.1007/s00586-007-0543-3
   Kapoor M, 2011, NAT REV RHEUMATOL, V7, P33, DOI 10.1038/nrrheum.2010.196
   Kras JV, 2014, SPINE, V39, P207, DOI 10.1097/BRS.0000000000000107
   Le Maitre CL, 2007, ARTHRITIS RES THER, V9, DOI 10.1186/ar2275
   Lee AS, 2013, GENE, V527, P440, DOI 10.1016/j.gene.2013.05.069
   Lee S, 2009, CLIN BIOCHEM, V42, P1504, DOI 10.1016/j.clinbiochem.2009.06.017
   LOWRY OH, 1951, J BIOL CHEM, V193, P265
   Maggio M, 2006, J GERONTOL A-BIOL, V61, P575, DOI 10.1093/gerona/61.6.575
   Modic MT, 2007, RADIOLOGY, V245, P43, DOI 10.1148/radiol.2451051706
   Pfirrmann CWA, 2001, SPINE, V26, P1873, DOI 10.1097/00007632-200109010-00011
   Raggatt LJ, 2010, J BIOL CHEM, V285, P25103, DOI 10.1074/jbc.R109.041087
   Risbud MV, 2014, NAT REV RHEUMATOL, V10, P44, DOI 10.1038/nrrheum.2013.160
   Sengupta DK, 2005, SPINE, V30, pS71, DOI 10.1097/01.brs.0000155579.88537.8e
   Tsuchida AI, 2014, ARTHRITIS RES THER, V16, DOI 10.1186/s13075-014-0441-0
   Wan ZY, 2014, INT J CLIN EXP PATHO, V7, P656
   Wang H, 2008, CLIN J PAIN, V24, P273, DOI 10.1097/AJP.0b013e31816111d3
   Weiler C, 2005, SPINE, V30, P44, DOI 10.1097/01.brs.0000149186.63457.20
   WILTSE LL, 1975, WESTERN J MED, V122, P152
   Wojdasiewicz P, 2014, MEDIAT INFLAMM, V2014, DOI 10.1155/2014/561459
   Wuertz K, 2013, GLOB SPINE J, V3, P175, DOI 10.1055/s-0033-1347299
   Yasukawa H, 2003, NAT IMMUNOL, V4, P551, DOI 10.1038/ni938
   Zielinski CE, 2012, NATURE, V484, P514, DOI 10.1038/nature10957
NR 33
TC 19
Z9 21
U1 0
U2 4
PU ELSEVIER SCIENCE BV
PI AMSTERDAM
PA PO BOX 211, 1000 AE AMSTERDAM, NETHERLANDS
SN 1743-9191
EI 1743-9159
J9 INT J SURG
JI Int. J. Surg.
PD JUL
PY 2017
VL 43
BP 163
EP 170
DI 10.1016/j.ijsu.2017.06.024
PG 8
WC Surgery
WE Science Citation Index Expanded (SCI-EXPANDED)
SC Surgery
GA FA5AZ
UT WOS:000405456300026
PM 28600230
OA Bronze
DA 2022-11-02
ER

PT J
AU Glennie, RA
   Bailey, CS
   Abraham, E
   Manson, N
   Casha, S
   Thomas, K
   Paquet, J
   McIntosh, G
   Hall, H
   Fisher, CG
   Rampersaud, YR
AF Glennie, R. Andrew
   Bailey, Christopher S.
   Abraham, Edward
   Manson, Neil
   Casha, Steve
   Thomas, Kenneth
   Paquet, Jerome
   McIntosh, Greg
   Hall, Hamiton
   Fisher, Charles G.
   Rampersaud, Y. Raja
TI Variation in surgical treatment of degenerative spondylolisthesis in
   Canada: surgeon assessment of stability and impact on treatment
SO EUROPEAN SPINE JOURNAL
LA English
DT Article
DE Lumbar degenerative spondylolisthesis; Decompression; Fusion; Interbody
   cage
ID LUMBAR INTERBODY FUSION; POSTEROLATERAL FUSION; SPINAL STENOSIS;
   DECOMPRESSION; LAMINECTOMY; DISEASE; TRIAL
AB Introduction Controversy exists regarding the optimal surgical treatment of degenerative lumbar spondylolisthesis (DS). Not all DS patients are the same, and the degree to which inherent stability may dictate treatment is unknown. The purpose of this study was to determine the variability in surgical approach relative to surgeon classified stability. The secondary objective was to compare patient-reported outcomes (PROs) across different surgical techniques and grades of stability. Methods Patients prospectively enrolled from eleven tertiary care institutions and followed from 2015 to 2019. The surgical technique was at the surgeon's discretion. Surgeons were asked to grade the degree of instability based on the degenerative spondylolisthesis instability classification system (DSIC). DSIC categorizes three different types (I-stable, II-potentially unstable, and III-unstable). One-year changes in PROs were compared between each group. Multivariable regression was used to identify any characteristics that explained variability in treatment. Results There were 323 patients enrolled in this study. Surgeons' stability classification versus procedure [decompression alone (D)/decompression and posterolateral fusion (D-PL)/and decompression with posterior/transforaminal lumbar interbody fusion (D-PLIF/TLIF)] were as follows: type I (n = 91): D-41%/D-PL-13%/D-PLIF/TLIF-46%; type II (n = 175): D-23%/D-PL-17%/D-PLIF/TLIF-60%; and type III (n = 57):(D-0%/D-PL-14%/D-PLIF/TLIF-86%). Type I patients undergoing D-PL had some improvements in EQ-5D and NRS versus those undergoing D-PLIF/TLIF but otherwise there were no other significant differences between groups. Regression analysis demonstrated advanced age (OR = 1.06, CI 1.02-10.12) and type I (OR = 2.61, CI 1.17-5.81) were associated with receiving decompression surgery alone. Conclusions There exists considerable variation in surgical management of DS in Canada. Given similar PROs in two of the three groups, there is potential to tailor surgical intervention and improve resource utilization.
C1 [Glennie, R. Andrew] Dalhousie Univ, Dept Surg, Halifax, NS, Canada.
   [Bailey, Christopher S.] London Hlth Sci Ctr, Dept Surg, London, ON, Canada.
   [Abraham, Edward; Manson, Neil; Casha, Steve] Canada East Spine Ctr, St John, NB, Canada.
   [Paquet, Jerome] CHU Laval, Laval, PQ, Canada.
   [Casha, Steve; Thomas, Kenneth] Univ Calgary, Cumming Sch Med, Calgary, AB, Canada.
   [Hall, Hamiton; Rampersaud, Y. Raja] Univ Toronto, Fac Med, Toronto, ON, Canada.
   [McIntosh, Greg; Fisher, Charles G.] Univ British Columbia, Vancouver, BC, Canada.
RP Glennie, RA (通讯作者)，Dalhousie Univ, Dept Surg, Halifax, NS, Canada.
EM Andrew.glennie@nshealth.ca; Chris.Bailey@lhsc.on.ca;
   edward.abraham@hotmail.com; neilmansonmd@yahoo.com;
   steve.casha@albertahealthservices.ca; kthomas@ucalgary.ca;
   jerome_paquet@yahoo.ca; gmcintosh@spinecanada.ca; hhall@cbi.ca;
   Charles.fisher@vch.ca; raja.rampersaud@uhn.ca
RI ; Bailey, Christopher/L-7522-2015
OI Glennie, R. Andrew/0000-0002-7548-1334; Bailey,
   Christopher/0000-0001-5508-8415
CR Alvin MD, 2018, GLOB SPINE J, V8, P498, DOI 10.1177/2192568217739610
   Austevoll IM, 2020, JAMA NETW OPEN, V3, DOI 10.1001/jamanetworkopen.2020.15015
   Campbell RC, 2017, GLOB SPINE J, V7, P482, DOI 10.1177/2192568217701103
   Chang HS, 2014, SPINE, V39, P400, DOI 10.1097/BRS.0000000000000161
   Cho PG, 2015, EUR SPINE J, V24, P783, DOI 10.1007/s00586-015-3783-7
   Chotai S, 2018, NEUROSURGERY, V82, P506, DOI 10.1093/neuros/nyx243
   Cortes DH, 2013, J ORTHOP RES, V31, P1725, DOI 10.1002/jor.22430
   Deyo RA, 2015, SPINE J, V15, P272, DOI 10.1016/j.spinee.2014.11.004
   Fischgrund JS, 1997, SPINE, V22, P2807, DOI 10.1097/00007632-199712150-00003
   Forsth P, 2016, NEW ENGL J MED, V374, P1413, DOI 10.1056/NEJMoa1513721
   Gelfand Y, 2020, WORLD NEUROSURG, V141, pE953, DOI 10.1016/j.wneu.2020.06.096
   Ghogawala Z, 2016, NEW ENGL J MED, V374, P1424, DOI 10.1056/NEJMoa1508788
   Hasegawa K, 2020, BONE JOINT J, V102B, P1359, DOI 10.1302/0301-620X.102B10.BJJ-2019-1581.R2
   Kasliwal MK, 2012, WORLD NEUROSURG, V78, DOI 10.1016/j.wneu.2011.05.049
   Kawakami M, 2002, SPINE, V27, P59, DOI 10.1097/00007632-200201010-00014
   Kim CH, 2019, SPINE, V44, P346, DOI 10.1097/BRS.0000000000002805
   Kim JY, 2015, WORLD NEUROSURG, V84, P1284, DOI 10.1016/j.wneu.2015.06.003
   Kim S, 2012, SPINE J, V12, P44, DOI 10.1016/j.spinee.2011.10.004
   Levin JM, 2018, SPINE J, V18, P1088, DOI 10.1016/j.spinee.2018.01.028
   Liu XY, 2014, EUR SPINE J, V23, P43, DOI 10.1007/s00586-013-2880-8
   Lubelski D, 2018, WORLD NEUROSURG, V111, pE564, DOI 10.1016/j.wneu.2017.12.108
   MATSUNAGA S, 1990, SPINE, V15, P1204, DOI 10.1097/00007632-199011010-00021
   Matz PG, 2016, SPINE J, V16, P439, DOI 10.1016/j.spinee.2015.11.055
   McAnany SJ, 2016, SPINE, V41, pE1408, DOI 10.1097/BRS.0000000000001638
   Pearson AM, 2013, SPINE, V38, P1799, DOI 10.1097/BRS.0b013e3182a314d0
   Peul WC, 2016, NEW ENGL J MED, V374, P1478, DOI 10.1056/NEJMe1600955
   Quraishi NA, 2013, EUR SPINE J, V22, P1707, DOI 10.1007/s00586-012-2623-2
   Rampersaud YR, 2014, CAN J SURG, V57, pE126, DOI 10.1503/cjs.032213
   Resnick DK, 2020, SPINE J, V20, P1934, DOI 10.1016/j.spinee.2020.06.001
   Schneider N, 2021, SPINE J, V21, P821, DOI 10.1016/j.spinee.2020.11.010
   Simmonds AM, 2015, J NEUROSURG-SPINE, V23, P178, DOI 10.3171/2014.11.SPINE1426
   Weinstein JN, 2009, J BONE JOINT SURG AM, V91A, P1295, DOI 10.2106/JBJS.H.00913
   Weinstein JN, 2004, HEALTH AFFAIR, V23, pVAR81, DOI 10.1377/hlthaff.var.81
   Yavin D, 2017, NEUROSURGERY, V80, P701, DOI 10.1093/neuros/nyw162
NR 34
TC 1
Z9 1
U1 0
U2 0
PU SPRINGER
PI NEW YORK
PA ONE NEW YORK PLAZA, SUITE 4600, NEW YORK, NY, UNITED STATES
SN 0940-6719
EI 1432-0932
J9 EUR SPINE J
JI Eur. Spine J.
PD DEC
PY 2021
VL 30
IS 12
BP 3709
EP 3719
DI 10.1007/s00586-021-06928-8
EA JUL 2021
PG 11
WC Clinical Neurology; Orthopedics
WE Science Citation Index Expanded (SCI-EXPANDED)
SC Neurosciences & Neurology; Orthopedics
GA XG6BP
UT WOS:000679286600001
PM 34327542
DA 2022-11-02
ER

PT J
AU Kulkarni, AG
   Kunder, TS
   Dutta, S
AF Kulkarni, Arvind G.
   Kunder, Tushar S.
   Dutta, Shumayou
TI Degenerative Spondylolisthesis When to Fuse and When Not to? A New
   Scoring System
SO CLINICAL SPINE SURGERY
LA English
DT Article
DE lumbar canal stenosis; degenerative spondylolisthesis; spinal stenosis;
   TLIF; decompression; minimally invasive spine surgery; spinal fusion;
   microdiscectomy; back pain; pedicle screw
ID LUMBAR SPONDYLOLISTHESIS; SURGICAL-MANAGEMENT; SPINAL INSTABILITY;
   DECOMPRESSION; FUSION; STABILITY; ORIENTATION; STENOSIS; ASSOCIATION;
   TROPISM
AB Study Design: A prospective cohort.
   Objective: The objective of this study was to develop a scoring system for lumbar degenerative spondylolisthesis (LDS) that would guide decision-making.
   Background: The management protocol for LDS has been under debate, with no guidelines. Most studies oversimplify LDS as a homogenous entity.
   Materials and Methods: A retrospective analysis of 131 patients who underwent surgery for LDS between July 2007 and October 2011 with a minimum follow-up of 3 years was carried out on the basis of clinical, radiologic, and technical factors. A scoring system was conceptualized. Clinical: back pain score-2, age younger than 70 years-1, high-demand activity -1. Radiologic: segmental kyphosis-1.5, segmental dynamic translation-1, disk height > 50% of adjacent level-1, facet effusion-1, sagittal facet-ori entation-1. Technical: feasibility to decompress without causing instability-1.5. Its reliability was ascertained by a univariate anal ysis. The benchmark was set at 5.5 according to the Youden Index. This was followed by a prospective study for reliability analysis between November 2011 and January 2017 of 52 patients who underwent stand-alone decompression in LDS with a minimum follow-up of 24 months. Outcomes were evaluated using the Os-westry Disability Index and the Visual Analog Scale. Interobserver variability was determined. None of the patients in the retrospective or prospective group had undergone any lumbar surgery previously.
   Results: The mean Oswestry Disability Index and Visual Analog Scale of both the groups in the retrospective and the stand-alone decompression groups in prospective studies showed significant improvement. The interobserver reliability was high, with a kappa value of 0.847.
   Conclusions: The proposed scoring system helps view LDS as a heterogenous condition and assists in tailoring treatment for individual patients. For a select subgroup of patients with LDS, minimally invasive decompression (unilateral laminotomy and bilateral decompression using a minimally invasive surgery tubular retractor system) without fusion is adequate.
C1 [Kulkarni, Arvind G.; Kunder, Tushar S.; Dutta, Shumayou] Bombay Hosp & Med Res Ctr, Mumbai Spine Scoliosis & Disc Replacement Ctr, Room 206,12 New Marine Lines, Mumbai 400020, Maharashtra, India.
   [Kulkarni, Arvind G.; Kunder, Tushar S.; Dutta, Shumayou] Med Res Ctr, Room 206,12 New Marine Lines, Mumbai 400020, Maharashtra, India.
RP Kulkarni, AG (通讯作者)，Bombay Hosp & Med Res Ctr, Mumbai Spine Scoliosis & Disc Replacement Ctr, Room 206,12 New Marine Lines, Mumbai 400020, Maharashtra, India.; Kulkarni, AG (通讯作者)，Med Res Ctr, Room 206,12 New Marine Lines, Mumbai 400020, Maharashtra, India.
EM drarvindspines@gmail.com
CR Barrey C, 2007, NEUROSURGERY, V61, P981, DOI 10.1227/01.neu.0000303194.02921.30
   Blumenthal C, 2013, J NEUROSURG-SPINE, V18, P340, DOI 10.3171/2013.1.SPINE12537
   Boden SD, 1996, J BONE JOINT SURG AM, V78A, P403, DOI 10.2106/00004623-199603000-00012
   Booth KC, 1999, SPINE, V24, P1721, DOI 10.1097/00007632-199908150-00014
   Cakir B, 2006, SPINE, V31, P1258, DOI 10.1097/01.brs.0000217763.80593.50
   Donnarumma Pasquale, 2016, J Spine Surg, V2, P52, DOI 10.21037/jss.2016.03.07
   Eismont FJ, 2014, J AM ACAD ORTHOP SUR, V22, P203, DOI 10.5435/JAAOS-22-04-203
   Gerling MC, 2016, SPINE, V41, P901, DOI 10.1097/BRS.0000000000001361
   GHAILANE S, 2018, SPINE DEFORM, V6, P358, DOI DOI 10.1016/J.JSPD.2017.12.001
   Ghogawala Z, 2016, NEW ENGL J MED, V374, P1424, DOI 10.1056/NEJMoa1508788
   Gille O, 2017, EUR SPINE J, V26, P3096, DOI 10.1007/s00586-017-5275-4
   Gillespie KA, 2004, SPINE, V29, P1208, DOI 10.1097/00007632-200406010-00010
   Hanley EN, 1995, SPINE, V20, pS143
   HERKOWITZ HN, 1991, J BONE JOINT SURG AM, V73A, P802, DOI 10.2106/00004623-199173060-00002
   HERKOWITZ HN, 1995, SPINE, V20, P1084, DOI 10.1097/00007632-199505000-00018
   Hsieh MK, 2018, J NEUROSURG-SPINE, V29, P407, DOI 10.3171/2018.2.SPINE171160
   Inui T, 2017, SPINE, V42, pE15, DOI 10.1097/BRS.0000000000001688
   JOHNSSON KE, 1986, SPINE, V11, P107, DOI 10.1097/00007632-198603000-00001
   Kalichman L, 2009, SPINE, V34, pE579, DOI 10.1097/BRS.0b013e3181aa2acb
   Kalichman L, 2009, SPINE, V34, P199, DOI 10.1097/BRS.0b013e31818edcfd
   Kanayama M, 2003, SPINE, V28, P2368, DOI 10.1097/01.BRS.0000085357.24025.27
   Kepler CK, 2015, SPINE J, V15, P1804, DOI 10.1016/j.spinee.2014.03.045
   Kim HS, 2015, J KOREAN NEUROSURG S, V58, P560, DOI 10.3340/jkns.2015.58.6.560
   Kimura I, 2001, J SPINAL DISORD, V14, P301, DOI 10.1097/00002517-200108000-00004
   KIRKALDYWILLIS WH, 1985, SPINE, V10, P254, DOI 10.1097/00007632-198504000-00012
   Lattig F, 2012, EUR SPINE J, V21, P276, DOI 10.1007/s00586-011-1993-1
   Lau YYO, 2012, GLOB SPINE J, V2
   Liu ZY, 2017, CLIN NEUROL NEUROSUR, V161, P41, DOI 10.1016/j.clineuro.2017.08.005
   Liuke M, 2005, INT J OBESITY, V29, P903, DOI 10.1038/sj.ijo.0802974
   LOMBARDI JS, 1985, SPINE, V10, P821, DOI 10.1097/00007632-198511000-00008
   MARDJETKO SM, 1994, SPINE, V19, pS2256, DOI 10.1097/00007632-199410151-00002
   Martin CR, 2007, SPINE, V32, P1791, DOI 10.1097/BRS.0b013e3180bc219e
   Matsunaga S, 2000, J NEUROSURG, V93, P194, DOI 10.3171/spi.2000.93.2.0194
   Matz PG, 2016, SPINE J, V16, P439, DOI 10.1016/j.spinee.2015.11.055
   McCulloch JA, 1998, SPINE, V23, P2243, DOI 10.1097/00007632-199810150-00020
   Meyerding H.W., 1932, SURG GYNECOLOGY OBST, V54, P371
   Minamide A, 2018, BONE JOINT J, V100B, P499, DOI 10.1302/0301-620X.100B4.BJJ-2017-0917.R1
   Panjabi MM, 2003, J ELECTROMYOGR KINES, V13, P371, DOI 10.1016/S1050-6411(03)00044-0
   PANJABI MM, 1981, ACTA ORTHOP SCAND, V52, P315, DOI 10.3109/17453678109050109
   Pao JL, 2009, EUR SPINE J, V18, P672, DOI 10.1007/s00586-009-0903-2
   POSNER I, 1982, SPINE, V7, P374, DOI 10.1097/00007632-198207000-00008
   Simmonds AM, 2015, J NEUROSURG-SPINE, V23, P178, DOI 10.3171/2014.11.SPINE1426
   Vorhies JS, 2018, CLIN SPINE SURG, V31, pE74, DOI 10.1097/BSD.0000000000000564
   Weinstein JN, 2007, NEW ENGL J MED, V356, P2257, DOI 10.1056/NEJMoa070302
   Yao Q, 2013, J SPINAL DISORD TECH, V26, pE19, DOI 10.1097/BSD.0b013e31827a254f
   Zhao P., 1995, CHIN J INTEGR MED, V1, P197
NR 46
TC 2
Z9 2
U1 0
U2 0
PU LIPPINCOTT WILLIAMS & WILKINS
PI PHILADELPHIA
PA TWO COMMERCE SQ, 2001 MARKET ST, PHILADELPHIA, PA 19103 USA
SN 2380-0186
J9 CLIN SPINE SURG
JI Clin. Spine Surg.
PD OCT
PY 2020
VL 33
IS 8
BP E391
EP E400
PG 10
WC Clinical Neurology; Orthopedics
WE Science Citation Index Expanded (SCI-EXPANDED)
SC Neurosciences & Neurology; Orthopedics
GA PQ1PI
UT WOS:000606320300007
PM 32187081
DA 2022-11-02
ER

PT J
AU Konno, S
   Kikuchi, S
AF Konno, S
   Kikuchi, S
TI Prospective study of surgical treatment of degenerative
   spondylolisthesis - Comparison between decompression alone and
   decompression with Graf system stabilization
SO SPINE
LA English
DT Article
DE degenerative spondylolisthesis; Graf system; spinal stenosis;
   stabilization
ID LUMBAR SPINAL STENOSIS; LOW-BACK-PAIN; FOLLOW-UP; FUSION; LAMINECTOMY;
   MANAGEMENT
AB Study Design. A prospective study of patients with degenerative spondylolisthesis who underwent decompression of the spine, with and without stabilization using the Graf system.
   Objectives. To assess the clinical result of decompression alone and decompression using the Graf system.
   Summary of Background Data. The clinical outcome of lumbar stabilization for degenerative spondylolisthesis remains uncertain. There is no prospective study of differences in clinical outcome between patients who undergo decompression alone and those who undergo decompression and stabilization using the Graf system.
   Methods. Eighty-eight patients with degenerative spondylolisthesis were included in this study. All patients reported leg symptoms. Decompression alone (Group D) was performed in 42 patients during a 5-year period from 1988 through 1992. Decompression and stabilization with the Graf system (Group G) was performed in 46 patients during a 4-year period from 1993 through 1996. There was no statistical difference regarding sex, the age at operation, compensable cases, and preoperative duration between two groups. The two groups were evaluated at follow-up examinations 1 and 3 years after surgery. The clinical results were evaluated for all patients by means of a 4-grade scale, visual analog scale, recurrence of leg symptoms, and persistent low back pain, The radiographic and clinical findings were examined by an independent investigator.
   Results. The results according to the 4-grade scale deteriorated with time in both groups. There was no statistical difference between the two groups in the 4-grade scale, visual analog scale, or recurrence of leg symptoms at each follow-up time. Persistent low back pain in Group G was significantly lower than that in Group D at both the 1- and 3-year follow-ups.
   Conclusions, Although lumbar Graf stabilization had no effect in preventing the recurrence of leg symptoms, there was a significant effect on reduction of low back pain at the 1- and 3-year follow-ups.
C1 Fukushima Med Univ, Dept Orthoped Surg, Fukushima 9601295, Japan.
RP Konno, S (通讯作者)，Fukushima Med Univ, Dept Orthoped Surg, 1 Hikarigaoka, Fukushima 9601295, Japan.
CR DALL BE, 1985, SPINE, V10, P668, DOI 10.1097/00007632-198509000-00013
   ESSES SI, 1993, SPINE, V18, P2231, DOI 10.1097/00007632-199311000-00015
   FARFAN HF, 1981, CLIN ORTHOP RELAT R, P198
   Fischgrund JS, 1997, SPINE, V22, P2807, DOI 10.1097/00007632-199712150-00003
   Graf H, 1992, RACHIS, V412, P123
   Graf H, 1996, GRAF LIGAMENTS POINT, P907
   Hadlow SV, 1998, SPINE, V23, P1172, DOI 10.1097/00007632-199805150-00020
   Hasue Mitsuo, 1997, P647
   HERKOWITZ HN, 1991, J BONE JOINT SURG AM, V73A, P802, DOI 10.2106/00004623-199173060-00002
   HERNO A, 1993, SPINE, V18, P1471
   HERRON LD, 1989, SPINE, V14, P534, DOI 10.1097/00007632-198905000-00013
   JOHNSSON KE, 1986, SPINE, V11, P107, DOI 10.1097/00007632-198603000-00001
   Jonsson B, 1992, Eur Spine J, V1, P100, DOI 10.1007/BF00300935
   Jonsson B, 1997, SPINE, V22, P2938, DOI 10.1097/00007632-199712150-00017
   Katz JN, 1996, SPINE, V21, P92, DOI 10.1097/00007632-199601010-00022
   Kauppila LI, 1998, SPINE, V23, P1868, DOI 10.1097/00007632-199809010-00014
   KIKUCHI S, 1984, SPINE, V9, P23, DOI 10.1097/00007632-198401000-00007
   KOZAK JA, 1990, SPINE, V15, P322, DOI 10.1097/00007632-199004000-00014
   LOMBARDI JS, 1985, SPINE, V10, P821, DOI 10.1097/00007632-198511000-00008
   MACNAB I, 1971, J BONE JOINT SURG AM, VA 53, P891, DOI 10.2106/00004623-197153050-00004
   Postacchini F, 1996, J BONE JOINT SURG BR, V78B, P154, DOI 10.1302/0301-620X.78B1.0780154
   SATOMI K, 1992, SPINE, V17, P1329, DOI 10.1097/00007632-199211000-00012
   SELBY DJ, 1995, ADULT SPINE, P1989
   STEFFEE AD, 1986, CLIN ORTHOP RELAT R, P45
   WEINSTEIN JN, 1988, SPINE, V13, P1012, DOI 10.1097/00007632-198809000-00008
NR 25
TC 40
Z9 52
U1 0
U2 2
PU LIPPINCOTT WILLIAMS & WILKINS
PI PHILADELPHIA
PA 530 WALNUT ST, PHILADELPHIA, PA 19106-3621 USA
SN 0362-2436
J9 SPINE
JI SPINE
PD JUN 15
PY 2000
VL 25
IS 12
BP 1533
EP 1537
DI 10.1097/00007632-200006150-00012
PG 5
WC Clinical Neurology; Orthopedics
WE Science Citation Index Expanded (SCI-EXPANDED)
SC Neurosciences & Neurology; Orthopedics
GA 325DZ
UT WOS:000087662200013
PM 10851102
DA 2022-11-02
ER

PT J
AU Akbarnia, BA
AF Akbarnia, BA
TI Pediatric spine fractures
SO ORTHOPEDIC CLINICS OF NORTH AMERICA
LA English
DT Article
ID LUMBAR SPINE; COMPUTED-TOMOGRAPHY; VERTEBRAL COLUMN; CORD INJURY;
   CHILDREN; ADOLESCENTS; TRAUMA; SPONDYLOLYSIS; INFARCTION; LIMBUS
AB Children have more elastic soft tissue and moro potential for remodeling than adults. Certain injuries are unique to children, including posterior limbus injuries, most cases of spinal cord injury without radiographic abnormalities, and spinal trauma in child abuse. This article discusses the pathomechanics, clinical presentation, treatment, and some of the complications of injuries of the thoracolumbar spine in children.
C1 San Diego Ctr Spinal Disorders, San Diego, CA 92123 USA.
   Univ Calif San Diego, Dept Orthopaed, San Diego, CA 92103 USA.
RP Akbarnia, BA (通讯作者)，San Diego Ctr Spinal Disorders, 8010 Frost St,Suite 401, San Diego, CA 92123 USA.
EM akbarnia@ucsd.edu
RI Akbarnia, Behrooz/AAL-8255-2021
CR ABROMS IF, 1973, OBSTET GYNECOL, V41, P369
   AGRAN PF, 1987, J TRAUMA, V27, P58, DOI 10.1097/00005373-198701000-00011
   AHMANN PA, 1975, NEUROLOGY, V25, P301, DOI 10.1212/WNL.25.4.301
   AKBARNIA B, 1974, J BONE JOINT SURG AM, VA 56, P1159, DOI 10.2106/00004623-197456060-00005
   AKBARNIA B, 1996, PEDIAT ORTHOPAEDICS
   ANDERSON JM, 1980, MAYO CLIN PROC, V55, P499
   ANDERSON WA, 1982, ANN EMERG MED, V11, P174, DOI 10.1016/S0196-0644(82)80492-7
   AUFDERMAUR M, 1974, J BONE JOINT SURG BR, VB 56, P513, DOI 10.1302/0301-620X.56B3.513
   BABCOCK JL, 1975, PEDIATR CLIN N AM, V22, P487
   BAKER DR, 1956, J BONE JOINT SURG AM, V38, P933
   BARRY A, 1956, ANAT REC, V126, P97, DOI 10.1002/ar.1091260108
   BICK EM, 1950, J BONE JOINT SURG AM, V32-A, P803, DOI 10.2106/00004623-195032040-00008
   BICK EM, 1951, J BONE JOINT SURG AM, V33-A, P783, DOI 10.2106/00004623-195133030-00025
   Borkow S E, 1971, Clin Orthop Relat Res, V81, P73, DOI 10.1097/00003086-197111000-00010
   BRADFORD DS, 1985, SPINE, V10, P673, DOI 10.1097/00007632-198509000-00014
   BRENNER B, 1977, CHILD BRAIN, V3, P249
   Buck J E, 1970, J Bone Joint Surg Br, V52, P432
   BURDI AR, 1969, BIOMECHANICS, V2, P267
   Burke D C, 1974, Paraplegia, V11, P268
   CAMPBELL J, 1975, CLIN ORTHOP RELAT R, P114
   CHAMBERS HG, 1994, PEDIAT SPINE PRINCIP
   CHANCE GQ, 1948, BRIT J RADIOL, V21, P452, DOI 10.1259/0007-1285-21-249-452
   CHESHIRE DJE, 1977, PARAPLEGIA, V15, P74, DOI 10.1038/sc.1977.11
   CHOI JU, 1986, J NEUROSURG, V65, P608, DOI 10.3171/jns.1986.65.5.0608
   CRAWFORD AH, 1990, ORTHOP CLIN N AM, V21, P325
   CROTHERS D, 1922, MED CLIN N AM, V5, P1287
   DAKE MD, 1985, J COMPUT ASSIST TOMO, V9, P730, DOI 10.1097/00004728-198507010-00013
   Dandy D J, 1971, J Bone Joint Surg Br, V53, P578
   DENIS F, 1984, CLIN ORTHOP RELAT R, P65
   DENIS F, 1983, SPINE, V8, P817, DOI 10.1097/00007632-198311000-00003
   DEWALD RL, 1984, CLIN ORTHOP RELAT R, V189, P150
   DICKMAN CA, 1989, PEDIATR NEUROSCI, V15, P237, DOI 10.1159/000120476
   EPSTEIN NE, 1991, SPINE, V16, P962, DOI 10.1097/00007632-199108000-00017
   EPSTEIN NE, 1989, NEUROSURGERY, V24, P595, DOI 10.1227/00006123-198904000-00019
   FERGUSON R, 1992, SPINE
   FERGUSON RJ, 1974, J BONE JOINT SURG AM, VA 56, P1300
   GABRIEL KR, 1988, J PEDIATR ORTHOPED, V8, P710, DOI 10.1097/01241398-198811000-00017
   GALLENO H, 1982, CLIN ORTHOP RELAT R, V162, P11
   GERTZBEIN SD, 1988, CLIN ORTHOP RELAT R, P52
   GLASAUER F, 1972, JAMA-J AM MED ASSOC, V219, P338
   GOLDMAN P, 1984, ADV BELT RESTRAINTS
   GUMLEY G, 1982, J BONE JOINT SURG BR, V64, P520, DOI 10.1302/0301-620X.64B5.7142258
   HACHEN HJ, 1977, PARAPLEGIA, V15, P55, DOI 10.1038/sc.1977.9
   HADLEY MN, 1988, J NEUROSURG, V68, P18, DOI 10.3171/jns.1988.68.1.0018
   HANDEL SF, 1979, RADIOLOGY, V130, P629, DOI 10.1148/130.3.629
   Hegenbarth R, 1976, Pediatr Radiol, V5, P34, DOI 10.1007/BF00988660
   HORAL J, 1972, ACTA ORTHOP SCAND, V43, P491, DOI 10.3109/17453677208991271
   HUBBARD DD, 1974, CLIN ORTHOP RELAT R, V100, P56
   JACKSON DW, 1976, CLIN ORTHOP RELAT R, P68
   JOHNSON DL, 1990, NEUROSURGERY, V26, P434, DOI 10.1227/00006123-199003000-00010
   KELLER RH, 1974, RADIOLOGY, V110, P21, DOI 10.1148/110.1.21
   KETTELKA.DB, 1971, J BONE JOINT SURG AM, VA 53, P562
   KEWALRAMANI LS, 1980, SPINE, V5, P11, DOI 10.1097/00007632-198001000-00003
   KEWALRAMANI LS, 1980, PARAPLEGIA, V18, P206, DOI 10.1038/sc.1980.36
   Keyes DC, 1932, J BONE JOINT SURG, V14, P897
   Kleinman PK, 1987, DIAGNOSTIC IMAGING C
   LEBLANC HJ, 1974, SURG NEUROL, V2, P411
   LETTS RM, 1998, SCOL RES SOC SEPT 16
   LEVENTHAL HR, 1960, J PEDIATR-US, V56, P447, DOI 10.1016/S0022-3476(60)80356-3
   LOWREY JJ, 1973, J NEUROSURG, V38, P232, DOI 10.3171/jns.1973.38.2.0232
   MCAFEE PC, 1982, SPINE, V7, P365, DOI 10.1097/00007632-198207000-00007
   MCPHEE IB, 1981, SPINE, V6, P533, DOI 10.1097/00007632-198111000-00001
   MELZAK J, 1969, LANCET, V2, P45
   NYKAMP PW, 1978, J BONE JOINT SURG AM, V60, P1108, DOI 10.2106/00004623-197860080-00018
   OGEN J, 1990, SKELETAL INJURY CHIL
   ORAHILLY R, 1985, PEDIAT SPINE
   PANG D, 1982, J NEUROSURG, V57, P114, DOI 10.3171/jns.1982.57.1.0114
   Pouliquen JC, 1997, J PEDIATR ORTHOPED, V17, P115, DOI 10.1097/00004694-199701000-00024
   RENNIE W, 1973, J BONE JOINT SURG AM, VA 55, P386, DOI 10.2106/00004623-197355020-00017
   ROLANDER SD, 1975, ORTHOP CLIN N AM, V6, P75
   ROWE GG, 1953, J BONE JOINT SURG AM, V35-A, P102, DOI 10.2106/00004623-195335010-00010
   RUCKSTUHL J, 1976, CHIRURG, V47, P458
   RUGE JR, 1988, J NEUROSURG, V68, P25, DOI 10.3171/jns.1988.68.1.0025
   SCHER AT, 1976, S AFR MED J, V50, P2023
   SHERMAN FC, 1977, J BONE JOINT SURG AM, V59, P49, DOI 10.2106/00004623-197759010-00007
   SMITH WS, 1969, J BONE JOINT SURG AM, VA 51, P239, DOI 10.2106/00004623-196951020-00004
   SNEED RC, 1986, PEDIATRICS, V77, P271
   SOVIO OM, 1985, J PEDIATR ORTHOPED, V5, P550, DOI 10.1097/01241398-198509000-00008
   STURM PF, 1995, J PEDIATR ORTHOPED, V15, P521, DOI 10.1097/01241398-199507000-00022
   SWISCHUK LE, 1969, RADIOLOGY, V92, P733, DOI 10.1148/92.4.733
   TAKATA K, 1988, J BONE JOINT SURG AM, V70A, P589, DOI 10.2106/00004623-198870040-00016
   TAYLOR AR, 1951, J BONE JOINT SURG BR, V33, P543, DOI 10.1302/0301-620X.33B4.543
   TAYLOR JR, 1975, J ANAT, V120, P49
   WALSH JW, 1983, NEUROSURGERY, V12, P439, DOI 10.1227/00006123-198304000-00012
   WHITE RR, 1980, CLIN ORTHOP RELAT R, P150
   WILTSE L L, 1961, Clin Orthop, V21, P156
   WILTSE LEON L., 1957, CLIN ORTHOPAED, V10, P48
   WILTSE LL, 1975, J BONE JOINT SURG AM, VA 57, P17, DOI 10.2106/00004623-197557010-00003
   WYNNEDAVIES R, 1979, J BONE JOINT SURG BR, V61, P301, DOI 10.1302/0301-620X.61B3.383720
   YNGVE DA, 1988, J PEDIATR ORTHOPED, V8, P153
NR 90
TC 60
Z9 61
U1 0
U2 3
PU W B SAUNDERS CO-ELSEVIER INC
PI PHILADELPHIA
PA 1600 JOHN F KENNEDY BOULEVARD, STE 1800, PHILADELPHIA, PA 19103-2899 USA
SN 0030-5898
EI 1558-1373
J9 ORTHOP CLIN N AM
JI Orthop. Clin. North Am.
PD JUL
PY 1999
VL 30
IS 3
BP 521
EP +
DI 10.1016/S0030-5898(05)70103-6
PG 17
WC Orthopedics
WE Science Citation Index Expanded (SCI-EXPANDED)
SC Orthopedics
GA 221RR
UT WOS:000081740500015
PM 10393772
DA 2022-11-02
ER

PT J
AU Si, WT
   Xie, WC
   Feng, CB
   Zhao, YZ
   He, SS
AF Si, Wenteng
   Xie, Wangcheng
   Feng, Chaobo
   Zhao, Yongzhao
   He, Shisheng
TI Surgical management of spondylolisthesis-intentional reduction or in
   situ fusion: a meta-analysis
SO INTERNATIONAL JOURNAL OF CLINICAL AND EXPERIMENTAL MEDICINE
LA English
DT Article
DE Spondylolisthesis; reduction; in situ; spinal fusion
ID LUMBAR INTERBODY FUSION; ADULT ISTHMIC SPONDYLOLISTHESIS; DEGENERATIVE
   SPONDYLOLISTHESIS; HIGH-GRADE; SPINAL STENOSIS; DISC HERNIATION;
   ARTHRODESIS; OUTCOMES; ADOLESCENTS; INSTRUMENTATION
AB Objective background context: To clarify the potential difference of surgical management with intentional reduction or in situ fusion for spondylolisthesis. Methods: A comprehensive search of the NGC, the Cochrane Library, WOS, PubMed, Embase databases was conducted to identify eligible studies by the date of October 1, 2017. Three authors independently selected qualified studies, assessed methodological quality, and extracted the data. Results: 17 studies involved 992 patients were eligible for this meta-analysis (546 in reduction group and 446 in in situ fusion group). There were no significant differences in Visual Analog Scale (VAS), Japanese Orthopedic Association (JOA) scale, fusion rates and complication rates between two groups. In addition, regarding to operative time, our study indicated that in situ fusion group was associated with shorter operative time compared with reduction group. Reduction group was correlated with lower mean ODI, shorter length of stay (in low-grade), less slippage and blood loss (in high-grade) compared with in situ fusion group. Conclusion: Surgical interventions with intentional reduction did not significantly improve patient-reported outcomes, main clinical outcomes or reduce perioperative complications in low-grade spondylolisthesis. Therefore, intentional reduction may not be a requirement in the surgical management of spondylolisthesis. Randomized control studies with relatively large population and long-term follow up should be carried out to clarify this issue in the future.
C1 [Si, Wenteng] Zhengzhou Orthopaed Hosp, Dept Orthoped, 58 Middle Longhai Rd, Zhengzhou 450054, Henan, Peoples R China.
   [Si, Wenteng; Xie, Wangcheng; Feng, Chaobo; Zhao, Yongzhao; He, Shisheng] Tongji Univ, Sch Med, Shanghai Peoples Hosp 10, Dept Orthoped, 301 Middle Yanchang Rd, Shanghai 200070, Peoples R China.
RP Zhao, YZ; He, SS (通讯作者)，Tongji Univ, Sch Med, Shanghai Peoples Hosp 10, Dept Orthoped, 301 Middle Yanchang Rd, Shanghai 200070, Peoples R China.
EM 15221551617@163.com; tjhss7418@foxmail.com
CR Abdu WA, 2009, SPINE, V34, P2351, DOI 10.1097/BRS.0b013e3181b8a829
   Alfieri A, 2013, J NEUROSURG SCI, V57, P103
   Audat ZM, 2011, SCOLIOSIS SPINAL DIS, V6, DOI 10.1186/1748-7161-6-14
   Bai XD, 2017, EUR SPINE J, V26, P606, DOI 10.1007/s00586-016-4810-z
   Benli I. Teoman, 2006, Kobe Journal of Medical Sciences, V52, P151
   BURKUS JK, 1992, J BONE JOINT SURG AM, V74A, P693, DOI 10.2106/00004623-199274050-00008
   Costandi S, 2015, PAIN PRACT, V15, P68, DOI 10.1111/papr.12188
   DeWald CJ, 2005, SPINE, V30, pS49, DOI 10.1097/01.brs.0000155573.34179.7e
   Donnally IC, 2017, LUMBAR SPONDY LOLYSI
   Ehrlich GE, 2003, B WORLD HEALTH ORGAN, V81, P671
   Faldini C, 2014, EUR SPINE J, V23, pS714, DOI 10.1007/s00586-014-3552-z
   Fan GX, 2016, J CLIN NEUROSCI, V33, P111, DOI 10.1016/j.jocn.2016.02.037
   Fan GX, 2016, WORLD NEUROSURG, V90, P580, DOI 10.1016/j.wneu.2016.02.033
   Ghogawala Z, 2016, NEW ENGL J MED, V374, P1424, DOI 10.1056/NEJMoa1508788
   GILL GG, 1955, J BONE JOINT SURG AM, V37, P493, DOI 10.2106/00004623-195537030-00005
   Gong K, 2010, J NEUROSURG-SPINE, V13, P394, DOI 10.3171/2010.3.SPINE09560
   Goyal N, 2009, J SPINAL DISORD TECH, V22, P321, DOI 10.1097/BSD.0b013e318182cdab
   HERKOWITZ HN, 1991, J BONE JOINT SURG AM, V73A, P802, DOI 10.2106/00004623-199173060-00002
   Jiang GY, 2017, INT J SURG, V42, P128, DOI 10.1016/j.ijsu.2017.04.066
   Kim JY, 2015, WORLD NEUROSURG, V84, P1284, DOI 10.1016/j.wneu.2015.06.003
   Lian XF, 2014, EUR SPINE J, V23, P172, DOI 10.1007/s00586-013-2858-6
   Lian XF, 2013, SPINE J, V13, P1183, DOI 10.1016/j.spinee.2013.07.481
   Liu ZY, 2017, CLIN NEUROL NEUROSUR, V161, P41, DOI 10.1016/j.clineuro.2017.08.005
   Longo UG, 2014, J BONE JOINT SURG AM, V96A, P53, DOI 10.2106/JBJS.L.01012
   Lurie J, 2016, BMJ-BRIT MED J, V352, DOI 10.1136/bmj.h6234
   Martin CR, 2007, SPINE, V32, P1791, DOI 10.1097/BRS.0b013e3180bc219e
   Martiniani M, 2012, EUR SPINE J, V21, pS134, DOI 10.1007/s00586-012-2230-2
   Moher David, 2009, Ann Intern Med, V151, P264, DOI 10.1136/bmj.b2535
   Molinari MRW, 1999, SPINE, V24, P1701, DOI 10.1097/00007632-199908150-00012
   Molinari RW, 2002, CLIN ORTHOP RELAT R, P109
   Muschik M, 1997, SPINE, V22, P2036, DOI 10.1097/00007632-199709010-00020
   OSTERMAN K, 1993, CLIN ORTHOP RELAT R, P65
   Park P, 2004, SPINE, V29, P1938, DOI 10.1097/01.brs.0000137069.88904.03
   Parker SL, 2014, WORLD NEUROSURG, V82, P230, DOI 10.1016/j.wneu.2013.01.041
   Parker SL, 2014, J NEUROSURG-SPINE, V21, P143, DOI 10.3171/2014.3.SPINE1320
   Poussa M, 2006, SPINE, V31, P583, DOI 10.1097/01.brs.0000201401.17944.f7
   POUSSA M, 1993, SPINE, V18, P894, DOI 10.1097/00007632-199306000-00014
   Scheepers Morne Stephan, 2015, JBI Database System Rev Implement Rep, V13, P137, DOI 10.11124/jbisrir-2015-1926
   Scheer JK, 2015, WORLD NEUROSURG, V84, P108, DOI 10.1016/j.wneu.2015.02.037
   Tay KS, 2016, SPINE J, V16, P182, DOI 10.1016/j.spinee.2015.10.026
NR 40
TC 1
Z9 1
U1 1
U2 11
PU E-CENTURY PUBLISHING CORP
PI MADISON
PA 40 WHITE OAKS LN, MADISON, WI 53711 USA
SN 1940-5901
J9 INT J CLIN EXP MED
JI Int. J. Clin. Exp. Med.
PY 2019
VL 12
IS 8
BP 9642
EP 9658
PG 17
WC Medicine, Research & Experimental
WE Science Citation Index Expanded (SCI-EXPANDED)
SC Research & Experimental Medicine
GA IV2PI
UT WOS:000484118700014
DA 2022-11-02
ER

PT J
AU Yao, Q
   Wang, SB
   Shin, JH
   Li, GA
   Wood, K
AF Yao, Qi
   Wang, Shaobai
   Shin, Jae-Hyuk
   Li, Guoan
   Wood, Kirkham
TI Motion characteristics of the lumbar spinous processes with degenerative
   disc disease and degenerative spondylolisthesis
SO EUROPEAN SPINE JOURNAL
LA English
DT Article
DE Lumbar spine; Kinematics; Spinous process; Degenerative lumbar
   spondylolisthesis; Disc degeneration
ID NEUROGENIC CLAUDICATION; INTERSPINAL IMPLANT; X-STOP; KINEMATICS;
   STENOSIS; SURGERY; DEVICE
AB Recently, interspinous process devices have attracted much attention since they can be implanted between the lumbar spinous processes (LSP) of patients with degenerative disc disease (DDD) and degenerative spondylolisthesis (DLS) using a minimally invasive manner. However, the motion characters of the LSP in the DLS and DDD patients have not been reported. This study is aimed at investigating the kinematics of the lumbar spinous processes in patients with DLS and DDD.
   Ten patients with DDD at L4-S1 and ten patients with DLS at L4-L5 were studied. The positions of the vertebrae (L2-L5) at supine, standing, 45A degrees trunk flexion, and maximal extension positions were determined using MRI-based models and dual fluoroscopic images. The shortest ISP distances were measured and compared with those of healthy subjects that have been previously reported.
   The shortest distance of the interspinous processes (ISP) gradually decreased from healthy subjects to DDD and to DLS patients when measured in the supine, standing, and extension positions. During supine-standing and flexion-extension activities, the changes in the shortest ISP distances in DDD patients were 2 +/- A 1.2 and 4.8 +/- A 2.1 mm at L4-L5; in DLS patients they were 0.5 +/- A 0.4 and 2.8 +/- A 1.7 mm at L4-L5, respectively. The range of motion is increased in DDD patients but decreased in DLS patients when compared with those of the healthy subjects. No significantly different changes were detected at L2-L3 and L3-L4 levels.
   At the involved level, the hypermobility of the LSP was seen in DDD and hypomobility of the LSP in DLS patients. The data may be instrumental for improving ISP surgeries that are aimed at reducing post-operative complications such as bony fracture and device dislocations.
C1 [Yao, Qi; Wang, Shaobai; Shin, Jae-Hyuk; Li, Guoan; Wood, Kirkham] Massachusetts Gen Hosp, Dept Orthopaed Surg, Bioengn Lab, Boston, MA 02114 USA.
   [Yao, Qi; Wang, Shaobai; Shin, Jae-Hyuk; Li, Guoan; Wood, Kirkham] Harvard Univ, Sch Med, Boston, MA 02114 USA.
   [Yao, Qi] Beijing Shijitan Hosp, Dept Orthopaed Surg, Beijing, Peoples R China.
RP Li, GA (通讯作者)，Massachusetts Gen Hosp, Dept Orthopaed Surg, Bioengn Lab, 55 Fruit St GRJ 1215, Boston, MA 02114 USA.
EM gli1@partners.org
RI Shin, JH/CUC-8670-2022; Wang, Shaobai/GRJ-2542-2022
OI Wang, Shaobai/0000-0002-1186-6980; Shin, Jae-Hyuk/0000-0001-6344-0714
FU NIH [R21AR057989]; Depuy Synthes (USA); National Natural Science
   Foundation of China [81000796]; Beijing Nova program [2011085]; NATIONAL
   INSTITUTE OF ARTHRITIS AND MUSCULOSKELETAL AND SKIN DISEASES
   [R21AR057989] Funding Source: NIH RePORTER
FX This study was partially supported by the NIH (R21AR057989), research
   grant from Depuy Synthes (USA), the National Natural Science Foundation
   of China (81000796) and Beijing Nova program (2011085).
CR Anderson PA, 2006, J NEUROSURG-SPINE, V4, P463, DOI 10.3171/spi.2006.4.6.463
   Aylott CEW, 2012, EUR SPINE J, V21, P1007, DOI 10.1007/s00586-011-2029-6
   BYWATERS EGL, 1982, RHEUMATOL INT, V2, P87, DOI 10.1007/BF00541251
   Christie SD, 2005, SPINE, V30, pS73, DOI 10.1097/01.brs.0000174532.58468.6c
   Cinotti G, 2002, SPINE, V27, P223, DOI 10.1097/00007632-200202010-00002
   Ganju Aruna, 2002, Neurosurg Focus, V13, pE1
   Ihm EH, 2013, WORLD NEUROSURG, V79, P172, DOI 10.1016/j.wneu.2011.04.027
   Inoue N, 2011, ORTHOP CLIN N AM, V42, P487, DOI 10.1016/j.ocl.2011.07.001
   Kabir SMR, 2010, SPINE, V35, pE1499, DOI 10.1097/BRS.0b013e3181e9af93
   Kim DH, 2012, SPINE J, V12, P466, DOI 10.1016/j.spinee.2012.03.034
   Kim DH, 2011, SPINE, V36, pE1080, DOI 10.1097/BRS.0b013e318204066a
   KIRKALDYWILLIS WH, 1982, CLIN ORTHOP RELAT R, P110
   Kozanek M, 2009, SPINE, V34, pE689, DOI 10.1097/BRS.0b013e3181ab4456
   Li GA, 2009, EUR SPINE J, V18, P1013, DOI 10.1007/s00586-009-0936-6
   Lindsey DP, 2003, SPINE, V28, P2192, DOI 10.1097/01.BRS.0000084877.88192.8E
   McGregor A H, 1997, Eur Spine J, V6, P308, DOI 10.1007/BF01142676
   Miao J, 2013, EUR SPINE J, V22, P425, DOI 10.1007/s00586-012-2428-3
   Moojen WA, 2011, EUR SPINE J, V20, P1596, DOI 10.1007/s00586-011-1873-8
   Neumann P, 1999, EUR SPINE J, V8, P272, DOI 10.1007/s005860050172
   Passias PG, 2011, J BONE JOINT SURG AM, V93A, P29, DOI 10.2106/JBJS.I.01348
   Penning L, 2005, EUR SPINE J, V14, P163, DOI 10.1007/s00586-004-0761-x
   Pfirrmann CWA, 2001, SPINE, V26, P1873, DOI 10.1097/00007632-200109010-00011
   Sobottke R, 2010, SURG RADIOL ANAT, V32, P731, DOI 10.1007/s00276-010-0686-5
   Verhoof OJ, 2008, EUR SPINE J, V17, P188, DOI 10.1007/s00586-007-0492-x
   Wan ZM, 2012, J SPINAL DISORD TECH, V25, P374, DOI 10.1097/BSD.0b013e318227eb84
   Wan ZM, 2012, EUR SPINE J, V21, P400, DOI 10.1007/s00586-011-2021-1
   Wang S, 2008, SPINE, V33, pE355, DOI 10.1097/BRS.0b013e3181715295
   Xia Q, 2009, EUR SPINE J, V18, P1355, DOI 10.1007/s00586-009-1068-8
   Zucherman JF, 2012, SPINE J, V12, P473, DOI 10.1016/j.spinee.2012.07.011
NR 29
TC 10
Z9 12
U1 0
U2 13
PU SPRINGER
PI NEW YORK
PA 233 SPRING ST, NEW YORK, NY 10013 USA
SN 0940-6719
EI 1432-0932
J9 EUR SPINE J
JI Eur. Spine J.
PD DEC
PY 2013
VL 22
IS 12
BP 2702
EP 2709
DI 10.1007/s00586-013-2918-y
PG 8
WC Clinical Neurology; Orthopedics
WE Science Citation Index Expanded (SCI-EXPANDED)
SC Neurosciences & Neurology; Orthopedics
GA 264RV
UT WOS:000327899100005
PM 23903997
OA Green Published
DA 2022-11-02
ER

PT J
AU Wu, JY
   Ge, TH
   Zhang, N
   Li, JN
   Tian, W
   Sun, YQ
AF Wu, Jingye
   Ge, Tenghui
   Zhang, Ning
   Li, Jianing
   Tian, Wei
   Sun, Yuqing
TI Posterior fixation can further improve the segmental alignment of lumbar
   degenerative spondylolisthesis with oblique lumbar interbody fusion
SO BMC MUSCULOSKELETAL DISORDERS
LA English
DT Article
DE Spondylolisthesis; Interbody fusion; OLIF; Sagittal alignment; Slip
   reduction; Segmental lordosis
AB Background For patients with degenerative spondylolisthesis, whether additional posterior fixation can further improve segmental alignment is unknown, compared with stand-alone cage insertion in oblique lumbar interbody fusion (OLIF) procedure. The aim of this study was to compare changes of the radiographical segmental alignment following stand-alone cage insertion and additional posterior fixation in the same procedure setting of OLIF for patients with degenerative spondylolisthesis.MethodsA retrospective observational study. Selected consecutive patients with degenerative spondylolisthesis underwent OLIF procedure from July 2017 to August 2019. Five radiographic parameters of disc height (DH), DH-Anterior, DH-Posterior, slip ratio and segmental lordosis (SL) were measured on preoperative CT scans and intraoperative fluoroscopic images. Comparisons of those radiographic parameters prior to cage insertion, following cage insertion and following posterior fixation were performed.ResultsA total of thirty-three patients including six males and twenty-seven females, with an average age of 66.9 +/- 8.7years, were reviewed. Totally thirty-six slipped levels were assessed with thirty levels at L4/5, four at L3/4 and two at L2/3. Intraoperatively, with only anterior cage support, DH was increased from 8.2 +/- 1.6mm to 11.8 +/- 1.7mm (p < 0.001), DH-Anterior was increased from 9.6 +/- 2.3mm to 13.4 +/- 2.1mm (p < 0.001), DH-Posterior was increased from 6.1 +/- 1.9mm to 9.1 +/- 2.1mm (p < 0.001), the slip ratio was reduced from 11.1 +/- 4.6% to 8.3 +/- 4.4% (p=0.020) with the slip reduction ratio 25.6 +/- 32.3%, and SL was slightly changed from 8.7 +/- 3.7 degrees to 8.3 +/- 3.0 degrees(p=1.000). Following posterior fixation, the DH was unchanged (from 11.8 +/- 1.7mm to 11.8 +/- 2.3mm, p=1.000), DH-Anterior and DH-Posterior were slightly changed from 13.4 +/- 2.1mm and 9.1 +/- 2.1mm to 13.7 +/- 2.3mm and 8.4 +/- 1.8mm respectively (P=0.861, P=0.254), the slip ratio was reduced from 8.3 +/- 4.4% to 2.1 +/- 3.6% (p < 0.001) with the slip reduction ratio 57.9 +/- 43.9%, and the SL was increased from 8.3 +/- 3.0 degrees to 10.7 +/- 3.6 degrees (p=0.008).Conclusions Compared with stand-alone cage insertion, additional posterior fixation provides better segmental alignment improvement in terms of slip reduction and segmental lordosis in OLIF procedures in the treatment of lumbar degenerative spondylolisthesis.
C1 [Wu, Jingye; Ge, Tenghui; Zhang, Ning; Li, Jianing; Tian, Wei; Sun, Yuqing] Beijing Jishuitan Hosp, Dept Spine Surg, 31 Xinjiekou East St, Beijing 100035, Peoples R China.
RP Sun, YQ (通讯作者)，Beijing Jishuitan Hosp, Dept Spine Surg, 31 Xinjiekou East St, Beijing 100035, Peoples R China.
EM syuqing2004@126.com
OI Sun, yuqing/0000-0001-9255-135X; WU, JINGYE/0000-0001-7930-1516
FU Beijing Municipal Science & Technology Commission [Z191100004419007];
   Beijing JST Research Funding [XKGG201811]
FX This work was supported by Beijing Municipal Science & Technology
   Commission (Z191100004419007) and Beijing JST Research Funding
   (XKGG201811).
CR Ahmadian A, 2015, J CLIN NEUROSCI, V22, P740, DOI 10.1016/j.jocn.2014.08.036
   Alvi MA, 2019, J NEUROSURG-SPINE, V30, P211, DOI 10.3171/2018.7.SPINE18385
   Fan GX, 2016, J CLIN NEUROSCI, V33, P111, DOI 10.1016/j.jocn.2016.02.037
   Forsth P, 2016, NEW ENGL J MED, V374, P1413, DOI 10.1056/NEJMoa1513721
   Fujibayashi S, 2015, SPINE, V40, pE175, DOI 10.1097/BRS.0000000000000703
   Fujiwara A, 1999, EUR SPINE J, V8, P396, DOI 10.1007/s005860050193
   Kanno H, 2018, SPINE J, V18, P726, DOI 10.1016/j.spinee.2017.08.251
   Koreckij TD, 2015, J SPINAL DISORD TECH, V28, P236, DOI 10.1097/BSD.0000000000000298
   Malham GM, 2017, CLIN SPINE SURG, V30, pE90, DOI 10.1097/BSD.0b013e3182aa4c94
   Marchi L, 2013, J NEUROSURG-SPINE, V19, P110, DOI 10.3171/2013.4.SPINE12319
   Mayer HM, 1997, SPINE, V22, P691, DOI 10.1097/00007632-199703150-00023
   Melikian R, 2016, SPINE, V41, pE1016, DOI 10.1097/BRS.0000000000001562
   Oliveira L, 2010, SPINE, V35, pS331, DOI 10.1097/BRS.0b013e3182022db0
   Otsuki B, 2020, SPINE, V45, pE839, DOI 10.1097/BRS.0000000000003432
   Ozgur Burak M, 2010, SAS J, V4, P41, DOI 10.1016/j.esas.2010.03.005
   Sato J, 2017, EUR SPINE J, V26, P671, DOI 10.1007/s00586-015-4170-0
   Sengupta DK, 2005, SPINE, V30, pS71, DOI 10.1097/01.brs.0000155579.88537.8e
   Sigmundsson FG, 2015, SPINE J, V15, P638, DOI 10.1016/j.spinee.2014.11.020
   Silvestre C, 2012, ASIAN SPINE J, V6, P89, DOI 10.4184/asj.2012.6.2.89
   Steven R., 2018, ROTHMAN SIMEONE HERK, V7
   Wegmann K, 2013, ARCH ORTHOP TRAUM SU, V133, P1639, DOI 10.1007/s00402-013-1857-8
NR 21
TC 0
Z9 0
U1 0
U2 3
PU BMC
PI LONDON
PA CAMPUS, 4 CRINAN ST, LONDON N1 9XW, ENGLAND
EI 1471-2474
J9 BMC MUSCULOSKEL DIS
JI BMC Musculoskelet. Disord.
PD FEB 23
PY 2021
VL 22
IS 1
AR 218
DI 10.1186/s12891-021-04086-y
PG 9
WC Orthopedics; Rheumatology
WE Science Citation Index Expanded (SCI-EXPANDED)
SC Orthopedics; Rheumatology
GA QO5MV
UT WOS:000623187100005
PM 33622295
OA Green Submitted, Green Published, gold
DA 2022-11-02
ER

PT J
AU Wang, W
   Wang, ZF
   Hong, ZH
   Chen, HX
AF Wang, Wei
   Wang, Zhangfu
   Hong, Zhenghua
   Chen, Haixiao
TI Minimally invasive transforaminal lumbar interbody fusion for
   dual-segment lower lumbar degenerative disease
SO VIDEOSURGERY AND OTHER MINIINVASIVE TECHNIQUES
LA English
DT Article
DE pedicle screw; minimally invasive spine surgery; transforaminal lumbar
   interbody fusion; lumbar degenerative disease
ID SPONDYLOLISTHESIS; POSTERIOR; OUTCOMES; COMPLICATIONS; SAFETY
AB Introduction: Transforaminal lumbar interbody fusion (TLIF) has been widely used to treat degenerative lumbar diseases. The PIPELINE Access minimally invasive system allows reduction of the trauma to the patient during TLIF.
   Aim: To present our preliminary experience with the minimally invasive TLIF (mTLIF) technique performed on the first 7 patients with dual-segment lower lumbar degenerative disease (DS-LLDD).
   Material and methods: A retrospective analysis was performed on the first 7 patients with spondylolisthesis and foraminal stenosis operated upon between January 2011 and June 2013. All 7 patients underwent fusion at the L4-S1 level.
   Results: The pedicle screws entered the spinal canal in 2 patients. No other intraoperative or postoperative complications occurred with the mTLIF technique. Improvement of the leading symptom in the early postoperative period (sciatica: 7/7, low back pain: 7/7) was achieved in all patients. The mean improvements in the visual analog scale scores for low back and leg pain were 5.1 and 5.7 points, respectively. The mean Oswestry Disability Index scores were 52% (range: 20-74%) before surgery and 27% (range: 10-48%) at the 3-month follow-up (mean improvement: 25%). The average hospital stay was reduced to 6 days.
   Conclusions: Our initial experience suggests that the mTLIF technique is a viable method for treating DS-LLDD. Nevertheless, longer observations on larger groups of patients are needed to reliably evaluate the safety of the method and sustainability of the results.
C1 [Wang, Wei; Wang, Zhangfu; Hong, Zhenghua; Chen, Haixiao] Taizhou Hosp, Dept Orthoped, 150 West Gate St, Taizhou 317000, Zhejiang, Peoples R China.
RP Hong, ZH (通讯作者)，Taizhou Hosp, Dept Orthoped, 150 West Gate St, Taizhou 317000, Zhejiang, Peoples R China.
EM weiwangdoc@126.com
FU Enze Medical Center (Group) Scientific Research Fund
FX This article is sponsored by the Enze Medical Center (Group) Scientific
   Research Fund, Fund Project is "Study on Mechanism of VEGF-COL1
   Sustained-release Material-based VEGF-MAPK Pathway Promoting Healing of
   Bone-tendon Joints".
CR Crandall DG, 2013, SPINE, V38, P1128, DOI 10.1097/BRS.0b013e31828864e6
   Foley KT, 2003, SPINE, V28, pS26, DOI 10.1097/00007632-200308011-00006
   Goldstein CL, 2014, CLIN ORTHOP RELAT R, V472, P1727, DOI 10.1007/s11999-014-3465-5
   Habib A, 2012, MINIM INVASIVE SURG, V2012, DOI 10.1155/2012/657342
   Hackenberg L, 2005, EUR SPINE J, V14, P551, DOI 10.1007/s00586-004-0830-1
   HARMS J, 1982, Z ORTHOP GRENZGEB, V120, P343, DOI 10.1055/s-2008-1051624
   Holly Langston T, 2006, Neurosurg Focus, V20, pE6
   Houten John K, 2006, Neurosurg Focus, V20, pE8
   Humphreys SC, 2001, SPINE, V26, P567
   Kettler A, 2005, SPINE, V30, P665
   Khan IS, 2013, J NEUROSURG-SPINE, V18, P260, DOI 10.3171/2012.11.SPINE12558
   Lau D, 2013, J NEUROSURG-SPINE, V18, P356, DOI 10.3171/2013.1.SPINE12882
   Lau D, 2013, J CLIN NEUROSCI, V20, P80, DOI 10.1016/j.jocn.2012.07.004
   Lee KH, 2012, EUR SPINE J, V21, P2265, DOI 10.1007/s00586-012-2281-4
   Min SH, 2013, EUR SPINE J, V22, P1164, DOI 10.1007/s00586-012-2619-y
   Parker SL, 2014, WORLD NEUROSURG, V82, P230, DOI 10.1016/j.wneu.2013.01.041
   Parker SL, 2012, PROF CASE MANAG, V17, P229, DOI 10.1097/NCM.0b013e3182529c05
   Potter BK, 2005, J SPINAL DISORD TECH, V18, P337, DOI 10.1097/01.bsd.0000166642.69189.45
   Rosenberg WS, 2001, NEUROSURGERY, V48, P569, DOI 10.1097/00006123-200103000-00022
   Saetia Kriangsak, 2013, Journal of the Medical Association of Thailand, V96, P41
   Satoh I, 2006, J SPINAL DISORD TECH, V19, P104, DOI 10.1097/01.bsd.0000180991.98751.95
   Seng CS, 2013, SPINE, V38, P2049, DOI 10.1097/BRS.0b013e3182a8212d
   Sun Zhi-jian, 2011, Chinese Medical Sciences Journal, V26, P221
   Villavicencio AT, 2005, J NEUROSURG-SPINE, V3, P436, DOI 10.3171/spi.2005.3.6.0436
   Wu H, 2013, EXP THER MED, V5, P567, DOI 10.3892/etm.2012.812
   Zairi F, 2013, J NEUROL SURG PART A, V74, P131, DOI 10.1055/s-0032-1330956
NR 26
TC 1
Z9 1
U1 0
U2 3
PU TERMEDIA PUBLISHING HOUSE LTD
PI POZNAN
PA KLEEBERGA ST 2, POZNAN, 61-615, POLAND
SN 1895-4588
EI 2299-0054
J9 VIDEOSURGERY MINIINV
JI Videosurgery Miniinvasive Tec.
PY 2018
VL 13
IS 4
BP 525
EP 532
DI 10.5114/wiitm.2018.76151
PG 8
WC Surgery
WE Science Citation Index Expanded (SCI-EXPANDED)
SC Surgery
GA HC2PF
UT WOS:000451643700015
PM 30524625
OA Green Published, gold, Green Submitted
DA 2022-11-02
ER

PT J
AU Forsth, P
   Svedniark, P
   Noz, ME
   Maguire, GQ
   Zeleznik, MP
   Sanden, B
AF Forsth, Peter
   Svedniark, Per
   Noz, Marilyn E.
   Maguire Jr, Gerald Q.
   Zeleznik, Mike P.
   Sanden, Bengt
TI Motion Analysis in Lumbar Spinal Stenosis With Degenerative
   Spondylolisthesis A Feasibility Study of the 3DCT Technique Comparing
   Laminectomy Versus Bilateral Laminotomy
SO CLINICAL SPINE SURGERY
LA English
DT Article
DE lumbar spinal stenosis; degenerative spondylolisthesis; instability;
   laminectomy; laminotomy; decompression; midline structures; 3DCT
ID MINIMALLY INVASIVE DECOMPRESSION; TOTAL HIP-ARTHROPLASTY; SURGICAL
   DECOMPRESSION; CANAL STENOSIS; PLUS FUSION; LAMINECTOMY; SURGERY;
   LAMINOTOMY; MANAGEMENT; ACCURACY
AB Study Design: This was a randomized radiologic biomechanical pilot study in vivo.
   Objective: The objectives of this study was to evaluate if 3-dimensional computed tomography is a feasible tool in motion analyses of the lumbar spine and to study if preservation of segmental midline structures offers less postoperative instability compared with central decompression in patients with lumbar spinal stenosis with degenerative spondylolisthesis.
   Summary of Background Data: The role of segmental instability after decompression is controversial. Validated techniques for biomechanical evaluation of segmental motion in human live subjects are lacking.
   Methods: In total, 23 patients (mean age, 68 y) with typical symptoms and magnetic resonance imaging findings of spinal stenosis with degenerative spondylolisthesis (> 3 mm) in 1 or 2 adjacent lumbar levels from L3 to L5 were included. They were randomized to either laminectomy (LE) or bilateral laminotomy (LT) (preservation of the midline structures). Documentation of segmental motion was made preoperatively and 6 months postoperatively with CT in provoked flexion and extension. Analyses of movements were performed with validated software. The accuracy for this method is 0.6 mm in translation and 1 degree in rotation. Patient-reported outcome measures were collected from the Swespine register preoperatively and 2-year postoperatively.
   Results: The mean preoperative values for 3D rotation and translation were 6.2 degrees and 1.8 mm. The mean increase in 3D rotation 6 months after surgery was 0.25 degrees after LT and 0.7 degrees after LE (P = 0.79) while the mean increase in 3D translation was 0.15 mm after LT and 1.1 mm after LE (P = 0.42). Both surgeries demonstrated significant improvement in patient-reported outcome measures 2 years postoperatively.
   Conclusions: The 3D computed tomography technique proved to be a feasible tool in the evaluation of segmental motion in this group of older patients. There was negligible increase in segmental motion after decompressive surgery. LE with removal of the midline structures did not create a greater instability compared with when these structures were preserved.
C1 [Forsth, Peter; Sanden, Bengt] Uppsala Univ Hosp, Inst Surg Sci, Dept Orthoped, SE-75185 Uppsala, Sweden.
   [Svedniark, Per] Karolinska Inst, Dept Mol Med & Surg, Sect Orthopaed & Sports Med, Karolinska Univ Hosp, Solna, Sweden.
   [Noz, Marilyn E.] NYU, Dept Radiol, Sch Med, 560 1St Ave, New York, NY 10016 USA.
   [Maguire Jr, Gerald Q.] KTH Royal Inst Technol, Sch Informat & Commun Technol, Stockholm, Sweden.
   [Zeleznik, Mike P.] Univ Utah, Coll Engn, Sch Comp, Salt Lake City, UT 84112 USA.
RP Forsth, P (通讯作者)，Uppsala Univ Hosp, Inst Surg Sci, Dept Orthoped, SE-75185 Uppsala, Sweden.
EM peter.forsth@surgsci.uu.se
RI Maguire, Gerald Q./G-4584-2011; Noz, Marilyn E./G-8006-2011; Försth,
   Peter/AAY-5195-2020
OI Maguire, Gerald Q./0000-0002-6066-746X; Noz, Marilyn
   E./0000-0002-2442-1622; 
CR ABUMI K, 1990, SPINE, V15, P1142, DOI 10.1097/00007632-199011010-00011
   Amundsen T, 2000, SPINE, V25, P1424, DOI 10.1097/00007632-200006010-00016
   Atlas SJ, 2005, SPINE, V30, P936, DOI 10.1097/01.brs.0000158953.57966.c0
   Austevoll IM, 2017, EUR SPINE J, V26, P404, DOI 10.1007/s00586-016-4683-1
   Axelsson P, 2005, SPINE, V30, P792, DOI 10.1097/01.brs.0000157477.91870.20
   BRIDWELL KH, 1993, J SPINAL DISORD, V6, P461, DOI 10.1097/00002517-199306060-00001
   Cabraja M, 2012, EUR SPINE J, V21, P256, DOI 10.1007/s00586-011-1870-y
   Deyo RA, 2010, JAMA-J AM MED ASSOC, V303, P1259, DOI 10.1001/jama.2010.338
   Forsth P, 2013, BONE JOINT J, V95B, P960, DOI 10.1302/0301-620X.95B7.30776
   Forsth P, 2016, NEW ENGL J MED, V374, P1413, DOI 10.1056/NEJMoa1513721
   Frobin W, 1996, CLIN BIOMECH, V11, P457, DOI 10.1016/S0268-0033(96)00039-3
   Ghogawala Z, 2016, NEW ENGL J MED, V374, P1424, DOI 10.1056/NEJMoa1508788
   Hamasaki T, 2009, J SPINAL DISORD TECH, V22, P486, DOI 10.1097/BSD.0b013e31818d7dc9
   HERKOWITZ HN, 1991, J BONE JOINT SURG AM, V73A, P802, DOI 10.2106/00004623-199173060-00002
   Iguchi T, 2000, SPINE, V25, P1754, DOI 10.1097/00007632-200007150-00003
   JOHNSSON KE, 1989, SPINE, V14, P591, DOI 10.1097/00007632-198906000-00008
   Johnsson R, 1997, Eur Spine J, V6, P144, DOI 10.1007/BF01358748
   Mannion AF, 2010, EUR SPINE J, V19, P1883, DOI 10.1007/s00586-010-1535-2
   Munting E, 2015, EUR SPINE J, V24, P358, DOI 10.1007/s00586-014-3349-0
   Nerland US, 2015, BMJ-BRIT MED J, V350, DOI 10.1136/bmj.h1603
   Olivecrona H, 2004, ACTA ORTHOP SCAND, V75, P252, DOI 10.1080/00016470410001169
   Olivecrona H, 2003, ACTA RADIOL, V44, P84
   Overdevest G, 2015, EUR SPINE J, V24, P2244, DOI 10.1007/s00586-015-4098-4
   PANJABI M, 1992, SPINE, V17, P200, DOI 10.1097/00007632-199202000-00014
   Peul WC, 2016, NEW ENGL J MED, V374, P1478, DOI 10.1056/NEJMe1600955
   POSTACCHINI F, 1993, J BONE JOINT SURG BR, V75, P386, DOI 10.1302/0301-620X.75B3.8496205
   POSTACCHINI F, 1992, J BONE JOINT SURG BR, V74, P862, DOI 10.1302/0301-620X.74B6.1447247
   R Core Team, 2014, R LANG ENV STAT COMP
   Rampersaud YR, 2014, CAN J SURG, V57, pE126, DOI 10.1503/cjs.032213
   SHAFFER WO, 1990, SPINE, V15, P741, DOI 10.1097/00007632-199008010-00003
   Sigmundsson FG, 2015, SPINE J, V15, P638, DOI 10.1016/j.spinee.2014.11.020
   Skeppholm M, 2015, J NEUROSURG-SPINE, V23, P383, DOI 10.3171/2014.12.SPINE14813
   Stromqvist B, 2009, EUR SPINE J, V18, pS294, DOI 10.1007/s00586-009-1043-4
   Svedmark P, 2008, COMPUT AIDED SURG, V13, P14, DOI [10.1080/10929080701882549, 10.3109/10929080701882549]
   Svedmark P, 2012, EUR SPINE J, V21, P599, DOI 10.1007/s00586-011-1988-y
   Svedmark P, 2015, BIOMED RES INT, V2015, DOI 10.1155/2015/260703
   Svedmark P, 2011, ACTA RADIOL, V52, P1128, DOI 10.1258/ar.2011.110230
   Tai CL, 2008, BMC MUSCULOSKEL DIS, V9, DOI 10.1186/1471-2474-9-84
   Thome C, 2005, J NEUROSURG-SPINE, V3, P129, DOI 10.3171/spi.2005.3.2.0129
   Ulrich NH, 2017, SPINE, V42, pE1077, DOI 10.1097/BRS.0000000000002068
NR 40
TC 3
Z9 3
U1 0
U2 1
PU LIPPINCOTT WILLIAMS & WILKINS
PI PHILADELPHIA
PA TWO COMMERCE SQ, 2001 MARKET ST, PHILADELPHIA, PA 19103 USA
SN 2380-0186
J9 CLIN SPINE SURG
JI Clin. Spine Surg.
PD OCT
PY 2018
VL 31
IS 8
BP E397
EP E402
DI 10.1097/BSD.0000000000000677
PG 6
WC Clinical Neurology; Orthopedics
WE Science Citation Index Expanded (SCI-EXPANDED)
SC Neurosciences & Neurology; Orthopedics
GA GW0BE
UT WOS:000446526000013
PM 29939843
DA 2022-11-02
ER

PT J
AU Czabanka, M
   Thome, C
   Ringel, F
   Meyer, B
   Eicker, SO
   Rohde, V
   Stoffel, M
   Vajkoczy, P
AF Czabanka, M.
   Thome, C.
   Ringel, F.
   Meyer, B.
   Eicker, S. -O.
   Rohde, V.
   Stoffel, M.
   Vajkoczy, P.
TI Operative treatment of degenerative diseases of the lumbar spine
SO NERVENARZT
LA German
DT Article
DE Spine; Lumbar disc herniation; Spinal canal stenosis; Degenerative
   spondylolisthesis; Indications
ID RANDOMIZED CONTROLLED-TRIAL; DISC HERNIATION; CLINICAL GUIDELINE; FUSION
   SURGERY; CLOSURE DEVICE; CANAL STENOSIS; SCIATICA; DECOMPRESSION;
   MICRODISCECTOMY; OUTCOMES
AB Degenerative diseases of the lumbar spine and associated lower back pain represent a major epidemiological and health-related economic challenge. A distinction is made between specific and unspecific lower back pain. In specific lower back pain lumbar disc herniation and spinal canal stenosis with or without associated segment instability are among the most frequent pathologies. Diverse conservative and operative strategies for treatment of these diseases are available.
   The aim of this article is to present an overview of current data and an evidence-based assessment of the possible forms of treatment.
   An extensive literature search was carried out via Medline plus an additional evaluation of the authors' personal experiences.
   Conservative and surgical treatment represent efficient treatment options for degenerative diseases of the lumbar spine. Surgical treatment of lumbar disc herniation shows slight advantages compared to conservative treatment consisting of faster recovery of neurological deficits and a faster restitution of pain control. Surgical decompression is superior to conservative measures for the treatment of spinal canal stenosis and degenerative spondylolisthesis. In this scenario conservative treatment represents an important supporting measure for surgical treatment in order to improve the mobility of patients and the outcome of surgical treatment.
   The treatment of specific lower back pain due to degenerative lumbar pathologies represents an interdisciplinary challenge, requiring both conservative and surgical treatment strategies in a synergistic treatment concept in order to achieve the best results for patients.
C1 [Czabanka, M.; Vajkoczy, P.] Chalmers Univ Technol, Klin & Poliklin Neurochirurg, Berlin, Germany.
   [Thome, C.] Med Univ Innsbruck, Univ Klin Neurochirurg, Innsbruck, Austria.
   [Ringel, F.] Univ Med Mainz, Neurochirurg Klin & Poliklin, Mainz, Germany.
   [Meyer, B.] Tech Univ Munich, Klinikum Rechts Isar, Neurochirurg Klin & Poliklin, Munich, Germany.
   [Eicker, S. -O.] Univ Klinikum Hamburg Eppendorf, Klin Neurochirurg, Hamburg, Germany.
   [Rohde, V.] Univ Med Gottingen, Klin Neurochirurg, Gottingen, Germany.
   [Stoffel, M.] Helios Klinikum Krefeld, Klin Neurochirurg, Lutherpl 40, D-47805 Krefeld, Germany.
RP Stoffel, M (通讯作者)，Helios Klinikum Krefeld, Klin Neurochirurg, Lutherpl 40, D-47805 Krefeld, Germany.
EM michael.stoffel@helios-gesundheit.de
RI Ringel, Florian/E-4933-2014; Meyer, Bernhard/AAH-3329-2019
OI Meyer, Bernhard/0000-0001-6486-7955
CR Adams MA, 2012, J ANAT, V221, P497, DOI 10.1111/j.1469-7580.2012.01551.x
   Amin RM, 2017, CURR REV MUSCULOSKE, V10, P507, DOI 10.1007/s12178-017-9441-4
   Barth M, 2008, SPINE, V33, P265, DOI 10.1097/BRS.0b013e318162018c
   Barth M, 2016, J CLIN NEUROSCI, V34, P288, DOI 10.1016/j.jocn.2016.09.013
   Bayerl SH, 2017, J NEUROSURG-SPINE, V27, P552, DOI 10.3171/2017.3.SPINE161269
   Bayerl SH, 2015, SPINE, V40, P1014, DOI 10.1097/BRS.0000000000000928
   Bendo J A, 2001, Am J Orthop (Belle Mead NJ), V30, P247
   Borm W, 2017, WIRBELSAULE INTERDIS
   Brouwer PA, 2017, INTERV NEURORADIOL, V23, P313, DOI 10.1177/1591019917699981
   Carette S, 1997, NEW ENGL J MED, V336, P1634, DOI 10.1056/NEJM199706053362303
   Carragee EJ, 2003, J BONE JOINT SURG AM, V85A, P102, DOI 10.2106/00004623-200301000-00016
   Chenot JF, 2017, DTSCH ARZTEBL INT, V114, P883, DOI 10.3238/arztebl.2017.0883
   Choi KC, 2016, PAIN PHYSICIAN, V19, pE291
   Choi WS, 2014, EUR SPINE J, V23, P991, DOI 10.1007/s00586-013-3116-7
   Covaro A, 2016, EFORT OPEN REV, V1, P267, DOI 10.1302/2058-5241.1.000030
   Cowley P, 2016, MAGN RESON IMAGING C, V24, P523, DOI 10.1016/j.mric.2016.04.009
   Dubourg G, 2002, SPINE, V27, P1426, DOI 10.1097/00007632-200207010-00010
   Dubourg G, 2002, SPINE PHILAPA1976, V27, P1431
   Falavigna A, 2017, WORLD NEUROSURG, V108, P328, DOI 10.1016/j.wneu.2017.09.002
   Forsth P, 2016, NEW ENGL J MED, V374, P1413, DOI 10.1056/NEJMoa1513721
[truncated: 2,273,975 more chars]
