# Supplementary material for: Research topics and hotspot trends of lumbar spondylolisthesis: A text-mining study with machine learning
Source: Front Surg. 2023 Jan 6;9:1037978. doi: 10.3389/fsurg.2022.1037978 (PMC9852633; doi:10.3389/fsurg.2022.1037978)
Supplement: Supplementary file 1 [file Datasheet1.zip › forCitespace/savedrecs (4).txt]

FN Clarivate Analytics Web of Science
VR 1.0
PT J
AU Chan, V
   Marro, A
   Rempel, J
   Nataraj, A
AF Chan, Vivien
   Marro, Alessandro
   Rempel, Jeremy
   Nataraj, Andrew
TI Determination of dynamic instability in lumbar spondylolisthesis using
   flexion and extension standing radiographs versus neutral standing
   radiograph and supine MRI
SO JOURNAL OF NEUROSURGERY-SPINE
LA English
DT Article
DE imaging; dynamic instability; lumbar spondylolisthesis
ID SPINAL STENOSIS; DEGENERATIVE SPONDYLOLISTHESIS; DECOMPRESSION; FUSION;
   RECUMBENT
AB OBJECTIVE In this study the authors sought to compare the proportion of patients with lumbar spondylolisthesis detected to have dynamic instability based on flexion and extension standing radiographs versus neutral standing radiograph and supine MRI.
   METHODS This was a single-center retrospective study of all consecutive adult patients diagnosed with spondylolisthesis from January 1, 2013, to July 31, 2018, for whom the required imaging was available for analysis. Two independent observers measured the amount of translation, in millimeters, on supine MRI and flexion, extension, and neutral standing radiographs using the Meyerding technique. Interobserver and intraobserver correlation coefficients were calculated. The difference in amount of translation was compared between 1) flexion and extension standing radiographs and 2) neutral standing radiograph and supine MRI. The proportion of patients with dynamic instability, defined as a 3 mm difference in the amount of translation measured on different imaging modalities, was reported. Correlation between amount of dynamic instability and change in back pain and leg pain 1 year after decompression and instrumented fusion was analyzed using multivariate regression analysis.
   RESULTS Fifty-six patients were included in this study. The mean patient age was 57.1 years, and 55.4% of patients were female. The most commonly affected levels were L4-5 (60.7%) and L5-S1 (30.4%). The average translations measured on flexion standing radiograph, extension standing radiograph, neutral standing radiograph, and supine MRI were 12.5 mm, 11.9 mm, 10.1 mm, and 7.2 mm, respectively. The average difference between flexion and extension standing radiographs was 0.58 mm, with dynamic instability detected in 21.4% of patients. The average difference between neutral standing radiograph and supine MRI was 3.77 mm, with dynamic instability detected in 60.7% of patients. The intraobserver correlation coefficient ranged from 0.77 to 0.90 mm. The interobserver correlation coefficient ranged from 0.79 to 0.86 mm. In 44 patients who underwent decompression and instrumented fusion, the amount of dynamic instability between standing and supine imaging was significantly correlated with change in back pain (p < 0.001) and leg pain (p = 0.05) at the 12-month postoperative follow-up. There was no correlation between amount of dynamic instability between flexion and extension standing radiographs and postoperative back pain and leg pain.
   CONCLUSIONS More patients were found to have dynamic instability by using neutral standing radiograph and supine MRI. In patients who received decompression and instrumented fusion, there was a significant correlation between dynamic instability on neutral standing radiograph and supine MRI and change in back pain and leg pain at 12 months.
C1 [Chan, Vivien; Rempel, Jeremy; Nataraj, Andrew] Univ Alberta, Dept Neurosurg, Edmonton, AB, Canada.
   [Marro, Alessandro] Univ Toronto, Dept Radiol, Toronto, ON, Canada.
   [Rempel, Jeremy] Univ Alberta, Dept Radiol, Edmonton, AB, Canada.
RP Chan, V (通讯作者)，Univ Alberta, Edmonton, AB, Canada.
EM vivienka@ualberta.ca
OI Chan, Vivien/0000-0002-4757-4939
CR Austevoll IM, 2017, EUR SPINE J, V26, P404, DOI 10.1007/s00586-016-4683-1
   Bendo J A, 2001, Am J Orthop (Belle Mead NJ), V30, P247
   BODEN SD, 1990, SPINE, V15, P571, DOI 10.1097/00007632-199006000-00026
   Bram J, 1998, ACTA RADIOL, V39, P18, DOI 10.3109/02841859809172143
   Caterini R, 2011, J ORTHOP TRAUMATOL, V12, P87, DOI 10.1007/s10195-011-0141-3
   Fischgrund JS, 1997, SPINE, V22, P2807, DOI 10.1097/00007632-199712150-00003
   HERKOWITZ HN, 1991, J BONE JOINT SURG AM, V73A, P802, DOI 10.2106/00004623-199173060-00002
   Inui T, 2017, SPINE, V42, pE15, DOI 10.1097/BRS.0000000000001688
   Kornblum MB, 2004, SPINE, V29, P726, DOI 10.1097/01.BRS.0000119398.22620.92
   Landi A, 2015, NEURORADIOLOGY, V57, P583, DOI 10.1007/s00234-015-1513-9
   Lasanianos NG, 2015, TRAUMA ORTHOPAEDIC C, P235
   Majid K, 2008, J AM ACAD ORTHOP SUR, V16, P208, DOI 10.5435/00124635-200804000-00004
   Matz PG, 2016, SPINE J, V16, P439, DOI 10.1016/j.spinee.2015.11.055
   Meyerding H.W., 1932, SURG GYNECOLOGY OBST, V54, P371
   Nork SE, 1999, SPINE, V24, P561, DOI 10.1097/00007632-199903150-00012
   Perez AF, 2007, EUR J RADIOL, V62, P444, DOI 10.1016/j.ejrad.2006.12.007
   Schinnerer KA, 2008, J SPINAL DISORD TECH, V21, P468, DOI 10.1097/BSD.0b013e3181585bab
   Schroeder GD, 2015, SPINE, V40, pE1161, DOI 10.1097/BRS.0000000000001116
NR 18
TC 7
Z9 7
U1 0
U2 0
PU AMER ASSOC NEUROLOGICAL SURGEONS
PI ROLLING MEADOWS
PA 5550 MEADOWBROOK DRIVE, ROLLING MEADOWS, IL 60008 USA
SN 1547-5654
EI 1547-5646
J9 J NEUROSURG-SPINE
JI J. Neurosurg.-Spine
PD AUG
PY 2019
VL 31
IS 2
BP 229
EP 235
DI 10.3171/2019.2.SPINE181389
PG 7
WC Clinical Neurology; Surgery
WE Science Citation Index Expanded (SCI-EXPANDED)
SC Neurosciences & Neurology; Surgery
GA IT3QM
UT WOS:000482769300010
PM 31026815
DA 2022-11-02
ER

PT J
AU Reddy, SJ
   Al-Holou, WN
   Leveque, JC
   La Marca, F
   Park, P
AF Reddy, Sangala Jaypal
   Al-Holou, Wajd N.
   Leveque, Jean-Christophe
   La Marca, Frank
   Park, Paul
TI Traumatic lateral spondylolisthesis of the lumbar spine with a
   unilateral locked facet: description of an unusual injury, probable
   mechanism, and management
SO JOURNAL OF NEUROSURGERY-SPINE
LA English
DT Article
DE lateral subluxation; locked facet joint; spinal fusion; trauma
ID FRACTURE-DISLOCATION; LUMBOSACRAL JUNCTION; CLASSIFICATION
AB Primary traumatic facet dislocations are unusual in the lumbar spine. Most occurrences have been reported at the lumbosacral junction associated with anterior subluxation. The authors describe 2 cases in which a high impact trauma resulted in lateral subluxation with a unilateral locked facet involving the lumbar spine. In their review of the literature, the authors found no previously reported cases of this type Of injury. Both cases described in this report involved significant spinal stenosis. neurological injury. and spinal instability. A posterior Surgical approach, with at least partial resection of the locked facet joint in conjunction with pedicle screw fixation, allowed successful reduction and stabilization of the injury. (DOI: 10.3171.SPI.2008.6.08301)
C1 [Reddy, Sangala Jaypal; Leveque, Jean-Christophe; La Marca, Frank; Park, Paul] Univ Michigan Hlth Syst, Dept Neurosurg, Ann Arbor, MI 48109 USA.
   [Al-Holou, Wajd N.] Univ Michigan, Univ Michigan Hlth Syst, Sch Med, Ann Arbor, MI 48109 USA.
RP Park, P (通讯作者)，Univ Michigan Hlth Syst, Dept Neurosurg, 1500 E Med Ctr Dr,Room 3552 Taubman Ctr, Ann Arbor, MI 48109 USA.
EM ppark@umich.edu
RI Leveque, Jean-Christophe/L-6367-2017; Park, Paul/AGX-0276-2022
OI Leveque, Jean-Christophe/0000-0003-2465-444X; 
CR Aihara T, 1998, J BONE JOINT SURG BR, V80B, P840, DOI 10.1302/0301-620X.80B5.8657
   Arnold PM, 2004, J SPINAL CORD MED, V27, P269, DOI 10.1080/10790268.2004.11753761
   BOGER DC, 1983, J BONE JOINT SURG AM, V65, P1174, DOI 10.2106/00004623-198365080-00021
   CARL A, 1991, SPINE, V16, P218, DOI 10.1097/00007632-199102000-00023
   Carlson JR, 1999, SPINE, V24, P184, DOI 10.1097/00007632-199901150-00021
   CONNOLLY PJ, 1992, SPINE, V17, P1244, DOI 10.1097/00007632-199210000-00020
   HERRON LD, 1984, CLIN ORTHOP RELAT R, P205
   Magerl F, 1994, Eur Spine J, V3, P184, DOI 10.1007/BF02221591
   MCAFEE PC, 1983, J BONE JOINT SURG AM, V65, P461, DOI 10.2106/00004623-198365040-00006
   Mori K, 2002, EUR SPINE J, V11, P602, DOI 10.1007/s00586-002-0396-8
   Vaccaro AR, 2005, SPINE, V30, P2325, DOI 10.1097/01.brs.0000182986.43345.cb
   Vaccaro AR, 2005, J SPINAL DISORD TECH, V18, P209
   VANSCHAIK JPJ, 1985, SPINE, V10, P59, DOI 10.1097/00007632-198501000-00009
NR 13
TC 11
Z9 11
U1 1
U2 3
PU AMER ASSOC NEUROLOGICAL SURGEONS
PI ROLLING MEADOWS
PA 5550 MEADOWBROOK DRIVE, ROLLING MEADOWS, IL 60008 USA
SN 1547-5654
EI 1547-5646
J9 J NEUROSURG-SPINE
JI J. Neurosurg.-Spine
PD DEC
PY 2008
VL 9
IS 6
BP 576
EP 580
DI 10.3171/SPI.2008.6.08301
PG 5
WC Clinical Neurology; Surgery
WE Science Citation Index Expanded (SCI-EXPANDED)
SC Neurosciences & Neurology; Surgery
GA 376TG
UT WOS:000261205300015
PM 19035752
DA 2022-11-02
ER

PT J
AU Axelsson, P
   Johnsson, R
   Stromqvist, B
AF Axelsson, P
   Johnsson, R
   Stromqvist, B
TI Mechanics of the external fixation test in the lumbar spine - A roentgen
   stereophotogrammetric analysis
SO SPINE
LA English
DT Article
ID FUSION
AB Study Design. By implanting tantalum indicators percutaneously during application of pedicular screws, lumbosacral mobility could be studied with roentgen stereophotogrammetric analysis in seven patients having a diagnostic external fixation test.
   Objectives. To determine the mechanical effects on the segmental mobility during an external fixation test of the lumbar spine.
   Summary of Background Data. External pedicular fixation test of the lumbar spine has been reported a valuable prognostic instrument in fusion for low back pain.
   Methods. A Magerl external fixation device was applied in seven patients with low-grade spondylolysis-olisthesis. By using roentgen stereophotogrammetric technique, the intervertebral translations in the lumbosacral segment were determined. Each patient had three separate examinations; with the frame fixed, with the frame loosened, and without frame 6 weeks after screw removal.
   Results. With the external frame fixed, the sagittal intervertebral translations were significantly reduced, in three cases to a level beneath the accuracy of the measuring method. One patient had the same immobilizing effect even with the frame loosened while for the others loosening of the frame meant regained mobility of the segment.
   Conclusion. The properties of the external fixator give an adequate mechanical basis for the prognostic external fixation test in lumbar fusion.
RP Axelsson, P (通讯作者)，UNIV LUND HOSP,DEPT ORTHOPED,S-22185 LUND,SWEDEN.
CR AXELSSON P, 1995, J SPINAL DISORD, V8, P284, DOI 10.1097/00002517-199508040-00004
   ESSES SI, 1993, SPINE, V18, P185, DOI 10.1097/00007632-199302000-00003
   ESSES SI, 1989, SPINE, V14, P594, DOI 10.1097/00007632-198906000-00009
   JACKSON RP, 1988, SPINE, V13, P966, DOI 10.1097/00007632-198809000-00002
   JOHNSSON R, 1990, SPINE, V15, P347, DOI 10.1097/00007632-199005000-00001
   MAGERL FP, 1984, CLIN ORTHOPAEDICS, V189, P125
   NACHEMSON A, 1989, SPINE, V14, P555, DOI 10.1097/00007632-198906000-00001
   OLERUD S, 1986, CLIN ORTHOPAEDICS, V203, P67
   ORDEBERG G, 1993, ACTA ORTHOP SCAND, V64, P94, DOI 10.3109/17453679309160133
   PEARCY M, 1985, SPINE, V10, P175, DOI 10.1097/00007632-198503000-00014
   Schlapfer F, 1982, CURRENT CONCEPTS EXT, P367
   Selvik G., 1989, ACTA ORTHOP SCA S232, V60, P1, DOI DOI 10.3109/17453678909154184
   SOINI J, 1993, CLIN ORTHOPAEDICS, V293, P89
   SOINI JR, 1994, ACTA ORTHOP SCAND, V65, P87, DOI 10.3109/17453679408993725
   SOINI JR, 1993, ACTA ORTHOP SCAND, V64, P147, DOI 10.3109/17453679308994556
NR 15
TC 22
Z9 22
U1 0
U2 0
PU LIPPINCOTT-RAVEN PUBL
PI PHILADELPHIA
PA 227 EAST WASHINGTON SQ, PHILADELPHIA, PA 19106
SN 0362-2436
J9 SPINE
JI SPINE
PD FEB 1
PY 1996
VL 21
IS 3
BP 330
EP 333
DI 10.1097/00007632-199602010-00016
PG 4
WC Clinical Neurology; Orthopedics
WE Science Citation Index Expanded (SCI-EXPANDED)
SC Neurosciences & Neurology; Orthopedics
GA TV119
UT WOS:A1996TV11900016
PM 8742209
DA 2022-11-02
ER

PT J
AU Spina, N
   Schoutens, C
   Martin, BI
   Brodke, DS
   Lawrence, B
   Spiker, WR
AF Spina, Nicholas
   Schoutens, Carlijn
   Martin, Brook, I
   Brodke, Darrel S.
   Lawrence, Brandon
   Spiker, William Ryan
TI Defining Instability in Degenerative Spondylolisthesis Surgeon Views
SO CLINICAL SPINE SURGERY
LA English
DT Article
DE lumbar spine; degenerative spondylolisthesis; degenerative spinal
   disorders; spinal stenosis; survey; spinal fusion; spinal decompression;
   instability
ID LUMBAR SPONDYLOLISTHESIS; SPINAL STENOSIS; FUSION; DECOMPRESSION;
   LAMINECTOMY
AB Study Design: Surgeon survey.
   Objective: To examine factors influencing surgeons' definition of instability in grade 1 degenerative spondylolisthesis (DS) and assess treatment preferences for both stable and unstable DS.
   Summary of Background Data: DS treatment options are broadly classified as decompression with or without fusion. In surgical decision-making, "instability" is frequently considered as a key factor. However, no consensus on the definition of instability exists.
   Methods: A survey was conducted to ascertain the minimum amounts of static translation, dynamic translation, and angulation change that surgeons considered significant for determining instability. The importance of other clinical and radiographic features were also assessed, and respondents' standard treatment for stable and unstable DS.
   Results: Out of 226 respondents, 99% deemed dynamic translation moderately to extremely influential for determining instability, whereas only 55% found static translation as important. The most prevalent cut-off values for dynamic (57%) and static translation (32%) were at least 2-4mm and for angulation change at least 10-15 degrees (43%). Facet angulation was considered moderately to extremely important to determine instability by 69% of the surgeons, disk height by 67%, patient age by 64%, severity of stenosis by 55%, severity of back pain by 50%, patient-reported function by 49%, pelvic incidence by 47%, and severity of neurogenic claudication by 42%. Decompression with fusion was the preferred treatment method for unstable DS in 99% of the respondents. For stable DS, 40% would still perform fusion, whereas 60% preferred treatment with decompression-alone. Those who preferred fusion for stable DS reported significantly lower thresholds for static (P< 0.001) and dynamic translation (P= 0.004) for their determination of instability.
   Conclusions: Clear consensus regarding the definition of instability does not exist. Dynamic translation is the most agreedupon parameter of influence. Treatment preferences vary for stable DS, but for unstable cases there is broad consensus to perform fusion.
C1 [Spina, Nicholas; Schoutens, Carlijn; Martin, Brook, I; Brodke, Darrel S.; Lawrence, Brandon; Spiker, William Ryan] Univ Utah, Dept Orthopaed, 590 Wakara Way, Salt Lake City, UT 84108 USA.
RP Spiker, WR (通讯作者)，Univ Utah, Dept Orthopaed, 590 Wakara Way, Salt Lake City, UT 84108 USA.
EM ryan.spiker@hsc.utah.edu
FU NIH/NCRR Colorado CTSI Grant [UL1 RR025780]
FX Supported by NIH/NCRR Colorado CTSI Grant Number UL1 RR025780.
CR Abdu WA, 2018, SPINE, V43, P1619, DOI 10.1097/BRS.0000000000002682
   Blumenthal C, 2013, J NEUROSURG-SPINE, V18, P340, DOI 10.3171/2013.1.SPINE12537
   Deguchi M, 1998, J SPINAL DISORD, V11, P459
   Fischgrund JS, 1997, SPINE, V22, P2807, DOI 10.1097/00007632-199712150-00003
   Forsth P, 2016, NEW ENGL J MED, V374, P1413, DOI 10.1056/NEJMoa1513721
   Ghogawala Z, 2016, NEW ENGL J MED, V374, P1424, DOI 10.1056/NEJMoa1508788
   Gille O, 2014, ORTHOP TRAUMATOL-SUR, V100, P311, DOI 10.1016/j.otsr.2014.07.006
   Harris PA, 2009, J BIOMED INFORM, V42, P377, DOI 10.1016/j.jbi.2008.08.010
   HERKOWITZ HN, 1991, J BONE JOINT SURG AM, V73A, P802, DOI 10.2106/00004623-199173060-00002
   Jacobsen S, 2007, SPINE, V32, P120, DOI 10.1097/01.brs.0000250979.12398.96
   Kepler CK, 2015, SPINE J, V15, P1804, DOI 10.1016/j.spinee.2014.03.045
   Lattig F, 2012, EUR SPINE J, V21, P276, DOI 10.1007/s00586-011-1993-1
   Machado GC, 2016, COCHRANE DB SYST REV, V11, pCD012421, DOI DOI 10.1002/14651858
   Overdevest GM, 2014, ACTA NEUROCHIR, V156, P2139, DOI 10.1007/s00701-014-2186-6
   Weinstein James, 2016, Evid Based Med, V21, P148, DOI 10.1136/ebmed-2016-110474
   Weinstein JN, 2006, SPINE, V31, P2707, DOI 10.1097/01.brs.0000248132.15231.fe
   WILTSE LL, 1983, J BONE JOINT SURG AM, V65, P768, DOI 10.2106/00004623-198365060-00007
NR 17
TC 4
Z9 4
U1 0
U2 3
PU LIPPINCOTT WILLIAMS & WILKINS
PI PHILADELPHIA
PA TWO COMMERCE SQ, 2001 MARKET ST, PHILADELPHIA, PA 19103 USA
SN 2380-0186
J9 CLIN SPINE SURG
JI Clin. Spine Surg.
PD DEC
PY 2019
VL 32
IS 10
BP E434
EP E439
DI 10.1097/BSD.0000000000000874
PG 6
WC Clinical Neurology; Orthopedics
WE Science Citation Index Expanded (SCI-EXPANDED)
SC Neurosciences & Neurology; Orthopedics
GA KB9PJ
UT WOS:000506819200006
PM 31490244
OA Green Accepted
DA 2022-11-02
ER

PT J
AU Davis, RJ
   Errico, TJ
   Bae, H
   Auerbach, JD
AF Davis, Reginald J.
   Errico, Thomas J.
   Bae, Hyun
   Auerbach, Joshua D.
TI Decompression and Coflex Interlaminar Stabilization Compared With
   Decompression and Instrumented Spinal Fusion for Spinal Stenosis and
   Low-Grade Degenerative Spondylolisthesis Two-Year Results From the
   Prospective, Randomized, Multicenter, Food and Drug Administration
   Investigational Device Exemption Trial
SO SPINE
LA English
DT Article
DE Coflex interlaminar stabilization; spinal fusion; spinal stenosis;
   degenerative spondylolisthesis
ID ADJACENT MOTION SEGMENTS; LUMBAR SPINE; POSTOPERATIVE INSTABILITY;
   LUMBOSACRAL FUSION; INTERBODY FUSION; DISC REPLACEMENT; FOLLOW-UP;
   OUTCOMES; SURGERY; ARTHRODESIS
AB Study Design. Prospective, randomized, multicenter, Food and Drug Administration Investigational Device Exemption trial.
   Objective. To evaluate the safety and efficacy of Coflex interlaminar stabilization compared with posterior spinal fusion in the treatment of 1- and 2-level spinal stenosis and degenerative spondylolisthesis.
   Summary of Background Data. Long-term untoward sequelae of lumbar fusion for stenosis and degenerative spondylolisthesis have led to the search for motion-preserving, less-invasive alternatives.
   Methods. Three hundred twenty-two patients (215 Coflex and 107 fusions) from 21 sites in the United States were enrolled between 2006 and 2010. Subjects were randomized to receive laminectomy and Coflex interlaminar stabilization or laminectomy and posterolateral spinal fusion with spinal instrumentation in a 2: 1 ratio. Overall device success required a 15-point reduction in Oswestry Disability Index, no reoperations, no major device-related complications, and no postoperative epidural injections.
   Results. Patient follow-up at minimum 2 years was 95.3% and 97.2% in the Coflex and fusion control groups, respectively. Patients taking Coflex experienced significantly shorter operative times (P < 0.0001), blood loss (P < 0.0001), and length of stay (P < 0.0001). There was a trend toward greater improvement in mean Oswestry Disability Index scores in the Coflex cohort (P = 0.075). Both groups demonstrated significant improvement from baseline in all visual analogue scale back and leg parameters. Patients taking Coflex experienced greater improvement in Short-Form 12 physical health outcomes (P = 0.050) and equivalent mental health outcomes. Coflex subjects experienced significant improvement in all Zurich Claudication Questionnaire outcomes measures compared with fusion (symptom severity [ P = 0.023]; physical function [ P = 0.008]; satisfaction [ P = 0.006]). Based on the Food and Drug Administration composite for overall success, 66.2% of Coflex and 57.7% of fusions succeeded (P = 0.999), thus demonstrating noninferiority. The overall adverse event rate was similar between the groups, but Coflex had a higher reoperation rate (10.7% vs. 7.5%, P = 0.426). At 2 years, fusions exhibited increased angulation (P = 0.002) and a trend toward increased translation (P = 0.083) at the superior adjacent level, whereas Coflex maintained normal operative and adjacent level motion.
   Conclusion. Coflex interlaminar stabilization is a safe and efficacious alternative, with certain advantages compared with lumbar spinal fusion in the treatment of spinal stenosis and lowgrade spondylolisthesis.
C1 [Davis, Reginald J.] Greater Baltimore Neurosurg Associates, Baltimore, MD USA.
   [Errico, Thomas J.] NYU, Hosp Joint Dis, Dept Orthopaed Surg, New York, NY USA.
   [Bae, Hyun] Spine Inst, Santa Monica, CA USA.
   [Auerbach, Joshua D.] Bronx Lebanon Hosp Ctr, Albert Einstein Coll Med, Dept Orthopaed, Bronx, NY 10457 USA.
RP Auerbach, JD (通讯作者)，Bronx Lebanon Hosp Ctr, Dept Orthopaed, 1650 Grand Concourse,7th Flr, Bronx, NY 10457 USA.
EM auerspine@gmail.com
OI Bae, Hyun/0000-0002-6386-344X; Errico, Thomas/0000-0002-5375-328X
FU Paradigm Spine, LLC (New York, NY)
FX Paradigm Spine, LLC (New York, NY) funds were received in support of
   this work.
CR Allen RT, 2010, SPINE, V35, pS375, DOI 10.1097/BRS.0b013e31820238d9
   Atlas SJ, 2000, SPINE, V25, P556, DOI 10.1097/00007632-200003010-00005
   Auerbach JD, 2007, SPINE, V32, P527, DOI 10.1097/01.brs.0000256915.90236.17
   Auerbach JD, 2009, SPINE, V34, P2510, DOI 10.1097/BRS.0b013e3181af2622
   Boden SD, 2004, J BONE JOINT SURG AM, V86A, P411, DOI 10.2106/00004623-200402000-00029
   Burnett MG, 2010, J NEUROSURG-SPINE, V13, P39, DOI 10.3171/2010.3.SPINE09552
   Eck J C, 1999, Am J Orthop (Belle Mead NJ), V28, P336
   Ghiselli G, 2004, J BONE JOINT SURG AM, V86A, P1497, DOI 10.2106/00004623-200407000-00020
   Gillet P, 2003, J SPINAL DISORD TECH, V16, P338, DOI 10.1097/00024720-200308000-00005
   Hambly MF, 1998, SPINE, V23, P1785, DOI 10.1097/00007632-199808150-00012
   HERKOWITZ HN, 1991, J BONE JOINT SURG AM, V73A, P802, DOI 10.2106/00004623-199173060-00002
   JOHNSSON KE, 1986, SPINE, V11, P107, DOI 10.1097/00007632-198603000-00001
   JOHNSSON KE, 1989, SPINE, V14, P591, DOI 10.1097/00007632-198906000-00008
   Jonsson B, 1997, SPINE, V22, P2938, DOI 10.1097/00007632-199712150-00017
   Karikari IO, 2010, SPINE, V35, pS294, DOI 10.1097/BRS.0b013e3182022ddc
   Katz JN, 1996, SPINE, V21, P92, DOI 10.1097/00007632-199601010-00022
   Katz JN, 1999, SPINE, V24, P2229, DOI 10.1097/00007632-199911010-00010
   Kleinstuck FS, 2009, SPINE, V34, P1198, DOI 10.1097/BRS.0b013e31819fcf35
   LEE CK, 1984, SPINE, V9, P574, DOI 10.1097/00007632-198409000-00007
   Mannion AF, 2010, EUR SPINE J, V19, P1883, DOI 10.1007/s00586-010-1535-2
   MARDJETKO SM, 1994, SPINE, V19, pS2256, DOI 10.1097/00007632-199410151-00002
   Park P, 2004, SPINE, V29, P1938, DOI 10.1097/01.brs.0000137069.88904.03
   Pearson A, 2011, SPINE, V36, P219, DOI 10.1097/BRS.0b013e3181d77c21
   Pearson A, 2010, SPINE, V35, P298, DOI 10.1097/BRS.0b013e3181bdafd1
   Schlegel JD, 1996, SPINE, V21, P970, DOI 10.1097/00007632-199604150-00013
   Sengupta DK, 2005, SPINE, V30, pS71, DOI 10.1097/01.brs.0000155579.88537.8e
   Shono Y, 1998, SPINE, V23, P1550, DOI 10.1097/00007632-199807150-00009
   Singh K, 2007, SPINE, V32, P2790, DOI 10.1097/BRS.0b013e31815b7650
   WEINHOFFER SL, 1995, SPINE, V20, P526, DOI 10.1097/00007632-199503010-00004
   Weinstein JN, 2008, NEW ENGL J MED, V358, P794, DOI 10.1056/NEJMoa0707136
   Weinstein JN, 2007, NEW ENGL J MED, V356, P2257, DOI 10.1056/NEJMoa070302
   Weinstein JN, 2010, SPINE, V35, P1329, DOI 10.1097/BRS.0b013e3181e0f04d
   Weinstein JN, 2009, J BONE JOINT SURG AM, V91A, P1295, DOI 10.2106/JBJS.H.00913
   White AA., 1990, CLIN BIOMECHANICS SP
   Youssef JA, 2010, SPINE, V35, pS302, DOI 10.1097/BRS.0b013e3182023438
NR 35
TC 61
Z9 77
U1 0
U2 21
PU LIPPINCOTT WILLIAMS & WILKINS
PI PHILADELPHIA
PA 530 WALNUT ST, PHILADELPHIA, PA 19106-3621 USA
SN 0362-2436
EI 1528-1159
J9 SPINE
JI SPINE
PD AUG 15
PY 2013
VL 38
IS 18
BP 1529
EP 1539
DI 10.1097/BRS.0b013e31829a6d0a
PG 11
WC Clinical Neurology; Orthopedics
WE Science Citation Index Expanded (SCI-EXPANDED)
SC Neurosciences & Neurology; Orthopedics
GA 298ZY
UT WOS:000330365000011
PM 23680830
DA 2022-11-02
ER

PT J
AU Liu, LH
   Guo, CT
   Zhou, Q
   Pu, XB
   Song, L
   Wang, HM
   Zhao, C
   Cheng, SM
   Lan, YJ
   Liu, L
AF Liu, Lie-hua
   Guo, Cong-tao
   Zhou, Qiang
   Pu, Xiao-bing
   Song, Lei
   Wang, Hao-ming
   Zhao, Chen
   Cheng, Shi-ming
   Lan, Yang-jun
   Liu, Ling
TI Biomechanical comparison of anterior lumbar screw-plate fixation versus
   posterior lumbar pedicle screw fixation
SO JOURNAL OF HUAZHONG UNIVERSITY OF SCIENCE AND TECHNOLOGY-MEDICAL
   SCIENCES
LA English
DT Article
DE biomechanics; anterior lumbar interbody fixation; posterior lumbar
   interbody fixation
ID FEMORAL STEM SURFACE; INTERBODY FUSION; IN-VITRO; SPONDYLOLISTHESIS;
   INSTRUMENTATION; L2-L5; SPINE; WEAR
AB Anterior lumbar interbody fusion (ALIF) followed by posterior pedicle screw fixation (PSF) in a second procedure is mostly used to implement lumbar spine fusion. ALIF followed by anterior lumbar screw-plate has a lot of advantages, but its biomechanical stability requires confirmation. This study evaluated the biomechanical stability of a novel anterior lumbar locked screw-plate (ALLSP) by comparison with posterior lumbar PSF. Twelve fresh human cadaveric lumbar specimens (L4-L5) were assigned to four groups: ALIF+PSF group, ALIF+ALLSP (both fixed) group, ALIF group and an untreated control (both non-fixed) group. The first three groups received implantation of a rectangular titanium cage. Tests under axial compression, flexion, extension, lateral bending, or rotation showed that the fixed groups had significantly stronger stability than the non-fixed groups (P=0.000 for all). The ALIF+ALLSP group had significantly greater axial stiffness under applied axial compression and significantly less angular displacement under rotational forces than the ALIF+PSF group. The angular displacement of the ALIF+ALLSP group was less under flexion than that of the ALIF+PSF, and the angular displacement under lateral bending and extension was greater, but these differences were not statistically significant. In summary, the ALLSP conforms to the anterior lumbar spine and has good biomechanical stability. It is a reliable choice for enhancing the stability of ALIF.
C1 [Liu, Lie-hua; Guo, Cong-tao; Zhou, Qiang; Pu, Xiao-bing; Song, Lei; Wang, Hao-ming; Zhao, Chen] Third Mil Med Univ, Southwest Hosp, Dept Orthoped, Orthoped Ctr PLA, Chongqing 400038, Peoples R China.
   [Lan, Yang-jun] Third Mil Med Univ, Dept Surg Appl Anat, Chongqing 400038, Peoples R China.
   [Liu, Ling] Third Mil Med Univ, Dept Hlth Stat, Chongqing 400038, Peoples R China.
   [Liu, Lie-hua; Cheng, Shi-ming] Chongqing Dongnan Hosp, Dept Orthoped, Chongqing 401336, Peoples R China.
RP Zhou, Q (通讯作者)，Third Mil Med Univ, Southwest Hosp, Dept Orthoped, Orthoped Ctr PLA, Chongqing 400038, Peoples R China.
EM 651520561@qq.com; zq_tlh@163.com
FU Chongqing Key Technologies R&D Program (CSTC) [2010AB5118-4]
FX This project was supported by the Chongqing Key Technologies R&D Program
   (CSTC, No. 2010AB5118-4).
CR Beaubien BP, 2005, SPINE, V30, P1846, DOI 10.1097/01.brs.0000174275.95104.12
   Bendo JA, 2008, SPINE, V33, P205, DOI 10.1097/BRS.0b013e31816054d9
   Blumenthal Scott L, 2003, Spine J, V3, P301, DOI 10.1016/S1529-9430(03)00004-4
   CUNNINGHAM BW, 1993, SPINE, V18, P1677, DOI 10.1097/00007632-199309000-00017
   Deyo RA, 2005, SPINE, V30, P1441, DOI 10.1097/01.brs.0000166503.37969.8a
   Ferrara LA, 2003, SPINE, V28, P1226, DOI 10.1097/01.BRS.0000065485.46539.17
   Gerber M, 2006, SPINE, V31, P762, DOI 10.1097/01.brs.0000206360.83728.d2
   JACOBS RR, 1989, SPINE, V14, P12, DOI 10.1097/00007632-198901000-00003
   Johnson WM, 2007, J NEUROSURG-SPINE, V7, P332, DOI 10.3171/SPI-07/09/332
   KOZAK JA, 1990, SPINE, V15, P322, DOI 10.1097/00007632-199004000-00014
   LOGUIDICE VA, 1988, SPINE, V13, P366, DOI 10.1097/00007632-198803000-00027
   Madan SS, 2003, EUR SPINE J, V12, P386, DOI 10.1007/s00586-003-0543-x
   Mehren C, 2010, OPER ORTHOP TRAUMATO, V22, P573, DOI 10.1007/s00064-010-8053-6
   Mehren C, 2010, OPER ORTHOP TRAUMATO, V22, P221, DOI 10.1007/s00064-010-8054-5
   Min JH, 2007, J NEUROSURG-SPINE, V7, P21, DOI 10.3171/SPI-07/07/021
   Moore KR, 2002, SPINE, V27, P1680, DOI 10.1097/00007632-200208010-00018
   Niosi Christina A, 2004, Spine J, V4, p202S
   Schofferman J, 2001, Spine (Phila Pa 1976), V26, pE207, DOI 10.1097/00007632-200105150-00019
   Suk KS, 2001, YONSEI MED J, V42, P316, DOI 10.3349/ymj.2001.42.3.316
   Thomsen K, 1997, SPINE, V22, P2813, DOI 10.1097/00007632-199712150-00004
   Tzermiadianos MN, 2008, SPINE, V33, pE38, DOI 10.1097/BRS.0b013e3181604644
   Volkman T, 1996, J SPINAL DISORD, V9, P425
   Wang JM, 1996, J SPINAL DISORD, V9, P83
   Zhang H, 2008, J MECH BEHAV BIOMED, V1, P96, DOI 10.1016/j.jmbbm.2007.06.001
   Zhang HY, 2012, CLIN BIOMECH, V27, P666, DOI 10.1016/j.clinbiomech.2012.02.008
   Zhang HY, 2008, P I MECH ENG H, V222, P583, DOI [10.1243/1748006XJRR181, 10.1243/09544119JEIM346]
NR 26
TC 3
Z9 3
U1 0
U2 6
PU SPRINGER
PI NEW YORK
PA 233 SPRING ST, NEW YORK, NY 10013 USA
SN 1672-0733
EI 1993-1352
J9 J HUAZHONG U SCI-MED
JI J. Huazhong Univ. Sci. Tech.-Med.
PD DEC
PY 2014
VL 34
IS 6
BP 907
EP 911
DI 10.1007/s11596-014-1372-3
PG 5
WC Biochemistry & Molecular Biology
WE Science Citation Index Expanded (SCI-EXPANDED)
SC Biochemistry & Molecular Biology
GA AW1JK
UT WOS:000346045600019
PM 25480589
DA 2022-11-02
ER

PT J
AU Hayashi, K
   Toyoda, H
   Terai, H
   Hoshino, M
   Suzuki, A
   Takahashi, S
   Tamai, K
   Ohyama, S
   Hori, Y
   Yabu, A
   Nakamura, H
AF Hayashi, Kazunori
   Toyoda, Hiromitsu
   Terai, Hidetomi
   Hoshino, Masatoshi
   Suzuki, Akinobu
   Takahashi, Shinji
   Tamai, Koji
   Ohyama, Shoichiro
   Hori, Yusuke
   Yabu, Akito
   Nakamura, Hiroaki
TI Comparison of minimally invasive decompression and combined minimally
   invasive decompression and fusion in patients with degenerative
   spondylolisthesis with instability
SO JOURNAL OF CLINICAL NEUROSCIENCE
LA English
DT Article
DE Degenerative spondylolisthesis; Cortical bone trajectory; Posterior
   lumbar interbody fusion; Microendoscopy; Decompression
ID LUMBAR INTERBODY FUSION; 5-YEAR FOLLOW-UP; SPINAL STENOSIS;
   MICROENDOSCOPIC LAMINOTOMY; BILATERAL DECOMPRESSION; SURGICAL-TREATMENT;
   CLINICAL-OUTCOMES; RISK-FACTORS; SURGERY; DISEASE
AB Posterior lumbar interbody fusion with cortical bone trajectory (CBT-PLIF) is a form of minimally invasive decompression and fusion, whereas microendoscopic laminotomy (MEL) is a form of minimally invasive decompression surgery. No study has compared the clinical outcomes of the two methods for patients who have degenerative spondylolisthesis (DS) with instability. In this study, CBT-PLIF and MEL were both offered to 64 patients who met the inclusion criteria. Each patient then selected his or her preferred treatment. Twenty patients received CBT-PLIF. They were matched to 30 of the 44 patients receiving MEL based on age, sex, disease duration, and surgical levels. The 20 patients with CBT-PLIF formed the CBT group and the 30 matched patients with MEL formed the MEL group. At 2 years of follow-up, Japanese Orthopaedic Association scores improved to 72.6% and 70.5% in the CBT and MEL groups, respectively. The difference in scores was not statistically significant. Further, improvements in visual analogue scale scores for back and leg symptom did not differ significantly between the two groups. Regarding complications, 1 CBT-group patient (5%) had adjacent-segment degeneration and 7 MEL-group patients (23%) had same-segment degeneration. Three CBT-group patients (15%) and 5 MEL-group patients (16%) required reoperation within the follow-up period. In summary, among patients who had DS with instability, MEL and CBT-PLIF offered comparable clinical outcomes at 2 years of follow-up. Although the rate of segmental degeneration was relatively high in the MEL group, both groups had similar reoperation rates. (C) 2018 Elsevier Ltd. All rights reserved.
C1 [Hayashi, Kazunori; Toyoda, Hiromitsu; Terai, Hidetomi; Hoshino, Masatoshi; Suzuki, Akinobu; Takahashi, Shinji; Tamai, Koji; Ohyama, Shoichiro; Hori, Yusuke; Yabu, Akito; Nakamura, Hiroaki] Osaka City Univ, Grad Sch Med, Dept Orthopaed Surg, Osaka, Japan.
RP Toyoda, H (通讯作者)，1-4-3 Asahimachi,Abeno Ku, Osaka 5458585, Japan.
EM h-toyoda@msic.med.osaka-cu.ac.jp
RI Takahashi, Shinji/ABC-5330-2020; Terai, Hidetomi/AAB-9953-2021
OI Takahashi, Shinji/0000-0002-6906-5406; Terai,
   Hidetomi/0000-0001-9183-3363; Tamai, Koji/0000-0003-1467-2599; OHYAMA,
   SHOICHIRO/0000-0002-7707-189X
CR Chang HS, 2014, SPINE, V39, P400, DOI 10.1097/BRS.0000000000000161
   Cheng WK, 2016, SPINE J, V16, pE59, DOI 10.1016/j.spinee.2015.09.046
   Dohzono S, 2015, J NEUROSURG-SPINE, V23, P49, DOI 10.3171/2014.11.SPINE14452
   Dohzono S, 2013, J NEUROSURG-SPINE, V18, P472, DOI 10.3171/2013.2.SPINE12633
   Enyo Y, 2015, J ORTHOP SCI, V20, P978, DOI 10.1007/s00776-015-0759-8
   Forsth P, 2016, NEW ENGL J MED, V374, P1413, DOI 10.1056/NEJMoa1513721
   Ghahreman A, 2010, NEUROSURGERY, V66, P296, DOI 10.1227/01.NEU.0000363600.24074.D0
   Ghogawala Z, 2016, NEW ENGL J MED, V374, P1424, DOI 10.1056/NEJMoa1508788
   Gibson JNA, 2005, COCHRANE DB SYST REV, DOI 10.1002/14651858.CD001352.pub3
   HERKOWITZ HN, 1991, J BONE JOINT SURG AM, V73A, P802, DOI 10.2106/00004623-199173060-00002
   HIRABAYASHI K, 1981, SPINE, V6, P354, DOI 10.1097/00007632-198107000-00005
   Ikuta K, 2008, MINIM INVAS NEUROSUR, V51, P267, DOI 10.1055/s-0028-1082314
   Khoo LT, 2002, NEUROSURGERY, V51, pS146, DOI 10.1227/01.NEU.0000031220.75770.29
   Lee CW, 2017, WORLD NEUROSURG, V105, P612, DOI 10.1016/j.wneu.2017.06.005
   Lu VM, 2017, SPINE, V42, pE177, DOI 10.1097/BRS.0000000000001731
   Matsukawa K, 2016, J NEUROSURG-SPINE, V24, P910, DOI 10.3171/2015.11.SPINE15926
   Minamide A, 2015, EUR SPINE J, V24, P396, DOI 10.1007/s00586-014-3599-x
   Ninomiya K, 2016, ASIAN SPINE J, V10, P251, DOI 10.4184/asj.2016.10.2.251
   Pao JL, 2009, EUR SPINE J, V18, P672, DOI 10.1007/s00586-009-0903-2
   ROSENBERG NJ, 1976, CLIN ORTHOP RELAT R, P112
   ROTHMAN SLG, 1985, CLIN ORTHOP RELAT R, P47
   Sakaura H, 2016, J NEUROSURG-SPINE, V25, P1
   Sansur CA, 2010, J NEUROSURG-SPINE, V13, P589, DOI 10.3171/2010.5.SPINE09529
   Santoni BG, 2009, SPINE J, V9, P366, DOI 10.1016/j.spinee.2008.07.008
   Sato S, 2015, SPINE J, V15, P1536, DOI 10.1016/j.spinee.2015.02.009
   Scemama C, 2016, J NEUROSURG-SPINE, V25, P46, DOI 10.3171/2015.11.SPINE15700
   Toyoda H, 2011, SPINE, V36, P410, DOI 10.1097/BRS.0b013e3181d25829
   Wang JC, 2012, SPINE, V37, pS133, DOI 10.1097/BRS.0b013e31826cadf2
   Weinstein JN, 2007, NEW ENGL J MED, V356, P2257, DOI 10.1056/NEJMoa070302
   Yavin D, 2017, NEUROSURGERY, V80, P701, DOI 10.1093/neuros/nyw162
NR 30
TC 4
Z9 6
U1 0
U2 4
PU ELSEVIER SCI LTD
PI OXFORD
PA THE BOULEVARD, LANGFORD LANE, KIDLINGTON, OXFORD OX5 1GB, OXON, ENGLAND
SN 0967-5868
EI 1532-2653
J9 J CLIN NEUROSCI
JI J. Clin. Neurosci.
PD NOV
PY 2018
VL 57
BP 79
EP 85
DI 10.1016/j.jocn.2018.08.032
PG 7
WC Clinical Neurology; Neurosciences
WE Science Citation Index Expanded (SCI-EXPANDED)
SC Neurosciences & Neurology
GA GY3YS
UT WOS:000448494000015
PM 30154001
DA 2022-11-02
ER

PT J
AU Khalatbari, MR
   Khalatbari, I
   Moharamzad, Y
AF Khalatbari, Mahmoud Reza
   Khalatbari, Iraj
   Moharamzad, Yashar
TI Intracranial hemorrhage following lumbar spine surgery
SO EUROPEAN SPINE JOURNAL
LA English
DT Article
DE Intracranial hemorrhage; Lumbar spine surgery; Remote cerebellar
   hemorrhage; Subdural hematoma; Epidural hematoma
ID REMOTE CEREBELLAR HEMORRHAGE; BILATERAL SUBDURAL HEMATOMAS; COMPLICATION
AB Intracranial hemorrhage is a serious but rare complication of spinal surgery, which can occur in the intracerebral, cerebellar, epidural, or subdural compartment.
   To describe patients with intracranial hemorrhage after lumbar spinal surgery and present clinical and diagnostic imaging findings.
   In this retrospective study, medical records of 1,077 patients who underwent lumbar spinal surgery in our tertiary referral neurosurgery center between January 2003 and September 2010 were studied. The original presentations of the patients before the surgical intervention were herniated lumbar disc, spinal canal stenosis, spondylolisthesis, lumbar spinal trauma, and lumbar spine and epidural tumor. The operations performed consisted of discectomy, multiple level laminectomy, stabilization and fusion, lumbar instrumentation, and lumbar spinal and epidural tumor resection.
   Four cases developed intracranial hemorrhage including acute subdural hematoma (one case), epidural hematoma (one case), and remote cerebellar hemorrhage (two cases). The clinical and diagnostic imaging characteristics along with treatments performed and outcomes of these four patients are described and the pertinent literature regarding post-lumbar spinal surgery intracranial hemorrhages is reviewed.
   Though rare, intracranial hemorrhage can occur following lumbar spinal surgery. This complication may be asymptomatic or manifest with intense headache at early stages any time during the first week after surgery. Dural tear, bloody CSF leakage, focal neurologic symptoms, and headache are indicators of potential intracranial hemorrhage, which should be considered during or following surgery and necessitate diagnostic imaging.
C1 [Khalatbari, Mahmoud Reza; Khalatbari, Iraj; Moharamzad, Yashar] Arad Hosp, Dept Neurosurg, Tehran 1445613131, Iran.
RP Khalatbari, MR (通讯作者)，Arad Hosp, Dept Neurosurg, Somayeh St,Dr Shariati & Bahar Ave, Tehran 1445613131, Iran.
EM mrkhalatbari@hotmail.com
CR Beier Alexandra D, 2009, Spine J, V9, pe9, DOI 10.1016/j.spinee.2009.06.012
   Brockmann MA, 2005, J NEUROSURG, V102, P1159, DOI 10.3171/jns.2005.102.6.1159
   Burkhard PR, 2000, HEADACHE, V40, P480, DOI 10.1046/j.1526-4610.2000.00072.x
   Fernandez-Jara J, 2011, EMERG RADIOL, V18, P177, DOI 10.1007/s10140-010-0917-4
   Friedman JA, 2002, NEUROSURGERY, V50, P1361, DOI 10.1097/00006123-200206000-00030
   Gul S, 2010, TURK NEUROSURG, V20, P413, DOI 10.5137/1019-5149.JTN.2283-09.2
   Hashidate H, 2008, J ORTHOP SCI, V13, P150, DOI 10.1007/s00776-007-1199-x
   Khong P, 2009, J CLIN NEUROSCI, V16, P1673, DOI 10.1016/j.jocn.2009.03.030
   Kuhn J, 2005, J NEUROL NEUROSUR PS, V76, P1031, DOI 10.1136/jnnp.2004.046276
   Ladehoff M, 2005, ACTA NEUROCHIR, V147, P561, DOI 10.1007/s00701-004-0402-5
   Lehmann P, 2011, EUR J RADIOL EXTRA, V77, pe29
   Morofuji Y, 2009, NEUROL MED-CHIR, V49, P117, DOI 10.2176/nmc.49.117
   Nam TK, 2009, J KOREAN NEUROSURG S, V46, P501, DOI 10.3340/jkns.2009.46.5.501
   Sasani M, 2010, J SPINAL CORD MED, V33, P77, DOI 10.1080/10790268.2010.11689678
   Sciubba DM, 2005, SPINE, V30, pE730, DOI 10.1097/01.brs.0000192208.66360.29
   Surash S, 2009, J NEUROS-PEDIATR, V3, P137, DOI 10.3171/2008.10.PEDS0860
NR 16
TC 40
Z9 43
U1 0
U2 3
PU SPRINGER
PI NEW YORK
PA 233 SPRING ST, NEW YORK, NY 10013 USA
SN 0940-6719
EI 1432-0932
J9 EUR SPINE J
JI Eur. Spine J.
PD OCT
PY 2012
VL 21
IS 10
BP 2091
EP 2096
DI 10.1007/s00586-012-2187-1
PG 6
WC Clinical Neurology; Orthopedics
WE Science Citation Index Expanded (SCI-EXPANDED)
SC Neurosciences & Neurology; Orthopedics
GA 015WL
UT WOS:000309477000025
PM 22349967
OA Green Published
DA 2022-11-02
ER

PT J
AU Lo, WL
   Lin, CM
   Yeh, YS
   Su, YK
   Tseng, YY
   Yang, ST
   Lin, JW
AF Lo, Wei-Lun
   Lin, Chien-Min
   Yeh, Yi-Shian
   Su, Yu-kai
   Tseng, Yuan-Yun
   Yang, Shun-Tai
   Lin, Jai-Wei
TI Comparing Miniopen and Minimally Invasive Transforaminal Interbody
   Fusion in Single-Level Lumbar Degeneration
SO BIOMED RESEARCH INTERNATIONAL
LA English
DT Article
ID ISTHMIC SPONDYLOLISTHESIS; POSTEROLATERAL FUSION; CLINICAL-OUTCOMES;
   POSTERIOR; COMPLICATIONS; ADULTS
AB Degenerative diseases of the lumbar spine, which are common among elderly people, cause back pain and radicular symptoms and lead to a poor quality of life. Lumbar spinal fusion is a standardized and widely accepted surgical procedure used for treating degenerative lumbar diseases; however, the classical posterior approach used in this procedure is recognized to cause vascular and neurologic damage of the lumbar muscles. Various studies have suggested that using the minimally invasive transforaminal interbody fusion (TLIF) technique provides long-term clinical outcomes comparable to those of open TLIF approaches in selected patients. In this study, we compared the perioperative and short-term advantages of miniopen, MI, and open TLIF. Compared with open TLIF, MI-TLIF and miniopen TLIF were associated with less blood loss, shorter hospital stays, and longer operative times; however, following the use of these procedures, no difference in quality of life was measured at 6 months or 1 year. Whether miniopen TLIF or MI-TLIF can replace traditional TLIF as the surgery of choice for treating degenerative lumbar deformity remains unclear, and additional studies are required for validating the safety and efficiency of these procedures.
C1 [Lo, Wei-Lun; Lin, Chien-Min; Yeh, Yi-Shian; Su, Yu-kai; Tseng, Yuan-Yun; Yang, Shun-Tai; Lin, Jai-Wei] Taipei Med Univ, Shuang Ho Hosp, Dept Neurosurg, New Taipei City, Taiwan.
   [Lo, Wei-Lun] Minist Hlth & Welfare, Keelung Hosp, Keelung, Taiwan.
   [Lo, Wei-Lun; Lin, Chien-Min; Yeh, Yi-Shian; Su, Yu-kai; Tseng, Yuan-Yun; Yang, Shun-Tai; Lin, Jai-Wei] Taipei Med Univ, Taipei, Taiwan.
   [Lin, Chien-Min] Univ Fukui, Fac Med Sci, Fukui 910, Japan.
RP Lin, CM (通讯作者)，Taipei Med Univ, Shuang Ho Hosp, Dept Neurosurg, New Taipei City, Taiwan.
EM 12317@s.tmu.edu.tw
OI Tseng, Yuan Yun/0000-0003-4968-3298
CR Christensen FB, 2002, SPINE, V27, P2674, DOI 10.1097/00007632-200212010-00006
   CLOWARD RB, 1953, J NEUROSURG, V10, P154, DOI 10.3171/jns.1953.10.2.0154
   Deguchi M, 1998, J SPINAL DISORD, V11, P459
   Dhall SS, 2008, J NEUROSURG-SPINE, V9, P560, DOI 10.3171/SPI.2008.9.08142
   EVANS JH, 1985, CLIN ORTHOP RELAT R, P38
   Fan SW, 2010, SPINE, V35, P1615, DOI 10.1097/BRS.0b013e3181c70fe3
   FERNYHOUGH JC, 1992, SPINE, V17, P1474, DOI 10.1097/00007632-199212000-00006
   Foley KT, 2003, SPINE, V28, pS26, DOI 10.1097/00007632-200308011-00006
   Gertzbein SD, 1996, SPINE, V21, P1918, DOI 10.1097/00007632-199608150-00018
   GOEL VK, 1993, SPINE, V18, P1531
   Habib A., 2010, SURG NEUROLOGY INT, V1
   Harms JG, 1998, ORTHOP TRAUMATOL, V6, P88
   Humphreys SC, 2001, SPINE, V26, P567
   Isaacs RE, 2005, J NEUROSURG-SPINE, V3, P98, DOI 10.3171/spi.2005.3.2.0098
   Kim KT, 2006, SPINE, V31, P1351, DOI 10.1097/01.brs.0000218635.14571.55
   Kim NH, 1999, SPINE, V24, P812, DOI 10.1097/00007632-199904150-00014
   Lau D, 2011, J CLIN NEUROSCI, V18, P624, DOI 10.1016/j.jocn.2010.09.004
   Lawton CD, 2011, J NEUROSURG SCI, V55, P259
   Lee DY, 2008, J NEUROSURG-SPINE, V9, P137, DOI 10.3171/SPI/2008/9/8/137
   Lee JC, 2012, SPINE, V37, P1548, DOI 10.1097/BRS.0b013e318252d44b
   Lin P M, 1977, Neurosurgery, V1, P118, DOI 10.1097/00006123-197709000-00006
   LIN PM, 1985, CLIN ORTHOP RELAT R, P90
   Liu XF, 2013, UNIVERSITAS-TAIWAN, V40, P1
   Mannion RJ, 2012, J SPINAL DISORD TECH, V25, P47, DOI 10.1097/BSD.0b013e31820baa1e
   Peng Chan Wearn Benedict, 2009, Spine (Phila Pa 1976), V34, P1385, DOI 10.1097/BRS.0b013e3181a4e3be
   Rajaraman V, 1999, J NEUROSURG, V91, P60, DOI 10.3171/spi.1999.91.1.0060
   Saraph V, 2004, EUR SPINE J, V13, P425, DOI 10.1007/s00586-004-0722-4
   Scheufler KM, 2007, NEUROSURGERY, V60, P203, DOI 10.1227/01.NEU.0000255388.03088.B7
   Schizas C, 2009, INT ORTHOP, V33, P1683, DOI 10.1007/s00264-008-0687-8
   STONECIPHER T, 1989, SPINE, V14, P468, DOI 10.1097/00007632-198904000-00026
   TAILLARD WF, 1976, CLIN ORTHOP RELAT R, P30
   Tsutsumimoto T, 2009, SPINE, V34, P1923, DOI 10.1097/BRS.0b013e3181a9d28e
   Villavicencio Alan T, 2010, Surg Neurol Int, V1, P12, DOI 10.4103/2152-7806.63905
   Wang JA, 2010, EUR SPINE J, V19, P1780, DOI 10.1007/s00586-010-1404-z
   Wetzel FT, 1999, SPINE, V24, P1138, DOI 10.1097/00007632-199906010-00014
   Yan DL, 2008, EUR SPINE J, V17, P1311, DOI 10.1007/s00586-008-0739-1
   Zdeblick TA, 2000, SPINE, V25, P2682, DOI 10.1097/00007632-200010150-00023
NR 37
TC 6
Z9 7
U1 0
U2 4
PU HINDAWI LTD
PI LONDON
PA ADAM HOUSE, 3RD FLR, 1 FITZROY SQ, LONDON, W1T 5HF, ENGLAND
SN 2314-6133
EI 2314-6141
J9 BIOMED RES INT
JI Biomed Res. Int.
PY 2015
VL 2015
AR 168384
DI 10.1155/2015/168384
PG 5
WC Biotechnology & Applied Microbiology; Medicine, Research & Experimental
WE Science Citation Index Expanded (SCI-EXPANDED)
SC Biotechnology & Applied Microbiology; Research & Experimental Medicine
GA AZ5XT
UT WOS:000348292600001
PM 25629037
OA Green Published, gold, Green Submitted
DA 2022-11-02
ER

PT J
AU SOINI, J
   SLATIS, P
   KANNISTO, M
   SANDELIN, J
AF SOINI, J
   SLATIS, P
   KANNISTO, M
   SANDELIN, J
TI EXTERNAL TRANSPEDICULAR FIXATION-TEST OF THE LUMBAR SPINE CORRELATES
   WITH THE OUTCOME OF SUBSEQUENT LUMBAR FUSION
SO CLINICAL ORTHOPAEDICS AND RELATED RESEARCH
LA English
DT Article
ID INTERNAL-FIXATION; ANTERIOR
AB External transpedicular fixation was applied to the lower lumbar spine in a prospective study on 42 patients with chronic low back pain combined with suspected instability of the lumbar segments; the diagnosis was failed disk surgery, spondylolisthesis, and degenerative disk disease. The aim was to realign the involved segments, to restore disk height, and to record changes in pain and performance during the external fixation test. Pain was recorded on a visual analog scale, and performance was assessed using the Oswestry disability score. An independent observer assessed the test and treatment results. Twenty-nine patients experienced relief of pain and performed better in the fixator; they were subjected to anterior interbody fusion, the external frame being kept as a stabilizing device for an additional four months. Twenty-two patients have had follow-up evaluations for two years. One and two years after successful lumbar fusion, significantly (p < 0.02) better pain and performance scores were recorded; the results of lumbar fusion corresponded to the preoperative fixation test. A temporary external fixation test may be a useful procedure in patients considered for subsequent spondylodesis.
C1 ORTHOPED HOSP INVALID FDN,TENHOLANTIE 10,SF-00280 HELSINKI,FINLAND.
   KAPYLA REHABIL CTR,DEPT PSYCHIAT,HELSINKI,FINLAND.
CR DICK W, 1985, PARAPLEGIA, V23, P225, DOI 10.1038/sc.1985.38
   DICK W, 1984, ARCH CHIR, V364, P343
   DICK W, 1989, INTERNAL FIXATION TH
   ESSES SI, 1989, SPINE, V14, P594, DOI 10.1097/00007632-198906000-00009
   Fairbank J C, 1980, Physiotherapy, V66, P271
   FLYNN JC, 1979, J BONE JOINT SURG AM, V61, P1143, DOI 10.2106/00004623-197961080-00002
   FREEBODY D, 1971, Journal of Bone and Joint Surgery British Volume, V53, P617
   FRYMOYER JW, 1985, SPINE, V10, P280, DOI 10.1097/00007632-198504000-00017
   KOSTUIK JP, 1986, CLIN ORTHOP RELAT R, V203, P219
   KOZAK JA, 1990, SPINE, V15, P322, DOI 10.1097/00007632-199004000-00014
   LOGUIDICE VA, 1988, SPINE, V13, P366, DOI 10.1097/00007632-198803000-00027
   LOUIS R, 1986, CLIN ORTHOP RELAT R, V203, P18
   Magerl F., 1982, CURRENT CONCEPTS EXT, P353
   MAGERL FP, 1984, CLIN ORTHOPAEDICS, V189, P125
   OLERUD S, 1986, CLIN ORTHOPAEDICS, V203, P67
   RAUSCHNING W, 1987, ACTA ORTHOP SCAND, V58, P452
   ROYCAMILLE R, 1986, CLIN ORTHOP RELAT R, V203, P7
   Schlapfer F, 1982, CURRENT CONCEPTS EXT, P367
   SORENSEN H K, 1978, Acta Orthopaedica Scandinavica, V49, P269
   STAUFFER RN, 1972, J BONE JOINT SURG AM, VA 54, P756, DOI 10.2106/00004623-197254040-00006
   STEFFEE A, 1986, CLIN ORTHOPAEDICS, V203, P45
   THALGOTT JS, 1989, SPINE, V14, P91, DOI 10.1097/00007632-198901000-00018
   White AA., 1990, CLIN BIOMECHANICS SP
   WHITECLOUD TS, 1989, SPINE, V14, P472, DOI 10.1097/00007632-198904000-00027
   WITTENBERG RH, 1990, Z ORTHOP GRENZGEB, V128, P27, DOI 10.1055/s-2008-1039856
NR 25
TC 24
Z9 24
U1 0
U2 0
PU LIPPINCOTT-RAVEN PUBL
PI PHILADELPHIA
PA 227 EAST WASHINGTON SQ, PHILADELPHIA, PA 19106
SN 0009-921X
J9 CLIN ORTHOP RELAT R
JI Clin. Orthop. Rel. Res.
PD AUG
PY 1993
IS 293
BP 89
EP 96
PG 8
WC Orthopedics; Surgery
WE Science Citation Index Expanded (SCI-EXPANDED)
SC Orthopedics; Surgery
GA LR863
UT WOS:A1993LR86300013
PM 8339515
DA 2022-11-02
ER

PT J
AU Strube, P
   Pumberger, M
   Sonnow, L
   Zippelius, T
   Nowack, D
   Zahn, RK
   Putzier, M
AF Strube, Patrick
   Pumberger, Matthias
   Sonnow, Lena
   Zippelius, Timo
   Nowack, Dimitri
   Zahn, Robert K.
   Putzier, Michael
TI Association Between Lumbar Spinal Degeneration and Anatomic Pelvic
   Parameters
SO CLINICAL SPINE SURGERY
LA English
DT Article
DE lumbar spinal degeneration; pelvic anatomy; sacral table angle; pelvic
   incidence; pelvic radius; spinopelvic balance
ID SPINOPELVIC SAGITTAL ALIGNMENT; SPONDYLOLYTIC SPONDYLOLISTHESIS; CANAL
   STENOSIS; BALANCE; CLASSIFICATION; DISEASES
AB Study Design:Retrospective cohort study.
   Objective:The objective was to prove the association between anatomic pelvis parameters and specific types of lumbar spinal degeneration.
   Summary of Background Data:Different spinopelvic sagittal profile types are suggested to be associated with specific degenerative lumbar spine pathologies. Because pelvic morphology plays a key role defining the spinal shape as well as its load and function it thereby potentially predisposes the development of spinal degeneration.
   Materials and Methods:Patients with symptomatic lumbar spinal degeneration who were surgically treated in 2 spine departments from March 2011 until August 2016 were included in this retrospective analysis. Single-level degenerative pathologies were classified as lumbar disc herniation (LDH), degenerative disc disease (DDD), lumbar spinal stenosis (LSS), and degenerative spondylolisthesis (DSPL). The constant anatomic pelvic parameters pelvic incidence (PI), pelvic radius (PR), and sacral table angle (STA) were assessed in lateral radiographs of the lumbar spine and compared between the pathologies.
   Results:In total, 249 patients were assigned to the LDH (n=73), DDD (n=67), LSS (n=42), and DSPL (n=67) groups. Group comparisons revealed significant differences in the anatomic pelvic parameters PR (LDH, 139.510.8mm; DDD, 135.914.0mm; LSS, 127.8 +/- 14.3mm; DSPL, 135.8 +/- 12.7mm; P<0.001), PI (LDH, 53.1 +/- 10.0 degrees; DDD, 50.0 +/- 9.9 degrees; LSS, 54.5 +/- 9.6 degrees; DSPL, 57.1 +/- 10.8 degrees; P=0.001), and STA (LDH, 95.3 +/- 12.7 degrees; DDD, 105.4 +/- 9.0 degrees; LSS, 105.9 +/- 11.5 degrees; DSPL, 98.6 +/- 9.5 degrees; P<0.001). Post hoc tests indicated significant differences between the PR of the LSS group and that of all other subgroups (P<0.012), the PI of the DDD group and that of DSPL (P<0.001), and the STA of the LDH/DSPL groups and that of the LSS/DDD group (P<0.005).
   Conclusions:We found all the constant anatomic parameters to be specific for distinct types of degeneration, suggesting pelvis shape is a predisposing factor for their development.
C1 [Strube, Patrick; Zippelius, Timo; Nowack, Dimitri] Jena Univ Hosp, Orthopaed Dept, Campus Eisenberg,Klosterlausnitzer Str 81, D-07607 Eisenberg, Germany.
   [Pumberger, Matthias; Zahn, Robert K.; Putzier, Michael] Charite Univ Med Berlin, Ctr Musculoskeletal Surg, Orthopaed Dept, Berlin, Germany.
   [Sonnow, Lena] Hannover Med Sch, Inst Radiol, Hannover, Germany.
RP Strube, P (通讯作者)，Jena Univ Hosp, Orthopaed Dept, Campus Eisenberg,Klosterlausnitzer Str 81, D-07607 Eisenberg, Germany.
EM patrick.strube@uni-jena.de
RI Pumberger, Matthias/AAH-9086-2019; Strube, Patrick/AAH-5408-2019
OI Strube, Patrick/0000-0003-3210-5301; Nowack,
   Dimitri/0000-0001-8704-7562; Pumberger, Matthias/0000-0002-0885-7370;
   Zahn, Robert Karl/0000-0001-6362-1507
FU German Research Foundation (DFG) [PU 510/2-1]
FX Supported by the German Research Foundation (DFG) under rule number PU
   510/2-1.
CR Aono K, 2010, SPINE, V35, P887, DOI 10.1097/BRS.0b013e3181cdd1aa
   Barrey C, 2007, NEUROSURGERY, V61, P981, DOI 10.1227/01.neu.0000303194.02921.30
   Barrey C, 2007, EUR SPINE J, V16, P1459, DOI 10.1007/s00586-006-0294-6
   Berthonnaud E, 2005, J SPINAL DISORD TECH, V18, P40, DOI 10.1097/01.bsd.0000117542.88865.77
   Dohzono S, 2016, J NEUROSURG-SPINE, V25, P39, DOI 10.3171/2015.12.SPINE15805
   Dreischarf M, 2016, J BIOMECH, V49, P638, DOI 10.1016/j.jbiomech.2016.01.032
   Funao H, 2012, EUR SPINE J, V21, P2181, DOI 10.1007/s00586-012-2374-0
   Hikata T, 2015, J NEUROSURG-SPINE, V23, P451, DOI 10.3171/2015.1.SPINE14642
   Inoue H, 2002, SPINE, V27, P831, DOI 10.1097/00007632-200204150-00010
   Jackson RP, 2000, SPINE, V25, P575, DOI 10.1097/00007632-200003010-00008
   Keorochana G, 2011, SPINE, V36, P893, DOI 10.1097/BRS.0b013e3181f4d212
   Labelle H, 2004, SPINE, V29, P2049, DOI 10.1097/01.brs.0000138279.53439.cc
   Legaye J, 1998, Eur Spine J, V7, P99, DOI 10.1007/s005860050038
   Osterman K, 1996, CLIN ORTHOP RELAT R, P274
   Park JY, 2007, J NEUROSURG-SPINE, V7, P139, DOI 10.3171/SPI-07/08/139
   Roussouly P, 2005, SPINE, V30, P346, DOI 10.1097/01.brs.0000152379.54463.65
   Whitesides TE, 2005, SPINE, V30, pS12, DOI 10.1097/01.brs.0000155574.33693.60
   Yang X, 2014, EUR SPINE J, V23, P569, DOI 10.1007/s00586-013-3067-z
NR 18
TC 13
Z9 14
U1 0
U2 4
PU LIPPINCOTT WILLIAMS & WILKINS
PI PHILADELPHIA
PA TWO COMMERCE SQ, 2001 MARKET ST, PHILADELPHIA, PA 19103 USA
SN 2380-0186
J9 CLIN SPINE SURG
JI Clin. Spine Surg.
PD JUL
PY 2018
VL 31
IS 6
BP 263
EP 267
DI 10.1097/BSD.0000000000000660
PG 5
WC Clinical Neurology; Orthopedics
WE Science Citation Index Expanded (SCI-EXPANDED)
SC Neurosciences & Neurology; Orthopedics
GA GL6QT
UT WOS:000437314600011
PM 29863597
DA 2022-11-02
ER

PT J
AU Huang, AJ
   Palmer, WE
AF Huang, Ambrose J.
   Palmer, William E.
TI Incidence of inadvertent intra-articular lumbar facet joint injection
   during fluoroscopically guided interlaminar epidural steroid injection
SO SKELETAL RADIOLOGY
LA English
DT Article
DE Radiology; Interventional; Epidural injections; Facet joint;
   Zygapophyseal joint; Spine
ID ARTHROGRAPHY; SPREAD; SPONDYLOLYSIS; DISABILITY
AB To determine the incidence of inadvertent lumbar facet joint injection during an interlaminar epidural steroid injection (ESI).
   A total of 686 interlaminar lumbar ESIs were performed from January 1, 2009 to December 31, 2009. Archived images from these cases were retrospectively reviewed on the PACS. Positive cases of inadvertent lumbar facet joint injection were identified by the characteristic sigmoid-shaped contrast pattern projecting over the posterior elements on the lateral view and/or ovoid contrast projecting over the facet joints on the anteroposterior (AP) view.
   Eight positive events were identified (1.2%). There was no statistically significant gender or lumbar level predilection. In 3/8 of the positive cases (37.5%), the inadvertent facet joint injection was recognized by the operator. The needle was repositioned as a result, and contrast within the posterior epidural space was documented by the end of the procedure. In 5/8 of the positive cases (62.5%), the patients reported an immediate decrease in the presenting pain.
   The incidence of inadvertent lumbar facet joint injection during an interlaminar epidural steroid injection is low. Recognizing the imaging features of this event permits the operator to redirect the needle tip into the epidural space and/or identify the facet joint(s) as a source of the patient's presenting pain.
C1 [Huang, Ambrose J.; Palmer, William E.] Massachusetts Gen Hosp, Dept Radiol, Div Musculoskeletal Imaging & Intervent, Boston, MA 02114 USA.
RP Huang, AJ (通讯作者)，Massachusetts Gen Hosp, Dept Radiol, Div Musculoskeletal Imaging & Intervent, 55 Fruit St,Yawkey 6E, Boston, MA 02114 USA.
EM ajhuang@partners.org; wpalmer@partners.org
CR Candido KD, 2008, ANESTH ANALG, V106, P638, DOI 10.1213/ane.0b013e3181605e9b
   Chen CKH, 2004, AM J ROENTGENOL, V182, P191, DOI 10.2214/ajr.182.1.1820191
   Eley Cecelia, 2006, AAOHN J, V54, P429
   Guo HR, 1999, AM J PUBLIC HEALTH, V89, P1029, DOI 10.2105/AJPH.89.7.1029
   Hashemi L, 1998, J OCCUP ENVIRON MED, V40, P1110
   Huang AJ, 2011, SKELETAL RADIOL, V40, P33, DOI 10.1007/s00256-010-1025-y
   Huang J, 2004, J CLIN ANESTH, V16, P296, DOI 10.1016/j.jclinane.2003.08.013
   Link SC, 1998, RADIOL CLIN N AM, V36, P509, DOI 10.1016/S0033-8389(05)70040-3
   MALDAGUE B, 1981, RADIOLOGY, V140, P29, DOI 10.1148/radiology.140.1.6454163
   MCCORMICK CC, 1989, RADIOLOGY, V171, P193, DOI 10.1148/radiology.171.1.2928525
   Okada K, 1981, Nihon Seikeigeka Gakkai Zasshi, V55, P563
   Sarazin L, 1999, RADIOGRAPHICS, V19, P93, DOI 10.1148/radiographics.19.1.g99ja0193
   Turner JA, 2006, SPINE, V31, P682, DOI 10.1097/01.brs.0000202762.88787.af
   Weil L, 2008, ARCH PHYS MED REHAB, V89, P413, DOI 10.1016/j.apmr.2007.08.161
   Whitlock EL, 2007, RADIOLOGY, V243, P804, DOI 10.1148/radiol.2433060983
   XU GL, 1990, RADIOLOGY, V177, P415, DOI 10.1148/radiology.177.2.2217778
NR 16
TC 7
Z9 7
U1 0
U2 0
PU SPRINGER
PI NEW YORK
PA 233 SPRING ST, NEW YORK, NY 10013 USA
SN 0364-2348
EI 1432-2161
J9 SKELETAL RADIOL
JI Skeletal Radiol.
PD FEB
PY 2012
VL 41
IS 2
BP 157
EP 162
DI 10.1007/s00256-011-1332-y
PG 6
WC Orthopedics; Radiology, Nuclear Medicine & Medical Imaging
WE Science Citation Index Expanded (SCI-EXPANDED)
SC Orthopedics; Radiology, Nuclear Medicine & Medical Imaging
GA 866CP
UT WOS:000298357500006
PM 22159989
DA 2022-11-02
ER

PT J
AU Otani, K
   Konno, S
   Kikuchi, S
AF Otani, K
   Konno, S
   Kikuchi, S
TI Lumbosacral transitional vertebrae and nerve-root symptoms
SO JOURNAL OF BONE AND JOINT SURGERY-BRITISH VOLUME
LA English
DT Article
ID LUMBAR
AB Transitional vertebrae (TV) may be one of the risk factors for lumbar disc herniation. It is not clear, however, whether the presence of TV can affect the development of nerve-root symptoms. Our aim was to clarify this relationship. A total of 501 patients with lumbar degenerative disease and nerve-root symptoms was studied in respect of their level and the presence of TV. As a control group, 508 patients without low back pain or nerve-root symptoms were studied to establish the incidence of TV. In patients with disc herniation, the incidence was statistically higher and the mean age lower in patients with TV than in those without. In most patients, the symptomatic disc level was just above the TV. Similarly, in those with stenosis of the spinal canal without spondylolisthesis, the symptomatic disc level was most commonly just above the TV.
C1 Fukushima Med Univ, Sch Med, Dept Orthopaed Surg, Fukushima 9601295, Japan.
RP Otani, K (通讯作者)，Fukushima Med Univ, Sch Med, Dept Orthopaed Surg, 1 Hikarigaoka, Fukushima 9601295, Japan.
RI Otani, Koji/ABF-8564-2020
OI Otani, Koji/0000-0001-8409-9623
CR CASTELLVI AE, 1984, SPINE, V9, P493, DOI 10.1097/00007632-198407000-00014
   DOOLEY JF, 1988, SPINE, V13, P79, DOI 10.1097/00007632-198801000-00019
   ELSTER AD, 1989, SPINE, V14, P1373, DOI 10.1097/00007632-198912000-00015
   Jinnaka M., 1929, J JAP ORTHOP ASS, V4, P1
   KIKUCHI S, 1984, SPINE, V9, P23, DOI 10.1097/00007632-198401000-00007
   MACNAB I, 1971, J BONE JOINT SURG AM, VA 53, P891, DOI 10.2106/00004623-197153050-00004
   MCCULLOCH JA, 1980, J BONE JOINT SURG BR, V62, P475, DOI 10.1302/0301-620X.62B4.7430228
   Moore BH, 1925, J BONE JOINT SURG, V7, P271
   NATHAN H, 1962, J BONE JOINT SURG AM, V44, P243, DOI 10.2106/00004623-196244020-00003
   Sato H., 1989, ORTHOPAEDICS, V39, P623
   STINCHFIELD FE, 1955, JAMA-J AM MED ASSOC, V157, P1107, DOI 10.1001/jama.1955.02950300035007
   TAILLARD W, 1954, Acta Orthop Scand, V24, P115
   TAJIMA T, 1980, SPINE, V5, P68, DOI 10.1097/00007632-198001000-00013
   TERTTI MO, 1991, RADIOLOGY, V180, P503, DOI 10.1148/radiology.180.2.1829844
   YAMANE T, 1993, J BONE JOINT SURG BR, V75, P764, DOI 10.1302/0301-620X.75B5.8376435
NR 15
TC 68
Z9 76
U1 0
U2 2
PU BRITISH EDITORIAL SOC BONE JOINT SURGERY
PI LONDON
PA 22 BUCKINGHAM STREET, LONDON WC2N 6ET, ENGLAND
SN 0301-620X
J9 J BONE JOINT SURG BR
JI J. Bone Joint Surg.-Br. Vol.
PD NOV
PY 2001
VL 83B
IS 8
BP 1137
EP 1140
DI 10.1302/0301-620X.83B8.11736
PG 4
WC Orthopedics; Surgery
WE Science Citation Index Expanded (SCI-EXPANDED)
SC Orthopedics; Surgery
GA 502MX
UT WOS:000172748300011
PM 11764427
DA 2022-11-02
ER

PT J
AU Sugiura, T
   Okuda, S
   Matsumoto, T
   Maeno, T
   Yamashita, T
   Haku, T
   Iwasaki, M
AF Sugiura, Tsuyoshi
   Okuda, Shinya
   Matsumoto, Tomiya
   Maeno, Takafumi
   Yamashita, Tomoya
   Haku, Takamitsu
   Iwasaki, Motoki
TI Surgical Outcomes and Limitations of Decompression Surgery for
   Degenerative Spondylolisthesis
SO GLOBAL SPINE JOURNAL
LA English
DT Article
DE degenerative spondylolisthesis; decompression surgery; spinal
   arthrodesis; clinical outcome; radiological feature
ID LUMBAR SPINAL STENOSIS; LAMINECTOMY; FUSION; COMPLICATIONS; ARTHRODESIS;
   MANAGEMENT
AB Study Design: A retrospective study.
   Objectives: To investigate surgical outcomes and limitations of decompression surgery for degenerative spondylolisthesis.
   Methods: One hundred patients with degenerative spondylolisthesis who underwent decompression surgery alone were included in this study. The average follow-up period was 3.7 years. Radiography and magnetic resonance imaging were used for radiological assessment. Patients with a recovery rate of >50% throughout the study period were classified as the control group (Group C), while those with a recovery rate of <50% throughout the study period were classified as the poor group (Group P). Patients that had improved symptoms, and yet later showed neurological deterioration due to foraminal stenosis at the same level were classified as the exiting nerve root radiculopathy group (Group E), while those who showed deterioration due to slip progression at the same level were classified as the traversing nerve root radiculopathy group (Group T).
   Results: Patient distribution in each group was 73, 12, 7, and 8 in Groups C, P, E, and T, respectively. As for preoperative radiological features, slippage and an upper migrated disc in Group P, disc wedging and an upper migrated disc in Group E, and lamina inclination and posterior opening in Group T were evident. The cutoff value of preoperative slippage with a poor outcome was 13%.
   Conclusions: Surgical outcomes of decompression surgery for degenerative spondylolisthesis were successful in 73% cases. Preoperative radiological features for poor outcomes were slippage of more than 13%, an upper migrated disc, disc wedging, and lamina inclination.
C1 [Sugiura, Tsuyoshi; Okuda, Shinya; Matsumoto, Tomiya; Iwasaki, Motoki] Osaka Rosai Hosp, Osaka, Japan.
   [Maeno, Takafumi] Ishikiri Seiki Hosp, Osaka, Japan.
   [Yamashita, Tomoya] Natl Hosp Org, Osaka Med Ctr, Osaka, Japan.
   [Haku, Takamitsu] Osaka Saiseikai Nakatsu Hosp, Osaka, Japan.
RP Sugiura, T (通讯作者)，Osaka Rosai Hosp, Dept Orthopaed Surg, Kita Ku, 1179-3 Nagasone Cho, Sakai, Osaka 5918025, Japan.
EM sugiura244@gmail.com
CR ADAMS MA, 1983, SPINE, V8, P327, DOI 10.1097/00007632-198304000-00017
   ADAMS MA, 1980, SPINE, V5, P245, DOI 10.1097/00007632-198005000-00007
   Alimi M, 2015, J NEUROSURG-SPINE, V22, P339, DOI 10.3171/2014.11.SPINE13597
   Carreon LY, 2003, J BONE JOINT SURG AM, V85A, P2089, DOI 10.2106/00004623-200311000-00004
   DEYO RA, 1993, SPINE, V18, P1463
   Epstein NE, 1998, J SPINAL DISORD, V11, P116
   Forsth P, 2016, NEW ENGL J MED, V374, P1413, DOI 10.1056/NEJMoa1513721
   Ghogawala Z, 2016, NEW ENGL J MED, V374, P1424, DOI 10.1056/NEJMoa1508788
   HERKOWITZ HN, 1991, J BONE JOINT SURG AM, V73A, P802, DOI 10.2106/00004623-199173060-00002
   HERRON LD, 1989, SPINE, V14, P534, DOI 10.1097/00007632-198905000-00013
   Katz JN, 1997, SPINE, V22, P1123, DOI 10.1097/00007632-199705150-00012
   MARDJETKO SM, 1994, SPINE, V19, pS2256, DOI 10.1097/00007632-199410151-00002
   Martin CR, 2007, SPINE, V32, P1791, DOI 10.1097/BRS.0b013e3180bc219e
   Minamide A, 2015, EUR SPINE J, V24, P396, DOI 10.1007/s00586-014-3599-x
   Nagaosa Y, 1998, SPINE, V23, P1447, DOI 10.1097/00007632-199807010-00004
   Okuda S, 2006, J NEUROSURG-SPINE, V4, P304, DOI 10.3171/spi.2006.4.4.304
   Toyoda H, 2011, SPINE, V36, P410, DOI 10.1097/BRS.0b013e3181d25829
NR 17
TC 3
Z9 5
U1 0
U2 0
PU SAGE PUBLICATIONS LTD
PI LONDON
PA 1 OLIVERS YARD, 55 CITY ROAD, LONDON EC1Y 1SP, ENGLAND
SN 2192-5682
EI 2192-5690
J9 GLOB SPINE J
JI Glob. Spine J.
PD OCT
PY 2018
VL 8
IS 7
BP 733
EP 738
DI 10.1177/2192568218770793
PG 6
WC Clinical Neurology; Orthopedics
WE Science Citation Index Expanded (SCI-EXPANDED)
SC Neurosciences & Neurology; Orthopedics
GA HJ5OQ
UT WOS:000457231700013
PM 30443485
OA Green Published, gold
DA 2022-11-02
ER

PT J
AU Xu, BS
   Xu, HW
   Ma, XL
   Liu, Y
   Yang, Q
   Jiang, HF
   Li, N
   Ji, N
AF Xu, Baoshan
   Xu, Haiwei
   Ma, Xinlong
   Liu, Yue
   Yang, Qiang
   Jiang, Hongfeng
   Li, Ning
   Ji, Ning
TI Bilateral decompression and intervertebral fusion via unilateral
   fenestration for complex lumbar spinal stenosis with a mobile
   microendoscopic technique
SO MEDICINE
LA English
DT Article
DE complications; endoscopic surgery; intervertebral disk displacement;
   lumbar spine; spinal stenosis
ID CANAL STENOSIS; SURGERY
AB For complex lumbar spinal stenosis, using of endoscopy techniquemayprovide clear vision with less invasive dissection of paravertebral muscle. The objective of this study was to evaluate the feasibility and clinical efficacy of bilateral decompression and intervertebral fusion via unilateral fenestration for complex lumbar spinal stenosis using mobile microendoscopic discectomy (MMED) technique.
   A total of 61 patients with complex lumbar spinal stenosis (lumbar canal stenosis combined with degenerative spondylolisthesis, instability, and scoliosis) were treated with this procedure. Patients with isolated lumbar spinal stenosis or spondylolisthesis greater than grade II were excluded. The index levels included L4/5 in 52 patients, L5/S1 in 6 patients, L3-L5 in 2 patients and L4-S1 in 1 patient. The preoperative Oswestry Disability Index (ODI) score was 42.6 +/- 10.2, lumbar visual analog scale (VAS) score was 6.1 +/- 4.2, and leg VAS score was 7.1 +/- 5.1. During the operation, ipsilateral enlarged fenestration was made using the MMED technique. The disc and cartilage endplate were thoroughly removed, and the contralateral ligamentum flavum and the inner layer of lamina were undercut to release the contralateral nerve root. The intervertebral space was released and prepared, followed by bone grafting and cage insertion. Percutaneous pedicle system was used for reduction and fixation. The operative time and blood loss were recorded, and patients were followed-up for at least 3 years (36-48 months, average 41 months) to evaluate the clinical efficacy.
   The procedure was successful in all patients, with no nerve injury or conversion to open operation. The mean operative time was 120minutes (range, 100-180minutes), with a mean blood loss of 100 mL (range, 50- 200 mL). Postoperative x-ray and CT showed sufficient decompression and improvement of spinal alignment. At 3 years after surgery, the ODI scores, lumbar and leg VAS scores decreased from preoperative 42.6 +/- 10.2, 6.1 +/- 4.2, and 7.1 +/- 5.1 to 8.6 +/- 7.0, 1.8 +/- 1.3, and 0.9 0.6, respectively (P=.00 for each comparison). The clinical results were excellent in 36 cases, good in 23, and fair in 2, according to the MacNab scale.
   The procedure of bilateral decompression and intervertebral fusion via unilateral fenestration using the MMED technique can provide satisfactory clinical results for complex lumbar spinal stenosis.
C1 [Xu, Baoshan; Xu, Haiwei; Ma, Xinlong; Liu, Yue; Yang, Qiang; Jiang, Hongfeng; Li, Ning; Ji, Ning] Tianjin Hosp, Dept Minimally Invas Spine Surg, 406 Jie Fang Nan Rd, Tianjin 300211, Peoples R China.
RP Xu, BS (通讯作者)，Tianjin Hosp, Dept Minimally Invas Spine Surg, 406 Jie Fang Nan Rd, Tianjin 300211, Peoples R China.
EM xubaoshan99@126.com
RI yang, qiang/GYJ-0971-2022
FU National Natural Science Foundation of China [81272046, 31500781];
   Natural Science Foundation of Tianjin [15JCYBJC25300]; Key Research
   Foundation of the Tianjin Health Bureau [14KG121]
FX This study was supported by the National Natural Science Foundation of
   China (Nos. 81272046 and 31500781), the Natural Science Foundation of
   Tianjin (No. 15JCYBJC25300), and the Key Research Foundation of the
   Tianjin Health Bureau (No. 14KG121).
CR [Anonymous], 2010, ZHONGHUA GU KE ZA ZH, V30, P308
   Azimi P, 2015, ASIAN SPINE J, V9, P399, DOI 10.4184/asj.2015.9.3.399
   BRANTIGAN JW, 1993, SPINE, V18, P2106, DOI 10.1097/00007632-199310001-00030
   Destandau J, 1999, NEUROL RES, V21, P39, DOI 10.1080/01616412.1999.11740889
   Gibson JNA, 2015, SPINE J, V15, p23S, DOI 10.1016/j.spinee.2015.01.003
   Guiot BH, 2002, SPINE, V27, P432, DOI 10.1097/00007632-200202150-00021
   Hamasaki T, 2009, J SPINAL DISORD TECH, V22, P486, DOI 10.1097/BSD.0b013e31818d7dc9
   Hansraj KK, 2001, CLIN ORTHOP RELAT R, P18
   Hey HWD, 2015, ASIAN SPINE J, V9, P185, DOI 10.4184/asj.2015.9.2.185
   Khoo LT, 2002, NEUROSURGERY, V51, pS146, DOI 10.1227/01.NEU.0000031220.75770.29
   Lyson T, 2008, NEUROL NEUROCHIR POL, V42, P105
   MACNAB I, 1971, J BONE JOINT SURG AM, VA 53, P891, DOI 10.2106/00004623-197153050-00004
   Meyerding H.W., 1932, SURG GYNECOLOGY OBST, V54, P371
   Morgenstern R., 2010, J CRIT SPINE CASES, V3, P115
   Morgenstern R, 2015, INT J SPINE SURG, V9, DOI 10.14444/2041
   Tanaka Nobuhiro, 2015, Eur J Orthop Surg Traumatol, V25 Suppl 1, pS191, DOI 10.1007/s00590-014-1532-y
   Wada K, 2010, MINIM INVAS NEUROSUR, V53, P65, DOI 10.1055/s-0030-1247559
   Xu Bao-shan, 2010, Orthop Surg, V2, P106, DOI 10.1111/j.1757-7861.2010.00072.x
   [徐宝山 Xu Baoshan], 2010, [中华骨科杂志, Chinese Journal of Orthopedics], V30, P575
   Xu BaoShan, 2009, Chinese Journal of Orthopaedics, V29, P112
NR 20
TC 6
Z9 9
U1 0
U2 6
PU LIPPINCOTT WILLIAMS & WILKINS
PI PHILADELPHIA
PA TWO COMMERCE SQ, 2001 MARKET ST, PHILADELPHIA, PA 19103 USA
SN 0025-7974
EI 1536-5964
J9 MEDICINE
JI Medicine (Baltimore)
PD JAN
PY 2018
VL 97
IS 4
AR e9715
DI 10.1097/MD.0000000000009715
PG 7
WC Medicine, General & Internal
WE Science Citation Index Expanded (SCI-EXPANDED)
SC General & Internal Medicine
GA GA8AU
UT WOS:000428561300036
PM 29369203
OA Green Published, gold
DA 2022-11-02
ER

PT J
AU Tang, SJ
   Xu, WG
   Rebholz, BJ
AF Tang, Shujie
   Xu, Weiguo
   Rebholz, Brandon J.
TI Anterior Lumbar Interbody Fusion Combined with Percutaneous Pedicle
   Screw Fixation for Degenerative Lumbar Instability: Minimum Four-Year
   Follow-up
SO TURKISH NEUROSURGERY
LA English
DT Article
DE Anterior lumbar interbody fusion (ALIF); Degenerative lumbar
   instability; Japanese Orthopaedic Association (JOA); Adjacent segmental
   degeneration (ASD)
ID ADJACENT SEGMENT DEGENERATION; GRADE-ISTHMIC-SPONDYLOLISTHESIS; SPINE
   SURGERY; DISC SPACE; MOTION; PRESSURE; HEIGHT
AB AIM: Our goal was to investigate the long-term results of anterior lumbar interbody fusion combined with percutaneous pedicle screw fixation for degenerative lumbar instability.
   MATERIAL and METHODS: Forty-seven patients that had undergone anterior lumbar interbody fusion combined with percutaneous pedicle screw fixation for degenerative lumbar instability at Tianjin Hospital between May 2003 and January 2007 were reviewed retrospectively. Radiographic results including the fusion rate, disc space height, segmental lordosis and whole lumbar lordosis were analyzed, and clinical outcomes were assessed using the Japanese Orthopaedic Association score.
   RESULTS: In 47 patients, no surgery-related neurological deficit or wound breakdown was observed and 45 patients obtained a solid fusion. The mean JOA score increased significantly (p<0.05) from 9.4 before surgery to 24.6 six months after surgery and 26.1 at final follow-up. The disc space height, segmental lordosis and whole lumbar lordosis increased significantly from pre-operative values to both six months post-operatively (p<0.05) and at the final follow up (p<0.05). Radiographic evidence of adjacent segmental degeneration was found in 14 patients (29.8%) and symptomatic adjacent segmental disease developed in 1 patient (2.1%).
   CONCLUSION: Anterior lumbar interbody fusion combined with percutaneous pedicle screws fixation in patients with degenerative lumbar instability results in good clinical and radiographic outcomes at long-term follow-up.
C1 [Tang, Shujie] Jinan Univ, Sch Med, Dept Tradit Chinese Med, Guangzhou, Guangdong, Peoples R China.
   [Rebholz, Brandon J.] Med Coll Wisconsin, Dept Orthopaed Surg, Milwaukee, WI 53226 USA.
   [Xu, Weiguo] Tianjin Hosp, Dept Orthopaed Surg, Tianjin, Peoples R China.
RP Tang, SJ (通讯作者)，Jinan Univ, Sch Med, Dept Tradit Chinese Med, Guangzhou, Guangdong, Peoples R China.
EM wkdd2009@hotmail.com
OI Tang, Shujie/0000-0001-5803-4420
CR Akamaru T, 2003, SPINE, V28, P1560, DOI 10.1097/00007632-200307150-00016
   Anderson DG, 2011, EUR SPINE J, V20, P1323, DOI 10.1007/s00586-011-1782-x
   Bae JS, 2010, NEUROSURGERY, V67, P1600, DOI 10.1227/NEU.0b013e3181f91697
   Chen CS, 2001, MED ENG PHYS, V23, P483
   Chen ZM, 2009, INT ORTHOP, V33, P197, DOI 10.1007/s00264-008-0531-1
   Christensen F B, 1996, Eur Spine J, V5, P293, DOI 10.1007/BF00304343
   DUPUIS PR, 1985, SPINE, V10, P262, DOI 10.1097/00007632-198504000-00015
   Gillet P, 2003, J SPINAL DISORD TECH, V16, P338, DOI 10.1097/00024720-200308000-00005
   Hsieh PC, 2007, J NEUROSURG-SPINE, V7, P379, DOI 10.3171/SPI-07/10/379
   Kawaguchi Y, 1996, SPINE, V21, P2683, DOI 10.1097/00007632-199611150-00019
   Kim JS, 2010, SPINE J, V10, P404, DOI 10.1016/j.spinee.2010.02.022
   Kim JS, 2009, J SPINAL DISORD TECH, V22, P114, DOI 10.1097/BSD.0b013e318169bff5
   Kim SB, 2009, CLIN ORTHOP SURG, V1, P207, DOI 10.4055/cios.2009.1.4.207
   Kumar MN, 2001, EUR SPINE J, V10, P314, DOI 10.1007/s005860000239
   Kuroki Hiroshi, 2002, J Orthop Sci, V7, P317, DOI 10.1007/s007760200054
   Lee CS, 2009, EUR SPINE J, V18, P1637, DOI 10.1007/s00586-009-1060-3
   Logroscino CA, 2011, EUR SPINE J, V20, P41, DOI 10.1007/s00586-011-1762-1
   LOGUIDICE VA, 1988, SPINE, V13, P366, DOI 10.1097/00007632-198803000-00027
   Maigne JY, 2003, SPINE, V28, P1327, DOI 10.1097/00007632-200306150-00019
   Min JH, 2008, J SPINAL DISORD TECH, V21, P305, DOI 10.1097/BSD.0b013e318142b960
   Ogawa H, 2009, ARCH ORTHOP TRAUM SU, V129, P873, DOI 10.1007/s00402-008-0725-4
   Sears William, 2005, Spine J, V5, P170, DOI 10.1016/j.spinee.2004.05.257
   Siepe CJ, 2009, SPINE, V34, P904, DOI 10.1097/BRS.0b013e31819966b0
   Styf JR, 1998, SPINE, V23, P354, DOI 10.1097/00007632-199802010-00014
   Umehara S, 2000, SPINE, V25, P1617, DOI 10.1097/00007632-200007010-00004
   Wang Rongmao, 2008, Zhongguo Xiu Fu Chong Jian Wai Ke Za Zhi, V22, P928
NR 26
TC 7
Z9 8
U1 0
U2 7
PU TURKISH NEUROSURGICAL SOC
PI BAHCELIEVLER
PA TASKENT CADDESI 13-4, BAHCELIEVLER, ANKARA 06500, TURKEY
SN 1019-5149
J9 TURK NEUROSURG
JI Turk. Neurosurg.
PD MAR
PY 2012
VL 22
IS 2
BP 156
EP 160
DI 10.5137/1019-5149.JTN.4214-11.1
PG 5
WC Clinical Neurology; Surgery
WE Science Citation Index Expanded (SCI-EXPANDED)
SC Neurosciences & Neurology; Surgery
GA 920ZF
UT WOS:000302447100004
PM 22437288
OA Bronze
DA 2022-11-02
ER

PT J
AU Johnson, MB
   Goldstein, L
   Thomas, SS
   Piatt, J
   Aiona, M
   Sussman, M
AF Johnson, MB
   Goldstein, L
   Thomas, SS
   Piatt, J
   Aiona, M
   Sussman, M
TI Spinal deformity after selective dorsal rhizotomy in ambulatory patients
   with cerebral palsy
SO JOURNAL OF PEDIATRIC ORTHOPAEDICS
LA English
DT Article
DE selective dorsal rhizotomy; spastic diplegia; spinal deformity; cerebral
   palsy; laminectomy; laminoplasty
ID POSTERIOR RHIZOTOMY; LUMBAR LAMINECTOMY; SPASTIC DIPLEGIA; COLUMN
   DEFORMITY; CHILDREN; SPONDYLOLISTHESIS; SCOLIOSIS; LORDOSIS;
   COMPLICATIONS; LAMINOPLASTY
AB Thirty-four patients with ambulatory spastic diplegia (ages 10-19.8 years) who were part of a prospective study of selective dorsal rhizotomy (SDR) had standardized radiographs before and after SDR. Follow-up ranged from 5 to 11.6 years after surgery. Two different surgical approaches were used: laminectomy (14 patients) and laminoplasty (20 patients). Radiographs were measured for coronal and sagittal balance. Thirty patients had a spinal deformity at long-term follow-up compared with 10 patients before surgery. Seventeen patients (50%) developed lumbar hyperlordosis greater than 60degrees. Six patients (18%) developed grade 1 spondylolisthesis, Scoliosis occurred de novo in eight patients (24%) and progressed by greater than 5degrees in two patients with preoperative scoliosis. No significant differences were found between laminoplasty and laminectomy patients. None of the patients have undergone any surgical intervention for spinal deformity. There was a higher incidence of spinal deformity after SDR than in normals and an historical control population, which warrants clinical and radiographic long-term follow-up.
C1 Royal Childrens Hosp, Dept Orthopaed, Parkville, Vic 3052, Australia.
   Sourasky Med Ctr, Dept Orthoped B, Tel Aviv, Israel.
   Shriners Hosp Children, Portland, OR 97201 USA.
   St Christophers Hosp Children, Neurosurg Sect, Philadelphia, PA USA.
RP Johnson, MB (通讯作者)，Royal Childrens Hosp, Dept Orthopaed, Flemington Rd, Parkville, Vic 3052, Australia.
EM michael_johnson@rch.org.au
OI Piatt, Joseph/0000-0002-9332-8376
CR ABBOTT R, 1993, NEUROSURGERY, V33, P851
   ABBOTT R, 1992, PEDIATR NEUROSURG, V18, P43, DOI 10.1159/000120640
   ABBOTT R, 1989, CHILD NERV SYST, V5, P337, DOI 10.1007/BF00271889
   Balmer G A, 1970, J Bone Joint Surg Br, V52, P134
   BERNHARDT M, 1989, SPINE, V14, P717, DOI 10.1097/00007632-198907000-00012
   BLECK EE, 1971, J BONE JOINT SURG AM, VA 53, P1468, DOI 10.2106/00004623-197153080-00002
   Buckon CE, 2002, ARCH PHYS MED REHAB, V83, P454, DOI 10.1053/apmr.2002.31202
   Cobb JR., 1948, INSTR COURSE LECT, V5, P261
   COBB MA, 1994, PEDIATR NEUROSURG, V21, P237, DOI 10.1159/000120842
   Crawford K, 1996, J PEDIATR ORTHOPED, V16, P336, DOI 10.1097/01241398-199605000-00008
   Engsberg JR, 2002, DEV MED CHILD NEUROL, V44, P220, DOI 10.1017/S0012162201001980
   Gooch JL, 1996, PEDIATR NEUROSURG, V25, P28, DOI 10.1159/000121092
   GREENE WB, 1991, J PEDIATR ORTHOPED, V16, P336
   HARADA T, 1993, J BONE JOINT SURG BR, V75, P534, DOI 10.1302/0301-620X.75B4.8331105
   HENNRIKUS WL, 1993, J PEDIATR ORTHOPED, V13, P37, DOI 10.1097/01241398-199301000-00008
   Hosalkar HS, 2002, J SPINAL DISORD TECH, V15, P79, DOI 10.1097/00024720-200202000-00016
   KANE WJ, 1977, CLIN ORTHOP RELAT R, P43
   McCarthy JJ, 2000, SPINE, V25, P211, DOI 10.1097/00007632-200001150-00011
   Mooney JF, 1999, CLIN ORTHOP RELAT R, P48
   MOONEY JF, 1994, DEV MED CHILD NEUR S, V20
   Papagelopoulos PJ, 1997, SPINE, V22, P442, DOI 10.1097/00007632-199702150-00019
   PARK TS, 1993, NEUROSURGERY, V33, P929
   PEACOCK WJ, 1987, PEDIATR NEUROSCI, V13, P61, DOI 10.1159/000120302
   PETER JC, 1990, CHILD NERV SYST, V6, P30, DOI 10.1007/BF00262263
   PETER JC, 1993, CHILD NERV SYST, V9, P285, DOI 10.1007/BF00306275
   PROPSTPROCTOR SL, 1983, J PEDIATR ORTHOPED, V3, P344, DOI 10.1097/01241398-198307000-00013
   RAIMONDI AJ, 1976, J NEUROSURG, V45, P555, DOI 10.3171/jns.1976.45.5.0555
   ROSENTHAL RK, 1974, DEV MED CHILD NEUROL, V16, P664
   SUK SI, 1989, SPINE, V14, P692, DOI 10.1097/00007632-198907000-00008
   TACHDJIA.MO, 1965, J BONE JOINT SURG AM, VA 47, P223, DOI 10.2106/00004623-196547020-00001
   Thomas SS, 1997, J PEDIATR ORTHOPED, V17, P387, DOI 10.1097/00004694-199705000-00021
   Turi M, 2000, J PEDIATR ORTHOPED, V20, P104
   WHITE AH, 1976, J BONE JOINT SURG AM, V58, P727
   YASUOKA S, 1982, J NEUROSURG, V57, P441, DOI 10.3171/jns.1982.57.4.0441
NR 34
TC 49
Z9 61
U1 0
U2 2
PU LIPPINCOTT WILLIAMS & WILKINS
PI PHILADELPHIA
PA TWO COMMERCE SQ, 2001 MARKET ST, PHILADELPHIA, PA 19103 USA
SN 0271-6798
EI 1539-2570
J9 J PEDIATR ORTHOPED
JI J. Pediatr. Orthop.
PD SEP-OCT
PY 2004
VL 24
IS 5
BP 529
EP 536
DI 10.1097/01241398-200409000-00013
PG 8
WC Orthopedics; Pediatrics
WE Science Citation Index Expanded (SCI-EXPANDED)
SC Orthopedics; Pediatrics
GA 849YA
UT WOS:000223576400013
PM 15308903
DA 2022-11-02
ER

PT J
AU Bellew, MP
   Bartholomew, BJ
AF Bellew, Michael P.
   Bartholomew, Bradley J.
TI Dramatic neurological recovery with delayed correction of traumatic
   lumbar spondyloptosis - Case report and review of the literature
SO JOURNAL OF NEUROSURGERY-SPINE
LA English
DT Article
DE spondyloptosis; spondylolisthesis; complete fracture-dislocation;
   trauma; lumbar spine
ID FRACTURE-DISLOCATION; LUMBOSACRAL JUNCTION; POSTERIOR DISLOCATION;
   SPINE; CLASSIFICATION; LAMINECTOMY
AB The authors describe a 36-year-old woman with traumatic lateral spondyloptosis at L-2 and complete cauda equina injury who experienced a remarkable recovery after delayed treatment. To the authors' knowledge, this is the first case of traumatic spondyloptosis at L2-3 described in the English literature. A review of previous cases of lumbar spondyloptosis suggests that the degree of anatomical injury found at surgery is a better predictor of patient outcome than fracture severity assessed radiologically. Concomitant multisystem injury is common with spine disruptions of this magnitude and may mask clinical neurological function. Even when delayed, operative decompression of these severe lesions should be considered because dramatic neurological recovery is possible.
C1 Indianapolis Neurosurg Grp, Dept Neurosurg, Indianapolis, IN 46202 USA.
   Tulane Univ, Dept Neurosurg, New Orleans, LA 70118 USA.
RP Bellew, MP (通讯作者)，Indianapolis Neurosurg Grp, Dept Neurosurg, 1801 N Senate Blvd,Suite 535, Indianapolis, IN 46202 USA.
EM mbellew@mac.com
CR ABDELFATTAH H, 1990, CLIN ORTHOP RELAT R, P140
   CHATANI K, 1994, SPINE, V19, P726, DOI 10.1097/00007632-199403001-00015
   Chavda D V, 1994, Orthop Rev, VSuppl, P25
   Chen WC, 1999, INT ORTHOP, V23, P355, DOI 10.1007/s002640050392
   COHN SL, 1989, SPINE, V14, P132, DOI 10.1097/00007632-198901000-00031
   DENIS F, 1992, SPINE, V17, P156, DOI 10.1097/00007632-199202000-00007
   DENIS F, 1983, SPINE, V8, P817, DOI 10.1097/00007632-198311000-00003
   Finkelstein JA, 1996, SPINE, V21, P378, DOI 10.1097/00007632-199602010-00025
   GERTZBEIN SD, 1990, J SPINAL DISORD, V3, P174
   HANLEY EN, 1993, J BONE JOINT SURG AM, V75A, P1695, DOI 10.2106/00004623-199311000-00016
   JACKSON RH, 1979, NEUROSURGERY, V5, P250, DOI 10.1227/00006123-197908000-00009
   Kalra M, 1997, INJURY, V28, P565, DOI 10.1016/S0020-1383(97)00116-2
   Kaplan SS, 1999, NEUROSURGERY, V44, P1134, DOI 10.1097/00006123-199905000-00117
   LANDAU B, 1968, J NEUROSURG, V28, P257, DOI 10.3171/jns.1968.28.3.0257
   Maynard FM, 1997, SPINAL CORD, V35, P266, DOI 10.1038/sj.sc.3100432
   Meneghini RM, 2003, J BONE JOINT SURG AM, V85A, P346, DOI 10.2106/00004623-200302000-00026
   Meyerding HW, 1938, J AMER MED ASSOC, V111, P1971, DOI 10.1001/jama.1938.02790480001001
   NEUGEBAUER FL, 1976, CLIN ORTHOP RELAT R, P4
   Neugebauer FL, 1882, ARCH GYNAKOL, V20, P133
   RAMAMURTHI B, 1983, SURG NEUROL, V20, P414, DOI 10.1016/0090-3019(83)90012-5
   STANGER JK, 1947, J BONE JOINT SURG, V29, P107
   SUOMALAINEN O, 1984, ACTA ORTHOP SCAND, V55, P466, DOI 10.3109/17453678408992396
   Thongtrangan Issada, 2004, Neurosurg Focus, V16, pe6
   VANSAVAGE JG, 1992, J TRAUMA, V33, P779, DOI 10.1097/00005373-199211000-00033
   WILTSE LL, 1976, CLIN ORTHOP RELAT R, V117, P23
NR 25
TC 16
Z9 16
U1 0
U2 1
PU AMER ASSOC NEUROLOGICAL SURGEONS
PI ROLLING MEADOWS
PA 5550 MEADOWBROOK DRIVE, ROLLING MEADOWS, IL 60008 USA
SN 1547-5654
EI 1547-5646
J9 J NEUROSURG-SPINE
JI J. Neurosurg.-Spine
PD JUN
PY 2007
VL 6
IS 6
BP 606
EP 610
DI 10.3171/spi.2007.6.6.16
PG 5
WC Clinical Neurology; Surgery
WE Science Citation Index Expanded (SCI-EXPANDED)
SC Neurosciences & Neurology; Surgery
GA 173TE
UT WOS:000246894600016
PM 17561754
DA 2022-11-02
ER

PT J
AU Saint-Louis, LA
AF Saint-Louis, LA
TI Lumbar spinal stenosis assessment with computed tomography, magnetic
   resonance imaging, and myelography
SO CLINICAL ORTHOPAEDICS AND RELATED RESEARCH
LA English
DT Article
ID HERNIATED NUCLEUS PULPOSUS; CT; MR; DIAGNOSIS; CYST
AB Degenerative spinal stenosis of the lumbar spine is caused by many factors, some of which include: disc herniation, ligamentum flavum and facet hypertrophy, spondylolisthesis, and compression fracture. Most often the stenosis is caused by a combination of these factors. The imaging modalities in routine use to evaluate these conditions are computed tomography, magnetic resonance imaging and computed tomography-myelogram. They each have their advantages and disadvantages although any one of these modalities can adequately diagnose lumbar stenosis. The overall accuracy rate of computed tomography, magnetic resonance imaging, and computed tomography-myelogram has been reported to be similar and even complimentary. It is recommended that the least invasive modality be performed first. Magnetic resonance imaging should be the first choice because it does not require ionizing radiation or contrast injection. The aim of the current study is to present the common causes of lumbar stenosis. Where appropriate, each case is shown with images from each modality so that their similarities and differences can be highlighted.
C1 Corinthian Diagnost Radiol, New York, NY USA.
RP Saint-Louis, LA (通讯作者)，345 E 37th St,Suite 204, New York, NY 10016 USA.
CR Antoniadis G, 1997, NERVENARZT, V68, P515, DOI 10.1007/s001150050155
   ARNOLDI CC, 1976, CLIN ORTHOP RELAT R, P4
   BAUM JA, 1986, SPINE, V11, P487, DOI 10.1097/00007632-198606000-00018
   BISCHOFF RJ, 1993, J SPINAL DISORD, V6, P289, DOI 10.1097/00002517-199306040-00002
   Danielson BI, 1998, ACTA RADIOL, V39, P604, DOI 10.3109/02841859809175484
   JACKSON RP, 1989, SPINE, V14, P1362, DOI 10.1097/00007632-198912000-00013
   JENKINS JR, 1999, MAGN RESON IMAGING C, V7, P493
   KIRKALDYWILLIS WH, 1974, CLIN ORTHOP RELAT R, P30
   Mahallati H, 1999, AM J NEURORADIOL, V20, P1166
   MODIC MT, 1986, AM J ROENTGENOL, V147, P757, DOI 10.2214/ajr.147.4.757
   Nowicki BH, 1996, AM J NEURORADIOL, V17, P1605
   Pedersen B, 1993, Ugeskr Laeger, V155, P1358
   RAUSCHNING W, 1985, MULTIPLANAR CT SPINE, P33
   ROTHMAN SLG, 1984, AM J NEURORADIOL, V5, P81
   Sasaki K, 1995, Eur Spine J, V4, P71, DOI 10.1007/BF00278915
   SCAPINELLI R, 1994, J BONE JOINT SURG BR, V76B, P163, DOI 10.1302/0301-620X.76B1.8300668
   Shafaie FF, 1999, SPINE, V24, P1781, DOI 10.1097/00007632-199909010-00006
   WEISZ GM, 1986, ARCH ORTHOP TRAUM SU, V106, P57, DOI 10.1007/BF00435654
   WEISZ GM, 1983, CLIN ORTHOP RELAT R, P134
NR 19
TC 36
Z9 39
U1 0
U2 1
PU LIPPINCOTT WILLIAMS & WILKINS
PI PHILADELPHIA
PA 530 WALNUT ST, PHILADELPHIA, PA 19106-3621 USA
SN 0009-921X
J9 CLIN ORTHOP RELAT R
JI Clin. Orthop. Rel. Res.
PD MAR
PY 2001
IS 384
BP 122
EP 136
PG 15
WC Orthopedics; Surgery
WE Science Citation Index Expanded (SCI-EXPANDED)
SC Orthopedics; Surgery
GA 407MK
UT WOS:000167275200015
PM 11249157
DA 2022-11-02
ER

PT J
AU Alentado, VJ
   Caldwell, S
   Gould, HP
   Steinmetz, MP
   Benzel, EC
   Mroz, TE
AF Alentado, Vincent J.
   Caldwell, Stephanie
   Gould, Heath P.
   Steinmetz, Michael P.
   Benzel, Edward C.
   Mroz, Thomas E.
TI Independent predictors of a clinically significant improvement after
   lumbar fusion surgery
SO SPINE JOURNAL
LA English
DT Article
DE Depression; Lumbar fusion; Minimum clinically important difference;
   Outcomes; Quality of life; Spondylolisthesis
ID LOW-BACK-PAIN; IMPORTANT DIFFERENCE; PATIENT OUTCOMES; INTERBODY FUSION;
   SPINAL STENOSIS; HEALTH STATE; DISABILITY; DEPRESSION; UTILITY; SCORES
AB BACKGROUND CONTEXT: Multiple studies have determined minimum clinically important difference (MCID) thresholds for EuroQOL-5 Dimensions (EQ-5D) scores in lumbar fusion patients. However, a comprehensive understanding of predictors for a clinically significant improvement (CSI) postoperatively does not exist.
   PURPOSE: To determine medical, radiographic, and surgical predictors for obtaining a CSI following lumbar fusion surgery.
   STUDY DESIGN: This is a retrospective review of patients who underwent instrumented lumbar fusion.
   PATIENT SAMPLE: We included patients who underwent lumbar fusion for any indication between 2008 and 2013.
   OUTCOME MEASURES: Outcome measures included preoperative and postoperative EQ-5D Index scores.
   MATERIALS AND METHODS: The medical records of patients who received a lumbar fusion for any indication were retrospectively reviewed to identify patient medical and surgical characteristics. Ablinded reviewer assessed radiographs for each patient to examine sagittal alignment following fusion. Multivariable logistic regression was used to model the achievement of a CSI based on two commonly cited MCID values.
   RESULTS: A total of 231 patients fit the inclusion criteria; 58% exceeded an MCID value for an EQ-5D score of 0.100, and 16% exceeded an MCID value of 0.390. Statistically significant independent predictors of not obtaining a CSI for an MCID threshold of 0.100 included a higher preoperative EQ-5D score (odds ratio [OR]=44.8) and L5-S1 fusion (OR=3.3). For an MCID value of 0.390, a higher preoperative EQ-5D score (OR=2,080.8) and a diagnosis of depression (OR=7.1) were predictive of not achieving a CSI, whereas spondylolisthesis (OR=4.1) was predictive of obtaining a CSI postoperatively. For both MCID values, patients who achieved a CSI had better postoperative quality of life (QOL) scores for all metrics measured, despite worse QOL scores preoperatively.
   CONCLUSIONS: This study is the first to use a combination of medical, surgical, and postoperative sagittal balance variables as determinants for the achievement of a CSI after lumbar fusion. The awareness of these predictors may allow for better patient selection and surgical approach to decrease the probability of acquiring a poor outcome postoperatively. (C) 2016 Elsevier Inc. All rights reserved.
C1 [Alentado, Vincent J.; Caldwell, Stephanie; Gould, Heath P.; Steinmetz, Michael P.; Benzel, Edward C.; Mroz, Thomas E.] Cleveland Clin, Ctr Spine Hlth, 9500 Euclid Ave,S-40, Cleveland, OH 44195 USA.
   [Caldwell, Stephanie; Gould, Heath P.] Case Western Reserve Univ, Sch Med, 10900 Euclid Ave, Cleveland, OH 44106 USA.
   [Steinmetz, Michael P.; Benzel, Edward C.; Mroz, Thomas E.] Cleveland Clin, Dept Neurol Surg, 9500 Euclid Ave,S-40, Cleveland, OH 44195 USA.
RP Mroz, TE (通讯作者)，Cleveland Clin, Dept Orthopaed & Neurol Surg, Ctr Spine Hlth, 9500 EuclidAve,S-40, Cleveland, OH 44195 USA.
EM mrozt@ccf.org
OI , Vincent/0000-0003-2405-5818
CR Aalto TJ, 2006, SPINE, V31, pE648, DOI 10.1097/01.brs.0000231727.88477.da
   Alentado VJ, 2016, SPINE, V41, P1167, DOI 10.1097/BRS.0000000000001493
   Brooks R, 1996, HEALTH POLICY, V37, P53, DOI 10.1016/0168-8510(96)00822-6
   Carreon LY, 2013, J NEUROSURG-SPINE, V18, P102, DOI 10.3171/2012.10.SPINE12727
   Carreon LY, 2009, SPINE, V34, P725, DOI 10.1097/BRS.0b013e318198cae4
   Carroll LJ, 2004, PAIN, V107, P134, DOI 10.1016/j.pain.2003.10.009
   Celestin J, 2009, PAIN MED, V10, P639, DOI 10.1111/j.1526-4637.2009.00632.x
   Falavigna A, 2009, SPINE, V34, P2596, DOI 10.1097/BRS.0b013e3181bac88a
   Glassman SD, 2009, SPINE J, V9, P13, DOI 10.1016/j.spinee.2008.08.011
   Hagg O, 2003, EUR SPINE J, V12, P12, DOI 10.1007/s00586-002-0464-0
   Jansson KA, 2009, J BONE JOINT SURG BR, V91B, P210, DOI 10.1302/0301-620X.91B2.21119
   Lawton CD, 2014, WORLD NEUROSURG, V81, P177, DOI 10.1016/j.wneu.2013.07.082
   Lubelski D, 2014, GLOB SPINE J, V4, P245, DOI 10.1055/s-0034-1394123
   Lurie JD, 2008, J BONE JOINT SURG AM, V90A, P1811, DOI 10.2106/JBJS.G.00913
   Miller JA, 2015, SPINE J, V15, P58, DOI 10.1016/j.spinee.2014.06.020
   Parker SL, 2012, J NEUROSURG-SPINE, V16, P471, DOI 10.3171/2012.1.SPINE11842
   Parker SL, 2011, J NEUROSURG-SPINE, V14, P598, DOI 10.3171/2010.12.SPINE10472
   Schroeder GD, 2016, CLIN SPINE SURG, V29, P150, DOI 10.1097/BSD.0000000000000356
   TURNER JA, 1992, JAMA-J AM MED ASSOC, V268, P907, DOI 10.1001/jama.268.7.907
   WADDELL G, 1993, PAIN, V52, P157, DOI 10.1016/0304-3959(93)90127-B
   Walters SJ, 2005, QUAL LIFE RES, V14, P1523, DOI 10.1007/s11136-004-7713-0
   Wilson HD, 2008, MINIMUM CLIN IMPORTA
NR 22
TC 26
Z9 28
U1 0
U2 2
PU ELSEVIER SCIENCE INC
PI NEW YORK
PA 360 PARK AVE SOUTH, NEW YORK, NY 10010-1710 USA
SN 1529-9430
EI 1878-1632
J9 SPINE J
JI Spine Journal
PD FEB
PY 2017
VL 17
IS 2
BP 236
EP 243
DI 10.1016/j.spinee.2016.09.011
PG 8
WC Clinical Neurology; Orthopedics
WE Science Citation Index Expanded (SCI-EXPANDED)
SC Neurosciences & Neurology; Orthopedics
GA EO1IP
UT WOS:000396452300013
PM 27664340
DA 2022-11-02
ER

PT J
AU Kayser, R
AF Kayser, R.
TI Diagnosis of lumbar instability
SO MANUELLE MEDIZIN
LA German
DT Article
DE Musculoskeletal diseases; Spinal diseases; Chronic pain; Lumbosacral
   region; Back pain
ID DEGENERATIVE SPONDYLOLISTHESIS; SEGMENTAL INSTABILITY; STABILIZING
   SYSTEM; SPINAL INSTABILITY; VERTEBRAL MOTION; TROPISM; ROENTGENOGRAMS;
   ACCURACY
AB Segmental instability of the lumbar spine is responsible for local back pain with or without radiation into the lower extremities. While the secondary effects of segment degeneration with and without instability, such as spinal stenosis and gliding of the vertebral body caused by degeneration, are well investigated, there is unclarity in the early phase of developing segmental instability, particularly while a correlate image is (still) lacking. There are also controversial discussions regarding the definition and clinical significance of segmental instability of the lumbar spine. In addition, consistent recommendations for clinical and imaging-based diagnostic procedures are lacking. However, clinical experience from daily routine does exist. This article discusses clinical and imaging-based diagnostic procedures for lumbar instability, including interpretation and classification of findings in the context of manual medicine. An overview of the current state of discussions in the scientific literature is given.
C1 [Kayser, R.] MEDIAN Kliniken GmbH, MEDIAN Klin Wismar, Abt Orthopad, Ernst Scheel Str 28, D-23968 Wismar, Germany.
RP Kayser, R (通讯作者)，MEDIAN Kliniken GmbH, MEDIAN Klin Wismar, Abt Orthopad, Ernst Scheel Str 28, D-23968 Wismar, Germany.
EM ralph.kayser@median-kliniken.de
CR ASHTONMILLER JA, 1991, SEMIN SPINE SURG, V3, P136
   Bogduk N., 2000, KLIN ANATOMIE LENDEN
   Bohni U, 2015, STABILITAT INSTABILI, P35
   Bram J, 1998, ACTA RADIOL, V39, P18, DOI 10.3109/02841859809172143
   DELITTO A, 1995, PHYS THER, V75, P470, DOI 10.1093/ptj/75.6.470
   DUPUIS PR, 1985, SPINE, V10, P262, DOI 10.1097/00007632-198504000-00015
   DVORAK J, 1991, SPINE, V16, P943, DOI 10.1097/00007632-199108000-00014
   Esmailiejah Ali A, 2018, Surg Neurol Int, V9, P17, DOI 10.4103/sni.sni_359_17
   Feipel V, 1999, INT ORTHOP, V23, P205, DOI 10.1007/s002640050351
   Ferrari S, 2015, CHIROPR MAN THER, V23, DOI 10.1186/s12998-015-0058-7
   Fritz JM, 2005, EUR SPINE J, V14, P743, DOI 10.1007/s00586-004-0803-4
   FRYMOYER JW, 1979, J BIOMECH, V12, P165, DOI 10.1016/0021-9290(79)90155-6
   Gao F, 2012, J SPINAL DISORD TECH, V25, pE18, DOI 10.1097/BSD.0b013e31823972d4
   Grogan J, 1997, AM J NEURORADIOL, V18, P1325
   Hayes MA, 1989, ROENTGENOGRAPHIC EVA, P327
   Jayakumar P, 2006, SPINE, V31, pE298, DOI 10.1097/01.brs.0000216602.98524.07
   KAHANOVITZ N, 1991, DIAGNOSIS TREATMENT
   KALEBO P, 1990, SPINE, V15, P351
   Kasai Y, 2006, PHYS THER, V86, P1661, DOI 10.2522/ptj.20050281
   Kayser R, 2010, ORTHOPADE, V39, P217, DOI 10.1007/s00132-009-1561-0
   Kayser R, 2006, EXPT UNTERSUCHUNGEN
   Kirkaldy-Willis WH, 1988, MANAGING LOW BACK PA
   KIRKALDYWILLIS WH, 1982, CLIN ORTHOP RELAT R, P110
   Lattig F, 2012, EUR SPINE J, V21, P276, DOI 10.1007/s00586-011-1993-1
   Michelini Giulia, 2018, Acta Biomed, V89, P89, DOI 10.23750/abm.v89i1-S.7012
   MODIC MT, 1988, RADIOLOGY, V168, P177, DOI 10.1148/radiology.168.1.3289089
   Ogon M, 1997, SPINE, V22, P2841, DOI 10.1097/00007632-199712150-00007
   PANJABI MM, 1992, J SPINAL DISORD, V5, P383, DOI 10.1097/00002517-199212000-00001
   Panjabi MM, 1990, CLIN BIOMECHANICS SP, P342
   POPE MH, 1977, ORTHOP CLIN N AM, V8, P155
   Ramhmdani S, 2019, WORLD NEUROSURG, V122, pE1059, DOI 10.1016/j.wneu.2018.10.228
   Rathod AK, 2019, J CRANIOVERTEBRAL JU, V10, P33, DOI 10.4103/jcvjs.JCVJS_5_19
   ROLANDER SD, 1966, ACTA ORTHOP SCAND, VS, P1
   Ryang MY, 2017, MANAG WIRBELSAULE, V01, P101, DOI [10.1055/s-0043-105504, DOI 10.1055/S-0043-105504]
   Samartzis D, 2016, GLOB SPINE J, V6, P414, DOI 10.1055/s-0035-1564417
   Schild-Rudloff K, 2016, WIRBELSAULE, P95
   SHAFFER WO, 1990, SPINE, V15, P741, DOI 10.1097/00007632-199008010-00003
   Tarantino U, 2013, J ORTHOP TRAUMATOL, V14, P15, DOI 10.1007/s10195-012-0213-z
   White A, 1990, CLIN BIOMECH, V2nd, P1
   WOOD KB, 1994, SPINE, V19, P1697, DOI 10.1097/00007632-199408000-00008
   Yoshiiwa T, 2016, ASIAN SPINE J, V10, P1132, DOI 10.4184/asj.2016.10.6.1132
NR 41
TC 0
Z9 0
U1 1
U2 9
PU SPRINGER HEIDELBERG
PI HEIDELBERG
PA TIERGARTENSTRASSE 17, D-69121 HEIDELBERG, GERMANY
SN 0025-2514
EI 1433-0466
J9 MAN MED
JI Man. Med.
PD DEC
PY 2019
VL 57
IS 6
SI SI
BP 391
EP 398
DI 10.1007/s00337-019-00607-y
EA OCT 2019
PG 8
WC Rehabilitation
WE Emerging Sources Citation Index (ESCI)
SC Rehabilitation
GA JR5IL
UT WOS:000489933900001
DA 2022-11-02
ER

PT J
AU Kalbarczyk, A
   Lukes, A
   Seiler, RW
AF Kalbarczyk, A
   Lukes, A
   Seiler, RW
TI Surgical treatment of lumbar spinal stenosis in the elderly
SO ACTA NEUROCHIRURGICA
LA English
DT Article
DE lumbar spine; spinal stenosis; therapy; age; elderly
ID CLINICAL CORRELATIONS; SURGERY; LAMINECTOMY; DECOMPRESSION;
   SPONDYLOLISTHESIS; INTERVENTION; MANAGEMENT; PATIENT
AB 148 elderly patients, aged 70 years or more, diagnosed as having lumbar spinal stenosis, were operated upon at our institution during 1983 to 1995. Totally 161 operative procedures were performed. We analysed retrospectively the results of the surgical treatment.
   The most frequently performed procedure was multisegmental laminectomy, in 32% interlaminar fenestration and laminotomy were done. In 9 cases fusion was indicated, two of them being secondary operations. The mean hospital stay was 11 days. The morbidity was 6%, and there was one fatality (0.6%). The outcome was determined according to the six-grade classification proposed by Pappas and Sonntag [25]. Overall, in 91% of cases satisfactory-to-excellent result could be achieved.
   We conclude, that in elderly patients with symptomatic lumbar spinal stenosis, with no evidence of instability, decompressive surgery without stabilisation can be done in the majority of patients with low morbidity and high expectation of clinical improvement.
C1 Inselspital Bern, Dept Neurosurg, CH-3010 Bern, Switzerland.
RP Kalbarczyk, A (通讯作者)，Inselspital Bern, Dept Neurosurg, CH-3010 Bern, Switzerland.
CR AEBI M, 1987, THER UMSCH, V44, P810
   ARYANPUR J, 1990, NEUROSURGERY, V26, P429, DOI 10.1227/00006123-199003000-00009
   Benini A, 1992, Schweiz Rundsch Med Prax, V81, P395
   CAPUTY AJ, 1992, J NEUROSURG, V77, P669, DOI 10.3171/jns.1992.77.5.0669
   CASPAR W, 1994, ACTA NEUROCHIR, V131, P130, DOI 10.1007/BF01401463
   CIRIC I, 1980, J NEUROSURG, V53, P433, DOI 10.3171/jns.1980.53.4.0433
   CIRICILLO SF, 1993, WESTERN J MED, V158, P171
   FAST A, 1985, ARCH PHYS MED REHAB, V66, P149
   GANZ JC, 1990, J NEUROSURG, V72, P71, DOI 10.3171/jns.1990.72.1.0071
   GRABIAS S, 1980, J BONE JOINT SURG AM, V62, P308, DOI 10.2106/00004623-198062020-00023
   HALL S, 1985, ANN INTERN MED, V103, P271, DOI 10.7326/0003-4819-103-2-271
   HERNO A, 1993, SPINE, V18, P1471
   HERNO A, 1993, SCAND J REHABIL MED, V25, P167
   HERRON LD, 1991, J SPINAL DISORD, V4, P26
   HOOD SA, 1983, ISRAEL J MED SCI, V19, P169
   JOHNSSON KE, 1986, SPINE, V11, P107, DOI 10.1097/00007632-198603000-00001
   JOHNSSON KE, 1991, SPINE, V16, P615, DOI 10.1097/00007632-199106000-00003
   JONSSON B, 1994, SPINE, V19, P1431
   LAZARO L, 1994, GERIATRICS, V49, P48
   MARKWALDER TM, 1993, ACTA NEUROCHIR, V120, P136, DOI 10.1007/BF02112032
   MAUERSBERGER W, 1989, NEUROSURG REV, V12, P291, DOI 10.1007/BF01780842
   NASCA RJ, 1989, SPINE, V14, P451, DOI 10.1097/00007632-198904000-00023
   NASCA RJ, 1987, SPINE, V12, P809, DOI 10.1097/00007632-198710000-00019
   ONEL D, 1993, SPINE, V18, P291, DOI 10.1097/00007632-199302000-00020
   PAPPAS CTE, 1994, NEUROSURG QUART, V4, P102
   QUIGLEY MR, 1992, NEUROSURGERY, V30, P672
   SANDERSON PL, 1993, J BONE JOINT SURG BR, V75, P393, DOI 10.1302/0301-620X.75B3.8496206
   SHENKIN HA, 1979, J NEUROSURG, V50, P45, DOI 10.3171/jns.1979.50.1.0045
   SILVERS HR, 1993, J NEUROSURG, V78, P695, DOI 10.3171/jns.1993.78.5.0695
   TUITE GF, 1994, J NEUROSURG, V81, P699, DOI 10.3171/jns.1994.81.5.0699
   TUITE GF, 1994, J NEUROSURG, V81, P707, DOI 10.3171/jns.1994.81.5.0707
   TURNER JA, 1992, JAMA-J AM MED ASSOC, V268, P907, DOI 10.1001/jama.268.7.907
   TURNER JA, 1992, SPINE, V17, P1, DOI 10.1097/00007632-199201000-00001
NR 33
TC 35
Z9 40
U1 0
U2 5
PU SPRINGER-VERLAG WIEN
PI VIENNA
PA SACHSENPLATZ 4-6, PO BOX 89, A-1201 VIENNA, AUSTRIA
SN 0001-6268
J9 ACTA NEUROCHIR
JI Acta Neurochir.
PY 1998
VL 140
IS 7
BP 637
EP 641
DI 10.1007/s007010050155
PG 5
WC Clinical Neurology; Surgery
WE Science Citation Index Expanded (SCI-EXPANDED)
SC Neurosciences & Neurology; Surgery
GA 113CZ
UT WOS:000075533400001
PM 9781274
DA 2022-11-02
ER

PT J
AU Steinberg, EL
   Luger, E
   Arbel, R
   Menachem, A
   Dekel, S
AF Steinberg, EL
   Luger, E
   Arbel, R
   Menachem, A
   Dekel, S
TI A comparative roentgenographic analysis of the lumbar spine in male army
   recruits with and without lower back pain
SO CLINICAL RADIOLOGY
LA English
DT Article
DE lower back pain; spinal canal; spine abnormalities
AB AIM: To determine whether there is an association between lumbar spine radiographic findings and reported current and/or past lower back pain (LBP).
   MATERIALS AND METHODS: Four hundred and sixty-four age-matched (mean age 18 years +/-2 months) consecutive male army recruits were examined. Half of them had a history of episodes of LBP. An orthopaedic evaluation (including radiographs of the lumbar spine) is part of the routine medical examination for all military recruits. Two senior orthopaedic surgeons and one radiologist who performed the morphological measurements assessed the radiographs.
   RESULTS: We found an increased frequency of right-sided scoliosis, lumbar lordosis, sacral lumbarization, wedge vertebra, bilateral spondylolysis of L5 and/or a sagittal diameter of less than 12 mm among the recruits with LBP. No such association was found with spina bifida, left-sided scoliosis, hemi-lumbarization, sacralization and hemi-sacralization, Schmorl's nodules or mild degenerative changes.
   CONCLUSION: Given that radiographic screening shows that LBP is more common in those with spinal deformity it may be a reasonable means of predicting which individuals are more likely to develop LBP.
C1 Tel Aviv Univ, Sackler Fac Med, Tel Aviv Sourasky Med Ctr, Dept Orthopaed Surg B, IL-64239 Tel Aviv, Israel.
RP Steinberg, EL (通讯作者)，Tel Aviv Univ, Sackler Fac Med, Tel Aviv Sourasky Med Ctr, Dept Orthopaed Surg B, 6 Weizman St, IL-64239 Tel Aviv, Israel.
EM eli_st@netvision.net.il
CR ALLEN ML, 1950, AM J SURG, V80, P762, DOI 10.1016/0002-9610(50)90604-0
   AVRAHAMI E, 1994, SPINE, V19, P12, DOI 10.1097/00007632-199401000-00003
   BELL GR, 1992, SPINE
   COBB JR, 1948, AAOS INSTR COURS LEC
   EISENSTEIN S, 1976, CLIN ORTHOP RELAT R, P42
   EPSTEIN JA, 1984, SPINE, V9, P427, DOI 10.1097/00007632-198405000-00019
   FAHRNI W H, 1965, J Bone Joint Surg Br, V47, P552
   FRYMOYER JW, 1984, J BONE JOINT SURG AM, V66A, P1048, DOI 10.2106/00004623-198466070-00011
   FULLENLOVE TM, 1957, RADIOLOGY, V68, P572, DOI 10.1148/68.4.572
   GILLESPIE HW, 1949, BRIT J RADIOL, V22, P270, DOI 10.1259/0007-1285-22-257-270
   HORAL J, 1969, ACTA ORTHOP SCANDI S, V118, P107
   Inaoka M, 2000, ARCH ORTHOP TRAUM SU, V120, P380, DOI 10.1007/PL00013766
   NACHEMSON A, 1975, Rheumatology and Rehabilitation, V14, P129
   NASH CL, 1969, J BONE JOINT SURG AM, VA 51, P223, DOI 10.2106/00004623-196951020-00002
   ROULLEAU J, 1980, NARROW LUMBAR CANAL, P11
   SPLITHOFF CA, 1953, JAMA-J AM MED ASSOC, V152, P1610, DOI 10.1001/jama.1953.03690170024008
   TOGERSON WR, 1976, J BONE JOINT SURG AM, V58, P850
   vanTulder MW, 1997, SPINE, V22, P427, DOI 10.1097/00007632-199702150-00015
   WITT I, 1984, SPINE, V9, P298, DOI 10.1097/00007632-198404000-00014
NR 19
TC 26
Z9 28
U1 0
U2 5
PU W B SAUNDERS CO LTD
PI LONDON
PA 32 JAMESTOWN RD, LONDON NW1 7BY, ENGLAND
SN 0009-9260
EI 1365-229X
J9 CLIN RADIOL
JI Clin. Radiol.
PD DEC
PY 2003
VL 58
IS 12
BP 985
EP 989
DI 10.1016/S0009-9260(03)00296-4
PG 5
WC Radiology, Nuclear Medicine & Medical Imaging
WE Science Citation Index Expanded (SCI-EXPANDED)
SC Radiology, Nuclear Medicine & Medical Imaging
GA 753UD
UT WOS:000187248200011
PM 14654032
DA 2022-11-02
ER

PT B
AU Perez-Cruet, MJ
   Mimran, RI
   Jacob, RP
   Fessler, RG
AF Perez-Cruet, Mick J.
   Mimran, Ronnie I.
   Jacob, R. Patrick
   Fessler, Richard G.
BA PerezCruet, MJ
   Fessler, RG
   Wang, MY
BF PerezCruet, MJ
   Fessler, RG
   Wang, MY
TI Minimally Invasive Laminectomy for Lumbar Stenosis
SO ANATOMIC APPROACH TO MINIMALLY INVASIVE SPINE SURGERY, 2ND EDITION
LA English
DT Article; Book Chapter
DE spinal stenosis; lumbar; neurogenic claudication; laminectomy; in situ
   fusion; local bone harvest; minimally invasive
ID SPINAL-CANAL STENOSIS; BILATERAL-DECOMPRESSION; UNILATERAL APPROACH;
   DEGENERATIVE SPONDYLOLISTHESIS; INTERLAMINAR-DECOMPRESSION;
   CLINICAL-OUTCOMES; SURGERY; LAMINOTOMY; COMPLICATIONS; FUSION
AB Lumbar spinal stenosis is the most common spinal pathology that a surgeon treats. Knowing how to treat this common condition with a minimally invasive approach can result in marked improvements in patient outcomes and surgical cost. This chapter will review what we believe to be the most effective way of treating lumbar spinal stenosis. The chapter will also review some of the latest techniques and technology so that a direct approach to decompression of the neural elements can be performed while maintaining much of the normal anatomy of the spine. Our clinical outcomes using this technique have resulted in fast recoveries and reduced cost, and have minimized the incidence of recurrent stenosis and need for additional surgery. In addition, this technique results in minimal scar formation at the surgical site, ultimately leading to improved outcomes for our patients.
C1 [Perez-Cruet, Mick J.] Oakland Univ, William Beaumont Sch Med, Dept Neurosurg, Royal Oak, MI 48067 USA.
   [Mimran, Ronnie I.] Pacific Brain & Spine Med Grp, Danville, CA USA.
   [Jacob, R. Patrick] Univ Florida, Dept Neurosurg, Spine Surg, Gainesville, FL USA.
   [Fessler, Richard G.] Rush Univ, Med Ctr, Dept Neurosurg, Chicago, IL 60612 USA.
RP Perez-Cruet, MJ (通讯作者)，Oakland Univ, William Beaumont Sch Med, Dept Neurosurg, Royal Oak, MI 48067 USA.
CR Alimi M, 2015, J NEUROSURG-SPINE, V22, P339, DOI 10.3171/2014.11.SPINE13597
   Allen RT, 2010, SPINE, V35, pS375, DOI 10.1097/BRS.0b013e31820238d9
   Ang CL, 2015, SPINE J, V15, P1705, DOI 10.1016/j.spinee.2013.07.461
   Arai Y, 2014, SPINE, V39, P332, DOI 10.1097/BRS.0000000000000136
   ARYANPUR J, 1990, NEUROSURGERY, V26, P429, DOI 10.1227/00006123-199003000-00009
   Ciol MA, 1996, J AM GERIATR SOC, V44, P285, DOI 10.1111/j.1532-5415.1996.tb00915.x
   Dangelmajer S, 2014, NEUROSURG FOCUS, V36, DOI 10.3171/2014.3.FOCUS144
   Deer T, 2012, PAIN MANAG, V2, P457, DOI [10.2217/PMT.12.37, 10.2217/pmt.12.37]
   Ee WWG, 2014, CLIN ORTHOP RELAT R, V472, P1718, DOI 10.1007/s11999-013-3158-5
   Guiot BH, 2002, SPINE, V27, P432, DOI 10.1097/00007632-200202150-00021
   Hofstetter CP, 2015, WORLD J ORTHOP, V6, P190, DOI 10.5312/wjo.v6.i2.190
   Hussain NS, 2016, CUREUS, V8, DOI 10.7759/cureus.628
   Hussain NS, 2011, NEUROSURG FOCUS, V31, DOI 10.3171/2011.8.FOCUS11165
   Issack PS, 2012, J AM ACAD ORTHOP SUR, V20, P527, DOI 10.5435/JAAOS-20-08-527
   Jang JW, 2016, CLIN SPINE SURG, V29, P268, DOI 10.1097/BSD.0b013e31827566a8
   Johans SJ, 2015, J NEUROSURG SCI, V59, P37
   Katz JN, 1996, SPINE, V21, P92, DOI 10.1097/00007632-199601010-00022
   Khoo LT, 2002, NEUROSURGERY, V51, pS146, DOI 10.1227/01.NEU.0000031220.75770.29
   Komp M, 2015, PAIN PHYSICIAN, V18, P61
   Kshettry VR, 2015, WORLD NEUROSURG, V83, P311, DOI 10.1016/j.wneu.2014.03.004
   LIN PM, 1982, NEUROSURGERY, V11, P546, DOI 10.1227/00006123-198210000-00018
   Lingreen R, 2010, PAIN PHYSICIAN, V13, P555
   Lonne G, 2015, SPINE, V40, P77, DOI 10.1097/BRS.0000000000000691
   Minamide A, 2013, J NEUROSURG-SPINE, V19, P664, DOI 10.3171/2013.8.SPINE13125
   Mobbs RJ, 2014, J NEUROSURG-SPINE, V21, P179, DOI 10.3171/2014.4.SPINE13420
   Musluman AM, 2012, J NEUROSURG-SPINE, V16, P68, DOI 10.3171/2011.7.SPINE11222
   Nomura H, 2014, J NEUROSURG-SPINE, V21, P187, DOI 10.3171/2014.4.SPINE1373
   Nomura K, 2012, GLOB SPINE J, V2, P87, DOI 10.1055/s-0032-1319774
   Park CK, 2000, ANESTH ANALG, V91, P552, DOI 10.1213/00000539-200009000-00009
   Parker SL, 2013, J SPINAL DISORD TECH, V26, P42, DOI 10.1097/BSD.0b013e318232313d
   Payer M, 2011, ACTA NEUROCHIR, V153, P1455, DOI 10.1007/s00701-011-1023-4
   Perez-Cruet MJ, 2014, SPINE, V39, pE191, DOI 10.1097/BRS.0000000000000078
   Perez-Cruet MJ, 2015, AM ASS NEUR SURG M W
   Perez-Cruet MJ, 2014, C NEUR SURG M BOST M
   POSTACCHINI F, 1993, J BONE JOINT SURG BR, V75, P386, DOI 10.1302/0301-620X.75B3.8496205
   Samartzis D, 2007, ORTHOP CLIN N AM, V38, P305, DOI 10.1016/j.ocl.2007.04.006
   Smorgick Y, 2013, SPINE, V38, P797, DOI 10.1097/BRS.0b013e31827db30f
   Snyder LA, 2014, BIOMED RES INT, V2014, DOI 10.1155/2014/293582
   Song D, 2011, SPINE, V36, pE1753, DOI 10.1097/BRS.0b013e31821bc840
   Stadler JA, 2014, NEUROSURG CLIN N AM, V25, P233, DOI 10.1016/j.nec.2013.12.003
   TURNER JA, 1992, SPINE, V17, P1, DOI 10.1097/00007632-199201000-00001
   Usman M, 2013, JCPSP-J COLL PHYSICI, V23, P852, DOI 12.2013/JCPSP.852856
   Wada K, 2010, MINIM INVAS NEUROSUR, V53, P65, DOI 10.1055/s-0030-1247559
   Wong WHM, 2012, CLIN J PAIN, V28, P534, DOI 10.1097/AJP.0b013e31823aaa9d
   YOUNG S, 1988, NEUROSURGERY, V23, P628, DOI 10.1227/00006123-198811000-00014
NR 45
TC 0
Z9 0
U1 0
U2 0
PU GEORG THIEME VERLAG
PI STUTTGART 30
PA RUDIGERSTR 14, W-7000 STUTTGART 30, GERMANY
BN 978-1-62623-933-3; 978-1-62623-643-1
PY 2019
BP 340
EP 361
D2 10.1055/b-005-145242
PG 22
WC Orthopedics
WE Book Citation Index– Science (BKCI-S)
SC Orthopedics
GA BO7FE
UT WOS:000523970300036
DA 2022-11-02
ER

PT J
AU Endo, K
   Suzuki, H
   Nishimura, H
   Tanaka, H
   Shishido, T
   Yamamoto, K
AF Endo, Kenji
   Suzuki, Hidekazu
   Nishimura, Hirosuke
   Tanaka, Hidetoshi
   Shishido, Takaaki
   Yamamoto, Kengo
TI Sagittal lumbar and pelvic alignment in the standing and sitting
   positions
SO JOURNAL OF ORTHOPAEDIC SCIENCE
LA English
DT Article
ID LOW-BACK-PAIN; SPINOPELVIC ALIGNMENT; PRESSURE MEASUREMENTS;
   RADIOGRAPHIC ANALYSIS; SPINAL ALIGNMENT; BALANCE; HIP; VOLUNTEERS;
   LORDOSIS; SPONDYLOLISTHESIS
AB The sitting position has become the most common posture in today's workplace. In relation to this position, kinematic analysis of the lumbar spine is helpful in understanding the causes of low back pain and its prevention.
   In this study, we investigated the relationship between sagittal lumbar alignment and pelvic alignment in the standing and sitting positions for 50 healthy adults. Lumbar lordotic angle (LLA), sacral slope (SS), pelvic tilt (PT), and pelvic incidence (PI) were measured on lateral lumbar spine standing and sitting radiographs.
   Regarding changes from the standing to sitting positions, average LLA, SS, and PT were -16.6A degrees (-49.8 %), -18.7A degrees (-50.3 %), and 18.3A degrees (284.8 %), respectively (P < 0.01). In the sitting position, lumbar lordosis was reduced and pelvic rotation became posterior.
   This study showed that LLA decreased by approximately 50 % and PT increased by approximately 25 % in the sitting position compared with the standing position. No significant gender differences were observed for LLA, SS, and PT in the standing position. In the sitting position, however, LLA and SS were markedly larger for women.
C1 [Endo, Kenji; Suzuki, Hidekazu; Nishimura, Hirosuke; Tanaka, Hidetoshi; Shishido, Takaaki; Yamamoto, Kengo] Tokyo Med Univ, Dept Orthoped Surg, Shinjuku Ku, Tokyo 1600023, Japan.
RP Endo, K (通讯作者)，Tokyo Med Univ, Dept Orthoped Surg, Shinjuku Ku, 6-7-1 Nishishinjuku, Tokyo 1600023, Japan.
EM kendo@tokyo-med.ac.jp
CR ANDERSSON G B J, 1979, Spine, V4, P52, DOI 10.1097/00007632-197901000-00009
   Astfalck RG, 2010, SPINE, V35, P1387, DOI 10.1097/BRS.0b013e3181bd3ea6
   Barrey C, 2007, NEUROSURGERY, V61, P981, DOI 10.1227/01.neu.0000303194.02921.30
   Callaghan JP, 2001, ERGONOMICS, V44, P280, DOI 10.1080/00140130118276
   De Carvalho DE, 2010, J MANIP PHYSIOL THER, V33, P48, DOI 10.1016/j.jmpt.2009.11.008
   Duval-Beaupere G, 2002, ST HEAL T, V88, P47
   Endo K, 2010, EUR SPINE J, V19, P435, DOI 10.1007/s00586-009-1240-1
   Epstein JA, 1998, SPINE, V23, P1923, DOI 10.1097/00007632-199809010-00026
   GELB DE, 1995, SPINE, V20, P1351, DOI 10.1097/00007632-199506000-00005
   Jackson RP, 1998, SPINE, V23, P1750, DOI 10.1097/00007632-199808150-00008
   JACKSON RP, 1994, SPINE, V19, P1611, DOI 10.1097/00007632-199407001-00010
   KEEGAN JJ, 1953, J BONE JOINT SURG AM, V35-A, P589, DOI 10.2106/00004623-195335030-00007
   Kobayashi T, 2004, SPINE, V29, P671, DOI 10.1097/01.BRS.0000115127.51758.A2
   Legaye J, 1998, Eur Spine J, V7, P99, DOI 10.1007/s005860050038
   Lord MJ, 1997, SPINE, V22, P2571, DOI 10.1097/00007632-199711010-00020
   NACHEMSON AL, 1981, SPINE, V6, P93, DOI 10.1097/00007632-198101000-00020
   OFFIERSKI CM, 1983, SPINE, V8, P316, DOI 10.1097/00007632-198304000-00014
   Okuda T, 2007, SPINE, V32, pE816, DOI 10.1097/BRS.0b013e31815ce695
   Philippot R, 2009, ORTHOP TRAUMATOL-SUR, V95, P70, DOI 10.1016/j.otsr.2008.01.001
   Suzuki H, 2010, EUR SPINE J, V19, P782, DOI 10.1007/s00586-010-1352-7
   TAKAHASHI K, 1995, SPINE, V20, P650, DOI 10.1097/00007632-199503150-00003
   Thiong JMM, 2004, SPINE, V29, P1642, DOI 10.1097/01.BRS.0000132312.78469.7B
   Vialle R, 2005, J BONE JOINT SURG AM, V87A, P260, DOI 10.2106/JBJS.D.02043
   WILTSE LL, 1983, J BONE JOINT SURG AM, V65, P768, DOI 10.2106/00004623-198365060-00007
   Yoshimoto H, 2005, SPINE, V30, P1650, DOI 10.1097/01.brs.0000169446.69758.fa
   Yoshio Masaharu, 2002, J Orthop Sci, V7, P199, DOI 10.1007/s007760200034
NR 26
TC 91
Z9 101
U1 2
U2 29
PU SPRINGER JAPAN KK
PI TOKYO
PA CHIYODA FIRST BLDG EAST, 3-8-1 NISHI-KANDA, CHIYODA-KU, TOKYO, 101-0065,
   JAPAN
SN 0949-2658
EI 1436-2023
J9 J ORTHOP SCI
JI J. Orthop. Sci.
PD NOV
PY 2012
VL 17
IS 6
BP 682
EP 686
DI 10.1007/s00776-012-0281-1
PG 5
WC Orthopedics
WE Science Citation Index Expanded (SCI-EXPANDED)
SC Orthopedics
GA 050SA
UT WOS:000312073100003
PM 22915074
DA 2022-11-02
ER

PT J
AU Zhao, YC
   Wang, HD
   Li, ZH
   Wang, ZW
   Huo, YC
   Yang, SD
   Ding, WY
AF Zhao, Yachao
   Wang, Haidong
   Li, Zhaohui
   Wang, Zhiwei
   Huo, Yachong
   Yang, Sidong
   Ding, Wenyuan
TI Lumbar Disk Degeneration in Female Patients with and without
   Ovariectomy: A Case-Control Study
SO WORLD NEUROSURGERY
LA English
DT Article
DE Key Estrogen; Intervertebral disk degeneration; Lumbar disk
   degeneration; Modified Pfirrmann grading system; Ovariectomy
ID ELDERLY CHINESE MEN; INTERVERTEBRAL DISC; SPONDYLOLISTHESIS; PREVALENCE;
   GENDER; MRI; OOPHORECTOMY; ASSOCIATION; PROGRESSION; ALENDRONATE
AB OBJECTIVE: We sought to provide clinical evidence of the potential influence of ovariectomy (OVX) on intervertebral disk degeneration. METHODS: We retrospectively reviewed patients with a history of OVX who visited our hospital for lower back pain. In addition, 60 age-matched patients without OVX were randomly selected as control subjects. Next, the following demographic data were recorded and compared among groups: age, body mass index, duration of OVX, history of smoking, alcohol use, hypertension, diabetes, cardiocerebrovascular disease, hyperlipemia, osteoporosis, and degenerative spondylolisthesis. Next, the severity of lumbar disk degeneration, evaluated by the modified Pfirrmann grading system, was compared between groups. Data analyses were performed with SPSS 20.0. software. RESULTS: A total of 15 OVX (unilateral, n = 10; bilateral, n = 5) patients were included with a mean age of 62.40 +/- 10.64. The average durations of OVX were 21.33 +/- 9.24 years. There existed no remarkable intergroup differences in the demographic data (P > 0.05). Overall, the average Pfirrmann grading scores from L1/2 to L5/S1 presented as L1/2 < L2/3 < L3/4 5 L5/S1 5 L4/5, with no marked differences between groups (P > 0.05). Nevertheless, OVX groups displayed a relatively higher score at each level than non-OVX group. Moreover, the scores from L3/4 to L5/S1 were higher in the bilateral OVX group relative to the unilateral OVX group while they were equal at L1/2 and L2/3. CONCLUSIONS: Our findings demonstrated that OVX contributed to the progression of lumbar disk degeneration to some extent, but it appeared to be a long-term event.
C1 [Zhao, Yachao; Wang, Haidong; Li, Zhaohui; Wang, Zhiwei; Huo, Yachong; Yang, Sidong; Ding, Wenyuan] Hebei Med Univ, Dept Spine Surg, Hosp 3, Shijiazhuang, Hebei, Peoples R China.
RP Ding, WY (通讯作者)，Hebei Med Univ, Dept Spine Surg, Hosp 3, Shijiazhuang, Hebei, Peoples R China.
EM wenyuanding@hebmu.edu.cn
RI Yang, Sidong/AAP-5389-2021; Zhao, Yachao/ABB-6854-2021
OI Yang, Sidong/0000-0003-2342-4714; 
FU National Natural Science Foundation of China [81871800]
FX This work was supported by the National Natural Science Foundation of
   China (grant 81871800). The funding source had no role in study design;
   collection, analysis and interpretation of data; writing of the report;
   and in the decision to submit the article for publication.
CR Baron YM, 2007, CLIMACTERIC, V10, P314, DOI 10.1030/136971460640
   Baron YM, 2005, HUM REPROD, V20, P3566, DOI 10.1093/humrep/dei251
   BEKSAC MS, 1983, INT J FERTIL, V28, P219
   Chen CH, 2018, DRUG DES DEV THER, V12, P3033, DOI 10.2147/DDDT.S170816
   de Schepper EIT, 2010, SPINE, V35, P531, DOI 10.1097/BRS.0b013e3181aa5b33
   Deng M, 2012, MAGN RESON IMAGING, V30, P683, DOI 10.1016/j.mri.2012.01.001
   Griffith JF, 2007, SPINE, V32, pE708, DOI 10.1097/BRS.0b013e31815a59a0
   He LC, 2014, EUR RADIOL, V24, P441, DOI 10.1007/s00330-013-3041-5
   IMADA K, 1995, J BONE JOINT SURG BR, V77B, P126, DOI 10.1302/0301-620X.77B1.7822369
   JIA H, 2016, SCI REP-UK, V6
   Jin LY, 2018, OXID MED CELL LONGEV, V2018, DOI 10.1155/2018/7890291
   Liu Q, 2019, SPINE, V44, pE510, DOI 10.1097/BRS.0000000000002904
   Liu S, 2018, ARTIF CELL NANOMED B, V46, P182, DOI 10.1080/21691401.2018.1453826
   Lou C, 2014, CLIMACTERIC, V17, P700, DOI 10.3109/13697137.2014.933409
   Lou C, 2017, MENOPAUSE, V24, P1136, DOI 10.1097/GME.0000000000000902
   Luo Y, 2015, EUR SPINE J, V24, P1691, DOI 10.1007/s00586-014-3611-5
   Luo Y, 2013, BONE, V55, P439, DOI 10.1016/j.bone.2013.03.002
   Marty-Poumarat C, 2012, EUR SPINE J, V21, P1127, DOI 10.1007/s00586-011-2048-3
   Nilsson S, 2011, CLIN PHARMACOL THER, V89, P44, DOI 10.1038/clpt.2010.226
   Park JH, 2017, BMJ OPEN, V7, DOI 10.1136/bmjopen-2017-018063
   Song HP, 2017, SPINE J, V17, P995, DOI 10.1016/j.spinee.2017.03.002
   Song XX, 2021, INFLAMMATION, V44, P506, DOI 10.1007/s10753-020-01347-1
   Srikanth VK, 2005, OSTEOARTHR CARTILAGE, V13, P769, DOI 10.1016/j.joca.2005.04.014
   Takatalo J, 2009, SPINE, V34, P1716, DOI 10.1097/BRS.0b013e3181ac5fec
   Tian FM, 2017, EXP THER MED, V13, P877, DOI 10.3892/etm.2017.4043
   Wang JQ, 2018, SPINE, V43, pE607, DOI 10.1097/BRS.0000000000002482
   Wang Y, 2009, OSTEOPOROSIS INT, V20, P1651, DOI 10.1007/s00198-009-0925-y
   Wang YXJ, 2011, OSTEOPOROSIS INT, V22, P91, DOI 10.1007/s00198-010-1200-y
   Wang YXJ, 2017, J ORTHOP TRANSL, V11, P39, DOI 10.1016/j.jot.2016.11.001
   Wang YXJ, 2016, SPINE, V41, P1096, DOI 10.1097/BRS.0000000000001507
   Xiao ZF, 2018, ARTHRITIS RES THER, V20, DOI 10.1186/s13075-018-1701-1
NR 31
TC 1
Z9 2
U1 1
U2 3
PU ELSEVIER SCIENCE INC
PI NEW YORK
PA STE 800, 230 PARK AVE, NEW YORK, NY 10169 USA
SN 1878-8750
EI 1878-8769
J9 WORLD NEUROSURG
JI World Neurosurg.
PD DEC
PY 2021
VL 156
BP 68
EP 75
DI 10.1016/j.wneu.2021.09.080
EA OCT 2021
PG 8
WC Clinical Neurology; Surgery
WE Science Citation Index Expanded (SCI-EXPANDED)
SC Neurosciences & Neurology; Surgery
GA WV2RP
UT WOS:000717085900001
PM 34571241
DA 2022-11-02
ER

PT J
AU Weinberg, DS
   Xie, KK
   Liu, RW
   Gebhart, JJ
   Gordon, ZL
AF Weinberg, Douglas S.
   Xie, Katherine K.
   Liu, Raymond W.
   Gebhart, Jeremy J.
   Gordon, Zachary L.
TI Increased Pelvic Incidence is Associated With a More Coronal Facet
   Orientation in the Lower Lumbar Spine A Cadaveric Study of 599 Lumbar
   Spines
SO SPINE
LA English
DT Article
DE facet angle; facet arthritis; lumbar facet; lumbar spine; pelvic
   incidence; sagittal balance
ID LONG-TERM OUTCOMES; JOINT OSTEOARTHRITIS; SPINOPELVIC BALANCE; LOAD
   TRANSMISSION; TROPISM; SPONDYLOLISTHESIS; DEGENERATION; VERTEBRAE
AB Study Design. An anatomic study of facet angle orientation and morphology of the lumbar spine was performed.
   Objective. The aim of this study was to determine how age, gender, race, and pelvic incidence (PI) correlate with facet orientation in the lumbar spine.
   Summary of Background Data. Lumbar facet orientation has important implications in the development of numerous pathologies of the spine, including arthritis, spondylolisthesis, and adult spinal deformity. Preliminary reports have suggested that sagittal balance of the spine may contribute to facet joint orientation. We therefore designed an anatomic study to investigate the relationship between PI and facet orientation, within the context of age, gender, and race.
   Methods. Five hundred ninety-nine cadaveric lumbar spines were obtained from the Hamann-Todd osteological collection. It was determined that facet angle was most reliably assessed by measuring the angle between the superior articular facet and the spinous process. Facet angles were measured bilaterally at each level from T12-L1 through L5-S1 in every specimen. Multivariate regression analysis was used to determine independent predictors of facet angle at each level.
   Results. Facet angle increased rostrally to caudally, from 22.6 +/- 8.3 degrees at T12-L1 to 49.1 +/- 12.4 degrees at L5-S1. Cadaver age was an independent predictor of a more sagittal facet angle at lower spinal levels. Caucasian race was an independent predictor of increasing facet angle. Increased PI had no effect on facet angle at T12-L1, L1-L2, L2-L3, or L3-L4, although was a significant predictor of more coronally oriented facet joints at L4-L5 (standardized beta 0.096, P = 0.009) and L5-S1 (standardized beta 0.079, P = 0.032).
   Conclusion. The results of this study provide important data regarding differences in facet angle that exists between individuals. Moreover, the results of this study suggest that facet joints do possess the ability to remodel over time, perhaps in response to perturbations of sagittal balance, osteophyte formation, or other yet to be determined factors.
C1 [Weinberg, Douglas S.; Xie, Katherine K.; Liu, Raymond W.; Gebhart, Jeremy J.; Gordon, Zachary L.] Case Western Reserve Univ, Dept Orthopaed Surg, Case Med Ctr, Univ Hosp, Cleveland, OH 44106 USA.
RP Weinberg, DS (通讯作者)，Case Western Reserve Univ, Dept Orthopaed Surg, 11100 Euclid Ave,HH 5043, Cleveland, OH 44106 USA.
EM Dsw56@case.edu
CR Adams M. A., 2007, BIOMECHANICS BACK PA
   ADAMS MA, 1983, SPINE, V8, P327, DOI 10.1097/00007632-198304000-00017
   Adams MA, 2000, SPINE, V25, P431, DOI 10.1097/00007632-200002150-00007
   Andersson GBJ, 1999, LANCET, V354, P581, DOI 10.1016/S0140-6736(99)01312-4
   Boden SD, 1996, J BONE JOINT SURG AM, V78A, P403, DOI 10.2106/00004623-199603000-00012
   Bogduk N., 2005, CLIN ANATOMY LUMBAR
   Boulay C, 2006, EUR SPINE J, V15, P415, DOI 10.1007/s00586-005-0984-5
   Chadha M, 2013, EUR SPINE J, V22, P1045, DOI 10.1007/s00586-012-2612-5
   Fleiss JL, 2011, DESIGN ANAL CLIN EXP
   Fujiwara A, 2000, SPINE, V25, P3036, DOI 10.1097/00007632-200012010-00011
   Gebhart JJ, 2015, J PEDIATR ORTHOPED, V35, P565, DOI 10.1097/BPO.0000000000000342
   Ha KY, 2005, SPINE, V30, P562, DOI 10.1097/01.brs.0000154674.16708.af
   Hanson DS, 2002, SPINE, V27, P2026, DOI 10.1097/00007632-200209150-00011
   Huang RP, 2003, SPINE, V28, P2381, DOI 10.1097/01.BRS.0000085325.42542.38
   Jentzsch T, 2013, RADIOL RES PRACT, V2013, DOI [DOI 10.1155/2013/693971, 10.1155/2013/693971]
   Jentzsch T, 2013, BMC MED IMAGING, V13, DOI 10.1186/1471-2342-13-34
   Kalichman L, 2007, SEMIN ARTHRITIS RHEU, V37, P69, DOI 10.1016/j.semarthrit.2007.01.007
   Kalichman L, 2009, SPINE, V34, pE579, DOI 10.1097/BRS.0b013e3181aa2acb
   KELLEY MA, 1984, AM J PHYS ANTHROPOL, V65, P381, DOI 10.1002/ajpa.1330650407
   Kim HJ, 2013, SPINE J, V13, P1301, DOI 10.1016/j.spinee.2013.06.025
   Koyonos L, 2014, LUMBAR DEGENERATIVE, P221
   Kumar MN, 2001, EUR SPINE J, V10, P314, DOI 10.1007/s005860000239
   Labelle H, 2004, SPINE, V29, P2049, DOI 10.1097/01.brs.0000138279.53439.cc
   Latimer BWC, 1993, NARIKOTOME HOMOERECT
   Legaye J, 1998, Eur Spine J, V7, P99, DOI 10.1007/s005860050038
   Linov L, 2013, J BACK MUSCULOSKELET, V26, P421, DOI 10.3233/BMR-130401
   Love TW, 1999, J BONE JOINT SURG BR, V81B, P670, DOI 10.1302/0301-620X.81B4.9682
   Lurie JD, 2015, SPINE, V40, P63, DOI 10.1097/BRS.0000000000000731
   Mac-Thiong JM, 2007, EUR SPINE J, V16, P227, DOI 10.1007/s00586-005-0013-8
   Mahato NK, 2011, SPINE, V36, pE569, DOI 10.1097/BRS.0b013e318206bdf7
   Masharawi Y, 2005, SPINE, V30, pE281, DOI 10.1097/01.brs.0000164098.00201.8d
   Masharawi Y, 2004, SPINE, V29, P1755, DOI 10.1097/01.BRS.0000134575.04084.EF
   Masharawi YM, 2007, SPINE, V32, pE176, DOI 10.1097/01.brs.0000257565.41856.0f
   MCHENRY HM, 1994, P NATL ACAD SCI USA, V91, P6780, DOI 10.1073/pnas.91.15.6780
   Mow V.C., 2005, BASIC ORTHOPAEDIC BI
   PANJABI MM, 1992, SPINE, V17, P299, DOI 10.1097/00007632-199203000-00010
   Peleg S, 2007, SPINE, V32, pE397, DOI 10.1097/BRS.0b013e318074d676
   Peng B, 2005, J BONE JOINT SURG BR, V87B, P62, DOI 10.1302/0301-620X.87B1.15708
   Roussouly P., 2011, EUR SPINE J, V20, P609, DOI 10.1007/s00586-011-1928-x
   Schroeder GD, 2015, CLIN EVALUATION ADUL, P43
   Takigawa T, 2010, SPINE, V35, pE1160, DOI 10.1097/BRS.0b013e3181e5352d
   Vogt Molly T, 2003, Spine J, V3, P255, DOI 10.1016/S1529-9430(03)00024-X
   Vrtovec T, 2012, SPINE J, V12, P433, DOI 10.1016/j.spinee.2012.02.013
   Wang JH, 2014, JBJS REV, V2, DOI 10.2106/JBJS.RVW.M.00108
   Weinberg DS, 2015, EUR SPINE J
   YANG KH, 1984, SPINE, V9, P557, DOI 10.1097/00007632-198409000-00005
   Yorimitsu E, 2001, SPINE, V26, P652, DOI 10.1097/00007632-200103150-00019
NR 47
TC 9
Z9 9
U1 0
U2 3
PU LIPPINCOTT WILLIAMS & WILKINS
PI PHILADELPHIA
PA TWO COMMERCE SQ, 2001 MARKET ST, PHILADELPHIA, PA 19103 USA
SN 0362-2436
EI 1528-1159
J9 SPINE
JI SPINE
PD OCT 1
PY 2016
VL 41
IS 19
BP E1138
EP E1145
DI 10.1097/BRS.0000000000001577
PG 8
WC Clinical Neurology; Orthopedics
WE Science Citation Index Expanded (SCI-EXPANDED)
SC Neurosciences & Neurology; Orthopedics
GA DZ0FT
UT WOS:000385513600001
PM 27031765
DA 2022-11-02
ER

PT J
AU Crawford, CH
   Glassman, SD
   Djurasovic, M
   Owens, RK
   Gum, JL
   Carreon, LY
AF Crawford, Charles H., III
   Glassman, Steven D.
   Djurasovic, Mladen
   Owens, R. Kirk, II
   Gum, Jeffrey L.
   Carreon, Leah Y.
TI Prognostic factors associated with best outcomes (minimal symptom state)
   following fusion for lumbar degenerative conditions
SO SPINE JOURNAL
LA English
DT Article
DE Back pain; Best outcomes; Lumbar fusion; Lumbar degenerative disorders;
   Oswestry Disability Index; Patient reported outcomes
ID CLINICALLY IMPORTANT DIFFERENCE; PAIN; SURGERY
AB BACKGROUND CONTEXT: Previous studies suggest that a postoperative symptom state with Oswestry Disability Index (ODI)<= 20 and pain Numeric Rating Scales (NRS)<= 2 following surgery for lumbar degenerative conditions are reasonable thresholds for best outcomes in which patients will be unlikely to seek additional medical care or require additional health-care resources.
   PURPOSE: To identify prognostic factors that predict a "best outcome," defined as postoperative ODI <= 20 and pain NRS <= 2 following fusion for lumbar degenerative conditions.
   STUDY DESIGN: Longitudinal observational cohort.
   PATIENT SAMPLE: A total of 396 patients from a single site enrolled in the Quality Outcomes Database who underwent fusion for lumbar degenerative conditions.
   OUTCOME MEASURES: Oswestry Disability Index, Back and Leg Pain NRS (0-10).
   METHODS: Collected and analyzed variables included age, sex, body mass index, American Society of Anesthesia grade, number of surgical levels, surgical time, preoperative ODI, preoperative back pain, preoperative leg pain, workmen compensation status, surgical approach, smoking status, and principal diagnosis.
   RESULTS: A total of 74 patients (19%) reported a minimal symptom state at 1-year postoperative (ODI <= 20, back pain NRS <= 2, and leg pain NRS <= 2) and were included in the best outcomes group. Patients in the best outcomes group were older (62 vs. 57 years, p=.001), had lower preoperative ODI (43 vs. 56, p=.000), lower preoperative back pain (6.5 vs. 7.5, p=.000). They had fewer surgical levels (1.25 vs. 1.47, p=.005) and shorter operative times [OR] times (208 vs. 241 minutes, p=.002). They were more likely to have a preoperative diagnosis of spondylolisthesis or disc herniation and less likely to have a diagnosis of adjacent segment disease or mechanical disc collapse (p=.001). Stepwise forward regression analysis revealed diagnosis (p=.023, OR=0.75), age (p=.000, OR=1.04), baseline ODI (p=.000, OR=0.96), and number of levels (p=.019, OR=0.53) as predictive variables.
   CONCLUSION: Achieving a minimal symptom state, defined here as a postoperative ODI <= 20 and pain NRS <= 2, following fusion for lumbar degenerative conditions is more likely in an older patient with a lower baseline ODI undergoing a single level lumbar fusion for spondylolisthesis. (C) 2018 Elsevier Inc. All rights reserved.
C1 [Crawford, Charles H., III; Glassman, Steven D.; Djurasovic, Mladen; Owens, R. Kirk, II; Gum, Jeffrey L.; Carreon, Leah Y.] Norton Leatherman Spine Ctr, 210 East Gray St,Suite 900, Louisville, KY 40202 USA.
RP Carreon, LY (通讯作者)，Norton Leatherman Spine Ctr, 210 East Gray St,Suite 900, Louisville, KY 40202 USA.
EM leah.carreon@nortonhealthcare.org
RI Carreon, Leah/AAM-6577-2021
OI Carreon, Leah/0000-0002-7685-9036
CR Asher AL, 2014, SPINE, V39, pS106, DOI 10.1097/BRS.0000000000000579
   Asher AL, 2013, NEUROSURG FOCUS, V34, DOI 10.3171/2012.10.FOCUS12311
   Carragee EJ, 2010, SPINE J, V10, P313, DOI 10.1016/j.spinee.2010.02.001
   Copay AG, 2008, SPINE J, V8, P968, DOI 10.1016/j.spinee.2007.11.006
   Copay AG, 2007, SPINE J, V7, P541, DOI 10.1016/j.spinee.2007.01.008
   Crawford CH, 2017, J NEUROSURG-SPINE, V26, P709, DOI 10.3171/2016.11.SPINE16848
   Fairbank J C, 1980, Physiotherapy, V66, P271
   Fairbank JCT, 2000, SPINE, V25, P2940, DOI 10.1097/00007632-200011150-00017
   Fekete TF, 2016, SPINE J, V16, pS12, DOI 10.1016/j.spinee.2016.01.180
   Glassman SD, 2008, J BONE JOINT SURG AM, V90A, P1839, DOI 10.2106/JBJS.G.01095
   Hagg O, 2003, EUR SPINE J, V12, P12, DOI 10.1007/s00586-002-0464-0
   Lauridsen HH, 2006, BMC MUSCULOSKEL DIS, V7, DOI 10.1186/1471-2474-7-82
   McCaffery M, 2001, AM J NURS, V101, P81, DOI 10.1097/00000446-200110000-00031
   McCaffery M, 1999, AM J NURS, V99, P22, DOI 10.2307/3521986
   McGirt MJ, 2013, NEUROSURG FOCUS, V34, DOI 10.3171/2012.10.FOCUS12297
NR 15
TC 15
Z9 15
U1 0
U2 1
PU ELSEVIER SCIENCE INC
PI NEW YORK
PA 360 PARK AVE SOUTH, NEW YORK, NY 10010-1710 USA
SN 1529-9430
EI 1878-1632
J9 SPINE J
JI Spine Journal
PD FEB
PY 2019
VL 19
IS 2
BP 187
EP 190
DI 10.1016/j.spinee.2018.06.348
PG 4
WC Clinical Neurology; Orthopedics
WE Science Citation Index Expanded (SCI-EXPANDED)
SC Neurosciences & Neurology; Orthopedics
GA HH7NN
UT WOS:000455917700009
PM 29960112
DA 2022-11-02
ER

PT J
AU Poussa, M
   Remes, V
   Lamberg, T
   Tervahartiala, P
   Schlenzka, D
   Yrjonen, T
   Osterman, K
   Seitsalo, S
   Helenius, I
AF Poussa, M
   Remes, V
   Lamberg, T
   Tervahartiala, P
   Schlenzka, D
   Yrjonen, T
   Osterman, K
   Seitsalo, S
   Helenius, I
TI Treatment of severe spondylolisthesis in adolescence with reduction or
   fusion in situ: Long-term clinical, radiologic, and functional outcome
SO SPINE
LA English
DT Article
DE spondylolisthesis; reduction; radiographs; magnetic resonance imaging;
   functional outcome
ID IDIOPATHIC SCOLIOSIS; YOUNG-PATIENTS; ISTHMIC SPONDYLOLISTHESIS;
   SURGICAL-TREATMENT; LUMBAR SPINE; BACK-PAIN; FOLLOW-UP; INSTRUMENT;
   INSITU; STABILIZATION
AB Study Design. Retrospective follow-up study with two cohorts: one treated with reduction and the other with fusion in situ.
   Objective. To assess the long-term effects of reduction versus fusion in situ on lumbar spine in children and adolescents with severe L5 isthmic spondylolisthesis.
   Summary of Background Data. Severe isthmic spondylolisthesis is commonly treated with fusion in situ, but modern surgical techniques and instrumentation permit the reduction of a severely slipped fifth lumbar vertebra. Advocates of one or another of these procedures present different claims to defend their choice. However, to our knowledge, no long-term results of the reduction maneuver exist.
   Methods. Between 1983 and 1991, 22 adolescents with severe (more than 60%) slip were treated surgically. In 11 of them, reduction was performed with a Magerl/Dick transpedicular device, followed by fusion posteriorly from L4 or L5 to S1 and anteriorly from L5 to S1. In the others, fusion was performed in situ posteriorly from L4 (n = 7) or L5 (n = 4) to S1 and anteriorly from L5 to S1. The average age of patients at surgery was 14.7 years (range 10.7-18.5). Radiographs obtained before surgery, after surgery, and at the final follow-up evaluation were assessed for quality of fusion. In addition, magnetic resonance imaging was obtained at the last follow-up visit. Average follow-up time was 14.8 years (range 11.6-18.7). Physical examination, spinal mobility, and nondynamometric trunk strength measurements were used to assess, and Oswestry Disability Index and Scoliosis Research Society scores were used to calculate outcome at the last follow-up visit.
   Results. In the reduction group, mean Oswestry Disability Index was 7.2 (range 0-20) and in the fusion in situ group, was 1.6 (range 0-4) (P = 0.0096). The Scoliosis Research Society total score averaged 90.0 (range 39 107) in the reduction group and 103.9 (range 93-120) in the fusion in situ group (P = 0.046). At the last follow-up evaluation, mean vertebral slip had decreased from the preoperative value of 90% to 57% in the reduction group but remained the same (80% vs. 78%) in the fusion in situ group (P = 0.04 and 0.013, respectively, for preoperative and postoperative comparison). On magnetic resonance imaging, disc degeneration above the fusion was more common in the reduction group (P = 0.004). None of the patients had spinal stenosis above the fusion. Nerve root canal impingement at the L5-S1 level was more common in the fusion in situ group (P = 0.03), but all patients were free of L5 nerve root symptoms. There was no difference in spinal mobility or trunk strength measurements between the groups.
   Conclusions. The fusion in situ group seems to perform better in almost all clinical parameters measured. These findings suggest that fusion in situ should be considered as a method of choice in severe L5 isthmic spondylolisthesis.
C1 Surg Hosp, Dept Orthoped, Helsinki, Finland.
   Orton Orthoped Hosp, Helsinki, Finland.
   Univ Helsinki, Cent Hosp, Dept Radiol, Helsinki, Finland.
   Univ Helsinki, Cent Hosp, Hosp Children & Adolescents, Helsinki, Finland.
RP Remes, V (通讯作者)，Sepankatu 7 A 26, FIN-00150 Helsinki, Finland.
EM ville.remes@helsinki.f
RI Helenius, Ilkka/AAM-5803-2020
CR ALARANTA H, 1994, SCAND J REHABIL MED, V26, P147
   ALARANTA H, 1994, SCAND J REHABIL MED, V26, P211
   ANNERTZ M, 1990, ACTA RADIOL, V31, P449
   BOXALL D, 1979, J BONE JOINT SURG AM, V61, P479, DOI 10.2106/00004623-197961040-00001
   BRADFORD DS, 1990, J BONE JOINT SURG AM, V72A, P1060, DOI 10.2106/00004623-199072070-00016
   D'Andrea LP, 2000, SPINE, V25, P1795, DOI 10.1097/00007632-200007150-00010
   Dandy D J, 1971, J Bone Joint Surg Br, V53, P578
   DICK WT, 1988, CLIN ORTHOP RELAT R, V232, P70
   Fairbank J C, 1980, Physiotherapy, V66, P271
   FRENNERED AK, 1991, SPINE, V16, P409, DOI 10.1097/00007632-199104000-00003
   GAINES RW, 1985, SPINE, V10, P680, DOI 10.1097/00007632-198509000-00015
   Haher TR, 1999, SPINE, V24, P1435, DOI 10.1097/00007632-199907150-00008
   Helenius I, 2005, SPINE, V30, P336, DOI 10.1097/01.brs.0000152375.13316.6a
   Hu SS, 1996, SPINE, V21, P367, DOI 10.1097/00007632-199602010-00023
   JENSEN MC, 1994, NEW ENGL J MED, V331, P69, DOI 10.1056/NEJM199407143310201
   JINKINS JR, 1994, J BONE JOINT SURG AM, V76A, P1643, DOI 10.2106/00004623-199411000-00007
   JOHNSON JR, 1983, J BONE JOINT SURG BR, V65, P43
   LAURENT L. E., 1961, ACTA ORTHOPAED SCAND, V31, P45
   Lenke Lawrence G, 2003, Instr Course Lect, V52, P525
   MATTHIASS HH, 1986, CLIN ORTHOP RELAT R, V203, P34
   Merola AA, 2002, SPINE, V27, P2046, DOI 10.1097/00007632-200209150-00015
   Molinari MRW, 1999, SPINE, V24, P1701, DOI 10.1097/00007632-199908150-00012
   Muschik M, 1997, SPINE, V22, P2036, DOI 10.1097/00007632-199709010-00020
   PARKKOLA R, 1993, SPINE, V18, P830, DOI 10.1097/00007632-199306000-00004
   PARKKOLA R, 1992, J SPINAL DISORD, V5, P86, DOI 10.1097/00002517-199203000-00011
   Petraco DM, 1996, SPINE, V21, P1133, DOI 10.1097/00007632-199605150-00002
   POUSSA M, 1993, SPINE, V18, P894, DOI 10.1097/00007632-199306000-00014
   Remes V, 2001, SPINE, V26, P187, DOI 10.1097/00007632-200101150-00014
   SARASTE H, 1984, ACTA RADIOL DIAGN, V25, P427, DOI 10.1177/028418518402500515
   SEITSALO S, 1990, J BONE JOINT SURG BR, V72, P908, DOI 10.1302/0301-620X.72B5.2211782
   SIJBRANDIJ S, 1981, J BONE JOINT SURG BR, V63, P266, DOI 10.1302/0301-620X.63B2.7217154
   Tiusanen H, 1996, Eur Spine J, V5, P288, DOI 10.1007/BF00304342
   WILTSE LL, 1983, J BONE JOINT SURG AM, V65, P768, DOI 10.2106/00004623-198365060-00007
NR 33
TC 73
Z9 96
U1 0
U2 4
PU LIPPINCOTT WILLIAMS & WILKINS
PI PHILADELPHIA
PA TWO COMMERCE SQ, 2001 MARKET ST, PHILADELPHIA, PA 19103 USA
SN 0362-2436
EI 1528-1159
J9 SPINE
JI SPINE
PD MAR 1
PY 2006
VL 31
IS 5
BP 583
EP 590
DI 10.1097/01.brs.0000201401.17944.f7
PG 8
WC Clinical Neurology; Orthopedics
WE Science Citation Index Expanded (SCI-EXPANDED)
SC Neurosciences & Neurology; Orthopedics
GA 016XP
UT WOS:000235657600015
PM 16508556
DA 2022-11-02
ER

PT J
AU Park, DK
   Roberts, R
   Arnold, P
   Kim, DH
   Sasso, R
   Baker, KC
   Fischgrund, JS
AF Park, Daniel K.
   Roberts, Richard
   Arnold, Paul
   Kim, David H.
   Sasso, Rick
   Baker, Kevin C.
   Fischgrund, Jeffrey S.
TI Lumbar Spine Fusion Rates With Local Bone in Posterolateral and Combined
   Posterolateral and Interbody Approaches
SO JOURNAL OF THE AMERICAN ACADEMY OF ORTHOPAEDIC SURGEONS GLOBAL RESEARCH
   AND REVIEWS
LA English
DT Article
ID ILIAC CREST BONE; PROTEIN-2/COMPRESSION RESISTANT MATRIX; MORPHOGENETIC
   PROTEIN-2; GRAFT; OUTCOMES; SPONDYLOLISTHESIS; INSTRUMENTATION;
   COMPLICATIONS; ARTHRODESIS
AB Purpose: Posterolateral lumbar fusion (PLF) used to treat degenerative lumbar conditions still faces pseudarthrosis. Bone graft choice is a key factor; a traditional choice has been autologous iliac crest bone graft (ICBG), but complication rates are quoted up to 39%. Local bone from laminectomy eliminates ICBG harvesting complications.
   Methods: Two hundred forty-one patients underwent either PLF or PLF with interbody at a single lumbar level with a prospective, multicenter, randomized controlled trial only using local bone graft. Fusion was assessed with radiographs and CT.
   Results: PLF fused bilaterally in 18% and unilaterally in 28.8% at 6 months and 35.7% and 50.3% at 12 months, respectively. At 6-month PLF + interbody, 1.1% fused bilaterally and 11.7% unilaterally; at 12 months, 5.4% fused all three areas, and 50.8% fused at least one area.
   Discussion: Local bone fused substantially less than the "benchmark" ICBG.
C1 [Park, Daniel K.; Roberts, Richard; Baker, Kevin C.; Fischgrund, Jeffrey S.] Beaumont Hlth, Dept Orthopaed Surg, Royal Oak, MI 48073 USA.
   [Arnold, Paul] Univ Kansas Hosp, Dept Neurosurg, Kansas City, KS USA.
   [Kim, David H.] New England Baptist Hosp, Dept Orthopaed Surg, Boston, MA USA.
   [Sasso, Rick] Indiana Spine Ctr, Caramel, IN USA.
RP Baker, KC (通讯作者)，Beaumont Hlth, Dept Orthopaed Surg, Royal Oak, MI 48073 USA.
EM Kevin.baker@beaumont.org
OI Baker, Kevin/0000-0001-8257-5673
FU Smith Nephew Inc.
FX The original clinical trial (NCT00744861-Ultrasound as Adjunct therapy
   for Increasing Fusion Success after Lumbar Surgery) was funded by Smith
   & Nephew Inc. No funding was received for the subsequent analysis of
   aggregate data presented in this article.
CR Arrington ED, 1996, CLIN ORTHOP RELAT R, P300, DOI 10.1097/00003086-199608000-00037
   Dawson E, 2009, J BONE JOINT SURG AM, V91A, P1604, DOI 10.2106/JBJS.G.01157
   Dimar JR, 2006, SPINE, V31, P2534, DOI 10.1097/01.brs.0000240715.78657.81
   Eder C, 2011, EUR SPINE J, V20, P1791, DOI 10.1007/s00586-011-1736-3
   FERNYHOUGH JC, 1992, SPINE, V17, P1474, DOI 10.1097/00007632-199212000-00006
   Fischgrund JS, 1997, SPINE, V22, P2807, DOI 10.1097/00007632-199712150-00003
   France JC, 1999, SPINE, V24, P553, DOI 10.1097/00007632-199903150-00010
   Glassman SD, 2005, SPINE, V30, P1694, DOI 10.1097/01.brs.0000172157.39513.80
   Hashimoto T, 2002, SPINE, V27, P258, DOI 10.1097/00007632-200202010-00011
   Inage K, 2011, SPINE, V36, P1392, DOI 10.1097/BRS.0b013e3181f40e69
   Kang J, 2012, SPINE, V37, P1083, DOI 10.1097/BRS.0b013e31823ed817
   Kimura I, 2001, J SPINAL DISORD, V14, P301, DOI 10.1097/00002517-200108000-00004
   KURZ LT, 1989, SPINE, V14, P1324, DOI 10.1097/00007632-198912000-00009
   Lee SC, 2009, J CLIN NEUROSCI, V16, P37, DOI 10.1016/j.jocn.2008.02.009
   Miura Y, 2003, SPINE, V28, P2386, DOI 10.1097/01.BRS.0000085326.73430.68
   Ohtori S, 2011, SPINE, V36, pE1744, DOI 10.1097/BRS.0b013e31821f50de
   Ohtori S, 2011, EUR SPINE J, V20, P635, DOI 10.1007/s00586-010-1656-7
   Park DK, 2013, SPINE, V38, pE738, DOI 10.1097/BRS.0b013e31828fd23c
   Patel Vikas V, 2009, Orthopedics, V32, P23
   Sengupta DK, 2006, SPINE, V31, P985, DOI 10.1097/01.brs.0000215048.51237.3c
   Singh K, 2006, J SPINAL DISORD TECH, V19, P416, DOI 10.1097/00024720-200608000-00008
   St John Thomas A, 2003, Am J Orthop (Belle Mead NJ), V32, P18
   Weinstein JN, 2009, J BONE JOINT SURG AM, V91A, P1295, DOI 10.2106/JBJS.H.00913
   Younger E M, 1989, J Orthop Trauma, V3, P192, DOI 10.1097/00005131-198909000-00002
NR 24
TC 7
Z9 7
U1 0
U2 0
PU LIPPINCOTT WILLIAMS & WILKINS
PI PHILADELPHIA
PA TWO COMMERCE SQ, 2001 MARKET ST, PHILADELPHIA, PA 19103 USA
SN 2474-7661
J9 JAAOS GLOB RES REV
JI J. Am. Acad. Orthop. Surg. Glob. Res. Rev.
PD NOV
PY 2019
VL 3
IS 11
AR e018
DI 10.5435/JAAOSGlobal-D-18-00018
PG 7
WC Orthopedics
WE Emerging Sources Citation Index (ESCI)
SC Orthopedics
GA KK7OX
UT WOS:000512929000001
PM 31875201
OA Green Published, gold
DA 2022-11-02
ER

PT J
AU Ferrero, E
   Guigui, P
AF Ferrero, Emmanuelle
   Guigui, Pierre
TI Current trends in the management of degenerative lumbar
   spondylolisthesis
SO EFORT OPEN REVIEWS
LA English
DT Article
DE degenerative spondylolisthesis; decompression; sagittal alignment
ID LATERAL INTERBODY FUSION; INTRASPINAL FACET CYSTS; SPINAL STENOSIS;
   SURGICAL-MANAGEMENT; POSTOPERATIVE INSTABILITY; FOLLOW-UP;
   DECOMPRESSION; OUTCOMES; SURGERY; INSTRUMENTATION
AB Degenerative spondylolisthesis (DS) is a common disease of the degenerative spine, often associated with lumbar canal stenosis. However, the choice between the different medical or surgical treatments remains under debate.
   Preference for surgical strategy is based on the functional symptoms, and when surgical treatment is selected, several questions should be posed and the surgical strategy adapted accordingly.
   One of the main goals of surgery is to improve neurological symptoms. Therefore, radicular decompression may be necessary. Radicular decompression can be performed indirectly through interbody fusion or interspinous spacer. However, indirect decompression has some limits, and the most frequent technique is a posterior decompression with fusion..
   Indeed, in cases of DS, associated fusion or dynamic stabilization are recommended to improve functional outcomes and prevent future destabilization. Risk factors for destabilization, such as anteroposterior and angular mobility, and significant disc height, have been discussed in the literature. When fusion is performed, osteosynthesis is often associated. It is essential to choose the length and position of the fusion according to the pelvic incidence and global alignment of the patient. It is possible to add interbody fusion to the posterolateral arthrodesis to improve graft area and stability, increase local lordosis and open foramina.
   The most common surgical treatment for DS is posterior decompression with instrumented fusion. Nevertheless, some cases are more complicated and it is crucial to consider the patient's general health status, symptoms and alignment when selecting the surgical strategy.
C1 [Ferrero, Emmanuelle] Hop Europeen Georges Pompidou, Serv Chirurg Orthoped, 20 Rue Leblanc, F-75015 Paris, France.
   Univ Paris V, AP HP, Paris, France.
RP Ferrero, E (通讯作者)，Hop Europeen Georges Pompidou, Serv Chirurg Orthoped, 20 Rue Leblanc, F-75015 Paris, France.
EM Emmanuelle.ferrero@aphp.fr
CR Ahmadian A, 2013, J NEUROSURG-SPINE, V19, P314, DOI 10.3171/2013.6.SPINE1340
   Anderson PA, 2006, J NEUROSURG-SPINE, V4, P463, DOI 10.3171/spi.2006.4.6.463
   Bassewitz H, 2001, CLIN ORTHOP RELAT R, P54
   Benoist M, 2003, EUR SPINE J, V12, pS86, DOI 10.1007/s00586-003-0593-0
   Blumenthal C, 2013, J NEUROSURG-SPINE, V18, P340, DOI 10.3171/2013.1.SPINE12537
   Boviatsis EJ, 2008, EUR SPINE J, V17, P831, DOI 10.1007/s00586-007-0563-z
   BRIDWELL KH, 1993, J SPINAL DISORD, V6, P461, DOI 10.1097/00002517-199306060-00001
   CHARAFEDDINE H, 1994, REV CHIR ORTHOP, V80, P379
   Eismont FJ, 2014, J AM ACAD ORTHOP SUR, V22, P203, DOI 10.5435/JAAOS-22-04-203
   Epstein NE, 1998, J SPINAL DISORD, V11, P116
   Ferrero E, 2015, EUR SPINE J, V24, P1219, DOI 10.1007/s00586-015-3778-4
   Fischgrund JS, 1997, SPINE, V22, P2807, DOI 10.1097/00007632-199712150-00003
   Fischgrund JS, 2004, SPINE, V29, P173, DOI 10.1097/01.BRS.0000111142.76601.1A
   France JC, 1999, SPINE, V24, P553, DOI 10.1097/00007632-199903150-00010
   Goldstein CL, 2014, CLIN ORTHOP RELAT R, V472, P1727, DOI 10.1007/s11999-014-3465-5
   GUIGUI P, 1994, REV CHIR ORTHOP, V80, P681
   Guigui P, 2000, REV CHIR ORTHOP, V86, P452
   HERKOWITZ HN, 1991, J BONE JOINT SURG AM, V73A, P802, DOI 10.2106/00004623-199173060-00002
   Herno A, 1999, SPINE, V24, P1533, DOI 10.1097/00007632-199908010-00006
   Hoppe S, 2012, J SPINAL DISORD TECH, V1
   Ikuta K, 2009, J NEUROSURG-SPINE, V10, P617, DOI 10.3171/2009.2.SPINE08769
   Jacobsen S, 2007, SPINE, V32, P120, DOI 10.1097/01.brs.0000250979.12398.96
   Jang J-W, 2012, J SPINAL DISORD TECH, V1
   JOHNSSON KE, 1986, SPINE, V11, P107, DOI 10.1097/00007632-198603000-00001
   Kabir SMR, 2010, SPINE, V35, pE1499, DOI 10.1097/BRS.0b013e3181e9af93
   Kato M, 2013, EUR SPINE J, V22, P1750, DOI 10.1007/s00586-013-2763-z
   Konno S, 2000, SPINE, V25, P1533, DOI 10.1097/00007632-200006150-00012
   Marchi Luis, 2012, ScientificWorldJournal, V2012, P456346, DOI 10.1100/2012/456346
   MARDJETKO SM, 1994, SPINE, V19, pS2256, DOI 10.1097/00007632-199410151-00002
   Martin CR, 2007, SPINE, V32, P1791, DOI 10.1097/BRS.0b013e3180bc219e
   Matz PG, 2016, SPINE J, V16, P439, DOI 10.1016/j.spinee.2015.11.055
   Mullin BB, 1996, J SPINAL DISORD, V9, P107, DOI 10.1097/00002517-199604000-00004
   MUMMANENI PV, 2017, NEUROSURG FOCUS, V43
   Oliveira L, 2010, SPINE, V35, pS331, DOI 10.1097/BRS.0b013e3182022db0
   Pearson AM, 2013, SPINE, V38, P1799, DOI 10.1097/BRS.0b013e3182a314d0
   Price JP, 2018, CLIN SPINE SURG, V31, pE121, DOI 10.1097/BSD.0000000000000581
   Sato J, 2017, EUR SPINE J, V26, P671, DOI 10.1007/s00586-015-4170-0
   Schaeren S, 2008, SPINE, V33, pE636, DOI 10.1097/BRS.0b013e31817d2435
   Silvestre C, 2012, ASIAN SPINE J, V6, P89, DOI 10.4184/asj.2012.6.2.89
   Takahashi T, 2011, NEUROL MED-CHIR, V51, P829, DOI 10.2176/nmc.51.829
   Thomsen K, 1997, SPINE, V22, P2813, DOI 10.1097/00007632-199712150-00004
   Toyoda H, 2011, SPINE, V36, P410, DOI 10.1097/BRS.0b013e3181d25829
   Wang JA, 2010, EUR SPINE J, V19, P1780, DOI 10.1007/s00586-010-1404-z
   WILTSE LL, 1983, J BONE JOINT SURG AM, V65, P768, DOI 10.2106/00004623-198365060-00007
   ZDEBLICK TA, 1993, SPINE, V18, P983, DOI 10.1097/00007632-199306150-00006
NR 45
TC 4
Z9 4
U1 0
U2 0
PU BRITISH EDITORIAL SOC BONE & JOINT SURGERY
PI LONDON
PA 22 BUCKINGHAM ST, LONDON, WC2N 6ET, ENGLAND
SN 2058-5241
J9 EFORT OPEN REV
JI EFORT Open Rev.
PD MAY
PY 2018
VL 3
IS 5
BP 192
EP 199
DI 10.1302/2058-5241.3.170050
PG 8
WC Orthopedics
WE Science Citation Index Expanded (SCI-EXPANDED)
SC Orthopedics
GA GN3YR
UT WOS:000438949600006
PM 29951256
OA Green Submitted, gold, Green Published
DA 2022-11-02
ER

PT J
AU Mayer, HM
   Wiechert, K
AF Mayer, HM
   Wiechert, K
TI Ventral fusion operations in the lumbar spine. Microsurgical techniques
SO ORTHOPADE
LA German
DT Article
DE spine; anterior lumbar interbody fusion; microsurgery; lumbar
   instability
ID COMBINED ANTERIOR
AB Due to the decreased trauma in anterior as well as posterior surgical approaches to the spine, microsurgical techniques have been used more frequently in recent years. This article describes two new microsurgical techniques to approach the anterior lumbar spine for interbody fusion as part of a posterior-anterior stabilization concept in various diseases like spondylolisthesis, degenerative instability; failed back surgery syndrome, fractures etc. The lumbar segments L 2-5 are approached through a blunt muscle-splitting retroperitoneal technique. The antero-lateral circumference of the motion segment is exposed with a frame-type retractor which is anchored in the adjacent vertebral bodies with anchoring screws. The lumbosacral junction is exposed via a mini-laparotomy using a special soft tissue spreader. Interbody fusion is described with autogeneous bone grafts. Preliminary experience with 83 patients treated between 1995 and 1996 show that peri- and postoperative morbidity is low. Clinical as well as radiological results are comparable to the standard techniques. Spectrum as well as rate of complications so far do not differ from those described in the literature far non-microsurgical approaches.
C1 Free Univ Berlin, Orthopad Klin & Poliklin, Oskar Helene Heim, D-1000 Berlin, Germany.
RP Mayer, HM (通讯作者)，Orthopad Klin Munchen Harlaching, Wirbelsaulenzentrum, Harlachinger Str 51, D-81547 Munchen, Germany.
CR BAUER R, ORTHOPADISCHE OPERAT
   BOHLMAN HH, 1981, CLIN ORTHOP RELAT R, P57
   Capener N, 1932, BRIT J SURG, V19, P374, DOI 10.1002/bjs.1800197505
   CROCK HV, 1982, CLIN ORTHOP RELAT R, P157
   FACISZEWSKI T, 1995, SPINE, V20, P1592, DOI 10.1097/00007632-199507150-00007
   FUJIMAKI A, 1982, CLIN ORTHOP RELAT R, P164
   GERTZBEIN SD, 1988, SPINE, V13, P892, DOI 10.1097/00007632-198808000-00003
   Greenough C G, 1994, Eur Spine J, V3, P225, DOI 10.1007/BF02221598
   GREENOUGH CG, 1994, CLIN ORTHOP RELAT R, P30
   GROB D, 1991, ARCH ORTHOP TRAUM SU, V111, P20, DOI 10.1007/BF00390187
   HARMON P H, 1963, Clin Orthop Relat Res, V26, P107
   KOSTUIK JP, 1979, SPINE, P520
   KOZAK JA, 1994, CLIN ORTHOP RELAT R, P45
   KOZAK JA, 1990, SPINE, V15, P322, DOI 10.1097/00007632-199004000-00014
   LEONG JCY, 1982, SPINE, V7, P623, DOI 10.1097/00007632-198211000-00019
   LOUW JA, 1990, J BONE JOINT SURG BR, V72, P686, DOI 10.1302/0301-620X.72B4.2380228
   MATHEWS HH, 1995, SPINE, V20, P1797, DOI 10.1097/00007632-199508150-00009
   Mayer HM, 1997, SPINE, V22, P691, DOI 10.1097/00007632-199703150-00023
   MCAFFEE PC, 1995, SPINE, V20, P1623
   MCCORD DH, 1997, ANTERIOR ENDOSCOPIC
   MCCULLOCH JA, 1996, SPINE S, V21, P45
   Obenchain T G, 1991, J Laparoendosc Surg, V1, P145, DOI 10.1089/lps.1991.1.145
   OBRIEN JP, 1986, CLIN ORTHOP RELAT R, P191
   Onimus M, 1996, SPINE, V21, P2491, DOI 10.1097/00007632-199611010-00016
   PROLO DJ, 1986, SPINE, V11, P601, DOI 10.1097/00007632-198607000-00012
   SORENSON KH, 1978, ACTA ORTHOP SCAND, V49, P267
   SPIVAK JM, 1994, SPINE, V19, P520, DOI 10.1097/00007632-199403000-00005
   STAUFFER RN, 1972, J BONE JOINT SURG AM, VA 54, P756, DOI 10.2106/00004623-197254040-00006
   TAKAHASHI K, 1990, SPINE, V15, P1201
   ZUCHERMAN JF, 1995, SPINE, V20, P2029, DOI 10.1097/00007632-199509150-00015
NR 30
TC 2
Z9 2
U1 0
U2 0
PU SPRINGER VERLAG
PI NEW YORK
PA 175 FIFTH AVE, NEW YORK, NY 10010 USA
SN 0085-4530
J9 ORTHOPADE
JI Orthopade
PD JUL
PY 1998
VL 27
IS 7
BP 466
EP 475
PG 10
WC Orthopedics
WE Science Citation Index Expanded (SCI-EXPANDED)
SC Orthopedics
GA 109GY
UT WOS:000075314800009
DA 2022-11-02
ER

PT J
AU Vaccaro, AR
   Garfin, SR
AF Vaccaro, AR
   Garfin, SR
TI Internal fixation (pedicle screw fixation) for fusions of the lumbar spi
SO SPINE
LA English
DT Article
DE complications; fusion; lumbar spine; pedicle screw
ID INSTRUMENTATION; INSTABILITY; SYSTEM
AB Study Design. Literature review.
   Objectives. To illustrate the indicators and potential complications of pedicle screw application in the lumbar spine.
   Summary of Background Data. Except for the treatment of severe spondylolisthesis (grades 3 and 4) at L5-S1, using autogenous bone graft and with device removal often fusion is obtained. Pedicle screw devices labeled for stabilizing the lumbar spine or correcting deformities in fusion procedures are currently considered class III medical devices by the Food and Drug Administration, that is, investigational or experimental forms of spinal fixation. Recent clinical studies have attested to their usefulness and safety by qualified surgeons for selected surgical indication.
   Methods. Literature synthesis.
   Results. Segmental fixation increases the fusion rate and clinical success of indicated patients undergoing the procedure in lumbar spine operations, as it does in the treatment of fusion of long bone injuries, scoliosis, and other comparable surgeries.
   Conclusion. With this technology, surgeons can effectively reduce the pseudarthrosis rate, improve patient satisfaction and results of functional studies, and ultimately reduce the long-term cost to society as a result of effective initial posterior lumbar spine surgery.
C1 UNIV CALIF SAN DIEGO, SCH MED, DEPT ORTHOPAED SURG, SAN DIEGO, CA 92103 USA.
   THOMAS JEFFERSON UNIV, JEFFERSON MED COLL, DEPT ORTHOPAED SURG, PHILADELPHIA, PA 19107 USA.
CR Amundson G, 1992, SPINE, V3rd, P913
   AN HS, 1991, SPINE S, V16, P440
   BERNHARDT M, 1992, CLIN ORTHOP RELAT R, P109
   BOSWORTH DM, 1955, J BONE JOINT SURG AM, V37, P767, DOI 10.2106/00004623-195537040-00009
   CARSON WL, 1990, SPINE, V15, P893, DOI 10.1097/00007632-199009000-00011
   CHANG KW, 1989, J SPINAL DISORD, V1, P257
   Dandy D J, 1971, J Bone Joint Surg Br, V53, P578
   DICKMAN CA, 1994, SPINE, V19, pS2266
   DICKSON JH, 1990, J BONE JOINT SURG AM, V72A, P678, DOI 10.2106/00004623-199072050-00006
   Ebelke DK, 1991, SPINE, V16, P428
   EDWARDS C C, 1987, Orthopaedic Transactions, V11, P99
   EDWARDS CC, 1990, ORTHOPAEDIC T, V14, P549
   ESSES SI, 1993, SPINE, V18, P2231, DOI 10.1097/00007632-199311000-00015
   FRYMOYER JW, 1985, SPINE, V10, P280, DOI 10.1097/00007632-198504000-00017
   GAINES RW, 1987, ORTHOPAEDIC T, V11, P98
   GARFIN SR, 1992, BRIS MYER Z, P137
   GERTZBEIN SD, 1990, SPINE, V15, P11, DOI 10.1097/00007632-199001000-00004
   GRUBB SA, 1992, SPINE, V17, P349, DOI 10.1097/00007632-199203000-00018
   GURR KR, 1988, J BONE JOINT SURG AM, V70A, P680, DOI 10.2106/00004623-198870050-00007
   HERKOWITZ HN, 1991, J BONE JOINT SURG AM, V73A, P802, DOI 10.2106/00004623-199173060-00002
   Hsu J, 1987, LUMBAR SPINE SURG, P322
   JOHNSSON KE, 1986, SPINE, V11, P107, DOI 10.1097/00007632-198603000-00001
   KABINS MB, 1992, J SPINAL DISORD, V5, P39, DOI 10.1097/00002517-199203000-00006
   KANEDA K, 1986, CLIN ORTHOP RELAT R, P159
   KIM SS, 1990, SPINE, V15, P979, DOI 10.1097/00007632-199009000-00026
   King D, 1944, AM J SURG, V66, P357, DOI 10.1016/S0002-9610(44) 90201-1
   KOSTUIK JP, 1990, SPINE, V15, P318, DOI 10.1097/00007632-199004000-00013
   KRAG MH, 1986, CLIN ORTHOP RELAT R, P75
   LOMBARDI JS, 1985, SPINE, V10, P821, DOI 10.1097/00007632-198511000-00008
   LOUIS R, 1986, CLIN ORTHOP RELAT R, P18
   LUQUE ER, 1978, CLIN ORTHOP RELAT R, P273
   MARDJETKO SM, 1994, SPINE, V19, pS2256, DOI 10.1097/00007632-199410151-00002
   MATSUZAKI H, 1990, SPINE, V15, P1159, DOI 10.1097/00007632-199011010-00014
   MCAFEE PC, 1991, SPINE S, V6, P422
   MCCLAIN RF, 1993, J BONE JOINT SURG AM, V75, P162
   PUNO RM, 1987, ORTHOPAEDIC T, V11, P98
   RANSON N, 1990, P AAOS ANN M NEW ORL, P263
   REYNOLDS JB, 1979, SPINE, V4, P148
   SCHWAEGLER P, 1990, SCOLIOSIS RES SOC HA
   Shands Jr A, 1941, J BONE JOINT SURG AM, V23, P963
   STAUFFER RN, 1972, J BONE JOINT SURG AM, V54, P1195, DOI 10.2106/00004623-197254060-00006
   STEFFEE AD, 1986, CLIN ORTHOP RELAT R, P45
   WEINSTEIN JN, 1988, SPINE, V13, P1012, DOI 10.1097/00007632-198809000-00008
   WEINSTEIN JN, 1992, CLIN ORTHOP RELAT R, P34
   WEST JL, 1991, J BONE JOINT SURG AM, V73A, P1179, DOI 10.2106/00004623-199173080-00006
   WEST JL, 1991, SPINE S, V16, P76
   WHITECLOUD TS, 1989, SPINE, V14, P472, DOI 10.1097/00007632-198904000-00027
   YAHIRO MA, 1994, SPINE, V19, pS2274
   YUAN HA, 1994, SPINE, V19, pS2279
   ZDEBLICK TA, 1993, SPINE, V18, P983, DOI 10.1097/00007632-199306150-00006
   ZINDRICK MR, 1986, CLIN ORTHOP RELAT R, P99
   ZINDRICK MR, 1991, ORTHOP CLIN N AM, V22, P333
   ZUCKERMAN J, 1989, JUN NASS ANN M QUEB
   1987, SCOLIOSIS RES SOC MO
NR 54
TC 72
Z9 77
U1 0
U2 1
PU LIPPINCOTT WILLIAMS & WILKINS
PI PHILADELPHIA
PA 530 WALNUT ST, PHILADELPHIA, PA 19106-3621 USA
SN 0362-2436
J9 SPINE
JI SPINE
PD DEC 15
PY 1995
VL 20
IS 24
SU S
BP S157
EP S165
PG 9
WC Clinical Neurology; Orthopedics
WE Science Citation Index Expanded (SCI-EXPANDED)
SC Neurosciences & Neurology; Orthopedics
GA TN118
UT WOS:A1995TN11800014
PM 8747271
DA 2022-11-02
ER

PT J
AU Hanson, DS
   Bridwell, KH
   Rhee, JM
   Lenke, LG
AF Hanson, DS
   Bridwell, KH
   Rhee, JM
   Lenke, LG
TI Dowel fibular strut grafts for high-grade dysplastic isthmic
   spondylolisthesis
SO SPINE
LA English
DT Article; Proceedings Paper
CT 36th Annual Meeting of the Scoliosis-Research-Society
CY SEP 19-22, 2001
CL CLEVELAND, OH
SP Scoliosis Res Soc
DE spondylolisthesis; interbody graft
ID ANTERIOR FUSION; IN-SITU; SURGICAL-TREATMENT; INTERBODY FUSION;
   ADOLESCENTS; CHILDREN; REDUCTION; ARTHRODESIS; DECOMPRESSION; MANAGEMENT
AB Study Design. This is a clinical study that examines the results of partial reduction and fibular dowel graft placement for high-grade isthmic spondylolisthesis.
   Objectives. To demonstrate the efficacy of partial reduction and fibular dowel graft placement in the treatment of high-grade isthmic spondylolisthesis.
   Summary of Background Data. Previous literature has demonstrated difficulty in treating high-grade isthmic spondylolisthesis both with high rates of pseudarthrosis as well as neurologic complications if a complete reduction is attempted. There are no published data examining partial reduction with dowel graft placement.
   Methods. Seventeen consecutive patients (mean age 20.3 years) with high-grade isthmic spondylolisthesis who were treated with posterior fusion and fibular strut grafts were studied (mean follow-up 4.6 years). Radiographs were reviewed at preoperative, immediate (within 3 months) postoperative, and ultimate (>2 years) follow-up. Parameters measured included lumbar lordosis, slip angle, Meyerding-Newman scores, and pelvic incidence. The anterior and posterior fusions were graded on a I-IV scale, and the implants (if used) were examined for failure. Clinical outcomes were measured with Oswestry and Scoliosis Research Society outcomes tools.
   Results. There were 17 patients treated: 10 primary and 7 revision patients. All patients had posterior fusion with fibular dowel grafts (11 allograft, 6 autograft). Meyerding grade improved 1.3 grades and slip angle improved 140 with no loss of correction at ultimate follow-up. Sixteen of 17 patients had solid fusions on ultimate follow-up. Clinical evaluation with Scoliosis Research Society and Oswestry tools showed high patient function and satisfaction. Complications included one case of a broken strut in a revision patient; this was then revised to an instrumented circumferential fusion. There were no cases of deep or superficial infection. There were no neurologic deficits at ultimate follow-up.
   Conclusion. Fibular strut grafting is a useful surgical adjunct in high-grade spondylolisthesis that is partially reduced. Clinical and radiographic outcomes were satisfactory. Our experience shows that there is no significant difference between allograft and autograft. All struts healed and remodeled by the ultimate follow-up, and there was only one instance of fibula fracture.
C1 Washington Univ, Sch Med, Dept Orthopaed Surg, St Louis, MO 63110 USA.
   Inst Spinal Disorders, Houston, TX USA.
   Emory Univ, Sch Med, Decatur, GA 30033 USA.
RP Bridwell, KH (通讯作者)，Washington Univ, Sch Med, Dept Orthopaed Surg, 1 Barnes Jewish Hosp Plaza,Suite 11300 W Pavil, St Louis, MO 63110 USA.
EM bridwellk@msnotes.wustl.edu
CR BOOS N, 1993, SPINE, V18, P1655, DOI 10.1097/00007632-199309000-00014
   BOXALL D, 1979, J BONE JOINT SURG AM, V61, P479, DOI 10.2106/00004623-197961040-00001
   BRADFORD DS, 1979, SPINE, V4, P423, DOI 10.1097/00007632-197909000-00006
   BRADFORD DS, 1987, J BONE JOINT SURG AM, V69A, P191, DOI 10.2106/00004623-198769020-00005
   DEWALD RL, 1981, J BONE JOINT SURG AM, V63, P619, DOI 10.2106/00004623-198163040-00012
   DICK WT, 1988, CLIN ORTHOP RELAT R, V232, P70
   ESSES SI, 1995, J BONE JOINT SURG AM, V77A, P172, DOI 10.2106/00004623-199502000-00002
   Fabris DA, 1996, SPINE, V21, P728, DOI 10.1097/00007632-199603150-00014
   FLYNN JC, 1984, SPINE, V9, P489, DOI 10.1097/00007632-198407000-00013
   FREEMAN BL, 1989, J BONE JOINT SURG AM, V71A, P594, DOI 10.2106/00004623-198971040-00015
   HENSINGER R N, 1976, Spine, V1, P207, DOI 10.1097/00007632-197612000-00005
   JONES AAM, 1988, J BONE JOINT SURG AM, V70A, P25, DOI 10.2106/00004623-198870010-00005
   LINDHOLM TS, 1990, SPINE, V15, P1350, DOI 10.1097/00007632-199012000-00021
   Muschik M, 1997, SPINE, V22, P2036, DOI 10.1097/00007632-199709010-00020
   PEEK RD, 1989, J BONE JOINT SURG AM, V71A, P62, DOI 10.2106/00004623-198971010-00011
   Petraco DM, 1996, SPINE, V21, P1133, DOI 10.1097/00007632-199605150-00002
   PIZZUTILLO PD, 1986, J PEDIATR ORTHOPED, V6, P311, DOI 10.1097/01241398-198605000-00010
   POUSSA M, 1993, SPINE, V18, P894, DOI 10.1097/00007632-199306000-00014
   SEITSALO S, 1990, J BONE JOINT SURG BR, V72, P259, DOI 10.1302/0301-620X.72B2.2312566
   Smith JA, 2001, SPINE, V26, P2227, DOI 10.1097/00007632-200110150-00014
   SMITH MD, 1990, J BONE JOINT SURG AM, V72A, P415, DOI 10.2106/00004623-199072030-00015
   WHITECLOUD TS, 1988, SPINE, V13, P370, DOI 10.1097/00007632-198803000-00028
NR 22
TC 46
Z9 51
U1 0
U2 0
PU LIPPINCOTT WILLIAMS & WILKINS
PI PHILADELPHIA
PA TWO COMMERCE SQ, 2001 MARKET ST, PHILADELPHIA, PA 19103 USA
SN 0362-2436
EI 1528-1159
J9 SPINE
JI SPINE
PD SEP 15
PY 2002
VL 27
IS 18
BP 1982
EP 1988
DI 10.1097/00007632-200209150-00005
PG 7
WC Clinical Neurology; Orthopedics
WE Science Citation Index Expanded (SCI-EXPANDED); Conference Proceedings Citation Index - Science (CPCI-S)
SC Neurosciences & Neurology; Orthopedics
GA 594ZJ
UT WOS:000178082100004
PM 12634557
DA 2022-11-02
ER

PT J
AU Kawaguchi, Y
   Ishihara, H
   Kanamori, M
   Yasuda, T
   Abe, Y
   Nogami, S
   Seki, S
   Hori, T
   Kimura, T
AF Kawaguchi, Yoshiharu
   Ishihara, Hirokazu
   Kanamori, Masahiko
   Yasuda, Taketoshi
   Abe, Yumiko
   Nogami, Shigeharu
   Seki, Shoji
   Hori, Takeshi
   Kimura, Tomoatsu
TI Adjacent segment disease following expansive lumbar laminoplasty
SO SPINE JOURNAL
LA English
DT Article
DE lumbar laminoplasty; lumbar spinal stenosis; adjacent segment disease
ID DISC DEGENERATION; SPINAL STENOSIS; FUSION; MOTION
AB BACKGROUND CONTEXT: We developed the technique of expansive lumbar laminoplasty in 1981. In the procedure of laminoplasty, the spinal canal is decompressed by rotatory elevation of the laminae, and bone grafts from the spinous process and posterior iliac bone are placed on the surface of the operated laminae. Therefore, adjacent segment disease due to mechanical stress could be anticipated in the long-term follow-up.
   PURPOSE: To investigate the incidence of symptomatic adjacent segment disease after expansive lumbar laminoplasty, to identify the factors which are related to the development of this disease, and to discuss the treatment of this postoperative problem.
   STUDY DESIGN/SETTING: This is a retrospective cohort study.
   PATIENT SAMPLE: Seventy-one patients (53 men and 18 women with a mean age of 55.7 years) underwent expansive lumbar laminoplasty for the treatment of spinal stenosis. The average length of follow-up was 5.4 years with a range of 2 to 13 years.
   OUTCOME MEASURES: Follow-up evaluation was primarily by means of clinical visits.
   METHODS: The incidence of adjacent segment disease which resulted in the deterioration of Japanese Orthopaedic Association score was analyzed. The diagnosis of symptomatic adjacent segment disease was based on both newly developed clinical symptoms and radiological lesions at the disc levels adjacent to the lumbar laminoplasty. We evaluated the correlation between the incidence of symptomatic adjacent segment disease and the clinical parameters and radiological parameters.
   RESULTS: Eight patients (11%) showed deterioration in the lesions at the segment adjacent to laminoplasty. The disease-free survival rates by Kaplan-Meier survival analysis were 95.7% at 5 years, 63.1% at 10 years, and 42.1% at 13 years. The incidence of spondylolisthesis in the disease group was higher than that in the disease-free group. The preoperative range of motion of L1-L5 in the disease group was significantly higher than that in the disease-free group. In five patients in whom conservative treatment failed for adjacent segment disease, reoperations were performed and they were effective.
   CONCLUSIONS: It should be taken into account that adjacent segment disease occurs after expansive lumbar laminoplasty. Spondylolisthesis might be a risk factor for the disease. Although reoperation was effective, it is necessary to consider the patient's age and physical condition before choosing further surgical therapy. (c) 2007 Elsevier Inc. All rights reserved.
C1 Toyama Univ, Fac Med, Dept Orthopaed Surg, Toyama 9300194, Japan.
RP Kawaguchi, Y (通讯作者)，Toyama Univ, Fac Med, Dept Orthopaed Surg, 2630 Sugitani, Toyama 9300194, Japan.
EM zenji@ms.toyama-mpu.ac.jp
CR AOTA Y, 1995, J SPINAL DISORD, V8, P464, DOI 10.1097/00024720-199512000-00006
   Axelsson P, 1997, SPINE, V22, P414, DOI 10.1097/00007632-199702150-00012
   Chen W J, 2001, Spine (Phila Pa 1976), V26, pE519, DOI 10.1097/00007632-200111150-00024
   Chow DHK, 1996, SPINE, V21, P549, DOI 10.1097/00007632-199603010-00004
   DEKUTOSKI MB, 1994, SPINE, V19, P1745, DOI 10.1097/00007632-199408000-00015
   GORE DR, 1984, SPINE, V9, P667, DOI 10.1097/00007632-198410000-00002
   HA KY, 1993, J SPINAL DISORD, V6, P99
   Hambly MF, 1998, SPINE, V23, P1785, DOI 10.1097/00007632-199808150-00012
   Hilibrand AS, 1999, J BONE JOINT SURG AM, V81A, P519, DOI 10.2106/00004623-199904000-00009
   IMADA K, 1995, J BONE JOINT SURG BR, V77B, P126, DOI 10.1302/0301-620X.77B1.7822369
   Izumida S, 1986, J JPN ORTHOP ASS, V60, P391
   Kawaguchi Y, 2004, J BONE JOINT SURG AM, V86A, P1698, DOI 10.2106/00004623-200408000-00013
   Kawaguchi Yoshiharu, 2005, J Bone Joint Surg Am, V87 Suppl 1, P292, DOI 10.2106/JBJS.E.00211
   LEE CK, 1984, SPINE, V9, P574, DOI 10.1097/00007632-198409000-00007
   LEE CK, 1988, SPINE, V13, P375, DOI 10.1097/00007632-198803000-00029
   LEHMANN TR, 1987, SPINE, V12, P97, DOI 10.1097/00007632-198703000-00004
   MATSUI H, 1992, SPINE, V17, pS37
   Matsui H, 1997, Eur Spine J, V6, P191, DOI 10.1007/BF01301435
   PENTA M, 1995, SPINE, V20, P743, DOI 10.1097/00007632-199503150-00018
   Phillips FM, 2000, J SPINAL DISORD, V13, P432, DOI 10.1097/00002517-200010000-00011
   Rahm MD, 1996, J SPINAL DISORD, V9, P392
   Schlegel JD, 1996, SPINE, V21, P970, DOI 10.1097/00007632-199604150-00013
   Throckmorton TW, 2003, SPINE, V28, P2546, DOI 10.1097/01.BRS.0000092340.24070.F3
   TSUJI H, 1991, COMPREHENSIVE ATLAS, P116
   WEINHOFFER SL, 1995, SPINE, V20, P526, DOI 10.1097/00007632-199503010-00004
   WHITECLOUD TS, 1994, SPINE, V19, P531, DOI 10.1097/00007632-199403000-00007
   WHITECLOUND TS, 2004, LUMBAR SPINE, P884
NR 27
TC 10
Z9 11
U1 0
U2 5
PU ELSEVIER SCIENCE INC
PI NEW YORK
PA STE 800, 230 PARK AVE, NEW YORK, NY 10169 USA
SN 1529-9430
EI 1878-1632
J9 SPINE J
JI Spine Journal
PD MAY-JUN
PY 2007
VL 7
IS 3
BP 273
EP 279
DI 10.1016/j.spinee.2006.04.003
PG 7
WC Clinical Neurology; Orthopedics
WE Science Citation Index Expanded (SCI-EXPANDED)
SC Neurosciences & Neurology; Orthopedics
GA 239AN
UT WOS:000251490100004
PM 17482109
DA 2022-11-02
ER

PT J
AU Woodward, J
   Malone, H
   Witiw, CD
   Kolcun, JPG
   Koro, L
   Keegan, KC
   Ahmad, S
   Kerolus, MG
   David, BT
   Fessler, RD
   Fessler, RG
AF Woodward, Josha
   Malone, Hani
   Witiw, Christopher D.
   Kolcun, John Paul G.
   Koro, Lacin
   Keegan, Kevin C.
   Ahmad, Shahjehan
   Kerolus, Mena G.
   David, Brian T.
   Fessler, R. David
   Fessler, Richard G.
TI Transforaminal lumbar interbody fusion using a novel minimally invasive
   expandable interbody cage: patient-reported outcomes and radiographic
   parameters
SO JOURNAL OF NEUROSURGERY-SPINE
LA English
DT Article
DE MIS; minimally invasive surgery; TLIF; transforaminal lumbar interbody
   fusion; lumbar fusion; expandable cage
ID LORDOSIS
AB OBJECTIVE The goal of this study was to evaluate the clinical and radiographic outcomes of a novel multidirectional in situ expandable minimally invasive surgery (MIS) transforaminal lumbar interbody fusion (TLIF) cage.
   METHODS A retrospective analysis of 69 consecutive patients undergoing a 1- or 2-level MIS TLIF using an expandable cage was performed over a 2-year period. Standard MIS techniques with pedicle screw fixation were used in all cases. Upright lateral dynamic flexion/extension radiographs were reviewed prior to and at 1 year after surgery. Clinical metrics included numeric rating scale for back and leg pain, Oswestry Disability Index, and the SF-12 and VR-12 physical and mental health surveys. Radiographic parameters included anterior and posterior disc height, neuroforaminal height, spondylolisthesis, segmental lordosis, lumbar lordosis, and fusion rate.
   RESULTS A total of 69 patients representing 75 operative levels met study inclusion criteria. The mean patient age at surgery was 63.4 +/- 1.2 years, with a female predominance of 51%. The average radiographic and clinical follow-ups were 372 and 368 days, respectively. A total of 63 patients (91%) underwent 1-level surgery and 6 patients (9%) underwent 2- level surgery. Significant reductions of numeric rating scale scores for back and leg pain were observed-from 6.1 +/- 0.7 to 2.5 +/- 0.3 (p < 0.0001) and 4.9 +/- 0.6 to 1.9 +/- 0.2 (p < 0.0001), respectively. A similar reduction in Oswestry Disability Index from 38.0 +/- 4.6 to 20.0 +/- 2.3 (p < 0.0001) was noted. Likewise, SF-12 and VR-12 scores all showed statistically significant improvement from baseline (p < 0.001). The mean anterior and posterior disc heights improved from 8.7 +/- 1.0 mm to 13.4 +/- 1.5 mm (p = 0.0001) and 6.5 +/- 0.8 mm to 9.6 +/- 1.1 mm (p = 0.0001), respectively. Neuroforaminal height improved from 17.6 +/- 2.0 mm to 21.9 +/- 2.5 mm (p = 0.0001). When present, spondylolisthesis was, on average, reduced from 4.3 +/- 0.5 mm to 1.9 +/- 0.2 mm (p = 0.0001). Lumbar lordosis improved from 47.8 degrees +/- 5.5 degrees to 58.5 degrees +/- 6.8 degrees (p = 0.2687), and no significant change in segmental lordosis was observed. The overall rate of radiographic fusion was 93.3% at 1 year. No perioperative complications requiring operative revision were encountered.
   CONCLUSIONS In this series of MIS TLIFs, use of this novel interbody cage was shown to be safe and effective. Significant improvements in pain and disability were observed. Effective and durable restoration of disc height and neuroforaminal height and reduction of spondylolisthesis were obtained, with concurrent gains in lumbar lordosis. Taken together, this device offers excellent clinical and radiographic outcomes via an MIS approach.
C1 [Woodward, Josha; Malone, Hani; Witiw, Christopher D.; Kolcun, John Paul G.; Koro, Lacin; Keegan, Kevin C.; Ahmad, Shahjehan; Kerolus, Mena G.; David, Brian T.; Fessler, R. David; Fessler, Richard G.] Rush Univ, Dept Neurol Surg, Med Ctr, Chicago, IL 60612 USA.
RP Fessler, RG (通讯作者)，Rush Univ, Med Ctr, Chicago, IL 60612 USA.
EM rfessler@rush.edu
OI Keegan, Kevin Christopher/0000-0003-2911-4725
CR Alvi MA, 2019, WORLD NEUROSURG, V127, P596, DOI 10.1016/j.wneu.2019.03.284
   Aoki Y, 2015, BMC MUSCULOSKEL DIS, V16, DOI 10.1186/s12891-015-0676-1
   Coe JD, 2016, MED DEVICES-EVID RES, V9, P341, DOI 10.2147/MDER.S112523
   Fatoye F, 2019, RHEUMATOL INT, V39, P619, DOI 10.1007/s00296-019-04273-0
   Hong JY, 2010, EUR SPINE J, V19, P1551, DOI 10.1007/s00586-010-1422-x
   Hoy D, 2010, BEST PRACT RES CL RH, V24, P769, DOI 10.1016/j.berh.2010.10.002
   Kim CW, 2016, WORLD NEUROSURG, V90, P228, DOI 10.1016/j.wneu.2016.02.075
   Mica MC, 2018, INT J SPINE SURG, V12, P520, DOI 10.14444/5063
   Perez-Cruet MJ, 2014, SPINE, V39, pE191, DOI 10.1097/BRS.0000000000000078
   Price JP, 2018, CLIN SPINE SURG, V31, pE121, DOI 10.1097/BSD.0000000000000581
   Schuler TC, 2004, J SPINAL DISORD TECH, V17, P372, DOI 10.1097/01.bsd.0000109836.59382.47
   Teng I, 2017, J CLIN NEUROSCI, V44, P11, DOI 10.1016/j.jocn.2017.06.013
NR 12
TC 1
Z9 1
U1 0
U2 3
PU AMER ASSOC NEUROLOGICAL SURGEONS
PI ROLLING MEADOWS
PA 5550 MEADOWBROOK DRIVE, ROLLING MEADOWS, IL 60008 USA
SN 1547-5654
EI 1547-5646
J9 J NEUROSURG-SPINE
JI J. Neurosurg.-Spine
PD AUG
PY 2021
VL 35
IS 2
BP 170
EP 176
DI 10.3171/2020.11.SPINE201139
PG 7
WC Clinical Neurology; Surgery
WE Science Citation Index Expanded (SCI-EXPANDED)
SC Neurosciences & Neurology; Surgery
GA TT9IP
UT WOS:000680656000006
PM 34087790
DA 2022-11-02
ER

PT J
AU Han, X
   Chen, X
   Li, K
   Li, Z
   Li, SG
AF Han, Xiao
   Chen, Xin
   Li, Kuan
   Li, Zheng
   Li, Shugang
TI Finite analysis of stability between modified articular fusion
   technique, posterior lumbar interbody fusion and posteriorlateral lumbar
   fusion
SO BMC MUSCULOSKELETAL DISORDERS
LA English
DT Article
DE Finite element; Spinal fusion; Internal fixation
ID DEGENERATIVE SPONDYLOLISTHESIS; LUMBOSACRAL SPINE; DYNAMIC-RESPONSE;
   ELEMENT; DECOMPRESSION; VIBRATION
AB Background: It is not clear whether modified facet fusion (MFF) is biomechanically different from traditional fusion techniques such as posterior lateral lumbar fusion (PLF) and posterior lumbar interbody fusion (PLIF).
   Methods: In this study, a healthy adult Chinese male volunteer was selected to perform 3D reconstruction of CT image data and simulate the successful fusion of L4-5 MFF, PLF and PLIF, respectively. The motion range of L4-5 segments of the model was simulated under 6 working conditions, including forward flexion, extension, lateral flexion and rotation under normal physiological conditions, and the stability of the three fusion procedures in the pathological segments of the lumbar spine was compared.
   Results: There was no difference in range of motion between MFF model and PLF or PLIF model (P < 0.05). Also, the stiffness of the PLFand the MFF model were comparable (P > 0.05), but were smaller than the PLIF model (P < 0.05).
   Conclusions: MFF provides reliable stability at the lumbar fixation fusion level and does not differ significantly from PLF and PLIF in terms of range of motion.
C1 [Han, Xiao; Chen, Xin; Li, Kuan; Li, Zheng; Li, Shugang] Chinese Acad Med Sci & Peking Union Med Coll, Peking Union Med Coll Hosp, Dept Orthopaed, Dongcheng Dist Shuaifuyuan 1, Beijing 100730, Peoples R China.
RP Li, Z; Li, SG (通讯作者)，Chinese Acad Med Sci & Peking Union Med Coll, Peking Union Med Coll Hosp, Dept Orthopaed, Dongcheng Dist Shuaifuyuan 1, Beijing 100730, Peoples R China.
EM kleeo@163.com; lishugangpumc@163.com
FU National Natural Science Foundation of China [81871829]; Youth Fund of
   Peking Union Medical College Hospital [pumch201911375]
FX This research is funded by National Natural Science Foundation of China
   (81871829) and Youth Fund of Peking Union Medical College Hospital
   (pumch201911375). The funds cover part of the cost of radiological
   examinations and full cost of publication.
CR BALKO B, 1969, Currents in Modern Biology, V3, P110
   BELYTSCHKO TB, 1973, J BIOMECH, V6, P361, DOI 10.1016/0021-9290(73)90096-1
   Choi HW, 2017, COMPUT METHOD BIOMEC, V20, P1431, DOI 10.1080/10255842.2017.1370459
   de Kunder SL, 2017, SPINE J, V17, P1712, DOI 10.1016/j.spinee.2017.06.018
   Dijkerman ML, 2018, EUR SPINE J, V27, P1629, DOI 10.1007/s00586-017-5436-5
   Fan W, 2017, COMPUT BIOL MED, V86, P75, DOI 10.1016/j.compbiomed.2017.05.004
   Farrokhi MR, 2012, J NEUROTRAUM, V29, P1567, DOI 10.1089/neu.2011.2167
   FRIEDENBERG R, 1969, Currents in Modern Biology, V3, P89
   Guo LX, 2018, SPINE, V43, pE143, DOI 10.1097/BRS.0000000000002247
   HAKIM NS, 1979, J BIOMECH, V12, P277, DOI 10.1016/0021-9290(79)90070-8
   Januszewski Jacob, 2017, Surg Neurol Int, V8, P207, DOI 10.4103/sni.sni_44_17
   Liang HF, 2017, EUR SPINE J, V26, P3084, DOI 10.1007/s00586-017-5200-x
   Liu Qiang, 2017, Zhongguo Gu Shang, V30, P190, DOI 10.3969/j.issn.1003-0034.2017.02.020
   Liu T, 2018, J BIOMECH, V70, P43, DOI 10.1016/j.jbiomech.2017.10.033
   Mas Y, 2017, PLOS ONE, V12, DOI 10.1371/journal.pone.0188328
   Mimura T, 2021, SPINE J, V21, P1297, DOI 10.1016/j.spinee.2021.03.027
   Montgomery AS, 2015, SPINE, V40, P1140, DOI 10.1097/BRS.0000000000000966
   PANJABI MM, 1994, J BONE JOINT SURG AM, V76A, P413, DOI 10.2106/00004623-199403000-00012
   Park MK, 2019, NEUROSURG REV, V42, P753, DOI 10.1007/s10143-019-01114-3
   Ren ZN, 2020, OPER NEUROSURG, V19, P255, DOI 10.1093/ons/opaa147
   Schnake KJ, 2019, ORTHOPADE, V48, P50, DOI 10.1007/s00132-018-03670-w
   Srinivas GR, 2017, ASIAN SPINE J, V11, P538, DOI 10.4184/asj.2017.11.4.538
   Wang HW, 2017, CLINICS, V72, P609, DOI 10.6061/clinics/2017(10)04
   Xu H, 2013, NEUROSURGERY, V72, P21, DOI 10.1227/NEU.0b013e3182742a69
   Zahari SN, 2017, J HEALTHC ENG, V2017, DOI 10.1155/2017/9618940
NR 25
TC 0
Z9 0
U1 5
U2 5
PU BMC
PI LONDON
PA CAMPUS, 4 CRINAN ST, LONDON N1 9XW, ENGLAND
EI 1471-2474
J9 BMC MUSCULOSKEL DIS
JI BMC Musculoskelet. Disord.
PD DEC 4
PY 2021
VL 22
IS 1
AR 1015
DI 10.1186/s12891-021-04899-x
PG 11
WC Orthopedics; Rheumatology
WE Science Citation Index Expanded (SCI-EXPANDED)
SC Orthopedics; Rheumatology
GA XI7JV
UT WOS:000726283800006
PM 34863121
OA Green Published, gold
DA 2022-11-02
ER

PT J
AU Masferrer, R
   Gomez, CH
   Karahalios, DH
   Sonntag, VKH
AF Masferrer, R
   Gomez, CH
   Karahalios, DH
   Sonntag, VKH
TI Efficacy of pedicle screw fixation in the treatment of spinal
   instability and failed back surgery: a 5-year review
SO JOURNAL OF NEUROSURGERY
LA English
DT Article
DE back pain; burst fracture; failed back surgery; lumbar fusion; sciatica;
   spinal instability; spinal instrumentation; spondylolisthesis
ID COTREL-DUBOUSSET INSTRUMENTATION; LUMBAR SPINE; ISTHMIC
   SPONDYLOLISTHESIS; THORACOLUMBAR FRACTURES; TRANSPEDICULAR FIXATION;
   BIOMECHANICAL ANALYSIS; PLAIN RADIOGRAPHS; THORACIC PEDICLE; FUSION;
   PLACEMENT
AB Object. The goal of this study was to review retrospectively the outcome of 95 patients with various disorders leading to instability of the thoracolumbar and lumbar spine who were treated consecutively via a posterior surgical approach with pedicle screw fixation in which the Texas Scottish Rite Hospital system was used.
   Methods. All cases were managed according to the same protocol. Follow-up review averaged 29.6 months. Radiographic evidence of osseous union and the patient's current status were analyzed. Four screws were malpositioned, and there were two dural lacerations of a nerve root and one pedicle fracture. Deep wound infections developed in five patients (5.2%), and three patients had postoperative radicular pain. In one case, the rods disengaged from the screws; in four cases, hardware was removed but there were no broken screws. Neurological deficits improved in 85% of the surviving patients, and no patient was worse neurologically after surgery. The rate of osseous union was 96.8%. Three patients developed pseudarthrosis, one of whom was asymptomatic. Back pain improved in 80 patients. A solid bone fusion, however, was not necessarily associated with decreased back pain.
   Conclusions. These results support the use of pedicle screw fixation as an effective and safe procedure for fusion of the thoracolumbar and lumbar spine and support the finding that complications can be minimal when a meticulous surgical technique is used. The proper selection of patients for surgery is probably the most important factor associated with good outcomes.
C1 Mercy Healthcare Arizona, Barrow Neurol Inst, Div Neurol Surg, Neurosci Publicat, Phoenix, AZ 85013 USA.
RP Sonntag, VKH (通讯作者)，Mercy Healthcare Arizona, Barrow Neurol Inst, Div Neurol Surg, Neurosci Publicat, 350 W Thomas Rd, Phoenix, AZ 85013 USA.
EM neuropub@mha.chw.edu
CR AN HS, 1995, J SPINAL DISORD, V8, P131
   ASAZUMA T, 1990, SPINE, V15, P1153, DOI 10.1097/00007632-199011010-00013
   Bailey SI, 1996, SPINE, V21, P2006, DOI 10.1097/00007632-199609010-00016
   BENZEL EC, 1991, J NEUROSURG, V75, P382, DOI 10.3171/jns.1991.75.3.0382
   BERNARD TN, 1992, SPINE, V17, pS160, DOI 10.1097/00007632-199206001-00017
   BLUMENTHAL S, 1993, SPINE, V18, P1867, DOI 10.1097/00007632-199310000-00024
   BLUMENTHAL SL, 1993, SPINE, V18, P1186, DOI 10.1097/00007632-199307000-00010
   BOOS N, 1993, SPINE, V18, P1655, DOI 10.1097/00007632-199309000-00014
   BRANTLEY AGU, 1994, SPINE, V19, P1752, DOI 10.1097/00007632-199408000-00016
   CALANCIE B, 1992, SPINE, V17, P1229, DOI 10.1097/00007632-199210000-00017
   CARL AL, 1992, SPINE, V17, pS317
   Castro WHM, 1996, SPINE, V21, P1320, DOI 10.1097/00007632-199606010-00008
   Chiba M, 1996, SPINE, V21, P288, DOI 10.1097/00007632-199602010-00006
   CIGLIANO A, 1992, NEUROSURGERY, V30, P208, DOI 10.1227/00006123-199202000-00010
   COTREL Y, 1988, CLIN ORTHOP RELAT R, P10
   CRAWFORD MJ, 1994, SPINE, V19, P2584, DOI 10.1097/00007632-199411001-00016
   CUNNINGHAM BW, 1993, SPINE, V18, P1677, DOI 10.1097/00007632-199309000-00017
   DAVNE SH, 1992, SPINE, V17, pS184, DOI 10.1097/00007632-199206001-00021
   DENIS F, 1984, CLIN ORTHOP RELAT R, P65
   DICKMAN CA, 1992, J NEUROSURG, V77, P860, DOI 10.3171/jns.1992.77.6.0860
   Ebraheim NA, 1996, SPINE, V21, P1296, DOI 10.1097/00007632-199606010-00003
   ESSES SI, 1993, SPINE, V18, P2231, DOI 10.1097/00007632-199311000-00015
   FARBER GL, 1995, SPINE, V20, P1494, DOI 10.1097/00007632-199507000-00010
   GARFIN SR, 1994, SPINE, V19, pS2254
   GARFIN SR, 1997, CLIN ORTHOP RELAT R, V335, P32
   GLASSMAN SD, 1995, SPINE, V20, P1375, DOI 10.1097/00007632-199506000-00008
   Glassman SD, 1996, SPINE, V21, P2163, DOI 10.1097/00007632-199609150-00021
   GRAZIANO GP, 1993, J SPINAL DISORD, V6, P380, DOI 10.1097/00002517-199306050-00002
   GURR KR, 1988, J BONE JOINT SURG AM, V70A, P680, DOI 10.2106/00004623-198870050-00007
   HEIM SE, 1995, J SPINAL DISORD, V8, P419
   JOHNSTON CE, 1995, SPINE, V20, P2400, DOI 10.1097/00007632-199511001-00006
   KALFAS IH, 1995, J NEUROSURG, V83, P641, DOI 10.3171/jns.1995.83.4.0641
   Kothe R, 1996, SPINE, V21, P264, DOI 10.1097/00007632-199602010-00002
   KUMANO K, 1994, SPINE, V19, P1157, DOI 10.1097/00007632-199405001-00012
   Larsen JM, 1996, J SPINAL DISORD, V9, P117
   Lim TH, 1996, SPINE, V21, P2224, DOI 10.1097/00007632-199610010-00009
   MACMILLAN M, 1994, SPINE, V19, P430
   MARKWALDER TM, 1991, ACTA NEUROCHIR, V110, P154, DOI 10.1007/BF01400684
   MCAFEE PC, 1989, SPINE, V14, P919, DOI 10.1097/00007632-198909000-00003
   MCCORMACK BM, 1995, NEUROSURGERY, V37, P303, DOI 10.1227/00006123-199508000-00016
   MCLAIN RF, 1993, J BONE JOINT SURG AM, V75A, P162, DOI 10.2106/00004623-199302000-00002
   MISENHIMER GR, 1989, SPINE, V14, P367, DOI 10.1097/00007632-198904000-00004
   MORELAND DB, 1990, NEUROSURGERY, V27, P69, DOI 10.1227/00006123-199007000-00009
   MULHOLLAND RC, 1994, J BONE JOINT SURG BR, V76B, P517, DOI 10.1302/0301-620X.76B4.8027130
   Odgers CJ, 1996, J SPINAL DISORD, V9, P334
   PINTAR FA, 1995, J SPINAL DISORD, V8, P49
   RICCIARDI JE, 1995, SPINE, V20, P1917, DOI 10.1097/00007632-199509000-00014
   Rogozinski A, 1996, SPINE, V21, P2479, DOI 10.1097/00007632-199611010-00014
   ROYCAMILLE R, 1986, CLIN ORTHOP RELAT R, V203, P7
   SASSO RC, 1993, SPINE, V18, P450
   Schnee CL, 1997, J NEUROSURG, V86, P56, DOI 10.3171/jns.1997.86.1.0056
   SCHWAB FJ, 1995, SPINE, V20, P2023, DOI 10.1097/00007632-199509150-00014
   Sjostrom L, 1996, SPINE, V21, P113, DOI 10.1097/00007632-199601010-00026
   STAMBOUGH JL, 1994, J SPINAL DISORD, V7, P461
   STEFFEE AD, 1986, CLIN ORTHOP RELAT R, P45
   Vaccaro AR, 1995, SPINE, V20, pS157
   YAHIRO MA, 1994, SPINE, V19, pS2274
   YAHIRO MA, 1994, SPINE, V19, pS2297
   YAMAGATA M, 1992, SPINE, V17, pS51
   YUAN HA, 1994, SPINE, V19, pS2279
   ZDEBLICK TA, 1993, SPINE, V18, P983, DOI 10.1097/00007632-199306150-00006
   ZINDRICK MR, 1991, ORTHOP CLIN N AM, V22, P333
NR 62
TC 54
Z9 61
U1 0
U2 3
PU AMER ASSOC NEUROLOGICAL SURGEONS
PI ROLLING MEADOWS
PA 5550 MEADOWBROOK DRIVE, ROLLING MEADOWS, IL 60008 USA
SN 0022-3085
EI 1933-0693
J9 J NEUROSURG
JI J. Neurosurg.
PD SEP
PY 1998
VL 89
IS 3
BP 371
EP 377
DI 10.3171/jns.1998.89.3.0371
PG 7
WC Clinical Neurology; Surgery
WE Science Citation Index Expanded (SCI-EXPANDED)
SC Neurosciences & Neurology; Surgery
GA 113DY
UT WOS:000075536000004
PM 9724109
DA 2022-11-02
ER

PT J
AU Cui, GY
   Watanabe, K
   Ishii, K
   Toyama, Y
   Chiba, K
   Matsumoto, M
AF Cui, Guanyu
   Watanabe, Kota
   Ishii, Ken
   Toyama, Yoshiaki
   Chiba, Kazuhiro
   Matsumoto, Morio
TI Interpedicular graft using a titanium mesh cage in a patient with lumbar
   scoliosis associated with a congenital butterfly vertebra Case report
SO JOURNAL OF NEUROSURGERY-SPINE
LA English
DT Article
DE butterfly vertebra; spondylolisthesis; congenital scoliosis
ID CERVICAL-SPINE; ANOMALIES
AB A butterfly vertebra is a congenital anomaly often associated with a series of syndromic diseases and is often recognized incidentally without any presenting symptoms. The authors report the case of a 13-year-old girl with lumbar scoliosis and mild spondylolisthesis associated with a butterfly vertebra at L-6 causing radiculopathy. The L-5 and L-6 nerve roots were entrapped at the intervertebral foramina between L-5 and the butterfly vertebra (L-6) and between L-6 and S-1 in the concave side. To decompress and preserve the two nerve roots, correct the deformity, and obtain a solid bone fusion, surgery involving the thorough removal of the facet joints between L-5 and L-6 and between L-6 and S-1 in the concave side was performed, with a partial resection of the butterfly vertebra and the placement of a titanium mesh cage between the L-5 and S-1 pedicles dorsal to the nerve roots. Complete pain relief and correction of the deformity with solid bone fusion was obtained after a 2-year follow-up period. (DO!: 10.3171/2010.10.SPINE10191)
C1 [Cui, Guanyu; Ishii, Ken; Toyama, Yoshiaki; Chiba, Kazuhiro; Matsumoto, Morio] Keio Univ, Dept Orthopaed Surg, Sch Med, Shinjuku Ku, Tokyo 1608582, Japan.
   [Cui, Guanyu] Peking Univ, Dept Spinal Surg, Beijing Jishuitan Hosp, Beijing 100871, Peoples R China.
   [Watanabe, Kota] Keio Univ, Dept Adv Therapy Spine & Spinal Cord Disorders, Tokyo 1608582, Japan.
RP Matsumoto, M (通讯作者)，Keio Univ, Dept Orthopaed Surg, Sch Med, Shinjuku Ku, 35 Shinanomachi, Tokyo 1608582, Japan.
EM morio@sc.itc.keio.ac.jp
RI Matsumoto, Morio M/L-6227-2013; Toyama, Yoshiaki/K-5743-2013
OI ISHII, KEN/0000-0003-0094-7918
CR Anderson PJ, 2005, CLEFT PALATE-CRAN J, V42, P477, DOI 10.1597/04-142051R.1
   Anderson PJ, 1997, SPINE, V22, P402, DOI 10.1097/00007632-199702150-00009
   Anderson PJ, 1996, J CRANIOFAC SURG, V7, P275, DOI 10.1097/00001665-199607000-00005
   Atar M, 2006, INT J PAEDIATR DENT, V16, P222, DOI 10.1111/j.1365-263X.2006.00699.x
   DEGRAAF RJ, 1982, CLIN NEUROL NEUROSUR, V84, P163, DOI 10.1016/0303-8467(82)90039-7
   GARCIA F, 1993, INT ORTHOP, V17, P7
   McMaster MJ, 1999, J BONE JOINT SURG AM, V81A, P1367, DOI 10.2106/00004623-199910000-00002
   Przkora R, 2002, Z ORTHOP GRENZGEB, V140, P182, DOI 10.1055/s-2002-31538
   Rahimi-Movaghar V, 2004, CLIN DYSMORPHOL, V13, P39, DOI 10.1097/00019605-200401000-00011
   Satpathy Anjana, 2004, Ann R Coll Surg Engl, V86, pW41
   Vazquez-Lopez M, 2005, JOINT BONE SPINE, V72, P275, DOI 10.1016/j.jbspin.2004.06.007
NR 11
TC 4
Z9 5
U1 1
U2 2
PU AMER ASSOC NEUROLOGICAL SURGEONS
PI ROLLING MEADOWS
PA 5550 MEADOWBROOK DRIVE, ROLLING MEADOWS, IL 60008 USA
SN 1547-5654
EI 1547-5646
J9 J NEUROSURG-SPINE
JI J. Neurosurg.-Spine
PD FEB
PY 2011
VL 14
IS 2
BP 215
EP 218
DI 10.3171/2010.10.SPINE10191
PG 4
WC Clinical Neurology; Surgery
WE Science Citation Index Expanded (SCI-EXPANDED)
SC Neurosciences & Neurology; Surgery
GA 710WR
UT WOS:000286548200010
PM 21214313
DA 2022-11-02
ER

PT J
AU Kantelhardt, SR
   Torok, E
   Gempt, J
   Stoffel, M
   Ringel, F
   Stuer, C
   Meyer, B
AF Kantelhardt, Sven Rainer
   Toeroek, Elisabeth
   Gempt, Jens
   Stoffel, Michael
   Ringel, Florian
   Stueer, Carsten
   Meyer, Bernhard
TI Safety and efficacy of a new percutaneously implantable interspinous
   process device
SO ACTA NEUROCHIRURGICA
LA English
DT Article
DE Interspinous process decompression (IPD); In-space; Lumbar spinal
   stenosis; Percutaneous
ID LUMBAR SPINAL STENOSIS; X-STOP; NEUROGENIC CLAUDICATION; UNILATERAL
   LAMINOTOMY; RANDOMIZED-TRIAL; DECOMPRESSION; FRACTURES; SURGERY;
   VERTEBROPLASTY; SPACER
AB Lumbar spinal stenosis is a degenerative disease of the elderly population. Although microsurgical decompression has shown good long-term results, percutaneous techniques could provide an alternative in the presence of significant comorbidities.
   Eighty-seven interspinous process decompression devices (In-space; Synthes, Umkirch, Germany) were implanted percutaneously in up to three segments of 50 patients. Outcome was assessed directly after surgery, at 6-8 weeks, and at average follow-up of 1 year (11.8 +/- 6 months). Assessment included complications, pain and spinal claudication, neurodeficit, time to recurrence of symptoms, and time to second surgery. Subgroups with additional low back pain at presentation and mild spondylolisthesis were analyzed separately.
   Intraoperative complications were rare (one misplacement and two cases of failed implantation); average operation time was 16.4 +/- 12.2 min per segment. Initial response was very good with 72% good or excellent relief of symptoms. After a 1-year follow-up, 42% reported of lasting relief from spinal claudication. Thirteen percent of these complained about lasting or new-onset low back pain. A second surgery had been performed in 22%. Subgroup analysis was performed for patients presenting with additional low back pain and spondylolisthesis patients. No significant differences could be noted between subgroups.
   The In-space is a percutaneous treatment option of claudication in patients with lumbar spinal stenosis. Compared with microsurgical decompression surgery, recurrence rate within 1 year is, however, high and the device seems not suitable for the treatment of low back pain. Therefore, the authors suggest that the device should presently be used primarily in controlled clinical trials in order to get more information concerning the optimal indication.
C1 [Kantelhardt, Sven Rainer; Toeroek, Elisabeth; Gempt, Jens; Stoffel, Michael; Ringel, Florian; Stueer, Carsten; Meyer, Bernhard] Tech Univ Munich, Dept Neurosurg, D-81675 Munich, Germany.
   [Kantelhardt, Sven Rainer] Univ Hosp Gottingen, Dept Neurosurg, Gottingen, Germany.
RP Meyer, B (通讯作者)，Tech Univ Munich, Dept Neurosurg, Ismaninger Str 22, D-81675 Munich, Germany.
EM Bernhard.Meyer@lrz.tu-muenchen.de
RI Meyer, Bernhard/AAH-3329-2019; Ringel, Florian/E-4933-2014; Meyer,
   Bernhard/Q-9413-2016
OI Meyer, Bernhard/0000-0001-6486-7955; Gempt, Jens/0000-0003-4123-4690
FU EANS/Synthes spine-fellowship
FX Dr. Kantelhardt was supported by the EANS/Synthes spine-fellowship 2008.
CR Amundsen T, 2000, SPINE, V25, P1424, DOI 10.1097/00007632-200006010-00016
   Anjarwalla NK, 2007, EUR SPINE J, V16, P1842, DOI 10.1007/s00586-007-0393-z
   Atlas SJ, 2006, CLIN ORTHOP RELAT R, P198, DOI 10.1097/01.blo.0000198722.70138.96
   Barbagallo GMV, 2009, NEUROSURGERY, V65, P111, DOI 10.1227/01.NEU.0000346254.07116.31
   Brussee P, 2008, EUR SPINE J, V17, P200, DOI 10.1007/s00586-007-0540-6
   Buchbinder R, 2009, NEW ENGL J MED, V361, P557, DOI 10.1056/NEJMoa0900429
   Castro-Menendez M, 2009, NEUROSURGERY, V65, P100, DOI 10.1227/01.NEU.0000347007.95725.6F
   Chiu John C, 2006, Surg Technol Int, V15, P265
   Chung SS, 2000, SKELETAL RADIOL, V29, P217, DOI 10.1007/s002560050596
   Costa F, 2007, J NEUROSURG-SPINE, V7, P579, DOI 10.3171/SPI-07/12/579
   Gu Y, 2009, J CLIN NEUROSCI, V16, P1291, DOI 10.1016/j.jocn.2009.01.007
   Kallmes DF, 2009, NEW ENGL J MED, V361, P569, DOI 10.1056/NEJMoa0900563
   Korovessis P, 2009, EUR SPINE J, V18, P830, DOI 10.1007/s00586-009-0976-y
   Kuchta J, 2009, EUR SPINE J, V18, P823, DOI 10.1007/s00586-009-0967-z
   Lauryssen Carl, 2007, Neurosurg Focus, V22, pE5
   Lindsey DP, 2003, SPINE, V28, P2192, DOI 10.1097/01.BRS.0000084877.88192.8E
   Liu G, 2008, CHIN J TRAUMATOL, V11, P364, DOI 10.1016/S1008-1275(08)60073-5
   Malmivaara A, 2007, SPINE, V32, P1, DOI 10.1097/01.brs.0000251014.81875.6d
   Oertel MF, 2006, NEUROSURGERY, V59, P1264, DOI 10.1227/01.NEU.0000245616.32226.58
   Porter RW, 1996, SPINE, V21, P2046, DOI 10.1097/00007632-199609010-00024
   Preston SD, 2008, J ROY SOC MED, V101, P409, DOI 10.1258/jrsm.2008.080035
   Sengupta DK, 2003, ORTHOP CLIN N AM, V34, P281, DOI 10.1016/S0030-5898(02)00069-X
   Sobottke R, 2009, EUR SPINE J, V18, P1494, DOI 10.1007/s00586-009-1081-y
   Tsai Kai-Jow, 2006, J Surg Orthop Adv, V15, P167
   Turrentine FE, 2006, J AM COLL SURGEONS, V203, P865, DOI 10.1016/j.jamcollsurg.2006.08.026
   *US I HLTH, 2008, STUD IN SPAC DEV TRE
   Verhoof OJ, 2008, EUR SPINE J, V17, P188, DOI 10.1007/s00586-007-0492-x
   Vogt MT, 2006, SPINE, V31, P1445, DOI 10.1097/01.brs.0000219875.19688.a6
   Weinstein JN, 2008, NEW ENGL J MED, V358, P794, DOI 10.1056/NEJMoa0707136
   Yano S, 2008, NEUROSURGERY, V63, P108, DOI 10.1227/01.NEU.0000310693.86660.D3
NR 30
TC 12
Z9 17
U1 0
U2 0
PU SPRINGER WIEN
PI WIEN
PA SACHSENPLATZ 4-6, PO BOX 89, A-1201 WIEN, AUSTRIA
SN 0001-6268
J9 ACTA NEUROCHIR
JI Acta Neurochir.
PD NOV
PY 2010
VL 152
IS 11
BP 1961
EP 1967
DI 10.1007/s00701-010-0740-4
PG 7
WC Clinical Neurology; Surgery
WE Science Citation Index Expanded (SCI-EXPANDED)
SC Neurosciences & Neurology; Surgery
GA 666CU
UT WOS:000283089300020
PM 20635103
OA Green Published, hybrid
DA 2022-11-02
ER

PT J
AU Iguchi, T
   Kanemura, A
   Kasahara, K
   Sato, K
   Kurihara, A
   Yoshiya, S
   Nishida, K
   Miyamoto, H
   Doita, M
AF Iguchi, T
   Kanemura, A
   Kasahara, K
   Sato, K
   Kurihara, A
   Yoshiya, S
   Nishida, K
   Miyamoto, H
   Doita, M
TI Lumbar instability and clinical symptoms - Which is the more critical
   factor for symptoms: Sogittal translation or segment angulation?
SO JOURNAL OF SPINAL DISORDERS & TECHNIQUES
LA English
DT Article
DE lumbar vertebrae; instability; symptoms; spondylolisthesis; pain
ID FLEXION-EXTENSION; DEGENERATIVE SPONDYLOLISTHESIS; SPINAL INSTABILITY;
   MOTION SEGMENT; ROENTGENOGRAMS; INDIVIDUALS; RADIOGRAPHY; DIAGNOSIS;
   STENOSIS; FUSION
AB Background: The relationship between radiologic instability and its symptoms is controversial. Previous authors consider flexion-extension radiographs to be of little value in evaluating instability; however, the current authors consider the variation of results in evaluating radiologic instability to be the result of limitations in previous researchers' methods.
   Methods: In this report, sagittal translation and angulation at the L4-L5 segment were measured in flexion-extension films in 1090 outpatients with low back and/or leg pain using a three-landmark measuring method. The symptoms of four groups with and without 3-mm translation and with and without 10degrees angulation were compared for all the patients and for 280 age-matched patients using a scoring system. The age-matched patients were followed up for 4.6 years.
   Results: Results showed that patients with greater than or equal to3-mm translation had significantly lower scores, indicating a limitation in their daily activities due to pain, than patients <3-mm translation; however, no difference was observed between the groups in terms of angulation. The group with greater than or equal to3-mm translation and greater than or equal to10degrees angulation significantly demonstrated the lowest scores at both evaluations during the initial visit and follow-up. This group had been suffering from low back and/or leg pain the longest and had visited the hospital significantly more often than other groups.
   Conclusion: In conclusion, translation of the lumbar segment has a greater influence than angulation on lumbar symptoms. The presence of both radiologic factors could be an indicator for persistence of the symptoms.
C1 Kobe Rosai Hosp, Dept Orthopaed Surg, Chuo Ku, Kobe, Hyogo, Japan.
   Kobe Grad Univ, Dept Orthopaed Surg, Sch Med, Kobe, Hyogo, Japan.
RP Iguchi, T (通讯作者)，Kobe Rosai Hosp, Dept Orthopaed Surg, Chuo Ku, Kagoike Dori 4-1-23, Kobe, Hyogo, Japan.
EM t-iguchi@kobeh.rofuku.go.jp
CR ANDERSSON GBJ, 1981, SPINE, V6, P154, DOI 10.1097/00007632-198103000-00008
   BODEN SD, 1990, SPINE, V15, P571, DOI 10.1097/00007632-199006000-00026
   Brown MD, 2002, SPINE, V27, P954, DOI 10.1097/00007632-200205010-00014
   DUPUIS PR, 1985, SPINE, V10, P262, DOI 10.1097/00007632-198504000-00015
   DVORAK J, 1991, SPINE, V16, P943, DOI 10.1097/00007632-199108000-00014
   FRIBERG O, 1987, SPINE, V12, P119, DOI 10.1097/00007632-198703000-00007
   HAYES MA, 1989, SPINE, V14, P327, DOI 10.1097/00007632-198903000-00014
   HERKOWITZ HN, 1995, SPINE, V20, P1084, DOI 10.1097/00007632-199505000-00018
   Iguchi T, 2000, SPINE, V25, P1754, DOI 10.1097/00007632-200007150-00003
   Iguchi T, 2002, J SPINAL DISORD TECH, V15, P93, DOI 10.1097/00024720-200204000-00001
   KALEBO P, 1990, SPINE, V15, P351
   Katz JN, 1996, SPINE, V21, P92, DOI 10.1097/00007632-199601010-00022
   Kauppila LI, 1998, SPINE, V23, P1868, DOI 10.1097/00007632-199809010-00014
   KIRKALDYWILLIS WH, 1982, CLIN ORTHOP RELAT R, P110
   Knutsson F, 1944, ACTA RADIOL, V25, P593, DOI 10.3109/00016924409136488
   Muggleton JM, 2000, J SPINAL DISORD, V13, P200, DOI 10.1097/00002517-200006000-00002
   MURATA M, 1994, ARCH ORTHOP TRAUM SU, V113, P297, DOI 10.1007/BF00426175
   NACHEMSON A, 1981, SPINE, V6, P306, DOI 10.1097/00007632-198105000-00020
   Nachemson A L, 1991, Neurosurg Clin N Am, V2, P785
   Nizard RS, 2001, RADIOL CLIN N AM, V39, P55, DOI 10.1016/S0033-8389(05)70263-3
   O'Sullivan PB, 2000, MANUAL THER, V5, P2, DOI 10.1054/math.1999.0213
   Okawa A, 1998, SPINE, V23, P1743, DOI 10.1097/00007632-199808150-00007
   PAAJANEN H, 1989, ACTA ORTHOP SCAND, V60, P375, DOI 10.3109/17453678909149300
   Pitkanen M, 1997, SPINE, V22, P193, DOI 10.1097/00007632-199701150-00012
   SATO H, 1993, SPINE, V18, P2075, DOI 10.1097/00007632-199310001-00026
   SHAFFER WO, 1990, SPINE, V15, P741, DOI 10.1097/00007632-199008010-00003
   STOKES IAF, 1987, SPINE, V12, P688, DOI 10.1097/00007632-198709000-00009
   WEILER PJ, 1990, SPINE, V15, P1300, DOI 10.1097/00007632-199012000-00012
   White AA., 1990, CLIN BIOMECHANICS SP
   WOOD KB, 1994, SPINE, V19, P1697, DOI 10.1097/00007632-199408000-00008
   Zhang YM, 1998, MED ENG PHYS, V20, P139, DOI 10.1016/S1350-4533(97)00053-2
NR 31
TC 70
Z9 89
U1 0
U2 2
PU LIPPINCOTT WILLIAMS & WILKINS
PI PHILADELPHIA
PA 530 WALNUT ST, PHILADELPHIA, PA 19106-3621 USA
SN 1536-0652
J9 J SPINAL DISORD TECH
JI J. Spinal Disord. Tech.
PD AUG
PY 2004
VL 17
IS 4
BP 284
EP 290
DI 10.1097/01.bsd.0000102473.95064.9d
PG 7
WC Clinical Neurology; Orthopedics
WE Science Citation Index Expanded (SCI-EXPANDED)
SC Neurosciences & Neurology; Orthopedics
GA 845PO
UT WOS:000223257000005
PM 15280756
DA 2022-11-02
ER

PT J
AU NAKAI, O
   OOKAWA, A
   YAMAURA, I
AF NAKAI, O
   OOKAWA, A
   YAMAURA, I
TI LONG-TERM ROENTGENOGRAPHIC AND FUNCTIONAL-CHANGES IN PATIENTS WHO WERE
   TREATED WITH WIDE FENESTRATION FOR CENTRAL LUMBAR STENOSIS
SO JOURNAL OF BONE AND JOINT SURGERY-AMERICAN VOLUME
LA English
DT Article
ID SPINAL INSTABILITY; DEGENERATIVE SPONDYLOLISTHESIS; SURGICAL TREATMENT;
   DECOMPRESSION; SPONDYLOSIS; SEGMENTS; POSTURE
AB Thirty-four patients who had central stenosis of the lumbar spine were treated with wide fenestration, a procedure in which only the medial parts of the inferior facets and the adjoining ligamentum flavum were removed.  The patients were followed for an average of five and one-half years (range, four and one-half years to seven years and ten months).  Wide fenestration successfully relieved the symptoms.  The new bone that was laid down in the operatively treated segments did not reproduce the symptoms of spinal stenosis; instead, it appeared to stabilize those segments.
C1 KUDANZAKA HOSP,DEPT ORTHOPAED SURG,CHIYODA KU,TOKYO,JAPAN.
CR ADAMS MA, 1980, J BONE JOINT SURG BR, V62, P358, DOI 10.1302/0301-620X.62B3.6447702
   BAILEY SI, 1985, J BONE JOINT SURG BR, V67, P335
   BRADFORD DS, 1986, SPINE, V11, P1013, DOI 10.1097/00007632-198612000-00008
   BRODSKY AE, 1976, CLIN ORTHOP RELAT R, P130
   CAUCHOIX J, 1976, CLIN ORTHOPAEDICS, V115, P122
   CROCK HV, 1976, CLIN ORTHOP RELAT R, V115, P109
   EPSTEIN JA, 1962, J NEUROL NEUROSUR PS, V25, P165, DOI 10.1136/jnnp.25.2.165
   FARFAN HF, 1984, SPINE, V9, P714, DOI 10.1097/00007632-198410000-00011
   FARFAN HF, 1980, SPINE, V5, P412, DOI 10.1097/00007632-198009000-00004
   FITZGERALD JAW, 1976, J BONE JOINT SURG BR, V58, P184, DOI 10.1302/0301-620X.58B2.932080
   GETTY CJM, 1981, J BONE JOINT SURG BR, V63, P330, DOI 10.1302/0301-620X.63B3.7263743
   GRABIAS S, 1980, J BONE JOINT SURG AM, V62, P308, DOI 10.2106/00004623-198062020-00023
   HARRIS RI, 1954, J BONE JOINT SURG BR, V36, P304, DOI 10.1302/0301-620X.36B2.304
   HAZLETT JW, 1982, SPINE, V7, P171, DOI 10.1097/00007632-198203000-00014
   HERRON LD, 1983, SPINE, V8, P86, DOI 10.1097/00007632-198301000-00015
   JACKSON R K, 1971, Journal of Bone and Joint Surgery British Volume, V53, P609
   JOHNSSON KE, 1986, SPINE, V11, P107, DOI 10.1097/00007632-198603000-00001
   KANEDA K, 1985, SEIKEIGEKA MOOK, P299
   KIRKALDY-WILLIS W H, 1978, Spine, V3, P319, DOI 10.1097/00007632-197812000-00004
   KIRKALDYWILLIS WH, 1974, CLIN ORTHOP RELAT R, V99, P30, DOI DOI 10.1097/00003086-197403000-00004
   KURIHARA A, 1985, SEIKEIGEKA MOOK, P220
   LEE CK, 1983, SPINE, V8, P429, DOI 10.1097/00007632-198305000-00014
   LORENZ M, 1983, SPINE, V8, P122, DOI 10.1097/00007632-198303000-00002
   MILLER JAA, 1983, SPINE, V8, P331, DOI 10.1097/00007632-198304000-00018
   MORGAN FP, 1957, J BONE JOINT SURG BR, V39, P6, DOI 10.1302/0301-620X.39B1.6
   NAKAI O, 1985, SEIKEIGEKA MOOK, P231
   Nelson M A, 1973, J Bone Joint Surg Br, V55, P506
   Newman P H, 1973, J Bone Joint Surg Br, V55, P7
   OSTERMAN K, 1976, CLIN ORTHOP RELAT R, V117, P121
   PENNING L, 1987, SPINE, V12, P488, DOI 10.1097/00007632-198706000-00013
   REYNOLDS JB, 1979, SPINE, V4, P148
   ROSENBERG NJ, 1976, CLIN ORTHOP RELAT R, V117, P112
   SHAPIRO R, 1984, MYELOGRAPHY, P422
   SHENKIN HA, 1976, J NEUROSURG, V44, P148, DOI 10.3171/jns.1976.44.2.0148
   SHENKIN HA, 1979, J NEUROSURG, V50, P45, DOI 10.3171/jns.1979.50.1.0045
   SPENGLER DM, 1987, J BONE JOINT SURG AM, V69A, P305, DOI 10.2106/00004623-198769020-00027
   SURIN V, 1982, ACTA ORTHOP SCAND, V53, P79, DOI 10.3109/17453678208992183
   VERBIEST H, 1977, J BONE JOINT SURG BR, V59, P181, DOI 10.1302/0301-620X.59B2.141452
   VOUGE M, 1980, NARROW LUMBAR CANAL, P23
   WILTSE LL, 1976, CLIN ORTHOP RELAT R, P83
   YANG KH, 1984, SPINE, V9, P557, DOI 10.1097/00007632-198409000-00005
NR 41
TC 85
Z9 159
U1 0
U2 0
PU JOURNAL BONE JOINT SURGERY INC
PI NEEDHAM
PA 20 PICKERING ST, NEEDHAM, MA 02192
SN 0021-9355
J9 J BONE JOINT SURG AM
JI J. Bone Joint Surg.-Am. Vol.
PD SEP
PY 1991
VL 73A
IS 8
BP 1184
EP 1191
DI 10.2106/00004623-199173080-00007
PG 8
WC Orthopedics; Surgery
WE Science Citation Index Expanded (SCI-EXPANDED)
SC Orthopedics; Surgery
GA GG137
UT WOS:A1991GG13700007
PM 1890119
DA 2022-11-02
ER

PT J
AU Rabau, O
   Smorgick, Y
   Tal, S
   Tamir, E
   Levshin, M
   Mirovsky, Y
   Anekstein, Y
AF Rabau, Oded
   Smorgick, Yossi
   Tal, Sigal
   Tamir, Eran
   Levshin, Michael
   Mirovsky, Yigal
   Anekstein, Yoram
TI Association between lumbosacral transitional vertebrae and spinal
   pathologies based on T2 whole-spine sagittal magnetic resonance imaging
SO SKELETAL RADIOLOGY
LA English
DT Article
DE Lumbosacral transitional vertebrae; Spinal stenosis; Lumbar disc
   herniation; Whole-spine sagittal MRI
ID DISC DEGENERATION; PREVALENCE; CLASSIFICATION
AB Purpose To assess the association between 4, 5, or 6 lumbar spine vertebrae and the presence of lumbar spinal pathologies. Methods We reviewed all MRI reports and images performed between August 1st, 2018 and July 31st, 2019. Lumbar spine pathologies such as disc herniation, lytic spondylolisthesis, and spinal stenosis were recorded. The reviewer studied the T2 sagittal screening of the entire spine and counted down manually from C2 to T12 on the assumption that there are seven cervical and twelve dorsal vertebrae. We then recorded whether there were four, five, or six lumbar vertebrae. Results Our work incorporated a total of 1985 patients for whom T2-weighted entire spine sagittal MR images were obtainable. The study cohort's average age was 52.2 +/- 15.9 years, comprising 944 males and 1041 females. One hundred and thirty-three patients (6.7%) had 4 lumbar-type vertebrae; 1799 (90.6%) had 5 lumbar-type vertebrae; and 53 (2.7%) had 6 lumbar-type vertebrae. There was a statistically significant difference between the rates of 6 lumbar-type vertebrae in males versus females (p < 0.05). There was a statistically significant difference with more spinal stenosis patients in the 6 lumbar-type vertebrae compared to the 4 or 5 lumbar-type vertebrae groups (p < 0.001). Conclusion Our study shows that spinal stenosis is significantly more common in patients with 6 lumbar-type vertebrae.
C1 [Rabau, Oded; Smorgick, Yossi; Tamir, Eran; Levshin, Michael; Mirovsky, Yigal; Anekstein, Yoram] Shamir Assaf Harofeh Med Ctr, Dept Orthoped Surg, IL-70300 Zerifin, Israel.
   [Rabau, Oded; Smorgick, Yossi; Tamir, Eran; Levshin, Michael; Mirovsky, Yigal; Anekstein, Yoram] Shamir Assaf Harofeh Med Ctr, Spine Unit, IL-70300 Zerifin, Israel.
   [Rabau, Oded; Smorgick, Yossi; Tal, Sigal; Tamir, Eran; Levshin, Michael; Mirovsky, Yigal; Anekstein, Yoram] Tel Aviv Univ, Sackler Fac Med, Tel Aviv, Israel.
   [Tal, Sigal] Shamir Assaf Harofeh Med Ctr, Dept Radiol, Zerifin, Israel.
RP Smorgick, Y (通讯作者)，Shamir Assaf Harofeh Med Ctr, Dept Orthoped Surg, IL-70300 Zerifin, Israel.; Smorgick, Y (通讯作者)，Shamir Assaf Harofeh Med Ctr, Spine Unit, IL-70300 Zerifin, Israel.; Smorgick, Y (通讯作者)，Tel Aviv Univ, Sackler Fac Med, Tel Aviv, Israel.
EM ysmorgick@gmail.com
CR Abbas J, 2019, BIOMED RES INT, V2019, DOI 10.1155/2019/3871819
   Aihara T, 2005, J BONE JOINT SURG BR, V87B, P687, DOI 10.1302/0301-620X.87B5.15727
   Andreisek G, 2014, EUR RADIOL, V24, P3224, DOI 10.1007/s00330-014-3346-z
   Apazidis A, 2011, SPINE J, V11, P858, DOI 10.1016/j.spinee.2011.08.005
   Benditz A, 2017, ROFO-FORTSCHR RONTG, V189, P233, DOI 10.1055/s-0042-120112
   Brinjikji W, 2015, AM J NEURORADIOL, V36, P2394, DOI 10.3174/ajnr.A4498
   Brinjikji W, 2015, AM J NEURORADIOL, V36, P811, DOI 10.3174/ajnr.A4173
   CASTELLVI AE, 1984, SPINE, V9, P493, DOI 10.1097/00007632-198407000-00014
   Fardon DF, 2014, SPINE J, V14, P2525, DOI 10.1016/j.spinee.2014.04.022
   Hanhivaara J, 2020, EUR RADIOL, V30, P3409, DOI 10.1007/s00330-020-06691-2
   Hanson EH, 2010, J NEUROSURG-SPINE, V12, P47, DOI 10.3171/2009.7.SPINE09326
   Lian J, 2018, EUR SPINE J, V27, P995, DOI 10.1007/s00586-018-5554-8
   Luoma K, 2004, SPINE, V29, P200, DOI 10.1097/01.BRS.0000107223.02346.A8
   Nardo L, 2012, RADIOLOGY, V265, P497, DOI 10.1148/radiol.12112747
   Otani K, 2001, J BONE JOINT SURG BR, V83B, P1137, DOI 10.1302/0301-620X.83B8.11736
   Paik NC, 2013, SPINE, V38, pE573, DOI 10.1097/BRS.0b013e31828b7195
   Roussouly P, 2005, SPINE, V30, P346, DOI 10.1097/01.brs.0000152379.54463.65
   Schmitz A, 2001, EUR SPINE J, V10, P114, DOI 10.1007/s005860100250
   Smorgick Y, 2014, ORTHOPEDICS, V37, pE260, DOI 10.3928/01477447-20140225-58
   Tang M, 2014, EUR J RADIOL, V83, P1679, DOI 10.1016/j.ejrad.2014.05.036
   TINI PG, 1977, RHEUMATOL REHABIL, V16, P180, DOI 10.1093/rheumatology/16.3.180
   Vergauwen S, 1997, Eur Spine J, V6, P168, DOI 10.1007/BF01301431
   WEISZ GM, 1983, CLIN ORTHOP RELAT R, P134
   WIGH RE, 1981, SPINE, V6, P168, DOI 10.1097/00007632-198103000-00011
NR 24
TC 0
Z9 0
U1 0
U2 3
PU SPRINGER
PI NEW YORK
PA ONE NEW YORK PLAZA, SUITE 4600, NEW YORK, NY, UNITED STATES
SN 0364-2348
EI 1432-2161
J9 SKELETAL RADIOL
JI Skeletal Radiol.
PD DEC
PY 2021
VL 50
IS 12
BP 2503
EP 2508
DI 10.1007/s00256-021-03809-5
EA MAY 2021
PG 6
WC Orthopedics; Radiology, Nuclear Medicine & Medical Imaging
WE Science Citation Index Expanded (SCI-EXPANDED)
SC Orthopedics; Radiology, Nuclear Medicine & Medical Imaging
GA WL1CZ
UT WOS:000655955500001
PM 34052868
DA 2022-11-02
ER

PT J
AU Rewuti, A
   Chen, ZX
   Feng, ZZ
   Cao, YW
   Jiang, XX
   Jiang, C
AF Rewuti, Abuduaini
   Chen, Zixian
   Feng, Zhenzhou
   Cao, Yuanwu
   Jiang, Xiaoxing
   Jiang, Chun
TI Transforaminal Lumbar Interbody Fusion Using a Modified Distractor
   Handle: A Midterm Clinicoradiological Follow-Up Study
SO BIOMED RESEARCH INTERNATIONAL
LA English
DT Article
ID UNILATERAL PEDICLE SCREW; DEGENERATIVE SPONDYLOLISTHESIS; SEGMENTAL
   STABILITY; SURGICAL-TREATMENT; CAGE MIGRATION; POSTERIOR; FIXATION;
   OUTCOMES; SPINE
AB In current TLIF practice, the choice of the cage size is empirical and primarily depends on the case volume and experience of the surgeon. We used a self-made modified distractor handle in TLIF procedure with the goal of standardizing the intervertebral space tension and determining the proper cage size.
C1 [Rewuti, Abuduaini; Chen, Zixian; Feng, Zhenzhou; Cao, Yuanwu; Jiang, Xiaoxing; Jiang, Chun] Fudan Univ, Zhongshan Hosp, Dept Orthoped, Shanghai 20032, Peoples R China.
RP Jiang, XX (通讯作者)，Fudan Univ, Zhongshan Hosp, Dept Orthoped, 180 Fenglin Rd, Shanghai 20032, Peoples R China.
EM jiang.xiaoxing@zs-hospital.sh.cn; jiang.chun@zs-hospital.sh.cn
CR Adogwa O, 2011, J SPINAL DISORD TECH, V24, P479, DOI 10.1097/BSD.0b013e3182055cac
   Aoki Y, 2012, J NEUROSURG-SPINE, V17, P153, DOI 10.3171/2012.5.SPINE111044
   Aoki Y, 2010, J NEUROSURG-SPINE, V13, P381, DOI 10.3171/2010.3.SPINE09590
   Arnold Paul M, 2009, Am J Orthop (Belle Mead NJ), V38, pE115
   BLUME HG, 1985, CLIN ORTHOP RELAT R, P75
   Chen ZM, 2009, INT ORTHOP, V33, P197, DOI 10.1007/s00264-008-0531-1
   Cole CD, 2009, CURR REV MUSCULOSKE, V2, P118, DOI 10.1007/s12178-009-9053-8
   Crandall DG, 2009, SPINE, V34, P2126, DOI 10.1097/BRS.0b013e3181b612db
   Duncan JW, 2013, EUR SPINE J, V22, P439, DOI 10.1007/s00586-012-2458-x
   Fujibayashi S, 2010, J NEUROSURG-SPINE, V13, P500, DOI 10.3171/2010.4.SPINE09691
   Gu Guang-fei, 2011, Zhonghua Wai Ke Za Zhi, V49, P1081
   HARMS J, 1982, Z ORTHOP GRENZGEB, V120, P343, DOI 10.1055/s-2008-1051624
   Herkowitz, 1995, J Am Acad Orthop Surg, V3, P123
   Jiang SD, 2012, ARCH ORTHOP TRAUM SU, V132, P1259, DOI 10.1007/s00402-012-1546-z
   Jiya TU, 2011, EUR SPINE J, V20, P618, DOI 10.1007/s00586-010-1568-6
   Kuslich SD, 2000, SPINE, V25, P2656, DOI 10.1097/00007632-200010150-00018
   Lauber S, 2006, SPINE, V31, P1693, DOI 10.1097/01.brs.0000224530.08481.4e
   Lee KH, 2012, EUR SPINE J, V21, P2265, DOI 10.1007/s00586-012-2281-4
   Mummaneni PV, 2004, J NEUROSURG-SPINE, V1, P24, DOI 10.3171/spi.2004.1.1.0024
   Niu CC, 2010, J SPINAL DISORD TECH, V23, P310, DOI 10.1097/BSD.0b013e3181af3a84
   Sim HB, 2010, J NEUROSURG-SPINE, V12, P700, DOI 10.3171/2009.12.SPINE09123
   Smith AJ, 2010, J NEUROSURG-SPINE, V13, P388, DOI 10.3171/2010.3.SPINE09587
   Tormenti MJ, 2012, J NEUROSURG-SPINE, V16, P44, DOI 10.3171/2011.9.SPINE11373
   Tsantrizos A, 2000, SPINE, V25, P1899, DOI 10.1097/00007632-200008010-00007
   Xu H, 2013, NEUROSURGERY, V72, P21, DOI 10.1227/NEU.0b013e3182742a69
   Xu H, 2009, J NEUROSURG-SPINE, V10, P496, DOI 10.3171/2009.2.SPINE08623
   Xue HM, 2012, SPINE J, V12, P209, DOI 10.1016/j.spinee.2012.01.010
   Zhao Feng-dong, 2012, Orthop Surg, V4, P227, DOI 10.1111/os.12004
   Zhou J, 2011, ARCH ORTHOP TRAUM SU, V131, P1239, DOI 10.1007/s00402-011-1292-7
NR 29
TC 1
Z9 1
U1 0
U2 3
PU HINDAWI LTD
PI LONDON
PA ADAM HOUSE, 3RD FLR, 1 FITZROY SQ, LONDON, W1T 5HF, ENGLAND
SN 2314-6133
EI 2314-6141
J9 BIOMED RES INT
JI Biomed Res. Int.
PY 2013
VL 2013
AR 926094
DI 10.1155/2013/926094
PG 8
WC Biotechnology & Applied Microbiology; Medicine, Research & Experimental
WE Science Citation Index Expanded (SCI-EXPANDED)
SC Biotechnology & Applied Microbiology; Research & Experimental Medicine
GA 221XW
UT WOS:000324695200001
PM 24089692
OA Green Submitted, gold, Green Published
DA 2022-11-02
ER

PT J
AU Nguyen, KML
   Nguyen, DTD
AF Nguyen, Kayla M. L.
   Nguyen, Dan T. D.
TI Minimally Invasive Treatment for Degenerative Lumbar Spine
SO TECHNIQUES IN VASCULAR AND INTERVENTIONAL RADIOLOGY
LA English
DT Article
DE Chronic Low back pain; Lumbar spinal stenosis; Ligamentum Flavum
   Hypertrophy; Basivertebral Nerve Ablation; Modic changes
ID LOW-BACK-PAIN
AB Degenerative lumbar spine disorder (DLSD) is a ubiquitously occurring event that may be induced or accelerated by multiple factors such as from overuse, trauma, genetic predisposition, nutrition deficiency, and others. While our understanding of this degenerative disorder is limited, in terms of prevention, the symptoms from DLSD can be significant and may lead to the reduction in the patient's quality of life and loss of work time. In the Global Burden of Disease Study, low back pain was ranked the highest of 291 different conditions, due to the number of years lost to disability, amounting to 83 million disability-adjusted life years lost in 2010. DLSD contains conditions involving disc degeneration, lumbar spinal stenosis, and spondylolisthesis, including symptoms ranging from low back pain to lower extremity radicular pain and weakness. In this issue, we will be discussing treatments for patients suffering with chronic low back pain from endplate disruption, utilizing basivertebral nerve radiofrequency ablation, also known as the INTRACEPT procedure. This issue will also cover minimally invasive lumbar decompression from lumbar spinal stenosis, due to contributory ligamentum flavum hypertrophy, utilizing the percutaneous image-guided lumbar decompression technique known as the MILD procedure. Published by Elsevier Inc.
C1 [Nguyen, Kayla M. L.; Nguyen, Dan T. D.] Neuroradiol & Pain Solut Oklahoma, Oklahoma City, OK 73134 USA.
RP Nguyen, KML; Nguyen, DTD (通讯作者)，Neuroradiol & Pain Solut Oklahoma, Oklahoma City, OK 73134 USA.
EM kaylamlnguyen@me.com; dnguyen@npsdoc.com
CR Chopko B, 2010, PAIN PHYSICIAN, V13, P369
   Fischgrund JS, 2020, EUR SPINE J, V29, P1925, DOI 10.1007/s00586-020-06448-x
   Fischgrund JS, 2018, EUR SPINE J, V27, P1146, DOI 10.1007/s00586-018-5496-1
   Hoy D, 2014, ANN RHEUM DIS, V73, P968, DOI 10.1136/annrheumdis-2013-204428
   Khalil JG, 2019, SPINE J, V19, P1620, DOI 10.1016/j.spinee.2019.05.598
   Mekhail N, 2012, PAIN PRACT, V12, P417, DOI 10.1111/j.1533-2500.2012.00565.x
   Staats PS, 2018, REGION ANESTH PAIN M, V43, P789, DOI 10.1097/AAP.0000000000000868
NR 7
TC 3
Z9 3
U1 1
U2 5
PU ELSEVIER
PI BRIDGEWATER
PA 685 ROUTE 202-206, BRIDGEWATER, NJ 08807 USA
SN 1089-2516
EI 1557-9808
J9 TECH VASC INTERV RAD
JI Tech. Vasc. Interv. Radiol.
PD DEC
PY 2020
VL 23
IS 4
AR 100700
DI 10.1016/j.tvir.2020.100700
PG 5
WC Radiology, Nuclear Medicine & Medical Imaging
WE Emerging Sources Citation Index (ESCI)
SC Radiology, Nuclear Medicine & Medical Imaging
GA PG6KC
UT WOS:000599841400009
PM 33308584
DA 2022-11-02
ER

PT J
AU Akay, KM
   Onder, S
AF Akay, KM
   Onder, S
TI Continuous neural monitoring in lumbar spine surgery: Experience with
   101 patients
SO MINIMALLY INVASIVE NEUROSURGERY
LA English
DT Article
DE intra-operative monitoring; epidural anesthesia; surgery; spine; lumbar
ID SOMATOSENSORY-EVOKED-POTENTIALS; POSTOPERATIVE URINARY RETENTION;
   EPIDURAL MORPHINE; ANESTHESIA; ROPIVACAINE; COMPLICATIONS; BUPIVACAINE;
   ANALGESIA; INFUSION; PAIN
AB The first report about lumbar spinal surgery under epidural anesthesia has been published in 1958. The aim of this study was assess to epidural anesthesia as a regional operative anesthesia in lower lumbar spine surgery and to use the opportunity of verbal interaction with the patient who is able to move her/his lower extremities voluntarily during surgery. We called this simultaneous clinical assessment process as continuous neural monitoring. Established pathologies in the patients were as follows; lumbar herniated intervertebral disc disease (n = 95), lumbar spondylolisthesis (n = 4), lumbar lamina fracture (n = 1) and lumbar dumbbell Ewing's sarcoma (n = 1). Preoperative findings, operative findings, operative complications, postoperative complications and short-term results were assessed by the surgeon-anesthesiologist team. The patients, 99 out of 101, were followed-up for more than 15 months (mean 21.2 months). Fair and failure results were assessed in 7.0% of the patients. Even though epidural anesthesia is almost equal to general anesthesia in terms of anesthetic complications, surgical complications and surgical results in uncomplicated lumbar spinal surgery cases, it has the advantage of being able to simultaneously evaluate motor results of surgical maneuvers and/or manipulations on the neural structures. This advantage, which is not available at the same accuracy with other neurophysiologic monitoring modalities, would be valuable in complex lumbar spine surgery cases.
C1 Mil Hosp, Neurosurg Serv, Izmir, Turkey.
   Mil Hosp, Anesthesiol Serv, Izmir, Turkey.
RP Akay, KM (通讯作者)，Mercimek Sokak, Gulnur Apt 10-3,Asagi Eglence, TR-06010 Ankara, Turkey.
CR CASTELLO PH, 1995, J SPINAL DISORD, V8, P444
   CHATRIAN GE, 1988, J NEUROSURG, V69, P450, DOI 10.3171/jns.1988.69.3.0450
   Cowan RAM, 1998, CAN J ANAESTH, V45, P387, DOI 10.1007/BF03012571
   DAVIS RA, 1994, J NEUROSURG, V80, P415, DOI 10.3171/jns.1994.80.3.0415
   DONCHIN Y, 1980, ANAESTHESIA, V35, P822, DOI 10.1111/j.1365-2044.1980.tb03927.x
   ESCOBAR RJL, 1958, ANESTH ANALG, V37, P328
   Feldman HS, 1996, REGION ANESTH, V21, P318
   FELDMAN HS, 1988, ANESTH ANALG, V67, P1047, DOI 10.1213/00000539-198867110-00005
   FISCHER RS, 1995, J CLIN NEUROPHYSIOL, V12, P97
   GINSBURG HH, 1985, J NEUROSURG, V63, P296, DOI 10.3171/jns.1985.63.2.0296
   Greenbarg P E, 1988, J Spinal Disord, V1, P139
   Holland NR, 1997, SPINE, V22, P2547, DOI 10.1097/00007632-199711010-00016
   JOSHI GP, 1995, ANESTH ANALG, V80, P511, DOI 10.1097/00000539-199503000-00013
   Kakiuchi M, 1997, SPINE, V22, P889, DOI 10.1097/00007632-199704150-00012
   KARDAUN JW, 1990, J SPINAL DISORD, V3, P30
   Loo C. C., 1997, Annals Academy of Medicine Singapore, V26, P200
   Macri S, 2000, SPINAL CORD, V38, P133, DOI 10.1038/sj.sc.3100973
   MAHAN KT, 1993, J AM PODIAT MED ASSN, V83, P607, DOI 10.7547/87507315-83-11-607
   MATHESON D, 1960, Can Anaesth Soc J, V7, P149
   McNulty S E, 1992, J Clin Anesth, V4, P220, DOI 10.1016/0952-8180(92)90070-H
   MEYER PR, 1988, CLIN ORTHOP RELAT R, P125
   MEYER RJ, 1993, ANAESTH INTENS CARE, V21, P899
   Mori A, 1994, Masui, V43, P195
   Noordeen MHH, 1997, J BONE JOINT SURG BR, V79B, P53, DOI 10.1302/0301-620X.79B1.6699
   ONG BY, 1982, CAN ANAESTH SOC J, V29, P31, DOI 10.1007/BF03007945
   Padberg AM, 1996, J SPINAL DISORD, V9, P150
   PERTEK JP, 1995, ANN FR ANESTH, V14, P340, DOI 10.1016/S0750-7658(05)80601-X
   Phillips L H 2nd, 1996, Clin Neurosurg, V43, P163
   Rainov NG, 1996, ACTA NEUROCHIR, V138, P33, DOI 10.1007/BF01411721
   RAMIREZ LF, 1989, NEUROSURGERY, V25, P226, DOI 10.1227/00006123-198908000-00012
   REYNOLDS AF, 1986, ANN SURG, V203, P225, DOI 10.1097/00000658-198602000-00018
   RIFAT K, 1984, 8 WORLD C AN MAN PHI, V2
   RYHANEN P, 1978, ANN CLIN RES, V10, P318
   SCHMIDEK HH, 1983, NEUROSURGERY, V13, P37, DOI 10.1227/00006123-198307000-00006
   SCHUBERT A, 1987, J CLIN MONITOR, V3, P277
   SCOVILLE WB, 1977, SURG NEUROL, V7, P163
   SEELIG W, 1989, Z ORTHOP GRENZGEB, V127, P346, DOI 10.1055/s-2008-1044674
   Sepehrnia A, 1996, NEUROSURG REV, V19, P227, DOI 10.1007/BF00314836
   Shaw BA, 1996, J PEDIATR ORTHOPED, V16, P374, DOI 10.1097/01241398-199605000-00016
   SILVER DJ, 1976, ANESTH ANALG, V55, P550
   STOLKE D, 1989, SPINE, V14, P56, DOI 10.1097/00007632-198901000-00011
   STRICKER K, 1991, ANAESTHESIST, V40, P287
   TEDDY PJ, 1981, J NEUROL NEUROSUR PS, V44, P1074, DOI 10.1136/jnnp.44.12.1074
   TUTTLE AA, 1995, REGION ANESTH, V20, P515
   WHITTLE IR, 1986, J NEUROSURG, V64, P601, DOI 10.3171/jns.1986.64.4.0601
   ZARIC D, 1991, ANESTH ANALG, V72, P509
   Zaric D, 1996, REGION ANESTH, V21, P14
NR 47
TC 4
Z9 4
U1 0
U2 2
PU GEORG THIEME VERLAG KG
PI STUTTGART
PA RUDIGERSTR 14, D-70469 STUTTGART, GERMANY
SN 0946-7211
J9 MINIM INVAS NEUROSUR
JI Minim. Invasive Neurosurg.
PD JUN
PY 2002
VL 45
IS 2
BP 97
EP 101
DI 10.1055/s-2002-32493
PG 5
WC Clinical Neurology; Neuroimaging; Surgery
WE Science Citation Index Expanded (SCI-EXPANDED)
SC Neurosciences & Neurology; Surgery
GA 574RP
UT WOS:000176903600007
PM 12087507
DA 2022-11-02
ER

PT J
AU Park, CH
   Min, KB
   Min, JY
   Kim, DH
   Seo, KM
   Kim, DK
AF Park, Chul-Hyun
   Min, Kyoung-Bok
   Min, Jin-Young
   Kim, Du Hwan
   Seo, Kyung Mook
   Kim, Don-Kyu
TI Strong association of type 2 diabetes with degenerative lumbar spine
   disorders
SO SCIENTIFIC REPORTS
LA English
DT Article
ID LOW-BACK-PAIN; INTERVERTEBRAL DISC; RISK-FACTORS; CLINICAL
   CHARACTERISTICS; SENSORY NEURONS; GLOBAL BURDEN; NERVE; NEUROPATHY;
   PATHOPHYSIOLOGY; COMPLICATIONS
AB Tantalizing connections between type 2 diabetes and degenerative lumbar spine disorders have become increasingly evident. However, the association of type 2 diabetes with degenerative lumbar spine disorders remains unclear. We sought to clarify the association between type 2 diabetes and lumbar spine disorders using nationwide data in Korea. Furthermore, we explored the association of diabetes with the prevalence of spinal procedures. The data in this study was obtained from Korean health claim database. Between 2016 and 2019, totals of 479,680 diabetes and 479,680 age- and sex-matched control subjects were enrolled. Patients with diabetes had more likely to have degenerative lumbar spine disorders and spinal procedures than controls. Using multivariate-adjusted analysis, patients with diabetes were at increased risk of being concomitantly affected by lumbar disc disorder [adjusted odds ratio 1.11 (95% confidence interval 1.10-1.12)], lumbar spondylotic radiculopathy [1.12 (1.11-1.13)], spondylolisthesis [1.05 (1.02-1.08)] and spinal stenosis [1.16 (1.15-1.18)], compared to controls. Furthermore, diabetic patients had an increased risk of undergoing lumbar spinal injection [1.13 (1.12-1.14)], laminectomy [1.19 (1.15-1.23)], and fusion surgery [1.35 (1.29-1.42)]. We demonstrated that type 2 diabetes was significantly associated with lumbar spine disorders and frequent spinal procedures. Our results suggest diabetes as a predisposing factor for lumbar spine disorders.
C1 [Park, Chul-Hyun] Sungkyunkwan Univ, Sch Med, Kangbuk Samsung Hosp, Dept Phys & Rehabil Med, Seoul, South Korea.
   [Min, Kyoung-Bok] Seoul Natl Univ, Coll Med, Dept Prevent Med, Seoul, South Korea.
   [Min, Jin-Young] Vet Hlth Serv Med Ctr, Vet Med Res Inst, Seoul, South Korea.
   [Kim, Du Hwan; Seo, Kyung Mook; Kim, Don-Kyu] Chung Ang Univ, Coll Med, Dept Phys Med & Rehabil, Seoul, South Korea.
RP Kim, DK (通讯作者)，Chung Ang Univ, Coll Med, Dept Phys Med & Rehabil, Seoul, South Korea.
EM donkim21@cau.ac.kr
CR Agius R, 2016, J DIABETES COMPLICAT, V30, P644, DOI 10.1016/j.jdiacomp.2016.01.021
   AHLGREN SC, 1992, J NEUROPHYSIOL, V68, P2077, DOI 10.1152/jn.1992.68.6.2077
   Alpantaki K, 2019, EUR SPINE J, V28, P2129, DOI 10.1007/s00586-019-06029-7
   Amos AF, 1997, DIABETIC MED, V14, pS7, DOI 10.1002/(SICI)1096-9136(199712)14:5+<S7::AID-DIA522>3.3.CO;2-I
   Asadian L, 2016, CLIN MED INSIGHTS-EN, V9, DOI 10.4137/CMED.S39035
   BROWER AC, 1981, RADIOLOGY, V139, P349, DOI 10.1148/radiology.139.2.7220879
   Chen S, 2013, EXP THER MED, V5, P711, DOI 10.3892/etm.2012.868
   Chen X, 2001, NEUROSCIENCE, V102, P185, DOI 10.1016/S0306-4522(00)00454-1
   Cheng XF, 2013, CONNECT TISSUE RES, V54, P118, DOI 10.3109/03008207.2012.754886
   Chun C. B., 2009, REPUBLIC KOREA HLTH, V11, P183
   Cohen SP, 2008, BMJ-BRIT MED J, V337, DOI 10.1136/bmj.a2718
   Dario AB, 2015, SPINE J, V15, P1106, DOI 10.1016/j.spinee.2015.02.001
   Deyo RA, 2001, NEW ENGL J MED, V344, P363, DOI 10.1056/NEJM200102013440508
   Eivazi M, 2012, HEALTH PROMOT PERSPE, V2, P80, DOI 10.5681/hpp.2012.010
   Fabiane SM, 2016, EUR SPINE J, V25, P2716, DOI 10.1007/s00586-016-4612-3
   Fields AJ, 2015, J ORTHOP RES, V33, P738, DOI 10.1002/jor.22807
   Hadjipavlou AG, 2008, J BONE JOINT SURG BR, V90B, P1261, DOI 10.1302/0301-620X.90B10.20910
   Hassoon A, 2017, J DIABETES COMPLICAT, V31, P38, DOI 10.1016/j.jdiacomp.2016.10.025
   Hinyard L. J., 2016, The Open Public Health Journal, V9, P65, DOI 10.2174/1874944501609010065
   HIRSH LF, 1984, J NEUROSURG, V60, P183, DOI 10.3171/jns.1984.60.1.0183
   Huang TJ, 2002, DIABETOLOGIA, V45, P560, DOI 10.1007/s00125-002-0785-x
   Hwangbo Y, 2018, JAMA ONCOL, V4, P1099, DOI 10.1001/jamaoncol.2018.1684
   Illien-Junger S, 2015, PLOS ONE, V10, DOI 10.1371/journal.pone.0116625
   Illien-Junger S, 2013, PLOS ONE, V8, DOI 10.1371/journal.pone.0064302
   Kaaria S, 2011, EUR J PAIN, V15, P584, DOI 10.1016/j.ejpain.2010.11.008
   Khan GM, 2002, NEUROSCIENCE, V114, P291, DOI 10.1016/S0306-4522(02)00372-X
   Kim JA, 2017, J KOREAN MED SCI, V32, P718, DOI 10.3346/jkms.2017.32.5.718
   Kim L, 2014, EPIDEMIOL HEALTH, V36, DOI 10.4178/epih/e2014008
   King GL, 2008, J PERIODONTOL, V79, P1527, DOI 10.1902/jop.2008.080246
   Lee CH, 2018, NEUROSPINE, V15, P66, DOI 10.14245/ns.1836038.019
   Li JQ, 2019, SCI REP-UK, V9, DOI 10.1038/s41598-019-40049-z
   Li ZH, 2018, SPINE, V43, P1463, DOI 10.1097/BRS.0000000000002655
   Liu XM, 2018, J ORTHOP SURG RES, V13, DOI 10.1186/s13018-018-0755-8
   Lozano R, 2018, LANCET, V392, P2091, DOI [10.1016/S0140-6736(18)32281-5, 10.1016/s0140-6736(18)32281-5]
   Metcalf PA, 2017, J DIABETES COMPLICAT, V31, P814, DOI 10.1016/j.jdiacomp.2017.02.007
   Min KL, 2019, PLOS ONE, V14, DOI 10.1371/journal.pone.0210159
   Park MS, 2019, SCI REP-UK, V9, DOI 10.1038/s41598-019-41366-z
   Park MS, 2016, SPINE, V41, P1593, DOI 10.1097/BRS.0000000000001590
   Ritzwoller DP, 2006, BMC MUSCULOSKEL DIS, V7, DOI 10.1186/1471-2474-7-72
   ROOT HF, 1954, ARCH INTERN MED, V94, P931, DOI 10.1001/archinte.1954.00250060065006
   Rubin DI, 2007, NEUROL CLIN, V25, P353, DOI 10.1016/j.ncl.2007.01.004
   RYDEVIK B, 1984, SPINE, V9, P7, DOI 10.1097/00007632-198401000-00004
   Shiri R, 2019, ARTHRIT CARE RES, V71, P290, DOI 10.1002/acr.23710
   Singh K., 2005, SEMIN SPINE SURG, V17, P128, DOI [10.1053/j.semss.2005.06.001, DOI 10.1053/J.SEMSS.2005.06.001]
   Takahashi N, 2003, SPINE, V28, P435, DOI 10.1097/00007632-200303010-00005
   Taylor JB, 2014, SPINE J, V14, P2299, DOI 10.1016/j.spinee.2014.01.026
   Tobert D. G., 2018, PRINCIPLES ORTHOPEDI, P47, DOI [10.1007/978-3-319-68661-5_4, DOI 10.1007/978-3-319-68661-5_4]
   Williams Michael D, 2007, Curr Diab Rep, V7, P242, DOI 10.1007/s11892-007-0038-y
   Won HY, 2009, J NEUROSURG-SPINE, V11, P741, DOI 10.3171/2009.6.SPINE09198
   Won JC, 2012, DIABETIC MED, V29, pE290, DOI 10.1111/j.1464-5491.2012.03697.x
   Yabuki S, 2000, SPINE, V25, P1471, DOI 10.1097/00007632-200006150-00004
NR 51
TC 2
Z9 2
U1 0
U2 0
PU NATURE PORTFOLIO
PI BERLIN
PA HEIDELBERGER PLATZ 3, BERLIN, 14197, GERMANY
SN 2045-2322
J9 SCI REP-UK
JI Sci Rep
PD AUG 13
PY 2021
VL 11
IS 1
AR 16472
DI 10.1038/s41598-021-95626-y
PG 11
WC Multidisciplinary Sciences
WE Science Citation Index Expanded (SCI-EXPANDED)
SC Science & Technology - Other Topics
GA UC7QF
UT WOS:000686717900048
PM 34389750
OA Green Published, gold
DA 2022-11-02
ER

PT J
AU Deguchi, M
   Rapoff, AJ
   Zdeblick, TA
AF Deguchi, M
   Rapoff, AJ
   Zdeblick, TA
TI Posterolateral fusion for isthmic spondylolisthesis in adults: Analysis
   of fusion rate and clinical results
SO JOURNAL OF SPINAL DISORDERS
LA English
DT Article
DE adults; isthmic spondylolisthesis; spinal instrumentation;
   posterolateral fusion
ID SURGICAL-TREATMENT; ADOLESCENTS; CHILDREN; FIXATION; SERIES
AB This is a retrospective study of 83 consecutive adult patients with isthmic spondylolisthesis who underwent identical decompressive surgery combined with posterolateral spine fusion. We sought to determine factors that affect the fusion rate and clinical outcomes for adult patients with isthmic spondylolisthesis. The outcome of operative treatment for isthmic spondylolisthesis in adults has been poorly documented, as opposed to the treatment of children and adolescents. From 1989 to 1994, 83 consecutive adult patients (age 19-66 years; average, 38 years) underwent surgical treatment consisting of the Gill procedure and posterolateral fusion for isthmic lumbosacral spondylolisthesis. Seventy-three patients (46 men and 27 women) were available for an average of 3.8 years' follow-up (1.0-7.4 years). Thirty-eight underwent one-level fusion, and 35 underwent two-level fusions. Pedicle screw instrumentation was performed in 69 patients. A postoperative questionnaire including the Poland index, clinical charts, and radiographs were reviewed by an independent observer to assess the postoperative course, clinical results, and fusion status. Twenty-five variables were evaluated to determine which affected the fusion and success rates. Primary radiologic fusion and clinical success rates were 78 and 71%, respectively. There was a strong positive correlation between radiologic fusion and clinical success. Overall, single-level fusions showed an 82% fusion rate, and two-level fusions, a 74% rate. For two-level fusions, a significantly higher fusion rate was achieved with a rigid pedicle screw-fixation system than a semirigid system (79 vs. 57%). For smokers, cessation from smoking postoperatively did not increase the fusion rate, and patients who continued to smoke after surgery showed a significantly higher rate of pseudarthrosis. Worker's compensation status did not affect clinical results significantly. Patients who continued to take nonsteroidal antiinflammatory drugs (NSAIDs) >3 months postoperatively showed significantly lower fusion and success rates (44 and 37%). Single-level lumbar fusion for isthmic spondylolisthesis was equally effective with either rigid or semirigid pedicle screw instrumentation. For multilevel spine fusion in isthmic spondylolisthesis, rigid pedicle screw-fixation systems resulted in a high fusion rate. A smoking history or NSAIDs use postoperatively had strong negative influences on the fusion and clinical success rates.
C1 Univ Wisconsin, Ctr Clin Canc, Div Orthoped Surg G5314, Madison, WI 53792 USA.
RP Zdeblick, TA (通讯作者)，Univ Wisconsin, Ctr Clin Canc, Div Orthoped Surg G5314, 600 Highland Ave, Madison, WI 53792 USA.
CR AMUSO SJ, 1970, J BONE JOINT SURG AM, VA 52, P529, DOI 10.2106/00004623-197052030-00011
   Aoyagi M, 1996, BONE, V19, P629, DOI 10.1016/S8756-3282(96)00280-3
   Bauer DC, 1996, J BONE MINER RES, V11, P29
   BROWN CW, 1986, SPINE, V11, P942, DOI 10.1097/00007632-198611000-00015
   DAVIS IS, 1972, CLIN ORTHOP RELAT R, P46, DOI 10.1097/00003086-197210000-00007
   DAVIS IS, 1972, CLIN ORTHOPAEDICS, V117, P129
   HANLEY EN, 1989, SPINE, V14, P48, DOI 10.1097/00007632-198901000-00009
   HARALDSSON S, 1983, ARCH ORTHOP TRAUM SU, V101, P101, DOI 10.1007/BF00433269
   HENSINGER R N, 1976, Spine, V1, P207, DOI 10.1097/00007632-197612000-00005
   JACKSON RK, 1985, SPINE, V10, P828, DOI 10.1097/00007632-198511000-00009
   JOHNSON LP, 1988, SPINE, V13, P93, DOI 10.1097/00007632-198801000-00022
   KIM SS, 1990, SPINE, V15, P979, DOI 10.1097/00007632-199009000-00026
   LAURENT LE, 1976, CLIN ORTHOP RELAT R, P85
   LINDHOLM TS, 1990, SPINE, V15, P1350, DOI 10.1097/00007632-199012000-00021
   LOUBRESSE CG, 1996, CLIN ORTHOPAEDICS, V323, P194
   MCGUIRE RA, 1993, SPINE, V18, P1662, DOI 10.1097/00007632-199309000-00015
   OSTERMAN K, 1976, CLIN ORTHOP RELAT R, P121
   PEEK RD, 1989, J BONE JOINT SURG AM, V71A, P62, DOI 10.2106/00004623-198971010-00011
   PIZZUTILLO PD, 1986, J PEDIATR ORTHOPED, V6, P311, DOI 10.1097/01241398-198605000-00010
   RICCIARDI JE, 1995, SPINE, V20, P1917, DOI 10.1097/00007632-199509000-00014
   ROLAND M, 1983, SPINE, V8, P141, DOI 10.1097/00007632-198303000-00004
   ROMBOLD C, 1966, J BONE JOINT SURG AM, VA 48, P1282, DOI 10.2106/00004623-196648070-00003
   SILCOX DH, 1995, SPINE, V20, P1549, DOI 10.1097/00007632-199507150-00001
   Simon Lee S., 1996, Current Opinion in Rheumatology, V8, P169, DOI 10.1097/00002281-199605000-00001
   STAUFFER RN, 1972, J BONE JOINT SURG AM, V54, P1195, DOI 10.2106/00004623-197254060-00006
   VELIKAS EP, 1981, J BONE JOINT SURG BR, V63, P67, DOI 10.1302/0301-620X.63B1.7204476
   ZDEBLICK TA, 1993, SPINE, V18, P983, DOI 10.1097/00007632-199306150-00006
NR 27
TC 111
Z9 120
U1 0
U2 3
PU LIPPINCOTT WILLIAMS & WILKINS
PI PHILADELPHIA
PA 530 WALNUT ST, PHILADELPHIA, PA 19106-3621 USA
SN 0895-0385
J9 J SPINAL DISORD
JI J. Spinal Disord.
PD DEC
PY 1998
VL 11
IS 6
BP 459
EP 464
PG 6
WC Clinical Neurology; Orthopedics
WE Science Citation Index Expanded (SCI-EXPANDED)
SC Neurosciences & Neurology; Orthopedics
GA 153BE
UT WOS:000077812200001
PM 9884288
DA 2022-11-02
ER

PT J
AU CAPUTY, AJ
   LUESSENHOP, AJ
AF CAPUTY, AJ
   LUESSENHOP, AJ
TI LONG-TERM EVALUATION OF DECOMPRESSIVE SURGERY FOR DEGENERATIVE LUMBAR
   STENOSIS
SO JOURNAL OF NEUROSURGERY
LA English
DT Article
DE LAMINECTOMY; LUMBAR SPINE; STENOSIS; RADICULOPATHY; SPINAL FUSION;
   SPONDYLOLISTHESIS
ID SPINAL STENOSIS; SURGICAL-TREATMENT
AB One-hundred patients who had undergone decompressive surgery for lumbar stenosis between 1980 and 1985 were evaluated as to their long-term outcome. Four patients with postfusion stenosis were included. A 5-year follow-up period was achieved in 88 patients. The mean age was 67 years, and 80% were over 60 years of age. There was a high incidence of coexisting medical diseases, but the principal disability was lumbar stenosis with neurological involvement. Results were categorized as either a surgical success or a failure, depending upon the achievement of preset goals within the context of lifestyle and needs. There were no perioperative complications.
   Initially there was a high incidence of success, but recurrence of neurological involvement and persistence of low-back pain led to an increasing number of failures. By 5 years this number had reached 27% of the available population pool, suggesting that the failure rate could reach 50% within the projected life expectancies of most patients. Of the 26 failures, 16 were secondary to renewed neurological involvement, which occurred at new levels of stenosis in eight and recurrence of stenosis at operative levels in eight. Reoperation was successful in 12 of these 16 patients, but two required a third operation.
   The incidence of spondylolisthesis at 5 years was higher in the surgical failures (12 of 26 patients) than in the surgical successes (16 of 64). Spondylolisthetic stenosis tended to recur within a few years following decompression. To forestall recurrences, it is suggested that stabilization be carried out at levels of spondylolisthetic stenosis and the initial decompression include adjacent levels of threatening symptomatic stenosis. However, the heterogenicity of this patient population, with varying patterns and levels of symptomatic stenosis, precludes application of rigid surgical protocols.
C1 GEORGETOWN UNIV, MED CTR, DEPT NEUROSURG, WASHINGTON, DC 20007 USA.
CR BRODSKY AE, 1976, CLIN ORTHOP RELAT R, P130
   CAUCHOIX J, 1980, NARROW LUMBAR CANAL, P91
   CONLEY FK, 1990, NEUROSURGERY, V26, P758, DOI 10.1227/00006123-199005000-00004
   EPSTEIN JA, 1962, J NEUROL NEUROSUR PS, V25, P165, DOI 10.1136/jnnp.25.2.165
   FAST A, 1985, ARCH PHYS MED REHAB, V66, P149
   FEFFER HL, 1985, SPINE, V10, P287, DOI 10.1097/00007632-198504000-00018
   GANZ JC, 1990, J NEUROSURG, V72, P71, DOI 10.3171/jns.1990.72.1.0071
   GETTY CJM, 1980, J BONE JOINT SURG BR, V62, P481, DOI 10.1302/0301-620X.62B4.6448861
   GRABIAS S, 1980, J BONE JOINT SURG AM, V62, P308, DOI 10.2106/00004623-198062020-00023
   HALL S, 1985, ANN INTERN MED, V103, P271, DOI 10.7326/0003-4819-103-2-271
   HERKOWITZ HN, 1991, J BONE JOINT SURG AM, V73A, P802, DOI 10.2106/00004623-199173060-00002
   Herkowitz HN, 1989, SEM SPINE SURG, V1, P163
   HOPP E, 1988, CLIN ORTHOP RELAT R, P143
   JOHNSSON KE, 1981, ACTA ORTHOP SCAND, V52, P427, DOI 10.3109/17453678109050123
   KANEDA K, 1986, CLIN ORTHOP RELAT R, V203, P159
   KIRKALDYWILLIS WH, 1982, CLIN ORTHOP RELAT R, V169, P171
   PAINE KWE, 1976, CLIN ORTHOP RELAT R, P96
   RUSSIN LA, 1976, CLIN ORTHOP RELAT R, P101
   TILE M, 1976, CLIN ORTHOP RELAT R, P104
   VERBIEST H, 1977, J BONE JOINT SURG BR, V59, P181, DOI 10.1302/0301-620X.59B2.141452
   WEINSTEIN PR, 1977, LUMBAR SPONDYLOSIS, P203
   WEIR B, 1981, CAN J NEUROL SCI, V8, P295, DOI 10.1017/S031716710011892X
   WILTSE LL, 1976, CLIN ORTHOP RELAT R, P83
NR 23
TC 99
Z9 103
U1 0
U2 2
PU AMER ASSOC NEUROLOGICAL SURGEONS
PI ROLLING MEADOWS
PA 5550 MEADOWBROOK DRIVE, ROLLING MEADOWS, IL 60008 USA
SN 0022-3085
EI 1933-0693
J9 J NEUROSURG
JI J. Neurosurg.
PD NOV
PY 1992
VL 77
IS 5
BP 669
EP 676
DI 10.3171/jns.1992.77.5.0669
PG 8
WC Clinical Neurology; Surgery
WE Science Citation Index Expanded (SCI-EXPANDED)
SC Neurosciences & Neurology; Surgery
GA JU807
UT WOS:A1992JU80700002
PM 1403105
DA 2022-11-02
ER

PT J
AU Tian, W
   Han, XG
   Liu, B
   Liu, YJ
   He, D
   Yuan, Q
   Xu, YF
AF Tian, Wei
   Han, Xiao-Guang
   Liu, Bo
   Liu, Ya-Jun
   He, Da
   Yuan, Qiang
   Xu, Yun-Feng
TI Posterior Reduction and Monosegmental Fusion with Intraoperative
   Three-dimensional Navigation System in the Treatment of High-grade
   Developmental Spondylolisthesis
SO CHINESE MEDICAL JOURNAL
LA English
DT Article
DE High-grade Developmental Spondylolisthesis; Intraoperative
   Three-dimensional Navigation; Neurological Complication; Reduction;
   Spondylolisthesis
ID SPINO-PELVIC ALIGNMENT; LUMBOSACRAL SPONDYLOLISTHESIS; ISTHMIC
   SPONDYLOLISTHESIS; ANATOMIC REDUCTION; SURGICAL-TREATMENT; TRANSSACRAL
   ROD; CHILDREN; ADOLESCENTS; MANAGEMENT; FIXATION
AB Background: The treatment of high-grade developmental spondylolisthesis (HGDS) is still challenging and controversial. In this study, we investigated the efficacy of the posterior reduction and monosegmental fusion assisted by intraoperative three-dimensional (3D) navigation system in managing the HGDS.
   Methods: Thirteen consecutive HGDS patients were treated with posterior decompression, reduction and monosegmental fusion of L5/S1, assisted by intraoperative 3D navigation system. The clinical and radiographic outcomes were evaluated, with a minimum follow-up of 2 years. The differences between the pre- and post-operative measures were statistically analyzed using a two-tailed, paired t-test.
   Results: At most recent follow-up, 12 patients were pain-free. Only 1 patient had moderate pain. There were no permanent neurological complications or pseudarthrosis. The magnetic resonance imaging showed that there was no obvious disc degeneration in the adjacent segment. All radiographic parameters were improved. Mean slippage improved from 63.2% before surgery to 12.2% after surgery and 11.0% at latest follow-up. Lumbar lordosis changed from preoperative 34.9 +/- 13.3 degrees to postoperative 50.4 +/- 9.9 degrees, and 49.3 +/- 7.8 degrees at last follow-up. L5 incidence improved from 71.0 +/- 11.3 degrees to 54.0 +/- 11.9 degrees and did not change significantly at the last follow-up 53.1 +/- 15.4 degrees. While pelvic incidence remained unchanged, sacral slip significantly decreased from preoperative 32.7 +/- 12.5 degrees to postoperative 42.6 +/- 9.8 degrees and remained constant to the last follow-up 44.4 +/- 6.9 degrees. Pelvic tilt significantly decreased from 38.4 +/- 12.5 degrees to 30.9 +/- 8.1 degrees and remained unchanged at the last follow-up 28.1 +/- 11.2 degrees.
   Conclusions: Posterior reduction and monosegmental fusion of L5/S1 assisted by intraoperative 3D navigation are an effective technique for managing high-grade dysplastic spondylolisthesis. A complete reduction of local deformity and excellent correction of overall sagittal balance can be achieved.
C1 [Tian, Wei; Han, Xiao-Guang; Liu, Bo; Liu, Ya-Jun; He, Da; Yuan, Qiang; Xu, Yun-Feng] Beijing Jishuitan Hosp, Dept Spine Surg, Beijing 100035, Peoples R China.
RP Tian, W (通讯作者)，Beijing Jishuitan Hosp, Dept Spine Surg, Beijing 100035, Peoples R China.
EM jstspine@126.com
OI Han, Xiaoguang/0000-0001-7477-3274; Yuan, Qiang/0000-0003-2356-5314
CR Acosta FL, 2007, NEUROSURG CLIN N AM, V18, P249, DOI 10.1016/j.nec.2007.01.001
   Bouyer B, 2014, CHILD NERV SYST, V30, P505, DOI 10.1007/s00381-013-2260-z
   Bridwell KH, 2006, NEUROSURG CLIN N AM, V17, P331, DOI 10.1016/j.nec.2006.04.011
   Helenius Ilkka, 2008, J Bone Joint Surg Am, V90 Suppl 2 Pt 1, P145, DOI 10.2106/JBJS.G.01186
   HENSINGER RN, 1989, J BONE JOINT SURG AM, V71A, P1098, DOI 10.2106/00004623-198971070-00020
   Kasliwal MK, 2013, NEUROSURG CLIN N AM, V24, P275, DOI 10.1016/j.nec.2012.12.002
   Kasliwal MK, 2012, NEUROSURGERY, V71, P109, DOI 10.1227/NEU.0b013e3182535881
   Labelle H, 2008, EUR SPINE J, V17, P1170, DOI 10.1007/s00586-008-0713-y
   Mac-Thiong JM, 2008, SPINE, V33, P2316, DOI 10.1097/BRS.0b013e318186b236
   Maciejczak A, 2014, NEUROL NEUROCHIR POL, V48, P21, DOI 10.1016/j.pjnns.2013.05.001
   Martiniani M, 2012, EUR SPINE J, V21, pS134, DOI 10.1007/s00586-012-2230-2
   Min Kan, 2012, Eur Spine J, V21 Suppl 6, pS785, DOI 10.1007/s00586-011-1949-5
   Ruf M, 2006, Z ORTHOP GRENZGEB, V144, P33, DOI 10.1055/s-2005-918189
   Ruf M, 2006, SPINE, V31, P269, DOI 10.1097/01.brs.0000197204.91891.eb
   Shedid D, 2014, J SPINAL DISORD TECH, V27, pE41, DOI 10.1097/BSD.0b013e31829649fa
   Tian W, 2013, J SPINAL DISORD TECH, V26, pE227, DOI 10.1097/BSD.0b013e318286ba39
   Tian W, 2012, EUR SPINE J, V21, P863, DOI 10.1007/s00586-011-2085-y
   Vialle R, 2007, JOINT BONE SPINE, V74, P414, DOI 10.1016/j.jbspin.2007.02.003
NR 18
TC 10
Z9 13
U1 0
U2 7
PU CHINESE MEDICAL ASSOC
PI BEIJING
PA 42 DONGSI XIDAJIE, BEIJING 100710, PEOPLES R CHINA
SN 0366-6999
J9 CHINESE MED J-PEKING
JI Chin. Med. J.
PD APR 5
PY 2015
VL 128
IS 7
BP 865
EP 870
DI 10.4103/0366-6999.154278
PG 6
WC Medicine, General & Internal
WE Science Citation Index Expanded (SCI-EXPANDED)
SC General & Internal Medicine
GA CF4PW
UT WOS:000352533500003
PM 25836604
OA Green Published, gold
DA 2022-11-02
ER

PT J
AU Chelala, L
   Trent, G
   Waldrop, G
   Dagher, AP
   Reinig, JW
AF Chelala, Lydia
   Trent, Graham
   Waldrop, Greer
   Dagher, Azar P.
   Reinig, James W.
TI Positive Predictive Values of Lumbar Spine Magnetic Resonance Imaging
   Findings for Provocative Discography
SO JOURNAL OF COMPUTER ASSISTED TOMOGRAPHY
LA English
DT Article
DE lumbar MRI; discography; predictive value
ID LOW-BACK-PAIN; HIGH-INTENSITY ZONE; CLINICAL-SIGNIFICANCE; DISC;
   RELEVANCE; PATIENT; UPDATE; ADULTS
AB Purpose The purpose of this study was to calculate the positive predictive value (PPV) of lumbar spine magnetic resonance imaging (MRI) findings for a painful disc using provocative discography. Materials and Methods Lumbar spine discography records and prediscography MRIs of 736 patients (2457 discs) who underwent discography for diagnostic purposes from 2003 to 2007 were retrospectively reviewed in an Institutional Review Board-exempt and Health Insurance Portability and Accountability Act-compliant protocol. Each level was identified as having high-intensity zone (HIZ) disc, disc protrusion, disc extrusion, or combination (any herniation type), disc bulge, disc degeneration, and spondylolisthesis. Statistical analysis used a 2 x 2 contingency table of significant discography results for each of the MRI variables to calculate P value and PPV with a confidence interval from a binomial distribution. Results An HIZ disc has a PPV of 0.71 (0.65-0.76, P = 4.31E - 44) for a provocative discography. A disc protrusion has a PPV of 0.79 (0.73-0.83, P = 2.68E - 53). A disc extrusion has a PPV of 0.93 (0.79-0.98, P = 1.34E - 14), a bulge of 0.43 (0.37-0.48, P = 0.002), and a degenerative disc of 0.32 (0.28-0.35, P = 0.08), and spondylolisthesis has a PPV of 0.67 (0.59-0.73, P = 1.70E - 20). A herniation of either type (extrusion or protrusion) has a PPV of 0.80 (0.75-0.84, P = 5.86E - 69). Conclusions Disc herniations and HIZ discs have high predictive value in identifying a pain generator. An extruded disc herniation has the highest PPV for discogenic pain.
C1 [Chelala, Lydia; Trent, Graham; Waldrop, Greer; Dagher, Azar P.; Reinig, James W.] Univ Maryland Med Syst, Dept Diagnost Radiol & Nucl Med, 22 S Greene St, Baltimore, MD 21201 USA.
RP Dagher, AP (通讯作者)，Univ Maryland Med Syst, Dept Diagnost Radiol & Nucl Med, 22 S Greene St, Baltimore, MD 21201 USA.
EM adagher@umm.edu
OI Trent, Graham/0000-0002-4533-6187
CR Carragee EJ, 2009, SPINE, V34, P2338, DOI 10.1097/BRS.0b013e3181ab5432
   Chen JY, 2011, CLIN J PAIN, V27, P125, DOI 10.1097/AJP.0b013e3181fb2203
   Eck JC, 2014, J NEUROSURG-SPINE, V21, P37, DOI 10.3171/2014.4.SPINE14269
   Fang CY, 2017, J ORTHOP SURG RES, V12, DOI 10.1186/s13018-017-0523-1
   Jha SC, 2016, J MED INVESTIG, V63, P1, DOI 10.2152/jmi.63.1
   Katz JN, 2006, J BONE JOINT SURG AM, V88A, P21, DOI 10.2106/JBJS.E.01273
   Kjaer P, 2005, SPINE, V30, P1173, DOI 10.1097/01.brs.0000162396.97739.76
   Lim CH, 2005, EUR J RADIOL, V54, P431, DOI 10.1016/j.ejrad.2004.05.014
   Manchikanti L, 2018, PAIN PHYSICIAN, V21, P91
   Nahin RL, 2015, J PAIN, V16, P769, DOI 10.1016/j.jpain.2015.05.002
   Peng BG, 2006, EUR SPINE J, V15, P583, DOI 10.1007/s00586-005-0892-8
   RABISCHONG P, 1978, ANAT CLIN, V1, P55, DOI 10.1007/BF01654348
   Thompson KJ, 2009, RADIOLOGY, V250, P849, DOI 10.1148/radiol.2503080474
   Tonosu J, 2017, J PAIN RES, V10, P47, DOI 10.2147/JPR.S122380
   Vassilaki Maria, 2014, Hawaii J Med Public Health, V73, P122
   Weishaupt D, 2001, RADIOLOGY, V218, P420, DOI 10.1148/radiology.218.2.r01fe15420
NR 16
TC 2
Z9 2
U1 0
U2 3
PU LIPPINCOTT WILLIAMS & WILKINS
PI PHILADELPHIA
PA TWO COMMERCE SQ, 2001 MARKET ST, PHILADELPHIA, PA 19103 USA
SN 0363-8715
EI 1532-3145
J9 J COMPUT ASSIST TOMO
JI J. Comput. Assist. Tomogr.
PD JUL-AUG
PY 2019
VL 43
IS 4
BP 568
EP 571
DI 10.1097/RCT.0000000000000885
PG 4
WC Radiology, Nuclear Medicine & Medical Imaging
WE Science Citation Index Expanded (SCI-EXPANDED)
SC Radiology, Nuclear Medicine & Medical Imaging
GA IM0NH
UT WOS:000477684500008
PM 31310594
DA 2022-11-02
ER

PT J
AU Christensen, FB
   Hansen, ES
   Laursen, M
   Thomsen, K
   Bunger, CE
AF Christensen, FB
   Hansen, ES
   Laursen, M
   Thomsen, K
   Bunger, CE
TI Long-term functional outcome of pedicle screw instrumentation as a
   support for posterolateral spinal fusion - Randomized clinical study
   with a 5-year follow-up
SO SPINE
LA English
DT Article; Proceedings Paper
CT 28th Annual Meeting of the
   International-Society-for-the-Study-of-the-Lumber-Spine
CY JUN 19-23, 2001
CL EDINBURGH, SCOTLAND
SP Int Soc Lumber Spine
DE degenerative lumbar disorders; functional outcome; isthmic
   spondylolisthesis; lumbar spinal fusion; pedicle screw instrumentation;
   prospective randomized clinical study; long-term results; reoperation
ID LOW-BACK-PAIN; ISTHMIC SPONDYLOLISTHESIS; LUMBAR FUSION; SMOKING;
   REHABILITATION; RADIOGRAPHS; PREDICTORS; STENOSIS; ADULTS
AB Study Design. A prospective randomized clinical study with a 5-year follow-up.
   Objectives. To analyze the long-term effect of supplementary transpedicular screw fixation on reoperation rate and functional outcome
   Summary of Background Data. Within the past few years the benefit of supplemental pedicle screw fixation has been questioned as a standard procedure in lumbar spinal fusion surgery. The long-term effect of supplemental pedicle screw fixation is still unknown.
   Methods. From 1992 through 1994 a total of 129 patients with severe chronic low back pain were randomly selected for either supplemental pedicle screw fixation (instrumented) or no pedicle screw instrumentation (non-instrumented) posterolateral spinal fusion. The Dallas Pain Questionnaire, Low Back Pain Rating Scale, and a questionnaire concerning work status assessed the outcome.
   Results. A 5-year follow-up of 93% showed that the instrumented group had a 25% reoperation rate (removal of instrumentation with and without second fusion) compared with a reoperation rate of 14% in the noninstrumented group (fusion and decompression) (P < 0.03). A total of 51% were capable of working after 5 years compared with 40% before surgery. There was no difference in work capacity between the two groups at any point of observation. Overall, there was no significant difference between the instrumented and noninstrumented groups in regard to functional outcome as measured by both the Dallas Pain Questionnaire and Low Back Pain Rating Scale. When analyzing diagnostic subgroups at the 5-year follow-up, patients with isthmic spondylolisthesis had a significantly better outcome by use of a posterolateral fusion without supplemental instrumentation compared with an instrumented fusion (P < 0.03). However, patients with primary degenerative instability improved significantly more when instrumentation supported the posterolateral spinal fusions (P < 0.02). To the question "was it worth it?" 67% answered "yes" in the instrumented group whereas 70% did so in the noninstrumented groups (not significant).
   Conclusion. The long term functional outcome of posterolateral spinal fusion improved significantly for both those with and without pedicle screw instrumentation, with a global 70% satisfaction reported by the patients. Patients with isthmic spondylolisthesis Grades 1 and 2 with noninstrumented fusion had superior long-term outcomes after posterolateral spinal fusion in comparison with an instrumented fusion. In contrast, patients diagnosed as having primary degenerative instability improved significantly when the posterolateral fusion was supported by the instrumentation. In actuality, pedicle screw instrumentation increased reoperation rate compared with noninstrumented posterolateral fusion.
C1 Aarhus Univ Hosp, Orthoped Res Lab, DK-8000 Aarhus C, Denmark.
RP Christensen, FB (通讯作者)，Aarhus Univ Hosp, Orthoped Res Lab, Norrebrogade 44, DK-8000 Aarhus C, Denmark.
RI Laursen, Malene/M-7734-2017; Laursen, Malene/AAC-7339-2019
OI Laursen, Malene/0000-0002-7546-7671; 
CR Adams MA, 1999, SPINE, V24, P2497, DOI 10.1097/00007632-199912010-00012
   Andersen T, 2001, SPINE, V26, P2623, DOI 10.1097/00007632-200112010-00018
   Bendix AF, 1998, SPINE, V23, P1775, DOI 10.1097/00007632-199808150-00010
   BLUMENTHAL SL, 1993, SPINE, V18, P1186, DOI 10.1097/00007632-199307000-00010
   BRIDWELL KH, 1993, J SPINAL DISORD, V6, P461, DOI 10.1097/00002517-199306060-00001
   BRODSKY AE, 1991, SPINE S, V16, P261
   BROWN CW, 1986, SPINE, V11, P942, DOI 10.1097/00007632-198611000-00015
   CAIRNS D, 1984, SPINE, V9, P91, DOI 10.1097/00007632-198401000-00020
   Christensen FB, 2001, SPINE, V26, P538, DOI 10.1097/00007632-200103010-00018
   CHRISTENSEN FB, 2000, EFFECT PEDICLE SCREW
   Deguchi M, 1998, J SPINAL DISORD, V11, P459
   Fischgrund JS, 1997, SPINE, V22, P2807, DOI 10.1097/00007632-199712150-00003
   France JC, 1999, SPINE, V24, P553, DOI 10.1097/00007632-199903150-00010
   FRITZELL P, 2000, EUROSPINE, V11, P10
   Frymoyer J W, 1991, Neurosurg Clin N Am, V2, P933
   FRYMOYER JW, 1987, CLIN ORTHOP RELAT R, P89
   GOEL VK, 1995, SPINE, V20, P855
   HADJIPAVLOU AG, 1997, J BONE JOINT SURG S, P318
   KANT AP, 1995, SPINE, V20, P2313, DOI 10.1097/00007632-199511000-00009
   LAGRONE MO, 1988, J BONE JOINT SURG AM, V70A, P569, DOI 10.2106/00004623-198870040-00014
   LAWLIS GF, 1989, SPINE, V14, P511, DOI 10.1097/00007632-198905000-00007
   Leboeuf-Yde C, 1998, SPINE, V23, P2207, DOI 10.1097/00007632-199810150-00012
   MANNICHE C, 1994, PAIN, V57, P317, DOI 10.1016/0304-3959(94)90007-8
   MCGUIRE RA, 1993, SPINE, V18, P1662, DOI 10.1097/00007632-199309000-00015
   Moller H, 2000, SPINE, V25, P1711, DOI 10.1097/00007632-200007010-00016
   Moller H, 2000, SPINE, V25, P1716, DOI 10.1097/00007632-200007010-00017
   Mooney V, 1999, J SPINAL DISORD, V12, P380
   POLATIN PB, 1989, SPINE, V14, P956, DOI 10.1097/00007632-198909000-00007
   SALEN BA, 1994, J CLIN EPIDEMIOL, V47, P1423, DOI 10.1016/0895-4356(94)90086-8
   Scott SC, 1999, SPINE, V24, P1090, DOI 10.1097/00007632-199906010-00008
   SHODT T, 1986, UGESKRIFT LAEGER, V148, P2333
   THACKER IC, 1997, CONSTRUCT VALIDITY F
   Thomsen K, 1997, SPINE, V22, P2813, DOI 10.1097/00007632-199712150-00004
   TURNER JA, 1993, ACTA ORTHOP SCAND S, V251, P120
   VACCARO AR, 1995, SPINE, V20, P157
   ZDEBLICK TA, 1993, SPINE, V18, P983, DOI 10.1097/00007632-199306150-00006
   ZUCHERMAN J, 1992, SPINE, V17, P834, DOI 10.1097/00007632-199207000-00018
NR 37
TC 102
Z9 107
U1 0
U2 3
PU LIPPINCOTT WILLIAMS & WILKINS
PI PHILADELPHIA
PA 530 WALNUT ST, PHILADELPHIA, PA 19106-3621 USA
SN 0362-2436
J9 SPINE
JI SPINE
PD JUN 15
PY 2002
VL 27
IS 12
BP 1269
EP 1277
DI 10.1097/00007632-200206150-00006
PG 9
WC Clinical Neurology; Orthopedics
WE Conference Proceedings Citation Index - Science (CPCI-S); Science Citation Index Expanded (SCI-EXPANDED)
SC Neurosciences & Neurology; Orthopedics
GA 575HB
UT WOS:000176939900004
PM 12065973
DA 2022-11-02
ER

PT J
AU Villavicencio, AT
   Nelson, EL
   Rajpal, S
   Burneikiene, S
AF Villavicencio, Alan T.
   Nelson, E. Lee
   Rajpal, Sharad
   Burneikiene, Sigita
TI The Timing of Surgery and Symptom Resolution in Patients Undergoing
   Transforaminal Lumbar Interbody Fusion for Lumbar Degenerative Disk
   Disease and Radiculopathy
SO CLINICAL SPINE SURGERY
LA English
DT Article
DE clinical outcomes; duration of symptoms; prospective; clinical study;
   radiculopathy; transforaminal lumbar interbody fusion (TLIF)
ID OUTCOMES-RESEARCH-TRIAL; SPINAL STENOSIS; CONSERVATIVE TREATMENT;
   PROSPECTIVE COHORT; PROGNOSTIC-FACTORS; HERNIATION; DURATION;
   MANAGEMENT; SCIATICA; PAIN
AB Objective: Success rates of surgical interventions for lumbar disorders vary significantly depending on multiple factors and, among them, the duration of symptoms. It is not clear whether there is a "cutoff" time when decompression and fusion surgery becomes less effective in the conditions with chronic nerve root compression symptomatology. The main objective of this study was to analyze whether duration of symptoms has any effect on clinical outcomes and primarily resolution of radicular pain symptoms due to degenerative disk disease and stenosis with spondylolisthesis in patients undergoing transforaminal lumbar interbody fusion (TLIF).
   Methods: The prospective observational study was performed. Eighty-four patients with radicular symptoms due to degenerative disk disease and stenosis with spondylolisthesis with no previous fusion surgeries and undergoing 1- to 3-level TLIF surgery were enrolled. Fifteen patients (18%) were lost to follow-up and were excluded from this analysis leaving a total of 69 patients. Standardized questionnaires were used to analyze clinical outcomes and were administered preoperatively within 3 months of scheduled surgery, and postoperatively at 3, 6, 12, and 24 months. To emphasize the change in clinical outcome scores, the relevant scores were calculated as the ratio of minimal clinically important difference values and change scores. The change scores were calculated by subtracting the postoperative scores from the baseline scores. Multiple regression analyses were conducted to examine the relationship of the duration of symptoms and relevant minimal clinically important difference ratio values while controlling for independent variables. Further, a comparison between 2 groups of patients was performed to analyze the changes of clinical outcomes for the patients who underwent fusion within <24 months versus >= 24 months.
   Results: It was determined that the duration of symptoms was a significant predictor of better leg pain resolution (P=0.018), but not back pain resolution (P=0.27), or improvement in ODI (P=0.10) and SF-36 PCS scores (P=0.19). The patients with shorter duration of symptoms had significantly better radicular symptom resolution (P=0.032) compared with patients who waited at least 24 months or longer to undergo fusion.
   Conclusions: A shorter duration of symptoms was found to be a statistically significant predictor for better resolution of radicular symptoms in patients undergoing TLIF for painful degenerative disk disease and stenosis with spondylolisthesis.
C1 [Villavicencio, Alan T.; Nelson, E. Lee; Burneikiene, Sigita] Boulder Neurosurg Associates, 4743 Arapahoe Ave,Suite 202, Boulder, CO 80303 USA.
   [Villavicencio, Alan T.; Burneikiene, Sigita] Justin Parker Neurol Inst, Boulder, CO USA.
RP Burneikiene, S (通讯作者)，Boulder Neurosurg Associates, 4743 Arapahoe Ave,Suite 202, Boulder, CO 80303 USA.
EM sigitab@bnasurg.com
CR Amundsen T, 2000, SPINE, V25, P1424, DOI 10.1097/00007632-200006010-00016
   Athiviraham A, 2011, SPINE J, V11, P613, DOI 10.1016/j.spinee.2011.03.008
   Copay AG, 2008, SPINE J, V8, P968, DOI 10.1016/j.spinee.2007.11.006
   Franklin GM, 1994, SPINE, V19, P1904
   Haugen AJ, 2012, BMC MUSCULOSKEL DIS, V13, DOI 10.1186/1471-2474-13-183
   HURME M, 1987, SPINE, V12, P933, DOI 10.1097/00007632-198711000-00016
   Jegede KA, 2010, ORTHOP CLIN N AM, V41, P217, DOI 10.1016/j.ocl.2010.01.003
   Lequin MB, 2013, BMJ OPEN, V3, DOI 10.1136/bmjopen-2012-002534
   Ng LCL, 2004, J BONE JOINT SURG BR, V86B, P546, DOI 10.1302/0301-620X.86B4.14419
   Niggemeyer O, 1997, Eur Spine J, V6, P423, DOI 10.1007/BF01834073
   Nygaard OP, 2000, J NEUROSURG, V92, P131, DOI 10.3171/spi.2000.92.2.0131
   Peul WC, 2007, NEW ENGL J MED, V356, P2245, DOI 10.1056/NEJMoa064039
   Radcliff K, 2013, SPINE, V38, P531, DOI 10.1097/BRS.0b013e31827c99f0
   Radcliff KE, 2011, SPINE, V36, P2197, DOI 10.1097/BRS.0b013e3182341edf
   Rihn JA, 2011, J BONE JOINT SURG AM, V93A, P1906, DOI 10.2106/JBJS.J.00878
   Rothoerl RD, 2002, NEUROSURG REV, V25, P162, DOI 10.1007/s101430100184
   Sigmundsson FG, 2012, ACTA ORTHOP, V83, P536, DOI 10.3109/17453674.2012.733915
   Silverplats K, 2010, EUR SPINE J, V19, P1459, DOI 10.1007/s00586-010-1433-7
   Stratford PW, 1998, PHYS THER, V78, P1186, DOI 10.1093/ptj/78.11.1186
   Woertgen C, 1997, Eur Spine J, V6, P173, DOI 10.1007/BF01301432
   Yasar B, 2009, J NEUROSURG-SPINE, V11, P347, DOI 10.3171/2009.3.SPINE08692
NR 21
TC 11
Z9 11
U1 0
U2 3
PU LIPPINCOTT WILLIAMS & WILKINS
PI PHILADELPHIA
PA TWO COMMERCE SQ, 2001 MARKET ST, PHILADELPHIA, PA 19103 USA
SN 2380-0186
J9 CLIN SPINE SURG
JI Clin. Spine Surg.
PD JUL
PY 2017
VL 30
IS 6
BP E765
EP E769
DI 10.1097/BSD.0000000000000392
PG 5
WC Clinical Neurology; Orthopedics
WE Science Citation Index Expanded (SCI-EXPANDED)
SC Neurosciences & Neurology; Orthopedics
GA EY4AQ
UT WOS:000403918800016
PM 27231836
DA 2022-11-02
ER

PT J
AU Knight, M
   Goswami, A
AF Knight, M
   Goswami, A
TI Management of isthmic spondylolisthesis with posterolateral endoscopic
   foraminal decompression
SO SPINE
LA English
DT Article
DE decompression; discectomy; endoscopy; foraminoplasty; fusion;
   spondylolisthesis
ID LUMBAR-SPINE; LASER FORAMINOPLASTY; SURGICAL TECHNIQUE; BACK;
   DISCOGRAPHY; DISKECTOMY
AB Study Design. Prospective evaluation of 24 consecutive patients with isthmic spondylolisthesis with chronic back, buttock, and leg pain treated by endoscopic foraminal decompression and followed for a minimum of 2 years.
   Objectives. To assess the efficacy of endoscopic foraminal decompression and mobilization of the exiting and transiting nerves, discectomy, ablation of osteophytes, and impinging pars as a means of treatment by the posterolateral approach.
   Summary of Background Data. Open decompression with or without fusion is a commonly accepted procedure for symptomatic isthmic spondylolytic spondylolisthesis in patients who fail to respond to conservative treatment. There is no published data on the outcome of endoscopic procedures for this condition.
   Methods. Endoscopic foraminal decompression achieved with laser-assisted bone and soft-tissue ablation was performed on 12 males and 12 females with an average age of 42.4 years ( 36-72 years) followed for an average period of 34 months ( 28-46 months). The average preoperative duration of symptoms was 6.1 years ( 3-9 years).
   Results. One hundred percent cohort integrity was maintained at the final follow-up. Results were analyzed using the percentage change in Oswestry Disability Scores and in Visual Analogue Pain scores. Using a percentage change in Oswestry Disability Score of 50 or more plus VAP scores of 50 or more to determine good and excellent outcomes, 79% ( 19 out of 24) exceeded this value.
   Conclusion. Laser-assisted endoscopic foraminal decompression provides a minimalist means of exploring the extraforaminal zone, the isthmic defect, the foramen and its contents, the disc and the epidural space. It allows adequate resection with decompression and discectomy, without the need for open decompression and fusion, and targets the symptomatic level effectively in patients with Grade I-III isthmic spondylolisthesis.
C1 Spinal Fdn, Arbury Consulting Ctr, Rochdale OL 11 4LZ, England.
RP Knight, M (通讯作者)，Spinal Fdn, Arbury Consulting Ctr, Manchester Rd, Rochdale OL 11 4LZ, England.
EM mknight@spinal-foundation.org
OI Knight, Martin T. N./0000-0002-0823-2995
CR CARRAGEE E, 2000, BACK LETT, V15, P6
   Carragee EJ, 2000, SPINE, V25, P3065, DOI 10.1097/00007632-200012010-00014
   Carragee EJ, 2000, SPINE, V25, P1373, DOI 10.1097/00007632-200006010-00009
   Casper GD, 2001, LASERS IN THE MUSCULOSKELETAL SYSTEM, P317
   COLHOUN E, 1988, J BONE JOINT SURG BR, V70, P267, DOI 10.1302/0301-620X.70B2.2964449
   DEWALD RL, 1981, J BONE JOINT SURG AM, V63, P619, DOI 10.2106/00004623-198163040-00012
   Frank E, 1997, SURG NEUROL, V48, P430, DOI 10.1016/S0090-3019(97)00286-3
   Fujiwara A, 2001, SPINE, V26, P876, DOI 10.1097/00007632-200104150-00010
   Goswami A, 2001, LASERS IN THE MUSCULOSKELETAL SYSTEM, P209
   GROBLER LJ, 1993, SPINE, V18, P1475
   Hafez MI, 2001, LASER SURG MED, V29, P33, DOI 10.1002/lsm.1083
   HIDES JA, 1994, SPINE, V19, P165, DOI 10.1097/00007632-199401001-00009
   HILL AB, 1991, PRINCIPLES MED STAT, P270
   Hodges PW, 1997, PHYS THER, V77, P132, DOI 10.1093/ptj/77.2.132
   HOYLAND JA, 1989, SPINE, V14, P558, DOI 10.1097/00007632-198906000-00002
   Kambin P, 1996, J NEUROSURG, V84, P462, DOI 10.3171/jns.1996.84.3.0462
   Kambin P., 1991, ARTHROSCOPIC MICRODI, P67
   KIRKALDYWILLIS WH, 1999, MANAGEMENT LOW BACK, P82
   KNIGHT M, 2001, LASERS MUSCULOSKELET
   Knight MTN, 2001, LASERS IN THE MUSCULOSKELETAL SYSTEM, P277
   Knight MTN, 2001, J CLIN LASER MED SUR, V19, P147, DOI 10.1089/10445470152927982
   Knight MTN, 1998, MINIM INVAS NEUROSUR, V41, P5, DOI 10.1055/s-2008-1052006
   Knight MTN, 1998, PRINCIPLES PRACTICE, P178
   KNIGHT MTN, 2001, MILLENIUM LASER BOOK, P233
   KNIGHT MTN, 2001, J CLIN LASER MED SUR, P1973
   KNIGHT MTN, 2001, MILLENIUM LASER BOOK, P253
   LITTLE DG, 1994, SPINE, V19, P2139, DOI 10.1097/00007632-199410000-00001
   Mathews HH, 1996, NEUROSURG CLIN N AM, V7, P59
   MAXWELL KM, CURR CONC SPIN SURG
   MAYER HM, 1993, J NEUROSURG, V78, P216, DOI 10.3171/jns.1993.78.2.0216
   Moller H, 2000, SPINE, V25, P1711, DOI 10.1097/00007632-200007010-00016
   MOONEY V, 1987, SPINE, V12, P754, DOI 10.1097/00007632-198710000-00008
   OLMARKER K, 1998, PAIN, V78, P99
   POPE MH, 2000, LUMBAR SPINAL STENOS, P35
   Richardson C., 1999, THERAPEUTIC EXERCISE
   ROY PV, 2000, LUMBAR SPINAL STENOS, P7
   Saifuddin A, 1998, Eur Spine J, V7, P358, DOI 10.1007/s005860050090
   SCHNEIDERMAN GA, 1995, SPINE, V20, P1761, DOI 10.1097/00007632-199508150-00003
   SHEPPERD JAN, 1991, ARTHROSCOPIC MICRODI, P127
   SIEBERT WE, 1996, P 1 EUR SPIN SURG FO
   SPITZER WO, 1991, SELECTED NONEXPERIME, P104
   VANDERLINDEN RG, 1984, SPINE, V9, P19, DOI 10.1097/00007632-198401000-00006
   WILTSE LL, 1996, LUMBAR SPINE, V2, P621
   Yeung AT, 2002, SPINE, V27, P722, DOI 10.1097/00007632-200204010-00009
   Zanoli G, 2001, SPINE, V26, P2375, DOI 10.1097/00007632-200111010-00015
NR 45
TC 31
Z9 35
U1 0
U2 4
PU LIPPINCOTT WILLIAMS & WILKINS
PI PHILADELPHIA
PA TWO COMMERCE SQ, 2001 MARKET ST, PHILADELPHIA, PA 19103 USA
SN 0362-2436
EI 1528-1159
J9 SPINE
JI SPINE
PD MAR 15
PY 2003
VL 28
IS 6
BP 573
EP 581
PG 9
WC Clinical Neurology; Orthopedics
WE Science Citation Index Expanded (SCI-EXPANDED)
SC Neurosciences & Neurology; Orthopedics
GA 658FK
UT WOS:000181710800011
PM 12642765
DA 2022-11-02
ER

PT J
AU Pape, D
   Adam, F
   Fritsch, E
   Muller, K
   Kohn, D
AF Pape, D
   Adam, F
   Fritsch, E
   Muller, K
   Kohn, D
TI Primary lumbosacral stability after open posterior and endoscopic
   anterior fusion with interbody implants - A roentgen
   stereophotogrammetric analysis
SO SPINE
LA English
DT Article
DE cages; laparoscopic; RSA; spine; stability
ID PEDICLE SCREW INSTRUMENTATION; LUMBAR SPINE; POSTEROLATERAL FUSION;
   FIXATION; SPONDYLOLISTHESIS; SYSTEM; COMPLICATIONS; REDUCTION; MOBILITY;
   MODEL
AB Study Design. After posterior stabilization of the spondylolytic lumbosacral level, mobility of the fused vertebrae could be studied before and after an additional anterior endoscopic interbody fusion using roentgen stereophotogrammetric analysis.
   Objective. To determine the in vivo primary lumbosacral stability of additional anterior interbody fusion after transpedicular screw fixation.
   Summary of Background Data. In vitro studies indicate a significant decrease in segmental motion after pedicle screw fixation and additional anterior fusion. Roentgen stereophotogrammetric studies demonstrate the adequacy of transpedicular lumbar instrumentation in posterolateral fusions. There are no studies examining the effect of additional anterior interbody fusion after posterior instrumentation in vivo.
   Methods. In this study, 15 patients with low-grade spondylolisthesis at L5-S1 underwent a two-stage open posterior and endoscopic anterior lumbar fusion using carbon fiber (Brantigan I/F) cages. At surgery, tantalum markers were implanted into the fifth lumbar (L5) and the first sacral (S1) vertebra. All the patients were examined by roentgen stereophotogrammetric analysis after the first and second surgical procedures.
   Results. After implantation of the posterior pedicle system only, the mean intervertebral mobility determined by roentgen stereophotogrammetric analysis was 0.23 mm in the transverse (x), 0.54 mm in the vertical (y), and 1.2 mm in the sagittal (z) axes. After additional anterior endoscopic fusion with carbon cages, the remaining translation between the fused segment L5/S1 decreased to 0.17 mm in the x, 0.16 mm in the y, and 0.44 mm in the z axes.
   Conclusion. Anterior endoscopic lumbosacral fusion significantly increases the primary stability of the posterior fusion with a pedicle system in two axes of motion.
C1 Univ Homburg, Dept Orthoped, D-66421 Homburg, Germany.
RP Pape, D (通讯作者)，Univ Homburg, Dept Orthoped, D-66421 Homburg, Germany.
CR Axelsson P, 1997, SPINE, V22, P414, DOI 10.1097/00007632-199702150-00012
   Bailey SI, 1996, SPINE, V21, P2006, DOI 10.1097/00007632-199609010-00016
   BLUMENTHAL S, 1993, SPINE, V18, P1867, DOI 10.1097/00007632-199310000-00024
   BLUMENTHAL SL, 1993, SPINE, V18, P1186, DOI 10.1097/00007632-199307000-00010
   BOOS N, 1993, SPINE, V18, P1655, DOI 10.1097/00007632-199309000-00014
   BRANTIGAN JW, 1991, SPINE, V16, pS277, DOI 10.1097/00007632-199106001-00020
   Brodke DS, 1997, SPINE, V22, P26, DOI 10.1097/00007632-199701010-00005
   EVANS JH, 1985, CLIN ORTHOP RELAT R, P38
   Fairbank J C, 1980, Physiotherapy, V66, P271
   Fischgrund JS, 1997, SPINE, V22, P2807, DOI 10.1097/00007632-199712150-00003
   Glazer PA, 1997, SPINE, V22, P171, DOI 10.1097/00007632-199701150-00008
   JOHNSSON R, 1990, SPINE, V15, P347, DOI 10.1097/00007632-199005000-00001
   JOHNSSON R, 1992, SPINE, V17, P16, DOI 10.1097/00007632-199201000-00003
   Johnsson R, 1999, SPINE, V24, P687, DOI 10.1097/00007632-199904010-00014
   KARRHOLM J, 1989, ACTA ORTHOP SCAND, V60, P491, DOI 10.3109/17453678909149328
   LEE TC, 1995, J FORMOS MED ASSOC, V94, P738
   Lim TH, 1996, SPINE, V21, P2224, DOI 10.1097/00007632-199610010-00009
   Lim TH, 1997, SPINE, V22, P261, DOI 10.1097/00007632-199702010-00005
   Lund T, 1998, J BONE JOINT SURG BR, V80B, P351, DOI 10.1302/0301-620X.80B2.7693
   MARDJETKO SM, 1994, SPINE, V19, pS2256, DOI 10.1097/00007632-199410151-00002
   OLSSON TH, 1976, ACTA RADIOL DIAGN, V17, P861, DOI 10.1177/028418517601700614
   Sandhu HS, 1996, SPINE, V21, P1201, DOI 10.1097/00007632-199605150-00013
   SELVIK G, 1983, ACTA RADIOL DIAGN, V24, P343, DOI 10.1177/028418518302400412
   SELVIK G, 1990, ACTA RADIOL, V31, P113, DOI 10.1177/028418519003100201
   Thomsen K, 1997, SPINE, V22, P2813, DOI 10.1097/00007632-199712150-00004
   ZDEBLICK TA, 1991, J BONE JOINT SURG AM, V73A, P527, DOI 10.2106/00004623-199173040-00008
NR 26
TC 13
Z9 14
U1 0
U2 2
PU LIPPINCOTT WILLIAMS & WILKINS
PI PHILADELPHIA
PA 530 WALNUT ST, PHILADELPHIA, PA 19106-3621 USA
SN 0362-2436
J9 SPINE
JI SPINE
PD OCT 1
PY 2000
VL 25
IS 19
BP 2514
EP 2518
DI 10.1097/00007632-200010010-00014
PG 5
WC Clinical Neurology; Orthopedics
WE Science Citation Index Expanded (SCI-EXPANDED)
SC Neurosciences & Neurology; Orthopedics
GA 360FU
UT WOS:000089656400015
PM 11013504
DA 2022-11-02
ER

PT J
AU Saro, E
   Misik, F
   Banczerowski, P
AF Saro Eniko
   Misik Ferenc
   Banczerowski Peter
TI THE CHANGES IN QUALITY OF LIFE AFTER INSTRUMENTED SURGICAL FUSION OF
   DEGENERATIVE SPONDYLOLISTHESIS
SO IDEGGYOGYASZATI SZEMLE-CLINICAL NEUROSCIENCE
LA Hungarian
DT Article
DE spondylolisthesis; fusion; decompression; quality of life
ID PEDICLE SCREW INSTRUMENTATION; LUMBAR SPINAL STENOSIS; LOW-BACK-PAIN;
   ISTHMIC SPONDYLOLISTHESIS; INTERNAL-FIXATION; DECOMPRESSION;
   ARTHRODESIS; OUTCOMES; LAMINECTOMY; MANAGEMENT
AB Objective - There is no internationally accepted guideline for treatment of spondylolisthesis in the literature, otherwise this degenerative disease has great social and economical impact. There is no hungarian study examining the efficacy of instrumented fusion procedure in surgical treatment of spondylolisthesis. In current study we examined the effectiveness of fusion technique focusing on the impact of quality of life.
   Methods - Between 1st January, 2011 and 30th June, 2012 we examined a group of patients - who were operated on by instrumented fusion technique because of spondylolisthesis -, in the National Institute of Clinical Neurosciences, using the Oswestry Low Back Disability Questionnaire. All patients were treated after ineffective conservative treatment. The question was wheather how has changed the patients' quality of life after the operation. Paired-sample t-test was used in this study.
   Results - Eighty-eight of the 97 examined patients reported different levels of impovement in the postoperative period, two patient's condition has not changed in spite of the surgery, seven patient's condition showed progression in average one year after the surgery. The pain improved most significantly (55.5%) (p<0.0001). Using the 16 point borderline according to the Questionnaire (over moderate disability), significant improvement was detected in 50 patients (51.5%). Succesful surgical result - according to the quality of life - was seen in 77.41% of male and in 50.98% of female patients. According to the different age groups, 72.72% of the younger (before retirement), and 53.06% of the retired patients belonged to this group. At least 15 point improvement was detected 35.05% of the patients, the overall improvement was 10.5 point.
   Discussion - Our results proved effectiveness of instrumented surgical fusion procedure in the treatment of degenerative spondylolisthesis. According to our results the younger male population with significant symptoms is the group, where improvement in quality of life is more pronaunced after the surgical procedure.
   Conclusion - The instrumented fusion surgical technique provides successful clinical and surgical outcome in patients with degenerative spondylolisthesis. It could improve the quality of life. Althought multicentre follow-up studies are needed to determine the exact indication and optimal therapy.
C1 [Saro Eniko; Banczerowski Peter] Semmelweis Egyet, Altalanos Oryostudomanyi Kar, Idegsebeszeti Tanszek, Budapest, Hungary.
   [Misik Ferenc; Banczerowski Peter] Orszagos Klin Idegtudomanyi Int, Budapest, Hungary.
RP Banczerowski, P (通讯作者)，AOK, Orszagos Klin Idegtudomanyi Int & SE, Idegsebeszeti Tanszek, Amer Ut 57, H-1145 Budapest, Hungary.
EM banczerowski.peter@med.semmelweis-univ.hu
CR BRIDWELL KH, 1993, J SPINAL DISORD, V6, P461, DOI 10.1097/00002517-199306060-00001
   Carragee EJ, 1997, J BONE JOINT SURG AM, V79A, P1175, DOI 10.2106/00004623-199708000-00009
   Christensen FB, 2002, SPINE, V27, P2674, DOI 10.1097/00007632-200212010-00006
   Fairbank JCT, 2000, SPINE, V25, P2940, DOI 10.1097/00007632-200011150-00017
   FEFFER HL, 1985, SPINE, V10, P287, DOI 10.1097/00007632-198504000-00018
   Fischgrund JS, 1997, SPINE, V22, P2807, DOI 10.1097/00007632-199712150-00003
   France JC, 1999, SPINE, V24, P553, DOI 10.1097/00007632-199903150-00010
   Fritzell P, 2001, SPINE, V26, P2521, DOI 10.1097/00007632-200112010-00002
   Ghogawala Z, 2004, J NEUROSURG-SPINE, V1, P267, DOI 10.3171/spi.2004.1.3.0267
   Gibson JNA, 2008, SURG DEGENERATIV LUM
   GROB D, 1995, J BONE JOINT SURG AM, V77A, P1036, DOI 10.2106/00004623-199507000-00009
   HERKOWITZ HN, 1991, J BONE JOINT SURG AM, V73A, P802, DOI 10.2106/00004623-199173060-00002
   Keller A, 2004, SPINE, V29, P3, DOI 10.1097/01.BRS.0000103946.26548.EB
   LOMBARDI JS, 1985, SPINE, V10, P821, DOI 10.1097/00007632-198511000-00008
   Martin CR, 2007, SPINE, V32, P1791, DOI 10.1097/BRS.0b013e3180bc219e
   Matsudaira K, 2005, J ORTHOP SCI, V10, P270, DOI 10.1007/s00776-005-0887-7
   MCGUIRE RA, 1993, SPINE, V18, P1662, DOI 10.1097/00007632-199309000-00015
   Moller H, 2000, SPINE, V25, P1711, DOI 10.1097/00007632-200007010-00016
   OLMARKER K, 1991, ORTHOP CLIN N AM, V22, P223
   ROYCAMILLE R, 1986, CLIN ORTHOP RELAT R, P7
   SATOMI K, 1992, SPINE, V17, P1329, DOI 10.1097/00007632-199211000-00012
   Thomsen K, 1997, SPINE, V22, P2813, DOI 10.1097/00007632-199712150-00004
   Watters WC, 2009, SPINE J, V9, P609, DOI 10.1016/j.spinee.2009.03.016
   Yone K, 1996, SPINE, V21, P242, DOI 10.1097/00007632-199601150-00016
   ZDEBLICK TA, 1993, SPINE, V18, P983, DOI 10.1097/00007632-199306150-00006
NR 25
TC 0
Z9 1
U1 0
U2 2
PU LITERATURA MEDICA
PI BUDAPEST
PA MARGIT KRT 31-33, BUDAPEST, 1024, HUNGARY
SN 0019-1442
J9 IDEGGYOGY SZEMLE
JI Ideggyogy. Szle.
PD MAY 30
PY 2016
VL 69
IS 5-6
BP 203
EP 209
DI 10.18071/isz.69.0203
PG 7
WC Clinical Neurology; Neurosciences
WE Science Citation Index Expanded (SCI-EXPANDED)
SC Neurosciences & Neurology
GA DN5YL
UT WOS:000377147500007
PM 27468610
DA 2022-11-02
ER

PT J
AU Hitchon, PW
   Taggard, DA
AF Hitchon, PW
   Taggard, DA
TI Lumbar spine fusion enhanced by pedicle screw fixation
SO TECHNIQUES IN NEUROSURGERY
LA English
DT Article
DE spine; spinal fusion; degenerative disc disease; spinal screws; threaded
   cages
ID POSTEROLATERAL FUSION; INTERBODY FUSIONS; INSTRUMENTATION;
   SPONDYLOLISTHESIS; DISEASE
AB The indications for lumbar spine fusion are numerous, making a unified and discrete set of criteria impossible. The presence of symptomatic instability is arguably an acceptable indication irrespective of the cause of instability, be it degenerative, developmental, iatrogenic, or posttraumatic. Spinal stabilization with pedicle screws is always fortified with posterolateral or (preferably) interbody fusion. Notwithstanding the morbidity of pedicle screw fixation, these implants are appropriate and recommended for well-selected patients. Pedicle screw fixation supplemented with posterior lumbar interbody fusion (PLIF) may have a slight edge over pedicle screw fixation supplemented with posterolateral fusion only. Threaded cages for interbody fusions are also being used with excellent results for lumbar spinal instability. Although cages for interbody fusion are generally easier to implant than pedicle screws, they are not suited for all patients with spinal instability. Some patients may prove candidates for both pedicle screws and threaded cages.
C1 Univ Iowa Hosp & Clin, Div Neurosurg, Iowa City, IA 52242 USA.
   Vet Adm Med Ctr, Iowa City, IA USA.
RP Hitchon, PW (通讯作者)，Univ Iowa, Dept Neurosurg, 200 Hawkins Dr, Iowa City, IA 52242 USA.
OI Hitchon, Patrick/0000-0002-8175-9136
CR BRIDWELL KH, 1993, J SPINAL DISORD, V6, P461, DOI 10.1097/00002517-199306060-00001
   DAVNE SH, 1992, SPINE, V17, pS184, DOI 10.1097/00007632-199206001-00021
   DICKMAN CA, 1994, SPINE, V19, pS2266
   GARFIN SR, 1994, SPINE, V19, pS2300
   GRUBB SA, 1992, SPINE, V17, P349, DOI 10.1097/00007632-199203000-00018
   Hitchon Patrick W., 1995, P240
   JOHNSTON CE, 1990, SPINE, V15, P908, DOI 10.1097/00007632-199009000-00013
   Kotani Y, 1996, SPINE, V21, P278, DOI 10.1097/00007632-199602010-00005
   LORENZ M, 1991, SPINE S8, V16, P455
   MCAFEE PC, 1989, SPINE, V14, P919, DOI 10.1097/00007632-198909000-00003
   Panjabi M, 1990, CLIN BIOMECHANICS SP, P277
   PROLO DJ, 1986, SPINE, V11, P601, DOI 10.1097/00007632-198607000-00012
   Ray CD, 1997, SPINE, V22, P667, DOI 10.1097/00007632-199703150-00019
   Schnee CL, 1997, J NEUROSURG, V86, P56, DOI 10.3171/jns.1997.86.1.0056
   STEFFEE AD, 1993, SPINE, V18, P1160, DOI 10.1097/00007632-199307000-00007
   WOOD GW, 1995, SPINE, V20, P819, DOI 10.1097/00007632-199504000-00017
   YUAN HA, 1994, SPINE, V19, pS2279
   YUAN HA, 1997, PROSPECTIVE MULTICEN
   ZDEBLICK TA, 1993, SPINE, V18, P983, DOI 10.1097/00007632-199306150-00006
NR 19
TC 0
Z9 0
U1 0
U2 1
PU LIPPINCOTT WILLIAMS & WILKINS
PI PHILADELPHIA
PA 530 WALNUT ST, PHILADELPHIA, PA 19106-3621 USA
SN 1077-2855
J9 TECH NEUROSURG
JI Tech. Neurosurg.
PD SEP
PY 1998
VL 4
IS 3
BP 211
EP 215
PG 5
WC Clinical Neurology; Surgery
WE Science Citation Index Expanded (SCI-EXPANDED)
SC Neurosciences & Neurology; Surgery
GA 150WN
UT WOS:000077689000005
DA 2022-11-02
ER

PT J
AU Liu, Y
   Sui, XB
   Liu, CW
   Kuang, XD
   Hu, Y
AF Liu, Yuan
   Sui, Xiubao
   Liu, Chengwei
   Kuang, Xiaodong
   Hu, Yong
TI Automatic Lumbar Spine Tracking Based on Siamese Convolutional Network
SO JOURNAL OF DIGITAL IMAGING
LA English
DT Article
DE Lumbar tracking; Siamese convolutional network; Similarity learning;
   Rotation angle estimation; Spine motion
ID SPONDYLOLISTHESIS; LOCALIZATION; INSTABILITY; VERTEBRAE; POSITION;
   MOTION
AB Deep learning has demonstrated great success in various computer vision tasks. However, tracking the lumbar spine by digitalized video fluoroscopic imaging (DVFI), which can quantitatively analyze the motion mode of the spine to diagnose lumbar instability, has not yet been well developed due to the lack of steady and robust tracking method. The aim of this work is to automatically track lumbar vertebras with rotated bounding boxes in DVFI sequences. Instead of distinguishing vertebras using annotated lumbar images or sequences, we train a full-convolutional siamese neural network offline to learn generic image features with transfer learning. The siamese network is trained to learn a similarity function that compares the labeled target from the initial frame with the candidate patches from the current frame. The similarity function returns a high score if the two images depict the same object. Once learned, the similarity function is used to track a previously unseen object without any adapting online. Our tracker is performed by evaluating the candidate rotated patches sampled around the previous target's position and presents rotated bounding boxes to locate the lumbar spine from L1 to L4. Results indicate that the proposed tracking method can track the lumbar vertebra steadily and robustly. The study demonstrates that the lumbar tracker based on siamese convolutional network can be trained successfully without annotated lumbar sequences.
C1 [Liu, Yuan; Sui, Xiubao; Liu, Chengwei; Kuang, Xiaodong] Nanjing Univ Sci & Technol, Sch Elect & Opt Engn, Nanjing 210094, Peoples R China.
   [Hu, Yong] Univ Hong Kong, Dept Orthopaed & Traumatol, Pokfulam, Hong Kong, Peoples R China.
RP Sui, XB (通讯作者)，Nanjing Univ Sci & Technol, Sch Elect & Opt Engn, Nanjing 210094, Peoples R China.
EM sxbhandsome@163.com
CR Ahn K, 2015, BMC MUSCULOSKEL DIS, V16, DOI 10.1186/s12891-015-0551-0
   Al Arif SMMR, 2018, COMPUT METH PROG BIO, V157, P95, DOI 10.1016/j.cmpb.2018.01.006
   [Anonymous], NEUROINFORMATICS
   Benjelloun M, 2009, J DIGIT IMAGING, V22, P309, DOI 10.1007/s10278-007-9099-3
   Bertinetto L, 2016, LECT NOTES COMPUT SC, V9914, P850, DOI 10.1007/978-3-319-48881-3_56
   Clarke MJ, 2015, J NEUROSURG-SPINE, V22, P139, DOI 10.3171/2014.10.SPINE13858
   Forsberg D, 2017, J DIGIT IMAGING, V30, P406, DOI 10.1007/s10278-017-9945-x
   Girshick R., 2014, IEEE C COMPUTER VISI
   Irshad M, 2018, EUR PHYS J PLUS, V133, DOI 10.1140/epjp/i2018-11941-0
   Kettler A, 2011, EUR SPINE J, V20, P578, DOI 10.1007/s00586-010-1635-z
   Kim K, 2017, COMPUT MED IMAG GRAP, V58, P45, DOI 10.1016/j.compmedimag.2017.02.002
   Krizhevsky A., 2012, NEURAL INFORM PROCES, P1106, DOI DOI 10.1145/3065386
   Kumar VPD, 2005, J DIGIT IMAGING, V18, P234, DOI 10.1007/s10278-005-5150-4
   Landi A, 2015, NEURORADIOLOGY, V57, P583, DOI 10.1007/s00234-015-1513-9
   Liu Y, 1818, SENSORS, V19, P2019
   Liu Y, 2017, INT SOC OPTICS PHOTO, V10396
   Liu Y, 2018, 2018 5TH INTERNATIONAL SYMPOSIUM ON COMPUTER, COMMUNICATION, CONTROL AND AUTOMATION (3CA 2018), P188, DOI 10.5729/3ca.2018.1.188
   Miyasaka K, 2000, SPINE, V25, P732, DOI 10.1097/00007632-200003150-00014
   Oktay AB, 2013, IEEE T BIO-MED ENG, V60, P2375, DOI 10.1109/TBME.2013.2256460
   Patriarca L, 2015, NEURORADIOL J, V28, P341, DOI 10.1177/1971400915594508
   Russakovsky O., 2015, INT J COMPUT VISION, P211
   Sui FG, 2011, J X-RAY SCI TECHNOL, V19, P205, DOI 10.3233/XST-2011-0287
   Vedaldi A., 2015, P ACM INT C MULT
   Wang J, 2017, COMPUT BIOL MED, V84, P137, DOI 10.1016/j.compbiomed.2017.03.024
   Wang N., 2013, ADV NEURAL INFORM PR, P809
   Zhou YJ, 2019, J DIGIT IMAGING, V32, P513, DOI 10.1007/s10278-018-0130-7
NR 26
TC 5
Z9 5
U1 0
U2 9
PU SPRINGER
PI NEW YORK
PA ONE NEW YORK PLAZA, SUITE 4600, NEW YORK, NY, UNITED STATES
SN 0897-1889
EI 1618-727X
J9 J DIGIT IMAGING
JI J. Digit. Imaging
PD APR
PY 2020
VL 33
IS 2
BP 423
EP 430
DI 10.1007/s10278-019-00273-5
PG 8
WC Radiology, Nuclear Medicine & Medical Imaging
WE Science Citation Index Expanded (SCI-EXPANDED)
SC Radiology, Nuclear Medicine & Medical Imaging
GA LE4LV
UT WOS:000526691700014
PM 31602548
OA Green Published
DA 2022-11-02
ER

PT J
AU Ohtori, S
   Orita, S
   Yamauchi, K
   Eguchi, Y
   Aoki, Y
   Nakamura, J
   Miyagi, M
   Suzuki, M
   Kubota, G
   Inage, K
   Sainoh, T
   Sato, J
   Fujimoto, K
   Shiga, Y
   Abe, K
   Kanamoto, H
   Inoue, G
   Takahashi, K
   Furuya, T
   Koda, M
AF Ohtori, Seiji
   Orita, Sumihisa
   Yamauchi, Kazuyo
   Eguchi, Yawara
   Aoki, Yasuchika
   Nakamura, Junichi
   Miyagi, Masayuki
   Suzuki, Miyako
   Kubota, Gou
   Inage, Kazuhide
   Sainoh, Takeshi
   Sato, Jun
   Fujimoto, Kazuki
   Shiga, Yasuhiro
   Abe, Koki
   Kanamoto, Hiroto
   Inoue, Gen
   Takahashi, Kazuhisa
   Furuya, Takeo
   Koda, Masao
TI Change of Lumbar Ligamentum Flavum after Indirect Decompression Using
   Anterior Lumbar Interbody Fusion
SO ASIAN SPINE JOURNAL
LA English
DT Article
DE Ligamentum flavum; Fusion; Lumbar; Surgery; Change
ID GROWTH-FACTOR; MODIC TYPE-1; HYPERTROPHY; EXPRESSION; SURGERY;
   SPONDYLOLISTHESIS; PATHOMECHANISM; DISEASE; TISSUE; CELLS
AB Study Design: Retrospective case series.
   Purpose: The purpose of this study was to examine changes in the ligamentum flavum thickness and remodeling of the spinal canal after anterior fusion during a 10-year follow-up.
   Overview of Literature: Extreme lateral interbody fusion provides minimally invasive treatment of the lumbar spine; this anterior fusion without direct posterior decompression, so-called indirect decompression, can achieve pain relief. Anterior fusion may restore disc height, stretch the flexure of the ligamentum flavum, and increase the spinal canal diameter. However, changes in the ligamentum flavum thickness and remodeling of the spinal canal after anterior fusion during a long follow-up have not yet been reported.
   Methods: We evaluated 10 patients with L4 spondylolisthesis who underwent stand-alone anterior interbody fusion using the iliac crest bone. Magnetic resonance imaging was performed 10 years after surgery. The cross-sectional area (CSA) of the dural sac and the ligamentum flavum at L1-2 to L5-S1 was calculated using a Picture Archiving and Communication System.
   Results: Spinal fusion with correction loss (average, 4.75 mm anterior slip) was achieved in all patients 10 years postsurgery. The average CSAs of the dural sac and the ligamentum flavum at L1-2 to L5-S1 were 150 mm(2) and 78 mm(2), respectively. The average CSA of the ligamentum flavum at L4-5 (30 mm(2)) (fusion level) was significantly less than that at L1-2 to L3-4 or L5-S1. Although patients had an average anterior slip of 4.75 mm, the average CSA of the dural sac at L4-5 was significantly larger than at the other levels.
   Conclusions: Spinal stability induced a lumbar ligamentum flavum change and a sustained remodeling of the spinal canal, which may explain the long-term pain relief after indirect decompression fusion surgery.
C1 [Ohtori, Seiji; Orita, Sumihisa; Yamauchi, Kazuyo; Eguchi, Yawara; Aoki, Yasuchika; Nakamura, Junichi; Miyagi, Masayuki; Suzuki, Miyako; Kubota, Gou; Inage, Kazuhide; Sainoh, Takeshi; Sato, Jun; Fujimoto, Kazuki; Shiga, Yasuhiro; Abe, Koki; Kanamoto, Hiroto; Inoue, Gen; Takahashi, Kazuhisa; Furuya, Takeo; Koda, Masao] Chiba Univ, Grad Sch Med, Dept Orthopaed Surg, Chiba, Japan.
RP Ohtori, S (通讯作者)，Chiba Univ, Grad Sch Med, Dept Orthopaed Surg, Chuo Ku, 1-8-1 Inohana, Chiba 2608670, Japan.
EM sohtori@faculty.chiba-u.jp
RI Yamauchi, Kazuyo/AAR-3549-2020; Eguchi, Yawara/AAA-2473-2020; Eguchi,
   Yawara/AAH-1244-2019
OI Eguchi, Yawara/0000-0003-2247-5376; Orita, Sumihisa/0000-0003-2676-5469
CR Bae JS, 2010, NEUROSURGERY, V67, P1600, DOI 10.1227/NEU.0b013e3181f91697
   Elowitz EH, 2011, MINIM INVAS NEUROSUR, V54, P201, DOI 10.1055/s-0031-1286334
   Fujibayashi S, 2015, SPINE, V40, pE175, DOI 10.1097/BRS.0000000000000703
   Kanno K, 2014, CASE REP ORTHOP, V2014, DOI DOI 10.1155/2014/603531
   Lakemeier S, 2013, J SPINAL DISORD TECH, V26, P400, DOI 10.1097/BSD.0b013e3182495b88
   Moon HJ, 2012, SPINE, V37, pE147, DOI 10.1097/BRS.0b013e3182269b19
   Nakatani T, 2002, J ORTHOP RES, V20, P1380, DOI 10.1016/S0736-0266(02)00046-3
   Ohtori S, 2006, SPINE, V31, P1026, DOI 10.1097/01.brs.0000215027.87102.7c
   Ohtori S, 2010, SPINE, V35, P1231, DOI 10.1097/BRS.0b013e3181bde562
   Oliveira L, 2010, SPINE, V35, pS331, DOI 10.1097/BRS.0b013e3182022db0
   Ozgur Burak M, 2006, Spine J, V6, P435, DOI 10.1016/j.spinee.2005.08.012
   Park JB, 2005, J BONE JOINT SURG AM, V87A, P2750, DOI 10.2106/JBJS.E.00251
   Sairyo K, 2005, SPINE, V30, P2649, DOI 10.1097/01.brs.0000188117.77657.ee
   Sairyo K, 2007, SPINE, V32, pE340, DOI 10.1097/01.brs.0000263407.25009.6e
   Schmid MR, 1999, AM J ROENTGENOL, V172, P1095, DOI 10.2214/ajr.172.4.10587155
   TAKAHASHI K, 1990, SPINE, V15, P1211, DOI 10.1097/00007632-199011010-00022
   Wakita Hiromasa, 2015, BMC Res Notes, V8, P126, DOI 10.1186/s13104-015-1087-y
   Youssef JA, 2010, SPINE, V35, pS302, DOI 10.1097/BRS.0b013e3182023438
   Zhang Y, 2010, SPINE, V35, pE1479, DOI 10.1097/BRS.0b013e3181f3d2df
   Zhong ZM, 2011, J ORTHOP RES, V29, P1592, DOI 10.1002/jor.21431
NR 20
TC 21
Z9 26
U1 0
U2 1
PU KOREAN SOC SPINE SURGERY
PI SEOUL
PA DEPT ORTHOPAEDIC SURGERY, YONSEI UNIV, COLL MEDICINE, SEOUL, 120-752,
   SOUTH KOREA
SN 1976-1902
EI 1976-7846
J9 ASIAN SPINE J
JI Asian Spine J.
PD FEB
PY 2017
VL 11
IS 1
BP 105
EP 112
DI 10.4184/asj.2017.11.1.105
PG 8
WC Orthopedics
WE Emerging Sources Citation Index (ESCI)
SC Orthopedics
GA EV1RT
UT WOS:000401524700017
PM 28243378
OA Green Submitted, Green Published, gold
DA 2022-11-02
ER

PT J
AU Kim, HS
   Kim, JY
   Wu, PH
   Jang, IT
AF Kim, Hyeun Sung
   Kim, Ji Yeon
   Wu, Pang Hung
   Jang, Il-Tae
TI Effect of Dorsal Root Ganglion Retraction in Endoscopic Lumbar
   Decompressive Surgery for Foraminal Pathology: A Retrospective Cohort
   Study of Interlaminar Contralateral Endoscopic Lumbar Foraminotomy and
   Discectomy versus Transforaminal Endoscopic Lumbar Foraminotomy and
   Discectomy
SO WORLD NEUROSURGERY
LA English
DT Article
DE Dorsal root ganglion; Dysesthesia; Endoscopic spinal surgery; Lumbar
AB OBJECTIVE: Postoperative dysesthesia (POD) is a common complication in surgery involving foraminal diseases, including lumbar foraminal or extraforaminal herniated nucleus pulposus (HNP). Minimal dorsal root ganglion (DRG) retraction is key to preventing POD. We compared the clinical results, safety, and efficacy between the paraspinal transforaminal approach requiring DRG retraction and the interlaminar contralateral approach without DRG retraction for foraminal and extraforaminal diseases.
   METHODS: A retrospective cohort study was performed of 50 patients who underwent uniportal transforaminal endoscopic lumbar foraminotomy and discectomy (TELD) and 50 patients who underwent anuniportal interlaminar contralateral endoscopic lumbar foraminotomy and discectomy (ICELF) because of lumbar foraminal HNP. The operated levels, combined degenerative diseases, postoperative complications, and POD were analyzed. The visual analog scale (VAS) pain scores, modified Oswestry Disability Index, and MacNab criteria for evaluating pain disability and response were analyzed.
   RESULTS: In the ICELF group (total, n = 7, 14%), there were 5 (10%) and 2 (4%) patients with POD grade 1 and 2, respectively. In the TELD group (total, n = 13, 26%), there were 7 (14%), 5 (10%), and 1 (2%) patients with POD grade 1, 2, and 3, respectively. The overall occurrence rate of grade 2 and greater POD was higher in the TELD group (n[ 6, 12%) than in the ICELF group (n = 2, 4%). In the ICELF group, 3 of 9 patients (33%) with combined canal structure deforming diseases had POD, of whom none had POD of grade 2 and greater. In the TELD group, 4 of 7 patients (57%) with combined canal structure deforming diseases had POD, of whom all had POD of grade 2 and greater. Two surgical groups showed favorable clinical outcomes with the visual analog scale, Oswestry Disability Index, and MacNab criteria.
   CONCLUSIONS: Both TELD and ICELF were found to treat foraminal or extraforaminal HNP with good clinical outcomes. ICELF might have a lower POD rate in complicated cases such as adjacent segment disease, degenerative spondylolisthesis, and isthmic spondylolisthesis. This surgical procedure could be an alternative in complicated cases or in patients with an anatomically limited L5-S1 level. However, the procedure is technically challenging to perform.
C1 [Kim, Hyeun Sung; Kim, Ji Yeon; Jang, Il-Tae] Nanoori Gangnam Hosp, Spine Surg, Seoul, South Korea.
   [Wu, Pang Hung] Natl Univ Hlth Syst, Juronghlth Campus, Orthoped Surg, Singapore, Singapore.
RP Kim, JY (通讯作者)，Nanoori Gangnam Hosp, Spine Surg, Seoul, South Korea.
EM endospinekim@gmail.com
RI Wu, Pang Hung/AGM-2888-2022; Kim, Ji Yeon/GNP-3121-2022
OI Wu, Pang Hung/0000-0002-5923-208X; 
CR Ahn Y, 2004, SPINE, V29, pE326, DOI 10.1097/01.BRS.0000134591.32462.98
   Ahn Y, 2009, J NEUROSURG-SPINE, V10, P595, DOI 10.3171/2009.2.SPINE08227
   Cho JY, 2011, MINIM INVAS NEUROSUR, V54, P214, DOI 10.1055/s-0031-1287774
   Choi KC, 2013, PAIN PHYSICIAN, V16, P547
   Fiorenza V, 2019, WORLD NEUROSURG, V130, P244, DOI 10.1016/j.wneu.2019.07.005
   Fritz JM, 2001, PHYS THER, V81, P776, DOI 10.1093/ptj/81.2.776
   Kim HS, 2019, WORLD NEUROSURG, V122, P505, DOI 10.1016/j.wneu.2018.11.110
   Kim HS, 2018, JOVE-J VIS EXP, DOI 10.3791/57999
   Kim HS, 2018, PAIN PHYSICIAN, V21, pE401
   Kim HS, 2017, WORLD NEUROSURG, V108, P763, DOI 10.1016/j.wneu.2017.09.018
   Kim HS, 2009, J KOREAN NEUROSURG S, V45, P192, DOI 10.3340/jkns.2009.45.3.192
   Lee S, 2010, AM J ROENTGENOL, V194, P1095, DOI 10.2214/AJR.09.2772
   Telfeian AE, 2017, WORLD NEUROSURG, V97, P231, DOI 10.1016/j.wneu.2016.09.099
   Wang HG, 2016, EUR SPINE J, V25, P1595, DOI 10.1007/s00586-015-4365-4
   Wu PH, 2020, ACTA NEUROCHIR, V162, P305, DOI 10.1007/s00701-019-04157-z
   Zheng CK, 2016, INT ORTHOP, V40, P1099, DOI 10.1007/s00264-016-3155-x
NR 16
TC 4
Z9 4
U1 0
U2 1
PU ELSEVIER SCIENCE INC
PI NEW YORK
PA STE 800, 230 PARK AVE, NEW YORK, NY 10169 USA
SN 1878-8750
EI 1878-8769
J9 WORLD NEUROSURG
JI World Neurosurg.
PD APR
PY 2021
VL 148
BP E101
EP E114
DI 10.1016/j.wneu.2020.12.176
EA MAR 2021
PG 14
WC Clinical Neurology; Surgery
WE Science Citation Index Expanded (SCI-EXPANDED)
SC Neurosciences & Neurology; Surgery
GA RA9IO
UT WOS:000631732900013
PM 33444831
DA 2022-11-02
ER

PT J
AU Lee, JS
   Suh, KT
   Kim, JI
   Lim, JM
   Goh, TS
AF Lee, Jung Sub
   Suh, Kuen Tak
   Kim, Jeung Il
   Lim, Jong Min
   Goh, Tae Sik
TI Association of Estrogen Receptor Gene Polymorphism in Patients with
   Degenerative Lumbar Spondylolisthesise
SO JOURNAL OF KOREAN NEUROSURGICAL SOCIETY
LA English
DT Article
DE Degenerative spondylolisthesis; Estrogen receptor alpha; Polymorphism
ID FACET JOINTS; GENERALIZED OSTEOARTHRITIS; KNEE OSTEOARTHRITIS; ALPHA;
   WOMEN; SPECIFICITY; ORIENTATION; EXPRESSION; HAPLOTYPE; ESTRADIOL
AB Objective : The purpose of this study was to investigate the possible association of estrogen receptor alpha (ER alpha) gene polymorphisms in a cohort of degenerative spondylolisthesis (DS) patients.
   Methods : Accordingly, the authors examined the association between DS and ER alpha gene polymorphisms in 174 patients diagnosed with DS. The PVu II and Xba I polymorphisms, bone mineral density at the lumbar spine and femoral neck, and biochemical markers were analyzed and compared in the 174 patients with DS and 214 patients with spinal stenosis (SS).
   Results : A comparison of genotype frequencies in DS and SS patients revealed a significant difference for the Pvu II polymorphism only (p = 0.0452). No significant difference was found between these two groups with respect to the Xba I polymorphism, BMD or biochemical markers. No significant association was found between the Pvu II polymorphism of ER alpha and BMD, vertebral slip or biochemical markers in patients with DS.
   Conclusion : These results suggest that the ER alpha gene polymorphism using PVu II restriction enzyme influences the prevalence of DS.
C1 [Lee, Jung Sub; Kim, Jeung Il; Lim, Jong Min; Goh, Tae Sik] Pusan Natl Univ, Sch Med, Med Res Inst, Dept Orthopaed Surg, 179 Gudeok Ro, Pusan 602739, South Korea.
   [Suh, Kuen Tak] Pusan Natl Univ, Yangsan Hosp, Med Res Inst, Dept Orthopaed Surg, Yangsan, South Korea.
RP Lee, JS (通讯作者)，Pusan Natl Univ, Sch Med, Med Res Inst, Dept Orthopaed Surg, 179 Gudeok Ro, Pusan 602739, South Korea.
EM jungsublee@pusan.ac.kr
OI Goh, Tae Sik/0000-0003-1861-5647
FU Medical Research Institute [2011-21]; Pusan National University Hospital
FX This study was supported by Medical Research Institute Grant (2011-21),
   Pusan National University Hospital.
CR Bergink AP, 2003, ARTHRITIS RHEUM, V48, P1913, DOI 10.1002/art.11046
   Boden SD, 1996, J BONE JOINT SURG AM, V78A, P403, DOI 10.2106/00004623-199603000-00012
   CYRON BM, 1980, SPINE, V5, P168, DOI 10.1097/00007632-198003000-00011
   FARFAN HF, 1980, SPINE, V5, P412, DOI 10.1097/00007632-198009000-00004
   Felson David T., 1998, Current Opinion in Rheumatology, V10, P269, DOI 10.1097/00002281-199805000-00019
   Fytili P, 2005, CLIN GENET, V68, P268, DOI 10.1111/j.1399-0004.2005.00495.x
   GROBLER JL, 1993, SPINE, V18, P80
   Ha KY, 2005, SPINE, V30, P562, DOI 10.1097/01.brs.0000154674.16708.af
   IMADA K, 1995, J BONE JOINT SURG BR, V77B, P126, DOI 10.1302/0301-620X.77B1.7822369
   Jin SY, 2004, ARTHRITIS RES THER, V6, pR415, DOI 10.1186/ar1207
   Kusec V, 1998, J CLIN ENDOCR METAB, V83, P2421, DOI 10.1210/jc.83.7.2421
   Lian K, 2007, OSTEOARTHR CARTILAGE, V15, P972, DOI 10.1016/j.joca.2007.02.020
   Lindberg MK, 2001, J ENDOCRINOL, V171, P229, DOI 10.1677/joe.0.1710229
   Loughlin J, 2000, J RHEUMATOL, V27, P779
   Love TW, 1999, J BONE JOINT SURG BR, V81B, P670, DOI 10.1302/0301-620X.81B4.9682
   MATSUNAGA S, 1990, SPINE, V15, P1204, DOI 10.1097/00007632-199011010-00021
   MORGAN FP, 1957, J BONE JOINT SURG BR, V39, P6, DOI 10.1302/0301-620X.39B1.6
   ROSENBERG NJ, 1975, J BONE JOINT SURG AM, VA 57, P467, DOI 10.2106/00004623-197557040-00004
   ROSNER IA, 1986, CLIN ORTHOP RELAT R, P77
   Sanderson PL, 1996, J BONE JOINT SURG BR, V78B, P951, DOI 10.1302/0301-620X78B6.1291
   SATO K, 1989, SPINE, V14, P1265, DOI 10.1097/00007632-198911000-00022
   SPECTOR TD, 1991, CLIN RHEUMATOL, V10, P316, DOI 10.1007/BF02208698
   TAYLOR JR, 1986, SPINE, V11, P739, DOI 10.1097/00007632-198609000-00014
   TSAI CL, 1992, BIOCHEM BIOPH RES CO, V183, P1287, DOI 10.1016/S0006-291X(05)80330-4
   TSAI CL, 1993, CLIN ORTHOP RELAT R, P295
   TSAI CL, 1992, LIFE SCI, V50, P1727, DOI 10.1016/0024-3205(92)90428-R
   TULSI RS, 1993, SPINE, V18, P1311, DOI 10.1097/00007632-199308000-00010
   Ushiyama T, 1999, OSTEOARTHR CARTILAGE, V7, P560, DOI 10.1053/joca.1999.0260
   Ushiyama T, 1998, J RHEUMATOL, V25, P134
   VANSCHAIK JPJ, 1985, SPINE, V10, P59, DOI 10.1097/00007632-198501000-00009
   Vidal O, 2000, P NATL ACAD SCI USA, V97, P5474, DOI 10.1073/pnas.97.10.5474
NR 31
TC 3
Z9 3
U1 0
U2 3
PU KOREAN NEUROSURGICAL SOC
PI SEOUL
PA #402 POSCO # OFFICE BUILDING 151 SUNHWA-DONG, JUNG-GU, SEOUL, 100-130,
   SOUTH KOREA
SN 2005-3711
EI 1598-7876
J9 J KOREAN NEUROSURG S
JI J. Korean. Neurosurg. Soc.
PD NOV
PY 2011
VL 50
IS 5
BP 415
EP 419
DI 10.3340/jkns.2011.50.5.415
PG 5
WC Clinical Neurology; Surgery
WE Science Citation Index Expanded (SCI-EXPANDED)
SC Neurosciences & Neurology; Surgery
GA 868HN
UT WOS:000298514400003
PM 22259687
OA Green Published, gold
DA 2022-11-02
ER

PT J
AU Wild, A
   Jager, M
   Webb, JK
AF Wild, A
   Jager, M
   Webb, JK
TI Staged reduction and fusion with external fixateur and combined approach
   for spondyloptosis
SO ZEITSCHRIFT FUR ORTHOPADIE UND IHRE GRENZGEBIETE
LA German
DT Article
DE spine; spondyloptosis; operative treatment; reduction
ID SEVERE SPONDYLOLISTHESIS; SURGICAL-TREATMENT; ADOLESCENTS; CHILDREN
AB Problem: Is the staged reduction by an external fixateur and combined fusion of slipping vertebra an adequate surgical treatment for lumbar spondyloptosis? Methods: 11 patients with symptomatic lumbar spondyloptosis were treated using a technique of slow reduction and combined posterior and anterior approach. The first stage consists of a posterior approach with the application of the external fixateur. After staged reduction the anterior and posterior fusion are performed. All patients were pre- and postoperatively classified by radiological and clinical criteria. We report improvements in pain, activities of daily live, and cosmetic appearance. The average follow-up was over three years. Results: Postoperatively one patient failed to reduce, and one developed a subsequent L4/L5 spondylolisthesis. All patients showed a solid spondylodesis with no significant loss of reduction. There was no patient with any neurological deficit. The mean correction of the slipping at follow-up was 84.5%. 9 patients were satisfied with the result. Conclusion: With gradual instrumented reduction by external fixateur, an anatomic reduction is nearly obtained and excellent clinical results in the treatment of spondyloptosis can be achieved.
C1 Univ Dusseldorf, Orthopad Klin, D-40225 Dusseldorf, Germany.
RP Wild, A (通讯作者)，Univ Dusseldorf, Orthopad Klin, Moorenstr 5, D-40225 Dusseldorf, Germany.
OI Jager, Marcus/0000-0001-9516-1058
CR Albrecht S, 1998, Z ORTHOP GRENZGEB, V136, P182, DOI 10.1055/s-2008-1051303
   ANI N, 1991, SPINE S, V16, P302
   BITAN F, 1990, REV CHIR ORTHOP, V76, P425
   BOOS N, 1993, SPINE, V18, P1655, DOI 10.1097/00007632-199309000-00014
   BOXALL D, 1979, J BONE JOINT SURG AM, V61, P479, DOI 10.2106/00004623-197961040-00001
   BRADFORD DS, 1990, J BONE JOINT SURG AM, V72A, P1060, DOI 10.2106/00004623-199072070-00016
   BURKUS JK, 1992, J BONE JOINT SURG AM, V74A, P693, DOI 10.2106/00004623-199274050-00008
   Dick W, 1997, ORTHOPADE, V26, P774, DOI 10.1007/PL00003440
   EDWARDS CC, 1994, SPINE, V19, P1535
   Halm H, 1996, Z ORTHOP GRENZGEB, V134, P219, DOI 10.1055/s-2008-1039752
   HARMS J, 2000, WIRBELSAULENCHIRURGI, P290
   Hohmann F, 1997, ORTHOPADE, V26, P781, DOI 10.1007/PL00003441
   LEHMER SM, 1994, SPINE, V19, P1916, DOI 10.1097/00007632-199409000-00010
   Magerl F., 1982, CURRENT CONCEPTS EXT, P353
   NOACK W, 1992, OPERAT ORTHOP TRAUMA, V4, P31
   POUSSA M, 1993, SPINE, V18, P894, DOI 10.1097/00007632-199306000-00014
   Recknagel S, 1996, Z ORTHOP GRENZGEB, V134, P214, DOI 10.1055/s-2008-1039751
   SCHOLLNER D, 1974, ORTHOP PRAX, V4, P270
   Schulitz KP, 1996, Z ORTHOP GRENZGEB, V134, P171, DOI 10.1055/s-2008-1039791
   STEFFEE AD, 1988, CLIN ORTHOP RELAT R, P82
   VERBIEST H, 1979, Spine, V4, P68, DOI 10.1097/00007632-197901000-00011
   WILTSE LL, 1983, J BONE JOINT SURG AM, V65, P768, DOI 10.2106/00004623-198365060-00007
NR 22
TC 6
Z9 6
U1 0
U2 0
PU GEORG THIEME VERLAG KG
PI STUTTGART
PA RUDIGERSTR 14, D-70469 STUTTGART, GERMANY
SN 0044-3220
J9 Z ORTHOP GRENZGEB
JI Z. Orthop. Grenzg.
PD MAR-APR
PY 2001
VL 139
IS 2
BP 152
EP 156
DI 10.1055/s-2001-15048
PG 5
WC Orthopedics
WE Science Citation Index Expanded (SCI-EXPANDED)
SC Orthopedics
GA 430XB
UT WOS:000168599800013
PM 11386106
DA 2022-11-02
ER

PT J
AU Adilay, U
   Guclu, B
AF Adilay, Utku
   Guclu, Bulent
TI Comparison of Single-Level and Multilevel Decompressive Laminectomy for
   Multilevel Lumbar Spinal Stenosis
SO WORLD NEUROSURGERY
LA English
DT Article
DE Laminectomy; Lumbar spinal stenosis; Spinal stenosis
ID UNILATERAL LAMINOTOMY; SURGERY; FUSION; OUTCOMES
AB OBJECTIVE: This study aimed to clarify whether multiple compressions of nerve roots resulted in poorer surgical outcome when patients were treated with single-level decompressive laminectomy or multilevel decompressive laminectomy. To reach this we compared preoperative and postoperative Oswestry Disability Index (ODI) scores, Visual Analogue Scale (VAS) scores, and walking duration of multilevel lumbar spinal stenosis (LSS) patients treated with single-level and multilevel decompressive laminectomy.
   METHODS: This retrospective study included 112 consecutive patients undergoing lumbar decompressive surgery without arthrodesis for LSS between March 2010 and September 2013. Forty-eight patients were treated with single-level laminectomy and 64 patients were treated with multilevel laminectomy. ODI scores, VAS scores, and walking duration were measured for all patients preoperatively and 30 months after decompressive surgery.
   RESULTS: The mean age of the patients was 64.41 +/- 13.4 years. The ODI scores, VAS scores, and walking duration difference between patients treated with single-level laminectomy and multilevel laminectomy were statistically significant and higher for the first group (P < 0.05). There were more operative complications in patients treated with multilevel decompressive laminectomy; however, there was no statistically significant difference between single-level and multilevel decompressed patients regarding complications (P = 0.119). Four of the patients treated with multilevel decompressive laminectomy experienced postoperative spondylolisthesis needing posterior instrumented fusion.
   CONCLUSION: Recovery in terms of ODI scores, VAS scores, and walking duration was better in LSS patients undergoing single-level laminectomy than in those undergoing multilevel laminectomy. Also, the rates of operative complications and postoperative follow-up spondylolisthesis were higher in patients treated with multilevel laminectomy.
C1 [Adilay, Utku] Balikesir Univ, Sch Med, Balikesir, Turkey.
   [Guclu, Bulent] Kartal Dr Lutfi Kirdar Res & Training Hosp, Istanbul, Turkey.
RP Adilay, U (通讯作者)，Balikesir Univ, Sch Med, Balikesir, Turkey.
EM utkuadilay@hotmail.com
CR Celik SE, 2010, J SPINAL DISORD TECH, V23, P229, DOI 10.1097/BSD.0b013e3181a3d889
   Cho DY, 2007, J NEUROSURG-SPINE, V6, P229, DOI 10.3171/spi.2007.6.3.229
   Chow DHK, 1996, SPINE, V21, P549, DOI 10.1097/00007632-199603010-00004
   Deyo RA, 2010, JAMA-J AM MED ASSOC, V303, P1259, DOI 10.1001/jama.2010.338
   Fairbank J C, 1980, Physiotherapy, V66, P271
   Forsth P, 2013, BONE JOINT J, V95B, P960, DOI 10.1302/0301-620X.95B7.30776
   Fu YS, 2008, SPINE, V33, P514, DOI 10.1097/BRS.0b013e3181657dde
   GRABIAS S, 1980, J BONE JOINT SURG AM, V62, P308, DOI 10.2106/00004623-198062020-00023
   Gunzburg R, 2003, EUR SPINE J, V12, P197, DOI 10.1007/s00586-002-0479-6
   HERKOWITZ HN, 1991, J BONE JOINT SURG AM, V73A, P802, DOI 10.2106/00004623-199173060-00002
   KATZ JN, 1995, ARTHRITIS RHEUM, V38, P1236, DOI 10.1002/art.1780380910
   KATZ JN, 1991, J BONE JOINT SURG AM, V73A, P809, DOI 10.2106/00004623-199173060-00003
   Liu XY, 2013, SPINE, V38, pE732, DOI 10.1097/BRS.0b013e31828fc84c
   Malmivaara A, 2007, SPINE, V32, P1, DOI 10.1097/01.brs.0000251014.81875.6d
   Park P, 2004, SPINE, V29, P1938, DOI 10.1097/01.brs.0000137069.88904.03
   PORTER RW, 1992, SPINE, V17, P9, DOI 10.1097/00007632-199201000-00002
   Porter RW, 1996, SPINE, V21, P2046, DOI 10.1097/00007632-199609010-00024
   POSTACCHINI F, 1993, J BONE JOINT SURG BR, V75, P386, DOI 10.1302/0301-620X.75B3.8496205
   Rajasekaran S, 2013, SPINE, V38, P1737, DOI 10.1097/BRS.0b013e3182a056c1
   SCHONSTROM N, 1989, J ORTHOPAED RES, V7, P115, DOI 10.1002/jor.1100070116
   Szpalski M, 2003, EUR SPINE J, V12, pS170, DOI 10.1007/s00586-003-0612-1
   Thome C, 2005, J NEUROSURG-SPINE, V3, P129, DOI 10.3171/spi.2005.3.2.0129
   Weinstein JN, 2008, NEW ENGL J MED, V358, P794, DOI 10.1056/NEJMoa0707136
   Weinstein JN, 2010, SPINE, V35, P1329, DOI 10.1097/BRS.0b013e3181e0f04d
   WEWERS ME, 1990, RES NURS HEALTH, V13, P227, DOI 10.1002/nur.4770130405
NR 25
TC 10
Z9 11
U1 0
U2 4
PU ELSEVIER SCIENCE INC
PI NEW YORK
PA 360 PARK AVE SOUTH, NEW YORK, NY 10010-1710 USA
SN 1878-8750
EI 1878-8769
J9 WORLD NEUROSURG
JI World Neurosurg.
PD MAR
PY 2018
VL 111
BP E228
EP E233
DI 10.1016/j.wneu.2017.12.033
PG 6
WC Clinical Neurology; Surgery
WE Science Citation Index Expanded (SCI-EXPANDED)
SC Neurosciences & Neurology; Surgery
GA GG7WI
UT WOS:000432908700030
PM 29258933
DA 2022-11-02
ER

PT J
AU Coughlan, M
   Davies, M
   Mostert, AK
   Nanda, D
   Willems, PC
   Rosenberg, G
   Ferch, R
AF Coughlan, Marc
   Davies, Mark
   Mostert, Adriaan K.
   Nanda, Dharmin
   Willems, Paul C.
   Rosenberg, Geoffrey
   Ferch, Richard
TI A Prospective, Randomized, Multicenter Study Comparing Silicated Calcium
   Phosphate versus BMP-2 Synthetic Bone Graft in Posterolateral
   Instrumented Lumbar Fusion for Degenerative Spinal Disorders
SO SPINE
LA English
DT Article
DE bone graft; bone morphogenetic protein (BMP)-2; degenerative disc
   disease; degenerative spinal disorders; posterior lumbar interbody
   fusion (PLIF); posterolateral lumbar fusion (PLF); prospective
   randomized study; silicated calcium phosphate (SiCaP); spinal disease;
   spondylolisthesis
ID INTERBODY FUSION; CLINICAL-OUTCOMES; LOCAL BONE; AUTOGRAFT; REPLACEMENT;
   SUBSTITUTE; EFFICACY; INFUSE; OP-1
AB Study Design. A prospective, Phase IV, multicenter, randomized study.
   Objective. The aim of this study was to compare vertebral fusion success rates following posterolateral fusion [(PLF)/posterolateral intertransverse fusion (PITF)] surgery. The surgical procedure combined posterior lumbar interbody fusion (PLIF) and PLF with internal fixation over one or two levels using silicated calcium phosphate (SiCaP) or bone morphogenetic protein (BMP)-2 as graft material in patients with a degenerative disorder of the lumbar spine.
   Summary of Background Data. Few controlled trials have evaluated the bone graft materials available to surgeons treating patients with spinal disorders, including degenerative disc disease, spondylolisthesis, and disc herniation.
   Methods. Following randomization, the surgical procedure consisting of PLIF and PLF with internal fixation over one or two levels was performed using SiCaP or BMP-2. No other osteoconductive/osteoinductive graft materials were permitted. Spinal fusion was assessed radiographically at <= 24 months. Clinical outcomes (pain on visual analog scale, Oswestry Disability Index, SF-36) and adverse events (AEs) were monitored.
   Results. One hundred three patients were enrolled. At 12 months, fusion was achieved in 25 of 35 (71.4%) of the SiCaP and 20 of 27 (74.1%) of the BMP-2 group, respectively (P = 1.000). At 24 months, the fusion rate was 78.6% and 84.8% for SiCaP and BMP-2, respectively (P = 0.5613). Clinical outcomes improved similarly in both groups over time. AEs were consistent with this surgical population.
   Conclusion. SiCaP was safe and well tolerated in patients with degenerative spinal disorders requiring PLF and provided fusion rates similar to BMP-2.
C1 [Coughlan, Marc] Prince Wales Private Hosp, Barker St, Randwick, NSW 2031, Australia.
   [Davies, Mark] St George Med Ctr, Kogarah, NSW, Australia.
   [Mostert, Adriaan K.] Isala Klin, Zwolle, Netherlands.
   [Nanda, Dharmin] Neurochirurg Ctr, Zwolle, Netherlands.
   [Willems, Paul C.] Maastricht Univ, Med Ctr, Maastricht, Netherlands.
   [Rosenberg, Geoffrey] St George Private Med Ctr, Kogarah, NSW, Australia.
   [Ferch, Richard] John Hunter Hosp, New Lambton, NSW, Australia.
RP Coughlan, M (通讯作者)，Prince Wales Private Hosp, Barker St, Randwick, NSW 2031, Australia.
EM marc@Coastalneurosurgery.com.au
CR Boden SD, 2004, SPINE, V29, P504, DOI 10.1097/01.BRS.0000101446.26071.EB
   Boden SD, 2002, SPINE, V27, P2662, DOI 10.1097/00007632-200212010-00005
   Ekman P, 2007, SPINE, V32, P2178, DOI 10.1097/BRS.0b013e31814b1bd8
   Epstein NE, 2013, SURG NEUROL INT, V4, P343
   Fairbank JCT, 2000, SPINE, V25, P2940, DOI 10.1097/00007632-200011150-00017
   Glassman SD, 2005, SPINE, V30, P1694, DOI 10.1097/01.brs.0000172157.39513.80
   Glassman SD, 2007, SPINE J, V7, P44, DOI 10.1016/j.spinee.2006.06.381
   Glassman SD, 2010, SPINE, V35, P1621, DOI 10.1097/BRS.0b013e3181ce11cc
   Hsu WK, 2012, GLOB SPINE J, V2, P239, DOI 10.1055/s-0032-1315454
   Kanayama M, 2006, SPINE, V31, P1067, DOI 10.1097/01.brs.0000216444.01888.21
   Khajavi K, 2015, EUR SPINE J, V24, pS322, DOI 10.1007/s00586-015-3840-2
   Kirschner HJ, 2012, EUR J PEDIATR SURG, V22, P143, DOI 10.1055/s-0032-1308699
   Kitchel Scott H, 2006, Spine J, V6, P405, DOI 10.1016/j.spinee.2005.09.013
   Lerner T, 2013, EUR SPINE J, V22, pS185, DOI 10.1007/s00586-012-2485-7
   Licina P, 2015, GLOB SPINE J, V5, P471, DOI 10.1055/s-0035-1566230
   Majid K, 2008, J AM ACAD ORTHOP SUR, V16, P208, DOI 10.5435/00124635-200804000-00004
   Miura Y, 2003, SPINE, V28, P2386, DOI 10.1097/01.BRS.0000085326.73430.68
   Nagineni VV, 2012, SPINE, V37, pE1264, DOI 10.1097/BRS.0b013e318265e22e
   Niu CC, 2009, SPINE, V34, P2715, DOI 10.1097/BRS.0b013e3181b47232
   Papakostidis C, 2008, SPINE, V33, pE680, DOI 10.1097/BRS.0b013e3181844eca
   Pimenta L, 2013, J NEUROL SURG PART A, V74, P343, DOI 10.1055/s-0032-1333420
   RAND Institution, 2009, 36 IT SHORT FORM SUR
   Sengupta DK, 2006, SPINE, V31, P985, DOI 10.1097/01.brs.0000215048.51237.3c
   Smith JA, 2001, SPINE, V26, P2227, DOI 10.1097/00007632-200110150-00014
   Vaccaro AR, 2004, SPINE, V29, P1885, DOI 10.1097/01.brs.0000137062.79201.98
NR 25
TC 12
Z9 12
U1 0
U2 9
PU LIPPINCOTT WILLIAMS & WILKINS
PI PHILADELPHIA
PA TWO COMMERCE SQ, 2001 MARKET ST, PHILADELPHIA, PA 19103 USA
SN 0362-2436
EI 1528-1159
J9 SPINE
JI SPINE
PD AUG 1
PY 2018
VL 43
IS 15
BP E860
EP E868
DI 10.1097/BRS.0000000000002678
PG 9
WC Clinical Neurology; Orthopedics
WE Science Citation Index Expanded (SCI-EXPANDED)
SC Neurosciences & Neurology; Orthopedics
GA HC9XD
UT WOS:000452160200001
PM 29652784
OA Bronze
DA 2022-11-02
ER

PT J
AU Rathod, AK
   Dhake, RP
AF Rathod, Ashok K.
   Dhake, Rakesh P.
TI Radiographic Incidence of Lumbar Spinal Instability in Patients with
   Non-spondylolisthetic Low Backache
SO CUREUS
LA English
DT Article
DE low backache; lumbar spinal instability
ID SEGMENTAL INSTABILITY; FLEXION-EXTENSION; FOLLOW-UP; MOTION; DIAGNOSIS;
   DEGENERATION; DISKECTOMY
AB Introduction
   Radiological lumbar spinal instability may exist without obvious spondylolisthesis. We aim to determine the incidence of this non-spondylolisthetic cause of instability in conservatively managed patients and operated groups of patients. We also attempted to study the relationship between instability and its occurrence with respect to age, sex, signs and symptoms.
   Materials and methods
   Twenty-three patients treated conservatively (group A) for non-spondylolisthetic backache were studied for radiological evidence of instability by evaluating angular rotation and sagittal translation at each lumbar motion segment. The influence of age, sex, signs and symptoms on the occurrence of instability was studied. A total of 18 patients treated surgically (group B) for non-spondylolisthetic backache in the form of discectomy/decompression were evaluated for occurrence of instability at three months, six months and nine months postoperatively.
   Results
   Four out of 23 patients (17.4%) in group A had radiological instability. Angular rotation was found to have negative correlation with age, while sagittal translation did not show any consistent correlation with age. Neither had any significant correlation with sex. The incidence of instability in patients treated with discectomy at three months and six months was 20% which reduced to 10% at nine months while that in patients treated with decompression was about 37.5% over three months, six months and nine months of follow-up.
   Conclusion
   If patients with spondylolisthesis were excluded from the study, instability could still result from the rotational component in sagittal plane. Secondary iatrogenic instabilities do result in patients undergoing extensive decompression for spinal stenosis and should always be thought of.
C1 [Rathod, Ashok K.; Dhake, Rakesh P.] LTMMC, Dept Orthopaed, Bombay, Maharashtra, India.
   [Rathod, Ashok K.; Dhake, Rakesh P.] LTMGH, Bombay, Maharashtra, India.
RP Rathod, AK (通讯作者)，LTMMC, Dept Orthopaed, Bombay, Maharashtra, India.; Rathod, AK (通讯作者)，LTMGH, Bombay, Maharashtra, India.
EM drrakeshdhake@gmail.com
CR Abbott JH, 2006, BMC MUSCULOSKEL DIS, V7, DOI 10.1186/1471-2474-7-45
   DUPUIS PR, 1985, SPINE, V10, P262, DOI 10.1097/00007632-198504000-00015
   DVORAK J, 1991, SPINE, V16, P562
   FRIBERG O, 1987, SPINE, V12, P119, DOI 10.1097/00007632-198703000-00007
   Fritz JM, 1998, PHYS THER, V78, P889, DOI 10.1093/ptj/78.8.889
   Frobin W, 1996, CLIN BIOMECH, V11, P457, DOI 10.1016/S0268-0033(96)00039-3
   FRYMOYER JW, 1985, SPINE, V10, P280, DOI 10.1097/00007632-198504000-00017
   GOEL VK, 1985, SPINE, V10, P543, DOI 10.1097/00007632-198507000-00008
   Golbakhsh Mohammad-Reza, 2012, Asian J Sports Med, V3, P291
   HAKELIUS A, 1970, ACTA ORTHOP SCAND, P1
   Halldin K, 2005, INT ORTHOP, V29, P83, DOI 10.1007/s00264-005-0636-8
   Iguchi T, 2003, SPINE, V28, P2628, DOI 10.1097/01.BRS.0000097162.80495.66
   IIDA Y, 1990, SPINE, V15, P1186, DOI 10.1097/00007632-199011010-00018
   Ingalhalikar VT, 2003, INDIAN J ORTHOP, V37, P2
   Kaigle AM, 1998, J SPINAL DISORD, V11, P163
   Knutsson F, 1944, ACTA RADIOL, V25, P593, DOI 10.3109/00016924409136488
   McGregor AH, 1998, J BONE JOINT SURG BR, V80B, P1009, DOI 10.1302/0301-620X.80B6.8752
   MORGAN FP, 1957, J BONE JOINT SURG BR, V39, P6, DOI 10.1302/0301-620X.39B1.6
   Mulholland RC, 2008, EUR SPINE J, V17, P619, DOI 10.1007/s00586-008-0612-2
   MURATA M, 1994, ARCH ORTHOP TRAUM SU, V113, P297, DOI 10.1007/BF00426175
   PANJABI MM, 1992, J SPINAL DISORD, V5, P383, DOI 10.1097/00002517-199212000-00001
   PANJABI MM, 1980, NEUROSURGERY, V7, P76, DOI 10.1227/00006123-198007000-00014
   Pitkanen M, 1997, SPINE, V22, P193, DOI 10.1097/00007632-199701150-00012
   SATO H, 1993, SPINE, V18, P2075, DOI 10.1097/00007632-199310001-00026
   SHAFFER WO, 1990, SPINE, V15, P741, DOI 10.1097/00007632-199008010-00003
   TALLROTH K, 1992, J SPINAL DISORD, V5, P481, DOI 10.1097/00002517-199212000-00014
   TIBREWAL SB, 1985, SPINE, V10, P455, DOI 10.1097/00007632-198506000-00010
   White AA., 1990, CLIN BIOMECHANICS SP
   WOOD KB, 1994, SPINE, V19, P1697, DOI 10.1097/00007632-199408000-00008
NR 29
TC 3
Z9 3
U1 0
U2 0
PU CUREUS INC
PI PALO ALTO
PA PO BOX 61002, PALO ALTO, CA 94306 USA
EI 2168-8184
J9 CUREUS
JI Cureus
PD APR
PY 2018
VL 10
IS 4
AR e2420
DI 10.7759/cureus.2420
PG 14
WC Medicine, General & Internal
WE Emerging Sources Citation Index (ESCI)
SC General & Internal Medicine
GA HB3GQ
UT WOS:000450939400019
PM 29872600
OA Green Submitted, gold, Green Published
DA 2022-11-02
ER

PT J
AU Takahashi, Y
   Okuda, S
   Nagamoto, Y
   Matsumoto, T
   Sugiura, T
   Iwasaki, M
AF Takahashi, Yoshifumi
   Okuda, Shinya
   Nagamoto, Yukitaka
   Matsumoto, Tomiya
   Sugiura, Tsuyoshi
   Iwasaki, Motoki
TI Effect of segmental lordosis on the clinical outcomes of 2-level
   posterior lumbar interbody fusion for 2-level degenerative lumbar
   spondylolisthesis
SO JOURNAL OF NEUROSURGERY-SPINE
LA English
DT Article
DE multilevel degenerative lumbar spondylolisthesis; posterior lumbar
   interbody fusion; clinical outcome; spinopelvic parameter; segmental
   lordosis; deformity
ID SAGITTAL BALANCE; LUMBOSACRAL FUSION; SURGICAL OUTCOMES; DISEASE;
   PARAMETERS; ALIGNMENT; MINIMUM
AB OBJECTIVE Although the importance of spinopelvic sagittal balance and its implications for clinical outcomes of spinal fusion surgery have been described, to the authors' knowledge there have been no reports of the relationship between spinopelvic alignment and clinical outcomes for 2-level posterior lumbar interbody fusion (PLIF). The purpose of this study was to elucidate the relationship between clinical outcomes and spinopelvic sagittal parameters after 2-level PLIF for 2-level degenerative spondylolisthesis (DS).
   METHODS This study was limited to patients who were treated with 2-level PLIF for 2-level DS at L3-4-5. Between 2005 and 2014, 33 patients who could be followed up for at least 2 years were included in this study. The average age at the time of surgery was 72 years, and the average follow-up period was 5.6 years. Based on clinical assessments, the Japanese Orthopaedic Association (JOA) score and recovery rate were evaluated. The patients were divided into 2 groups based on the recovery rate: the good outcome group (G group; n = 19), with recovery rate >= 50%, and the poor outcome group (P group; n = 14) with recovery rate < 50%. Spinopelvic parameters were measured using lateral standing radiographs of the whole spine as follows: sagittal vertical axis (SVA), thoracic kyphosis (TK), sacral slope (SS), pelvic tilt (PT), pelvic incidence (PI), lumbar lordosis (LL), and segmental lordosis (SL) at L3-4-5. The clinical outcomes and radiological parameters were assessed preoperatively and at the final follow-up. Radiological parameters were compared between the 2 groups.
   RESULTS The mean JOA score improved significantly in all patients from 10.8 points before surgery to 19.6 points at the latest follow-up (mean recovery rate 47.7%). For radiological outcomes, no difference was observed from preoperative assessment to final follow-up in any of the spinopelvic parameters except SVA. Although no significant difference between the 2 groups was detected in any of the spinopelvic parameters, there were significant differences in the change in SL and LL (Delta SL 3.7 degrees vs -2.1 degrees and Delta LL 1.2 degrees vs -5.6 degrees for the G and P groups, respectively). In addition, the number of patients in the G group was significantly larger for the patients with Delta SL-plus than those with Delta SL-minus (p = 0.008).
   CONCLUSIONS The clinical outcomes of 2-level PLIF for 2-level DS limited at L3-4-5 appeared to be satisfactory. The results indicate that acquisition of increased SL in surgery might lead to better clinical outcomes.
C1 [Takahashi, Yoshifumi; Okuda, Shinya; Nagamoto, Yukitaka; Matsumoto, Tomiya; Iwasaki, Motoki] Osaka Rosai Hosp, Dept Orthopaed Surg, Sakai, Osaka, Japan.
   [Sugiura, Tsuyoshi] Osaka Hosp, Dept Orthopaed Surg, Japan Community Hlth Care Org, Osaka, Japan.
RP Takahashi, Y (通讯作者)，Osaka Rosai Hosp, Sakai, Osaka, Japan.
EM takapati.016@gmail.com
CR Aono H, 2018, WORLD NEUROSURG, V112, pE473, DOI 10.1016/j.wneu.2018.01.062
   Asai Y, 2017, PLOS ONE, V12, DOI 10.1371/journal.pone.0178697
   Boody BS, 2017, CLIN SPINE SURG, V30, P142, DOI 10.1097/BSD.0000000000000522
   Cho JH, 2017, SPINE J, V17, P1794, DOI 10.1016/j.spinee.2017.05.029
   Hioki Akira, 2005, Spine J, V5, P600, DOI 10.1016/j.spinee.2005.04.001
   HIRABAYASHI K, 1983, SPINE, V8, P693, DOI 10.1097/00007632-198310000-00003
   JACKSON RP, 1994, SPINE, V19, P1611, DOI 10.1097/00007632-199407001-00010
   Kawakami M, 2002, SPINE, V27, P59, DOI 10.1097/00007632-200201010-00014
   Kim KH, 2010, SPINE, V35, P625, DOI 10.1097/BRS.0b013e3181bb8168
   Kim MK, 2011, BMC MUSCULOSKEL DIS, V12, DOI 10.1186/1471-2474-12-69
   Lazennec JY, 2000, EUR SPINE J, V9, P47, DOI 10.1007/s005860050008
   Le Huec JC, 2015, INT ORTHOP, V39, P87, DOI 10.1007/s00264-014-2516-6
   Matsumoto T, 2017, J NEUROSURG-SPINE, V26, P435, DOI 10.3171/2016.9.SPINE16232
   Nakashima H, 2015, SPINE, V40, pE831, DOI 10.1097/BRS.0000000000000917
   Okuda S, 2006, J BONE JOINT SURG AM, V88A, P2714, DOI 10.2106/JBJS.F.00186
   Okuda S, 2018, GLOB SPINE J, V8, P722, DOI 10.1177/2192568218766488
   Okuda S, 2018, SPINE, V43, pE1384, DOI 10.1097/BRS.0000000000002710
   Okuda Shinya, 2007, J Bone Joint Surg Am, V89 Suppl 2 Pt.2, P310, DOI 10.2106/JBJS.G.00307
   Okuda S, 2016, SPINE, V41, pE148, DOI 10.1097/BRS.0000000000001188
   Park P, 2004, SPINE, V29, P1938, DOI 10.1097/01.brs.0000137069.88904.03
   Radovanovic I, 2017, J NEUROSURG-SPINE, V26, P448, DOI 10.3171/2016.9.SPINE1680
   Sakaura H, 2013, J NEUROSURG-SPINE, V19, P90, DOI 10.3171/2013.4.SPINE12651
   Soh J, 2013, ASIAN SPINE J, V7, P273, DOI 10.4184/asj.2013.7.4.273
   Umehara S, 2000, SPINE, V25, P1617, DOI 10.1097/00007632-200007010-00004
   Wang T, 2016, MEDICINE, V95, DOI 10.1097/MD.0000000000005417
NR 25
TC 4
Z9 4
U1 0
U2 1
PU AMER ASSOC NEUROLOGICAL SURGEONS
PI ROLLING MEADOWS
PA 5550 MEADOWBROOK DRIVE, ROLLING MEADOWS, IL 60008 USA
SN 1547-5654
EI 1547-5646
J9 J NEUROSURG-SPINE
JI J. Neurosurg.-Spine
PD NOV
PY 2019
VL 31
IS 5
BP 670
EP 675
DI 10.3171/2019.4.SPINE181463
PG 6
WC Clinical Neurology; Surgery
WE Science Citation Index Expanded (SCI-EXPANDED)
SC Neurosciences & Neurology; Surgery
GA JJ2GP
UT WOS:000493980000006
PM 31299642
DA 2022-11-02
ER

PT J
AU Spruit, M
   Pavlov, PW
   Leitao, J
   de Kleuver, M
   Anderson, PG
   den Boer, F
AF Spruit, M
   Pavlov, PW
   Leitao, J
   de Kleuver, M
   Anderson, PG
   den Boer, F
TI Posterior reduction and anterior lumbar interbody fusion in symptomatic
   low-grade adult isthmic spondylolisthesis: short-term radiological and
   functional outcome
SO EUROPEAN SPINE JOURNAL
LA English
DT Article
DE adult spondylolisthesis; spinal fusion; prostheses and implants
ID POSTEROLATERAL FUSION; YOUNG-PATIENTS; TRANSPEDICULAR FIXATION;
   FOLLOW-UP; INSTRUMENTATION; MANAGEMENT; INSITU; TRIAL; SPINE; CAGES
AB The aim of this study was to evaluate the short-term radiological and functional outcome of surgical treatment for symptomatic, low-grade, adult isthmic spondylolisthesis. Twelve patients underwent a monosegmental fusion for symptomatic spondylolisthesis. Posterior reduction with pedicle screw instrumentation was followed by second-stage anterior interbody fusion with a cage. All patients underwent a decompressive laminectomy. At an average of 2.1 (range 1.4-3.0) years following surgery, all patients completed the Oswestry questionnaire, VAS back pain score and a questionnaire detailing their work status. Radiographs were evaluated for maintenance of reduction and fusion. The patients (nine male, three female; mean age 42, range 22-54 years) had experienced preoperative symptoms for an average of 38 (range 6-96) months. An average preoperative slip of 21% (range 11-36%) was reduced to 7% (range 0-17%). Reduction of slip was maintained at latest follow-up, at which time the average VAS score was 2.8 (range 0-8) and the average Oswestry score was 13 (range 0-32). All patients achieved a successful fusion. There were no postoperative nerve root deficits. All patients stated that they would be prepared to undergo the same procedure again if required. Seventy-five percent returned to their pre-symptom work status. Our findings suggest that posterior reduction and anterior fusion for low-grade adult isthmic spondylolisthesis may yield good functional short-term results. A high fusion rate and maintenance of reduction with a low complication rate may be expected. Further followup is necessary to evaluate long-term outcome.
C1 St Maartens Clin, Dept Orthopaed, NL-6500 GM Nijmegen, Netherlands.
   King George V Mem Hosp, Spinal Unit, Durban, South Africa.
RP Anderson, PG (通讯作者)，St Maartens Clin, Dept Orthopaed, POB 9011, NL-6500 GM Nijmegen, Netherlands.
RI de Kleuver, Marinus/A-1203-2016
OI de Kleuver, Marinus/0000-0002-3506-1212
CR BLACKBURNE JS, 1977, J BONE JOINT SURG BR, V59, P490, DOI 10.1302/0301-620X.59B4.925059
   Brantigan JW, 2000, SPINE, V25, P1437, DOI 10.1097/00007632-200006010-00017
   Carragee EJ, 1997, J BONE JOINT SURG AM, V79A, P1175, DOI 10.2106/00004623-199708000-00009
   Chang P., 1993, Singapore Medical Journal, V34, P511
   CHENG CL, 1989, J BONE JOINT SURG BR, V71, P264, DOI 10.1302/0301-620X.71B2.2925745
   Christensen F B, 1996, Eur Spine J, V5, P293, DOI 10.1007/BF00304343
   deLoubresse CG, 1996, CLIN ORTHOP RELAT R, P194
   EDWARDS C, 1991, TXB SPINAL SURG, P605
   FLYNN JC, 1979, J BONE JOINT SURG AM, V61, P1143, DOI 10.2106/00004623-197961080-00002
   FRENNERED AK, 1991, SPINE, V16, P409, DOI 10.1097/00007632-199104000-00003
   GILL GG, 1955, J BONE JOINT SURG AM, V37, P493, DOI 10.2106/00004623-195537030-00005
   HANLEY EN, 1989, SPINE, V14, P48, DOI 10.1097/00007632-198901000-00009
   HANLEY EN, 1995, SPINE S, V20, P143
   HARALDSSON S, 1983, ARCH ORTHOP TRAUM SU, V101, P101, DOI 10.1007/BF00433269
   Herkowitz, 1995, J Am Acad Orthop Surg, V3, P123
   Hu SS, 1996, SPINE, V21, P367, DOI 10.1097/00007632-199602010-00023
   JACKSON A M, 1978, Spine, V3, P260, DOI 10.1097/00007632-197809000-00012
   JOHNSON LP, 1988, SPINE, V13, P93, DOI 10.1097/00007632-198801000-00022
   KANEDA K, 1985, SPINE, V10, P383, DOI 10.1097/00007632-198505000-00016
   KIM N, 1992, J KOREAN ORTHOP ASS, V12, P789
   Kim NH, 1999, SPINE, V24, P812, DOI 10.1097/00007632-199904150-00014
   KIM SS, 1990, SPINE, V15, P979, DOI 10.1097/00007632-199009000-00026
   KNOX BD, 1993, J SPINAL DISORD, V6, P242, DOI 10.1097/00002517-199306030-00010
   LENKE LG, 1992, J SPINAL DISORD, V5, P433, DOI 10.1097/00002517-199212000-00008
   McAfee PC, 1999, J BONE JOINT SURG AM, V81A, P859, DOI 10.2106/00004623-199906000-00014
   MCGUIRE RA, 1993, SPINE, V18, P1662, DOI 10.1097/00007632-199309000-00015
   Moller H, 2000, SPINE, V25, P1711, DOI 10.1097/00007632-200007010-00016
   Moller H, 2000, SPINE, V25, P1716, DOI 10.1097/00007632-200007010-00017
   Moon M S, 1994, Eur Spine J, V3, P172, DOI 10.1007/BF02190582
   Nooraie H, 1999, ARCH ORTHOP TRAUM SU, V119, P337, DOI 10.1007/s004020050422
   OSTERMAN K, 1993, CLIN ORTHOP RELAT R, P65
   Pavlov PW, 2000, EUR SPINE J, V9, P224, DOI 10.1007/s005869900115
   Ray CD, 1997, SPINE, V22, P681, DOI 10.1097/00007632-199703150-00021
   RICCIARDI JE, 1995, SPINE, V20, P1917, DOI 10.1097/00007632-199509000-00014
   RUGSTAD T, 1982, ACTA ORTHOP SCAND, V53, P561
   SEITSALO S, 1990, J BONE JOINT SURG BR, V72, P908, DOI 10.1302/0301-620X.72B5.2211782
   STAUFFER RN, 1972, J BONE JOINT SURG AM, V54, P1195, DOI 10.2106/00004623-197254060-00006
   Steffen T, 2000, SPINE, V25, P1077, DOI 10.1097/00007632-200005010-00007
   THALGOTT J, 1996, J SPINAL DISORD, V10, P204
   Tiusanen H, 1996, J PEDIATR ORTHOP B, V5, P190, DOI 10.1097/01202412-199605030-00010
   TSUJI H, 1994, J SPINAL DISORD, V7, P326
   TURNER JA, 1992, JAMA-J AM MED ASSOC, V268, P907, DOI 10.1001/jama.268.7.907
   WILTSE LL, 1976, CLIN ORTHOP RELAT R, P92
   ZDEBLICK TA, 1993, SPINE, V18, P983, DOI 10.1097/00007632-199306150-00006
NR 44
TC 40
Z9 46
U1 0
U2 1
PU SPRINGER-VERLAG
PI NEW YORK
PA 175 FIFTH AVE, NEW YORK, NY 10010 USA
SN 0940-6719
J9 EUR SPINE J
JI Eur. Spine J.
PD OCT
PY 2002
VL 11
IS 5
BP 428
EP 433
DI 10.1007/s00586-002-0400-3
PG 6
WC Clinical Neurology; Orthopedics
WE Science Citation Index Expanded (SCI-EXPANDED)
SC Neurosciences & Neurology; Orthopedics
GA 611BJ
UT WOS:000178996300003
PM 12384749
OA Green Published
DA 2022-11-02
ER

PT J
AU Vogt, MT
   Rubin, DA
   San Valentin, R
   Palermo, L
   Kang, JD
   Donaldson, WF
   Nevitt, M
   Cauley, JA
AF Vogt, MT
   Rubin, DA
   San Valentin, R
   Palermo, L
   Kang, JD
   Donaldson, WF
   Nevitt, M
   Cauley, JA
TI Degenerative lumbar listhesis and bone mineral density in elderly women
   - The study of osteoporotic fractures
SO SPINE
LA English
DT Article
DE aging; bone mineral density; spine; spondylolisthesis; women
ID OSTEOARTHRITIS; DISEASE; DISC; AGE; SPONDYLOLISTHESIS; HIP
AB Study Design: A cross-sectional and prospective study.
   Objectives. To investigate the association between lumbar listhesis in elderly white women and bone mineral density at the spine, hip, radius, and calcaneus.
   Summary of Background Data. Several types of degenerative spinal changes have been found to be associated with high bone mineral density at the spine and other body sites.
   Methods. Lateral radiographs of the lumbar spine for 1400 elderly women enrolled in the Study of Osteoporotic Fractures were digitized. Listhesis (antero and retro) was assessed at L3-L4, L4-L5, and L5-S1. Bone mineral density was measured at the spine, hip, calcaneus, and the distal and proximal radius.
   Results. After adjusting the data for age and body mass index, retrolisthesis at L3-L4, L4-L5, and L5-S1 was associated with mean spinal bone mineral density levels that were 9% to 13% higher compared with those levels in women with no listhesis (P < 0.0001). In addition, bone mineral density at the hip and appendicular sites increased from 4% to 9%. The mean lumbar spinal bone mineral density of women with anterolisthesis at L3-L4 was 12% higher (P < 0.05) than that of women with no listhesis; it was the same for both groups at L4-L5 and was 7% lower (P < 0.005) at L5-S1. At L5-S1 the bone mineral density level at the hip and appendicular sites was also lower among the women with anterolisthesis at that level.
   Conclusions. This study suggests that retrolisthesis, like other spinal degenerative diseases, is associated with increased spinal bone mineral density. Anterolisthesis, however, may involve a different etiology, because its association with bone mineral density varies by spinal level.
C1 Univ Pittsburgh, Dept Orthopaed Surg, Pittsburgh, PA 15213 USA.
   Univ Pittsburgh, Dept Epidemiol, Pittsburgh, PA 15213 USA.
   Washington Univ, Med Ctr, Mallinckrodt Inst Radiol, St Louis, MO 63110 USA.
   Univ Calif San Francisco, Dept Epidemiol & Biostat, Div Epidemiol, San Francisco, CA 94143 USA.
RP Vogt, MT (通讯作者)，Univ Pittsburgh, Dept Orthopaed Surg, Suite 911,3471 5th Ave, Pittsburgh, PA 15213 USA.
RI Donaldson, William/GQO-9241-2022; Rubin, David/Z-2635-2019; Cauley, Jane
   A/N-4836-2015
OI Rubin, David/0000-0002-6388-7724; Cauley, Jane A/0000-0003-0752-4408
FU NIAMS NIH HHS [AR35582] Funding Source: Medline; NIA NIH HHS [AG05407]
   Funding Source: Medline; NATIONAL INSTITUTE OF ARTHRITIS AND
   MUSCULOSKELETAL AND SKIN DISEASES [R01AR035582] Funding Source: NIH
   RePORTER
CR Andersson GBJ, 1996, LOW BACK PAIN: A SCIENTIFIC AND CLINICAL OVERVIEW, P637
   Bennett GJ, 1997, SPINE, V22, P1448, DOI 10.1097/00007632-199707010-00005
   DEQUEKER J, 1993, ARTHRITIS RHEUM, V36, P1702, DOI 10.1002/art.1780361209
   DEQUEKER J, 1985, CLIN RHEUM DIS, V11, P271
   ENSRUD KE, 1995, J BONE MINER RES, V10, P1778
   Frymoyer, 1994, J Am Acad Orthop Surg, V2, P9
   Garfin SR, 1992, SPINE, P791
   Genant HK, 1996, J BONE MINER RES, V11, P984
   GENANT HK, 1995, VERTEBRAL FRACTURES
   Genant HK, 1990, J BONE MINER RES S2, V5, pS247
   GROBLER JL, 1993, SPINE, V18, P80
   GRYNPAS MD, 1993, J BONE MINER RES, V8, P909
   Harada A, 1998, SPINE, V23, P857, DOI 10.1097/00007632-199804150-00003
   HEALEY JH, 1985, J BONE JOINT SURG AM, V67A, P586, DOI 10.2106/00004623-198567040-00013
   HOCHBERG MC, 1995, J BONE MINER RES, V10, P432
   HORDON LD, 1992, BR J RHEUMATOL, V31, P823
   IMADA K, 1995, J BONE JOINT SURG BR, V77B, P126, DOI 10.1302/0301-620X.77B1.7822369
   Jones G, 1998, ANN RHEUM DIS, V57, P94, DOI 10.1136/ard.57.2.94
   JONES G, 1995, J RHEUMATOL, V22, P932
   KELLER TS, 1993, J SPINAL DISORD, V6, P106
   KNIGHT SM, 1992, ANN RHEUM DIS, V51, P1025, DOI 10.1136/ard.51.9.1025
   Knutsson F, 1944, ACTA RADIOL, V25, P593, DOI 10.3109/00016924409136488
   LAETINEN K, 1991, CALCIFIED TISSUE INT, V48, P224
   LANDIS JR, 1977, BIOMETRICS, V33, P159, DOI 10.2307/2529310
   MARDJETKO SM, 1994, SPINE, V19, pS2256, DOI 10.1097/00007632-199410151-00002
   Margulies JY, 1996, CLIN ORTHOP RELAT R, P145
   MASUD T, 1993, BRIT MED J, V307, P172, DOI 10.1136/bmj.307.6897.172
   Nachemson A L, 1991, Neurosurg Clin N Am, V2, P785
   Nagaosa Y, 1998, SPINE, V23, P1447, DOI 10.1097/00007632-199807010-00004
   NUTI R, 1988, CLIN EXP RHEUMATOL, V6, P47
   Oxland TR, 1996, SPINE, V21, P2558, DOI 10.1097/00007632-199611150-00005
   SATO K, 1989, SPINE, V14, P1265, DOI 10.1097/00007632-198911000-00022
   SILBERBERG R, 1988, SPINE, V13, P202, DOI 10.1097/00007632-198802000-00013
   SOLOMON L, 1979, J BONE JOINT SURG BR, V61, P257
   STEIGER P, 1992, J BONE MINER RES, V7, P625
   TAILLARD W, 1954, Acta Orthop Scand, V24, P115
   VERSTRAETEN A, 1991, CLIN ORTHOP RELAT R, P169
   Vogt MT, 1998, SPINE, V23, P2640, DOI 10.1097/00007632-199812010-00020
   Weinstein Philip R., 1993, P241
   WEINTROUB S, 1982, ACTA ORTHOP SCAND, V53, P261, DOI 10.3109/17453678208992213
   ZIRAN BH, 1994, SPINE, V19, P2159, DOI 10.1097/00007632-199410000-00005
NR 41
TC 28
Z9 28
U1 0
U2 0
PU LIPPINCOTT WILLIAMS & WILKINS
PI PHILADELPHIA
PA 530 WALNUT ST, PHILADELPHIA, PA 19106-3621 USA
SN 0362-2436
J9 SPINE
JI SPINE
PD DEC 1
PY 1999
VL 24
IS 23
BP 2536
EP 2541
DI 10.1097/00007632-199912010-00016
PG 6
WC Clinical Neurology; Orthopedics
WE Science Citation Index Expanded (SCI-EXPANDED)
SC Neurosciences & Neurology; Orthopedics
GA 264FJ
UT WOS:000084169700015
PM 10626317
DA 2022-11-02
ER

PT J
AU Turcotte, JJ
   Patton, CM
AF Turcotte, Justin J.
   Patton, Chad M.
TI Predictors of Postoperative Complications After Surgery for Lumbar
   Spinal Stenosis and Degenerative Lumbar Spondylolisthesis
SO JOURNAL OF THE AMERICAN ACADEMY OF ORTHOPAEDIC SURGEONS GLOBAL RESEARCH
   AND REVIEWS
LA English
DT Article
ID ACS-NSQIP; DECOMPRESSION; FUSION; TRIAL
AB Introduction: The aim of this study was to determine the predictors of 30-day postoperative complications for surgical treatment of lumbar spinal stenosis with degenerative spondylolisthesis (LSSDS) in patients undergoing decompression and fusion or decompression alone.
   Methods: A retrospective review of 253 unique patients undergoing surgical intervention for LSSDS in the American College of Surgeons National Surgical Quality Improvement Program database was conducted.
   Results: The overall 30-day postoperative complication rate for the population was 16.6% (95% confidence interval [CI], 12.0% to 21.0%). Transfusions (8.9%), readmissions (5.9%), and unplanned returns to the OR (3.6%) were the most frequently observed complications across the population. ASA score and surgical time were found to be significant predictors of 30-day complications (ASA score: OR = 1.971; 95% CI, 1.077 to 3.609; P = 0.028; surgical time: OR = 1.006; 95% CI, 1.003 to 1.010; P < 0.001). Holding all other variables constant, multilevel cases, the inclusion of a fusion procedure, and body mass index were not found to be significant predictors of 30-day complications (P = 0.917, P = 0.464, and P = 0.572, respectively).
   Discussion and Conclusions: ASA score and OR time are leading indicators of complications, specifically for the LSSDS patient population. These are two easily attainable data points that are available for all surgical cases and could be used a clinical red flag for potential complications.
C1 [Turcotte, Justin J.] Anne Arundel Med Ctr, Dept Surg, Annapolis, MD 21401 USA.
   [Patton, Chad M.] Anne Arundel Med Ctr, Dept Orthoped, Annapolis, MD USA.
RP Turcotte, JJ (通讯作者)，Anne Arundel Med Ctr, Dept Surg, Annapolis, MD 21401 USA.
EM justin.turcotte1@gmail.com
OI Patton, Chad/0000-0002-0911-8051
CR American Society of Hematology, CHOOS WIS CAMP 10 TH
   Basques BA, 2014, SPINE, V39, P497, DOI 10.1097/BRS.0000000000000184
   Bolesta MJ, 1989, 56 ANN M AM AC ORTH
   Ghogawala Z, 2016, NEW ENGL J MED, V374, P1424, DOI 10.1056/NEJMoa1508788
   Golinvaux NS, 2015, SPINE, V40, P342, DOI 10.1097/BRS.0000000000000747
   Herkowitz, 1995, J Am Acad Orthop Surg, V3, P123
   HERKOWITZ HN, 1991, J BONE JOINT SURG AM, V73A, P802, DOI 10.2106/00004623-199173060-00002
   Kepler CK, 2014, SPINE, V39, P1584, DOI 10.1097/BRS.0000000000000486
   POSTACCHINI F, 1992, J BONE JOINT SURG BR, V74, P862, DOI 10.1302/0301-620X.74B6.1447247
   Sebastian A, 2016, SPINE J, V16, P504, DOI 10.1016/j.spinee.2015.12.009
   Shi HY, 2017, MEDICINE, V96, DOI 10.1097/MD.0000000000005718
   Weinstein JN, 2007, NEW ENGL J MED, V356, P2257, DOI 10.1056/NEJMoa070302
   Weinstein JN, 2009, J BONE JOINT SURG AM, V91A, P1295, DOI 10.2106/JBJS.H.00913
NR 13
TC 9
Z9 8
U1 0
U2 0
PU LIPPINCOTT WILLIAMS & WILKINS
PI PHILADELPHIA
PA TWO COMMERCE SQ, 2001 MARKET ST, PHILADELPHIA, PA 19103 USA
SN 2474-7661
J9 JAAOS GLOB RES REV
JI J. Am. Acad. Orthop. Surg. Glob. Res. Rev.
PD DEC
PY 2018
VL 2
IS 12
AR e085
DI 10.5435/JAAOSGlobal-D-18-00085
PG 5
WC Orthopedics
WE Emerging Sources Citation Index (ESCI)
SC Orthopedics
GA HO7EW
UT WOS:000461100600005
PM 30680370
OA gold, Green Published
DA 2022-11-02
ER

PT J
AU Kruse, RA
   White, BA
   Gudavalli, S
AF Kruse, Ralph A.
   White, Bret A.
   Gudavalli, Sharina
TI Management of Lumbar Radiculopathy Associated With an Extruded L4-L5
   Spondylolytic Spondylolisthesis Using Flexion-Distraction Manipulation:
   A Case Study
SO JOURNAL OF CHIROPRACTIC MEDICINE
LA English
DT Article
DE Low Back Pain; Sciatica; Manipulation; Chiropractic; Spondylolisthesis
ID LOW-BACK-PAIN; DISC
AB Objective: This case report describes the effect of Cox flexion-distraction manipulation on a patient with a symptomatic L4-L5 extruded disc above an L5-S1 spondylolytic spondylolisthesis.
   Clinical Features: A 40-year-old man presented to a chiropractor with complaints of acute low back pain and stiffness with pain and tingling radiating into the left leg and foot. Plain-film radiography revealed bilateral pars defects at L5, and magnetic resonance imaging revealed the L4-L5 disc extrusion.
   Intervention and Outcome: Treatment consisted solely of Cox flexion-distraction for a total of 9 visits over a period of 4 weeks. The pain was assessed initially and at the end of care using a numeric scale of 0 to 10. At treatment conclusion, the original low back and radicular-type symptoms were no longer present, and the patient rated the pain as a 0 after an initial pain assessment of 9 on the 0-10 scale. After 10 years, a follow-up examination showed no orthopedic or neurologic deficits and no recurrence of the original symptoms.
   Conclusion: This patient responded favorably to the chiropractic treatment provided. Cox flexion-distraction manipulation may be a viable nonsurgical treatment for similar symptomatic individuals with disc extrusions and concurrent spondylolytic spondylolisthesis.
C1 [Kruse, Ralph A.; White, Bret A.] Keiser Univ, Coll Chiropract Med, W Palm Beach, FL USA.
   [Gudavalli, Sharina] Chiropract Care Ltd, Chicago, IL USA.
RP Kruse, RA (通讯作者)，3287 NE Catamaran Terrace, Jensen Beach, FL 34957 USA.
EM drralphkruse@gmail.com
OI Kruse, Ralph/0000-0001-8591-4546
CR Ahn K, 2015, BMC MUSCULOSKEL DIS, V16, DOI 10.1186/s12891-015-0551-0
   Amin RM, 2017, CURR REV MUSCULOSKE, V10, P507, DOI 10.1007/s12178-017-9441-4
   Benson RT, 2010, ANN ROY COLL SURG, V92, P147, DOI 10.1308/003588410X12518836438840
   Choi J, 2014, J PHYS THER SCI, V26, P1259, DOI 10.1589/jpts.26.1259
   Cox JM, 2011, LOW BACK PAIN MECH D, P533
   Cunha C, 2018, ARTHRITIS RES THER, V20, DOI 10.1186/s13075-018-1743-4
   Daghighi MH, 2014, SPINE J, V14, P1970, DOI 10.1016/j.spinee.2013.11.056
   Deyo RA, 2016, NEW ENGL J MED, V374, P1763, DOI 10.1056/NEJMcp1512658
   Dunn AS, 2009, J CHIROPR MED, V8, P125, DOI 10.1016/j.jcm.2009.04.003
   Ehrler M, 2016, J MANIP PHYSIOL THER, V39, P192, DOI 10.1016/j.jmpt.2016.02.013
   Fedorchuk C, 2017, J RADIOL CASE REP, V11, P13, DOI 10.3941/jrcr.v11i5.2924
   Gudavalli MR, 2006, EUR SPINE J, V15, P1070, DOI 10.1007/s00586-005-0021-8
   Gussous Y, 2018, GLOB SPINE J, V8, P17, DOI 10.1177/2192568217696692
   Ikeda T, 1996, J SPINAL DISORD, V9, P136
   Kim Sung Gon, 2013, Korean J Spine, V10, P78, DOI 10.14245/kjs.2013.10.2.78
   Koenders N, 2019, EUR SPINE J, V28, P696, DOI 10.1007/s00586-018-5680-3
   Liu XY, 2015, J NEUROSURG-SPINE, V22, P283, DOI 10.3171/2014.10.SPINE14415
   Longo UG, 2014, J BONE JOINT SURG AM, V96A, P53, DOI 10.2106/JBJS.L.01012
   Lurie JD, 2014, SPINE, V39, P3, DOI 10.1097/BRS.0000000000000088
   Madhavan K, 2016, NEUROSURG FOCUS, V40, DOI 10.3171/2015.11.FOCUS15512
   Oh Hyunju, 2018, J Phys Ther Sci, V30, P536, DOI 10.1589/jpts.30.536
   Suthar P, 2015, J CLIN DIAGN RES, V9, pTC4, DOI 10.7860/JCDR/2015/11927.5761
   Thackeray A, 2017, AM J PHYS MED REHAB, V96, P557, DOI 10.1097/PHM.0000000000000685
   Xing R, 2016, SPINE, V41, pE494, DOI 10.1097/BRS.0000000000001295
NR 24
TC 0
Z9 0
U1 0
U2 1
PU ELSEVIER INC
PI SAN DIEGO
PA 525 B STREET, STE 1900, SAN DIEGO, CA 92101-4495 USA
SN 0899-3467
EI 1556-3715
J9 J CHIROPR MED
JI J. Chiropr. Med.
PD DEC
PY 2019
VL 18
IS 4
BP 311
EP 316
DI 10.1016/j.jcm.2019.02.001
PG 6
WC Rehabilitation
WE Emerging Sources Citation Index (ESCI)
SC Rehabilitation
GA NT0UY
UT WOS:000572668300009
PM 33408591
OA Green Published
DA 2022-11-02
ER

PT J
AU Sakaura, H
   Miwa, T
   Yamashita, T
   Kuroda, Y
   Ohwada, T
AF Sakaura, Hironobu
   Miwa, Toshitada
   Yamashita, Tomoya
   Kuroda, Yusuke
   Ohwada, Tetsuo
TI Cortical bone trajectory screw fixation versus traditional pedicle screw
   fixation for 2-level posterior lumbar interbody fusion: comparison of
   surgical outcomes for 2-level degenerative lumbar spondylolisthesis
SO JOURNAL OF NEUROSURGERY-SPINE
LA English
DT Article
DE 2-level degenerative lumbar spondylolisthesis; cortical bone trajectory
   screw technique; traditional pedicle screw technique; 2-level posterior
   lumbar interbody fusion; clinical outcome; fusion status
ID ADJACENT-SEGMENT; SURGERY
AB OBJECTIVE The cortical bone trajectory (CBT) screw technique is a new nontraditional pedicle screw (PS) insertion method. However, the biomechanical behavior of multilevel CBT screw/rod fixation remains unclear, and surgical outcomes in patients after 2-level posterior lumbar interbody fusion (PLIF) using CBT screw fixation have not been reported. Thus, the purposes of this study were to examine the clinical and radiological outcomes after 2-level PLIF using CBT screw fixation for 2-level degenerative lumbar spondylolisthesis (DS) and to compare these outcomes with those after 2-level PLIF using traditional PS fixation.
   METHODS The study included 22 consecutively treated patients who underwent 2-level PLIF with CBT screw fixation for 2-level DS (CBT group, mean follow-up 39 months) and a historical control group of 20 consecutively treated patients who underwent 2-level PLIF using traditional PS fixation for 2-level DS (PS group, mean follow-up 35 months). Clinical symptoms were evaluated using the Japanese Orthopaedic Association (JOA) scoring system. Bony union was assessed by dynamic plain radiographs and CT images. Surgery-related complications, including symptomatic adjacentsegment disease (ASD), were examined.
   RESULTS The mean operative duration and intraoperative blood loss were 192 minutes and 495 ml in the CBT group and 218 minutes and 612 ml in the PS group, respectively (p < 0.05 and p > 0.05, respectively). The mean JOA score improved significantly from 12.3 points before surgery to 21.1 points (mean recovery rate 54.4%) at the latest follow-up in the CBT group and from 12.8 points before surgery to 20.4 points (mean recovery rate 51.8%) at the latest follow-up in the PS group (p > 0.05). Solid bony union was achieved at 90.9% of segments in the CBT group and 95.0% of segments in the PS group (p > 0.05). Symptomatic ASD developed in 2 patients in the CBT group (9.1%) and 4 patients in the PS group (20.0%, p > 0.05).
   CONCLUSIONS Two-level PLIF with CBT screw fixation for 2-level DS could be less invasive and result in improvement of clinical symptoms equal to those of 2-level PLIF using traditional PS fixation. The incidence of symptomatic ASD and the rate of bony union were lower in the CBT group than in the PS group, although these differences were not significant.
C1 [Sakaura, Hironobu; Miwa, Toshitada; Kuroda, Yusuke; Ohwada, Tetsuo] Kansai Rosai Hosp, Dept Orthopaed Surg, 3-1-69 Inabaso, Amagasaki, Hyogo 6608511, Japan.
   [Yamashita, Tomoya] Osaka Rosai Hosp, Dept Orthopaed Surg, Sakai, Osaka, Japan.
RP Sakaura, H (通讯作者)，Kansai Rosai Hosp, Dept Orthopaed Surg, 3-1-69 Inabaso, Amagasaki, Hyogo 6608511, Japan.
EM sakaura04061023@yahoo.co.jp
CR Baluch DA, 2014, SPINE, V39, pE1297, DOI 10.1097/BRS.0000000000000553
   Cardoso MJ, 2008, SPINE, V33, P2868, DOI 10.1097/BRS.0b013e31818c63d3
   Etebar S, 1999, J NEUROSURG, V90, P163, DOI 10.3171/spi.1999.90.2.0163
   Greiner-Perth R, 2004, SPINE, V29, P2516, DOI 10.1097/01.brs.0000144833.63581.c1
   Kasukawa Y, 2015, ASIAN SPINE J, V9, P440, DOI 10.4184/asj.2015.9.3.440
   Kim CW, 2011, J BONE JOINT SURG AM, V93A, P582
   Kim HJ, 2012, SPINE, V37, P1637, DOI 10.1097/BRS.0b013e31823f2115
   Matsukawa K, 2014, SPINE, V39, pE240, DOI 10.1097/BRS.0000000000000116
   Matsukawa K, 2013, J SPINAL DISORD TECH, V26, pE248, DOI 10.1097/BSD.0b013e318288ac39
   Mizuno M, 2014, NEUROL MED-CHIR, V54, P716, DOI 10.2176/nmc.st.2013-0395
   Mobbs RJ, 2012, J CLIN NEUROSCI, V19, P829, DOI 10.1016/j.jocn.2011.10.004
   Okuyama K, 1997, RINSHO SEIKEI GEKA, V32, P993
   Park P, 2004, SPINE, V29, P1938, DOI 10.1097/01.brs.0000137069.88904.03
   Perez-Orribo L, 2013, SPINE, V38, P635, DOI 10.1097/BRS.0b013e318279a95e
   Sakaura H, 2016, J NEUROSURG-SPINE, V25, P591, DOI 10.3171/2016.3.SPINE151525
   Santoni BG, 2009, SPINE J, V9, P366, DOI 10.1016/j.spinee.2008.07.008
   Tsutsumimoto T, 2009, SPINE, V34, P1923, DOI 10.1097/BRS.0b013e3181a9d28e
   Yamamoto T., 1998, J MUSCULOSKELETAL RE, V2, P181, DOI [10.1142/S0218957798000184, DOI 10.1142/S0218957798000184]
   Yone K, 1996, SPINE, V21, P242, DOI 10.1097/00007632-199601150-00016
NR 19
TC 28
Z9 35
U1 1
U2 3
PU AMER ASSOC NEUROLOGICAL SURGEONS
PI ROLLING MEADOWS
PA 5550 MEADOWBROOK DRIVE, ROLLING MEADOWS, IL 60008 USA
SN 1547-5654
EI 1547-5646
J9 J NEUROSURG-SPINE
JI J. Neurosurg.-Spine
PD JAN
PY 2018
VL 28
IS 1
BP 57
EP 62
DI 10.3171/2017.5.SPINE161154
PG 6
WC Clinical Neurology; Surgery
WE Science Citation Index Expanded (SCI-EXPANDED)
SC Neurosciences & Neurology; Surgery
GA FR2WG
UT WOS:000418927300007
PM 29125430
DA 2022-11-02
ER

PT J
AU Campbell, R
   Phan, K
   Mobbs, R
AF Campbell, Ryan
   Phan, Kevin
   Mobbs, Ralph
TI Classification of Lumbar Facet Joint Cysts Using the NeuroSpine Surgery
   Research Group (NSURG) Grading Score and Correlation with Recurrence and
   Clinical Outcomes
SO WORLD NEUROSURGERY
LA English
DT Article
DE Facet joint cysts; Ganglion cysts; Lumbar instability; NSURG grading
   score; Spondylolisthesis; Synovial cysts
ID INTRASPINAL SYNOVIAL CYSTS; 10-YEAR EXPERIENCE; SPINE; DECOMPRESSION;
   PREVALENCE; DIAGNOSIS; FUSION; SERIES
AB OBJECTIVE: To assess the validity of the proposed NeuroSpine Surgery Research Group Classification System through a retrospective analysis of patients treated surgically for lumbar facet joint cysts at a single institution.
   METHODS: In a cohort of 166 patients, sagittal T2-weighted magnetic resonance images were used to measure degree of spondylolisthesis, whereas axial T2-weighted magnetic resonance images were used to determine the percentage of vertebral canal occupied by the cyst. Grading was performed by 2 observers. Statistical analysis was conducted to correlate the given grades of each cyst with the treatment performed and the long-term outcomes of cyst and pain recurrence.
   RESULTS: In total, 158 were treated by decompression, whereas 8 underwent decompression with fusion; 25% of patients presented with a grade 1 cyst, 45% with a grade 2, 13% with a grade 3, 13% with a grade 4, and 4% with a grade 5 cyst. Of patients treated by decompression alone, a greater rate of recurrence was seen in grades 4 and 5 (29.4% and 33.3%) when compared with grades 1-3 (8.8%, 8.5%, and 0%, respectively, P < 0.05). There were no cases of a cyst recurrence after a fusion.
   CONCLUSIONS: The proposed NeuroSpine Surgery Research Group Classification System for lumbar facet joint cysts is effective in identifying patients most likely to endure a recurrent cyst after decompressive surgery. Patients with grades 4 and 5 cysts should be considered for decompressive surgery with concomitant stabilization of the involved segments on initial presentation.
C1 [Campbell, Ryan; Phan, Kevin; Mobbs, Ralph] Prince Wales Private Hosp, NeuroSpine Surg Res Grp NSURG, Sydney, NSW, Australia.
   [Campbell, Ryan; Phan, Kevin; Mobbs, Ralph] Univ New South Wales, Fac Med, Sydney, NSW, Australia.
   [Mobbs, Ralph] Prince Wales Hosp Private, Sydney, NSW, Australia.
   [Phan, Kevin] Univ Sydney, Fac Med, Sydney, NSW, Australia.
RP Mobbs, R (通讯作者)，Prince Wales Private Hosp, NeuroSpine Surg Res Grp NSURG, Sydney, NSW, Australia.; Mobbs, R (通讯作者)，Univ New South Wales, Fac Med, Sydney, NSW, Australia.; Mobbs, R (通讯作者)，Prince Wales Hosp Private, Sydney, NSW, Australia.
EM ralphmobbs@hotmail.com
CR Akhaddar A, 2008, JOINT BONE SPINE, V75, P747, DOI 10.1016/j.jbspin.2008.04.009
   Akiyama H, 1999, NEUROL MED-CHIR, V39, P539, DOI 10.2176/nmc.39.539
   AWWAD EE, 1991, AM J NEURORADIOL, V12, P562
   Birch BD, 1996, J NEUROSURG, V85, P810, DOI 10.3171/jns.1996.85.5.0810
   Boviatsis EJ, 2008, EUR SPINE J, V17, P831, DOI 10.1007/s00586-007-0563-z
   Bydon A, 2010, SPINE J, V10, P820, DOI 10.1016/j.spinee.2010.04.010
   Bydon M, 2014, J NEUROSURG-SPINE, V21, P919, DOI 10.3171/2014.8.SPINE13897
   Campbell RJ, 2017, WORLD NEUROSURG, V98, P492, DOI 10.1016/j.wneu.2016.11.044
   Cohen-Gadol AA, 2004, J NEUROSURG-SPINE, V1, P52, DOI 10.3171/spi.2004.1.1.0052
   Doyle AJ, 2004, SPINE, V29, P874, DOI 10.1097/00007632-200404150-00010
   Ening G, 2015, CLIN NEUROL NEUROSUR, V139, P278, DOI 10.1016/j.clineuro.2015.10.030
   Epstein NE, 2004, J SPINAL DISORD TECH, V17, P321, DOI 10.1097/01.bsd.0000096267.75190.eb
   FREIDBERG SR, 1994, NEUROSURGERY, V34, P989, DOI 10.1227/00006123-199406000-00006
   Howington JU, 1999, J NEUROSURG, V91, P193, DOI 10.3171/spi.1999.91.2.0193
   HSU KY, 1995, SPINE, V20, P80, DOI 10.1097/00007632-199501000-00015
   Ikuta K, 2009, J NEUROSURG-SPINE, V10, P617, DOI 10.3171/2009.2.SPINE08769
   Khan AM, 2005, J SPINAL DISORD TECH, V18, P127, DOI 10.1097/01.bsd.0000156830.68431.70
   Kouyialis AT, 2005, SOUTH MED J, V98, P223, DOI 10.1097/01.SMJ.0000129792.92433.B6
   Metellus P, 2006, ACTA NEUROCHIR, V148, P47, DOI 10.1007/s00701-005-0650-z
   Mobbs R, 2018, ORTHOP SURG, V10, P3, DOI 10.1111/os.12363
   Niosi Christina A, 2004, Spine J, V4, p202S
   Shah Rinoo V, 2003, Spine J, V3, P479, DOI 10.1016/S1529-9430(03)00148-7
   Shuang F, 2014, PLOS ONE, V9, DOI 10.1371/journal.pone.0111695
   Swartz PG, 2003, AM J NEURORADIOL, V24, P1261
   Tillich M, 2001, NEURORADIOLOGY, V43, P1070, DOI 10.1007/s002340100682
   VOSSCHULTE K, 1950, Med Monatsschr, V4, P371
   Xu RS, 2010, SPINE, V35, P1044, DOI 10.1097/BRS.0b013e3181bdafed
NR 27
TC 11
Z9 11
U1 0
U2 4
PU ELSEVIER SCIENCE INC
PI NEW YORK
PA 360 PARK AVE SOUTH, NEW YORK, NY 10010-1710 USA
SN 1878-8750
EI 1878-8769
J9 WORLD NEUROSURG
JI World Neurosurg.
PD NOV
PY 2018
VL 119
BP E502
EP E512
DI 10.1016/j.wneu.2018.07.190
PG 11
WC Clinical Neurology; Surgery
WE Science Citation Index Expanded (SCI-EXPANDED)
SC Neurosciences & Neurology; Surgery
GA GX7IO
UT WOS:000447941300060
PM 30075274
DA 2022-11-02
ER

PT J
AU Boszczyk, BM
   Boszczyk, AA
   Korge, A
   Grillhosl, A
   Boos, WD
   Putz, R
   Milz, S
   Benjamin, M
AF Boszczyk, BM
   Boszczyk, AA
   Korge, A
   Grillhosl, A
   Boos, WD
   Putz, R
   Milz, S
   Benjamin, M
TI Immunohistochemical analysis of the extracellular matrix in the
   posterior capsule of the zygapophysial joints in patients with
   degenerative L4-5 motion segment instability
SO JOURNAL OF NEUROSURGERY
LA English
DT Article
DE lumbar spine; zygapophysial joint; osteophyte; degenerative
   spondylolisthesis
ID LUMBAR SPINE; LIGAMENTUM-FLAVUM; DISC DEGENERATION; FACET JOINTS;
   SPONDYLOLISTHESIS; OSTEOARTHRITIS; FLEXIBILITY; STENOSIS; TROPISM;
   LESIONS
AB Object. Although the hypertrophied shape of the zygapophysial joints in degenerative instability of the lumbar spine is well known, its underlying pathophysiological mechanism is unclear. The authors sought to provide evidence that there is increased fibrocartilaginous metaplasia in the posterior joint capsule resulting from greater mechanical loading;. the authors suggest that these capsular changes are central to understanding the altered joint shape.
   Methods. The L4-5 posterior articular complex was removed in 14 patients undergoing fusion for degenerative instability. After methanol-assisted fixation, cryosections were immunolabeled for a wide range of extracellular matrix molecules. These were collagens (Types 1, 11, 111, V, and VI), glycosaminoglycans (chondroitin 4 and 6 sulfates; dermatan- and keratan-sulfate), and proteoglycans (versican, tenascin, aggrecan, and its associated link protein). The grade of degeneration of the articular complexes was assessed radiologically and histologically.
   Conclusions. The results of this study provide molecular evidence for an altered loading history on the joint capsule. The pronounced loss of intervertebral disc height that occurred in all patients with severe degeneration of the lumbar motion segment promotes an increased range of axial rotation that places the posterior capsule under greater mechanical load. Compared with normal joints studied previously, the posterior capsules involved in these degenerative joint complexes were hypertrophied and fibrocartilaginous throughout. Cartilaginous metaplasia was especially pronounced at the attachment sites (entheses) where the fibrocartilage now extended beyond the original level of the joint space, and capped the osseous spurs arising from these attachment sites.
C1 Berufsgenossenschaftliche Unfallklin Murnau, Dept Radiol, Murnau, Germany.
   Univ Munich, Anat Anstalt, D-8000 Munich, Germany.
   Orthopad Klin Munchen, Spine Ctr, Munich, Germany.
   Univ Wales Coll Cardiff, Sch Biosci, Cardiff, S Glam, Wales.
   Berufsgenossenschaftliche Unfallklin Murnau, Neurochirurg Abt, Dept Neurosurg, D-82418 Murnau, Germany.
RP Boszczyk, BM (通讯作者)，Berufsgenossenschaftliche Unfallklin Murnau, Neurochirurg Abt, Dept Neurosurg, Prof Kuntscher Str 8, D-82418 Murnau, Germany.
RI Milz, Stefan/J-8218-2012; boszczyk, bronek M/G-9626-2013
OI Milz, Stefan/0000-0002-3859-2107; boszczyk, bronek M/0000-0001-6012-5049
CR Benjamin M, 1995, REPETITIVE MOTION DISORDERS OF THE UPPER EXTREMITY, P185
   Benjamin M, 1997, HISTOL HISTOPATHOL, V12, P1135
   Berlemann U, 1998, Eur Spine J, V7, P376, DOI 10.1007/s005860050093
   Berlemann U, 1998, Eur Spine J, V7, P212, DOI 10.1007/s005860050058
   Boszczyk B M, 2001, Spine (Phila Pa 1976), V26, pE338, DOI 10.1097/00007632-200108010-00006
   Boszczyk BM, 2001, ANAT RECORD, V264, P157, DOI 10.1002/ar.1156
   BUTLER D, 1990, SPINE, V15, P111, DOI 10.1097/00007632-199002000-00012
   Cinotti G, 1997, INT ORTHOP, V21, P337, DOI 10.1007/s002640050180
   FARFAN HF, 1969, CAN J SURG, V12, P336
   Fujiwara A, 2000, SPINE, V25, P3036, DOI 10.1097/00007632-200012010-00011
   Fujiwara A, 1999, EUR SPINE J, V8, P396, DOI 10.1007/s005860050193
   FUKUYAMA S, 1995, J SPINAL DISORD, V8, P126
   Gries NC, 2000, EUR SPINE J, V9, P23, DOI 10.1007/s005860050004
   Grogan J, 1997, AM J NEURORADIOL, V18, P1325
   HEDTMANN A, 1989, SPINE, V14, P175, DOI 10.1097/00007632-198902000-00006
   INOUE SI, 1988, CLIN ORTHOP RELAT R, P90
   Junghanns H, 1930, ARCH ORTHOP UNF-CHIR, V29, P118
   KELLER G, 1953, Z Orthop Ihre Grenzgeb, V83, P517
   KELLER G, 1953, Z Orthop Ihre Grenzgeb, V83, P219
   KIRKALDYWILLIS WH, 1982, CLIN ORTHOP RELAT R, P110
   Krismer M, 1996, SPINE, V21, P2551, DOI 10.1097/00007632-199611150-00004
   LATHAM JM, 1994, CLIN BIOMECH, V9, P211, DOI 10.1016/0268-0033(94)90001-9
   LEWIN T, 1964, ACTA ORTHOP SCAND S, V73, P2
   Milz S, 2001, SPINE, V26, P1765, DOI 10.1097/00007632-200108150-00007
   MIMURA M, 1994, SPINE, V19, P1371, DOI 10.1097/00007632-199406000-00011
   Moore RJ, 1999, SPINE, V24, P519, DOI 10.1097/00007632-199903150-00003
   NACHEMSON A L, 1968, Journal of Biomechanics, V1, P211, DOI 10.1016/0021-9290(68)90006-7
   NAKAMURA T, 1990, J SPINAL DISORD, V3, P288
   NOREN R, 1991, SPINE, V16, P530, DOI 10.1097/00007632-199105000-00008
   PANJABI MM, 1982, SPINE, V7, P192, DOI 10.1097/00007632-198205000-00003
   Schmidt TA, 1998, SPINE, V23, P2167, DOI 10.1097/00007632-199810150-00005
   Schrader PK, 1999, EUR SPINE J, V8, P323, DOI 10.1007/s005860050181
   SELIGMAN JV, 1984, SPINE, V9, P566, DOI 10.1097/00007632-198409000-00006
   TAYLOR JR, 1986, SPINE, V11, P739, DOI 10.1097/00007632-198609000-00014
   Thompson RE, 2000, SPINE, V25, P3026, DOI 10.1097/00007632-200012010-00010
   VERNONROBERTS B, 1977, RHEUMATOL REHABIL, V16, P13, DOI 10.1093/rheumatology/16.1.13
   Vogel KG, 1995, REPETITIVE MOTION DISORDERS OF THE UPPER EXTREMITY, P205
   YAHIA LH, 1990, SPINE, V15, P262, DOI 10.1097/00007632-199004000-00002
   YONG-HING K, 1976, Spine, V1, P226, DOI 10.1097/00007632-197612000-00007
   YOSHIDA M, 1992, SPINE, V17, P1353, DOI 10.1097/00007632-199211000-00015
   Zollner J, 2000, ZBL NEUROCHIR, V61, P138, DOI 10.1055/s-2000-10996
NR 41
TC 20
Z9 21
U1 1
U2 4
PU AMER ASSOC NEUROLOGICAL SURGEONS
PI CHARLOTTESVILLE
PA UNIV VIRGINIA, 1224 WEST MAIN ST, STE 450, CHARLOTTESVILLE, VA 22903 USA
SN 0022-3085
J9 J NEUROSURG
JI J. Neurosurg.
PD JUL
PY 2003
VL 99
IS 1
SU S
BP 27
EP 33
DI 10.3171/spi.2003.99.1.0027
PG 7
WC Clinical Neurology; Surgery
WE Science Citation Index Expanded (SCI-EXPANDED)
SC Neurosciences & Neurology; Surgery
GA 699AP
UT WOS:000184034000008
PM 12859055
DA 2022-11-02
ER

PT J
AU Kovacs, FM
   Royuela, A
   Jensen, TS
   Estremera, A
   Amengual, G
   Muriel, A
   Galarraga, I
   Martinez, C
   Arana, E
   Sarasibar, H
   Salgado, RM
   Abraira, V
   Lopez, O
   Campillo, C
   del Real, MTG
   Zamora, J
AF Kovacs, F. M.
   Royuela, A.
   Jensen, T. S.
   Estremera, A.
   Amengual, G.
   Muriel, A.
   Galarraga, I.
   Martinez, C.
   Arana, E.
   Sarasibar, H.
   Salgado, R. M.
   Abraira, V.
   Lopez, O.
   Campillo, C.
   del Real, M. T. Gil
   Zamora, J.
TI Agreement in the Interpretation of Magnetic Resonance Images of the
   Lumbar Spine
SO ACTA RADIOLOGICA
LA English
DT Article
DE Interpretation agreement; lumbar; magnetic resonance imaging; Modic
   changes
ID LOW-BACK-PAIN; HIGH-INTENSITY ZONE; OBSERVER VARIABILITY; DISC
   ABNORMALITIES; MODIC CHANGES; INTEROBSERVER; MARROW; INTRAOBSERVER;
   RELIABILITY
AB Background: Correlation between clinical features and magnetic resonance imaging (MRI) findings is essential in low-back-pain patients. Most previous studies have analyzed concordance in the interpretation of lumbar MRI among a few radiologists who worked together. This may have overestimated concordance. Purpose: To evaluate intra- and interobserver agreement in the interpretation of lumbar MRI performed in an open 0.2T system. Material and Methods: Seven radiologists from two different geographic settings in Spain interpreted the lumbar MRIs of 50 subjects representative of the general Danish population aged 40 years. The radiologists interpreted the images in routine clinical practice, having no knowledge of the clinical and demographic characteristics of the subjects and blinded to their colleagues' assessments. Six of the radiologists evaluated the same MRIs 14 days later, having no knowledge of the previous results. Data on the existence of disc degeneration, high-intensity zones, disc contour, Schmorl nodes, Modic changes, osteophytes, spondylolisthesis, and spinal stenosis were collected in the Nordic Modic Consensus Group Classification form. Intra- and interobserver agreement was analyzed for variables with a prevalence 10% and 90% by means of the kappa statistic. Results: Intra- and interobserver agreement was excellent for variables related to Modic changes, and fair to good for disc contour, high-intensity zones, and Schmorl nodes. The evaluations for disc degeneration and osteophytes were found to have fair to good intraobserver agreement and poor interobserver agreement. The agreement for the evaluations of spondylolisthesis and spinal stenosis was not analyzed because they were observed in 10% of reports. Conclusion: Images from 0.2T MRIs appear to lead to good agreement in the reporting of disc contour, high-intensity zones, Schmorl nodes, and, in particular, Modic changes, suggesting that they can possibly be reliably used for clinical research purposes. In contrast, assessment of osteophytes and disc degeneration is not reliable.
C1 [Kovacs, F. M.; del Real, M. T. Gil] Fdn Kovacs, Dept Cient, Palma De Mallorca 07012, Spain.
   [Royuela, A.; Muriel, A.; Abraira, V.; Zamora, J.] Hosp Ramon & Cajal, Unidad Bioestadist Clin, E-28034 Madrid, Spain.
   [Jensen, T. S.] Backctr Funen, Back Res Ctr, Ringe, Denmark.
   [Estremera, A.; Amengual, G.; Martinez, C.; Sarasibar, H.] Hosp Son Llatzer, Palma De Mallorca, Spain.
   [Galarraga, I.; Salgado, R. M.; Lopez, O.] Hosp Manacor, Manacor, Majorca, Spain.
   [Arana, E.] Hosp Quiron, Valencia, Spain.
   [Campillo, C.] Ib Salut, Palma De Mallorca, Spain.
   [Royuela, A.; Muriel, A.; Abraira, V.; Zamora, J.] Hosp Ramon & Cajal, CIBERESP, E-28034 Madrid, Spain.
   [Kovacs, F. M.; Royuela, A.; Estremera, A.; Amengual, G.; Muriel, A.; Galarraga, I.; Martinez, C.; Arana, E.; Sarasibar, H.; Salgado, R. M.; Abraira, V.; Lopez, O.; Campillo, C.; del Real, M. T. Gil; Zamora, J.] Fdn Kovacs, Spanish Back Pain Res Network, Palma De Mallorca 07012, Spain.
RP Kovacs, FM (通讯作者)，Fdn Kovacs, Dept Cient, Paseo Mallorca 36, Palma De Mallorca 07012, Spain.
EM kovacs@kovacs.org
RI Zamora, Javier/AEO-0608-2022; Muriel, Alfonso AM/F-9948-2015; Salgado,
   Rodrigo/A-2409-2013; Jensen, Tue S/P-6882-2017; Arana,
   Estanislao/D-2440-2010; Kovacs, Francisco/L-9083-2014; Jensen, Tue
   Secher/P-7400-2019; Zamora, Javier/B-1722-2009; Vicente, Ana
   Royuela/AAC-4284-2021
OI Zamora, Javier/0000-0003-4901-588X; Muriel, Alfonso
   AM/0000-0002-4805-4011; Jensen, Tue S/0000-0002-7456-4306; Arana,
   Estanislao/0000-0002-1884-7854; Kovacs, Francisco/0000-0002-2984-4800;
   Jensen, Tue Secher/0000-0002-7456-4306; Zamora,
   Javier/0000-0003-4901-588X; Vicente, Ana Royuela/0000-0003-1665-081X;
   Abraira, Victor/0000-0002-4615-8503
FU Spain
FX This study complies with the current laws of Spain for research carried
   out in a clinical setting.
CR Airaksinen O, 2006, EUR SPINE J, V15, pS192, DOI 10.1007/s00586-006-1072-1
   APRILL C, 1992, BRIT J RADIOL, V65, P361, DOI 10.1259/0007-1285-65-773-361
   Boos N, 2000, SPINE, V25, P1484, DOI 10.1097/00007632-200006150-00006
   BRANTZAWADZKI MN, 1995, SPINE, V20, P1257, DOI 10.1097/00007632-199506000-00010
   Cihangiroglu M, 2004, EUR J RADIOL, V51, P202, DOI 10.1016/j.ejrad.2003.08.004
   DEROOS A, 1987, AM J ROENTGENOL, V149, P531, DOI 10.2214/ajr.149.3.531
   Fardon DF, 2001, SPINE, V26, P461, DOI 10.1097/00007632-200103010-00007
   FEINSTEIN AR, 1990, J CLIN EPIDEMIOL, V43, P543, DOI 10.1016/0895-4356(90)90158-L
   Fleiss JL, 2003, STAT METHODS RATES P, P218
   Griffith JF, 2007, SPINE, V32, pE708, DOI 10.1097/BRS.0b013e31815a59a0
   Hollingworth W, 2003, J GEN INTERN MED, V18, P303, DOI 10.1046/j.1525-1497.2003.20633.x
   HW Meyerding, 1932, SURG GYNECOL OBSTET, V54, P371
   Jarvik JG, 2002, ANN INTERN MED, V137, P586, DOI 10.7326/0003-4819-137-7-200210010-00010
   Jarvik JG, 2003, JAMA-J AM MED ASSOC, V289, P2810, DOI 10.1001/jama.289.21.2810
   JENSEN MC, 1994, NEW ENGL J MED, V331, P69, DOI 10.1056/NEJM199407143310201
   Jensen TS, 2007, ACTA RADIOL, V48, P748, DOI 10.1080/02841850701422112
   Jones A, 2005, SPINE, V30, P187
   Milette PC, 1999, SPINE, V24, P44, DOI 10.1097/00007632-199901010-00011
   MODIC MT, 1988, RADIOLOGY, V166, P193, DOI 10.1148/radiology.166.1.3336678
   Mulconrey Daniel S, 2006, Spine J, V6, P177, DOI 10.1016/j.spinee.2005.08.011
   Peterson CK, 2007, J MANIP PHYSIOL THER, V30, P85, DOI 10.1016/j.jmpt.2006.12.001
   Pfirrmann CWA, 2001, SPINE, V26, P1873, DOI 10.1097/00007632-200109010-00011
   RAININKO R, 1995, SPINE, V20, P1029, DOI 10.1097/00007632-199505000-00009
   Smith BMT, 1998, SPINE, V23, P2074, DOI 10.1097/00007632-199810010-00007
   Sorensen JS, 2006, ACTA RADIOL, V47, P947, DOI 10.1080/02841850600965062
   Speciale AC, 2002, SPINE, V27, P1082, DOI 10.1097/00007632-200205150-00014
   van Rijn JC, 2005, AM J ROENTGENOL, V184, P299, DOI 10.2214/ajr.184.1.01840299
   vanTulder MW, 1997, SPINE, V22, P427, DOI 10.1097/00007632-199702150-00015
NR 28
TC 28
Z9 29
U1 0
U2 3
PU SAGE PUBLICATIONS LTD
PI LONDON
PA 1 OLIVERS YARD, 55 CITY ROAD, LONDON EC1Y 1SP, ENGLAND
SN 0284-1851
EI 1600-0455
J9 ACTA RADIOL
JI Acta Radiol.
PY 2009
VL 50
IS 5
BP 497
EP 506
AR PII 911075959
DI 10.1080/02841850902838074
PG 10
WC Radiology, Nuclear Medicine & Medical Imaging
WE Science Citation Index Expanded (SCI-EXPANDED)
SC Radiology, Nuclear Medicine & Medical Imaging
GA 447OG
UT WOS:000266200200007
PM 19431057
DA 2022-11-02
ER

PT J
AU Sairyo, K
   Sakai, T
   Higashino, K
   Hirao, B
   Katoh, S
   Yasui, N
AF Sairyo, K.
   Sakai, T.
   Higashino, K.
   Hirao, B.
   Katoh, S.
   Yasui, N.
TI Minimally invasive excision of lumbar epidural lipomatosis using a
   spinal endoscope
SO MINIMALLY INVASIVE NEUROSURGERY
LA English
DT Article
DE endoscopic surgery; epidural lipomatosis; surgery
ID TECHNICAL NOTE; SPONDYLOLYSIS; DISKECTOMY
AB In this report, we describe the case of a patient with a long-term radiculopathy due to epidural lipomatosis at the 04 intervertebral disc level. The fatty tissue was located on the dorsal side of the dural sac in the spinal canal and compressed Case Report the dural sac. The fatty tissue was removed endoscopically. After surgery, the symptoms disappeared, and neurological deficits normalized. We would like to state that epidural lipomatosis is a good candidate for minimally invasive endoscopic surgery because of its anatomic location.
C1 [Sairyo, K.; Sakai, T.; Higashino, K.; Hirao, B.; Katoh, S.; Yasui, N.] Univ Tokushima, Dept Orthoped, Tokushima 7708503, Japan.
RP Sairyo, K (通讯作者)，Univ Tokushima, Dept Orthoped, 3-18-15 Kuramoto, Tokushima 7708503, Japan.
EM sairyokun@hotmail.com
RI Katoh, Shinsuke/V-8137-2019
CR Borre DG, 2003, EUR RADIOL, V13, P1709, DOI 10.1007/s00330-002-1716-4
   Fogel Guy R, 2005, Spine J, V5, P202, DOI 10.1016/j.spinee.2004.05.252
   Foley K, 1997, TECH NEUROSURG, V3, P301
   Hsieh PC, 2004, MINIM INVAS NEUROSUR, V47, P319, DOI 10.1055/s-2004-830074
   Inui A, 2006, MINIM INVAS NEUROSUR, V49, P55, DOI 10.1055/s-2005-919165
   Lisai P, 2001, SPINE, V26, P307, DOI 10.1097/00007632-200102010-00017
   Perez-Cruet MJ, 2002, NEUROSURGERY, V51, pS129, DOI 10.1227/01.NEU.0000031004.69814.2D
   Sairyo K, 2005, MINIM INVAS NEUROSUR, V48, P119, DOI 10.1055/s-2004-830223
   Sairyo K, 2003, J NEUROSURG, V98, P290, DOI 10.3171/spi.2003.98.3.0290
   Yabuki S, 2005, J NEUROSURG-SPINE, V2, P170, DOI 10.3171/spi.2005.2.2.0170
NR 10
TC 10
Z9 13
U1 1
U2 3
PU GEORG THIEME VERLAG KG
PI STUTTGART
PA RUDIGERSTR 14, D-70469 STUTTGART, GERMANY
SN 0946-7211
J9 MINIM INVAS NEUROSUR
JI Minim. Invasive Neurosurg.
PD FEB
PY 2008
VL 51
IS 1
BP 43
EP 46
DI 10.1055/s-2007-1004569
PG 4
WC Clinical Neurology; Neuroimaging; Surgery
WE Science Citation Index Expanded (SCI-EXPANDED)
SC Neurosciences & Neurology; Surgery
GA 277CJ
UT WOS:000254190000009
PM 18306131
DA 2022-11-02
ER

PT J
AU Kim, KH
   Lee, SH
   Shim, CS
   Lee, DY
   Park, HS
   Pan, WJ
   Lee, HY
AF Kim, Kyeong Hwan
   Lee, Sang-Ho
   Shim, Chan Shik
   Lee, Dong Yeob
   Park, Hyeon Seon
   Pan, Woei-Jack
   Lee, Ho-Yeon
TI Adjacent Segment Disease After Interbody Fusion and Pedicle Screw
   Fixations for Isolated L4-L5 Spondylolisthesis A Minimum Five-Year
   Follow-up
SO SPINE
LA English
DT Article
DE adjacent segment disease; L4-L5 interbody fusion; spondylolisthesis; MRI
ID INTERVERTEBRAL DISC DEGENERATION; LUMBAR FUSION; INSTRUMENTATION;
   CLASSIFICATION; PATHOGENESIS; STENOSIS; MOTION
AB Study Design. A retrospective study.
   Objective. The purpose of this study are (1) to analyze prevalence of clinical and radiologic adjacent segment diseases (ASD), (2) to find precipitating factor of clinical ASD in each isthmic and degenerative spondylolisthesis groups, and (3) to compare clinical and radiologic change in isthmic and degenerative spondylolisthesis.
   Summary of Background Data. There is no clinical report regarding the use of magnetic resonance imaging (MRI) for evaluating ASD in patient who underwent 360 fusion with single-level spondylolisthesis with healthy adjacent segment.
   Methods. A total of 69 patients who underwent instrumented single-level interbody fusion at the L4-L5 level and showed no definitive degenerated disc in adjacent segments on preoperative MRI and plain radiographs were evaluated at more than 5 years after surgery. The patients were divided into 2 groups: group I was isthmic spondylolisthesis patients and group II was degenerative spondylolisthesis patients. The radiologic ASD was diagnosed by plain radiographs and MRI. Clinical ASD is defined as symptomatic spinal stenosis, intractable back pain, and subsequent sagittal or coronal imbalance with accompanying radiographic changes. Symptomatic spinal stenosis was defined as stenosis diagnosed by MRI and combined with neurologic claudication.
   Results. The prevalence of radiologic ASD on group I and group II was 72.7% and 84.0%, respectively. About 7 (15.9%) patients showed clinical ASD in group I and 6 (24.0%) patients showed clinical ASD in group II. MRI showed significant reliability for diagnosis of clinical ASD. Compared with patients with asymptomatic ASD, patients with clinical ASD showed significantly less postoperative lordotic angle at the L4-L5 level (i.e., less than 20) in both groups.
   Conclusion. Maintaining postoperative L4-L5 segmental lordotic angle at about 20 or more is important for prevention of clinical ASD in single-level 360 fusion operation. MRI is reliable method for diagnosing clinical ASD.
C1 [Lee, Sang-Ho; Shim, Chan Shik; Lee, Dong Yeob; Lee, Ho-Yeon] Wooridul Spine Hosp, Dept Neurosurg, Seoul 135100, South Korea.
   [Park, Hyeon Seon] Wooridul Spine Hosp, Dept Radiol, Seoul 135100, South Korea.
   [Pan, Woei-Jack] Wooridul Spine Hosp, Dept Orthoped Surg, Seoul 135100, South Korea.
   [Kim, Kyeong Hwan] Hyundae Gen Hosp, Dept Orthoped Surg, Namyangju, South Korea.
RP Lee, HY (通讯作者)，Wooridul Spine Hosp, Dept Neurosurg, 47-4 Chungdam Dong, Seoul 135100, South Korea.
EM mediple@yahoo.co.kr
OI Dong Yeob, Lee/0000-0001-6940-2401
FU Wooridul Spine Foundation
FX Funds were received in support of this work. No benefits in any form
   have been or will be received from a commercial party related directly
   or indirectly to the subject of this manuscript.; Supported by a grant
   from the Wooridul Spine Foundation.
CR Akamaru T, 2003, SPINE, V28, P1560, DOI 10.1097/00007632-200307150-00016
   AOTA Y, 1995, J SPINAL DISORD, V8, P464, DOI 10.1097/00024720-199512000-00006
   Benneker LM, 2005, EUR SPINE J, V14, P27, DOI 10.1007/s00586-004-0759-4
   BRANTIGAN JW, 1993, SPINE, V18, P2106, DOI 10.1097/00007632-199310001-00030
   Cheh G, 2007, SPINE, V32, P2253, DOI 10.1097/BRS.0b013e31814b2d8e
   Chen W J, 2001, Spine (Phila Pa 1976), V26, pE519, DOI 10.1097/00007632-200111150-00024
   Chou WY, 2002, ARCH ORTHOP TRAUM SU, V122, P39, DOI 10.1007/s004020100314
   Etebar S, 1999, J NEUROSURG, V90, P163, DOI 10.3171/spi.1999.90.2.0163
   FRYMOYER JW, 1979, SPINE, V4, P435, DOI 10.1097/00007632-197909000-00008
   Ghiselli G, 2004, J BONE JOINT SURG AM, V86A, P1497, DOI 10.2106/00004623-200407000-00020
   Ghiselli G, 2003, SPINE, V28, P1275
   Guigui P, 2000, REV CHIR ORTHOP, V86, P546
   Hambly MF, 1998, SPINE, V23, P1785, DOI 10.1097/00007632-199808150-00012
   Hammerberg KW, 2005, SPINE, V30, pS4, DOI 10.1097/01.brs.0000155576.62159.1c
   Hangai M, 2008, SPINE J, V8, P732, DOI 10.1016/j.spinee.2007.07.392
   Hoogendoorn RJW, 2008, SPINE, V33, P1337, DOI 10.1097/BRS.0b013e318173438f
   Kim Y, 2007, SPINE, V32, P2558, DOI 10.1097/BRS.0b013e318158cdd8
   Kumar MN, 2001, EUR SPINE J, V10, P314, DOI 10.1007/s005860000239
   LEE CK, 1984, SPINE, V9, P574, DOI 10.1097/00007632-198409000-00007
   Lee DY, 2008, J NEUROSURG-SPINE, V9, P137, DOI 10.3171/SPI/2008/9/8/137
   LEHMANN TR, 1987, SPINE, V12, P97, DOI 10.1097/00007632-198703000-00004
   LEONG JCY, 1983, SPINE, V8, P793, DOI 10.1097/00007632-198310000-00018
   LIN PM, 1983, CLIN ORTHOP RELAT R, P154
   MATSUNAGA S, 1990, SPINE, V15, P1204, DOI 10.1097/00007632-199011010-00021
   Min JH, 2007, J NEUROSURG-SPINE, V7, P21, DOI 10.3171/SPI-07/07/021
   Miyakoshi N, 1999, SPINE, V24, P67, DOI 10.1097/00007632-199901010-00016
   Miyakoshi N, 2000, SPINE, V25, P1837, DOI 10.1097/00007632-200007150-00016
   MODIC MT, 1988, RADIOLOGY, V168, P177, DOI 10.1148/radiology.168.1.3289089
   Park P, 2004, SPINE, V29, P1938, DOI 10.1097/01.brs.0000137069.88904.03
   PENTA M, 1995, SPINE, V20, P743, DOI 10.1097/00007632-199503150-00018
   Pfirrmann CWA, 2001, SPINE, V26, P1873, DOI 10.1097/00007632-200109010-00011
   Phillips FM, 2000, J SPINAL DISORD, V13, P432, DOI 10.1097/00002517-200010000-00011
   QUINNELL RC, 1981, SPINE, V6, P263, DOI 10.1097/00007632-198105000-00008
   Rahm MD, 1996, J SPINAL DISORD, V9, P392
   ROSENBERG NJ, 1975, J BONE JOINT SURG AM, VA 57, P467, DOI 10.2106/00004623-197557040-00004
   Schlegel JD, 1996, SPINE, V21, P970, DOI 10.1097/00007632-199604150-00013
   Seitsalo S, 1997, Eur Spine J, V6, P393, DOI 10.1007/BF01834066
   Sengupta DK, 2005, SPINE, V30, pS71, DOI 10.1097/01.brs.0000155579.88537.8e
   STOKES IAF, 1981, SPINE, V6, P233, DOI 10.1097/00007632-198105000-00005
   Umehara S, 2000, SPINE, V25, P1617, DOI 10.1097/00007632-200007010-00004
   Van Horn J R, 1992, Acta Orthop Belg, V58, P280
   Wai EK, 2006, SPINE, V31, P1952, DOI 10.1097/01.brs.0000228849.37321.a8
   WHITECLOUD TS, 1994, SPINE, V19, P531, DOI 10.1097/00007632-199403000-00007
   Wiltse LL, 1999, J SPINAL DISORD, V12, P27
NR 44
TC 45
Z9 56
U1 0
U2 9
PU LIPPINCOTT WILLIAMS & WILKINS
PI PHILADELPHIA
PA TWO COMMERCE SQ, 2001 MARKET ST, PHILADELPHIA, PA 19103 USA
SN 0362-2436
EI 1528-1159
J9 SPINE
JI SPINE
PD MAR 15
PY 2010
VL 35
IS 6
BP 625
EP 634
DI 10.1097/BRS.0b013e3181bb8168
PG 10
WC Clinical Neurology; Orthopedics
WE Science Citation Index Expanded (SCI-EXPANDED)
SC Neurosciences & Neurology; Orthopedics
GA 582AG
UT WOS:000276566800006
PM 20195214
DA 2022-11-02
ER

PT J
AU Kim, KR
   Lee, CK
   Kim, IS
AF Kim, Kwang Ryeol
   Lee, Chang Kyu
   Kim, In Soo
TI Efficacy of interspinous device on adjacent segment degeneration after
   single level posterior lumbar interbody fusion: a minimum 2-year
   follow-up
SO BRITISH JOURNAL OF NEUROSURGERY
LA English
DT Article
DE Lumbar spinal stenosis; lumbar disc; posterior spinal instrumentation;
   fusion; magnetic resonance imaging; X-ray
ID CROSS-SECTIONAL AREA; RISK-FACTORS; BACK-PAIN; INSTRUMENTATION;
   MULTIFIDUS; DISEASE; PSOAS; CLASSIFICATION; MUSCLE; SPINE
AB Objective Adjacent segment degeneration (ASD) is a well-known problem of posterior lumbar interbody fusion (PLIF). A device for interspinous assisted motion (DIAM) has been recently applied at the adjacent segment to pedicle screw instrumentation to create a dynamic transition zone. The aim of this study was to determine whether DIAM implantation at the adjacent segment could reduce the occurrence of radiologic and symptomatic ASD. Methods This retrospective study reviewed 51 patients who underwent PLIF with or without DIAM between 2005 and 2016. They were followed up for more than 24 months. The mean follow-up was over 5 years. Fourteen patients underwent PLIF with DIAM implantation at the cephalad level (Group A) and 37 patients received PLIF only (Group B). In radiologic ASD, several parameters were measured using pre- and post-operative radiographs and magnetic resonance image for lumbar degenerative disease and paraspinal muscle. Visual analogue scale (VAS) and Roland-Morris Disability Questionnaire (RMDQ) scores of back and leg were used to investigate symptomatic ASD. Results In postoperative radiographic changes, disc height narrowing and progression of spondylolisthesis at adjacent segment were significantly less in group A than those in group B (0.58 mm versus 1.17 mm,p = 0.038 and 0.30 mm versus 1.69 mm,p = 0.041, respectively). In clinical assessments, back VAS and RMDQ scores improved significantly more in group A (-4.07 versus -2.54,p = 0.029 and -7.57 versus -5.43,p = 0.016, respectively). Conclusion DIAM implantation with single-level PLIF could prevent disc height narrowing and progression of spondylolisthesis at adjacent segment. Clinically, DIAM implantation reduced back pain and disability. Therefore, DIAM implantation could help slow the progression of both radiologic and symptomatic ASD.
C1 [Kim, Kwang Ryeol] Catholic Kwandong Univ, Int St Marys Hosp, Dept Neurosurg, Coll Med, Incheon, South Korea.
   [Kim, Kwang Ryeol] Yonsei Univ, Coll Med, Gangnam Severance Spine Hosp, Dept Neurosurg,Spine & Spinal Cord Inst, Seoul, South Korea.
   [Lee, Chang Kyu; Kim, In Soo] Keimyung Univ, Coll Med, Dongsan Med Ctr, Dept Neurosurg, 1035 Dalgubeol Daero, Daegu 42601, South Korea.
RP Kim, IS (通讯作者)，Keimyung Univ, Coll Med, Dongsan Med Ctr, Dept Neurosurg, 1035 Dalgubeol Daero, Daegu 42601, South Korea.
EM neurokim@dsmc.or.kr
OI gim, gwanglyeol/0000-0001-8205-2987
FU Hanmi Healthcare, Inc.
FX Research Grant was supported by Hanmi Healthcare, Inc.
CR Barker KL, 2004, SPINE, V29, pE515, DOI 10.1097/01.brs.0000144405.11661.eb
   Battaglia PJ, 2014, J MANIP PHYSIOL THER, V37, P190, DOI 10.1016/j.jmpt.2013.12.010
   Bellini CM, 2007, J SPINAL DISORD TECH, V20, P423, DOI 10.1097/BSD.0b013e318031af6f
   Buric J, 2011, EUR SPINE J, V20, P1304, DOI 10.1007/s00586-011-1697-6
   Cheh G, 2007, SPINE, V32, P2253, DOI 10.1097/BRS.0b013e31814b2d8e
   Etebar S, 1999, J NEUROSURG, V90, P163, DOI 10.3171/spi.1999.90.2.0163
   Frobin W, 1997, CLIN BIOMECH, V12, pS1, DOI 10.1016/S0268-0033(96)00067-8
   Ghiselli G, 2004, J BONE JOINT SURG AM, V86A, P1497, DOI 10.2106/00004623-200407000-00020
   Hikata T, 2014, J SPINAL DISORD TECH, V27, P70, DOI 10.1097/BSD.0b013e31824e5292
   Jorgensen MJ, 2003, CLIN BIOMECH, V18, P280, DOI 10.1016/S0268-0033(03)00027-5
   Kim JS, 2016, SENSORS-BASEL, V16, DOI 10.3390/s16020155
   Kim WH, 2011, J KOREAN NEUROSURG S, V50, P201, DOI 10.3340/jkns.2011.50.3.201
   Kumar MN, 2001, EUR SPINE J, V10, P314, DOI 10.1007/s005860000239
   Lee CH, 2013, NEUROSURGERY, V73, P224, DOI 10.1227/NEU.0b013e31828e8ddc
   LEE CK, 1984, SPINE, V9, P574, DOI 10.1097/00007632-198409000-00007
   LEE CK, 1988, SPINE, V13, P375, DOI 10.1097/00007632-198803000-00029
   Lindsey DP, 2003, SPINE, V28, P2192, DOI 10.1097/01.BRS.0000084877.88192.8E
   Lu K, 2015, J NEUROSURG-SPINE, V23, P190, DOI 10.3171/2014.12.SPINE14666
   MACINTOSH JE, 1991, SPINE, V16, P783, DOI 10.1097/00007632-199107000-00017
   Min JH, 2008, J SPINAL DISORD TECH, V21, P305, DOI 10.1097/BSD.0b013e318142b960
   Min JH, 2007, J NEUROSURG-SPINE, V7, P21, DOI 10.3171/SPI-07/07/021
   NACHEMSON A, 1968, ACTA ORTHOP SCAND, V39, P47, DOI 10.3109/17453676808989438
   Park P, 2004, SPINE, V29, P1938, DOI 10.1097/01.brs.0000137069.88904.03
   Pfirrmann CWA, 2001, SPINE, V26, P1873, DOI 10.1097/00007632-200109010-00011
   Rahm MD, 1996, J SPINAL DISORD, V9, P392
   ROLAND M, 1983, SPINE, V8, P141, DOI 10.1097/00007632-198303000-00004
   Schlegel JD, 1996, SPINE, V21, P970, DOI 10.1097/00007632-199604150-00013
   Wang H, 2017, MEDICINE, V96, DOI 10.1097/MD.0000000000006032
NR 28
TC 6
Z9 6
U1 0
U2 4
PU TAYLOR & FRANCIS LTD
PI ABINGDON
PA 2-4 PARK SQUARE, MILTON PARK, ABINGDON OR14 4RN, OXON, ENGLAND
SN 0268-8697
EI 1360-046X
J9 BRIT J NEUROSURG
JI Br. J. Neurosurg.
PD NOV 2
PY 2021
VL 35
IS 6
BP 757
EP 765
DI 10.1080/02688697.2020.1812516
EA AUG 2020
PG 9
WC Clinical Neurology; Surgery
WE Science Citation Index Expanded (SCI-EXPANDED)
SC Neurosciences & Neurology; Surgery
GA YS8VR
UT WOS:000564399900001
PM 32865435
DA 2022-11-02
ER

PT J
AU Arts, MP
   Verstegen, MJT
   Brand, R
   Koes, BW
   van den Akker, ME
   Peul, WC
AF Arts, Mark P.
   Verstegen, Marco J. T.
   Brand, Ronald
   Koes, Bart W.
   van den Akker, M. Elske
   Peul, Wilco C.
TI Cost-effectiveness of decompression according to Gill versus
   instrumented spondylodesis in the treatment of sciatica due to low grade
   spondylolytic spondylolisthesis: A prospective randomised controlled
   trial [NTR1300]
SO BMC MUSCULOSKELETAL DISORDERS
LA English
DT Article
ID LUMBAR INTERBODY FUSION; PEDICLE SCREW FIXATION; QUALITY-OF-LIFE;
   POSTEROLATERAL FUSION; ISTHMIC SPONDYLOLISTHESIS; NONSURGICAL
   MANAGEMENT; SURGICAL-TREATMENT; BACK-PAIN; HEALTH; ADULTS
AB Background: Nerve root decompression with instrumented spondylodesis is the most frequently performed surgical procedure in the treatment of patients with symptomatic low-grade spondylolytic spondylolisthesis. Nerve root decompression without instrumented fusion, i.e. Gill's procedure, is an alternative and less invasive approach. A comparative cost-effectiveness study has not been performed yet. We present the design of a randomised controlled trial on cost-effectiveness of decompression according to Gill versus instrumented spondylodesis.
   Methods/design: All patients ( age between 18 and 70 years) with sciatica or neurogenic claudication lasting more than 3 months due to spondylolytic spondylolisthesis grade I or II, are eligible for inclusion. Patients will be randomly allocated to nerve root decompression according to Gill, either unilateral or bilateral, or pedicle screw fixation with interbody fusion. The main primary outcome measure is the functional assessment of the patient measured with the Roland Disability Questionnaire for Sciatica at 12 weeks and 2 years. Other primary outcome measures are perceived recovery and intensity of leg pain and low back pain. The secondary outcome measures include, incidence of re-operations, complications, serum creatine phosphokinase, quality of life, medical consumption, costs, absenteeism, work perception, depression and anxiety, and treatment preference. The study is a randomised prospective multicenter trial in which two surgical techniques are compared in a parallel group design. Patients and research nurse will not be blinded during the follow-up period of 2 years.
   Discussion: Currently, nerve root decompression with instrumented fusion is the golden standard in the surgical treatment of low-grade spondylolytic spondylolisthesis, although scientific proof justifying instrumented spondylodesis over simple decompression is lacking. This trial is designed to elucidate the controversy in best surgical treatment of symptomatic patients with low-grade spondylolytic spondylolisthesis.
C1 [Arts, Mark P.; Verstegen, Marco J. T.; Peul, Wilco C.] Leiden Univ, Med Ctr, Dept Neurosurg, Leiden, Netherlands.
   [Arts, Mark P.; Peul, Wilco C.] Med Ctr Haaglanden, Dept Neurosurg, The Hague, Netherlands.
   [Brand, Ronald] Leiden Univ, Med Ctr, Dept Med Stat & Bioinformat, Leiden, Netherlands.
   [Koes, Bart W.] Erasmus Sch Ctr, Dept Gen Practice, Rotterdam, Netherlands.
   [van den Akker, M. Elske] Leiden Univ, Med Ctr, Dept Med Decis Anal, Leiden, Netherlands.
   [Arts, Mark P.; Verstegen, Marco J. T.; Brand, Ronald; Koes, Bart W.; van den Akker, M. Elske; Peul, Wilco C.] Spine Intervent Prognost Study Grp Leiden, The Hague, Netherlands.
RP Arts, MP (通讯作者)，Leiden Univ, Med Ctr, Dept Neurosurg, Leiden, Netherlands.
EM m.arts@mchaaglanden.nl; m.j.t.verstegen@lumc.nl; r.brand@lumc.nl;
   b.koes@erasmusmc.nl; M.E.van_den_Akker-van_Marle@lumc.nl;
   w.c.peul@lumc.nl
RI Koes, Bart w/K-4614-2016
OI Koes, Bart w/0000-0002-0450-9969
FU different spinal implant companies
FX The Sciatica-Gill tial is funded by different spinal implant companies.
   Furthermore we want to thank the researchnurses and datamanager of the
   Sciatica Research Team for their work in making this trial possible.
CR Aaronson N K, 1992, Qual Life Res, V1, P349, DOI 10.1007/BF00434949
   Arts M, 2006, EUR SPINE J, V15, P1455, DOI 10.1007/s00586-006-0115-y
   Arts MP, 2007, J NEUROSURG-SPINE, V7, P282, DOI 10.3171/SPI-07/09/282
   Atlas SJ, 1996, SPINE, V21, P1777, DOI 10.1097/00007632-199608010-00011
   Atlas SJ, 2001, SPINE, V26, P1179, DOI 10.1097/00007632-200105150-00017
   Bombardier C, 2000, SPINE, V25, P3097, DOI 10.1097/00007632-200012150-00002
   Brazier J, 2002, J HEALTH ECON, V21, P271, DOI 10.1016/S0167-6296(01)00130-8
   BRAZIER JE, 1992, BMJ-BRIT MED J, V305, P160, DOI 10.1136/bmj.305.6846.160
   Buck J E, 1970, J Bone Joint Surg Br, V52, P432
   CARLSSON AM, 1983, PAIN, V16, P87, DOI 10.1016/0304-3959(83)90088-X
   Carragee EJ, 1997, J BONE JOINT SURG AM, V79A, P1175, DOI 10.2106/00004623-199708000-00009
   Deguchi M, 1998, J SPINAL DISORD, V11, P459
   deLoubresse CG, 1996, CLIN ORTHOP RELAT R, P194
   Ekman P, 2007, SPINE, V32, P2178, DOI 10.1097/BRS.0b013e31814b1bd8
   Fraser RD, 1995, SPINE, V20, pS167, DOI 10.1097/00007632-199512151-00016
   Fritzell P, 2003, EUR SPINE J, V12, P178, DOI 10.1007/s00586-002-0493-8
   GILL GG, 1955, J BONE JOINT SURG AM, V37, P493, DOI 10.2106/00004623-195537030-00005
   GILL GG, 1965, ACTA ORTHOP SCAND, VS, P2
   HANLEY EN, 1989, SPINE, V14, P48, DOI 10.1097/00007632-198901000-00009
   Karasek R, 1998, J Occup Health Psychol, V3, P322, DOI 10.1037/1076-8998.3.4.322
   Kim NH, 1999, SPINE, V24, P812, DOI 10.1097/00007632-199904150-00014
   Knight M, 2003, SPINE, V28, P573
   La Rosa G, 2003, J NEUROSURG, V99, P143, DOI 10.3171/spi.2003.99.2.0143
   Lamers LM, 2005, NED TIJDSCHR GENEES, V149, P1574
   MACNAB I, 1971, J BONE JOINT SURG AM, VA 53, P891, DOI 10.2106/00004623-197153050-00004
   Madan S, 2002, SPINE, V27, P1536, DOI 10.1097/00007632-200207150-00011
   MAIN CJ, 1992, SPINE, V17, P42, DOI 10.1097/00007632-199201000-00007
   Moller H, 2000, SPINE, V25, P1711, DOI 10.1097/00007632-200007010-00016
   Moller H, 2000, SPINE, V25, P1716, DOI 10.1097/00007632-200007010-00017
   Oostenbrink J, 2004, HANDLEIDING KOSTENON
   OSTERMAN K, 1976, CLIN ORTHOP RELAT R, P121
   PATRICK DL, 1995, SPINE, V20, P1899, DOI 10.1097/00007632-199509000-00011
   ROLAND M, 1983, SPINE, V8, P141, DOI 10.1097/00007632-198303000-00004
   Schnee CL, 1997, J NEUROSURG, V86, P56, DOI 10.3171/jns.1997.86.1.0056
   TONINO A, 1994, ACTA ORTHOP SCAND, V65, P91, DOI 10.3109/17453679408993726
   WARE JE, 1992, MED CARE, V30, P473, DOI 10.1097/00005650-199206000-00002
   Weiner BK, 1996, J NEUROSURG, V85, P582, DOI 10.3171/jns.1996.85.4.0582
   YAHIRO MA, 1994, SPINE, V19, pS2274
   ZIGMOND AS, 1983, ACTA PSYCHIAT SCAND, V67, P361, DOI 10.1111/j.1600-0447.1983.tb09716.x
NR 39
TC 3
Z9 4
U1 1
U2 7
PU BMC
PI LONDON
PA CAMPUS, 4 CRINAN ST, LONDON N1 9XW, ENGLAND
EI 1471-2474
J9 BMC MUSCULOSKEL DIS
JI BMC Musculoskelet. Disord.
PD SEP 28
PY 2008
VL 9
AR 128
DI 10.1186/1471-2474-9-128
PG 8
WC Orthopedics; Rheumatology
WE Science Citation Index Expanded (SCI-EXPANDED)
SC Orthopedics; Rheumatology
GA 363GD
UT WOS:000260254900001
PM 18822175
OA gold, Green Published
DA 2022-11-02
ER

PT J
AU Elsamadicy, AA
   Havlik, J
   Reeves, BC
   Koo, AB
   Sherman, J
   Lo, SFL
   Shin, JH
   Sciubba, DM
AF Elsamadicy, Aladine A.
   Havlik, John
   Reeves, Benjamin C.
   Koo, Andrew B.
   Sherman, Josiah
   Lo, Sheng-Fu Larry
   Shin, John H.
   Sciubba, Daniel M.
TI Effects of preoperative nutritional status on complications and
   readmissions after posterior lumbar decompression and fusion for
   spondylolisthesis: A propensity-score analysis
SO CLINICAL NEUROLOGY AND NEUROSURGERY
LA English
DT Article
DE Malnutrition; Albumin; Spondylolisthesis; Fusion; Complications
ID LENGTH-OF-STAY; CERVICAL SPONDYLOTIC MYELOPATHY; PREDICTOR; MORTALITY;
   MALNUTRITION; DISKECTOMY; PREVALENCE; MORBIDITY; SURGERY
AB Introduction: Malnutrition, common in the elderly, may adversely affect healthcare outcomes. In spine surgery, malnutrition is associated with higher rates of perioperative complications, unplanned readmission, and prolonged length of stay (LOS). The aim of this study was to determine the effect of malnutrition on adverse events (AEs), unplanned readmission, and LOS in patients undergoing spine surgery for spondylolisthesis.
   Methods: A retrospective cohort study was performed using the American College of Surgeons National Surgical Quality Improvement Program database from 2010 to 2016. Adult patients who underwent posterior decompression or fusion for spondylolisthesis were identified using the ICD-9-CM coding systems. Patients were divided into two cohorts based on preoperative serum albumin levels. propensity-score (PS) matching was used to create an age-and sex-matched Nourished cohort. Patient demographics, comorbidities, LOS, and postoperative complications were collected. Multivariate logistic regression analysis was performed to identify predictors of prolonged LOS, unplanned readmission, and AEs.
   Results: Of the 2196 patients identified, 4.5% were malnourished. Patients in the Malnourished cohort were found to have significantly longer average LOS (Malnourished: 4.51 +/- 3.1 days vs PS-Matched Not Nourished: 3.7 +/- 3.7, p = 0.002), higher rates of AEs (Malnourished: 14.3% vs PS-Matched Nourished: 5.8%, p = 0.007), reoperation (Malnourished: 8.4% vs PS-Matched Nourished: 3.2%, p = 0.026), and unplanned readmission (Malnour-ished: 15.3% vs PS-Matched Nourished: 6.1%, p = 0.003). On multivariate analysis considering only preoperative data, malnutrition was a significant independent predictor of AEs [OR: 2.13, CI (1.02, 4.46), p = 0.045]. However, after correcting for the occurrence of AEs, malnutrition was not associated with total LOS [aRR: 0.29, CI (-0.37, 0.95), p = 0.392] or 30-day unplanned readmissions [aOR: 2.24, CI (0.89, 5.60), p = 0.086].
   Conclusion: Our study found that malnourished patients undergoing lumbar fusion for spondylolisthesis have significantly higher rates of AEs, unplanned readmission, and prolonged LOS than nourished patients. Further studies are necessary to corroborate our findings.
C1 [Elsamadicy, Aladine A.; Havlik, John; Reeves, Benjamin C.; Koo, Andrew B.; Sherman, Josiah] Yale Univ, Sch Med, Dept Neurosurg, 333 Cedar St, New Haven, CT 06520 USA.
   [Lo, Sheng-Fu Larry; Sciubba, Daniel M.] Northwell Hlth, Dept Neurosurg, Zucker Sch Med Hofstra, Long Isl Jewish Med Ctr, Manhasset, NY 11030 USA.
   [Lo, Sheng-Fu Larry; Sciubba, Daniel M.] Northwell Hlth, North Shore Univ Hosp, Manhasset, NY 11030 USA.
   [Shin, John H.] Harvard Med Sch, Massachusetts Gen Hosp, Dept Neurosurg, Boston, MA 02115 USA.
RP Elsamadicy, AA (通讯作者)，Yale Univ, Sch Med, Dept Neurosurg, 333 Cedar St, New Haven, CT 06520 USA.
EM aladine.elsamadicy@yale.edu
OI Sherman, Josiah/0000-0003-2214-0381; Reeves,
   Benjamin/0000-0002-5924-6991
CR Adogwa O, 2016, SPINE, V41, P1400, DOI 10.1097/BRS.0000000000001551
   Adogwa O, 2014, SPINE, V39, P1513, DOI 10.1097/BRS.0000000000000450
   Austin PC, 2011, PHARM STAT, V10, P150, DOI 10.1002/pst.433
   Benton Joshua Alexander, 2020, Surg Neurol Int, V11, P411, DOI 10.25259/SNI_707_2020
   BISTRIAN BR, 1976, JAMA-J AM MED ASSOC, V235, P1567, DOI 10.1001/jama.235.15.1567
   Cereda E, 2016, CLIN NUTR, V35, P1282, DOI 10.1016/j.clnu.2016.03.008
   De la Garza-Ramos R, 2016, J CLIN NEUROSCI, V31, P137, DOI 10.1016/j.jocn.2016.02.017
   Elsamadicy AA, 2021, SPINE J, V21, P1812, DOI 10.1016/j.spinee.2021.05.011
   Fu MC, 2016, CLIN SPINE SURG, V29, P167, DOI 10.1097/BSD.0000000000000181
   Galivanche AR, 2020, NEUROSPINE, V17, P871, DOI 10.14245/ns.2040134.067
   Holzgrefe RE, 2019, J SHOULDER ELB SURG, V28, P1232, DOI 10.1016/j.jse.2018.12.004
   Kim J.S., 2020, SPINE PHILA PA 1976, V106, P1665
   Kudo D, 2017, EUR SPINE J, V26, P3156, DOI 10.1007/s00586-016-4855-z
   Lukasiewicz AM, 2015, SPINE, V40, P443, DOI 10.1097/BRS.0000000000000785
   Maitra S, 2020, GLOB SPINE J, V10, p45S, DOI 10.1177/2192568219882349
   Oh TK, 2021, EUR SPINE J, V30, P191, DOI 10.1007/s00586-020-06541-1
   Papanicolas I, 2018, JAMA-J AM MED ASSOC, V319, P1024, DOI 10.1001/jama.2018.1150
   Passias PG, 2018, WORLD NEUROSURG, V110, pE450, DOI 10.1016/j.wneu.2017.11.009
   Phan K, 2019, GLOB SPINE J, V9, P417, DOI 10.1177/2192568218797089
   Phan K, 2018, GLOB SPINE J, V8, P164, DOI 10.1177/2192568217708777
   Pieters TA, 2019, WORLD NEUROSURG, V125, pE1183, DOI 10.1016/j.wneu.2019.01.275
   Puvanesarajah V, 2017, SPINE, V42, P979, DOI 10.1097/BRS.0000000000001969
   Robinson R, 2015, PEERJ, V3, DOI 10.7717/peerj.1181
   Sansur CA, 2010, J NEUROSURG-SPINE, V13, P589, DOI 10.3171/2010.5.SPINE09529
   Saxton A, 2011, ANN SURG, V253, P1223, DOI 10.1097/SLA.0b013e318214bce7
   Schoenfeld AJ, 2013, SPINE J, V13, P1171, DOI 10.1016/j.spinee.2013.02.071
   Segal DN, 2018, WORLD NEUROSURG, V116, pE225, DOI 10.1016/j.wneu.2018.04.172
   Tsantes AG, 2020, J HOSP INFECT, V104, P111, DOI 10.1016/j.jhin.2019.09.015
   Villavicencio A, 2020, CLIN NEUROL NEUROSUR, V191, DOI 10.1016/j.clineuro.2020.105686
   Weaver DJ, 2019, WORLD NEUROSURG, V124, pE626, DOI 10.1016/j.wneu.2018.12.168
   WILLARD MD, 1980, JAMA-J AM MED ASSOC, V243, P1720, DOI 10.1001/jama.243.17.1720
   Wilson JRF, 2020, J CLIN MED, V9, DOI 10.3390/jcm9113491
NR 32
TC 0
Z9 0
U1 1
U2 1
PU ELSEVIER
PI AMSTERDAM
[truncated: 2,310,898 more chars]
