# Supplementary material for: Research topics and hotspot trends of lumbar spondylolisthesis: A text-mining study with machine learning
Source: Front Surg. 2023 Jan 6;9:1037978. doi: 10.3389/fsurg.2022.1037978 (PMC9852633; doi:10.3389/fsurg.2022.1037978)
Supplement: Supplementary file 1 [file Datasheet1.zip › forCitespace/savedrecs (5).txt]

FN Clarivate Analytics Web of Science
VR 1.0
PT J
AU Adogwa, O
   Carr, K
   Thompson, P
   Hoang, K
   Darlington, T
   Perez, E
   Fatemi, P
   Gottfried, O
   Cheng, J
   Isaacs, RE
AF Adogwa, Owoicho
   Carr, Kevin
   Thompson, Paul
   Hoang, Kimberly
   Darlington, Timothy
   Perez, Edgar
   Fatemi, Parastou
   Gottfried, Oren
   Cheng, Joseph
   Isaacs, Robert E.
TI A Prospective, Multi-Institutional Comparative Effectiveness Study of
   Lumbar Spine Surgery in Morbidly Obese Patients: Does Minimally Invasive
   Transforaminal Lumbar Interbody Fusion Result in Superior Outcomes?
SO WORLD NEUROSURGERY
LA English
DT Article
DE BMI; Fusion; MIS-TLIF; Morbid obesity; Obese; TLIF
ID LOW-BACK-PAIN; DEGENERATIVE DISEASE; CLINICAL-OUTCOMES; PERFORMANCE;
   GUIDELINES; SPONDYLOLISTHESIS; DISABILITY; INFECTION; COST
AB BACKGROUND: Obese and morbidly obese patients undergoing lumbar spinal fusion surgery are a challenge to the operating surgeon. Minimally invasive transforaminal lumbar interbody fusion (MIS-TLIF) and open-TLIF have been performed for many years with good results; however, functional outcomes after lumbar spine surgery in this subgroup of patients remain poorly understood. Furthermore, whether index MIS-TLIF or open-TLIF for the treatment of degenerative disc disease or spondylolisthesis in morbidly obese results in superior postoperative functional outcomes remains unknown.
   METHODS: A total of 148 (MIS-TLIF: n = 40, open-TLIF: n = 108) obese and morbidly obese patients undergoing index lumbar arthrodesis for low back pain and/or radiculopathy between January 2003 and December 2010 were selected from a multi-institutional prospective data registry. We collected and analyzed data on patient demographics, postoperative complications, back pain, leg pain, and functional disability over 2 years. Patients completed the Oswestry Disability Index (ODI), Medical Outcomes Study Short-Form 36 (SF-36), and back and leg pain numerical rating scores before surgery and then at 12 and 24 months after surgery. Clinical outcomes and complication rates were compared between both patient cohorts.
   RESULTS: Compared with preoperative status, Visual Analog Scale (VAS) back and leg pain, ODI, and SF-36 physical component score/mental component score were improved in both groups. Both MIS-TLIF and open-TLIF patients showed similar 2-year improvement in VAS for back pain (MIS-TLIF: 2.42 +/- 3.81 vs. open-TLIF: 2.33 +/- 3.67, P = 0.89), VAS for leg pain (MIS-TLIF: 3.77 +/- 4.53 vs. open-TLIF: 2.67 +/- 4.10, P = 0.18), ODI (MIS-TLIF: 11.61 +/- 25.52 vs. open-TLIF: 14.88 +/- 22.07, P = 0.47), and SF-36 physical component score (MIS-TLIF: 8.61 +/- 17.72 vs. open-TLIF: 7.61 +/- 15.55, P = 0.93), and SF-36 mental component score (MIS-TLIF: 4.35 +/- 22.71 vs. open-TLIF: 5.96 +/- 21.09, P = 0.69). Postoperative complications rates between both cohorts were also not significantly divergent between (12.50% vs. 11.11%, P = 0.51).
   CONCLUSION: MIS-TLIF is a safe and viable option for lumbar fusion in morbidly obese patients and, compared with open-TLIF, resulted in similar improvement in pain and functional disability. Postoperative complications rates between both cohorts were also not significantly divergent.
C1 [Adogwa, Owoicho; Thompson, Paul; Hoang, Kimberly; Darlington, Timothy; Perez, Edgar; Fatemi, Parastou; Gottfried, Oren; Isaacs, Robert E.] Duke Univ, Med Ctr, Div Neurosurg, Durham, NC 27710 USA.
   [Carr, Kevin] Univ Texas San Antonio, Hlth Sci Ctr, Dept Neurosurg, San Antonio, TX USA.
   [Cheng, Joseph] Vanderbilt Univ, Med Ctr, Dept Neurosurg, Nashville, TN USA.
RP Adogwa, O (通讯作者)，Duke Univ, Med Ctr, Div Neurosurg, Durham, NC 27710 USA.
EM owoicho.adogwa@gmail.com
CR Adogwa O, 2011, J SPINAL DISORD TECH, V24, P479, DOI 10.1097/BSD.0b013e3182055cac
   Andreshak TG, 1997, J SPINAL DISORD, V10, P376
   Djurasovic M, 2008, SPINE, V33, P1789, DOI 10.1097/BRS.0b013e31817b8f6f
   Elgafy H, 2012, Am J Orthop (Belle Mead NJ), V41, pE46
   Fairbank J C, 1980, Physiotherapy, V66, P271
   Fairbank JCT, 2000, SPINE, V25, P2940, DOI 10.1097/00007632-200011150-00017
   Gallagher EJ, 2001, ANN EMERG MED, V38, P633, DOI 10.1067/mem.2001.118863
   Gaudelli Cinzia, 2012, Evid Based Spine Care J, V3, P11, DOI 10.1055/s-0031-1298613
   Hagg O, 2003, EUR SPINE J, V12, P12, DOI 10.1007/s00586-002-0464-0
   Hellsing AL, 2000, SPINE, V25, P3080, DOI 10.1097/00007632-200012010-00016
   Kalanithi PA, 2012, SPINE, V37, P982, DOI 10.1097/BRS.0b013e31823bbeef
   Knutsson B, 2013, SPINE, V38, P435, DOI 10.1097/BRS.0b013e318270b243
   Lau D, 2013, J CLIN NEUROSCI, V20, P80, DOI 10.1016/j.jocn.2012.07.004
   Leboeuf-Yde C, 1999, SPINE, V24, P779, DOI 10.1097/00007632-199904150-00009
   Melissas J, 2005, OBES SURG, V15, P378, DOI 10.1381/0960892053576703
   Meredith DS, 2010, SPINE J, V10, P575, DOI 10.1016/j.spinee.2010.02.021
   Ogden Cynthia L, 2012, NCHS Data Brief, P1
   Olsen MA, 2003, J NEUROSURG, V98, P149, DOI 10.3171/spi.2003.98.2.0149
   Park Y, 2011, SPINE J, V11, P919, DOI 10.1016/j.spinee.2011.07.029
   Parker SL, 2014, WORLD NEUROSURG, V82, P230, DOI 10.1016/j.wneu.2013.01.041
   Patel N, 2007, J NEUROSURG-SPINE, V6, P291, DOI 10.3171/spi.2007.6.4.1
   Resnick DK, 2005, J NEUROSURG-SPINE, V2, P716, DOI 10.3171/spi.2005.2.6.0716
   Resnick DK, 2005, J NEUROSURG-SPINE, V2, P725, DOI 10.3171/spi.2005.2.6.0725
   Resnick DK, 2005, J NEUROSURG-SPINE, V2, P733, DOI 10.3171/spi.2005.2.6.0733
   Resnick DK, 2005, J NEUROSURG-SPINE, V2, P639, DOI 10.3171/spi.2005.2.6.0639
   Resnick DK, 2005, J NEUROSURG-SPINE, V2, P637, DOI 10.3171/spi.2005.2.6.0637
   Rihn JA, 2012, SPINE, V37, P1933, DOI 10.1097/BRS.0b013e31825e21b2
   Rodriguez-Vela J, 2013, EUR SPINE J, V22, P2857, DOI 10.1007/s00586-013-2853-y
   Rouben D, 2011, J SPINAL DISORD TECH, V24, P288, DOI 10.1097/BSD.0b013e3181f9a60a
   Senker W, 2011, EUR SPINE J, V20, P1182, DOI 10.1007/s00586-011-1689-6
   Urquhart DM, 2014, CLIMACTERIC, V17, P87, DOI 10.3109/13697137.2013.794778
   Vaidya R, 2009, SPINE, V34, P495, DOI 10.1097/BRS.0b013e318198c5f2
   Vismara L, 2012, MANUAL THER, V17, P451, DOI 10.1016/j.math.2012.05.002
   Walid M Sami, 2011, Ger Med Sci, V9, pDoc05, DOI 10.3205/000128
   Walid MS, 2011, J NEUROSURG-SPINE, V14, P318, DOI 10.3171/2010.11.SPINE10139
   Wimmer C, 1998, J SPINAL DISORD, V11, P124
NR 36
TC 33
Z9 38
U1 0
U2 11
PU ELSEVIER SCIENCE INC
PI NEW YORK
PA STE 800, 230 PARK AVE, NEW YORK, NY 10169 USA
SN 1878-8750
EI 1878-8769
J9 WORLD NEUROSURG
JI World Neurosurg.
PD MAY
PY 2015
VL 83
IS 5
BP 860
EP 866
DI 10.1016/j.wneu.2014.12.034
PG 7
WC Clinical Neurology; Surgery
WE Science Citation Index Expanded (SCI-EXPANDED)
SC Neurosciences & Neurology; Surgery
GA CI2FS
UT WOS:000354561500043
PM 25535070
DA 2022-11-02
ER

PT J
AU Orpen, NM
   Corner, JA
   Shetty, RR
   Marshall, R
AF Orpen, N. M.
   Corner, J. A.
   Shetty, R. R.
   Marshall, R.
TI Micro-decompression for lumbar spinal stenosis THE EARLY OUTCOME USING A
   MODIFIED SURGICAL TECHNIQUE
SO JOURNAL OF BONE AND JOINT SURGERY-BRITISH VOLUME
LA English
DT Article
ID UNILATERAL LAMINOTOMY; BILATERAL DECOMPRESSION; CANAL STENOSIS;
   SPONDYLOLISTHESIS; LAMINECTOMY; FUSION
AB We describe a modified technique of micro-decompression of the lumbar spine involving the use of an operating microscope, a malleable retractor and a high-speed burr, which allows decompression to be performed on both sides of the spine through a unilateral, hemilaminectomy approach. The first 100 patients to be treated with this technique have been evaluated prospectively using a visual analogue score for sciatica and back pain, the MacNab criteria for patient satisfaction, and functional assessment with the Oswestry Disability Index.
   After a period of follow-up from 12 months to six years and four months, sciatica had improved in 90 patients and back pain in 84 patients. Their result was graded as good or excellent by 82 patients according to the MacNab criteria, and 75 patients had subjective improvement in their walking distance. Late instability developed in four patients.
   Lumbar micro-decompression has proved to be safe, with few complications. Postoperative instability requiring fusion was uncommon, and less than using traditional approaches in published series.
C1 [Corner, J. A.; Marshall, R.] Royal Berkshire Hosp, Dept Orthopaed Surg, Reading RG1 5AN, Berks, England.
RP Orpen, NM (通讯作者)，Great Western Hosp, Marlborough Rd, Swindon SN3 6BB, Wilts, England.
EM neilorpen@aol.com
CR Amundsen T, 2000, SPINE, V25, P1424, DOI 10.1097/00007632-200006010-00016
   Baker D, 1989, BACK PAIN NEW APPROA, P174
   BENZ RJ, 2001, MASTERCASES SPINE SU, P163
   Fischgrund JS, 2004, SPINE, V29, P173, DOI 10.1097/01.BRS.0000111142.76601.1A
   HERKOWITZ HN, 1991, J BONE JOINT SURG AM, V73A, P802, DOI 10.2106/00004623-199173060-00002
   HW Meyerding, 1932, SURG GYNECOL OBSTET, V54, P371
   Jonsson B, 1997, SPINE, V22, P2938, DOI 10.1097/00007632-199712150-00017
   Katirji M. B., 1988, NEUROLOGY, V38, P1663
   KATZ JN, 1995, SPINE, V20, P1155, DOI 10.1097/00007632-199505150-00008
   Kleeman TJ, 2000, SPINE, V25, P865, DOI 10.1097/00007632-200004010-00016
   Kornblum MB, 2004, SPINE, V29, P726, DOI 10.1097/01.BRS.0000119398.22620.92
   Macnab I, 1973, Clin Neurosurg, V20, P193
   MARDJETKO SM, 1994, SPINE, V19, pS2256, DOI 10.1097/00007632-199410151-00002
   Mayer HM, 2003, ORTHOPADE, V32, P889, DOI 10.1007/s00132-003-0536-9
   McCulloch JA, 1998, ESSENTIALS SPINAL MI, P453
   POLETTI CE, 1995, NEUROSURGERY, V37, P343, DOI 10.1227/00006123-199508000-00025
   Pratt RK, 2002, SPINE, V27, P84, DOI 10.1097/00007632-200201010-00020
   Sengupta DK, 2005, SPINE, V30, pS71, DOI 10.1097/01.brs.0000155579.88537.8e
   Spetzger U, 1997, ACTA NEUROCHIR, V139, P392, DOI 10.1007/BF01808872
   Spetzger U, 1997, ACTA NEUROCHIR, V139, P397, DOI 10.1007/BF01808874
   Truumees E, 2001, Instr Course Lect, V50, P153
   TURNER JA, 1992, SPINE, V17, P1, DOI 10.1097/00007632-199201000-00001
   Weiner BK, 1999, SPINE, V24, P2268, DOI 10.1097/00007632-199911010-00016
   YOUNG S, 1988, NEUROSURGERY, V23, P628, DOI 10.1227/00006123-198811000-00014
   OFFICE NATL STAT UK
NR 25
TC 17
Z9 24
U1 0
U2 2
PU BRITISH EDITORIAL SOC BONE JOINT SURGERY
PI LONDON
PA 22 BUCKINGHAM STREET, LONDON WC2N 6ET, ENGLAND
SN 0301-620X
EI 2044-5377
J9 J BONE JOINT SURG BR
JI J. Bone Joint Surg.-Br. Vol.
PD APR
PY 2010
VL 92B
IS 4
BP 550
EP 554
DI 10.1302/0301-620X.92B4.22050
PG 5
WC Orthopedics; Surgery
WE Science Citation Index Expanded (SCI-EXPANDED)
SC Orthopedics; Surgery
GA 577AM
UT WOS:000276192000015
PM 20357333
DA 2022-11-02
ER

PT J
AU Breton, Y
   Lebhar, J
   Bourgoin, A
   Kriegel, P
   Chatellier, P
   Ropars, M
AF Breton, Yann
   Lebhar, Jonathan
   Bourgoin, Antoine
   Kriegel, Pierre
   Chatellier, Patrick
   Ropars, Mickael
TI Morbidity and clinicoradiological outcomes of anterior lumbar
   arthrodesis using tantalum intervertebral implants
SO ORTHOPAEDICS & TRAUMATOLOGY-SURGERY & RESEARCH
LA English
DT Article
DE Arthrodesis; Anterior Lumbar Interbody Fusion (ALIF); Tantalum;
   Trabecular metal (TM)
ID COMPUTED-TOMOGRAPHY SCANS; STAND-ALONE ALIF; INTERBODY FUSION;
   COMPLICATIONS; CAGES; SUBSIDENCE
AB Purpose: The objective of this study was to assess the morbidity of Anterior Lumbar Interbody Fusion (ALIF) using an intervertebral tantalum implant. Tantulum is an extremely porous metallic material which possesses properties of osseointegration, osteoinduction and osteoconduction while offering superior primary stability, compared to other materials more commonly used (polyether ether ketone or PEEK, titanium). Perioperative morbidity, short-term functional outcomes (2 years) and radiographic impaction of implants were also analysed.
   Methods: This retrospective monocentric study involved 94 patients operated on between 2014 and 2017 for degenerative disc disease (75%), degenerative spondylolisthesis (3%) or isthmic lytic spondylolisthesis (22%). Sixty-five patients (69%) had isolated ("stand-alone") ALIF procedures, 24 (26%) with associated anterior osteosynthesis and 5 (5%) with associated posterior osteosynthesis. A Kaplan-Meier survival curve was established with surgical revision listed as the main criterion for failure. Perioperative complications were identified. The clinical evaluation at the last follow-up used a Visual Analogue Scale for radicular pain (VAS-R), for lumbar pain (VAS-L) and the Oswestry Disability Index (ODI) score. The impactions, assessed on x-rays, were divided into 2 groups according to severity in order to establish risk factors (RF).
   Results: The primary objective showed a 2-year survival rate of 94% (95% CI [0.88; 0.99]). Two patients had early surgical revision for impaction and 4 patients had late surgical revision for pseudarthrosis. The rate of perioperative complications was 8.5%, mostly due to vascular causes. At the average follow-up of 33 months (24-59), the clinical results were significantly improved and the impaction rate was 36% in the immediate postoperative period (IPO) and 47% at one year.
   Conclusion: ALIF using an intervertebral tantalum implant is a reliable, reproducible and low morbidity technique. However, it is accompanied by a significant rate of immediate and secondary impaction but without any resounding influence on short-term clinical outcomes. (C) 2021 Elsevier Masson SAS. All rights reserved.
C1 [Breton, Yann; Bourgoin, Antoine; Kriegel, Pierre; Chatellier, Patrick; Ropars, Mickael] Pontchaillou Univ Hosp, Orthoped & Trauma Dept, 2 Rue Henri Guilloux, F-35000 Rennes, France.
   [Lebhar, Jonathan] ILO Rachis Inst Locomoteur Ouest, 7 Blvd Boutiere, F-35760 St Gregoire, France.
RP Ropars, M (通讯作者)，Pontchaillou Univ Hosp, Orthoped & Trauma Dept, 2 Rue Henri Guilloux, F-35000 Rennes, France.
EM mickael.ropars@chu-rennes.fr
OI breton, yann/0000-0001-9449-9866; Bourgoin, Antoine/0000-0001-5853-7159
CR Allain J, 2014, EUR SPINE J, V23, P2136, DOI 10.1007/s00586-014-3364-1
   Balla VK, 2010, ACTA BIOMATER, V6, P3349, DOI 10.1016/j.actbio.2010.01.046
   Beutler William J, 2003, Spine J, V3, P289, DOI 10.1016/S1529-9430(03)00061-5
   Bobyn JD, 1999, J BONE JOINT SURG BR, V81B, P907, DOI 10.1302/0301-620X.81B5.9283
   Bolstad K, 2018, ACTA RADIOL, V59, P1110, DOI 10.1177/0284185117751278
   Carreon LY, 2008, SPINE J, V8, P998, DOI 10.1016/j.spinee.2007.12.004
   Cheung KMC, 2003, SPINE, V28, P1385, DOI 10.1097/00007632-200307010-00007
   Cho JY, 2019, WORLD NEUROSURG, V129, pE286, DOI 10.1016/j.wneu.2019.05.130
   Choi JY, 2006, EUR SPINE J, V15, P16, DOI 10.1007/s00586-004-0817-y
   Fogel GR, 2008, SPINE J, V8, P570, DOI 10.1016/j.spinee.2007.03.013
   Hanc Marko, 2016, Eur J Orthop Surg Traumatol, V26, P1, DOI 10.1007/s00590-015-1654-x
   Howard JL, 2011, J BONE JOINT SURG AM, V93A, P478, DOI [10.2106/JBJS.I.01322, 10.2106/JBJS.l.01322]
   Huang DG, 2017, CLIN NEUROL NEUROSUR, V162, P95, DOI 10.1016/j.clineuro.2017.10.002
   Karageorgiou V, 2005, BIOMATERIALS, V26, P5474, DOI 10.1016/j.biomaterials.2005.02.002
   Lebhar J, 2020, ORTHOP TRAUMATOL-SUR, V106, P269, DOI 10.1016/j.otsr.2019.10.028
   Lebhar J, 2020, ORTHOP TRAUMATOL-SUR, V106, P285, DOI 10.1016/j.otsr.2019.11.018
   Lee JH, 2011, SPINE J, V11, P647, DOI 10.1016/j.spinee.2011.04.029
   Li JF, 2010, SPINE, V35, pE1564, DOI 10.1097/BRS.0b013e3181ef5c14
   Mobbs Ralph J, 2015, J Spine Surg, V1, P2, DOI 10.3978/j.issn.2414-469X.2015.10.05
   Norotte G, 2018, CLIN NEUROL NEUROSUR, V168, P24, DOI 10.1016/j.clineuro.2018.01.037
   Phan K, 2018, WORLD NEUROSURG, V110, pE998, DOI 10.1016/j.wneu.2017.11.157
   Phan K, 2017, WORLD NEUROSURG, V107, P334, DOI 10.1016/j.wneu.2017.08.014
   Rao Prashanth J, 2017, J Spine Surg, V3, P168, DOI 10.21037/jss.2017.05.03
   Sasso RC, 2005, SPINE, V30, P670, DOI 10.1097/01.brs.0000155423.18218.75
   Shah RR, 2003, EUR SPINE J, V12, P378, DOI 10.1007/s00586-002-0517-4
   Strube P, 2012, J SPINAL DISORD TECH, V25, P362, DOI 10.1097/BSD.0b013e3182263d91
   Van de Kelft E, 2015, EUR SPINE J, V24, P2597, DOI 10.1007/s00586-015-4229-y
   Zhou ZY, 2015, SPINE, V40, P1471, DOI 10.1097/BRS.0000000000001068
NR 28
TC 0
Z9 0
U1 0
U2 1
PU ELSEVIER MASSON, CORP OFF
PI PARIS
PA 65 CAMILLE DESMOULINS CS50083 ISSY-LES-MOULINEAUX, 92442 PARIS, FRANCE
SN 1877-0568
J9 ORTHOP TRAUMATOL-SUR
JI Orthop. Traumatol.-Surg. Res.
PD NOV
PY 2021
VL 107
IS 7
AR 103030
DI 10.1016/j.otsr.2021.103030
EA OCT 2021
PG 5
WC Orthopedics; Surgery
WE Science Citation Index Expanded (SCI-EXPANDED)
SC Orthopedics; Surgery
GA YV6IY
UT WOS:000752831200022
PM 34343698
DA 2022-11-02
ER

PT J
AU Thomas, K
   Faris, P
   McIntosh, G
   Manners, S
   Abraham, E
   Bailey, CS
   Paquet, J
   Cadotte, D
   Jacobs, WB
   Rampersaud, YR
   Manson, NA
   Hall, H
   Fisher, CG
AF Thomas, Kenneth
   Faris, Peter
   McIntosh, Greg
   Manners, Simon
   Abraham, Edward
   Bailey, Christopher S.
   Paquet, Jerome
   Cadotte, David
   Jacobs, W. Bradley
   Rampersaud, Y. Raja
   Manson, Neil A.
   Hall, Hamilton
   Fisher, Charles G.
TI Decompression alone vs. decompression plus fusion for claudication
   secondary to lumbar spinal stenosis
SO SPINE JOURNAL
LA English
DT Article
DE Decompression; Degenerative stenosis; Fusion; Neurogenic claudication;
   Patient-reported outcome; Surgery; Treatment
ID LOW-BACK-PAIN; REVISION SURGERY
AB BACKGROUND: Degenerative lumbar spinal stenosis is a common condition, predominantly affecting middle-aged and elderly people. This study focused on patients with neurogenic claudication secondary to lumbar stenosis without spondylolisthesis or deformity.
   PURPOSE: To determine whether the addition of fusion to decompression resulted in improved clinical outcomes at 3, 12, and 24 months postsurgery.
   STUDY DESIGN/SETTING: The Canadian Spine Outcomes and Research Network (CSORN) prospective database that includes pre- and postoperative data from tertiary care hospitals.
   PATIENT SAMPLE: The CSORN database was queried for consecutive spine surgery cases of degenerative lumbar stenosis receiving surgical decompression for neurogenic claudication or radiculopathy. Neurogenic claudication patients with baseline and 2-year follow-up data, from four sites, formed the study sample (n=306). The sample was categorized into two groups: (1) those that had decompression alone, and (2) those that underwent decompression plus fusion.
   OUTCOME MEASURES: Change in modified Oswestry Disability Index (ODI), numerical rating scale for back/leg pain, the EuroQol EQ5D, the SF-12 physical, and mental component scores. The primary outcome measure was the ODI at 2 years postoperative.
   METHODS: We conducted a multicenter, ambispective review of consecutive spine surgery patients enrolled between October 2012 and January 2018.
   RESULTS: Baseline characteristics were comparable between groups except for female sex and multilevel pathology (both with greater proportion in the decompression plus fusion group). The decompression plus fusion group had clinically meaningfully more operative time, blood loss, rate of perioperative complication, and length of hospital stay (p<.05). These differences were preserved following adjustment for baseline differences between the groups.
   Both decompression and decompression plus fusion had a large clinically meaningful impact on generic and disease-specific patient-reported outcome measures within 3 months of surgery which was maintained out to 24-month follow-up. At any follow-up time point, there was no statistical evidence of a difference in these effects favoring decompression plus fusion over decompression alone.
   CONCLUSIONS: The addition of fusion to decompression did not result in improved outcomes at 3-, 12-, or 24-month follow-up. The addition of fusion to decompression provides no advantage to decompression alone for the treatment of patients with neurogenic claudication secondary to lumbar stenosis without spondylolisthesis or deformity. (C) 2019 Elsevier Inc. All rights reserved.
C1 [Thomas, Kenneth; Faris, Peter; Cadotte, David; Jacobs, W. Bradley] Univ Calgary, Foothills Med Ctr, 1403 29th ST NW, Calgary, AB T2N 2T9, Canada.
   [McIntosh, Greg] Canadian Spine Outcomes & Res Network, 10 Armstrong Cres POB 1053, Markdale, ON N0C 1H0, Canada.
   [Manners, Simon] Middlemore Hosp Orthopaed Dept, 100 Hosp Rd, Auckland 2025, New Zealand.
   [Abraham, Edward; Manson, Neil A.] Dalhousie Univ, Halifax, NS B3H 4R2, Canada.
   [Abraham, Edward; Manson, Neil A.] Canada East Spine Ctr, 555 Somerset St,Suite 200, St John, NB E2K 4X2, Canada.
   [Bailey, Christopher S.] Victoria Hosp, London Hlth Sci Ctr, 800 Commissioners Rd E,E1-317, London, ON N6A 5W9, Canada.
   [Bailey, Christopher S.] Western Univ, Schulich Sch Med, London, ON, Canada.
   [Paquet, Jerome] Univ Laval, CHU Quebec, Dept Surg, Div Neurosurg, 1401 18e Rue, Quebec City, PQ G1J 1Z4, Canada.
   [Rampersaud, Y. Raja] Toronto Western Hosp, 399 Bathurst St,East Wing 1-441, Toronto, ON M5T 2S8, Canada.
   [Rampersaud, Y. Raja; Hall, Hamilton] Univ Toronto, 494851 Traverston Rd, Markdale, ON N0C 1H0, Canada.
   [Rampersaud, Y. Raja] Univ Hlth Network, Toronto, ON, Canada.
   [Rampersaud, Y. Raja] Krembil Res Inst, Arthrit Program, Toronto, ON, Canada.
   [Fisher, Charles G.] Univ British Columbia, Vancouver Gen Hosp, Blusson Spinal Cord Ctr, 6th Floor,818 West 10th Ave, Vancouver, BC V5Z 1M9, Canada.
RP McIntosh, G (通讯作者)，Canadian Spine Outcomes & Res Network, 10 Armstrong Cres POB 1053, Markdale, ON N0C 1H0, Canada.
EM gmcintosh@spinecanada.ca
RI Faris, Peter/AAJ-3436-2020; Bailey, Chris S/L-7522-2015
OI Faris, Peter/0000-0001-5208-817X; Bailey, Chris S/0000-0001-5508-8415
CR Brooks R, 1996, HEALTH POLICY, V37, P53, DOI 10.1016/0168-8510(96)00822-6
   Carragee EJ, 2010, JAMA-J AM MED ASSOC, V303, P1309, DOI 10.1001/jama.2010.402
   Cavusoglu H, 2007, TURK NEUROSURG, V17, P100
   Chen PGC, 2016, SPINE, V41, P910, DOI 10.1097/BRS.0000000000001392
   Deyo RA, 2011, J BONE JOINT SURG AM, V93A, P1979, DOI 10.2106/JBJS.J.01292
   Forsth P, 2013, BONE JOINT J, V95B, P960, DOI 10.1302/0301-620X.95B7.30776
   Forsth P, 2016, NEW ENGL J MED, V374, P1413, DOI 10.1056/NEJMoa1513721
   Fox M W, 1997, Neurosurg Focus, V3, pe4
   Fritz JM, 2001, PHYS THER, V81, P776, DOI 10.1093/ptj/81.2.776
   Gelalis ID, 2006, INT ORTHOP, V30, P59, DOI 10.1007/s00264-005-0030-6
   Gibson JNA, 2005, SPINE, V30, P2312, DOI 10.1097/01.brs.0000182315.88558.9c
   Haefeli M, 2006, EUR SPINE J, V15, pS17, DOI 10.1007/s00586-005-1044-x
   Jansson KA, 2003, EUR SPINE J, V12, P535, DOI 10.1007/s00586-003-0544-9
   Kim CH, 2013, SPINE J, V13, P1230, DOI 10.1016/j.spinee.2013.06.069
   Lee CH, 2013, NEUROL MED-CHIR, V53, P870, DOI 10.2176/nmc.oa2012-0415
   Machado GC, 2016, COCHRANE DB SYST REV, V11, pCD012421, DOI DOI 10.1002/14651858
   Machado GC, 2015, PLOS ONE, V10, DOI 10.1371/journal.pone.0122800
   Nemani VM, 2014, SPINE, V39, pE326, DOI 10.1097/BRS.0000000000000141
   Omidi-Kashani F, 2014, ASIAN SPINE J, V8, P521, DOI 10.4184/asj.2014.8.4.521
   Seong YJ, 2011, ASIAN SPINE J, V5, P100, DOI 10.4184/asj.2011.5.2.100
   Shaw JW, 2005, MED CARE, V43, P203, DOI 10.1097/00005650-200503000-00003
   Sobottke R, 2012, EUR SPINE J, V21, P411, DOI 10.1007/s00586-011-2016-y
   Tsutsui S, 2013, EUR SPINE J, V22, P2010, DOI 10.1007/s00586-013-2786-5
   Tye EY, 2017, SPINE, V42, P1017, DOI 10.1097/BRS.0000000000001970
   Ware JE, 1996, MED CARE, V34, P220, DOI 10.1097/00005650-199603000-00003
   Wu Ai-Min, 2016, J Evid Based Med, V9, P166, DOI 10.1111/jebm.12215
   Yavin D, 2017, NEUROSURGERY, V80, P701, DOI 10.1093/neuros/nyw162
NR 27
TC 16
Z9 16
U1 1
U2 7
PU ELSEVIER SCIENCE INC
PI NEW YORK
PA STE 800, 230 PARK AVE, NEW YORK, NY 10169 USA
SN 1529-9430
EI 1878-1632
J9 SPINE J
JI Spine Journal
PD OCT
PY 2019
VL 19
IS 10
BP 1633
EP 1639
DI 10.1016/j.spinee.2019.06.003
PG 7
WC Clinical Neurology; Orthopedics
WE Science Citation Index Expanded (SCI-EXPANDED)
SC Neurosciences & Neurology; Orthopedics
GA JA4SY
UT WOS:000487825300006
PM 31195133
DA 2022-11-02
ER

PT J
AU De Luigi, AJ
AF De Luigi, Arthur Jason
TI Low Back Pain in the Adolescent Athlete
SO PHYSICAL MEDICINE AND REHABILITATION CLINICS OF NORTH AMERICA
LA English
DT Article
DE Low back pain; Adolescents; Athletes; Spinal injuries
ID EMISSION COMPUTERIZED-TOMOGRAPHY; COLLEGE FOOTBALL PLAYERS; LUMBAR
   SPINE; PARS INTERARTICULARIS; HIGH-SCHOOL; FOLLOW-UP; RADIOGRAPHIC
   ABNORMALITIES; SYMPTOMATIC SPONDYLOLYSIS; SPORTS PARTICIPATION;
   THORACOLUMBAR SPINE
AB Clinicians must have knowledge of the growth and development of the adolescent spine and the subsequent injury patterns and other spinal conditions common in the adolescent athlete. The management and treatment of spinal injuries in adolescent athletes require a coordinated effort between the clinician, patients, parents/guardians, coaches, therapists, and athletic trainers. Treatment should not only help alleviate the current symptoms but also address flexibility and muscle imbalances to prevent future injuries by recognizing and addressing risk factors. Return to sport should be a gradual process once the pain has resolved and the athlete has regained full strength.
C1 Georgetown Univ, Sch Med, Dept Rehabil Med, Washington, DC 20007 USA.
RP De Luigi, AJ (通讯作者)，Georgetown Univ, Sch Med, Dept Rehabil Med, 3800 Reservoir Rd, Washington, DC 20007 USA.
EM Arthur.J.Deluigi@Medstar.net
CR Ala-Kokko L, 2002, ANN MED, V34, P42, DOI 10.1080/078538902317338634
   Anderson K, 2000, J PEDIATR ORTHOPED, V20, P28, DOI 10.1097/00004694-200001000-00007
   Anderson SJ, 1991, PHYS MED REH CLIN N, V2, P157
   Auvinen J, 2008, SCAND J MED SCI SPOR, V18, P188, DOI 10.1111/j.1600-0838.2007.00672.x
   AXELSSON P, 1992, SPINE, V17, P678, DOI 10.1097/00007632-199206000-00007
   BELLAH RD, 1991, RADIOLOGY, V180, P509, DOI 10.1148/radiology.180.2.1829845
   Bennett DL, 2006, SKELETAL RADIOL, V35, P503, DOI 10.1007/s00256-006-0083-7
   BLANDA J, 1993, J SPINAL DISORD, V6, P406, DOI 10.1097/00002517-199306050-00007
   BODNER RJ, 1988, SPINE, V13, P1155, DOI 10.1097/00007632-198810000-00018
   Bono CM, 2004, J BONE JOINT SURG AM, V86A, P382, DOI 10.2106/00004623-200402000-00027
   BROWN TD, 2001, SPORTS MED SPECIFIC, P31
   Burton AK, 1996, SPINE, V21, P2323, DOI 10.1097/00007632-199610150-00004
   Calmels P, 1996, REV RHUM, V63, P285
   Campbell RSD, 2005, SKELETAL RADIOL, V34, P63, DOI 10.1007/s00256-004-0878-3
   Clark P, 2001, CAN J SURG, V44, P337
   COLLIER BD, 1985, RADIOLOGY, V154, P207, DOI 10.1148/radiology.154.1.3155479
   COMMANDRE FA, 1988, J SPORT MED PHYS FIT, V28, P11
   Congeni J, 1997, AM J SPORT MED, V25, P248, DOI 10.1177/036354659702500220
   CYRON BM, 1978, J BONE JOINT SURG BR, V60, P234, DOI 10.1302/0301-620X.60B2.659472
   d'Hemecourt PA, 2000, CLIN SPORT MED, V19, P663, DOI 10.1016/S0278-5919(05)70231-3
   d'Hemecourt PA, 2002, ORTHOPEDICS, V25, P653
   De Luigi AJ, 2011, PHYS MED REH CLIN N, V22, P7, DOI 10.1016/j.pmr.2010.10.003
   Dodge TL, 2006, J ADOLESCENT HEALTH, V39, P367, DOI 10.1016/j.jadohealth.2005.12.025
   El Rassi G, 2005, AM J SPORT MED, V33, P1688, DOI 10.1177/0363546505275645
   ELLIOTT S, 1988, CLIN RADIOL, V39, P269, DOI 10.1016/S0009-9260(88)80528-2
   Ferguson RL, 2006, ROTHMAN SIMEONE SPIN, P603
   Fortin J D, 1997, Am J Orthop (Belle Mead NJ), V26, P477
   FREDRICKSON BE, 1984, J BONE JOINT SURG AM, V66A, P699, DOI 10.2106/00004623-198466050-00008
   Fujii K, 2004, J BONE JOINT SURG BR, V86B, P225, DOI 10.1302/0301-620X.86B2.14339
   George SZ, 2002, CLIN SPORT MED, V21, P105, DOI 10.1016/S0278-5919(03)00060-7
   GERBINO PG, 1995, CLIN SPORT MED, V14, P571
   GOLDSTEIN JD, 1991, AM J SPORT MED, V19, P463, DOI 10.1177/036354659101900507
   Gregory PL, 2004, BRIT J SPORT MED, V38, P737, DOI 10.1136/bjsm.2003.008110
   Gregory PL, 2005, CLIN J SPORT MED, V15, P79, DOI 10.1097/01.jsm.0000152710.82225.3d
   Gregory PL, 2004, EUR SPINE J, V13, P503, DOI 10.1007/s00586-004-0696-2
   Harreby M, 1999, EUR SPINE J, V8, P444, DOI 10.1007/s005860050203
   Harvey CJ, 1998, CLIN RADIOL, V53, P723, DOI 10.1016/S0009-9260(98)80313-9
   Herring SA, 1998, FUNCTIONAL REHABILIT, P1
   Hestbaek L, 2006, SPINE, V31, P468, DOI 10.1097/01.brs.0000199958.04073.d9
   Hickey GJ, 1997, MED SCI SPORT EXER, V29, P1567, DOI 10.1097/00005768-199712000-00004
   Hollingworth P, 1996, BRIT J RHEUMATOL, V35, P1022
   Hoppenfeld S, 1976, PHYS EXAMINATION SPI, P237
   Hosalkar H, 2003, BIOMECHANICS, V10, P51
   Hosea TM, 1996, CLIN SPORT MED, V15, P37
   Hutchinson MR, 1999, MED SCI SPORT EXER, V31, P1686, DOI 10.1097/00005768-199911000-00027
   HW Meyerding, 1932, SURG GYNECOL OBSTET, V54, P371
   Itoh K, 1996, NUCL MED COMMUN, V17, P389, DOI 10.1097/00006231-199605000-00007
   Iwamoto J, 2005, SCAND J MED SCI SPOR, V15, P163, DOI 10.1111/j.1600-0838.2004.00414.x
   Iwamoto J, 2004, SCAND J MED SCI SPOR, V14, P346, DOI 10.1111/j.1600-0838.2004.00379.x
   Iwamoto J, 2004, AM J SPORT MED, V32, P781, DOI 10.1177/0363546503261721
   JACKSON DW, 1981, AM J SPORT MED, V9, P304, DOI 10.1177/036354658100900504
   Karol LA, 2006, ROTHMAN SIMEONE SPIN, P493
   King HA, 1999, ORTHOP CLIN N AM, V30, P467, DOI 10.1016/S0030-5898(05)70099-7
   Kjaer P, 2005, SPINE, V30, P1173, DOI 10.1097/01.brs.0000162396.97739.76
   Kjaer P, 2005, SPINE, V30, P798, DOI 10.1097/01.brs.0000157424.72598.ec
   Kolt GS, 1999, BRIT J SPORT MED, V33, P312, DOI 10.1136/bjsm.33.5.312
   Kovacs FM, 2003, PAIN, V103, P259, DOI 10.1016/S0304-3959(02)00454-2
   Kraft DE, 2002, PEDIATR CLIN N AM, V49, P643, DOI 10.1016/S0031-3955(02)00007-X
   Kujala UM, 1996, MED SCI SPORT EXER, V28, P165, DOI 10.1097/00005768-199602000-00002
   Kumar R, 2007, CHILD NERV SYST, V23, P1295, DOI 10.1007/s00381-007-0370-1
   LOWE J, 1984, SPINE, V9, P653, DOI 10.1097/00007632-198409000-00019
   Lundin O, 2001, SCAND J MED SCI SPOR, V11, P103, DOI 10.1034/j.1600-0838.2001.011002103.x
   LUSINS JO, 1994, SPINE, V19, P608, DOI 10.1097/00007632-199403000-00018
   Malina R., 2002, PEDIATR SPORTS MED P, P39
   Masci L, 2006, BRIT J SPORT MED, V40, P940, DOI 10.1136/bjsm.2006.030023
   Mason DE, 1999, PEDIATR ANN, V28, P727, DOI 10.3928/0090-4481-19991201-07
   McBeth J, 2007, BEST PRACT RES CL RH, V21, P403, DOI 10.1016/j.berh.2007.03.003
   MCCARROLL JR, 1986, AM J SPORT MED, V14, P404, DOI 10.1177/036354658601400513
   McTimoney C A Michelle, 2003, Curr Sports Med Rep, V2, P41
   MICHELI LJ, 1995, ARCH PEDIAT ADOL MED, V149, P15, DOI 10.1001/archpedi.1995.02170130017004
   Miller SF, 2004, AM J SPORT MED, V32, P928, DOI 10.1177/0363546503262194
   Mogensen AM, 2007, SCAND J MED SCI SPOR, V17, P680, DOI 10.1111/j.1600-0838.2006.00608.x
   Muschik M, 1996, J PEDIATR ORTHOPED, V16, P364, DOI 10.1097/01241398-199605000-00014
   Purcell L, 2009, SPORTS HEALTH, V1, P212, DOI 10.1177/1941738109334212
   RABY N, 1993, CLIN RADIOL, V48, P97, DOI 10.1016/S0009-9260(05)81080-3
   ROCHE MB, 1951, ANAT REC, V109, P233, DOI 10.1002/ar.1091090207
   Rossi F., 2001, RADIOGRAPHY, V7, P37, DOI DOI 10.1053/RADI.2000.0299
   Ruiz-Cotorro A, 2006, BRIT J SPORT MED, V40, P441, DOI 10.1136/bjsm.2005.023960
   SALMINEN JJ, 1995, SPINE, V20, P2101, DOI 10.1097/00007632-199510000-00006
   SEMON RL, 1981, SPINE, V6, P172, DOI 10.1097/00007632-198103000-00012
   Shah SW, 2006, ROTHMANSIMEON SPINE, P565
   Simon LM, 2002, PEDIAT SPORTS MED PR, P306
   Soler T, 2000, AM J SPORT MED, V28, P57, DOI 10.1177/03635465000280012101
   Sponseller PD, 1996, AM FAM PHYSICIAN, V54, P1933
   Standaert C. J., 2003, LOW BACK PAIN HDB, P385
   Standaert CJ, 2008, PHYS MED REH CLIN N, V19, P287, DOI 10.1016/j.pmr.2008.01.002
   Standaert Christopher J, 2004, Curr Sports Med Rep, V3, P35
   Standaert CJ, 2000, BRIT J SPORT MED, V34, P415, DOI 10.1136/bjsm.34.6.415
   STEINER ME, 1985, SPINE, V10, P937, DOI 10.1097/00007632-198512000-00013
   Stretch RA, 2003, SAMJ S AFR MED J, V93, P611
   SWARD L, 1990, SPINE, V15, P124
   SWARD L, 1991, SPINE, V16, P437
   Sys J, 2001, EUR SPINE J, V10, P498, DOI 10.1007/s005860100326
   Taimela S, 1997, SPINE, V22, P1132, DOI 10.1097/00007632-199705150-00013
   Teitz CC, 2003, AM J SPORT MED, V31, P590, DOI 10.1177/03635465030310041901
   Trainor Timothy J, 2004, Curr Sports Med Rep, V3, P41
   TROUSSIER B, 1994, SCAND J REHABIL MED, V26, P143
   TSAI L, 1993, SPINE, V18, P872, DOI 10.1097/00007632-199306000-00010
   Waicus Kelly M, 2002, Curr Sports Med Rep, V1, P52
   Watkins RG, 2002, CLIN SPORT MED, V21, P147, DOI 10.1016/S0278-5919(03)00063-2
   Wedderkopp N, 2003, SPINE, V28, P2019, DOI 10.1097/01.BRS.0000083238.78155.31
   WILTSE LL, 1976, CLIN ORTHOP RELAT R, P23
   WILTSE LL, 1975, J BONE JOINT SURG AM, VA 57, P17, DOI 10.2106/00004623-197557010-00003
   Zetaruk M., 2007, ADOLESCENT ATHLETE, P109
NR 104
TC 21
Z9 22
U1 1
U2 31
PU W B SAUNDERS CO-ELSEVIER INC
PI PHILADELPHIA
PA 1600 JOHN F KENNEDY BOULEVARD, STE 1800, PHILADELPHIA, PA 19103-2899 USA
SN 1047-9651
EI 1558-1381
J9 PHYS MED REH CLIN N
JI Phys. Med. Rehabil. Clin. N. Am.
PD NOV
PY 2014
VL 25
IS 4
BP 763
EP +
DI 10.1016/j.pmr.2014.06.004
PG 28
WC Rehabilitation
WE Science Citation Index Expanded (SCI-EXPANDED)
SC Rehabilitation
GA AU3ER
UT WOS:000345495900006
PM 25442158
DA 2022-11-02
ER

PT J
AU LACK, W
   EYB, R
   LEBER, H
AF LACK, W
   EYB, R
   LEBER, H
TI THE LATERAL PROFILE OF THE LUMBAR SPINE AFTER LUMBOSACRAL SPONDYLODESIS
   - COMPARISON BETWEEN HARRINGTON RODS AND A TRANSPEDICULAR FIXATION
   SYSTEM (USIS AFTER ZIELKE)
SO ZEITSCHRIFT FUR ORTHOPADIE UND IHRE GRENZGEBIETE
LA German
DT Article
AB We compared the lateral profile of the lumbar spine after lumbosacral dorsal fusion in two groups of each 32 patients with comparable age, sex distribution and indication; one group had been fused with the use of two short Harrington rods, the other with the Universal Spinal Instrumentation System (USIS) acording to Zielke/Harms.  The sparing of motion segments using a transpedicular system is demonstrated by the average number of 1.7 fused motion segments compared to 2,2 with the Harrington rods.  The average increase of cyphosis of the fused area could be reduced with USIS from 7.3 to 3.0 degrees in spite distraction.  The greatest difference could be seen in cases of spondylolisthesis (2.0 degrees compared to 8.2) and in fusions including three segments (2.0 versus 7.0).  No significant difference in total lordosis of the lumbar spine could be evaluated and there was no influence of preoperative mobility on the grade of postoperative cyphosis.  The early results of lumbar fusion using USIS are clinically satisfying in spite of a relative high rate of rod fracture.  Measures to achieve a higher stability and diminish the rate of implant failure are discussed.
RP LACK, W (通讯作者)，UNIV VIENNA,ORTHOPAD KLIN,GARNISONGASSE 13,A-1090 VIENNA,AUSTRIA.
NR 0
TC 0
Z9 0
U1 0
U2 0
PU FERDINAND ENKE VERLAG
PI STUTTGART
PA POSTFACH 30 03 66, D-70443 STUTTGART, GERMANY
SN 0044-3220
J9 Z ORTHOP GRENZGEB
JI Z. Orthop. Grenzg.
PD JAN-FEB
PY 1991
VL 129
IS 1
BP 19
EP 24
DI 10.1055/s-2008-1040152
PG 6
WC Orthopedics
WE Science Citation Index Expanded (SCI-EXPANDED)
SC Orthopedics
GA EW804
UT WOS:A1991EW80400004
PM 1826385
DA 2022-11-02
ER

PT J
AU Zou, HJ
   Hu, Y
   Liu, JB
   Wu, J
AF Zou, Hong-jun
   Hu, Yong
   Liu, Jin-bo
   Wu, Jun
TI Percutaneous Endoscopic Transforaminal Lumbar Discectomy via Eccentric
   Trepan foraminoplasty Technology for Unilateral Stenosed Serve Root
   Canals
SO ORTHOPAEDIC SURGERY
LA English
DT Article
DE Eccentric trepan foraminoplasty technology; Lumbar spinal stenosis
   syndrome; PTED; Unilateral stenosed nerve root canals
ID LATERAL RECESS; SPONDYLOLISTHESIS; DECOMPRESSION; SURGERY
AB Objective To evaluate the clinical outcomes of percutaneous lumbar foraminoplasty for unilateral stenosed nerve root canals. Methods The article is a retrospective analysis. From May 2016 to April 2017, 32 patients with lumbar spinal stenosis syndrome (unilateral stenosed nerve root canals) were treated with percutaneous endoscopic transforaminal lumbar discectomy (PETLD). The study included 15 men and 17 women, with an average age of 53.8 +/- 15.4 years, ranging from 24 to 78 years. The indexes used for preoperative and postoperative 1 day, 3 months, and final follow up were the visual analogue scale (VAS) for lumbar and leg, the Oswestry disability index (ODI), and the modified Macnab criteria. All patients were followed up for an average 6 months after the operation. Results The average operative time was 75.82 +/- 10.58 min, the average blood loss was 15.83 +/- 3.75 mL, and the average hospital stay after surgery was 6.2 +/- 4.6 days. The VAS score (leg) decreased from 6.94 +/- 0.50 preoperatively to 1.16 +/- 0.45 at the final follow up (P < 0.05) and ODI were obviously improved, from preoperative evaluation of 80.19 +/- 5.55 to 9.44 +/- 1.16 at the final follow up (P < 0.05). However, the postoperative VAS score (lumbar) did not show an improvement, reducing from 1.78 +/- 0.49 preoperatively to 1.62 +/- 0.55 at the final follow-up (P > 0.05). According to the modified Macnab criteria, the outcome showed that the excellent and good rate was 90.6%. There were three patients with hip soreness, and nerve root symptoms were relieved. Conclusion Percutaneous endoscopic transforaminal lumbar discectomy has a satisfactory clinical effect in the treatment of lumbar spinal stenosis syndrome, especially for unilateral stenosed nerve root canals, and in decompressing the lateral recess and relieving the nerve root symptoms.
C1 [Zou, Hong-jun; Hu, Yong; Liu, Jin-bo; Wu, Jun] Soochow Univ, Affiliated Hosp 3, Dept Spinal Surg, 185 Juqian St, Changzhou 213003, Jiangsu, Peoples R China.
RP Liu, JB (通讯作者)，Soochow Univ, Affiliated Hosp 3, Dept Spinal Surg, 185 Juqian St, Changzhou 213003, Jiangsu, Peoples R China.
EM liujinbo2017@126.com
FU National Health and Family Planning Commission of Changzhou [QN201704]
   Funding Source: Medline; the Medical Scientific Research Project of
   Jiang Su Provincial Health Commission [Z2019014] Funding Source:
   Medline; Chinese Medical Association Funding Source: Medline
CR Ba ZY, 2017, INT J SURG, V46, P110, DOI 10.1016/j.ijsu.2017.08.579
   Choi G, 2008, SPINE, V33, pE508, DOI 10.1097/BRS.0b013e31817bfa1a
   Deyo RA, 2010, JAMA-J AM MED ASSOC, V303, P1259, DOI 10.1001/jama.2010.338
   Feeney R, 2016, J PAIN PALLIAT CARE, V30, P150, DOI 10.3109/15360288.2015.1134749
   Jasper GP, 2014, PAIN PHYSICIAN, V17, pE703
   Jasper GP, 2014, CLIN NEUROL NEUROSUR, V119, P84, DOI 10.1016/j.clineuro.2014.01.019
   Kambin P, 1996, J NEUROSURG, V84, P462, DOI 10.3171/jns.1996.84.3.0462
   Kitahama Y, 2013, ASIAN J ENDOSC SURG, V6, P130, DOI 10.1111/ases.12004
   Lee DY, 2008, NEUROL MED-CHIR, V48, P383, DOI 10.2176/nmc.48.383
   Lewandrowski KU, 2014, INT J SPINE SURG, V8, DOI 10.14444/1026
   Li ZZ, 2016, CLIN NEUROL NEUROSUR, V143, P90, DOI 10.1016/j.clineuro.2016.02.008
   Nellensteijn J, 2010, EUR SPINE J, V19, P879, DOI 10.1007/s00586-009-1272-6
   Osman SG, 1997, SPINE, V22, P1690, DOI 10.1097/00007632-199708010-00002
   Smorgick Y, 2013, SPINE, V38, P797, DOI 10.1097/BRS.0b013e31827db30f
   Tzaan Wen-Ching, 2007, Chang Gung Med J, V30, P226
   Weinstein JN, 2008, NEW ENGL J MED, V358, P794, DOI 10.1056/NEJMoa0707136
NR 16
TC 1
Z9 1
U1 0
U2 0
PU WILEY
PI HOBOKEN
PA 111 RIVER ST, HOBOKEN 07030-5774, NJ USA
SN 1757-7853
EI 1757-7861
J9 ORTHOP SURG
JI Orthop. Surg.
PD AUG
PY 2020
VL 12
IS 4
BP 1205
EP 1211
DI 10.1111/os.12739
PG 7
WC Orthopedics
WE Science Citation Index Expanded (SCI-EXPANDED)
SC Orthopedics
GA NF3CA
UT WOS:000563174600021
PM 32857925
OA Green Published, gold
DA 2022-11-02
ER

PT J
AU Hey, HWD
   Lau, ETC
   Lim, JL
   Choong, DAW
   Tan, CS
   Liu, GKP
   Wong, HK
AF Hey, Hwee Weng Dennis
   Lau, Eugene Tze-Chun
   Lim, Joel-Louis
   Choong, Denise Ai-Wen
   Tan, Chuen-Seng
   Liu, Gabriel Ka-Po
   Wong, Hee-Kit
TI Slump sitting X-ray of the lumbar spine is superior to the conventional
   flexion view in assessing lumbar spine instability
SO SPINE JOURNAL
LA English
DT Article
DE Dynamic; Flexion; Instability; Lumbar; Slump sitting; X-rays
ID LOW-BACK-PAIN; DEGENERATIVE SPONDYLOLISTHESIS; NONOPERATIVE TREATMENT;
   SEGMENTAL INSTABILITY; EXTENSION; MOTION; DIAGNOSIS; ROENTGENOGRAMS;
   INDIVIDUALS; RADIOGRAPHS
AB BACKGROUND CONTEXT: Flexion radiographs have been used to identify cases of spinal instability. However, current methods are not standardized and are not sufficiently sensitive or specific to identify instability.
   PURPOSE: This study aimed to introduce a new slump sitting method for performing lumbar spine flexion radiographs and comparison of the angular range of motions (ROMs) and displacements between the conventional method and this new method.
   STUDY DESIGN: This study used is a prospective study on radiological evaluation of the lumbar spine flexion ROMs and displacements using dynamic radiographs.
   PATIENT SAMPLE: Sixty patients were recruited from a single spine tertiary center.
   OUTCOME MEASURE: Angular and displacement measurements of lumbar spine flexion were carried out.
   METHOD: Participants were randomly allocated into two groups: those who did the new method first, followed by the conventional method versus those who did the conventional method first, followed by the new method. A comparison of the angular and displacement measurements of lumbar spine flexion between the conventional method and the new method was performed and tested for superiority and non-inferiority.
   RESULTS: The measurements of global lumbar angular ROM were, on average, 17.3 degrees larger (p<.0001) using the new slump sitting method compared with the conventional method. They were most significant at the levels of L3-L4, L4-L5, and L5-S1 (p<.0001, p<.0001 and p=.001, respectively). There was no significant difference between both methods when measuring lumbar displacements (p=.814).
   CONCLUSION: The new method of slump sitting dynamic radiograph was shown to be superior to the conventional method in measuring the angular ROM and non-inferior to the conventional method in the measurement of displacement. (C) 2016 Elsevier Inc. All rights reserved.
C1 [Hey, Hwee Weng Dennis; Lau, Eugene Tze-Chun; Lim, Joel-Louis; Liu, Gabriel Ka-Po; Wong, Hee-Kit] Natl Univ Hlth Syst, Univ Orthopaed Hand & Reconstruct Microsurg UOHC, 1E Kent Ridge Rd,NUHS Tower Block,Level 11, Singapore 119228, Singapore.
   [Choong, Denise Ai-Wen] Natl Univ Hlth Syst, Dept Diagnost Imaging, 1E Kent Ridge Rd,NUHS Tower Block,Level 12, Singapore 119228, Singapore.
   [Tan, Chuen-Seng] Natl Univ Singapore, Saw Swee Hock Sch Publ Hlth, Tahir Fdn Bldg,12 Sci Dr 2,10-01, Singapore 117549, Singapore.
RP Hey, HWD (通讯作者)，Natl Univ Hlth Syst, Univ Orthopaed Hand & Reconstruct Microsurg UOHC, 1E Kent Ridge Rd,NUHS Tower Block,Level 11, Singapore 119228, Singapore.
EM dennis_hey@nuhs.edu.sg
RI Tan, Chuen Seng/K-1078-2013; Tan, Chuen Seng/I-6854-2019
OI Tan, Chuen Seng/0000-0002-6513-2309; Tan, Chuen
   Seng/0000-0002-6513-2309; Hey, Hwee Weng Dennis/0000-0002-2012-9835;
   Choong, Denise/0000-0003-1931-7465
CR BODEN SD, 1990, SPINE, V15, P571, DOI 10.1097/00007632-199006000-00026
   Chaput C, 2007, SPINE, V32, P1883, DOI 10.1097/BRS.0b013e318113271a
   DUPUIS PR, 1985, SPINE, V10, P262, DOI 10.1097/00007632-198504000-00015
   DVORAK J, 1991, SPINE, V16, P943, DOI 10.1097/00007632-199108000-00014
   DVORAK J, 1991, SPINE, V16, P562
   Endo K, 2012, J ORTHOP SCI, V17, P682, DOI 10.1007/s00776-012-0281-1
   FRYMOYER JW, 1985, SPINE, V10, P280, DOI 10.1097/00007632-198504000-00017
   GAJDOSIK RL, 1994, J ORTHOP SPORT PHYS, V20, P213, DOI 10.2519/jospt.1994.20.4.213
   Geisser ME, 2004, CLIN J PAIN, V20, P61, DOI 10.1097/00002508-200403000-00001
   Hammouri QM, 2007, SPINE, V32, P2361, DOI 10.1097/BRS.0b013e318155796e
   Harrison DD, 1999, J MANIP PHYSIOL THER, V22, P594, DOI 10.1016/S0161-4754(99)70020-5
   HAYES MA, 1989, SPINE, V14, P327, DOI 10.1097/00007632-198903000-00014
   Jinkins JR, 2002, RIV NEURORADIOL, V15, P333, DOI 10.1177/197140090201500404
   Kalichman L, 2009, SPINE, V34, P199, DOI 10.1097/BRS.0b013e31818edcfd
   Karadimas EJ, 2006, J SPINAL DISORD TECH, V19, P495, DOI 10.1097/01.bsd.0000211213.98070.c2
   Knutsson F, 1944, ACTA RADIOL, V25, P593, DOI 10.3109/00016924409136488
   LARDE D, 1982, J COMPUT ASSIST TOMO, V6, P671, DOI 10.1097/00004728-198208000-00002
   Lord MJ, 1997, SPINE, V22, P2571, DOI 10.1097/00007632-199711010-00020
   Luk KDK, 2012, SPINE, V37, pE922, DOI 10.1097/BRS.0b013e31824f108f
   MURATA M, 1994, ARCH ORTHOP TRAUM SU, V113, P297, DOI 10.1007/BF00426175
   Nachemson A L, 1991, Neurosurg Clin N Am, V2, P785
   Oh JYL, 2012, EUR SPINE J, V21, P262, DOI 10.1007/s00586-011-1880-9
   Panjabi MM, 2003, J ELECTROMYOGR KINES, V13, P371, DOI 10.1016/S1050-6411(03)00044-0
   Pearson AM, 2008, SPINE, V33, P2759, DOI 10.1097/BRS.0b013e31818e2d8b
   POPE MH, 1985, SPINE, V10, P255, DOI 10.1097/00007632-198504000-00013
   POSNER I, 1982, SPINE, V7, P374, DOI 10.1097/00007632-198207000-00008
   Resnick DK, 2014, J NEUROSURG-SPINE, V21, P54, DOI 10.3171/2014.4.SPINE14274
   Sengupta DK, 2005, SPINE, V30, pS71, DOI 10.1097/01.brs.0000155579.88537.8e
   SHAFFER WO, 1990, SPINE, V15, P741, DOI 10.1097/00007632-199008010-00003
   STOKES IAF, 1980, SPINE, V5, P525, DOI 10.1097/00007632-198011000-00007
   Vaughn JJ, 2014, J PEDIATR ORTHOPED, V34, P202, DOI 10.1097/BPO.0000000000000075
   Weinstein JN, 2009, J BONE JOINT SURG AM, V91A, P1295, DOI 10.2106/JBJS.H.00913
   White AA., 1990, CLIN BIOMECHANICS SP
   WOOD KB, 1994, SPINE, V19, P1697, DOI 10.1097/00007632-199408000-00008
NR 34
TC 20
Z9 21
U1 0
U2 2
PU ELSEVIER SCIENCE INC
PI NEW YORK
PA 360 PARK AVE SOUTH, NEW YORK, NY 10010-1710 USA
SN 1529-9430
EI 1878-1632
J9 SPINE J
JI Spine Journal
PD MAR
PY 2017
VL 17
IS 3
BP 360
EP 368
DI 10.1016/j.spinee.2016.10.003
PG 9
WC Clinical Neurology; Orthopedics
WE Science Citation Index Expanded (SCI-EXPANDED)
SC Neurosciences & Neurology; Orthopedics
GA EO1JK
UT WOS:000396454500007
PM 27765708
DA 2022-11-02
ER

PT J
AU Nojiri, K
   Matsumoto, M
   Chiba, K
   Toyama, Y
   Momoshima, S
AF Nojiri, K
   Matsumoto, M
   Chiba, K
   Toyama, Y
   Momoshima, S
TI Comparative assessment of pedicle morphology of the lumbar spine in
   various degenerative diseases
SO SURGICAL AND RADIOLOGIC ANATOMY
LA English
DT Article
DE vertebral pedicle; morphology; computed tomography; lumbar degenerative
   disease
ID COMPUTED-TOMOGRAPHY; SCREW PLACEMENT; VERTEBRAE; FIXATION; DIAMETER;
   MORPHOMETRY; ANATOMY
AB Measurement of the morphological dimensions of the pedicles of the lumbar spine was conducted using computed tomography (CT) to clarify the difference in pedicle morphology among different lumbar degenerative diseases. The subjects were 136 patients with lumbar spinal disorders who underwent myelography followed by CT scans. They were divided into four groups, that is a group of 25 patients with degenerative spondylolisthesis (DS group), a group of 54 patients with lumbar canal stenosis (LCS group), a group of 42 patients with lumbar disc herniation (LDH group), and a control group of 15 patients with spinal cord tumor in cervicothoracic region but without lumbar diseases (control group). Measurements of the transverse diameter, axial length, and axial angle of the pedicles were performed on CT slices obtained at the middle of the pedicle. The transverse diameter was the width of the isthmus, the axial length was the distance between the anterior of the vertebral body and the posterior of the vertebral arch on a line perpendicular to the line bisecting the isthmus, and the axial angle was the angle between the line perpendicular to the line bisecting the isthmus and the midline of the vertebral body. While there were no significant differences in the mean transverse diameter or axial length among the four groups, the mean axial angle was significantly smaller in the DS and LCS groups when compared to that in the LDH and control groups. In the DS and LCS groups, the pedicles were more sagitally oriented than in the LDH and control groups. Such difference in the axial angle of the pedicles in different lumbar diseases should be taken into consideration when placing at the insertion of pedicle screws, because precise orientation of screw insertion would scarcely allow penetration of the pedicle wall.
C1 Keio Univ, Sch Med, Dept Orthoped Surg, Shinjuku Ku, Tokyo 1608582, Japan.
   Keio Univ, Sch Med, Dept Radiol, Tokyo 1608582, Japan.
RP Toyama, Y (通讯作者)，Keio Univ, Sch Med, Dept Orthoped Surg, Shinjuku Ku, 35 Shinanomachi, Tokyo 1608582, Japan.
EM morio@sc.itc.keio.ac.jp
RI Toyama, Yoshiaki/K-5743-2013; Matsumoto, Morio M/L-6227-2013
CR BERNARD TN, 1992, SPINE, V17, pS160, DOI 10.1097/00007632-199206001-00017
   BERRY JL, 1987, SPINE, V12, P362, DOI 10.1097/00007632-198705000-00010
   Chadha M, 2003, SPINE, V28, P744, DOI 10.1097/00007632-200304150-00003
   CHEUNG KMC, 1994, SPINE, V19, P1495, DOI 10.1097/00007632-199407000-00014
   Ebraheim NA, 1996, SPINE, V21, P1296, DOI 10.1097/00007632-199606010-00003
   HOU SX, 1993, SPINE, V18, P1850, DOI 10.1097/00007632-199310000-00021
   KIM NH, 1994, SPINE, V19, P1390, DOI 10.1097/00007632-199406000-00014
   KRAG MH, 1988, SPINE, V13, P27, DOI 10.1097/00007632-198801000-00007
   MISENHIMER GR, 1989, SPINE, V14, P367, DOI 10.1097/00007632-198904000-00004
   OKUYAMA K, 1994, SKELETAL RADIOL, V23, P551
   OLSEWSKI JM, 1990, J BONE JOINT SURG AM, V72A, P541, DOI 10.2106/00004623-199072040-00011
   PANJABI MM, 1992, SPINE, V17, P299, DOI 10.1097/00007632-199203000-00010
   Robertson PA, 1998, SPINE, V23, P60, DOI 10.1097/00007632-199801010-00013
   Robertson PA, 2000, SPINE, V25, P709, DOI 10.1097/00007632-200003150-00010
   SCOLES PV, 1988, SPINE, V13, P1082, DOI 10.1097/00007632-198810000-00002
   ZINDRICK MR, 1987, SPINE, V12, P160, DOI 10.1097/00007632-198703000-00012
NR 16
TC 15
Z9 16
U1 0
U2 2
PU SPRINGER FRANCE
PI PARIS
PA 22 RUE DE PALESTRO, PARIS, 75002, FRANCE
SN 0930-1038
EI 1279-8517
J9 SURG RADIOL ANAT
JI Surg. Radiol. Anat.
PD NOV
PY 2005
VL 27
IS 4
BP 317
EP 321
DI 10.1007/s00276-005-0327-6
PG 5
WC Anatomy & Morphology; Radiology, Nuclear Medicine & Medical Imaging;
   Surgery
WE Science Citation Index Expanded (SCI-EXPANDED)
SC Anatomy & Morphology; Radiology, Nuclear Medicine & Medical Imaging;
   Surgery
GA 983QE
UT WOS:000233246400009
PM 15968479
DA 2022-11-02
ER

PT J
AU Endler, P
   Ekman, P
   Moller, H
   Gerdhem, P
AF Endler, Peter
   Ekman, Per
   Moller, Hans
   Gerdhem, Paul
TI Outcomes of Posterolateral Fusion with and without Instrumentation and
   of Interbody Fusion for Isthmic Spondylolisthesis A Prospective Study
SO JOURNAL OF BONE AND JOINT SURGERY-AMERICAN VOLUME
LA English
DT Article
ID SF-36 HEALTH SURVEY; LOW-BACK-PAIN; LUMBAR FUSION; ADULT
   SPONDYLOLISTHESIS; SPINAL-FUSION; SURGERY; MANAGEMENT; VALIDITY; TRENDS;
   COMPLICATIONS
AB Background: Various methods for the treatment of isthmic spondylolisthesis are available. The aim of this study was to compare outcomes after posterolateral fusion without instrumentation, posterolateral fusion with instrumentation, and interbody fusion.
   Methods: The Swedish Spine Register was used to identify 765 patients who had been operated on for isthmic spondylolisthesis and had at least preoperative and 2-year outcome data; 586 of them had longer follow-up (a mean of 6.9 years). The outcome measures were a global assessment of leg and back pain, the Oswestry Disability Index (ODI), the EuroQol-5 Dimensions (EQ-5D) Questionnaire, the Short Form-36 (SF-36), a visual analog scale (VAS) for back and leg pain, and satisfaction with treatment. Data on additional lumbar spine surgery was searched for in the register, with the mean duration of follow-up for this variable being 10.6 years after the index procedure. Statistical analyses were performed with analysis of covariance or competing-risks proportional hazards regression, adjusted for baseline differences in the studied variables, smoking, employment status, and level of fusion.
   Results: Posterolateral fusion without instrumentation was performed in 102 patients; posterolateral fusion with instrumentation, in 452; and interbody fusion, in 211. At 1 year, improvement was reported in the global assessment for back pain by 54% of the patients who had posterolateral fusion without instrumentation, 68% of those treated with posterolateral fusion with instrumentation, and 70% of those treated with interbody fusion (p = 0.009). The VAS for back pain and reported satisfaction with treatment showed similar patterns (p = 0.003 and p = 0.017, respectively), whereas other outcomes did not differ among the treatment groups at 1 year. At 2 years, the global assessment for back pain indicated improvement in 57% of the patients who had undergone posterolateral fusion without instrumentation, 70% of those who had posterolateral fusion with instrumentation, and 71% of those treated with interbody fusion (p = 0.022). There were no significant outcome differences at the mean 6.9-year follow-up interval. There was an increased hazard ratio for additional lumbar spine surgery after interbody fusion (4.34; 95% confidence interval [CI] = 1.71 to 11.03) and posterolateral fusion with instrumentation (2.56; 95% CI = 1.02 to 6.42) compared with after posterolateral fusion without instrumentation (1.00; reference).
   Conclusions: Fusion with instrumentation, with or without interbody fusion, was associated with more improvement in back pain scores and higher satisfaction with treatment compared with fusion without instrumentation at 1 year, but the difference was attenuated with longer follow-up. Fusion with instrumentation was associated with a significantly higher risk of additional spine surgery.
C1 [Endler, Peter; Moller, Hans; Gerdhem, Paul] Karolinska Univ Hosp, Dept Clin Sci Intervent & Technol, Karolinska Inst, Stockholm, Sweden.
   [Endler, Peter; Moller, Hans; Gerdhem, Paul] Karolinska Univ Hosp, Dept Orthopaed, Stockholm, Sweden.
   [Ekman, Per] Soder Sjukhuset, Karolinska Inst, Dept Clin Sci, Stockholm, Sweden.
   [Ekman, Per] Soder Sjukhuset, Dept Orthopaed, Stockholm, Sweden.
RP Endler, P (通讯作者)，Karolinska Univ Hosp, Dept Clin Sci Intervent & Technol, Karolinska Inst, Stockholm, Sweden.; Endler, P (通讯作者)，Karolinska Univ Hosp, Dept Orthopaed, Stockholm, Sweden.
EM peter.endler@karolinska.se
OI Gerdhem, Paul/0000-0001-8061-7163; Endler, Peter/0000-0001-8681-028X
FU Swedish Society of Spinal Surgeons
FX This study was financially supported by funds from the Swedish Society
   of Spinal Surgeons, which did not play a role in the investigation.
CR Andrade NS, 2015, EUR SPINE J, V24, P1289, DOI 10.1007/s00586-015-3910-5
   [Anonymous], 2015, DAIL SMOK SWED 16 84
   Briggs M, 1999, J PAIN SYMPTOM MANAG, V18, P438, DOI 10.1016/S0885-3924(99)00092-5
   Brooks R, 1996, HEALTH POLICY, V37, P53, DOI 10.1016/0168-8510(96)00822-6
   Burstrom K, 2001, QUAL LIFE RES, V10, P621, DOI 10.1023/A:1013171831202
   Bydon M, 2015, SPINE J, V15, P492, DOI 10.1016/j.spinee.2014.10.007
   Carragee EJ, 1997, J BONE JOINT SURG AM, V79A, P1175, DOI 10.2106/00004623-199708000-00009
   Cavalier R, 2006, J AM ACAD ORTHOP SUR, V14, P417, DOI 10.5435/00124635-200607000-00004
   Christensen FB, 2002, SPINE, V27, P2674, DOI 10.1097/00007632-200212010-00006
   Clement RC, 2015, ACTA ORTHOP, V86, P523, DOI 10.3109/17453674.2015.1036696
   Cunningham JE, 2013, J SPINAL DISORD TECH, V26, P260, DOI 10.1097/BSD.0b013e3182417103
   Deyo RA, 2005, SPINE, V30, P1441, DOI 10.1097/01.brs.0000166503.37969.8a
   Deyo RA, 2010, JAMA-J AM MED ASSOC, V303, P1259, DOI 10.1001/jama.2010.338
   Ekman P, 2007, SPINE, V32, P2178, DOI 10.1097/BRS.0b013e31814b1bd8
   Ekman Per, 2005, Spine J, V5, P36, DOI 10.1016/j.spinee.2004.05.249
   Fairbank JCT, 2000, SPINE, V25, P2940, DOI 10.1097/00007632-200011150-00017
   France JC, 1999, SPINE, V24, P553, DOI 10.1097/00007632-199903150-00010
   Fritzell P, 2003, EUR SPINE J, V12, P178, DOI 10.1007/s00586-002-0493-8
   Ganju Aruna, 2002, Neurosurg Focus, V13, pE1
   Gunnarsson G, 2000, EUR SPINE J, V9, P230, DOI 10.1007/s005860000143
   Hagg O, 2002, SPINE, V27, P1213, DOI 10.1097/00007632-200206010-00014
   Jacobs WCH, 2006, EUR SPINE J, V15, P391, DOI 10.1007/s00586-005-1021-4
   Johnsson R, 1999, SPINE, V24, P687, DOI 10.1097/00007632-199904010-00014
   Liu XY, 2014, SPINE, V39, P1887, DOI 10.1097/BRS.0000000000000549
   LORENZ R, 1982, ACTA NEUROCHIR, V60, P223, DOI 10.1007/BF01406309
   Luo J, 2016, CLIN SPINE SURG
   Macki M, 2015, CLIN NEUROL NEUROSUR, V138, P117, DOI 10.1016/j.clineuro.2015.08.014
   MCGUIRE RA, 1993, SPINE, V18, P1662, DOI 10.1097/00007632-199309000-00015
   Moller H, 2000, SPINE, V25, P1711, DOI 10.1097/00007632-200007010-00016
   Moller H, 2000, SPINE, V25, P1716, DOI 10.1097/00007632-200007010-00017
   Moller H, 2000, SPINE, V25, P683, DOI 10.1097/00007632-200003150-00006
   Persson LO, 1998, J CLIN EPIDEMIOL, V51, P1095, DOI 10.1016/S0895-4356(98)00101-2
   Solberg TK, 2011, ACTA ORTHOP, V82, P56, DOI 10.3109/17453674.2010.548024
   Stromqvist B, 2013, EUR SPINE J, V22, P953, DOI 10.1007/s00586-013-2758-9
   Sudo H, 2006, J NEUROSURG-SPINE, V5, P150, DOI 10.3171/spi.2006.5.2.150
   Sullivan M, 1998, J CLIN EPIDEMIOL, V51, P1105, DOI 10.1016/S0895-4356(98)00102-4
   SULLIVAN M, 1995, SOC SCI MED, V41, P1349, DOI 10.1016/0277-9536(95)00125-Q
   Thirukumaran CP, 2016, SPINE, V41, P490, DOI 10.1097/BRS.0000000000001238
   Thomsen K, 1997, SPINE, V22, P2813, DOI 10.1097/00007632-199712150-00004
   Van Hooff ML, 2015, ACTA ORTHOP, V86, P534, DOI 10.3109/17453674.2015.1043174
   Videbaek TS, 2006, SPINE, V31, P2875, DOI 10.1097/01.brs.0000247793.99827.b7
   Wang SJ, 2014, ARCH ORTHOP TRAUM SU, V134, P777, DOI 10.1007/s00402-014-1985-9
   Wood KB, 2011, SPINE, V36, pS110, DOI 10.1097/BRS.0b013e31822ef8c5
NR 43
TC 28
Z9 29
U1 0
U2 3
PU LIPPINCOTT WILLIAMS & WILKINS
PI PHILADELPHIA
PA TWO COMMERCE SQ, 2001 MARKET ST, PHILADELPHIA, PA 19103 USA
SN 0021-9355
EI 1535-1386
J9 J BONE JOINT SURG AM
JI J. Bone Joint Surg.-Am. Vol.
PD MAY 3
PY 2017
VL 99
IS 9
BP 743
EP 752
DI 10.2106/JBJS.16.00679
PG 10
WC Orthopedics; Surgery
WE Science Citation Index Expanded (SCI-EXPANDED)
SC Orthopedics; Surgery
GA EY5NE
UT WOS:000404023100011
PM 28463918
DA 2022-11-02
ER

PT J
AU Moreau, S
   Lonjon, G
   Guigui, P
   Lenoir, T
   de Loubresse, CG
   Chopin, D
AF Moreau, S.
   Lonjon, G.
   Guigui, P.
   Lenoir, T.
   de Loubresse, C. Garreau
   Chopin, D.
TI Reduction and fusion in high-grade L5-S1 spondylolisthesis by a single
   posterior approach. Results in 50 patients
SO ORTHOPAEDICS & TRAUMATOLOGY-SURGERY & RESEARCH
LA English
DT Article
DE Spondylolisthesis; Reduction; Isthmus lysis; Lumbosacral fusion
ID IN-SITU; MANAGEMENT; CHILDREN; ARTHRODESIS; SURGERY; INSITU
AB Introduction: Treatment strategies in high-grade L5-S1 spondylolisthesis are controversial. Reduction of slippage, correction of lumbosacral kyphosis and the necessity of a complementary anterior approach are debated in the literature. The present study reports clinical and radiological outcome for reduction and instrumented fusion on a single posterior approach.
   Material and method: A retrospective study included all consecutive adolescent and young adult patients operated on by a single surgeon (D.C.) for high-grade (Meyerding 3-4-5) L5-S1 spondylolisthesis. The technique consisted in reduction of lumbosacral kyphosis and posterolateral fusion on a single posterior approach without resection of the sacral dome or complementary anterior approach. Only cases of adult ptosis required impacted tibial interbody graft. Clinical complications, radiologic lumbopelvic results and sagittal balance were analyzed at last follow-up.
   Results: Fifty patients, with a mean age at surgery of 21 +/- 11 years, were followed up for a mean 5.5 +/- 4.6 years. Mean lumbosacral angle was reduced by 25 (from 76 to 101; P < 0.05), and mean listhesis grade by >50% (from 75% to 23%; P < 0.0001), without correction loss at last follow-up. C7 sagittal offset was corrected (from 8 to 4; P < 0.05), with harmonization of lumbar (from 57 to 64; P < 0.001) and thoracic curvature (from 37 to 44; P=0.1). Seventeen patients (34%) showed postoperative radicular deficit, without sequelae at last follow-up. There were no cauda equina lesions. Bone fusion was achieved in 42 patients (84%), in the same surgical step. After revision by complementary interbody graft, there was no residual non-union.
   Conclusion: Surgery on a single posterior approach gave reliable results in high-grade spondylolisthesis in adolescents and young adults. The technique is not however, free of risk (transient neurologic deficit and non-union), and patients should be forewarned. Complementary interbody graft can be reserved to adult ptosis with incomplete reduction of lumbosacral kyphosis and to revision surgery for non-union. Level of evidence: IV, retrospective study. (C) 2016 Elsevier Masson SAS. All rights reserved.
C1 [Moreau, S.; Lonjon, G.; Guigui, P.; Lenoir, T.; de Loubresse, C. Garreau] Hop Europeen Georges Pompidou, Serv Orthopedie, 20-40 Rue Leblanc, F-75908 Paris, France.
   [Chopin, D.] Inst Calot, Serv Orthopedie, Rue Docteur Calot, F-62608 Berck Sur Mer, France.
RP Moreau, S (通讯作者)，Hop Europeen Georges Pompidou, Serv Orthopedie, 20-40 Rue Leblanc, F-75908 Paris, France.
EM seba.moreau@yahoo.fr
CR Boachie-Adjei O, 2002, SPINE, V27, pE161, DOI 10.1097/00007632-200203150-00019
   Bollini G, 2011, ORTHOP TRAUMATOL SUR
   BOXALL D, 1979, J BONE JOINT SURG AM, V61, P479, DOI 10.2106/00004623-197961040-00001
   DeWald CJ, 2005, SPINE, V30, pS49, DOI 10.1097/01.brs.0000155573.34179.7e
   Dubousset J, 1997, CLIN ORTHOP RELAT R, P77
   Hresko MT, 2007, SPINE, V32, P2208, DOI 10.1097/BRS.0b013e31814b2cee
   Labelle H, 2008, EUR SPINE J, V17, P1170, DOI 10.1007/s00586-008-0713-y
   Lengert R, 2014, ORTHOP TRAUMATOL-SUR, V100, P481, DOI 10.1016/j.otsr.2014.03.018
   Longo UG, 2014, J BONE JOINT SURG AM, V96A, P53, DOI 10.2106/JBJS.L.01012
   MAURICE HD, 1989, SPINE, V14, P214, DOI 10.1097/00007632-198902000-00012
   Mehdian SH, 2011, SPINE, V36, pE705, DOI 10.1097/BRS.0b013e3182158c1f
   Meyerding H.W., 1932, SURG GYNECOLOGY OBST, V54, P371
   Obeid I, 2015, EUR SPINE J
   Ogilvie JW, 2005, SPINE, V30, pS97, DOI 10.1097/01.brs.0000155581.81997.80
   Omidi-Kashani F, 2015, CLIN ORTHOP SURG, V7, P85, DOI 10.4055/cios.2015.7.1.85
   Poussa M, 2006, SPINE, V31, P583, DOI 10.1097/01.brs.0000201401.17944.f7
   Sailhan F, 2006, SPINE, V31, P161, DOI 10.1097/01.brs.0000194780.17528.6b
   Sailhan F, 2006, SPINE, V31, p:161
   Sasso RC, 2008, J SPINAL DISORD TECH, V21, P328, DOI 10.1097/BSD.0b013e318149e7ea
   SCHOENECKER PL, 1990, J BONE JOINT SURG AM, V72A, P369, DOI 10.2106/00004623-199072030-00008
   SEITSALO S, 1991, SPINE, V16, P417, DOI 10.1097/00007632-199104000-00004
   Smith JA, 2001, SPINE, V26, P2227, DOI 10.1097/00007632-200110150-00014
   Taillard W, 1969, Acta Orthop Belg, V35, P703
   Transfeldt EE, 2007, SPINE, V32, pS126, DOI 10.1097/BRS.0b013e318145b353
NR 24
TC 9
Z9 13
U1 0
U2 2
PU ELSEVIER MASSON, CORP OFF
PI PARIS
PA 65 CAMILLE DESMOULINS CS50083 ISSY-LES-MOULINEAUX, 92442 PARIS, FRANCE
SN 1877-0568
J9 ORTHOP TRAUMATOL-SUR
JI Orthop. Traumatol.-Surg. Res.
PD APR
PY 2016
VL 102
IS 2
BP 233
EP 237
DI 10.1016/j.otsr.2015.12.016
PG 5
WC Orthopedics; Surgery
WE Science Citation Index Expanded (SCI-EXPANDED)
SC Orthopedics; Surgery
GA DH0FS
UT WOS:000372458500017
PM 26922043
OA Bronze
DA 2022-11-02
ER

PT J
AU Lv, X
   Liu, Y
   Zhou, S
   Wang, Q
   Gu, HY
   Fu, XX
   Ding, Y
   Zhang, B
   Dai, M
AF Lv, Xin
   Liu, Yuan
   Zhou, Song
   Wang, Qiang
   Gu, Houyun
   Fu, Xiaoxing
   Ding, Yi
   Zhang, Bin
   Dai, Min
TI Correlations between the feature of sagittal spinopelvic alignment and
   facet joint degeneration: a retrospective study
SO BMC MUSCULOSKELETAL DISORDERS
LA English
DT Article
DE Pelvic incidence; Facet joint degeneration; Lumbar lordosis; Sagittal
   spinopelvic balance
ID PELVIC INCIDENCE; SPINE; BALANCE; SPONDYLOLISTHESIS; OSTEOARTHRITIS;
   ORIENTATION; POSTURE
AB Background: Sagittal spinopelvic alignment changes associated with degenerative facet joint arthritis have been assessed in a few studies. It has been documented that patients with facet joint degeneration have higher pelvic incidence, but the relationship between facet joint degeneration and other sagittal spinopelvic alignment parameters is still disputed. Our purpose was to evaluate the correlation between the features of sagittal spinopelvic alignment and facet joint degeneration.
   Methods: Imaging data of 140 individuals were retrospectively analysed. Lumbar lordosis, pelvic tilt (PT), pelvic incidence (PI), sacral slope, and height of the lumbar intervertebral disc were measured on lumbar X-ray plates. Grades of facet joint degeneration were evaluated from the L2 to S1 on CT scans. Spearman's rank correlation coefficient and Student's t-test were used for statistical analyses, and a P-value < 0.05 was considered statistically significant.
   Results: PI was positively associated with degeneration of the facet joint at lower lumbar levels (p < 0.001 r = 0.50 at L5/S1 and P = 0.002 r = 0.25 at L4/5). A significant increase of PT was found in the severe degeneration group compared with the mild degeneration group: 22.0 degrees vs 15.7 degrees, P = 0.034 at L2/3; 21.4 degrees vs 15.1 degrees, P = 0.006 at L3/4; 21.0 degrees vs 13.5 degrees, P = 0.000 at L4/5; 20.8 degrees vs 12.1 degrees, P = 0.000 at L5/S1.
   Conclusion: Our results indicate that a high PI is a predisposing factor for facet joint degeneration at the lower lumbar spine, and that severe facet joint degeneration may accompany with greater PT at lumbar spine.
C1 [Lv, Xin; Liu, Yuan; Zhou, Song; Zhang, Bin; Dai, Min] Nanchang Univ, Affiliated Hosp 1, Dept Orthoped, 17 Yong Wai Zheng St, Nanchang 330006, Jiangxi, Peoples R China.
   [Wang, Qiang; Gu, Houyun; Fu, Xiaoxing; Ding, Yi] Artificial Joints Engn & Technol Res Ctr Jiangxi, Nanchang 330006, Jiangxi, Peoples R China.
RP Zhang, B; Dai, M (通讯作者)，Nanchang Univ, Affiliated Hosp 1, Dept Orthoped, 17 Yong Wai Zheng St, Nanchang 330006, Jiangxi, Peoples R China.
EM 616296148@qq.com; 446258934@qq.com
FU Science and technology research project of the Education Department of
   Jiangxi Province [GJJ14014]; Gan-Po Talents Project 555 of Jiangxi
   Province
FX This study was supported by grants from the Science and technology
   research project of the Education Department of Jiangxi Province (No.
   GJJ14014) and the Gan-Po Talents Project 555 of Jiangxi Province.
CR ADAMS MA, 1980, J BONE JOINT SURG BR, V62, P358, DOI 10.1302/0301-620X.62B3.6447702
   Andersson G, 1997, ADULT SPINE PRINCIPL
   Barrey C, 2007, NEUROSURGERY, V61, P981, DOI 10.1227/01.neu.0000303194.02921.30
   Barrey C, 2007, EUR SPINE J, V16, P1459, DOI 10.1007/s00586-006-0294-6
   Berthonnaud E, 2005, J SPINAL DISORD TECH, V18, P40, DOI 10.1097/01.bsd.0000117542.88865.77
   Boulay C, 2006, EUR SPINE J, V15, P415, DOI 10.1007/s00586-005-0984-5
   DURING J, 1985, SPINE, V10, P83, DOI 10.1097/00007632-198501000-00013
   Jackson RP, 2000, SPINE, V25, P2808, DOI 10.1097/00007632-200011010-00014
   Jentzsch T, 2013, J SPINAL DISORD TECH
   Jentzsch T, 2013, BMC MED IMAGING, V13, DOI 10.1186/1471-2342-13-34
   Kalichman L, 2008, SPINE, V33, P2560, DOI 10.1097/BRS.0b013e318184ef95
   Keorochana G, 2011, SPINE, V36, P893, DOI 10.1097/BRS.0b013e3181f4d212
   Kobayashi T, 2004, SPINE, V29, P671, DOI 10.1097/01.BRS.0000115127.51758.A2
   Labelle H, 2004, SPINE, V29, P2049, DOI 10.1097/01.brs.0000138279.53439.cc
   Le Huec JC, 2015, INT ORTHOP, V39, P87, DOI 10.1007/s00264-014-2516-6
   Lin R M, 1992, J Formos Med Assoc, V91, P329
   Mangione P, 1997, Eur Spine J, V6, P163, DOI 10.1007/BF01301430
   Ohtori S, 2000, AUTON NEUROSCI-BASIC, V86, P13, DOI 10.1016/S1566-0702(00)00194-6
   Papadakis M, 2010, BMC MUSCULOSKEL DIS, V11, DOI 10.1186/1471-2474-11-1
   PATHRIA M, 1987, RADIOLOGY, V164, P227, DOI 10.1148/radiology.164.1.3588910
   ROSENBERG NJ, 1975, J BONE JOINT SURG AM, VA 57, P467, DOI 10.2106/00004623-197557040-00004
   Schuller S, 2011, EUR SPINE J, V20, P713, DOI 10.1007/s00586-010-1640-2
   Suri P, 2011, BMC MUSCULOSKEL DIS, V12, DOI 10.1186/1471-2474-12-202
   Zhou X, 2016, BMC MED IMAGING, V16, DOI 10.1186/s12880-016-0129-9
   Zhu ZZ, 2014, SPINE, V39, pE1, DOI 10.1097/BRS.0000000000000022
NR 25
TC 14
Z9 15
U1 3
U2 6
PU BMC
PI LONDON
PA CAMPUS, 4 CRINAN ST, LONDON N1 9XW, ENGLAND
SN 1471-2474
J9 BMC MUSCULOSKEL DIS
JI BMC Musculoskelet. Disord.
PD AUG 15
PY 2016
VL 17
AR 341
DI 10.1186/s12891-016-1193-6
PG 5
WC Orthopedics; Rheumatology
WE Science Citation Index Expanded (SCI-EXPANDED)
SC Orthopedics; Rheumatology
GA EM0OU
UT WOS:000395018400002
PM 27528107
OA Green Published, gold
DA 2022-11-02
ER

PT J
AU Walcott, BP
   Khanna, A
   Yanamadala, V
   Coumans, JV
   Peterfreund, RA
AF Walcott, Brian P.
   Khanna, Arjun
   Yanamadala, Vijay
   Coumans, Jean-Valery
   Peterfreund, Robert A.
TI Cost analysis of spinal and general anesthesia for the surgical
   treatment of lumbar spondylosis
SO JOURNAL OF CLINICAL NEUROSCIENCE
LA English
DT Article
DE Cost; Discectomy; Herniated disc; Laminectomy; Lumbar spondylosis;
   Spinal anesthesia; Spinal stenosis
ID PERIOPERATIVE OUTCOME VARIABLES; DEGENERATIVE SPONDYLOLISTHESIS;
   LAMINECTOMY SURGERY; DISC; STENOSIS
AB Lumbar spine surgery is typically performed under general anesthesia, although spinal anesthesia can also be used. Given the prevalence of lumbar spine surgery, small differences in cost between the two anesthetic techniques have the potential to make a large impact on overall healthcare costs. We sought to perform a cost comparison analysis of spinal versus general anesthesia for lumbar spine operations. Following Institutional Review Board approval, a retrospective cohort study was performed from 2009-2012 on consecutive patients undergoing non-instrumented, elective lumbar spine surgery for spondylosis by a single surgeon. Each patient was evaluated for both types of anesthesia, with the decision for anesthetic method being made based on a combination of physical status, anatomical considerations, and ultimately a consensus agreement between patient, surgeon, and anesthesiologist. Patient demographics and clinical characteristics were compared between the two groups. Operating room costs were calculated whilst blinded to clinical outcomes and reported in percentage difference. General anesthesia (n = 319) and spinal anesthesia (n = 81) patients had significantly different median operative times of 175 +/- 39.08 and 158 +/- 32.75 minutes, respectively (p < 0.001, Mann-Whitney U test). Operating room costs were 10.33% higher for general anesthesia compared to spinal anesthesia (p = 0.003, Mann Whitney U test). Complications of spinal anesthesia included excessive movement (n = 1), failed spinal attempt (n = 3), intraoperative conversion to general anesthesia (n = 2), and a high spinal level (n = 1). In conclusion, spinal anesthesia can be performed safely in patients undergoing lumbar spine surgery. It has the potential to reduce operative times, costs, and possibly, complications. Further prospective evaluation will help to validate these findings. (C) 2014 Elsevier Ltd. All rights reserved.
C1 [Walcott, Brian P.; Khanna, Arjun; Yanamadala, Vijay; Coumans, Jean-Valery] Massachusetts Gen Hosp, Dept Neurosurg, Boston, MA 02114 USA.
   [Walcott, Brian P.; Khanna, Arjun; Yanamadala, Vijay; Coumans, Jean-Valery; Peterfreund, Robert A.] Harvard Univ, Sch Med, Boston, MA 02114 USA.
   [Peterfreund, Robert A.] Massachusetts Gen Hosp, Dept Anesthesia Crit Care & Pain Med, Boston, MA 02114 USA.
RP Walcott, BP (通讯作者)，Massachusetts Gen Hosp, Dept Neurosurg, 55 Fruit St,White Bldg Room 502, Boston, MA 02114 USA.
EM walcott.brian@mgh.harvard.edu
CR AHRQ, 2011, TOT EXP PERC DISTR S
   Copay AG, 2008, SPINE J, V8, P968, DOI 10.1016/j.spinee.2007.11.006
   Demirel CB, 2003, J NEUROSURG ANESTH, V15, P185, DOI 10.1097/00008506-200307000-00005
   Edgcombe H, 2008, BRIT J ANAESTH, V100, P165, DOI 10.1093/bja/aem380
   HCUPnet, 2011, HCUPNET NAT REG EST, V2014
   Jellish WS, 1996, ANESTH ANALG, V83, P559, DOI 10.1097/00000539-199609000-00021
   Joseph PN, 2013, VARIATION HLTH CARE
   Kuntz KM, 2000, SPINE, V25, P1132, DOI 10.1097/00007632-200005010-00015
   Malter AD, 1996, SPINE, V21, P1048, DOI 10.1097/00007632-199605010-00011
   McLain RF, 2005, J NEUROSURG-SPINE, V2, P17, DOI 10.3171/spi.2005.2.1.0017
   McLain RF, 2004, SPINE, V29, P2542, DOI 10.1097/01.brs.0000144834.43115.38
   Rodgers A, 2000, BMJ-BRIT MED J, V321, P1493, DOI 10.1136/bmj.321.7275.1493
   Sadrolsadat SH, 2009, SURG NEUROL, V71, P60, DOI 10.1016/j.surneu.2008.08.003
   Sherman J, 2010, SPINE J, V10, P108, DOI 10.1016/j.spinee.2009.08.453
   SHEVDE K, 1991, ANESTH ANALG, V73, P190
   Tosteson ANA, 2008, SPINE, V33, P2108, DOI 10.1097/BRS.0b013e318182e390
   Tosteson ANA, 2008, ANN INTERN MED, V149, P845, DOI 10.7326/0003-4819-149-12-200812160-00003
   van der Roer N, 2006, EUR SPINE J, V15, pS109, DOI 10.1007/s00586-005-1052-x
   Walcott Brian P, 2011, Surg Neurol Int, V2, P7, DOI 10.4103/2152-7806.76144
   Weinstein JN, 2006, SPINE, V31, P2707, DOI 10.1097/01.brs.0000248132.15231.fe
NR 20
TC 18
Z9 18
U1 0
U2 4
PU ELSEVIER SCI LTD
PI OXFORD
PA THE BOULEVARD, LANGFORD LANE, KIDLINGTON, OXFORD OX5 1GB, OXON, ENGLAND
SN 0967-5868
EI 1532-2653
J9 J CLIN NEUROSCI
JI J. Clin. Neurosci.
PD MAR
PY 2015
VL 22
IS 3
BP 539
EP 543
DI 10.1016/j.jocn.2014.08.024
PG 5
WC Clinical Neurology; Neurosciences
WE Science Citation Index Expanded (SCI-EXPANDED)
SC Neurosciences & Neurology
GA CC6YN
UT WOS:000350515000020
PM 25510535
DA 2022-11-02
ER

PT J
AU Drazin, D
   Kim, TT
   Johnson, JP
AF Drazin, Doniel
   Kim, Terrence T.
   Johnson, J. Patrick
TI Simultaneous Lateral Interbody Fusion and Posterior Percutaneous
   Instrumentation: Early Experience and Technical Considerations
SO BIOMED RESEARCH INTERNATIONAL
LA English
DT Article
ID PEDICLE SCREW FIXATION; LUMBAR FUSION; COMPLICATIONS; SPINE;
   DECOMPRESSION; STABILIZATION; INJURY
AB Lumbar fusion surgery involving lateral lumbar interbody graft insertion with posterior instrumentation is traditionally performed in two stages requiring repositioning. We describe a novel technique to complete the circumferential procedure simultaneously without patient repositioning. Twenty patients diagnosed with worsening back pain with/without radiculopathy who failed exhaustive conservative management were retrospectively reviewed. Ten patients with both procedures simultaneously from a single lateral approach and 10 control patients with lateral lumbar interbody fusion followed by repositioning and posterior percutaneous instrumentation were analyzed. Pars fractures, mobile grade 2 spondylolisthesis, and severe one-level degenerative disk disease were matched between the two groups. In the simultaneous group, avoiding repositioning leads to lower mean operative times: 130 minutes (versus control 190 minutes; p = 0.009) and lower intraoperative blood loss: 108mL (versus 93 mL; NS). Nonrepositioned patients were hospitalized for an average of 4.1 days (versus 3.8 days; NS). There was one complication in the control group requiring screw revision. Lateral interbody fusion and percutaneous posterior instrumentation are both readily accomplished in a single lateral decubitus position. In select patients with adequately sized pedicles, performing simultaneous procedures decreases operative time over sequential repositioning. Patient outcomes were excellent in the simultaneous group and comparable to procedures done sequentially.
C1 [Drazin, Doniel; Johnson, J. Patrick] Cedars Sinai Med Ctr, Dept Neurosurg, Los Angeles, CA 90048 USA.
   [Kim, Terrence T.] Cedars Sinai Med Ctr, Dept Orthoped Surg, Los Angeles, CA 90048 USA.
   [Johnson, J. Patrick] UC Davis Med Ctr, Dept Neurosurg, Sacramento, CA 95817 USA.
RP Johnson, JP (通讯作者)，Cedars Sinai Med Ctr, Dept Neurosurg, Los Angeles, CA 90048 USA.
EM patrick.johnson@cshs.org
CR Ahmadian A, 2013, J NEUROSURG-SPINE, V18, P289, DOI 10.3171/2012.11.SPINE12755
   Anand N., 2001, TXB SPINE SURGERY, V2, P175
   Anand N, 2006, SPINE, V31, pE748, DOI 10.1097/01.brs.0000240211.23617.ae
   BOHM H, 1990, CLIN ORTHOP RELAT R, P56
   BRADFORD DS, 1988, CLIN ORTHOP RELAT R, P70
   Burns BH, 1933, LANCET, V1, P1233
   Christensen FB, 2002, SPINE, V27, P2674, DOI 10.1097/00007632-200212010-00006
   CLOWARD RB, 1953, J NEUROSURG, V10, P154, DOI 10.3171/jns.1953.10.2.0154
   DeBerard M Scott, 2002, J South Orthop Assoc, V11, P157
   Drazin D, 2013, J CLIN NEUROSCI, V20, P1438, DOI 10.1016/j.jocn.2012.12.028
   ENKER P, 1994, CLIN ORTHOP RELAT R, P90
   FACISZEWSKI T, 1995, SPINE, V20, P1592, DOI 10.1097/00007632-199507150-00007
   Foley KT, 2002, J NEUROSURG, V97, P7, DOI 10.3171/spi.2002.97.1.0007
   GERTZBEIN SD, 1988, SPINE, V13, P892, DOI 10.1097/00007632-198808000-00003
   Hackenberg L, 2005, EUR SPINE J, V14, P551, DOI 10.1007/s00586-004-0830-1
   Hannon JK, 2000, SURG ENDOSC-ULTRAS, V14, P300, DOI 10.1007/s004640000070
   Hee HT, 2001, J SPINAL DISORD, V14, P533, DOI 10.1097/00002517-200112000-00013
   Holly Langston T, 2006, Neurosurg Focus, V20, pE6
   Hood B., 2012, SPINE SURGERY, P43
   Humphreys SC, 2001, SPINE, V26, P567
   Isaacs RE, 2005, J NEUROSURG-SPINE, V3, P98, DOI 10.3171/spi.2005.3.2.0098
   Karim A, 2006, NEUROSURGERY, V58, P522, DOI 10.1227/01.NEU.0000197322.52848.C8
   Knight RQ, 2009, J SPINAL DISORD TECH, V22, P34, DOI 10.1097/BSD.0b013e3181679b8a
   KOZAK JA, 1994, CLIN ORTHOP RELAT R, P45
   Le TV, 2013, SPINE, V38, pE13, DOI 10.1097/BRS.0b013e318278417c
   Le TV, 2012, J NEUROSURG-SPINE, V16, P302, DOI 10.3171/2011.11.SPINE11653
   Magerl F., 1982, CURRENT CONCEPTS EXT, P353
   Mayer HM, 1997, SPINE, V22, P691, DOI 10.1097/00007632-199703150-00023
   MCAFEE PC, 1985, J BONE JOINT SURG AM, V67A, P89, DOI 10.2106/00004623-198567010-00012
   McAfee PC, 1998, SPINE, V23, P1476, DOI 10.1097/00007632-199807010-00009
   Ntoukas V, 2010, MINIM INVAS NEUROSUR, V53, P21, DOI 10.1055/s-0030-1247560
   Oppenheimer JH, 2009, NEUROSURG FOCUS, V27, DOI 10.3171/2009.7.FOCUS09121
   Ozgur Burak M, 2006, Spine J, V6, P435, DOI 10.1016/j.spinee.2005.08.012
   Rosenberg WS, 2001, NEUROSURGERY, V48, P569, DOI 10.1097/00006123-200103000-00022
   Shen FH, 2007, ORTHOP CLIN N AM, V38, P373, DOI 10.1016/j.ocl.2007.04.002
   YASHIRO K, 1991, SPINE, V16, P1329, DOI 10.1097/00007632-199111000-00014
   Yson SC., 2012, J SPINAL DISORD TECH, V27, P364, DOI 10.1097/BSD.0b013e318268007b
NR 37
TC 17
Z9 19
U1 0
U2 0
PU HINDAWI LTD
PI LONDON
PA ADAM HOUSE, 3RD FLR, 1 FITZROY SQ, LONDON, W1T 5HF, ENGLAND
SN 2314-6133
EI 2314-6141
J9 BIOMED RES INT
JI Biomed Res. Int.
PY 2015
VL 2015
AR 458284
DI 10.1155/2015/458284
PG 8
WC Biotechnology & Applied Microbiology; Medicine, Research & Experimental
WE Science Citation Index Expanded (SCI-EXPANDED)
SC Biotechnology & Applied Microbiology; Research & Experimental Medicine
GA CX2TL
UT WOS:000365549600001
PM 26649303
OA Green Published, Green Submitted, gold
DA 2022-11-02
ER

PT J
AU Zou, F
   Yang, S
   Jiang, JY
   Lu, FZ
   Xia, XL
   Ma, XS
AF Zou, Fei
   Yang, Shuo
   Jiang, Jianyuan
   Lu, Feizhou
   Xia, Xinlei
   Ma, Xiaosheng
TI Adjacent Intervertebral Disk Height Decrease Phenomenon After
   Single-Level Transforaminal Lumbar Interbody Fusion of the Lumbar Spine
SO WORLD NEUROSURGERY
LA English
DT Article
DE Adjacent intervertebral disk; Disk height decrease; Intervertebral
   height distraction; Radiographic study; Transforaminal lumbar interbody
   fusion
ID SEGMENT DISEASE; SPONDYLOLISTHESIS; DEGENERATION; DECOMPRESSION;
   ORIENTATION; TROPISM
AB BACKGROUND: The increase of intradiskal pressure on the upper segment resulting from intervertebral distraction after lumbar intervertebral fusion decreases intervertebral height and aggravates degeneration. However, the incidence rate and risk factors of the adjacent intervertebral disk height decrease phenomenon have not been studied. The purpose of this study was to identify the incidence rate and risk factors of the adjacent intervertebral disk height decrease phenomenon after single-level transforaminal lumbar interbody fusion (TLIF) of the lumbar spine.
   METHODS: A retrospection of 68 patients who underwent L4-5 TLIF. Patient age, sex, and body mass index were collected. Lumbar lordosis, facet sagittalization, Pfirrmann classification, L4-5 distraction height, and L3-4 reduction height were evaluated by radiologic image. The patients were divided into 2 groups based on whether their L3-4 intervertebral height decreased.
   RESULTS: Forty of 68 patients (58.8%) had L3-4 interver-tebral height decrease. The patients' mean age was 62.05 +/- 10.90 years in the L3-4 interver-tebral height decrease positive (IHDP) group, significantly higher than the 56.14 +/- 12.06 years in the L3-4 intervertebral height decrease negative (IHDN) group (P = 0.039). The mean facet sagittalization angle in the IHDP group was 67.5 degrees +/- 20.36 degrees , significantly larger than the 55.43 degrees +/- 14.97 degrees in the IHDN group (P = 0.010). The preoperative lumbar lordosis was significantly higher in the IHDP group (P = 0.049). No significant effects of other factors on L3-4 height decrease were observed (P > 0.05).
   CONCLUSIONS: Distraction of the L4-5 intervertebral space by cage insertion leads to a reduced height on the adjacent 13-4 segment in some patients. In addition, the decrease in 13-4 intervertebral height resulting from L4-5 distraction was correlated with age, preoperative lumbar lordosis, and facet joint sagittalization.
C1 [Zou, Fei; Yang, Shuo; Jiang, Jianyuan; Lu, Feizhou; Xia, Xinlei; Ma, Xiaosheng] Fudan Univ, Dept Orthopaed, Huashan Hosp, Shanghai, Peoples R China.
RP Ma, XS (通讯作者)，Fudan Univ, Dept Orthopaed, Huashan Hosp, Shanghai, Peoples R China.
EM mxs893@126.com
FU General Program of the National Natural Science Foundation of China
   [81601914, 81871552]
FX This work was supported by the General Program of the National Natural
   Science Foundation of China (81601914 and 81871552).
CR Aihara T, 2018, ASIAN SPINE J, V12, P132, DOI 10.4184/asj.2018.12.1.132
   Alonso F, 2017, WORLD NEUROSURG, V102, P91, DOI 10.1016/j.wneu.2017.02.114
   Cheh G, 2007, SPINE, V32, P2253, DOI 10.1097/BRS.0b013e31814b2d8e
   Chosa E, 2004, J SPINAL DISORD TECH, V17, P134, DOI 10.1097/00024720-200404000-00010
   de Kunder SL, 2017, SPINE J, V17, P1712, DOI 10.1016/j.spinee.2017.06.018
   Hashimoto K, 2019, INT ORTHOP, V43, P987, DOI 10.1007/s00264-018-4241-z
   Houten John K, 2006, Neurosurg Focus, V20, pE8
   Kaito T, 2010, J NEUROSURG-SPINE, V12, P671, DOI 10.3171/2009.12.SPINE08823
   Lan T, 2018, WORLD NEUROSURG, V112, P86, DOI [10.1016/J.WNEU.2018.01.021, 10.1016/j.wneu.2018.01.021]
   Lee SY, 2019, METAB SYNDR RELAT D, V17, P60, DOI 10.1089/met.2018.0051
   Liu X, 2018, SPINE, V43, P955, DOI 10.1097/BRS.0000000000002493
   Liu X, 2018, SPINE, V43, pE216, DOI 10.1097/BRS.0000000000002290
   Liu ZY, 2017, CLIN NEUROL NEUROSUR, V161, P41, DOI 10.1016/j.clineuro.2017.08.005
   Murphy ME, 2017, J NEUROSURG-SPINE, V26, P353, DOI 10.3171/2016.8.SPINE16616
   Okuda S, 2004, SPINE, V29, P1535, DOI 10.1097/01.BRS.0000131417.93637.9D
   Park P, 2004, SPINE, V29, P1938, DOI 10.1097/01.brs.0000137069.88904.03
   Pfirrmann CWA, 2001, SPINE, V26, P1873, DOI 10.1097/00007632-200109010-00011
   Rohlmann A, 2007, EUR SPINE J, V16, P1223, DOI 10.1007/s00586-006-0292-8
   Sudo H, 2006, J NEUROSURG-SPINE, V5, P150, DOI 10.3171/spi.2006.5.2.150
   Tang SJ, 2011, J ORTHOP SCI, V16, P221, DOI 10.1007/s00776-011-0037-3
   Teraguchi M, 2018, SCOLIOSIS SPINAL DIS, V13, DOI 10.1186/s13013-018-0168-9
   Trouillier Hans, 2006, Acta Orthop Belg, V72, P460
   Vazifehdan F, 2019, INT ORTHOP, V43, P891, DOI 10.1007/s00264-018-4222-2
   Weishaupt D, 1999, SKELETAL RADIOL, V28, P215, DOI 10.1007/s002560050503
   Wong AYL, 2017, SCOLIOSIS SPINAL DIS, V12, DOI 10.1186/s13013-017-0121-3
NR 25
TC 1
Z9 1
U1 0
U2 7
PU ELSEVIER SCIENCE INC
PI NEW YORK
PA STE 800, 230 PARK AVE, NEW YORK, NY 10169 USA
SN 1878-8750
EI 1878-8769
J9 WORLD NEUROSURG
JI World Neurosurg.
PD AUG
PY 2019
VL 128
BP E308
EP E314
DI 10.1016/j.wneu.2019.04.141
PG 7
WC Clinical Neurology; Surgery
WE Science Citation Index Expanded (SCI-EXPANDED)
SC Neurosciences & Neurology; Surgery
GA IJ4SX
UT WOS:000475895100034
PM 31028983
DA 2022-11-02
ER

PT J
AU Heo, DH
   Son, SK
   Eum, JH
   Park, CK
AF Heo, Dong Hwa
   Son, Sang Kyu
   Eum, Jin Hwa
   Park, Choon Keun
CA Int Unilateral Biportal Endoscopic
TI Fully endoscopic lumbar interbody fusion using a percutaneous unilateral
   biportal endoscopic technique: technical note and preliminary clinical
   results
SO NEUROSURGICAL FOCUS
LA English
DT Article
DE lumbar; fusion surgery; endoscopy; minimally invasive surgery
ID DEGENERATIVE DISEASE; SPINAL DECOMPRESSION; GUIDELINE UPDATE; STENOSIS;
   OUTCOMES; SPONDYLOLISTHESIS; PERFORMANCE; SURGERY
AB OBJECTIVE Minimally invasive spine surgery can minimize damage to normal anatomical structures. Recently, fully endoscopic spine surgeries have been attempted for lumbar fusion surgery. In this study, the authors performed a percutaneous unilateral biportal endoscopic (UBE) technique as a minimally invasive surgery for lumbar fusion. The purpose of this study is to present the UBE technique of fully endoscopic lumbar interbody fusion (LIF) and to analyze the clinical results.
   METHODS Patients who were to undergo single-level fusion surgery from L3-4 to L5-S1 were enrolled. Two channels (endoscopic portal and working portal) were used for endoscopic lumbar fusion surgery. All patients underwent follow-up for more than 12 months. Demographic characteristics, diagnosis, operative time, and estimated blood loss were evaluated. MRI was performed on postoperative Day 2. Clinical evaluations (visual analog scale [VAS] for the leg and Oswes-try Disability Index [ODI] scores) were performed preoperatively and during the follow-up period.
   RESULTS A total of 69 patients (24 men and 45 women) were enrolled in this study. The mean follow-up period was 13.5 months. Postoperative MRI revealed optimal direct neural decompression after fully endoscopic fusion surgery. VAS and ODI scores significantly improved after the surgery. There was no postoperative neurological deterioration.
   CONCLUSIONS Fully endoscopic LIF using the UBE technique may represent an alternative minimally invasive LIF surgery for the treatment of degenerative lumbar disease. Long-term follow-up and larger clinical studies are needed to validate the clinical and radiological results of this surgery.
C1 [Heo, Dong Hwa; Park, Choon Keun] Leon Wiltse Mem Hosp, Spine Ctr, Dept Neurosurg, 994-3 Ingye Dong, Suwon 442833, South Korea.
   [Son, Sang Kyu] Gangdong Hosp, Spine Ctr, Dept Neurosurg, Busan, South Korea.
   [Eum, Jin Hwa] Centum Hosp, Spine Ctr, Dept Neurosurg, Chang Won, South Korea.
RP Park, CK (通讯作者)，Leon Wiltse Mem Hosp, Spine Ctr, Dept Neurosurg, 994-3 Ingye Dong, Suwon 442833, South Korea.
EM allspine@gmail.com
RI 허, 동화/ABD-3873-2020; Heo, Dong Hwa/AAE-2785-2019
OI Heo, Dong Hwa/0000-0003-1203-4550
CR Amin B. Y., 2013, NEUROSURGICAL FOCU S, V35
   DeAntoni DJ, 1996, ARTHROSCOPY, V12, P330, DOI 10.1016/S0749-8063(96)90069-9
   Eum JH, 2016, J NEUROSURG-SPINE, V24, P602, DOI 10.3171/2015.7.SPINE15304
   Eun SS, 2017, J NEUROL SURG PART A, V78, P390, DOI 10.1055/s-0036-1592157
   Guan J, 2016, SPINE, V41, pE416, DOI 10.1097/BRS.0000000000001259
   Hari A, 2016, NEUROL INDIA, V64, P444, DOI 10.4103/0028-3886.181536
   Heo DH, 2016, WORLD NEUROSURG, V96, P530, DOI 10.1016/j.wneu.2016.09.033
   Kepler CK, 2012, J NEUROSURG-SPINE, V16, P329, DOI 10.3171/2012.1.SPINE11528
   Kim JS, 2010, SPINE J, V10, P404, DOI 10.1016/j.spinee.2010.02.022
   Komp M, 2015, PAIN PHYSICIAN, V18, P61
   Lee CK, 2010, J KOREAN NEUROSURG S, V48, P219, DOI 10.3340/jkns.2010.48.3.219
   Minamide A, 2013, J NEUROSURG-SPINE, V19, P664, DOI 10.3171/2013.8.SPINE13125
   Mummaneni PV, 2014, J NEUROSURG-SPINE, V21, P67, DOI 10.3171/2014.4.SPINE14276
   Resnick DK, 2014, J NEUROSURG-SPINE, V21, P62, DOI 10.3171/2014.4.SPINE14275
   Than KD, 2016, J NEUROSURG-SPINE, V25, P21, DOI 10.3171/2015.12.SPINE15999
   Vazan M, 2017, ACTA NEUROCHIR, V159, P1137, DOI 10.1007/s00701-017-3078-3
   Wang MY, 2016, NEUROSURG FOCUS, V40, pE13
NR 17
TC 91
Z9 109
U1 5
U2 21
PU AMER ASSOC NEUROLOGICAL SURGEONS
PI ROLLING MEADOWS
PA 5550 MEADOWBROOK DRIVE, ROLLING MEADOWS, IL 60008 USA
SN 1092-0684
J9 NEUROSURG FOCUS
JI Neurosurg. Focus
PD AUG
PY 2017
VL 43
IS 2
AR E8
DI 10.3171/2017.5.FOCUS17146
PG 6
WC Clinical Neurology; Surgery
WE Science Citation Index Expanded (SCI-EXPANDED)
SC Neurosciences & Neurology; Surgery
GA FF2FW
UT WOS:000408714300001
PM 28760038
OA gold
DA 2022-11-02
ER

PT J
AU Lindley, TE
   Viljoen, SV
   Dandaleh, NS
AF Lindley, Timothy E.
   Viljoen, Stephanus V.
   Dandaleh, Nader S.
TI Effect of steerable cage placement during minimally invasive
   transforaminal lumbar interbody fusion on lumbar lordosis
SO JOURNAL OF CLINICAL NEUROSCIENCE
LA English
DT Article
DE Interbody fusion; Lumbar fusion; Lumbar lordosis; Steerable cages;
   Transforaminal lumbar interbody fusion
ID SAGITTAL ALIGNMENT; FLAT BACK; RESTORATION; ANTERIOR; SPONDYLOLISTHESIS;
   OSTEOTOMY
AB Minimally invasive transforaminal lumbar interbody fusion (MIS-TLIF) is commonly used for the treatment of a variety of degenerative spine disorders. Recently, steerable interbody cages have been developed which potentially allow for greater restoration of lumbar lordosis. Here we describe a technique and radiographic results following minimally invasive placement of steerable cages through a bilateral approach. A retrospective review was conducted of the charts and radiographs of 15 consecutive patients who underwent 19 levels of bilateral MIS-TLIF with the placement of steerable cages. These were compared to 10 patients who underwent 16 levels of unilateral MIS-TLIF with the placement of bullet cages. The average age, body mass index, distribution of the levels operated and follow-up were similar in both groups. The average height of the steerable cage placed was 10.9 mm compared to 8.5 mm for bullet cages. The preoperative focal Cobb's angle per level was similar between both groups with a mean of -5.3 degrees for the steerable cage group and -4.8 degrees for the bullet cage group. There was a significant improvement in postoperative Cobb's angle after placement of a steerable cage with a mean of -13.7 (p < 0.01) and this persisted at the last follow-up with -13 degrees (p < 0.01). There was no significant change in Cobb's angle after bullet cage placement with -5.7 degrees postoperatively and a return to the baseline preoperative Cobb's angle of -4.8 at the last follow-up. Steerable cage placement for MIS-TLIF improves focal lordosis compared to bullet cage placement. (C) 2013 Elsevier Ltd. All rights reserved.
C1 [Lindley, Timothy E.] Sanford Hlth, Dept Neurosurg, Fargo, ND USA.
   [Viljoen, Stephanus V.] Univ Iowa Hosp & Clin, Dept Neurosurg, Iowa City, IA 52242 USA.
   [Dandaleh, Nader S.] Northwestern Univ, NW Mem Hosp, Dept Neurosurg, Chicago, IL 60611 USA.
RP Dandaleh, NS (通讯作者)，Northwestern Univ, NW Mem Hosp, Dept Neurosurg, 474 N St Clair,Suite 2210, Chicago, IL 60611 USA.
EM nader.dandaleh@northwestern.edu
CR Cheng L, 2009, INT ORTHOP, V33, P1043, DOI 10.1007/s00264-008-0588-x
   Dimar JR, 2011, ORTHOPEDICS, V34, pE760, DOI 10.3928/01477447-20110922-14
   Faundez AA, 2008, J SPINAL DISORD TECH, V21, P175, DOI 10.1097/BSD.0b013e318074bb7d
   Godde S, 2003, SPINE, V28, P1693, DOI 10.1097/00007632-200308010-00012
   Harms J G, 1998, Oper Orthop Traumatol, V10, P90, DOI 10.1007/s00064-006-0112-7
   Hsieh PC, 2007, J NEUROSURG-SPINE, V7, P379, DOI 10.3171/SPI-07/10/379
   Jagannathan J, 2008, NEUROSURGERY, V63, pA104, DOI 10.1227/01.NEU.0000320386.08993.BE
   Jagannathan J, 2009, NEUROSURGERY, V64, P955, DOI 10.1227/01.NEU.0000343544.77456.46
   Jang JS, 2007, J NEUROSURG-SPINE, V7, P387, DOI 10.3171/SPI-07/10/387
   Jiya TU, 2011, EUR SPINE J, V20, P618, DOI 10.1007/s00586-010-1568-6
   Kim JS, 2009, J SPINAL DISORD TECH, V22, P114, DOI 10.1097/BSD.0b013e318169bff5
   KOSTUIK JP, 1988, SPINE, V13, P257, DOI 10.1097/00007632-198803000-00007
   Lam FC, 2012, J SPINAL DISORD TECH, V25, P116, DOI 10.1097/BSD.0b013e31820ef778
   Lazennec JY, 2000, EUR SPINE J, V9, P47, DOI 10.1007/s005860050008
   Noun Z, 2001, J SPINAL DISORD, V14, P311, DOI 10.1097/00002517-200108000-00005
   Ould-Slimane M, 2012, EUR SPINE J, V21, P1200, DOI 10.1007/s00586-011-2124-8
   Schwab FJ, 2002, SPINE, V27, P387, DOI 10.1097/00007632-200202150-00012
   Takahashi Hiroshi, 2010, J Orthop Surg (Hong Kong), V18, P139
   Thalgott JS, 2009, SPINE, V34, P1251, DOI 10.1097/BRS.0b013e3181a005d7
   Wiggins Gregory C, 2003, Neurosurg Focus, V15, pE8
   Yson SC, 2012, J NEUROSURG-SPINE, V17, P37, DOI 10.3171/2012.4.SPINE111013
NR 21
TC 12
Z9 12
U1 0
U2 7
PU ELSEVIER SCI LTD
PI OXFORD
PA THE BOULEVARD, LANGFORD LANE, KIDLINGTON, OXFORD OX5 1GB, OXON, ENGLAND
SN 0967-5868
EI 1532-2653
J9 J CLIN NEUROSCI
JI J. Clin. Neurosci.
PD MAR
PY 2014
VL 21
IS 3
BP 441
EP 444
DI 10.1016/j.jocn.2013.06.006
PG 4
WC Clinical Neurology; Neurosciences
WE Science Citation Index Expanded (SCI-EXPANDED)
SC Neurosciences & Neurology
GA AD2NX
UT WOS:000333073500015
PM 24207010
DA 2022-11-02
ER

PT J
AU Otsuki, B
   Fujibayashi, S
   Tanida, S
   Shimizu, T
   Lyman, S
   Matsuda, S
AF Otsuki, Bungo
   Fujibayashi, Shunsuke
   Tanida, Shimei
   Shimizu, Takayoshi
   Lyman, Stephen
   Matsuda, Shuichi
TI Outcomes of lumbar decompression surgery in patients with diffuse
   idiopathic skeletal hyperostosis (DISH)
SO JOURNAL OF ORTHOPAEDIC SCIENCE
LA English
DT Article
ID SPINE; REOPERATION; LAMINECTOMY
AB Background: Only a few studies have described the effect of diffuse idiopathic skeletal hyperostosis (DISH) on the clinical results after lumbar surgery. The aim of the study is to clarify the associations between DISH and the clinical results after lumbar decompression surgery.
   Methods: The outcomes of 328 consecutive patients who underwent primary lumbar decompression surgery for treatment of lumbar canal stenosis with or without grade I spondylolisthesis were analysed retrospectively. The major outcome measures were surgery-free survival and the need for further surgery because of same-segment disease (SSD) and/or adjacent-segment disease (ASD).
   Results: Of the 328 patients, 69 (60 men and nine women) were diagnosed with DISH. The Japanese Orthopaedic Association score before and at 1 year after the surgery did not differ significantly between patients with and without DISH. However, the rate of revision surgery in the follow-up period was significantly higher in patients with DISH than in those without (19% vs 6.9%, p - 0.0050). Cox proportional-hazards modelling revealed that DISH and sex (female) were independent risk factors for the need for revision surgery after decompression surgery for degenerative lumbar spine. The rate of revision surgery was higher in the sub-group of DISH with ossification extended to L2 or more than that for those with the ossification extended to L1 (26% vs 8%, p = 0.11), but the difference did not reach statistical significance.
   Conclusions: DISH is a risk factor for revision surgery after decompression surgery for degenerative lumbar spine because of SSD and/or ASD. (c) 2019 The Japanese Orthopaedic Association. Published by Elsevier B.V. All rights reserved.
C1 [Otsuki, Bungo; Fujibayashi, Shunsuke; Tanida, Shimei; Shimizu, Takayoshi; Matsuda, Shuichi] Kyoto Univ, Grad Sch Med, Dept Orthopaed, Kyoto, Japan.
   [Lyman, Stephen] Hosp Special Surg, Healthcare Res Inst, 535 E 70th St, New York, NY 10021 USA.
RP Otsuki, B (通讯作者)，54 Kawahara Cho,Sakyo Ku, Kyoto, Japan.
EM bungo@kuhp.kyoto-u.ac.jp
CR Blumenthal C, 2013, J NEUROSURG-SPINE, V18, P340, DOI 10.3171/2013.1.SPINE12537
   Bydon M, 2015, J NEUROSURG-SPINE, V22, P288, DOI 10.3171/2014.10.SPINE14186
   FORESTIER J, 1971, CLIN ORTHOP RELAT R, P65
   Fujiwara A, 2003, SPINE, V28, P1601, DOI 10.1097/00007632-200307150-00023
   GRAMBSCH PM, 1994, BIOMETRIKA, V81, P515
   Hatta Y, 2009, SPINE, V34, pE276, DOI 10.1097/BRS.0b013e318195d943
   LOMBARDI JS, 1985, SPINE, V10, P821, DOI 10.1097/00007632-198511000-00008
   Malter AD, 1998, SPINE, V23, P814, DOI 10.1097/00007632-199804010-00015
   Mata S, 1998, SEMIN ARTHRITIS RHEU, V28, P88, DOI 10.1016/S0049-0172(98)80041-3
   Otsuki B, 2015, EUR SPINE J, V24, P2514, DOI 10.1007/s00586-014-3603-5
   RESNICK D, 1975, RADIOLOGY, V115, P513, DOI 10.1148/15.3.513
   Sato S, 2015, SPINE J, V15, P1536, DOI 10.1016/j.spinee.2015.02.009
   Teunissen FR, 2017, J NEUROSURG-SPINE, V27, P709, DOI 10.3171/2017.5.SPINE1722
   Watanabe K, 2005, J NEUROSURG-SPINE, V3, P405, DOI 10.3171/spi.2005.3.5.0405
   Weinstein JN, 2007, NEW ENGL J MED, V356, P2257, DOI 10.1056/NEJMoa070302
   Weinstein JN, 2009, J BONE JOINT SURG AM, V91A, P1295, DOI 10.2106/JBJS.H.00913
   Yamada K, 2019, J BONE MINER METAB, V37, P118, DOI 10.1007/s00774-017-0901-0
NR 17
TC 5
Z9 5
U1 0
U2 1
PU ELSEVIER
PI AMSTERDAM
PA RADARWEG 29, 1043 NX AMSTERDAM, NETHERLANDS
SN 0949-2658
EI 1436-2023
J9 J ORTHOP SCI
JI J. Orthop. Sci.
PD NOV
PY 2019
VL 24
IS 6
BP 957
EP 962
DI 10.1016/j.jos.2019.09.003
PG 6
WC Orthopedics
WE Science Citation Index Expanded (SCI-EXPANDED)
SC Orthopedics
GA JM4RF
UT WOS:000496202800001
PM 31551180
DA 2022-11-02
ER

PT J
AU Tsutsui, S
   Kagotani, R
   Yamada, H
   Hashizume, H
   Minamide, A
   Nakagawa, Y
   Iwasaki, H
   Yoshida, M
AF Tsutsui, Shunji
   Kagotani, Ryohei
   Yamada, Hiroshi
   Hashizume, Hiroshi
   Minamide, Akihito
   Nakagawa, Yukihiro
   Iwasaki, Hiroshi
   Yoshida, Munehito
TI Can decompression surgery relieve low back pain in patients with lumbar
   spinal stenosis combined with degenerative lumbar scoliosis?
SO EUROPEAN SPINE JOURNAL
LA English
DT Article
DE Lumbar spinal stenosis; Degenerative lumbar scoliosis; Decompression
   surgery; Low back pain
ID SURGICAL-TREATMENT; OUTCOMES; 10-YEAR; FUSION; INSTABILITY; MANAGEMENT
AB Decompression with fusion is usually recommended in patients with lumbar spinal stenosis (LSS) combined with degenerative lumbar scoliosis (DLS). However, elderly patients with LSS and DLS often have other comorbidities, and surgical treatment must be both safe and effective. The aim of this study was to investigate whether decompression surgery alone alleviates low back pain (LBP) in patients with LSS and DLS, and to identify the predictors of postoperative residual LBP.
   A total of 75 patients (33 males and 42 females) with a mean age of 71.8 years (range 53-86 years) who underwent decompression surgery for LSS with DLS (Cobb angle a parts per thousand yen 10A degrees) and had a minimum follow-up period of 1 year, were retrospectively reviewed using the Japanese Orthopaedic Association scoring system for the assessment of lumbar spinal diseases (JOA score). Radiographic measurements included coronal and sagittal Cobb angles, apical vertebral rotation (Nash-Moe method), and anteroposterior and lateral spondylolisthesis. Logistic regression analysis was performed to investigate the predictors of residual LBP after surgery.
   Forty-nine patients had preoperative LBP, of which 29 (59.1 %) experienced postoperative relief of LBP. Logistic regression analysis demonstrated that the degree of apical vertebral rotation on preoperative radiography was significantly associated with postoperative residual LBP (odds ratio, 8.16, 95 % confidence interval, 1.55-83.81, p = 0.011).
   A higher degree of apical vertebral rotation may therefore be an indicator of mechanical LBP in patients with LSS and DLS. Decompression with fusion should be recommended in these patients.
C1 [Tsutsui, Shunji; Kagotani, Ryohei; Yamada, Hiroshi; Hashizume, Hiroshi; Minamide, Akihito; Nakagawa, Yukihiro; Iwasaki, Hiroshi; Yoshida, Munehito] Wakayama Med Univ, Dept Orthoped Surg, Wakayama 6418510, Japan.
RP Tsutsui, S (通讯作者)，Wakayama Med Univ, Dept Orthoped Surg, 811-1 Kimiidera, Wakayama 6418510, Japan.
EM stsutsui1116@gmail.com
RI Hashizume, Hiroshi/V-6888-2019
OI Hashizume, Hiroshi/0000-0002-9064-0284
CR Airaksinen O, 1997, SPINE, V22, P2278, DOI 10.1097/00007632-199710010-00016
   Amundsen T, 2000, SPINE, V25, P1424, DOI 10.1097/00007632-200006010-00016
   Atlas SJ, 2005, SPINE, V30, P936, DOI 10.1097/01.brs.0000158953.57966.c0
   BENNER B, 1979, SPINE, V4, P548
   Binder DK, 2002, SEMIN NEUROL, V22, P157, DOI 10.1055/s-2002-36539
   Cobb J., 1948, AM ACADEMY ORTHOPAED, V5, P261
   Djurasovic M, 2012, EUR SPINE J, V21, P1616, DOI 10.1007/s00586-012-2244-9
   EPSTEIN JA, 1974, J NEUROSURG, V41, P449, DOI 10.3171/jns.1974.41.4.0449
   EPSTEIN JA, 1979, SPINE, V4, P542, DOI 10.1097/00007632-197911000-00017
   Frazier DD, 1997, SPINE, V22, P2025, DOI 10.1097/00007632-199709010-00017
   Freynhagen R, 2008, PAIN, V135, P65, DOI 10.1016/j.pain.2007.05.004
   Gelalis ID, 2006, INT ORTHOP, V30, P59, DOI 10.1007/s00264-005-0030-6
   GROB D, 1995, J BONE JOINT SURG AM, V77A, P1036, DOI 10.2106/00004623-199507000-00009
   Hansraj KK, 2001, CLIN ORTHOP RELAT R, P18
   HERNO A, 1993, SPINE, V18, P1471
   Iguchi T, 2000, SPINE, V25, P1754, DOI 10.1097/00007632-200007150-00003
   Izmida S, 1986, J JPN ORTHOP ASSOC, V60, P391
   JOHNSSON KE, 1991, SPINE, V16, P615, DOI 10.1097/00007632-199106000-00003
   Jonsson B, 1997, SPINE, V22, P2938, DOI 10.1097/00007632-199712150-00017
   Katz JN, 1996, SPINE, V21, P92, DOI 10.1097/00007632-199601010-00022
   KIRKALDYWILLIS WH, 1982, CLIN ORTHOP RELAT R, P110
   Kleinstueck FS, 2012, EUR SPINE J, V21, P268, DOI 10.1007/s00586-011-1896-1
   Kobayashi T, 2006, SPINE, V31, P178, DOI 10.1097/01.brs.0000194777.87055.1b
   KOSTUIK JP, 1981, SPINE, V6, P268, DOI 10.1097/00007632-198105000-00009
   KOSTUIK JP, 1973, CLIN ORTHOP RELAT R, P225
   KUSLICH SD, 1991, ORTHOP CLIN N AM, V22, P181
   Murata Y, 2002, SPINE, V27, P2268, DOI 10.1097/00007632-200210150-00016
   NASH CL, 1969, J BONE JOINT SURG AM, VA 51, P223, DOI 10.2106/00004623-196951020-00002
   Panjabi MM, 2003, J ELECTROMYOGR KINES, V13, P371, DOI 10.1016/S1050-6411(03)00044-0
   Pao JL, 2009, EUR SPINE J, V18, P672, DOI 10.1007/s00586-009-0903-2
   Ploumis A, 2007, SPINE J, V7, P428, DOI 10.1016/j.spinee.2006.07.015
   Ploumis A, 2006, SPINE, V31, P2353, DOI 10.1097/01.brs.0000240206.00747.cb
   PRITCHETT JW, 1993, SPINE, V18, P700, DOI 10.1097/00007632-199305000-00004
   Simmons ED, 2001, CLIN ORTHOP RELAT R, P45
   Transfeldt EE, 2010, SPINE, V35, P1872, DOI 10.1097/BRS.0b013e3181ce63a2
   TURNER JA, 1992, SPINE, V17, P1, DOI 10.1097/00007632-199201000-00001
   VELIS K P, 1979, Orthopaedic Transactions, V3, P282
   YANG KH, 1984, SPINE, V9, P557, DOI 10.1097/00007632-198409000-00005
NR 38
TC 20
Z9 24
U1 0
U2 13
PU SPRINGER
PI NEW YORK
PA 233 SPRING ST, NEW YORK, NY 10013 USA
SN 0940-6719
J9 EUR SPINE J
JI Eur. Spine J.
PD SEP
PY 2013
VL 22
IS 9
BP 2010
EP 2014
DI 10.1007/s00586-013-2786-5
PG 5
WC Clinical Neurology; Orthopedics
WE Science Citation Index Expanded (SCI-EXPANDED)
SC Neurosciences & Neurology; Orthopedics
GA 220PV
UT WOS:000324598400010
PM 23612901
OA Green Published
DA 2022-11-02
ER

PT J
AU Cubuk, R
   Kozakcioglu, M
   Tasali, N
   Atalay, A
   Celik, L
AF Cubuk, Rahmi
   Kozakcioglu, Meral
   Tasali, Nuri
   Atalay, Ayce
   Celik, Levent
TI Lumbar Disc and Facet Degeneration: Correlation with Age and Facet
   Orientation
SO TRAKYA UNIVERSITESI TIP FAKULTESI DERGISI
LA English
DT Article
DE Facet joint; facet joint orientation; lumbar spine; MRI; osteoarthritis
ID JOINT OSTEOARTHRITIS; TROPISM; SPINE; SPONDYLOLISTHESIS; ARTHROSIS
AB Objectives: The influence of age on orientation of the facet joint remains controversial. We aimed to examine facet joint degeneration, orientation and their relationships with disc degeneration in a group of patients in different age groups.
   Patients and Methods: The study included 106 patients with low back pain and/or leg symptoms who had undergone magnetic resonance imaging of L1-S1 lumbar segments. For evaluation of osteoarthritis of the facet joints grading described by Weishaupt et al. and for evaluation of disc degenerations grading by Pfirmann et al. were used.
   Results: Orientation of the facet joints were similar among age groups. Age was not correlated with facet joint orientation. Facet joint orientation was not correlated with facet or disc degeneration in neither female nor male patients. Age was positively correlated with facet degeneration at all spinal levels. At all levels except L3-4 level, facet joint degeneration was more prominent in male subjects.
   Conclusion: This study have demonstrated that facet joint orientation is similar among different age groups. The finding of greater prevalence and degree of facet arthrosis in men at all lumbar levels is in accordance with some recent studies. Our study supported the notion that disc degeneration precedes facet arthrosis.
C1 [Cubuk, Rahmi; Tasali, Nuri; Celik, Levent] Maltepe Univ, Fac Med, Dept Radiol, TR-34857 Istanbul, Turkey.
   [Kozakcioglu, Meral; Atalay, Ayce] Maltepe Univ, Fac Med, Dept Phys Med & Rehabil, TR-34857 Istanbul, Turkey.
RP Cubuk, R (通讯作者)，Maltepe Univ, Fac Med, Dept Radiol, TR-34857 Istanbul, Turkey.
EM rahmicubuk@yahoo.com
RI Atalay, Ayçe/D-3217-2015
OI Atalay, Ayçe/0000-0002-0065-1052
CR BUTLER D, 1990, SPINE, V15, P111, DOI 10.1097/00007632-199002000-00012
   CYRON BM, 1980, SPINE, V5, P168, DOI 10.1097/00007632-198003000-00011
   DUNLOP RB, 1984, J BONE JOINT SURG BR, V66, P706, DOI 10.1302/0301-620X.66B5.6501365
   Eubanks JD, 2007, CLIN ORTHOP RELAT R, P184, DOI 10.1097/BLO.0b0l3e318583d4e
   Eubanks JD, 2007, SPINE, V32, P2058, DOI 10.1097/BRS.0b013e318145a3a9
   Fujiwara A, 2001, CLIN ORTHOP RELAT R, P88
   Fujiwara A, 1999, EUR SPINE J, V8, P396, DOI 10.1007/s005860050193
   GRENIER N, 1987, RADIOLOGY, V165, P517, DOI 10.1148/radiology.165.2.3659376
   Gries NC, 2000, EUR SPINE J, V9, P23, DOI 10.1007/s005860050004
   Grogan J, 1997, AM J NEURORADIOL, V18, P1325
   Ha KY, 2005, SPINE, V30, P562, DOI 10.1097/01.brs.0000154674.16708.af
   Kalichman L, 2007, SEMIN ARTHRITIS RHEU, V37, P69, DOI 10.1016/j.semarthrit.2007.01.007
   Kapandji I. A., 1974, PHYSL JOINTS TRUNK V, V3
   Karacan I, 2004, SPINE, V29, P1132, DOI 10.1097/00007632-200405150-00016
   Kettler A, 2006, EUR SPINE J, V15, P705, DOI 10.1007/s00586-005-0954-y
   Leone A, 1994, Radiol Med, V88, P547
   LEWIN THORD, 1964, ACTA ORTHOP SCAND SUPPL, V73, P1
   LIPSON SJ, 1981, ARTHRITIS RHEUM-US, V24, P12
   Love TW, 1999, J BONE JOINT SURG BR, V81B, P670, DOI 10.1302/0301-620X.81B4.9682
   Masharawi Y, 2004, SPINE, V29, P1755, DOI 10.1097/01.BRS.0000134575.04084.EF
   Masharawi YM, 2007, SPINE, V32, pE176, DOI 10.1097/01.brs.0000257565.41856.0f
   Niosi Christina A, 2004, Spine J, V4, p202S
   NOREN R, 1991, SPINE, V16, P530, DOI 10.1097/00007632-199105000-00008
   Park JB, 2001, SPINE, V26, P677, DOI 10.1097/00007632-200103150-00025
   Pfirrmann CWA, 2001, SPINE, V26, P1873, DOI 10.1097/00007632-200109010-00011
   ROSNER IA, 1986, CLIN ORTHOP RELAT R, P77
   Tischer T, 2006, EUR SPINE J, V15, P308, DOI 10.1007/s00586-005-0958-7
   WANG WN, 1989, SUPERCOND SCI TECH, V2, P55, DOI 10.1088/0953-2048/2/1/012
NR 28
TC 1
Z9 1
U1 0
U2 2
PU AVES YAYINCILIK, IBRAHIM KARA
PI ISTANBUL
PA BUYUKDERE CAD 105-9 34394 MECIDIYEKOY, SISLI, ISTANBUL, 00000, TURKEY
SN 1301-3149
J9 TRAK UNIV TIP FAK DE
JI Trak. Univ. Tip. Fak. Derg.
PD MAR
PY 2009
VL 26
IS 1
BP 36
EP 42
PG 7
WC Medicine, General & Internal
WE Science Citation Index Expanded (SCI-EXPANDED)
SC General & Internal Medicine
GA 432ZY
UT WOS:000265174300006
DA 2022-11-02
ER

PT J
AU Tsai, RYC
   Yang, RS
   Bray, RS
AF Tsai, RYC
   Yang, RS
   Bray, RS
TI Microscopic laminotomies for degenerative lumbar spinal stenosis
SO JOURNAL OF SPINAL DISORDERS
LA English
DT Article
DE spinal stenosis; microscopic laminotomy; decompression
ID SURGICAL-TREATMENT; DECOMPRESSIVE SURGERY; CLINICAL CORRELATIONS;
   LAMINECTOMY; FUSION
AB In this retrospective study, we investigated 50 patients who had undergone primary lumbar microsurgical multiple laminotomy without spinal fusion for degenerative spinal stenosis. There were 31 men and 19 women with a median age of 66 years (35-85 years). Thirteen patients had grade I spondylolisthesis, most at L4-L5 levels (11 of 13). Single-level laminotomy was done in 13 patients, two levels in 30, and three levels in 7. The median follow-up period was 27 months (range, 15-48 months). A standardized self-reported questionnaire was used for clinical outcome study. The demographic data and clinical features of these patients were analyzed for the prognostic factors. The analysis showed excellent results in 18 patients, good in 16, fair in 8, and poor in 8, whereas 30 patients reported that they were very satisfied with the surgery results, 10 were somewhat satisfied, 2 were somewhat dissatisfied, and 8 were very dissatisfied. Therefore, the satisfactory rate of the surgery was higher if judged by patient satisfaction. Among the parameters analyzed, the presence of neurogenic claudication (p = 0.008), coexisting disease (p = 0.04), and the absence of motor deficit (p = 0.03) were associated with lower total scores. In addition, longer duration of symptoms (p = 0.04) was associated with less improvement of back pain score, whereas the absence of motor deficit (p = 0.004) was associated with less improvement of leg pain score. The presence of spondylolisthesis did not affect outcomes.
C1 Garfield Med Ctr, Monterey Pk, CA USA.
RP Yang, RS (通讯作者)，Natl Taiwan Univ Hosp, Dept Orthopaed, 7 Chung Shan S Rd, Taipei, Taiwan.
OI Yang, Rong-Sen/0000-0002-0553-4779
CR ARYANPUR J, 1990, NEUROSURGERY, V26, P429, DOI 10.1227/00006123-199003000-00009
   CAPUTY AJ, 1992, J NEUROSURG, V77, P669, DOI 10.3171/jns.1992.77.5.0669
   DEYO RA, 1993, SPINE, V18, P1463
   HERKOWITZ HN, 1991, J BONE JOINT SURG AM, V73A, P802, DOI 10.2106/00004623-199173060-00002
   HERNO A, 1993, SPINE, V18, P1471
   HERRON LD, 1989, SPINE, V14, P534, DOI 10.1097/00007632-198905000-00013
   HERRON LD, 1991, J SPINAL DISORD, V4, P26
   JOHNSSON KE, 1989, SPINE, V14, P591, DOI 10.1097/00007632-198906000-00008
   Katz JN, 1996, SPINE, V21, P92, DOI 10.1097/00007632-199601010-00022
   KATZ JN, 1995, SPINE, V20, P1155, DOI 10.1097/00007632-199505150-00008
   KATZ JN, 1991, J BONE JOINT SURG AM, V73A, P809, DOI 10.2106/00004623-199173060-00003
   LIN PM, 1982, NEUROSURGERY, V11, P546, DOI 10.1227/00006123-198210000-00018
   NAKAI O, 1991, J BONE JOINT SURG AM, V73A, P1184, DOI 10.2106/00004623-199173080-00007
   POSTACCHINI F, 1993, J BONE JOINT SURG BR, V75, P386, DOI 10.1302/0301-620X.75B3.8496205
   QUIGLEY MR, 1992, NEUROSURGERY, V30, P672
   ROBERTSON PA, 1993, SPINE, V18, P1483
   SANDERSON PL, 1993, J BONE JOINT SURG BR, V75, P393, DOI 10.1302/0301-620X.75B3.8496206
   TUITE GF, 1994, J NEUROSURG, V81, P699, DOI 10.3171/jns.1994.81.5.0699
   TUITE GF, 1994, J NEUROSURG, V81, P707, DOI 10.3171/jns.1994.81.5.0707
   TURNER JA, 1992, SPINE, V17, P1, DOI 10.1097/00007632-199201000-00001
   YOUNG S, 1988, NEUROSURGERY, V23, P628, DOI 10.1227/00006123-198811000-00014
NR 21
TC 42
Z9 57
U1 0
U2 4
PU LIPPINCOTT WILLIAMS & WILKINS
PI PHILADELPHIA
PA TWO COMMERCE SQ, 2001 MARKET ST, PHILADELPHIA, PA 19103 USA
SN 0895-0385
J9 J SPINAL DISORD
JI J. Spinal Disord.
PD OCT
PY 1998
VL 11
IS 5
BP 389
EP 394
PG 6
WC Clinical Neurology; Orthopedics
WE Science Citation Index Expanded (SCI-EXPANDED)
SC Neurosciences & Neurology; Orthopedics
GA 130KC
UT WOS:000076518400004
PM 9811098
DA 2022-11-02
ER

PT B
AU Anand, N
   Sardar, ZM
   Simmonds, A
   Baron, EM
AF Anand, Neel
   Sardar, Zeeshan M.
   Simmonds, Andrea
   Baron, Eli M.
BA PerezCruet, MJ
   Fessler, RG
   Wang, MY
BF PerezCruet, MJ
   Fessler, RG
   Wang, MY
TI Minimally Invasive Deformity Correction
SO ANATOMIC APPROACH TO MINIMALLY INVASIVE SPINE SURGERY, 2ND EDITION
LA English
DT Article; Book Chapter
DE minimally invasive surgery; percutaneous pedicle screws; transpsoas
   lateral interbody fusion; minimally invasive transforaminal lumbar
   interbody fusion
ID LUMBAR INTERBODY FUSION; CLINICAL-OUTCOMES; SPINAL DEFORMITY; SURGERY;
   TLIF; SPONDYLOLISTHESIS; INSTRUMENTATION; INFECTION; FIXATION; AXIALIF
AB Minimally invasive deformity correction techniques are evolving rapidly to aid in surgical treatment of adult spinal deformities. These techniques involve a combination of minimally invasive inter-body fusion methods and percutaneous posterior pedicle screw and rod placement. Achieving a balanced spine in the coronal and sagittal planes is the ultimate goal of such surgery while aiming to reduce complications and readmissions. Minimally invasive techniques have the potential to reduce the risk of postoperative infections since muscle dissection is limited. Additionally, they may play a role in reducing the incidence of proximal junctional kyphosis as the posterior musculo-ligamentous tension band is preserved. This chapter provides a systematic approach for surgical correction of spinal deformities using minimally invasive techniques. Preoperative planning, intraoperative surgical techniques, and postoperative management including complication management are discussed.
C1 [Anand, Neel] Cedars Sinai Med Ctr, Spine Ctr, Spine Trauma, Los Angeles, CA 90048 USA.
   [Sardar, Zeeshan M.] Temple Univ, Lewis Katz Sch Med, Dept Orthopaed Surg & Sports Med, Spine & Scoliosis Surg, Philadelphia, PA 19122 USA.
   [Simmonds, Andrea] Cedars Sinai Med Ctr, Dept Spine Surg, Los Angeles, CA 90048 USA.
   [Baron, Eli M.] Cedars Sinai Med Ctr, Dept Neurosurg, Los Angeles, CA 90048 USA.
RP Anand, N (通讯作者)，Cedars Sinai Med Ctr, Spine Ctr, Spine Trauma, Los Angeles, CA 90048 USA.
CR Ahmadian A, 2013, J NEUROSURG-SPINE, V19, P314, DOI 10.3171/2013.6.SPINE1340
   Alimi M, 2014, J NEUROSURG-SPINE, V20, P623, DOI 10.3171/2014.1.SPINE13569
   Amin BY, 2013, NEUROSURG FOCUS S, V35
   Anand N, 2014, CLIN ORTHOP RELAT R, V472, P1762, DOI 10.1007/s11999-014-3565-2
   Anand N, 2014, CLIN ORTHOP RELAT R, V472, P1769, DOI 10.1007/s11999-013-3335-6
   Anand N, 2014, NEUROSURG FOCUS, V36, DOI 10.3171/2014.3.FOCUS13585
   Anand N, 2013, SPINE, V38, P1566, DOI 10.1097/BRS.0b013e31829cb67a
   Anand N, 2013, EUR SPINE J, V22, pS232, DOI 10.1007/s00586-012-2344-6
   Anand Neel, 2007, SAS J, V1, P93, DOI 10.1016/SASJ-2007-0101-RR
   Aryan HE, 2008, MINIM INVAS NEUROSUR, V51, P225, DOI 10.1055/s-2008-1080915
   Bach K, 2014, CLIN ORTHOP RELAT R, V472, P1749, DOI 10.1007/s11999-013-3441-5
   Haque RM, 2014, NEUROSURG FOCUS, V36, DOI 10.3171/2014.3.FOCUS1424
   Kepler CK, 2013, SPINE J, V13, P489, DOI 10.1016/j.spinee.2012.10.034
   Kepler CK, 2011, EUR SPINE J, V20, P550, DOI 10.1007/s00586-010-1593-5
   Kimball J, 2013, NEUROSURG FOCUS, V35, P19
   Kotwal S, 2015, J SPINAL DISORD TECH, V28, P119, DOI 10.1097/BSD.0b013e3182706ce7
   Lehman RA, 2002, SPINE, V27, P806, DOI 10.1097/00007632-200204150-00006
   Luo P, 2014, NEUROSURG FOCUS, V36, DOI 10.3171/2014.3.FOCUS1466
   Moro T, 2003, SPINE, V28, P423, DOI 10.1097/00007632-200303010-00002
   Nandyala SV, 2014, SPINE J, V14, P1460, DOI 10.1016/j.spinee.2013.08.045
   O'Toole JE, 2009, J NEUROSURG-SPINE, V11, P471, DOI 10.3171/2009.5.SPINE08633
   Park Y, 2014, CLIN ORTHOP RELAT R, V472, P1813, DOI 10.1007/s11999-013-3241-y
   Parker SL, 2011, MINIM INVAS NEUROSUR, V54, P33, DOI 10.1055/s-0030-1269904
   Schwab F, 2012, SPINE, V37, P1077, DOI 10.1097/BRS.0b013e31823e15e2
   Schwender JD, 2005, J SPINAL DISORD TECH, V18, pS1, DOI 10.1097/01.bsd.0000132291.50455.d0
   Terman SW, 2014, J NEUROSURG-SPINE, V20, P644, DOI 10.3171/2014.2.SPINE13794
   Tobler WD, 2013, MED DEVICES-EVID RES, V6, P155, DOI 10.2147/MDER.S48442
   Wang MY, 2012, MINIM INVASIVE SURG, V2012, DOI 10.1155/2012/173685
   Wong AP, 2014, NEUROSURG CLIN N AM, V25, P279, DOI 10.1016/j.nec.2013.12.007
   Youssef JA, 2010, SPINE, V35, pS302, DOI 10.1097/BRS.0b013e3182023438
   Yuan PS, 2014, J ORTHOP SURG RES, V9, DOI 10.1186/1749-799X-9-20
NR 31
TC 0
Z9 0
U1 0
U2 0
PU GEORG THIEME VERLAG
PI STUTTGART 30
PA RUDIGERSTR 14, W-7000 STUTTGART 30, GERMANY
BN 978-1-62623-933-3; 978-1-62623-643-1
PY 2019
BP 266
EP 274
D2 10.1055/b-005-145242
PG 9
WC Orthopedics
WE Book Citation Index– Science (BKCI-S)
SC Orthopedics
GA BO7FE
UT WOS:000523970300028
DA 2022-11-02
ER

PT J
AU Ravikanth, R
AF Ravikanth, Reddy
TI Magnetic Resonance Evaluation of Lumbar Disc Degenerative Disease as an
   Implication of Low Back Pain: A Prospective Analysis
SO NEUROLOGY INDIA
LA English
DT Article
DE Disc degeneration; low back pain; lumbar spine; MRI
ID SPINE; PREVALENCE
AB Background: The main objectives of this study are MR characterization of disc degeneration and sequelae, analysis of lumbar disc degeneration patterns in patients with low back pain, and evaluation of the extent of involvement. This unique study evaluates the number of discs involved and the Modic changes at prolapsed, degenerated nonprolapsed, and at nondegenerated, nonprolapsed levels.
   Study Design: A prospective, magnetic resonance imaging-based radiological study.
   Materials and Methods: A total of 1000 whole spine and lumbosacral spines were subjected to MRI examination, including spin echo with T1, T2, and STIR sequences. The Modic classification, Pfirrmann disc classification method, Borenstein criteria for central spinal canal stenosis, and Weishaupt Classification for Facet Degeneration were used for evaluation.
   Results: The commonest level of disc degeneration was L4-L5 (41.2%) and the commonest type was disc protrusion (69.4%). Disc height reduction was common at L5-S1 level (32.2%). Multidisc involvement is the commonest presentation (38.2%) followed by contiguous double level (34.7%) with disc bulges frequently reported at L3-L4 (27.2%) and L4-L5 (26.9%) levels. Majority of discs (56.1%) demonstrated Modic changes at prolapsed levels. Spondylolisthesis was commonly reported at L5-S1 level (87.5%) and was mostly associated with lumbar canal stenosis (38.4%). Posterior osteophytes were frequent at L3-L4 (31.1%) and L5-S1 (31.1%) levels. D12-L1 was least affected (4.1%) in lumbar disc degenerative disease.
   Conclusion: The clinicians evaluated multiple variables associated with intervertebral disc degeneration and its sequelae such as lumbar canal stenosis and found the evaluation methods to be simple and practical in evaluating lumbar spine degeneration and simple communication.
C1 [Ravikanth, Reddy] Holy Family Hosp, Dept Radiol, Thodupuzha 685605, Kerala, India.
RP Ravikanth, R (通讯作者)，Holy Family Hosp, Dept Radiol, Thodupuzha 685605, Kerala, India.
EM ravikanthreddy06@gmail.com
CR Acharya R, 2006, NEUROL INDIA, V54, P38
   Battie MC, 1995, SPINE, V20, P2601, DOI 10.1097/00007632-199512150-00001
   Borenstein DG, 2001, J BONE JOINT SURG AM, V83A, P1306, DOI 10.2106/00004623-200109000-00002
   Hicks GE, 2009, SPINE, V34, P1301, DOI 10.1097/BRS.0b013e3181a18263
   JENSEN MC, 1994, MAGN RESON QUART, V10, P173
   Katz JN, 2006, J BONE JOINT SURG AM, V88A, P21, DOI 10.2106/JBJS.E.01273
   Kuisma M, 2008, BMC MUSCULOSKEL DIS, V9, DOI 10.1186/1471-2474-9-51
   Kulkarni AG, 2005, NEUROL INDIA, V53, P499
   MARAVILLA KR, 1985, AM J NEURORADIOL, V6, P237
   MODIC MT, 1988, RADIOLOGY, V166, P193, DOI 10.1148/radiology.166.1.3336678
   Ong A, 2003, BRIT J SPORT MED, V37, P263, DOI 10.1136/bjsm.37.3.263
   Peterson CK, 2000, SPINE, V25, P218, DOI 10.1097/00007632-200001150-00013
   Pfirrmann CWA, 2001, SPINE, V26, P1873, DOI 10.1097/00007632-200109010-00011
   Prasad BCM, 2016, NEUROL INDIA, V64, P677, DOI 10.4103/0028-3886.185378
   Shobeiri E, 2009, SINGAP MED J, V50, P87
   Takarad SR, 2008, RADIOLOGY, V2, P189
   Teraguchi M, 2015, SPINE J, V15, P622, DOI 10.1016/j.spinee.2014.11.012
   Weishaupt D, 2001, RADIOLOGY, V218, P420, DOI 10.1148/radiology.218.2.r01fe15420
NR 18
TC 2
Z9 2
U1 0
U2 3
PU WOLTERS KLUWER MEDKNOW PUBLICATIONS
PI MUMBAI
PA WOLTERS KLUWER INDIA PVT LTD , A-202, 2ND FLR, QUBE, C T S  NO 1498A-2
   VILLAGE MAROL, ANDHERI EAST, MUMBAI, 400059, INDIA
SN 0028-3886
EI 1998-4022
J9 NEUROL INDIA
JI Neurol. India
PD NOV-DEC
PY 2020
VL 68
IS 6
BP 1378
EP 1384
DI 10.4103/0028-3886.304091
PG 7
WC Neurosciences
WE Science Citation Index Expanded (SCI-EXPANDED)
SC Neurosciences & Neurology
GA PQ4NQ
UT WOS:000606522600022
PM 33342872
DA 2022-11-02
ER

PT J
AU Vaccaro, AR
   Rosenfeld, JF
   Albert, TJ
   Klein, GR
   Cotler, JM
AF Vaccaro, AR
   Rosenfeld, JF
   Albert, TJ
   Klein, GR
   Cotler, JM
TI The benefits of early decompression in cervical spinal cord injury
SO RIVISTA DI NEURORADIOLOGIA
LA English
DT Article; Proceedings Paper
CT Symposium Neuroradiologicum XVI (SNR XVI)
CY MAY 15-17, 1998
CL PHILADELPHIA, PENNSYLVANIA
ID MANAGEMENT; TRAUMA; DISLOCATION
AB Although fusions in the lumbar spine are performed commonly. their indications as well as a need for supplmental instrumentation is at this time nonstandardized and often controversial. Instrumentation has been shown to increase the success and time to fuse, although its use in the majority of degenerative lumbar disorders has not been substantiated by long term outcome studies. Its use has been shown to be effective in cases of objective lumbar instability, following a decompression for degenerative scollosis, and in certain cases of degenerative spondylolisthesis (with decompression with excessive motion). Instrumentation has been found to be useful following the surgical revision of a symptomatic nonunion and when a multilevel fusion over several segments is attempted due to the high nonhealing rates in these situations. In summary, the use and benefit of supplemental internal fixation in the treatment of lumbar spine degenerative disc disease is most desirable in cases of objective instability or when there is a need for coronal or sagiaal plane realignment. Although the success rate of fusion healing has improved with the supplemental use of segmental fixation, its benefit in the majority of degenerative spinal disorders is unclear in terms of patient functional outcome. Only well designed perspective randomized studies can truly determine the benefits of instrumentation in these spinal disorders.
C1 Jefferson Med Coll, Dept Orthopaed Surg, Philadelphia, PA USA.
RI Klein, Gregg/W-4711-2019
CR AEBI M, 1986, CLIN ORTHOP RELAT R, P244
   BOHLMAN HH, 1992, J BONE JOINT SURG AM, V74A, P671, DOI 10.2106/00004623-199274050-00006
   BOHLMAN HH, 1992, SPINE
   BOSE B, 1984, NEUROSURGERY, V15, P367, DOI 10.1227/00006123-198409000-00012
   BRACKEN MB, 1990, NEW ENGL J MED, V322, P145
   BRODKEY JS, 1980, SURG NEUROL, V14, P251
   DELAMARTER RB, 1995, J BONE JOINT SURG AM, V77A, P1042, DOI 10.2106/00004623-199507000-00010
   FELLRATH RF, 1995, ORTHOP T, V19, P149
   GEISLER FH, 1995, CONT MANAGEMENT SPIN
   HADLEY MN, 1992, NEUROSURGERY, V30, P661
   HANLEY EN, 1990, SEM SPINE SURG B, V2, P2
   HORSEY WJ, 1977, PARAPLEGIA, V15, P110, DOI 10.1038/sc.1977.16
   KRENGEL WF, 1993, SPINE, V18, P2080, DOI 10.1097/00007632-199310001-00027
   KRENGEL WF, 1996, CERV SPIN RES SOC AN
   LEVI L, 1991, NEUROSURGERY, V29, P216, DOI 10.1227/00006123-199108000-00008
   MCAFEE PC, 1991, CERVICAL SPINE TRAUM
   MCBROOM RJ, 1995, ORTHOP T, V19, P149
   MILLER LS, 1987, SPINE, V12, P831, DOI 10.1097/00007632-198711000-00001
   RABINOWITZ RS, 1996, AM AC ORTH SURG ANN
   RAYNOR RB, 1968, J NEUROSURG, V28, P311, DOI 10.3171/jns.1968.28.4.0311
   RIZZOLO SJ, 1994, SPINE, V19, P2288, DOI 10.1097/00007632-199410150-00007
   SALZMAN SK, 1996, EXPT TREATMENT SPINA
   SONNTAG VKH, 1995, CONT MANAGEMENT SPIN
   TATOR CH, 1990, BRIT J SURG, V77, P485
   TATOR CH, 1991, J NEUROSURG, V75, P15, DOI 10.3171/jns.1991.75.1.0015
   VACCARO AR, 1996, CERV SPIN RES SOC AN
   WAGNER FC, 1982, J NEUROSURG, V56, P699, DOI 10.3171/jns.1982.56.5.0699
   Wilberger J E, 1991, J Neurotrauma, V8 Suppl 1, pS21
   WILBERGER JE, 1993, J NEUR ABST, V78, pA342
   WOLF A, 1991, J NEUROSURG, V75, P883, DOI 10.3171/jns.1991.75.6.0883
NR 30
TC 0
Z9 0
U1 0
U2 1
PU EDIZIONI CENTAURO
PI BOLOGNA
PA VIA DEL PRATELLO, 8, 40122 BOLOGNA, ITALY
SN 1120-9976
J9 RIV NEURORADIOL
JI Riv. Neuroradiol.
PD MAY
PY 1998
VL 11
SU 1
BP 97
EP 102
PG 6
WC Neurosciences; Neuroimaging; Radiology, Nuclear Medicine & Medical
   Imaging
WE Conference Proceedings Citation Index - Science (CPCI-S); Science Citation Index Expanded (SCI-EXPANDED)
SC Neurosciences & Neurology; Radiology, Nuclear Medicine & Medical Imaging
GA ZT755
UT WOS:000074122400025
DA 2022-11-02
ER

PT J
AU Bose, B
   Balzarini, M
   Gimmestad, G
   Becker, B
AF Bose, B
   Balzarini, M
   Gimmestad, G
   Becker, B
TI Uninstrumented posterolateral fusion as an adjunct to interbody fusion
SO NEUROSURGERY QUARTERLY
LA English
DT Article
DE posterior lumbar interbody fusion; posterolateral fusion
ID LUMBAR; SPONDYLOLISTHESIS; COMPLICATIONS; CAGES
AB Many surgeons believe that the use of posterior instrumentation with interbody fusion, cages increases the stability of the construct and improves the overall outcome of the procedure, especially when a posterior procedure is performed. This retrospective review included patients who underwent posterior lumbar interbody fusion (PLIF) with BAK cages (Zimmer Spine, Minneapolis, MN) and uninstrumented posterolateral fusion in 1 or more levels of the lumbar,spine. Demographic and surgical data were collected from the patients' charts. Pain scores were noted at pre- and postoperative time points. Patient functioning was ranked after surgery. Radiographs were independently assessed. These 72 patients had a mean duration of back pain of 51 months and a mean duration of leg pain of 38.2 months. The predominant indication was degenerative disk disease with back and leg pain. Most of these patients underwent previous lumbar surgery (55.5%), and almost half of these patients (45%) had previous lumbar implants or instrumentation. Mean estimated blood loss and mean hospital stay were 1,384 mL and 4.7 days, respectively. Back and leg pain scores decreased significantly after surgery. The mean postoperative function score was 3.7, indicating a mildly limited activity level. There were no significant differences in pain or function between single- and multilevel procedures. Fusion assessment revealed a 94.3% fusion rate. It is apparent that even in this difficult population in which a large number of patients have undergone previous lumbar surgery, PLIF with a posterolateral fusion procedure can lead to positive outcomes. Uninstrumented posterolateral fusion can be used successfully to supplement interbody fusion and provide adequate pain relief to patients.
C1 Christiana Care Hlth Syst, Dept Neurosurg, Newark, DE USA.
   Thomas Jefferson Univ, Jefferson Med Coll, Dept Neurosurg, Philadelphia, PA 19107 USA.
   Zimmer Spine, Minneapolis, MN USA.
RP Bose, B (通讯作者)，C-79 Omega Dr, Newark, DE 19713 USA.
EM rana1@msn.com
CR Chitnavis B, 2001, J NEUROSURG, V95, P190, DOI 10.3171/spi.2001.95.2.0190
   Christensen FB, 2002, SPINE, V27, P2674, DOI 10.1097/00007632-200212010-00006
   DeBerard M Scott, 2002, J South Orthop Assoc, V11, P157
   France JC, 1999, SPINE, V24, P553, DOI 10.1097/00007632-199903150-00010
   HACKER RJ, 1997, CONT NEUROSURG, V19, P1
   Janssen ME, 2000, EUR SPINE J, V9, pS102, DOI 10.1007/PL00008315
   Jutte PC, 2002, EUR SPINE J, V11, P594, DOI 10.1007/s00586-002-0469-8
   Kaiser MG, 2002, NEUROSURGERY, V51, P97, DOI 10.1097/00006123-200207000-00015
   Kulkarni SS, 2003, EUR SPINE J, V12, P48, DOI 10.1007/s00586-002-0460-4
   Kuslich SD, 1998, SPINE, V23, P1267, DOI 10.1097/00007632-199806010-00019
   Moller H, 2000, SPINE, V25, P1716, DOI 10.1097/00007632-200007010-00017
   Sarwat AM, 2001, EUR SPINE J, V10, P237, DOI 10.1007/s005860000236
   Thomsen K, 1997, SPINE, V22, P2813, DOI 10.1097/00007632-199712150-00004
   Zhao J, 2002, SPINE, V27, P2753, DOI 10.1097/00007632-200212150-00003
NR 14
TC 0
Z9 2
U1 0
U2 0
PU LIPPINCOTT WILLIAMS & WILKINS
PI PHILADELPHIA
PA TWO COMMERCE SQ, 2001 MARKET ST, PHILADELPHIA, PA 19103 USA
SN 1050-6438
EI 1534-4916
J9 NEUROSURG QUART
JI Neurosurg. Q.
PD SEP
PY 2004
VL 14
IS 3
BP 174
EP 178
DI 10.1097/01.wnq.0000135751.14910.b8
PG 5
WC Neurosciences; Surgery
WE Science Citation Index Expanded (SCI-EXPANDED)
SC Neurosciences & Neurology; Surgery
GA 848VJ
UT WOS:000223495900007
DA 2022-11-02
ER

PT J
AU Ozturk, PE
   Aylanc, N
AF Ozturk, Piril Erbay
   Aylanc, Nilufer
TI Which is the most affected muscle in lumbar back pain multifidus or
   erector spinae?
SO POLISH JOURNAL OF RADIOLOGY
LA English
DT Article
DE back pain; lumbar disc herniation; multifidus; erector spinae
ID CROSS-SECTIONAL AREA; DEGENERATION; ATROPHY; MRI; STABILIZATION; PSOAS
AB Purpose: The purpose of this study is to evaluate the relationship between lumbar back pain, lumbar disc herniation, and erector spinae and multifidus muscle lipomatous degeneration.
   Material and methods: After receiving approval from the clinical studies Ethics Committee, magnetic resonance imaging (MRI) studies of patients who had physical examination in orthopaedic, neurology, neurosurgery, physical medicine and rehabilitation clinics were evaluated. Their pre-diagnoses were 'herniated nucleus pulposus' or 'lumbar disc herniation' or 'back pain' and their age range was between 18 and 64 years. Patients who had vertebral fracture, spondylitis-spondylodiscitis, tumours, structural anomalies such as spondylolisthesis, scoliosis and vertebral segmentation anomalies and previous surgery in the lumbar area were excluded. There were 205 patients in the case group who had lumbar disc herniation between L1-S1 level and there were 187 patients in the control group who had no lumbar disc herniation. In the study, patient age, sex, herniation level and erector spinae and multifidus muscle lipomatous degeneration were compared. Muscle lipomatous degeneration were evaluated with a visual scale.
   Results: There were 105 men and 100 women in the case group and 88 men and 99 women in the control group. In the case group, lumbar disc herniation was detected mostly at L4-5 and L5-S1 levels. There was no significant difference between case and control groups with regard to erector spinae and multifidus muscle lipomatous degeneration. In the case group, lipomatous degeneration of the erector spinae was higher compared to that of the multifidus muscle.
   Conclusions: Patients with low back pain may have fatty degeneration in erector spina and multifidus muscles with or without LDH, but LDH accelerates this process rather than being a result of it. In patients with LDH, fatty degeneration in the erector spina is more pronounced than in multifidus, and the erector spina is more affected by the LDH process.
C1 [Ozturk, Piril Erbay; Aylanc, Nilufer] Canakkale Onsekiz Mart Univ, Dept Radiol, Fac Med, Canakkale, Turkey.
RP Aylanc, N (通讯作者)，Canakkale 18 Mart Univ, Sch Med, Dept Radiol, TR-17100 Canakkale, Turkey.
EM niluferaylanc@gmail.com
CR Alicioglu B, 2008, PARASPINAL KASLARDAK, V15, P9
   Altinkaya N, 2016, SKELETAL RADIOL, V45, P73, DOI 10.1007/s00256-015-2252-z
   Barker KL, 2004, SPINE, V29, pE515, DOI 10.1097/01.brs.0000144405.11661.eb
   Barr KP, 2005, AM J PHYS MED REHAB, V84, P473, DOI 10.1097/01.phm.0000163709.70471.42
   Battie MC, 2012, SPINE J, V12, P932, DOI 10.1016/j.spinee.2012.08.020
   Bouche KGW, 2011, BMC MUSCULOSKEL DIS, V12, DOI 10.1186/1471-2474-12-65
   Boyaci A, 2015, J PHYS MED REHABILIT, V18, P7
   Brinjikji W, 2015, AM J NEURORADIOL, V36, P811, DOI 10.3174/ajnr.A4173
   Chan ST, 2012, SPINE J, V12, P381, DOI 10.1016/j.spinee.2011.12.004
   Ekin EE, 2016, DIAGN INTERV RADIOL, V22, P273, DOI 10.5152/dir.2015.15307
   Franca FR, 2010, CLINICS, V65, P1013, DOI 10.1590/S1807-59322010001000015
   Freeman MD, 2010, PM&R, V2, P142, DOI 10.1016/j.pmrj.2009.11.006
   Hildebrandt M, 2017, BMC MUSCULOSKEL DIS, V18, DOI 10.1186/s12891-016-1376-1
   Hiyama A, 2019, BMC MUSCULOSKEL DIS, V20, DOI 10.1186/s12891-019-2733-7
   Hyun JK, 2007, SPINE, V32, pE598, DOI 10.1097/BRS.0b013e318155837b
   Hyun SJ, 2016, CLIN SPINE SURG, V29, P441, DOI 10.1097/BSD.0b013e3182aa28b0
   Jordan Jo, 2009, BMJ Clin Evid, V2009
   Kader DF, 2000, CLIN RADIOL, V55, P145, DOI 10.1053/crad.1999.0340
   Kalichman Leonid, 2016, Clin Spine Surg, V29, P465
   Kang CH, 2007, CLIN RADIOL, V62, P479, DOI 10.1016/j.crad.2006.12.002
   Katz JN, 2006, J BONE JOINT SURG AM, V88A, P21, DOI 10.2106/JBJS.E.01273
   Lee HI, 2015, AM J PHYS MED REHAB, V94, P123, DOI 10.1097/PHM.0000000000000149
   Lee JC, 2008, SPINE, V33, P318, DOI 10.1097/BRS.0b013e318162458f
   Mengiardi B, 2006, RADIOLOGY, V240, P786, DOI 10.1148/radiol.2403050820
   Meydan F. D. O., 2007, TURK J PHYS MED REHA, V53, P108
   Panjabi MM, 2003, J ELECTROMYOGR KINES, V13, P371, DOI 10.1016/S1050-6411(03)00044-0
   Pezolato A, 2012, EUR SPINE J, V21, P2158, DOI 10.1007/s00586-012-2286-z
   Ploumis A, 2011, BRIT J RADIOL, V84, P709, DOI 10.1259/bjr/58136533
   Rossignol M, 2009, JOINT BONE SPINE, V76, P608, DOI 10.1016/j.jbspin.2009.07.003
   Rubin DI, 2007, NEUROL CLIN, V25, P353, DOI 10.1016/j.ncl.2007.01.004
   Seungbum C, 2017, J KOREAN SOC SPINE S, V24, P162
   Shafaq N, 2012, SPINE, V37, P1398, DOI 10.1097/BRS.0b013e31824c767e
   Singh R, 2016, EUR SPINE J, V25, P2864, DOI 10.1007/s00586-016-4698-7
   Sions JM, 2017, J GERIATR PHYS THER, V40, P74, DOI 10.1519/JPT.0000000000000073
   Sipaviciene S, 2018, J PAIN RELIEF, V7, P309
   Sung PS, 2003, ARCH PHYS MED REHAB, V84, P1313, DOI 10.1016/S0003-9993(03)00139-4
   Woodham M, 2014, J RADIOL CASE REP, V8, P27, DOI 10.3941/jrcr.v8i5.1401
NR 37
TC 1
Z9 1
U1 0
U2 0
PU INT SCIENTIFIC INFORMATION INC
PI SMITHTOWN
PA 361 FOREST LN, SMITHTOWN, NY 11787 USA
SN 0137-7183
EI 1899-0967
J9 POL J RADIOL
JI Pol. J. Radiol.
PD JUN 3
PY 2020
VL 85
BP E278
EP E286
DI 10.5114/pjr.2020.96391
PG 9
WC Radiology, Nuclear Medicine & Medical Imaging
WE Emerging Sources Citation Index (ESCI)
SC Radiology, Nuclear Medicine & Medical Imaging
GA MG6ML
UT WOS:000546143600001
PM 32685062
DA 2022-11-02
ER

PT J
AU Abdullah, KG
   Benzel, EC
   Mroz, TE
AF Abdullah, Kalil G.
   Benzel, Edward C.
   Mroz, Thomas E.
TI Comparative effectiveness research in spine surgery
SO NEUROSURGICAL FOCUS
LA English
DT Article
DE comparative effectiveness; cost-effectiveness; spine surgery
ID ADJUSTED LIFE YEAR; INTERVERTEBRAL-DISC-HERNIATION; INTERVENTION
   CLINICAL ARTICLE; ANTERIOR CERVICAL DISKECTOMY; LUMBAR INTERBODY FUSION;
   QUALITY-OF-LIFE; COST-EFFECTIVENESS; DEGENERATIVE-SPONDYLOLISTHESIS;
   RANDOMIZED-TRIAL; INSTRUMENTED FUSION
AB Comparative effectiveness research (CER) has impending significance for the field of spine surgery. This article outlines the rationale for comparative effectiveness research and reviews recommended priorities of spinal surgery emphasis. It also examines recent key studies of CER in the spine surgery literature and associated cost-effectiveness studies. It concludes with a discussion of the direction of CER in the spine surgery community. (http://thejns.org/doi/abs/10.3171/2012.4.FOCUS1290)
C1 [Abdullah, Kalil G.; Benzel, Edward C.; Mroz, Thomas E.] Cleveland Clin, Ctr Spine Hlth, Lerner Coll Med, Cleveland, OH 44195 USA.
   [Abdullah, Kalil G.; Benzel, Edward C.; Mroz, Thomas E.] Cleveland Clin, Dept Neurol Surg, Cleveland, OH 44195 USA.
   [Mroz, Thomas E.] Cleveland Clin, Dept Orthopaed Surg, Cleveland, OH 44195 USA.
RP Mroz, TE (通讯作者)，Cleveland Clin, Ctr Spine Hlth, Lerner Coll Med, 9500 Euclid Ave,NA 21, Cleveland, OH 44195 USA.
EM mrozt@ccf.org
OI Abdullah, Kalil/0000-0002-5662-0829
CR Adogwa O, 2011, WORLD NEUROSURG
   Adogwa O, 2012, J NEUROSURG-SPINE, V16, P141, DOI 10.3171/2011.9.SPINE11419
   Adogwa O, 2012, J NEUROSURG-SPINE, V16, P135, DOI 10.3171/2011.9.SPINE11308
   Adogwa O, 2011, J SPINAL DISORD TECH, V24, P479, DOI 10.1097/BSD.0b013e3182055cac
   Adogwa O, 2011, J NEUROSURG-SPINE, V15, P138, DOI 10.3171/2011.3.SPINE10562
   Angevine PD, 2005, SPINE, V30, P1989, DOI 10.1097/01.brs.0000176332.67849.ea
   Buchbinder R, 2009, NEW ENGL J MED, V361, P557, DOI 10.1056/NEJMoa0900429
   Carreyrou J, 2010, WALL STREET J   1220
   Chang RW, 1996, JAMA-J AM MED ASSOC, V275, P858, DOI 10.1001/jama.275.11.858
   Cohen SP, 2010, ANESTHESIOLOGY, V113, P395, DOI 10.1097/ALN.0b013e3181e33ae5
   DREWETT RF, 1992, ANN ROY COLL SURG, V74, P286
   Fritzell P, 2011, SPINE, V36, P2243, DOI 10.1097/BRS.0b013e3182322d0f
   Ghogawala Z, 2011, NEUROSURGERY, V68, P622, DOI 10.1227/NEU.0b013e31820777cf
   Glassman SD, 2012, SPINE, V20, P769
   Hirth RA, 2000, MED DECIS MAKING, V20, P332, DOI 10.1177/0272989X0002000310
   Iglehart JK, 2009, NEW ENGL J MED, V361, P325, DOI 10.1056/NEJMp0904133
   Institute of Medicine, 2011, LEARN WHAT WORKS INF, P6
   Institute of Medicine (US), 2009, IN NAT PRIOR COMP EF
   Kallmes DF, 2009, NEW ENGL J MED, V361, P569, DOI 10.1056/NEJMoa0900563
   Manchikanti L, 2010, PAIN PHYSICIAN, V13, P535
   Marko NF, 2012, NEUROSURGERY, V70, P425, DOI 10.1227/NEU.0b013e3182320a9e
   North American Spine Society, 2009, POS STAT COMP EFF RE
   Parker SL, 2012, J NEUROSURG-SPINE, V16, P323, DOI 10.3171/2011.12.SPINE11750
   Parker SL, 2011, SPINE J, V11, P705, DOI 10.1016/j.spinee.2011.04.024
   Parker SL, 2011, J SPINAL DISORD TECH
   Parker SL, 2011, WORLD NEUROSURG
   Pearson A, 2012, SPINE, V37, P140, DOI 10.1097/BRS.0b013e3182276b2b
   Tosteson ANA, 2011, SPINE, V36, P2061, DOI 10.1097/BRS.0b013e318235457b
   Tumialan LM, 2010, NEUROSURG FOCUS, V28, DOI 10.3171/2010.1.FOCUS09305
   van den Akker ME, 2011, NEUROSURGERY, V69, P829, DOI 10.1227/NEU.0b013e31822578f6
   Weinstein JN, 2008, NEW ENGL J MED, V358, P794, DOI 10.1056/NEJMoa0707136
   Weinstein JN, 2007, NEW ENGL J MED, V356, P2257, DOI 10.1056/NEJMoa070302
   Weinstein JN, 2006, JAMA-J AM MED ASSOC, V296, P2441, DOI 10.1001/jama.296.20.2441
   Whitmore RG, 2012, NEUROSURGERY, V70, P860, DOI 10.1227/NEU.0b013e3182367272
   Zusman EE, 2010, NEUROSURGERY, V67, pN20, DOI 10.1227/01.neu.0000390616.65831.6a
NR 35
TC 4
Z9 4
U1 2
U2 8
PU AMER ASSOC NEUROLOGICAL SURGEONS
PI ROLLING MEADOWS
PA 5550 MEADOWBROOK DRIVE, ROLLING MEADOWS, IL 60008 USA
SN 1092-0684
J9 NEUROSURG FOCUS
JI Neurosurg. Focus
PD JUL
PY 2012
VL 33
IS 1
AR E2
DI 10.3171/2012.4.FOCUS1290
PG 6
WC Clinical Neurology; Surgery
WE Science Citation Index Expanded (SCI-EXPANDED)
SC Neurosciences & Neurology; Surgery
GA 968PX
UT WOS:000305997400003
PM 22746234
DA 2022-11-02
ER

PT J
AU Hikata, T
   Kamata, M
   Furukawa, M
AF Hikata, Tomohiro
   Kamata, Michihiro
   Furukawa, Mitsuru
TI Risk Factors for Adjacent Segment Disease After Posterior Lumbar
   Interbody Fusion and Efficacy of Simultaneous Decompression Surgery for
   Symptomatic Adjacent Segment Disease
SO JOURNAL OF SPINAL DISORDERS & TECHNIQUES
LA English
DT Article
DE facet sagittalization; degenerative spondylolisthesis; simultaneous
   decompression surgery; adjacent segment disease; risk factors; posterior
   lumbar interbody fusion
ID DEGENERATION; INSTRUMENTATION; FIXATION; MOTION; IMMOBILIZATION;
   THORACOLUMBAR; LAMINECTOMY; INSTABILITY; STENOSIS; TROPISM
AB Study Design:
   A retrospective study.
   Summary of Background Data:
   Posterior lumbar interbody fusion (PLIF) increases mechanical stress and can cause degenerative changes at the adjacent segment. However, the precise causes of adjacent segment disease (ASD) after PLIF are not known, and it is unclear whether simultaneous decompression surgery for symptomatic ASD is effective.
   Objective:
   To study, radiographically and symptomatically, the risk factors for adjacent segment disease (ASD) in the lumbar spine after L4/5 PLIF and to examine whether decompression surgery for the adjacent segment (L3/4) reduces the occurrence of symptomatic ASD.
   Methods:
   Fifty-four patients who underwent L4/5 PLIF for L4 degenerative spondylolisthesis and could be followed up for at least 2 years were included. Of these, 37 were treated simultaneously with decompression surgery at L3/4. We measured radiographic changes and assessed symptoms from the cranial adjacent segment.
   Results:
   Thirty-one patients (57.4%) met radiologic criteria for ASD. The length of follow-up (P=0.004) and simultaneous decompression surgery at L3/4 (P=0.009) were statistically significant factors for radiologic diagnosis of ASD. Seven patients (13.0%) had symptomatic ASD: 6 in the decompression group (16.2%) and 1 in the PLIF-only group (5.9%). Simultaneous decompression surgery did not reduce the incidence of symptomatic ASD (P=0.256). Local lordosis at the fused segment (P=0.005) and the sagittal angle of the facet joint at L3/4 (P=0.024) were statistically significant predictors of symptomatic ASD, which was accompanied by postoperative anterior listhesis above the fused segment (S group, 8.4%+/- 8.0%; nonsymptomatic group: -0.7%+/- 5.0%, P=0.024).
   Conclusions:
   Patients whose facet joint at the adjacent segment had a more sagittal orientation had postoperative anterior listhesis, which caused symptomatic ASD. Simultaneous decompression surgery without fusion at the adjacent level was not effective for these patients, but rather, there was a possibility that it induced symptomatic ASD.
C1 [Hikata, Tomohiro; Kamata, Michihiro; Furukawa, Mitsuru] Keiyu Hosp, Dept Orthopaed Surg, Yokohama, Kanagawa, Japan.
RP Kamata, M (通讯作者)，3-7-3 Minatomirai,Nishi Ku, Yokohama, Kanagawa 2208521, Japan.
EM kamata-fm@mx10.ttcn.ne.jp
CR Aiki H, 2005, J ORTHOP SCI, V10, P490, DOI 10.1007/s00776-005-0919-3
   Akamaru T, 2003, SPINE, V28, P1560, DOI 10.1097/00007632-200307150-00016
   AOTA Y, 1995, J SPINAL DISORD, V8, P464, DOI 10.1097/00024720-199512000-00006
   Bastian L, 2001, EUR SPINE J, V10, P295, DOI 10.1007/s005860100278
   BRUNET JA, 1984, J BONE JOINT SURG BR, V66, P720, DOI 10.1302/0301-620X.66B5.6501368
   Cheh G, 2007, SPINE, V32, P2253, DOI 10.1097/BRS.0b013e31814b2d8e
   Chen W J, 2001, Spine (Phila Pa 1976), V26, pE519, DOI 10.1097/00007632-200111150-00024
   Chow DHK, 1996, SPINE, V21, P549, DOI 10.1097/00007632-199603010-00004
   Ekman P, 2009, EUR SPINE J, V18, P1175, DOI 10.1007/s00586-009-0947-3
   Etebar S, 1999, J NEUROSURG, V90, P163, DOI 10.3171/spi.1999.90.2.0163
   GROBLER JL, 1993, SPINE, V18, P80
   HA KY, 1993, J SPINAL DISORD, V6, P99
   Imagama S, 2009, SPINE, V34, P2775, DOI 10.1097/BRS.0b013e3181b4b1c2
   Kaito T, 2010, J NEUROSURG-SPINE, V12, P671, DOI 10.3171/2009.12.SPINE08823
   KIM SS, 1992, SPINE, V17, P957, DOI 10.1097/00007632-199208000-00015
   Kumar MN, 2001, EUR SPINE J, V10, P314, DOI 10.1007/s005860000239
   Lai PL, 2004, SPINE, V29, P2527, DOI 10.1097/01.brs.0000144408.02918.20
   LEE CK, 1984, SPINE, V9, P574, DOI 10.1097/00007632-198409000-00007
   Nagaosa Y, 1998, SPINE, V23, P1447, DOI 10.1097/00007632-199807010-00004
   NAGATA H, 1993, SPINE, V18, P2471, DOI 10.1097/00007632-199312000-00017
   NOREN R, 1991, SPINE, V16, P530, DOI 10.1097/00007632-199105000-00008
   Oda I, 1999, SPINE, V24, P2139, DOI 10.1097/00007632-199910150-00014
   Okuda S, 2004, SPINE, V29, P1535, DOI 10.1097/01.BRS.0000131417.93637.9D
   Park P, 2004, SPINE, V29, P1938, DOI 10.1097/01.brs.0000137069.88904.03
   QUINNELL RC, 1981, SPINE, V6, P263, DOI 10.1097/00007632-198105000-00008
   Rahm MD, 1996, J SPINAL DISORD, V9, P392
   Schlegel JD, 1996, SPINE, V21, P970, DOI 10.1097/00007632-199604150-00013
   TUITE GF, 1994, J NEUROSURG, V81, P707, DOI 10.3171/jns.1994.81.5.0707
   VANHARANTA H, 1993, SPINE, V18, P1000, DOI 10.1097/00007632-199306150-00008
   Weinstein JN, 2003, SPINE, V28, pS1, DOI 10.1097/00007632-200308011-00001
NR 30
TC 47
Z9 54
U1 1
U2 12
PU LIPPINCOTT WILLIAMS & WILKINS
PI PHILADELPHIA
PA TWO COMMERCE SQ, 2001 MARKET ST, PHILADELPHIA, PA 19103 USA
SN 1536-0652
EI 1539-2465
J9 J SPINAL DISORD TECH
JI J. Spinal Disord. Tech.
PD APR
PY 2014
VL 27
IS 2
BP 70
EP 75
DI 10.1097/BSD.0b013e31824e5292
PG 6
WC Clinical Neurology; Orthopedics
WE Science Citation Index Expanded (SCI-EXPANDED)
SC Neurosciences & Neurology; Orthopedics
GA AE1FD
UT WOS:000333712800008
PM 22460400
DA 2022-11-02
ER

PT J
AU Ohtori, S
   Inoue, G
   Orita, S
   Yamauchi, K
   Eguchi, Y
   Ochiai, N
   Kishida, S
   Kuniyoshi, K
   Miyagi, M
   Kamoda, H
   Suzuki, M
   Kubota, G
   Sakuma, Y
   Oikawa, Y
   Inage, K
   Sainoh, T
   Takaso, M
   Toyone, T
   Takahashi, K
AF Ohtori, Seiji
   Inoue, Gen
   Orita, Sumihisa
   Yamauchi, Kazuyo
   Eguchi, Yawara
   Ochiai, Nobuyasu
   Kishida, Shunji
   Kuniyoshi, Kazuki
   Miyagi, Masayuki
   Kamoda, Hiroto
   Suzuki, Miyako
   Kubota, Gou
   Sakuma, Yoshihiro
   Oikawa, Yasuhiro
   Inage, Kazuhide
   Sainoh, Takeshi
   Takaso, Masashi
   Toyone, Tomoaki
   Takahashi, Kazuhisa
TI Comparison of Teriparatide and Bisphosphonate Treatment to Reduce
   Pedicle Screw Loosening After Lumbar Spinal Fusion Surgery in
   Postmenopausal Women With Osteoporosis From a Bone Quality Perspective
SO SPINE
LA English
DT Article
DE teriparatide; bisphosphonate; pedicle screws; posterolateral fusion;
   lumbar spine; postmenopausal; osteoporosis
ID PARATHYROID-HORMONE 1-34; RANDOMIZED-TRIAL; MINERAL DENSITY; CANCELLOUS
   BONE; ALENDRONATE; MODEL; ARTHRODESIS; SPONDYLOLISTHESIS; FRACTURES;
   STRENGTH
AB Study Design. Prospective study.
   Objective. To examine the efficacy of teriparatide or bisphosphonate treatment to reduce pedicle screw (PS) loosening after instrumented lumbar posterolateral fusion in postmenopausal women with osteoporosis.
   Summary of Background Data. Failure of fixation caused by loosening of PSs in osteoporosis is a problem in spinal surgery. Oral administration of bisphosphonate or intermittent injection of parathyroid hormone treatment increases bone mass and reduces the risk of osteoporotic vertebral fractures. Although these treatments may be factor in improving bone quality, a clinical study of the efficacy of bisphosphonate or parathyroid hormone for reducing PS loosening that addresses the quality of the bone marrow and pedicle cortex has not yet been reported.
   Methods. Sixty-two women with osteoporosis diagnosed with degenerative spondylolisthesis were divided into 3 groups: a teriparatide group (daily subcutaneous injection of 20 mu g of teriparatide, n = 20), a bisphosphonate group (daily oral administration 2.5 mg of risedronate, n = 20), and a control group (without medication for osteoporosis, n = 22). All patients underwent decompression and 1- or 2-level instrumented posterolateral fusion with a local bone graft. Loosening of PSs and surgical outcome were evaluated radiographically, clinically, and by computed tomography 12 months after surgery.
   Results. At 12-month follow-up, the incidence of PS loosening was 7% to 13% in the teriparatide group, 13% to 26% in the risedronate group, and 15% to 25% in the control group. The incidence of PS loosening in the teriparatide group was significantly lower than that in the risedronate or the control group (P < 0.05). In contrast, the extent of PS loosening in the risedronate group was not significantly different from that in the control group (P > 0.05).
   Conclusion. Our findings suggest that administration of teriparatide increased the quality of the lumbar spine bone marrow and pedicle cortex.
C1 [Ohtori, Seiji; Inoue, Gen; Orita, Sumihisa; Yamauchi, Kazuyo; Eguchi, Yawara; Ochiai, Nobuyasu; Kishida, Shunji; Kuniyoshi, Kazuki; Miyagi, Masayuki; Kamoda, Hiroto; Suzuki, Miyako; Kubota, Gou; Sakuma, Yoshihiro; Oikawa, Yasuhiro; Inage, Kazuhide; Sainoh, Takeshi; Takaso, Masashi; Toyone, Tomoaki; Takahashi, Kazuhisa] Chiba Univ, Grad Sch Med, Dept Orthopaed Surg, Chiba 2608670, Japan.
RP Ohtori, S (通讯作者)，Chiba Univ, Grad Sch Med, Dept Orthopaed Surg, Chuo Ku, 1-8-1 Inohana, Chiba 2608670, Japan.
EM sohtori@faculty.chiba-u.jp
RI Eguchi, Yawara/AAH-1244-2019; Eguchi, Yawara/AAA-2473-2020; Yamauchi,
   Kazuyo/AAR-3549-2020
OI Eguchi, Yawara/0000-0003-2247-5376; Orita, Sumihisa/0000-0003-2676-5469
CR Abe Y, 2007, BONE, V41, P775, DOI 10.1016/j.bone.2007.06.025
   Black DM, 1996, LANCET, V348, P1535, DOI 10.1016/S0140-6736(96)07088-2
   Bransford R, 2007, EUR SPINE J, V16, P557, DOI 10.1007/s00586-006-0212-y
   Chin DK, 2007, OSTEOPOROSIS INT, V18, P1219, DOI 10.1007/s00198-007-0370-8
   Dempster DW, 2001, J BONE MINER RES, V16, P1846, DOI 10.1359/jbmr.2001.16.10.1846
   Durchschlag E, 2006, J BONE MINER RES, V21, P1581, DOI 10.1359/JBMR.060701
   Fischgrund JS, 1997, SPINE, V22, P2807, DOI 10.1097/00007632-199712150-00003
   Fisher JE, 1999, P NATL ACAD SCI USA, V96, P133, DOI 10.1073/pnas.96.1.133
   HALVORSON TL, 1994, SPINE, V19, P2415, DOI 10.1097/00007632-199411000-00008
   HERKOWITZ HN, 1991, J BONE JOINT SURG AM, V73A, P802, DOI 10.2106/00004623-199173060-00002
   Huang RC, 2005, SPINE, V30, P2516, DOI 10.1097/01.brs.0000186470.28070.7b
   Jiang YB, 2003, J BONE MINER RES, V18, P1932, DOI 10.1359/jbmr.2003.18.11.1932
   Keaveny TM, 2007, J BONE MINER RES, V22, P149, DOI 10.1359/JBMR.061011
   Lehman RA, 2010, SPINE, V35, P146, DOI 10.1097/BRS.0b013e3181b71a96
   Lonstein JE, 1999, J BONE JOINT SURG AM, V81A, P1519, DOI 10.2106/00004623-199911000-00003
   Nagahama K, 2011, J NEUROSURG-SPINE, V14, P500, DOI 10.3171/2010.11.SPINE10245
   Neer RM, 2001, NEW ENGL J MED, V344, P1434, DOI 10.1056/NEJM200105103441904
   O'Loughlin PF, 2009, SPINE, V34, P121, DOI 10.1097/BRS.0b013e318191e687
   Ohtori S, 2012, SPINE, V37, pE1464, DOI 10.1097/BRS.0b013e31826ca2a8
   Orimo H, 2001, J BONE MINER METAB, V19, P331, DOI 10.1007/s007740170001
   Ozawa T, 2005, J ORTHOP SCI, V10, P133, DOI 10.1007/s00776-004-0883-3
   Roschger P, 2001, BONE, V29, P185, DOI 10.1016/S8756-3282(01)00485-9
   Sato M, 2004, J BONE MINER RES, V19, P623, DOI 10.1359/JBMR.040112
   Vishnubhotla S, 2011, SPINE J, V11, P777, DOI 10.1016/j.spinee.2011.06.006
   WILKES RA, 1994, J BONE JOINT SURG BR, V76B, P155, DOI 10.1302/0301-620X.76B1.8300663
   Wu ZX, 2012, ARCH ORTHOP TRAUM SU, V132, P471, DOI 10.1007/s00402-011-1439-6
   Xie Y, 2011, BMC MUSCULOSKEL DIS, V12, DOI 10.1186/1471-2474-12-286
NR 27
TC 162
Z9 177
U1 1
U2 15
PU LIPPINCOTT WILLIAMS & WILKINS
PI PHILADELPHIA
PA 530 WALNUT ST, PHILADELPHIA, PA 19106-3621 USA
SN 0362-2436
J9 SPINE
JI SPINE
PD APR 15
PY 2013
VL 38
IS 8
BP E487
EP E492
DI 10.1097/BRS.0b013e31828826dd
PG 6
WC Clinical Neurology; Orthopedics
WE Science Citation Index Expanded (SCI-EXPANDED)
SC Neurosciences & Neurology; Orthopedics
GA 125TY
UT WOS:000317565400007
PM 23354115
DA 2022-11-02
ER

PT J
AU Kennedy, DJ
   Noh, MY
AF Kennedy, David J.
   Noh, Maureen Y.
TI The Role of Core Stabilization in Lumbosacral Radiculopathy
SO PHYSICAL MEDICINE AND REHABILITATION CLINICS OF NORTH AMERICA
LA English
DT Article
DE spine; Rehabilitation; Core exercises; Radiculopathy
ID LOW-BACK-PAIN; RANDOMIZED CONTROLLED-TRIAL; CROSS-SECTIONAL AREA;
   MULTIFIDUS MUSCLE; GENERAL EXERCISE; LUMBAR MOBILITY; INJURY; SPINE;
   HIP; SPONDYLOLYSIS
AB Lumbosacral radiculopathy is relatively common, and most cases resolve with appropriate conservative management. Along with pain control, the mainstay of treatment is a comprehensive rehabilitation program to correct for biomechanical factors that adversely affect spinal stability and predispose the patient to recurrent pain. Developing an appropriate treatment plan depends on thorough understanding of the structures providing core stability and the exercises to correct identifiable deficits. A comprehensive rehabilitation program includes postural training, muscle reactivation, correction of flexibility and strength deficits, and subsequent progression to functional exercises. This article reviews the current concepts regarding core stability and rehabilitation in lumbosacral radiculopathy.
C1 [Kennedy, David J.; Noh, Maureen Y.] Univ Florida, Dept Orthopaed & Rehabil, Gainesville, FL 32611 USA.
RP Kennedy, DJ (通讯作者)，Univ Florida, Dept Orthopaed & Rehabil, POB 112727, Gainesville, FL 32611 USA.
EM kennedj@ortho.ufl.edu
OI Kennedy, David/0000-0001-8061-0287
CR ADAMS MA, 1987, SPINE, V12, P130, DOI 10.1097/00007632-198703000-00008
   BECKMAN SM, 1995, ARCH PHYS MED REHAB, V76, P1138, DOI 10.1016/S0003-9993(95)80123-5
   Bogduk N., 1987, CLIN ANATOMY LUMBAR
   Callaghan JP, 1999, CLIN BIOMECH, V14, P203, DOI 10.1016/S0268-0033(98)00069-2
   Caraffa A, 1996, Knee Surg Sports Traumatol Arthrosc, V4, P19, DOI 10.1007/BF01565992
   CRISCO JJ, 1991, SPINE, V16, P793, DOI 10.1097/00007632-199107000-00018
   Danneels LA, 2001, SCAND J MED SCI SPOR, V11, P335, DOI 10.1034/j.1600-0838.2001.110604.x
   Deschenes MR, 2005, MUSCLE NERVE, V31, P468, DOI 10.1002/mus.20277
   DEVITA P, 1992, MED SCI SPORT EXER, V24, P797
   DEYO RA, 1986, NEW ENGL J MED, V315, P1064, DOI 10.1056/NEJM198610233151705
   Ebenbichler GR, 2001, MED SCI SPORT EXER, V33, P1889, DOI 10.1097/00005768-200111000-00014
   FARFAN HF, 1970, J BONE JOINT SURG AM, VA 52, P468, DOI 10.2106/00004623-197052030-00006
   Hides JA, 1996, SPINE, V21, P2763, DOI 10.1097/00007632-199612010-00011
   Hodges PW, 2003, ORTHOP CLIN N AM, V34, P245, DOI 10.1016/S0030-5898(03)00003-8
   JORGENSEN K, 1987, ERGONOMICS, V30, P259, DOI 10.1080/00140138708969704
   Kamper SJ, 2014, COCHRANE DB SYST REV, DOI DOI 10.1002/14651858.CD000335.PUB2
   Kaser L, 2001, SPINE, V26, P909, DOI 10.1097/00007632-200104150-00014
   Kennedy DJ, 2009, CURR SPORT MED REP, V8, P154, DOI 10.1249/JSR.0b013e3181a64607
   Kibler WB, 2003, J SCI MED SPORT, V6, P51, DOI 10.1016/S1440-2440(03)80008-7
   Kinzey SJ, 1998, J ORTHOP SPORT PHYS, V27, P356, DOI 10.2519/jospt.1998.27.5.356
   Koumantakis GA, 2005, CLIN BIOMECH, V20, P474, DOI 10.1016/j.clinbiomech.2004.12.006
   Koumantakis GA, 2005, PHYS THER, V85, P209, DOI 10.1093/ptj/85.3.209
   Krabak B, 2008, SPORTS MED ARTHROSC, V16, P47, DOI 10.1097/JSA.0b013e318164c431
   Kujala UM, 1997, AM J SPORT MED, V25, P363, DOI 10.1177/036354659702500316
   Kuukkanen T, 2000, Physiother Res Int, V5, P46, DOI 10.1002/pri.183
   LAASONEN EM, 1984, NEURORADIOLOGY, V26, P9, DOI 10.1007/BF00328195
   Magnusson ML, 1998, SPINE, V23, P2631, DOI 10.1097/00007632-199812010-00019
   Mannion AF, 1999, J ELECTROMYOGR KINES, V9, P363, DOI 10.1016/S1050-6411(99)00010-3
   McGill S M, 2001, Exerc Sport Sci Rev, V29, P26, DOI 10.1097/00003677-200101000-00006
   MCGILL SM, 1995, ERGONOMICS, V38, P1772, DOI 10.1080/00140139508925226
   McGill SM, 1998, PHYS THER, V78, P754, DOI 10.1093/ptj/78.7.754
   Moseley G Lorimer, 2002, Spine (Phila Pa 1976), V27, pE29, DOI 10.1097/00007632-200201150-00013
   Nadler SF, 1998, SPINE, V23, P828, DOI 10.1097/00007632-199804010-00018
   Nadler SF, 2000, CLIN J SPORT MED, V10, P89, DOI 10.1097/00042752-200004000-00002
   Nadler SF, 2001, AM J PHYS MED REHAB, V80, P572, DOI 10.1097/00002060-200108000-00005
   O'Sullivan PB, 1997, SPINE, V22, P2959, DOI 10.1097/00007632-199712150-00020
   O'Sullivan PB, 2002, SPINE, V27, P1238, DOI 10.1097/00007632-200206010-00019
   Olmsted LC, 2002, J ATHL TRAINING, V37, P501
   PANJABI MM, 1992, J SPINAL DISORD, V5, P383, DOI 10.1097/00002517-199212000-00001
   RANTANEN J, 1993, SPINE, V18, P568, DOI 10.1097/00007632-199304000-00008
   Richardson CA, 2002, SPINE, V27, P399, DOI 10.1097/00007632-200202150-00015
   SAAL JA, 1989, SPINE, V14, P431, DOI 10.1097/00007632-198904000-00018
   Sjolie AN, 2001, SPINE, V26, P2629, DOI 10.1097/00007632-200112010-00019
   Standaert CJ, 2007, ARCH PHYS MED REHAB, V88, P537, DOI 10.1016/j.apmr.2007.01.007
   Sullivan MS, 2000, PHYS THER, V80, P240, DOI 10.1093/ptj/80.3.240
   Sung PS, 2003, ARCH PHYS MED REHAB, V84, P1313, DOI 10.1016/S0003-9993(03)00139-4
   Van Boxem K, 2010, PAIN PRACT, V10, P339, DOI 10.1111/j.1533-2500.2010.00370.x
   Zhao WP, 2000, SPINE, V25, P2191, DOI 10.1097/00007632-200009010-00009
NR 48
TC 22
Z9 25
U1 0
U2 25
PU W B SAUNDERS CO-ELSEVIER INC
PI PHILADELPHIA
PA 1600 JOHN F KENNEDY BOULEVARD, STE 1800, PHILADELPHIA, PA 19103-2899 USA
SN 1047-9651
EI 1558-1381
J9 PHYS MED REH CLIN N
JI Phys. Med. Rehabil. Clin. N. Am.
PD FEB
PY 2011
VL 22
IS 1
BP 91
EP +
DI 10.1016/j.pmr.2010.12.002
PG 14
WC Rehabilitation
WE Science Citation Index Expanded (SCI-EXPANDED)
SC Rehabilitation
GA 732ZH
UT WOS:000288228700008
PM 21292147
DA 2022-11-02
ER

PT J
AU Du, Y
   Feng, CC
AF Du, Yao
   Feng, Chuancheng
TI The Efficacy of Tranexamic Acid on Blood Loss from Lumbar Spinal Fusion
   Surgery: A Meta-Analysis of Randomized Controlled Trials
SO WORLD NEUROSURGERY
LA English
DT Article
DE Blood loss; Lumbar spinal fusion surgery; Meta-analysis; Randomized
   controlled trials; Tranexamic acid
ID RISK-FACTORS; INTERBODY FUSION; DOUBLE-BLIND; PLACEBO; SAFETY;
   SPONDYLOLISTHESIS; TRANSFUSION; BATROXOBIN; REDUCTION; STENOSIS
AB INTRODUCTION: The efficacy of tranexamic acid to control blood loss from lumbar spinal fusion surgery remains controversial. We conducted a systematic review and meta-analysis to explore the influence of tranexamic acid on blood loss from lumbar spinal fusion surgery.
   METHODS: We searched PuhMed, Embase, Web of Science, EBSCO, and the Cochrane Library databases through March 2018 for randomized controlled trials assessing the effect of tranexamic acid on blood loss from lumbar spinal fusion surgery. A meta-analysis was performed using the random-effect model.
   RESULTS: Six randomized controlled trials involving 394 patients were included in the meta-analysis. Overall, compared with control group for lumbar spinal fusion surgery, tranexamic acid significantly reduced intraoperative blood loss (standard mean difference [Std. MD] -0.32; 95% confidence interval [CI] -0.58 to -0.06; P = 0.02), and drain (Std. MD -1.12; 95% CI -1.59 to -0.64; P < 0.00001) but had no remarkable influence on hemoglobin (Std. MD -0.10; 95% CI -0.56 to 0.37; P = 0.68) and hematocrit (Std. MD -0.34; 95% CI -1.08 to 0.40; P = 0.37) 1 day after surgery and transfusion (risk ratio 0.44; 95% CI 0.16-1.19; P = 0.11). Duration of hospitalization was found to be shortened by tranexamic acid (Std. MD -1.00; 95% CI -1.68 to -0.32; P = 0.004).
   CONCLUSIONS: Tranexamic acid has an important ability to decrease intraoperative blood loss and hospitalization for lumbar spinal fusion surgery.
C1 [Du, Yao; Feng, Chuancheng] Peoples Hosp Qijiang, Dept Orthopaed, Qijiang, Chongqing, Peoples R China.
RP Feng, CC (通讯作者)，Peoples Hosp Qijiang, Dept Orthopaed, Qijiang, Chongqing, Peoples R China.
EM 517794257@qq.com
CR Aihara T, 2018, ASIAN SPINE J, V12, P132, DOI 10.4184/asj.2018.12.1.132
   Baldus CR, 2010, SPINE, V35, P235, DOI 10.1097/BRS.0b013e3181c86cb9
   Carabini LM, 2018, WORLD NEUROSURG, V110, pE572, DOI 10.1016/j.wneu.2017.11.070
   Chen Y, 2018, J DRUG TARGET, V26, P920, DOI 10.1080/1061186X.2018.1452244
   Choi HY, 2017, J KOREAN NEUROSURG S, V60, P75, DOI 10.3340/jkns.2016.0505.004
   Das Anjan, 2015, Anesth Essays Res, V9, P384, DOI 10.4103/0259-1162.161806
   DiBlasi Joseph F, 2016, Am J Orthop (Belle Mead NJ), V45, pE439
   Dorweiler MA, 2019, J KNEE SURG, V32, P160, DOI 10.1055/s-0038-1636914
   Elwatidy S, 2008, SPINE, V33, P2577, DOI 10.1097/BRS.0b013e318188b9c5
   Gill JB, 2008, J BONE JOINT SURG AM, V90A, P2399, DOI 10.2106/JBJS.G.01179
   Higgins JPT, 2002, STAT MED, V21, P1539, DOI 10.1002/sim.1186
   Hosseini P, 2017, NEUROSURG FOCUS, V43, DOI 10.3171/2017.8.FOCUS17423
   Hu HM, 2015, ARCH ORTHOP TRAUM SU, V135, P491, DOI 10.1007/s00402-015-2183-0
   Hu SS, 2004, EUR SPINE J, V13, pS3, DOI 10.1007/s00586-004-0753-x
   Jadad AR, 1996, CONTROL CLIN TRIALS, V17, P1, DOI 10.1016/0197-2456(95)00134-4
   Kim KT, 2017, EUR SPINE J, V26, P2851, DOI 10.1007/s00586-017-5230-4
   Kjaergard LL, 2001, ANN INTERN MED, V135, P982, DOI 10.7326/0003-4819-135-11-200112040-00010
   Kundu Ratul, 2015, J Nat Sci Biol Med, V6, P94, DOI 10.4103/0976-9668.149099
   Kuo LT, 2018, BMC MUSCULOSKEL DIS, V19, DOI 10.1186/s12891-018-1972-3
   Lee DY, 2018, ASIAN SPINE J, V12, P59, DOI 10.4184/asj.2018.12.1.59
   Leveque JCA, 2018, SPINE, V43, pE782, DOI 10.1097/BRS.0000000000002500
   Liang JQ, 2016, CLIN NEUROL NEUROSUR, V147, P110, DOI 10.1016/j.clineuro.2016.06.001
   Madkouri R, 2018, WORLD NEUROSURG, V114, pE417, DOI 10.1016/j.wneu.2018.03.002
   Moher D, 2009, J CLIN EPIDEMIOL, V62, P1006, DOI 10.1016/j.jclinepi.2009.06.005
   Mohib Y, 2015, J PAK MED ASSOC, V65, pS17
   Moller H, 2000, SPINE, V25, P1716, DOI 10.1097/00007632-200007010-00017
   Nagabhushan RM, 2018, SPINE, V43, pE267, DOI 10.1097/BRS.0000000000002315
   Shi HY, 2017, MEDICINE, V96, DOI 10.1097/MD.0000000000005718
   Singh S, 2012, BEST PRACT RES-CLIN, V26, P431, DOI 10.1016/j.bpa.2012.11.002
   Soroceanu A, 2016, SPINE, V41, P1718, DOI 10.1097/BRS.0000000000001636
   Wang Q, 2013, EUR SPINE J, V22, P2035, DOI 10.1007/s00586-013-2836-z
   Wen LF, 2018, CLIN SPINE SURG, V31, P180, DOI 10.1097/BSD.0000000000000626
   Wenk M, 2018, MINERVA ANESTESIOL, V84, P796, DOI 10.23736/S0375-9393.17.12136-X
   Xie JW, 2016, J ARTHROPLASTY, V31, P2458, DOI 10.1016/j.arth.2016.04.034
   Xu CS, 2012, ARCH ORTHOP TRAUM SU, V132, P25, DOI 10.1007/s00402-011-1390-6
   Xu DR, 2017, J ORTHOP SURG RES, V12, DOI 10.1186/s13018-017-0672-2
   Yagi M, 2012, SPINE, V37, pE1336, DOI 10.1097/BRS.0b013e318266b6e5
   Yang SD, 2015, SCI REP-UK, V5, DOI 10.1038/srep11834
NR 38
TC 6
Z9 6
U1 1
U2 8
PU ELSEVIER SCIENCE INC
PI NEW YORK
PA STE 800, 230 PARK AVE, NEW YORK, NY 10169 USA
SN 1878-8750
EI 1878-8769
J9 WORLD NEUROSURG
JI World Neurosurg.
PD NOV
PY 2018
VL 119
BP E228
EP E234
DI 10.1016/j.wneu.2018.07.120
PG 7
WC Clinical Neurology; Surgery
WE Science Citation Index Expanded (SCI-EXPANDED)
SC Neurosciences & Neurology; Surgery
GA GX7IO
UT WOS:000447941300028
PM 30048786
DA 2022-11-02
ER

PT J
AU Enyo, Y
   Yoshimura, N
   Yamada, H
   Hashizume, H
   Yoshida, M
AF Enyo, Yoshio
   Yoshimura, Noriko
   Yamada, Hiroshi
   Hashizume, Hiroshi
   Yoshida, Munehito
TI Radiographic natural course of lumbar degenerative spondylolisthesis and
   its risk factors related to the progression and onset in a 15-year
   community-based cohort study: the Miyama study
SO JOURNAL OF ORTHOPAEDIC SCIENCE
LA English
DT Article
ID LOW-BACK-PAIN; SAGITTAL BALANCE; FACET JOINTS; SPINE; ASSOCIATION;
   ORIENTATION; ETIOLOGY; SEX; AGE
AB The natural history and risk factors for lumbar degenerative spondylolisthesis (DS) remain unclear. Because it is important for physicians to take these factors into account to ensure accurate decisions regarding surgical methods, this study aimed to elucidate the natural course and risk factors for the progression of DS.
   This is a prospective observation and case control study of 15-year follow-up in a rural mountainous cohort in Wakayama, Japan. In 1990 and 2005, a total of 200 participants (baseline age, range 40-75) were subjected to anteroposterior and lateral radiographs of the lumbar spine, which were acquired with patients in a standing position. The prevalence of DS (slip a parts per thousand yen3 mm) at baseline and the incidence of DS at 15-year follow-up were recorded. Risk factors at baseline for progression of L4 slip (a parts per thousand yen3 mm) over the 15-year period were determined by multiple logistic regression analysis.
   The overall prevalence of DS in 1990 was 10 % (20/200), and by spinal level was as follows: one case at L3, 14 cases at L4, and five at L5. In 2005, the overall prevalence of DS had risen to 22.5 % (45/200). Thus the incidence of de novo DS during the 15-year period was estimated at 14 % (25/180). Progression of the L4 slip (a parts per thousand yen3 mm), regardless of baseline condition, was observed in 23 participants after 15 years. In multiple regression analysis, significant risk factors for L4 slip progression were identified as age less than 60 years, female sex, lumbar axis sacral distance, facet sagittalization, and existence of slip at baseline.
   We successfully elucidated the risk factors for the progression of DS in a general population. Moreover, the results of this study identified preventive factors as well as risk factors for slip progression. This study provides useful information for physicians treating DS.
C1 [Enyo, Yoshio; Yamada, Hiroshi; Hashizume, Hiroshi; Yoshida, Munehito] Wakayama Med Univ, Dept Orthoped Surg, Wakayama 6418509, Japan.
   [Yoshimura, Noriko] Univ Tokyo, Grad Sch Med, Dept Joint Dis Res, 22nd Century Med & Res Ctr, Tokyo, Japan.
RP Enyo, Y (通讯作者)，Wakayama Med Univ, Dept Orthoped Surg, 811-1 Kimiidera, Wakayama 6418509, Japan.
EM yoshio19721220@gmail.com
RI Hashizume, Hiroshi/V-6888-2019
OI Hashizume, Hiroshi/0000-0002-9064-0284
FU Grants-in-Aid for Scientific Research [26462249] Funding Source: KAKEN
CR Aono K, 2010, SPINE, V35, P887, DOI 10.1097/BRS.0b013e3181cdd1aa
   Barrey C, 2007, EUR SPINE J, V16, P1459, DOI 10.1007/s00586-006-0294-6
   Berlemann U, 1998, Eur Spine J, V7, P376, DOI 10.1007/s005860050093
   Boden SD, 1996, J BONE JOINT SURG AM, V78A, P403, DOI 10.2106/00004623-199603000-00012
   Denard PJ, 2010, SPINE, V35, P1072, DOI 10.1097/BRS.0b013e3181bd9e19
   Farfan HF., 1973, MECH DISORDERS LOW B, P37
   Fischgrund JS, 1997, SPINE, V22, P2807, DOI 10.1097/00007632-199712150-00003
   GENANT HK, 1993, J BONE MINER RES, V8, P1137, DOI 10.1002/jbmr.5650080915
   JACKSON RP, 1994, SPINE, V19, P1611, DOI 10.1097/00007632-199407001-00010
   Jacobsen S, 2007, SPINE, V32, P120, DOI 10.1097/01.brs.0000250979.12398.96
   Junghanns H, 1930, ARCH ORTHOP UNF-CHIR, V29, P118
   Kalichman L, 2009, SPINE, V34, P199, DOI 10.1097/BRS.0b013e31818edcfd
   Kasamatsu T, 1991, J BONE MINER METAB S, V9, P50
   Kauppila LI, 1998, SPINE, V23, P1868, DOI 10.1097/00007632-199809010-00014
   Kawakami M, 2002, SPINE, V27, P59, DOI 10.1097/00007632-200201010-00014
   KIRKALDYWILLIS WH, 1982, CLIN ORTHOP RELAT R, P110
   Love TW, 1999, J BONE JOINT SURG BR, V81B, P670, DOI 10.1302/0301-620X.81B4.9682
   MACNAB I, 1950, J BONE JOINT SURG BR, V32, P325, DOI 10.1302/0301-620X.32B3.325
   MATSUNAGA S, 1990, SPINE, V15, P1204, DOI 10.1097/00007632-199011010-00021
   Matsunaga S, 2000, J NEUROSURG, V93, P194, DOI 10.3171/spi.2000.93.2.0194
   Ministry of Health and Welfare of Japan, 1990, RES NAT NUTR SURV 19
   NATHAN H, 1962, J BONE JOINT SURG AM, V44, P243, DOI 10.2106/00004623-196244020-00003
   NEWMAN PH, 1963, J BONE JOINT SURG BR, V45, P39, DOI 10.1302/0301-620X.45B1.39
   SATO K, 1989, SPINE, V14, P1265, DOI 10.1097/00007632-198911000-00022
   Toyone T, 2009, SPINE, V34, P2259, DOI 10.1097/BRS.0b013e3181b20158
   Vogt MT, 1998, SPINE, V23, P2640, DOI 10.1097/00007632-199812010-00020
   Weinstein JN, 2007, NEW ENGL J MED, V356, P2257, DOI 10.1056/NEJMoa070302
   WILTSE LL, 1983, J BONE JOINT SURG AM, V65, P768, DOI 10.2106/00004623-198365060-00007
   Yoshimura N, 2002, OSTEOPOROSIS INT, V13, P803, DOI 10.1007/s001980200111
   Yoshimura N, 1995, J EPIDEMIOL, V5, P171
NR 30
TC 14
Z9 16
U1 0
U2 3
PU ELSEVIER SCIENCE BV
PI AMSTERDAM
PA PO BOX 211, 1000 AE AMSTERDAM, NETHERLANDS
SN 0949-2658
EI 1436-2023
J9 J ORTHOP SCI
JI J. Orthop. Sci.
PD NOV
PY 2015
VL 20
IS 6
BP 978
EP 984
DI 10.1007/s00776-015-0759-8
PG 7
WC Orthopedics
WE Science Citation Index Expanded (SCI-EXPANDED)
SC Orthopedics
GA CX0XT
UT WOS:000365421500005
PM 26293800
DA 2022-11-02
ER

PT J
AU Champagne, PO
   Walsh, C
   Diabira, J
   Plante, ME
   Wang, Z
   Boubez, G
   Shedid, D
AF Champagne, Pierre-Olivier
   Walsh, Camille
   Diabira, Jocelyne
   Plante, Marie-Elaine
   Wang, Zhi
   Boubez, Ghassan
   Shedid, Daniel
TI Sagittal Balance Correction Following Lumbar Interbody Fusion: A
   Comparison of the Three Approaches
SO ASIAN SPINE JOURNAL
LA English
DT Article
DE Sagittal balance; Interbody fusion; Transforaminal interbody fusion;
   Minimally invasive; Lateral interbody fusion
ID OUTCOMES; ALIGNMENT; SPONDYLOLISTHESIS; LORDOSIS; DISEASE; LEVEL; SPINE
AB Study Design: Retrospective cohort study.
   Purpose: The objective of this study was to compare three widely used interbody fusion approaches in regard to their ability to correct sagittal balance, including pelvic parameters.
   Overview of Literature: Restoration of sagittal balance in lumbar spine surgery is associated with better postoperative outcomes. Various interbody fusion techniques can help to correct sagittal balance, with no clear consensus on which technique offers the best correction.
   Methods: The charts and imaging of patients who have undergone surgery through either open transforaminal lumbar interbody fusion (TLIF), minimally invasive TLIF (MIS TLIF), or oblique lumbar interbody fusion (OLIF) were retrospectively reviewed. The following sagittal balance parameters were measured pre- and postoperatively: segmental lordosis, lumbar lordosis, disk height, pelvic tilt, and pelvic incidence. Data on postoperative complications were gathered.
   Results: Only OLIF managed to significantly improve segmental lordosis (4.4 degrees, p<0.001) and lumbar lordosis (4.8 degrees, p=0.049). All approaches significantly augmented disk height, with OLIF having the greatest effect (3.7 degrees, p<0.001). No approaches were shown to significantly correct pelvic tilt. Pelvic incidence remained unchanged in all approaches. Open TLIF was the only approach with a higher rate of postoperative complications (33%,p=0.009).
   Conclusions: The OLIF approach might offer greater correction of sagittal balance over open and MIS TLIF, mainly in regard to segmental lordosis, lumbar lordosis, and disk height. MIS TLIF, although offering more limited access than open TLIF, was not inferior to open TLIF in regard to sagittal balance correction. A higher rate of complications was shown for open TLIF than the other approaches, possibly due to its more invasive nature.
C1 [Champagne, Pierre-Olivier; Walsh, Camille; Diabira, Jocelyne; Plante, Marie-Elaine; Shedid, Daniel] Univ Montreal, Med Ctr CHUM, Div Neurosurg, 1000 St Denis St, Montreal, PQ H2X 0C1, Canada.
   [Wang, Zhi; Boubez, Ghassan] Univ Montreal, Med Ctr CHUM, Div Orthopaed Surg, Montreal, PQ, Canada.
RP Champagne, PO (通讯作者)，Univ Montreal, Med Ctr CHUM, Div Neurosurg, 1000 St Denis St, Montreal, PQ H2X 0C1, Canada.
EM pierre-olivier.champagne@umontreal.ca
CR Aoki Y, 2015, BMC MUSCULOSKEL DIS, V16, DOI 10.1186/s12891-015-0676-1
   Asai Y, 2017, PLOS ONE, V12, DOI 10.1371/journal.pone.0178697
   Bae J, 2018, J NEUROSURG-SPINE, V28, P40, DOI 10.3171/2017.5.SPINE161370
   Barbagallo GMV, 2014, EUR SPINE J, V23, pS705, DOI 10.1007/s00586-014-3543-0
   Bayerl SH, 2015, SPINE, V40, P1014, DOI 10.1097/BRS.0000000000000928
   Blizzard DJ, 2016, INT J SPINE SURG, V10, DOI 10.14444/3029
   Costanzo G, 2014, EUR SPINE J, V23, pS699, DOI 10.1007/s00586-014-3561-y
   Dubousset J, 2005, B ACAD NAT MED PARIS, V189, P287, DOI 10.1016/S0001-4079(19)33584-8
   Fan GX, 2016, J CLIN NEUROSCI, V33, P111, DOI 10.1016/j.jocn.2016.02.037
   Feng Y, 2014, J SPINAL DISORD TECH, V27, pE20, DOI 10.1097/BSD.0b013e31828af6f0
   Hawasli AH, 2017, NEUROSURG FOCUS, V43, DOI 10.3171/2017.5.FOCUS17197
   Hsieh PC, 2007, J NEUROSURG-SPINE, V7, P379, DOI 10.3171/SPI-07/10/379
   Jin CZ, 2018, J ORTHOP SURG RES, V13, DOI 10.1186/s13018-018-0740-2
   Kalicke T, 2003, J ORTHOPAED RES, V21, P373, DOI 10.1016/S0736-0266(02)00149-3
   Khoury NN, 2017, INTERV NEURORADIOL, V23, P107, DOI 10.1177/1591019916668840
   Lawton CD, 2014, WORLD NEUROSURG, V81, P177, DOI 10.1016/j.wneu.2013.07.082
   Mac-Thiong Jean-Marc, 2009, Spine (Phila Pa 1976), V34, pE519, DOI 10.1097/BRS.0b013e3181a9c7ad
   Massie LW, 2018, NEUROSURG FOCUS, V44, DOI 10.3171/2017.10.FOCUS17562
   Mehta VA, 2012, NEUROSURGERY, V70, P707, DOI 10.1227/NEU.0b013e31823262ea
   Ohtori S, 2015, ASIAN SPINE J, V9, P565, DOI 10.4184/asj.2015.9.4.565
   Okoro T, 2010, J SPINAL DISORD TECH, V23, P40, DOI 10.1097/BSD.0b013e3181b38537
   Ould-Slimane M, 2012, EUR SPINE J, V21, P1200, DOI 10.1007/s00586-011-2124-8
   Phan K, 2015, EUR SPINE J, V24, P1017, DOI 10.1007/s00586-015-3903-4
   Rajakumar DV, 2017, NEUROSURG FOCUS, V43, DOI 10.3171/2017.5.FOCUS17199
   Recnik G, 2013, J SPINAL DISORD TECH, V26, P246, DOI 10.1097/BSD.0b013e3182416f5c
   Roussouly P, 2005, SPINE, V30, P346, DOI 10.1097/01.brs.0000152379.54463.65
   Roussouly P, 2011, EUR SPINE J S5, V20, P578, DOI [DOI 10.1007/S00586-011-1924-1, 10.1007/s00586-011-1924-1]
   Sembrano JN, 2015, INT J SPINE SURG, V9, DOI 10.14444/2016
   Shin MH, 2013, SPINE, V38, pE1334, DOI 10.1097/BRS.0b013e3182a0da47
   Videbaek TS, 2011, SPINE, V36, P183, DOI [10.1097/BRS.0b013e3181cc8fce, 10.1097/BRS.0b013e3181cd9ee5]
NR 30
TC 20
Z9 26
U1 1
U2 4
PU KOREAN SOC SPINE SURGERY
PI SEOUL
PA DEPT ORTHOPAEDIC SURGERY, YONSEI UNIV, COLL MEDICINE, SEOUL, 120-752,
   SOUTH KOREA
SN 1976-1902
EI 1976-7846
J9 ASIAN SPINE J
JI Asian Spine J.
PD JUN
PY 2019
VL 13
IS 3
BP 450
EP 458
DI 10.31616/asj.2018.0128
PG 9
WC Orthopedics
WE Emerging Sources Citation Index (ESCI)
SC Orthopedics
GA IB2LN
UT WOS:000470100900012
PM 30909679
OA gold, Green Submitted, Green Published
DA 2022-11-02
ER

PT J
AU Barbagallo, GMV
   Olindo, G
   Corbino, L
   Albanese, V
AF Barbagallo, Giuseppe M. V.
   Olindo, Giuseppe
   Corbino, Leonardo
   Albanese, Vincenzo
TI ANALYSIS OF COMPLICATIONS IN PATIENTS TREATED WITH THE X-STOP
   INTERSPINOUS PROCESS DECOMPRESSION SYSTEM: PROPOSAL FOR A NOVEL ANATOMIC
   SCORING SYSTEM FOR PATIENT SELECTION AND REVIEW OF THE LITERATURE
SO NEUROSURGERY
LA English
DT Article
DE Complication; Distractor/interspinous device; Lumbar stenosis;
   Neurogenic claudication; Sandwich phenomenon; Spondylolisthesis; X-Stop
ID LUMBAR SPINAL STENOSIS; NEUROGENIC INTERMITTENT CLAUDICATION;
   DEGENERATIVE SPONDYLOLISTHESIS; DISTRACTION DEVICE; PROCESS IMPLANT;
   MULTICENTER; KINEMATICS; INSERTION
AB OBJECTIVE: The X-Stop Interspinous Process Decompression System (St. Francis Medical Technologies, Concord, CA) is an interspinous device used with increasing frequency in the treatment of degenerative lumbar spine conditions. To date, limited data are available on complications observed in association with X-Stop procedures, and even less information exists on their underlying causes. The aim of this study was to analyze a series of complications occurring at a single institution and their potential causes and propose an anatomic scoring system that may help to classify patients and prevent complications.
   METHODS: Sixty-nine patients were treated with the X-Stop. Forty-six single-level and 23 double-level operations (92 devices) were performed according to recommended indications. The mean follow-up duration was 23 months.
   RESULTS: Eight complications were recorded: 4 device dislocations and 4 spinous process (SP) fractures, including 2 spontaneous fractures of the L4 SP in patients treated at L3-L4 and L4-L5. The following anatomic variants were demonstrated: markedly decreased interspinous distance (kissing spine-like), with concomitant facet joint hypertrophy, a posterior V-shaped interspinous area, limited accessibility of the space between the base and the tip of the SP because of facet joint hypertrophy and variations in the shape of the inferior surface of the cranial SP.
   CONCLUSION: This is the first study focusing on interspinous distractor complications and the anatomic features of the SP and interspinous areas of the patients, which could potentially be the underlying causes for those complications. The X-Stop can be an effective treatment option, but it is not a panacea for all patients with degenerative lumbar spine conditions. Not only do the clinical indications deserve attention, but also, and most importantly, the patient's anatomic characteristics.
C1 [Barbagallo, Giuseppe M. V.; Olindo, Giuseppe; Corbino, Leonardo; Albanese, Vincenzo] Univ Policlin G Rodolico, Dept Neurosurg, Azienda Osped, Catania, Italy.
RP Barbagallo, GMV (通讯作者)，Viale 20 Settembre 45, I-95129 Catania, Italy.
EM giuseppebarbagal@hotmail.com
OI BARBAGALLO, Giuseppe Maria Vincenzo/0000-0002-7760-6700
CR Anderson PA, 2006, J NEUROSURG-SPINE, V4, P463, DOI 10.3171/spi.2006.4.6.463
   BARBAGALLO G, 2007, 7 ANN SAS GLOB S MOT
   BEKS JWF, 1989, ACTA NEUROCHIR, V100, P134, DOI 10.1007/BF01403600
   Brussee P, 2008, EUR SPINE J, V17, P200, DOI 10.1007/s00586-007-0540-6
   Chiu John C, 2006, Surg Technol Int, V15, P265
   Christie SD, 2005, SPINE, V30, pS73, DOI 10.1097/01.brs.0000174532.58468.6c
   Fuchs PD, 2005, SPINE, V30, P1266, DOI 10.1097/01.brs.0000164152.32734.d2
   Gunzburg R, 2003, EUR SPINE J, V12, pS176, DOI 10.1007/s00586-003-0611-2
   HEIJNEN SAF, 2004, NED TIJDSCHR ORTHOP, V11, P199
   Hsu KY, 2006, J NEUROSURG-SPINE, V5, P500, DOI 10.3171/spi.2006.5.6.500
   KONDRASHOV DG, 2007, INTERNET J MINIMALLY, V1
   Kondrashov DG, 2006, J SPINAL DISORD TECH, V19, P323, DOI 10.1097/01.bsd.0000211294.67508.3b
   Lee JB, 2004, J SPINAL DISORD TECH, V17, P72, DOI 10.1097/00024720-200402000-00013
   Lindsey DP, 2003, SPINE, V28, P2192, DOI 10.1097/01.BRS.0000084877.88192.8E
   Richards JC, 2005, SPINE, V30, P744, DOI 10.1097/01.brs.0000157483.28505.e3
   Siddiqui M, 2005, SPINE, V30, P2677, DOI 10.1097/01.brs.0000187878.79676.26
   Siddiqui M, 2007, SPINE, V32, P1345, DOI 10.1097/BRS.0b013e31805b7694
   Siddiqui M, 2006, J SPINAL DISORD TECH, V19, P328, DOI 10.1097/01.bsd.0000211297.52260.d5
   Swanson KE, 2003, SPINE, V28, P26, DOI 10.1097/00007632-200301010-00008
   Talwar V, 2006, EUR SPINE J, V15, P908, DOI 10.1007/s00586-005-0891-9
   VERBIEST H, 1954, J BONE JOINT SURG BR, V36, P230, DOI 10.1302/0301-620X.36B2.230
   Verhoof OJ, 2008, EUR SPINE J, V17, P188, DOI 10.1007/s00586-007-0492-x
   Weinstein JN, 2008, NEW ENGL J MED, V358, P794, DOI 10.1056/NEJMoa0707136
   WERNER D, 2006, 6 ANN SAS GLOB S MOT
   Wiseman CM, 2005, SPINE, V30, P903, DOI 10.1097/01.brs.0000158876.51771.f8
   Zucherman JF, 2005, SPINE, V30, P1351, DOI 10.1097/01.brs.0000166618.42749.d1
   Zucherman JF, 2004, EUR SPINE J, V13, P22, DOI 10.1007/s00586-003-0581-4
NR 27
TC 65
Z9 74
U1 0
U2 4
PU OXFORD UNIV PRESS INC
PI CARY
PA JOURNALS DEPT, 2001 EVANS RD, CARY, NC 27513 USA
SN 0148-396X
EI 1524-4040
J9 NEUROSURGERY
JI Neurosurgery
PD JUL
PY 2009
VL 65
IS 1
BP 111
EP 120
DI 10.1227/01.NEU.0000346254.07116.31
PG 10
WC Clinical Neurology; Surgery
WE Science Citation Index Expanded (SCI-EXPANDED)
SC Neurosciences & Neurology; Surgery
GA 474EP
UT WOS:000268265600014
PM 19574832
DA 2022-11-02
ER

PT J
AU Cavusoglu, H
   Turkmenoglu, O
   Kaya, RA
   Tuncer, C
   Colak, I
   Sahin, Y
   Aydin, Y
AF Cavusoglu, Halit
   Turkmenoglu, Osman
   Kaya, Ramazan Alper
   Tuncer, Cengiz
   Colak, Ibrahim
   Sahin, Yueksel
   Aydin, Yunus
TI Efficacy of unilateral laminectomy for bilateral decompression in lumbar
   spinal stenosis
SO TURKISH NEUROSURGERY
LA English
DT Article
DE degenerative spine; lumbar spinal stenosis; unilateral approach;
   vertebral stability
ID SURGICAL-TREATMENT; CLINICAL CORRELATIONS; MECHANICAL FUNCTION;
   PARASPINAL MUSCLES; FUSION SURGERY; CANAL STENOSIS; INSTABILITY;
   LAMINOTOMY; ARTHRODESIS; OUTCOMES
AB OBJECTIVE: We have conducted a prospective study to evaluate the results and effectiveness of bilateral decompression via a unilateral laminectomy in 50 patients with 98 levels of degenerative lumbar spinal stenosis without instability.
   METHODS: Clinical outcomes were assessed using the Visual Analog Scale, Oswestry Disability Index, Short Form-36, and subjective Satisfaction Measurement.
   RESULTS: Adequate decompression was achieved in all patients. The mean follow-up time was 22.8 months (range 19 - 47 months). Surgical decompression resulted in a dramatic reduction of overall pain in all patients (late postoperative VAS score was 2.16 +/- 0.81). The ODI scores decreased significantly in early and late follow-up evaluations and the SF-36 scores demonstrated significant improvement in late follow-up results in our series. Patient satisfaction rate was 94%, and its improvement rate was 96%.
   CONCLUSION: For degenerative lumbar spinal stenosis with or without mild degenerative spondylolisthesis, the unilateral approach allowed sufficient and safe decompression of the neural structures and adequate preservation of vertebral stability, resulted in a highly significant reduction of symptoms and disability and improved health-related quality of life.
C1 [Cavusoglu, Halit; Turkmenoglu, Osman; Kaya, Ramazan Alper; Tuncer, Cengiz; Colak, Ibrahim; Sahin, Yueksel; Aydin, Yunus] Sisli Etfal Training & Res Hosp, Neurosurgery Clin, Istanbul, Turkey.
RP Cavusoglu, H (通讯作者)，Sisli Etfal Training & Res Hosp, Neurosurgery Clin, Istanbul, Turkey.
EM anhcavusoglu@yahoo.com
OI Cavusoglu, Halit/0000-0003-1877-7611
CR Adachi Ko, 2003, Spine J, V3, P471, DOI 10.1016/S1529-9430(03)00149-9
   ADAMS MA, 1983, SPINE, V8, P327, DOI 10.1097/00007632-198304000-00017
   ADAMS MA, 1980, SPINE, V5, P245, DOI 10.1097/00007632-198005000-00007
   Airaksinen O, 1997, SPINE, V22, P2278, DOI 10.1097/00007632-199710010-00016
   Airaksinen O, 1996, Eur Spine J, V5, P193, DOI 10.1007/BF00395513
   ARYANPUR J, 1990, NEUROSURGERY, V26, P429, DOI 10.1227/00006123-199003000-00009
   Detwiler PW, 2003, J NEUROSURG, V99, P214, DOI 10.3171/spi.2003.99.2.0214
   Deyo RA, 2004, NEW ENGL J MED, V350, P722, DOI 10.1056/NEJMsb031771
   diPierro CG, 1996, J NEUROSURG, V84, P166, DOI 10.3171/jns.1996.84.2.0166
   Epstein NE, 1998, J SPINAL DISORD, V11, P116
   Fox MW, 1996, J NEUROSURG, V85, P793, DOI 10.3171/jns.1996.85.5.0793
   GOEL VK, 1985, SPINE, V10, P516, DOI 10.1097/00007632-198507000-00005
   GROB D, 1995, J BONE JOINT SURG AM, V77A, P1036, DOI 10.2106/00004623-199507000-00009
   Haba K, 2005, J CLIN NEUROSCI, V12, P169, DOI 10.1016/j.jocn.2004.05.016
   HAHER TR, 1994, SPINE, V19, P2667, DOI 10.1097/00007632-199412000-00012
   Herno A, 1999, SPINE, V24, P1010, DOI 10.1097/00007632-199905150-00015
   HERRON LD, 1991, J SPINAL DISORD, V4, P26
   HINDLE RJ, 1990, J BIOMED ENG, V12, P340, DOI 10.1016/0141-5425(90)90010-K
   HOPP E, 1988, CLIN ORTHOP RELAT R, P143
   Hurri H, 1998, J SPINAL DISORD, V11, P110
   Javid MJ, 1998, J NEUROSURG, V89, P1, DOI 10.3171/jns.1998.89.1.0001
   JOHNSSON KE, 1986, SPINE, V11, P107, DOI 10.1097/00007632-198603000-00001
   Kalbarczyk A, 1998, ACTA NEUROCHIR, V140, P637, DOI 10.1007/s007010050155
   Katz JN, 1997, SPINE, V22, P1123, DOI 10.1097/00007632-199705150-00012
   KATZ JN, 1991, J BONE JOINT SURG AM, V73A, P809, DOI 10.2106/00004623-199173060-00003
   Kleeman TJ, 2000, SPINE, V25, P865, DOI 10.1097/00007632-200004010-00016
   Korovessis P, 2004, SPINE, V29, P735, DOI 10.1097/01.BRS.0000112072.83196.0F
   LIN PM, 1982, NEUROSURGERY, V11, P546, DOI 10.1227/00006123-198210000-00018
   Lipson SJ, 2004, NEW ENGL J MED, V350, P643, DOI 10.1056/NEJMp038162
   Mackay DC, 1998, BRIT J NEUROSURG, V12, P556, DOI 10.1080/02688699844420
   Mariconda M, 2002, J SPINAL DISORD TECH, V15, P39, DOI 10.1097/00024720-200202000-00006
   MAYER TG, 1989, SPINE, V14, P33, DOI 10.1097/00007632-198901000-00006
   McCulloch JA., 1991, MICROSURGICAL SPINAL
   Mullin BB, 1996, J SPINAL DISORD, V9, P107, DOI 10.1097/00002517-199604000-00004
   NAKAI O, 1991, J BONE JOINT SURG AM, V73A, P1184, DOI 10.2106/00004623-199173080-00007
   Okuyama K, 2001, Spine J, V1, P402, DOI 10.1016/S1529-9430(01)00078-X
   Palmer S, 2002, J NEUROSURG, V97, P213, DOI 10.3171/spi.2002.97.2.0213
   Pinar R, 2005, QUAL LIFE RES, V14, P259, DOI 10.1007/s11136-004-2393-3
   POSTACCHINI F, 1993, J BONE JOINT SURG BR, V75, P386, DOI 10.1302/0301-620X.75B3.8496205
   Prestar F J, 1982, Morphol Med, V2, P53
   Quint U, 1998, Eur Spine J, V7, P229, DOI 10.1007/s005860050062
   SEE DH, 1975, ARCH PHYS MED REHAB, V56, P80
   SIHVONEN T, 1993, SPINE, V18, P575, DOI 10.1097/00007632-199304000-00009
   SILVERS HR, 1993, J NEUROSURG, V78, P695, DOI 10.3171/jns.1993.78.5.0695
   Spetzger U, 1997, ACTA NEUROCHIR, V139, P397, DOI 10.1007/BF01808874
   Thomas NWM, 1997, NEUROSURGERY, V41, P567, DOI 10.1097/00006123-199709000-00011
   Thome C, 2005, J NEUROSURG-SPINE, V3, P129, DOI 10.3171/spi.2005.3.2.0129
   Tsai RYC, 1998, J SPINAL DISORD, V11, P389
   TUITE GF, 1994, J NEUROSURG, V81, P699, DOI 10.3171/jns.1994.81.5.0699
   TUITE GF, 1994, J NEUROSURG, V81, P707, DOI 10.3171/jns.1994.81.5.0707
   TURNER JA, 1992, SPINE, V17, P1, DOI 10.1097/00007632-199201000-00001
   Weiner BK, 1999, SPINE, V24, P2268, DOI 10.1097/00007632-199911010-00016
   White AA., 1990, CLIN BIOMECHANICS SP
   Yakut E, 2004, SPINE, V29, P581, DOI 10.1097/01.BRS.0000113869.13209.03
   Yone K, 1999, J SPINAL DISORD, V12, P40
   YOUNG S, 1988, NEUROSURGERY, V23, P628, DOI 10.1227/00006123-198811000-00014
   Zander T, 2003, EUR SPINE J, V12, P427, DOI 10.1007/s00586-003-0540-0
   지용철, 2005, [Journal of Korean Neurosurgical Society, 대한신경외과학회지], V37, P410
NR 58
TC 29
Z9 30
U1 0
U2 3
PU TURKISH NEUROSURGICAL SOC
PI BAHCELIEVLER
PA TASKENT CADDESI 13-4, BAHCELIEVLER, ANKARA 06500, TURKEY
SN 1019-5149
J9 TURK NEUROSURG
JI Turk. Neurosurg.
PD APR
PY 2007
VL 17
IS 2
BP 100
EP 108
PG 9
WC Clinical Neurology; Surgery
WE Science Citation Index Expanded (SCI-EXPANDED)
SC Neurosciences & Neurology; Surgery
GA 314EQ
UT WOS:000256792700005
PM 17935024
DA 2022-11-02
ER

PT J
AU Lilly, DT
   Davison, MA
   Eldridge, CM
   Singh, R
   Montgomery, EY
   Bagley, C
   Adogwa, O
AF Lilly, Daniel T.
   Davison, Mark A.
   Eldridge, Cody M.
   Singh, Ravinderjit
   Montgomery, Eric Y.
   Bagley, Carlos
   Adogwa, Owoicho
TI An Assessment of Nonoperative Management Strategies in a Herniated
   Lumbar Disc Population: Successes Versus Failures
SO GLOBAL SPINE JOURNAL
LA English
DT Article
DE lumbar; disc herniation; discectomy; disc; low back pain
ID DEGENERATIVE-SPONDYLOLISTHESIS; ADMINISTRATIVE DATABASES;
   COST-EFFECTIVENESS; SPINAL-STENOSIS; OUTCOMES; SURGERY; HEALTH; BACK;
   EPIDEMIOLOGY; QUALITY
AB Study Design: Retrospective cohort study. Objective: To compare the utilization of conservative treatments in patients with lumbar intervertebral disc herniations who were successfully managed nonoperatively versus patients who failed conservative therapies and elected to undergo surgery (microdiscectomy). Methods: Clinical records from adult patients with an initial herniated lumbar disc between 2007 and 2017 were selected from a large insurance database. Patients were divided into 2 cohorts: patients treated successfully with nonoperative therapies and patients that failed conservative management and opted for microdiscectomy surgery. Nonoperative treatments utilized by the 2 groups were collected over a 2-year surveillance window. "Utilization" was defined by cost billed to patients, prescriptions written, and number of units disbursed. Results: A total of 277 941 patients with lumbar intervertebral disc herniations were included. Of these, 269 713 (97.0%) were successfully managed with nonoperative treatments, while 8228 (3.0%) failed maximal nonoperative therapy (MNT) and underwent a lumbar microdiscectomy. MNT failures occurred more frequently in males (3.7%), and patients with a history of lumbar epidural steroid injections (4.5%) or preoperative opioid use (3.6%). In a logistic multivariate regression analysis, male sex and utilization of opioids were independent predictors of conservative management failure. Furthermore, a cost analysis indicated that patients who failed nonoperative treatments billed for nearly double ($1718/patient) compared to patients who were successfully treated ($906/patient). Conclusion: Our results suggest that the majority of patients are successfully managed nonoperatively. However, in the subset of patients that fail conservative management, male sex and prior opioid use appear to be independent predictors of treatment failure.
C1 [Lilly, Daniel T.; Davison, Mark A.] Cleveland Clin, Cleveland, OH 44106 USA.
   [Eldridge, Cody M.; Singh, Ravinderjit; Montgomery, Eric Y.; Bagley, Carlos; Adogwa, Owoicho] Univ Texas Southwestern Med Ctr Dallas, Dallas, TX 75390 USA.
RP Adogwa, O (通讯作者)，Univ Texas Southwestern Med Sch, Dept Neurosurg, 5323 Harry Hines Ave,CS7-410 MC8855, Dallas, TX 75390 USA.
EM Owoicho.Adogwa@UTsouthwestern.edu
OI Singh, Ravinderjit/0000-0002-1750-0728; Eldridge,
   Cody/0000-0002-3565-6216; Montgomery, Eric/0000-0001-8255-2455
CR Adogwa O, 2019, SPINE, V44, P424, DOI 10.1097/BRS.0000000000002849
   Alentado VJ, 2014, GLOB SPINE J, V4, P279, DOI 10.1055/s-0034-1387807
   Amin RM, 2017, CURR REV MUSCULOSKE, V10, P507, DOI 10.1007/s12178-017-9441-4
   Basques BA, 2017, CLIN ORTHOP RELAT R, V475, P2893, DOI 10.1007/s11999-016-5175-7
   Cameron D, 2018, GLOBAL HEALTH ACTION, V11, DOI 10.1080/16549716.2018.1447828
   Cohen DJ, 2008, J AM COLL CARDIOL, V52, P2119, DOI 10.1016/j.jacc.2008.09.018
   Cummins J, 2006, SPINE, V31, P806, DOI 10.1097/01.brs.0000207473.09030.0d
   Daffner SD, 2010, SPINE J, V10, P463, DOI 10.1016/j.spinee.2010.02.005
   Faciszewski T, 1997, J BONE JOINT SURG AM, V79A, P1481, DOI 10.2106/00004623-199710000-00004
   Freburger JK, 2009, ARCH INTERN MED, V169, P251, DOI 10.1001/archinternmed.2008.543
   Golinvaux NS, 2014, SPINE J, V14, P2923, DOI 10.1016/j.spinee.2014.04.025
   Gugliotta M, 2016, BMJ OPEN, V6, DOI 10.1136/bmjopen-2016-012938
   Jackson KL, 2016, GLOB SPINE J, V6, P394, DOI 10.1055/s-0035-1570750
   Martin BI, 2008, JAMA-J AM MED ASSOC, V299, P656, DOI 10.1001/jama.299.6.656
   Murray CJL, 2013, JAMA-J AM MED ASSOC, V310, P591, DOI 10.1001/jama.2013.13805
   Neumann PJ, 2014, NEW ENGL J MED, V371, P796, DOI 10.1056/NEJMp1405158
   Parker SL, 2014, J NEUROSURG-SPINE, V21, P143, DOI 10.3171/2014.3.SPINE1320
   Rihn JA, 2012, SPINE, V37, P1933, DOI 10.1097/BRS.0b013e31825e21b2
   Shamim MS, 2010, WORLD NEUROSURG, V74, P611, DOI 10.1016/j.wneu.2010.06.016
   Shmagel A, 2016, ARTHRIT CARE RES, V68, P1688, DOI 10.1002/acr.22890
   Thiese MS, 2014, BMC MUSCULOSKEL DIS, V15, DOI 10.1186/1471-2474-15-283
   Tosteson ANA, 2008, SPINE, V33, P2108, DOI 10.1097/BRS.0b013e318182e390
   Tosteson ANA, 2011, SPINE, V36, P2061, DOI 10.1097/BRS.0b013e318235457b
   Verwoerd AJH, 2013, EUR J PAIN, V17, P1126, DOI 10.1002/j.1532-2149.2013.00301.x
   Vialle Luis Roberto, 2010, Rev. bras. ortop., V45, P17, DOI 10.1016/S2255-4971(15)30211-1
NR 25
TC 4
Z9 5
U1 2
U2 2
PU SAGE PUBLICATIONS LTD
PI LONDON
PA 1 OLIVERS YARD, 55 CITY ROAD, LONDON EC1Y 1SP, ENGLAND
SN 2192-5682
EI 2192-5690
J9 GLOB SPINE J
JI Glob. Spine J.
PD SEP
PY 2021
VL 11
IS 7
BP 1054
EP 1063
AR 2192568220936217
DI 10.1177/2192568220936217
EA JUL 2020
PG 10
WC Clinical Neurology; Orthopedics
WE Science Citation Index Expanded (SCI-EXPANDED)
SC Neurosciences & Neurology; Orthopedics
GA TY5OB
UT WOS:000547876600001
PM 32677528
OA gold, Green Published
DA 2022-11-02
ER

PT J
AU Gelalis, ID
   Stafilas, KS
   Korompilias, AV
   Zacharis, KC
   Beris, AE
   Xenakis, TA
AF Gelalis, ID
   Stafilas, KS
   Korompilias, AV
   Zacharis, KC
   Beris, AE
   Xenakis, TA
TI Decompressive surgery for degenerative lumbar spinal stenosis: long-term
   results
SO INTERNATIONAL ORTHOPAEDICS
LA English
DT Article
ID FOLLOW-UP; NATURAL COURSE; ARTHRODESIS; LAMINECTOMY; SPONDYLOLISTHESIS;
   INSTRUMENTATION; OUTCOMES; 10-YEAR
AB We report the outcome of 50 patients with degenerative lumbar spinal stenosis who were treated surgically by spinal decompression between 1984 and 1995. Their mean age at the time of surgery was 59.9 (45-77) years and the mean follow-up was 11.6 (6.1-17.2) years. Five patients had a concomitant spinal fusion. The preoperative data were collected retrospectively from the patients' charts. The follow-up data were obtained from a clinical examination and questionnaire including overall pain, ability to work, walking ability, use of analgesics and satisfaction with surgery. The outcome was rated as excellent in 23 patients, good in 13 patients, fair in 9 patients and poor in 5 patients. Patients with concomitant fusion had good to excellent results and were more satisfied, whereas patients with long-standing preoperative symptoms had poor to fair result and were less satisfied.
C1 Univ Ioannina, Sch Med, Dept Orthopaed Surg, GR-45110 Ioannina, Greece.
RP Gelalis, ID (通讯作者)，4 Tzartzanou St, Larisa 41222, Greece.
EM idgelalis@msn.com
RI Gelalis, Ioannis/AAK-8223-2020
CR Airaksinen O, 1997, SPINE, V22, P2278, DOI 10.1097/00007632-199710010-00016
   Amundsen T, 2000, SPINE, V25, P1424, DOI 10.1097/00007632-200006010-00016
   ARNOLDI CC, 1976, CLIN ORTHOP RELAT R, P4
   Cornefjord M, 2000, EUR SPINE J, V9, P563, DOI 10.1007/s005860000161
   FEFFER HL, 1985, SPINE, V10, P287, DOI 10.1097/00007632-198504000-00018
   Fischgrund JS, 1997, SPINE, V22, P2807, DOI 10.1097/00007632-199712150-00003
   Fox MW, 1996, J NEUROSURG, V85, P793, DOI 10.3171/jns.1996.85.5.0793
   GROB D, 1995, J BONE JOINT SURG AM, V77A, P1036, DOI 10.2106/00004623-199507000-00009
   Hansraj KK, 2001, CLIN ORTHOP RELAT R, P10
   Hansraj KK, 2001, CLIN ORTHOP RELAT R, P18
   HERKOWITZ HN, 1991, J BONE JOINT SURG AM, V73A, P802, DOI 10.2106/00004623-199173060-00002
   HERNO A, 1993, SCAND J REHABIL MED, V25, P167
   Hurri H, 1998, J SPINAL DISORD, V11, P110
   Javid MJ, 1998, J NEUROSURG, V89, P1, DOI 10.3171/jns.1998.89.1.0001
   JOHNSSON KE, 1992, CLIN ORTHOP RELAT R, P82
   JOHNSSON KE, 1991, SPINE, V16, P615, DOI 10.1097/00007632-199106000-00003
   JONSSON B, 1993, ACTA ORTHOP SCAND, V64, P69
   Jonsson B, 1997, SPINE, V22, P2938, DOI 10.1097/00007632-199712150-00017
   Katz JN, 1997, SPINE, V22, P1123, DOI 10.1097/00007632-199705150-00012
   Katz JN, 1996, SPINE, V21, P92, DOI 10.1097/00007632-199601010-00022
   Niggemeyer O, 1997, Eur Spine J, V6, P423, DOI 10.1007/BF01834073
   POSTACCHINI F, 1992, J BONE JOINT SURG BR, V74, P862, DOI 10.1302/0301-620X.74B6.1447247
   Sanderson PL, 1996, SPINE, V21, P1352, DOI 10.1097/00007632-199606010-00015
   Sengupta DK, 2003, ORTHOP CLIN N AM, V34, P281, DOI 10.1016/S0030-5898(02)00069-X
   TURNER JA, 1992, SPINE, V17, P1, DOI 10.1097/00007632-199201000-00001
NR 25
TC 27
Z9 33
U1 0
U2 3
PU SPRINGER
PI NEW YORK
PA 233 SPRING ST, NEW YORK, NY 10013 USA
SN 0341-2695
EI 1432-5195
J9 INT ORTHOP
JI Int. Orthop.
PD FEB
PY 2006
VL 30
IS 1
BP 59
EP 63
DI 10.1007/s00264-005-0030-6
PG 5
WC Orthopedics
WE Science Citation Index Expanded (SCI-EXPANDED)
SC Orthopedics
GA 021GZ
UT WOS:000235973000013
PM 16308720
OA Green Published
DA 2022-11-02
ER

PT J
AU Trummer, M
   Flaschka, G
   Tillich, M
   Homann, CN
   Unger, F
   Eustacchio, S
AF Trummer, M
   Flaschka, G
   Tillich, M
   Homann, CN
   Unger, F
   Eustacchio, S
TI Diagnosis and surgical management of intraspinal synovial cysts: report
   of 19 cases
SO JOURNAL OF NEUROLOGY NEUROSURGERY AND PSYCHIATRY
LA English
DT Article
DE facet joint; flavectomy; lumbar spine; spondylolisthesis; radicular
   pain; synovial cyst
ID FACET JOINT; LUMBAR; SPINE; ASPIRATION; EXPERIENCE; GANGLION; CT
AB Objective-Synovial cysts of the vertebral facet joints are a source of nerve root compression. Different surgical procedures are in use, but no consensus has been formed so far as to which method should be used in synovial cysts. To clarify the role of surgical management, the efficacy of operative procedures and factors influencing the outcome in our own series of 19 patients treated between 1994 and 1998 were analysed.
   Methods-Nineteen patients with a mean age of 65 years underwent surgery for medically intractable radicular pain or neurological deficits caused by synovial cysts. The patients' records were retrospectively analysed for neurological deficits, cysts diameter, operative approach, segmental hypermobility, and clinical outcome, CT and MRI were analysed for additional degenerative changes.
   Results-In 17 patients an excellent result and in two patients a good postoperative result was achieved. Twelve patients were found to have hypermobility of the facet joints and six had spondylolisthesis. There was no correlation between cyst diameter, operative approach, and outcome. No intraoperative or postoperative complications occurred.
   Conclusions-Age and hypermobility may play a part in the aetiology of facet joint synovial cysts. As all operative strategies showed equally good clinical outcome, total excision via a small flavectomy as the least invasive approach should be considered therapy of choice in patients with cysts causing neurological deficits.
C1 Graz Univ, Dept Neurosurg, A-8036 Graz, Austria.
   Graz Univ, Dept Radiol, A-8036 Graz, Austria.
   Graz Univ, Dept Neurol, A-8036 Graz, Austria.
RP Trummer, M (通讯作者)，Graz Univ, Dept Neurosurg, Auenbruggerpl 29, A-8036 Graz, Austria.
CR ABRAHAMS JJ, 1988, AM J NEURORADIOL, V9, P398
   BJORKENGREN AG, 1987, AM J ROENTGENOL, V149, P105, DOI 10.2214/ajr.149.1.105
   BUDRIS DM, 1991, ORTHOPEDICS, V14, P618
   DOHERTY PF, 1993, SURG NEUROL, V39, P279, DOI 10.1016/0090-3019(93)90005-L
   FREIDBERG SR, 1994, NEUROSURGERY, V34, P989, DOI 10.1227/00006123-199406000-00006
   GOFFIN J, 1992, NEUROSURGERY, V30, P914, DOI 10.1227/00006123-199206000-00016
   HOUSER OW, 1993, J NEUROSURG, V79, P84, DOI 10.3171/jns.1993.79.1.0084
   HSU KY, 1995, SPINE, V20, P80, DOI 10.1097/00007632-199501000-00015
   Joslyn J N, 1990, Md Med J, V39, P579
   KAO CC, 1968, J NEUROSURG, V29, P168, DOI 10.3171/jns.1968.29.2.0168
   Koenigsberg RA, 1998, NEURORADIOLOGY, V40, P272, DOI 10.1007/s002340050584
   LOPES NMM, 1992, SURG NEUROL, V38, P338, DOI 10.1016/0090-3019(92)90018-I
   MACNAB I, 1971, J BONE JOINT SURG AM, VA 53, P891, DOI 10.2106/00004623-197153050-00004
   MARION PJ, 1995, ARCH PHYS MED REHAB, V76, P1011, DOI 10.1016/S0003-9993(95)81039-0
   ONOFRIO BM, 1988, NEUROSURGERY, V22, P642, DOI 10.1227/00006123-198804000-00004
   Schollner D, 1967, Z Orthop Ihre Grenzgeb, V102, P619
   Senn M, 1990, Schweiz Rundsch Med Prax, V79, P284
   SUMMERS RM, 1992, SKELETAL RADIOL, V21, P72
   TATTER SB, 1994, J NEUROSURG, V81, P449, DOI 10.3171/jns.1994.81.3.0449
   YARDE WL, 1995, SURG NEUROL, V43, P459, DOI 10.1016/0090-3019(95)80090-4
NR 20
TC 59
Z9 62
U1 0
U2 0
PU BRITISH MED JOURNAL PUBL GROUP
PI LONDON
PA BRITISH MED ASSOC HOUSE, TAVISTOCK SQUARE, LONDON WC1H 9JR, ENGLAND
SN 0022-3050
J9 J NEUROL NEUROSUR PS
JI J. Neurol. Neurosurg. Psychiatry
PD JAN
PY 2001
VL 70
IS 1
BP 74
EP 77
DI 10.1136/jnnp.70.1.74
PG 4
WC Clinical Neurology; Psychiatry; Surgery
WE Science Citation Index Expanded (SCI-EXPANDED)
SC Neurosciences & Neurology; Psychiatry; Surgery
GA 388KC
UT WOS:000166178800016
PM 11118251
OA Green Published, Bronze
DA 2022-11-02
ER

PT J
AU Sakaura, H
   Ikegami, D
   Fujimori, T
   Sugiura, T
   Mukai, Y
   Hosono, N
AF Sakaura, Hironobu
   Ikegami, Daisuke
   Fujimori, Takahito
   Sugiura, Tsuyoshi
   Mukai, Yoshihiro
   Hosono, Noboru
TI Does Atherosclerosis Have Negative Impacts on Early Adjacent Segment
   Degeneration After Posterior Lumbar Interbody Fusion?
SO GLOBAL SPINE JOURNAL
LA English
DT Article
DE posterior lumbar interbody fusion; traditional trajectory pedicle screw
   technique; abdominal aortic calcification; atherosclerosis; early
   adjacent segment degeneration
ID TOTAL FACETECTOMY; ABDOMINAL-AORTA; BACK PAIN; DISEASE; CALCIFICATION;
   MINIMUM
AB Study Design:
   Retrospective study.
   Objective:
   To examine whether atherosclerosis has negative impacts on early adjacent segment degeneration (ASD) after posterior lumbar interbody fusion using traditional trajectory pedicle screw fixation (TT-PLIF).
   Methods:
   The subjects were 77 patients who underwent single-level TT-PLIF for degenerative lumbar spondylolisthesis. Using dynamic lateral radiographs of the lumbar spine before surgery and at 3 years postoperatively, early radiological ASD (R-ASD) was examined. Early symptomatic ASD (S-ASD) was diagnosed when neurologic symptoms deteriorated during postoperative 3-year follow-up and the responsible lesions adjacent to the fused segment were also confirmed on magnetic resonance imaging. According to the scoring system by Kauppila et al, the abdominal aortic calcification score (AAC score: a surrogate marker of systemic atherosclerosis) was assessed using preoperative lateral radiographs of the lumbar spine.
   Results:
   The incidence of early R-ASD was 41.6% at the suprajacent segment and 8.3% at the subjacent segment, respectively. Patients with R-ASD had significantly higher AAC score than those without R-ASD. The incidence of early S-ASD was 3.9% at the suprajacent segment and 1.4% at the subjacent segment, respectively. Patients with S-ASD had higher AAC score than those without S-ASD, although there was no significant difference.
   Conclusions:
   At 3 years after surgery, the advanced AAC had significantly negative impacts on early R-ASD after TT-PLIF. This result indicates that impaired blood flow due to atherosclerosis can aggravate degenerative changes at the adjacent segments of the lumbar spine after PLIF.
C1 [Sakaura, Hironobu; Ikegami, Daisuke; Fujimori, Takahito; Sugiura, Tsuyoshi] Japan Community Healthcare Org Osaka Hosp, Osaka, Japan.
   [Mukai, Yoshihiro] Nishinokyo Hosp, Nara, Japan.
   [Hosono, Noboru] Japan Community Healthcare Org Hoshigaoka Med Ctr, Osaka, Japan.
RP Sakaura, H (通讯作者)，Japan Community Healthcare Org Osaka Hosp, Dept Orthopaed Surg, Fukushima Ku, 4-2-78 Fukushima, Osaka, Osaka 5530003, Japan.
EM sakaura04061023@yahoo.co.jp
OI Fujimori, Takahito/0000-0002-2758-7919
CR Cheh G, 2007, SPINE, V32, P2253, DOI 10.1097/BRS.0b013e31814b2d8e
   Kauppila LI, 2009, EUR J VASC ENDOVASC, V37, P661, DOI 10.1016/j.ejvs.2009.02.006
   Kauppila LI, 1997, SPINE, V22, P1642, DOI 10.1097/00007632-199707150-00023
   Kauppila LI, 1997, ATHEROSCLEROSIS, V132, P245, DOI 10.1016/S0021-9150(97)00106-8
   Nakashima H, 2015, SPINE, V40, pE831, DOI 10.1097/BRS.0000000000000917
   Okuda S, 2006, J NEUROSURG-SPINE, V4, P304, DOI 10.3171/spi.2006.4.4.304
   Okuda S, 2018, SPINE, V43, pE1384, DOI 10.1097/BRS.0000000000002710
   Okuda S, 2014, J NEUROSURG-SPINE, V21, P171, DOI 10.3171/2014.4.SPINE13925
   Park P, 2004, SPINE, V29, P1938, DOI 10.1097/01.brs.0000137069.88904.03
   Sears WR, 2011, SPINE J, V11, P11, DOI 10.1016/j.spinee.2010.09.026
   Suri P, 2010, OSTEOARTHR CARTILAGE, V18, P1127, DOI 10.1016/j.joca.2010.06.012
   Suri P, 2012, SPINE J, V12, P315, DOI 10.1016/j.spinee.2012.03.033
   Yang JY, 2008, SPINE, V33, P503, DOI 10.1097/BRS.0b013e3181657dc3
NR 13
TC 0
Z9 0
U1 0
U2 0
PU SAGE PUBLICATIONS LTD
PI LONDON
PA 1 OLIVERS YARD, 55 CITY ROAD, LONDON EC1Y 1SP, ENGLAND
SN 2192-5682
EI 2192-5690
J9 GLOB SPINE J
JI Glob. Spine J.
PD JUN
PY 2021
VL 11
IS 5
BP 674
EP 678
AR 2192568220919370
DI 10.1177/2192568220919370
EA APR 2020
PG 5
WC Clinical Neurology; Orthopedics
WE Science Citation Index Expanded (SCI-EXPANDED)
SC Neurosciences & Neurology; Orthopedics
GA SN8YQ
UT WOS:000530044500001
PM 32875899
OA gold, Green Published
DA 2022-11-02
ER

PT J
AU Yang, X
   Kong, QQ
   Song, YM
   Liu, LM
   Zeng, JC
   Xing, R
AF Yang, Xi
   Kong, Qingquan
   Song, Yueming
   Liu, Limin
   Zeng, Jiancheng
   Xing, Rong
TI The characteristics of spinopelvic sagittal alignment in patients with
   lumbar disc degenerative diseases
SO EUROPEAN SPINE JOURNAL
LA English
DT Article
DE Spinopelvic; Sagittal alignment; Lumbar disc herniation; Lumbar disc
   degeneration
ID ASYMPTOMATIC SUBJECTS; STANDING POSITION; SPINE; PELVIS; PARAMETERS;
   BALANCE; SPONDYLOLISTHESIS; CLASSIFICATION; SCANS; SHAPE
AB A comparative study of the spinopelvic sagittal alignment in patients with lumbar disc degeneration or herniation (LDD/LDH) in normal population was designed to analyse the role of sagittal anatomical parameter (pelvic incidence, PI) and positional parameters in the pathogenesis and development of the disease. Several comparative studies of these patients with asymptomatic controls have been done. However, in previous studies without lumbar MRI, a certain number of asymptomatic LDD patients should have been included in the control group and then impacted on the results.
   Based on MRI findings, we divided 60 LDD or LDH patients and 110 asymptomatic volunteers into the normal group (NG) and the degeneration group (DG), which was further subdivided into the symptomatic (SDG) and asymptomatic (ADG) subgroups according to patients' symptoms. Standing full spine radiographs were used to measure sagittal parameters, including PI, sacral slope (SS), pelvic tilt (PT), lumbar lordosis (LL), thoracic kyphosis (TK), sagittal vertical axis (SVA), and sacrum-bicoxofemoral distance (SFD).
   The PI, SS and LL in DG were significantly lower than NG, while the SVA and SFD were significantly greater (P < 0.05). PI correlated well with the SS and LL in all subjects. However, the trend lines of SS or LL over PI were downward in DG. PI was similar in SDG and ADG (P = 0.716) but SS and LL were significantly lower and SVA was significantly greater (P < 0.05).
   PI may play a predisposing role in the pathogenesis of lumbar disc degenerative diseases. The secondary structural and compensatory factors would lead to a straighter spine after disc degenerative change.
C1 [Yang, Xi; Kong, Qingquan; Song, Yueming; Liu, Limin; Zeng, Jiancheng; Xing, Rong] Sichuan Univ, West China Hosp, Dept Orthoped Surg, Chengdu 610064, Sichuan, Peoples R China.
RP Kong, QQ (通讯作者)，Sichuan Univ, West China Hosp, Dept Orthoped Surg, 37 GuoXue Rd, Chengdu 610064, Sichuan, Peoples R China.
EM formosa88@163.com; kqq_cd@163.com; sym_cd@163.com
FU Special Scientific Research Project of Health Industry [201002018]
FX The authors thank the Special Scientific Research Project of Health
   Industry (201002018): Early Intervention, Standard Diagnosis and
   Treatment of Chronic Spinal Degenerative Diseases and Deformities for
   the financial supporting. The authors also thank Prof. Wu Bin
   (Department of Radiology, West China Hospital, Sichuan University) for
   his kindly assistance in MRI evaluation. We are grateful to Prof. Tao
   Zhang (Department of Biostatistics, University of Iowa) for assistance
   in statistical analysis. Funds were received from Special Scientific
   Research Project of Health Industry (201002018): Early Intervention,
   Standard Diagnosis and Treatment of Chronic Spinal Degenerative Diseases
   and Deformities in support of this work.
CR Aono K, 2010, SPINE, V35, P887, DOI 10.1097/BRS.0b013e3181cdd1aa
   Barrey C, 2011, EUR SPINE J S5, V5, P626
   Barrey C, 2007, NEUROSURGERY, V61, P981, DOI 10.1227/01.neu.0000303194.02921.30
   Barrey C, 2007, EUR SPINE J, V16, P1459, DOI 10.1007/s00586-006-0294-6
   Berthonnaud E, 2005, J SPINAL DISORD TECH, V18, P40, DOI 10.1097/01.bsd.0000117542.88865.77
   BODEN SD, 1990, J BONE JOINT SURG AM, V72A, P403, DOI 10.2106/00004623-199072030-00013
   Boulay C, 2006, EUR SPINE J, V15, P415, DOI 10.1007/s00586-005-0984-5
   DURING J, 1985, SPINE, V10, P83, DOI 10.1097/00007632-198501000-00013
   DUVALBEAUPERE G, 1992, ANN BIOMED ENG, V20, P451, DOI 10.1007/BF02368136
   Endo K, 2010, EUR SPINE J, V19, P435, DOI 10.1007/s00586-009-1240-1
   Jackson RP, 2000, SPINE, V25, P2808, DOI 10.1097/00007632-200011010-00014
   JENSEN MC, 1994, NEW ENGL J MED, V331, P69, DOI 10.1056/NEJM199407143310201
   Kobayashi T, 2004, SPINE, V29, P671, DOI 10.1097/01.BRS.0000115127.51758.A2
   Korovessis PG, 1998, SPINE, V23, P700, DOI 10.1097/00007632-199803150-00010
   Lafage V, 2009, SPINE, V34, pE599, DOI 10.1097/BRS.0b013e3181aad219
   Lazennec JY, 2000, EUR SPINE J, V9, P47, DOI 10.1007/s005860050008
   Legaye J, 1998, Eur Spine J, V7, P99, DOI 10.1007/s005860050038
   Mangione P, 1997, Eur Spine J, V6, P163, DOI 10.1007/BF01301430
   Modic MT, 2007, RADIOLOGY, V245, P43, DOI 10.1148/radiol.2451051706
   Pfirrmann CWA, 2001, SPINE, V26, P1873, DOI 10.1097/00007632-200109010-00011
   Rajnics P, 2002, INT ORTHOP, V26, P104, DOI 10.1007/s00264-001-0317-1
   Roussouly P, 2005, SPINE, V30, P346, DOI 10.1097/01.brs.0000152379.54463.65
   Vaz G, 2002, EUR SPINE J, V11, P80, DOI 10.1007/s005860000224
   Vialle R, 2005, J BONE JOINT SURG AM, V87A, P260, DOI 10.2106/JBJS.D.02043
   WIESEL SW, 1984, SPINE, V9, P549, DOI 10.1097/00007632-198409000-00003
   WILTSE LL, 1983, J BONE JOINT SURG AM, V65, P768, DOI 10.2106/00004623-198365060-00007
NR 26
TC 52
Z9 61
U1 1
U2 17
PU SPRINGER
PI NEW YORK
PA 233 SPRING ST, NEW YORK, NY 10013 USA
SN 0940-6719
EI 1432-0932
J9 EUR SPINE J
JI Eur. Spine J.
PD MAR
PY 2014
VL 23
IS 3
BP 569
EP 575
DI 10.1007/s00586-013-3067-z
PG 7
WC Clinical Neurology; Orthopedics
WE Science Citation Index Expanded (SCI-EXPANDED)
SC Neurosciences & Neurology; Orthopedics
GA AC6BC
UT WOS:000332604600014
PM 24142044
OA Green Published
DA 2022-11-02
ER

PT J
AU Park, HY
   Ha, KY
   Kim, YH
   Kim, SI
   Min, HK
   Oh, IS
   Seo, JY
   Chang, DG
   Alhazmi, MA
   Cho, JH
AF Park, Hyung-Youl
   Ha, Kee-Yong
   Kim, Young-Hoon
   Kim, Sang-Il
   Min, Hyung-Ki
   Oh, In-Soo
   Seo, Jun-Yeong
   Chang, Dong-Gune
   Alhazmi, Mohammed Ali
   Cho, Joon-Hyung
TI Delayed bilateral facet dislocation at L4-5 A case report
SO MEDICINE
LA English
DT Article
DE joint dislocations; ligaments; lumbar vertebrae; spinal fusion
ID LOCKED FACET; LUMBAR SPINE; SPONDYLOLISTHESIS
AB Rationale: Traumatic bilateral facet dislocation in the lumbar (L) spine has rarely been reported. All reported cases were presented with acute facet dislocation. However, we present the first case of delayed bilateral facet dislocation at L4-5.
   Patient concerns: A 34-year-old woman presented with back pain after a head-on collision. The patient was treated conservatively for 3 months with rigid orthosis and activity restriction. Even after this conservative treatment, she continued to suffer from persistent back pain that radiated down her left leg and a progressively kyphotic posture.
   Diagnoses: Initial imaging studies revealed a fracture of the left L5 superior articular process with a posterior ligament complex (PLC) injury. Subsequent radiographs showed the locked facet dislocation with kyphotic changes.
   Interventions: The patient underwent surgical reduction and fusion, and the operative findings revealed the L4-5 bilateral facet dislocation and rupture of the PLC at the index level.
   Outcomes: After surgical reduction and fusion at L4-5 by posterior interbody fusion, we achieved a satisfactory clinical outcome.
   Lessons: Injury of the PLC in the lower lumbar region deserves careful attention for the development of sequelae. The anatomic transition from lordosis to kyphosis, in the lumbosacral region may be related to this type of injury.
C1 [Park, Hyung-Youl; Ha, Kee-Yong; Kim, Young-Hoon; Kim, Sang-Il; Min, Hyung-Ki; Alhazmi, Mohammed Ali; Cho, Joon-Hyung] Catholic Univ Korea, Seoul St Marys Hosp, Coll Med, Dept Orthoped Surg, 222 Banpo Daero, Seoul 06591, South Korea.
   [Oh, In-Soo] Catholic Univ Korea, Incheon St Marys Hosp, Coll Med, Dept Orthoped Surg, Incheon, South Korea.
   [Seo, Jun-Yeong] Jeju Natl Univ, Jeju Natl Univ Hosp, Sch Med, Dept Orthoped Surg, Jeju, South Korea.
   [Chang, Dong-Gune] Inje Univ, Sanggye Paik Hosp, Dept Orthoped Surg, Coll Med, Seoul, South Korea.
RP Kim, YH (通讯作者)，Catholic Univ Korea, Seoul St Marys Hosp, Coll Med, Dept Orthoped Surg, 222 Banpo Daero, Seoul 06591, South Korea.
EM boscoa@catholic.ac.kr
FU Small Grant for Exploratory Research (SGER) through the Ministry of
   Education of the Republic of Korea; Catholic University of Korea Songeui
   [2018R1D1A1A02049202]
FX This work was supported by Small Grant for Exploratory Research (SGER)
   through the Ministry of Education of the Republic of Korea and The
   Catholic University of Korea Songeui (2018R1D1A1A02049202).
CR DASDE S, 1981, J BONE JOINT SURG BR, V63, P58, DOI 10.1302/0301-620X.63B1.7225186
   del Monte LMV, 2000, SPINE, V25, P756, DOI 10.1097/00007632-200003150-00020
   Deniz FE, 2008, EUR SPINE J, V17, pS232, DOI 10.1007/s00586-007-0496-6
   Fabris D, 1999, EUR SPINE J, V8, P290, DOI 10.1007/s005860050176
   Gillespie KA, 2004, SPINE, V29, P1208, DOI 10.1097/00007632-200406010-00010
   HERRON LD, 1984, CLIN ORTHOP RELAT R, P205
   LEVINE AM, 1988, SPINE, V13, P630
   Mori K, 2002, EUR SPINE J, V11, P602, DOI 10.1007/s00586-002-0396-8
   Reddy SJ, 2008, J NEUROSURG-SPINE, V9, P576, DOI 10.3171/SPI.2008.6.08301
   Song KJ, 2005, J SPINAL DISORD TECH, V18, P462
   Vaccaro Alexander R, 2006, Spine J, V6, P524, DOI 10.1016/j.spinee.2006.01.017
   Xu RS, 2011, SPINE, V36, pE662, DOI 10.1097/BRS.0b013e318207814c
   Zenonos GA, 2016, EUR SPINE J, V25, pS129, DOI 10.1007/s00586-015-4245-y
NR 13
TC 3
Z9 3
U1 0
U2 2
PU LIPPINCOTT WILLIAMS & WILKINS
PI PHILADELPHIA
PA TWO COMMERCE SQ, 2001 MARKET ST, PHILADELPHIA, PA 19103 USA
SN 0025-7974
EI 1536-5964
J9 MEDICINE
JI Medicine (Baltimore)
PD SEP
PY 2018
VL 97
IS 38
AR e12483
DI 10.1097/MD.0000000000012483
PG 4
WC Medicine, General & Internal
WE Science Citation Index Expanded (SCI-EXPANDED)
SC General & Internal Medicine
GA GZ4BX
UT WOS:000449338200098
PM 30235750
OA gold, Green Published
DA 2022-11-02
ER

PT J
AU Tsirikos, AI
   Saifuddin, A
   Noordeen, MH
   Tucker, SK
AF Tsirikos, AI
   Saifuddin, A
   Noordeen, MH
   Tucker, SK
TI Traumatic lumbosacral dislocation - Report of two cases
SO SPINE
LA English
DT Article
DE spine; trauma; lumbosacral dislocation
ID UNILATERAL FACET DISLOCATION; FRACTURE-DISLOCATION; SPINAL-INJURIES; 5TH
   LUMBAR; JUNCTION; CLASSIFICATION
AB Study Design. A retrospective study of 2 patients with traumatic lumbosacral dislocation.
   Objectives. To discuss the difficulty in making diagnosis and the effect of surgical treatment.
   Summary of Background Data. Traumatic lumbosacral dislocation is an uncommon injury, which creates diagnostic difficulty and is typically managed by open reduction internal fixation of the lumbosacral spine.
   Methods. Medical notes and imaging of the 2 patients were reviewed.
   Results. Both patients were engaged in high-energy accidents and had concomitant injuries. Patient 1 was initially misdiagnosed as having L5 lytic spondylolisthesis and was treated with a lumbar corset. She developed progressive low back and left leg pain. Eleven months after the accident, a bilateral lumbosacral dislocation with right S1 superior facet fracture, disc rupture, posterior soft tissue disruption, and a resultant Grade 4 L5 - S1 traumatic spondylolisthesis was identified. She underwent open reduction, followed by a staged anteroposterior spinal arthrodesis using instrumentation with excellent results. Patient 2 sustained a unilateral L5 - S1 facet dislocation without neurologic deficit, which reduced spontaneously. The evaluation demonstrated a grossly disturbed posterior ligamentous complex adjacent to the lumbosacral articulation. A combined anteroposterior spinal fusion with instrumentation was performed with favorable outcome.
   Conclusion. Meticulous clinical examination and careful imaging assessment, including CT and MRI, assist an early diagnosis in cases of lumbosacral dislocation. Open reduction and circumferential bony fusion restore segmental stability and painless function.
C1 Royal Natl Orthopaed Hosp NHS Trust, Dept Spinal Surg, Spinal Unit, Stanmore HA7 4LP, Middx, England.
   Royal Natl Orthopaed Hosp NHS Trust, Dept Diagnost Imaging, Stanmore HA7 4LP, Middx, England.
RP Tsirikos, AI (通讯作者)，Royal Natl Orthopaed Hosp NHS Trust, Dept Spinal Surg, Spinal Unit, Brockley Hill, Stanmore HA7 4LP, Middx, England.
EM atsirikos@hotmail.com
CR Aihara T, 1998, J BONE JOINT SURG BR, V80B, P840, DOI 10.1302/0301-620X.80B5.8657
   BEGUIRISTAIN J, 1995, SPINE, V20, P362, DOI 10.1097/00007632-199502000-00020
   BEYER CA, 1991, J BONE JOINT SURG BR, V73, P977, DOI 10.1302/0301-620X.73B6.1955448
   BOGER DC, 1983, J BONE JOINT SURG AM, V65, P1174, DOI 10.2106/00004623-198365080-00021
   CARL A, 1991, SPINE, V16, P218, DOI 10.1097/00007632-199102000-00023
   CONNOLLY PJ, 1992, SPINE, V17, P1244, DOI 10.1097/00007632-199210000-00020
   DASDE S, 1981, J BONE JOINT SURG BR, V63, P58, DOI 10.1302/0301-620X.63B1.7225186
   DAVIS AA, 1993, SPINE, V18, P2540
   del Monte LMV, 2000, SPINE, V25, P756, DOI 10.1097/00007632-200003150-00020
   DENIS F, 1983, SPINE, V8, P817, DOI 10.1097/00007632-198311000-00003
   Dewey P, 1968, J Bone Joint Surg Br, V50, P635
   Ebraheim N A, 1991, J Orthop Trauma, V5, P498, DOI 10.1097/00005131-199112000-00019
   FARDON DF, 1976, CLIN ORTHOP RELAT R, P155
   HERRON LD, 1984, CLIN ORTHOP RELAT R, P205
   HOLDSWORTH F, 1970, J BONE JOINT SURG AM, VA 52, P1534, DOI 10.2106/00004623-197052080-00002
   KRAMER KM, 1989, J BONE JOINT SURG AM, V71A, P1258, DOI 10.2106/00004623-198971080-00022
   LEVINE AM, 1988, SPINE, V13, P630
   MIZ GS, 1988, SPINE, V13, P956, DOI 10.1097/00007632-198808000-00022
   MORRIS BDA, 1981, J BONE JOINT SURG AM, V63, P164, DOI 10.2106/00004623-198163010-00024
   NEWELL RLM, 1977, INJURY, V9, P131, DOI 10.1016/0020-1383(77)90006-7
   NICOLL EA, 1949, J BONE JOINT SURG BR, V31, P376, DOI 10.1302/0301-620X.31B3.376
   ROAF R, 1960, J BONE JOINT SURG BR, V42, P810, DOI 10.1302/0301-620X.42B4.810
   SAMBERG LC, 1975, J BONE JOINT SURG AM, V57, P1007, DOI 10.2106/00004623-197557070-00030
   Steinitz DK, 1997, SPINE, V22, P1024, DOI 10.1097/00007632-199705010-00016
   Verlaan JJ, 2001, SPINE, V26, P1942, DOI 10.1097/00007632-200109010-00026
   Watson-Jones R, 1940, FRACTURES JOINT INJU, P641
   WILCHINSKY ME, 1987, ORTHOPEDICS, V10, P1271
   ZOLTAN JD, 1979, J BONE JOINT SURG AM, V61, P767, DOI 10.2106/00004623-197961050-00020
NR 28
TC 33
Z9 39
U1 0
U2 3
PU LIPPINCOTT WILLIAMS & WILKINS
PI PHILADELPHIA
PA 530 WALNUT ST, PHILADELPHIA, PA 19106-3621 USA
SN 0362-2436
J9 SPINE
JI SPINE
PD APR 15
PY 2004
VL 29
IS 8
BP E164
EP E168
DI 10.1097/00007632-200404150-00026
PG 5
WC Clinical Neurology; Orthopedics
WE Science Citation Index Expanded (SCI-EXPANDED)
SC Neurosciences & Neurology; Orthopedics
GA 812XB
UT WOS:000220871100025
PM 15083005
DA 2022-11-02
ER

PT J
AU Hrabalek, L
   Wanek, T
   Adamus, M
AF Hrabalek, L.
   Wanek, T.
   Adamus, M.
TI Treatment of Degenerative Spondylolisthesis of the Lumbosacral Spine by
   Decompression and Dynamic Transpedicular Stabilisation
SO ACTA CHIRURGIAE ORTHOPAEDICAE ET TRAUMATOLOGIAE CECHOSLOVACA
LA Czech
DT Article
DE degenerative spondylolisthesis; decompression; laminectomy;
   instrumentation; dynamic stabilisation
ID PEDICLE SCREW INSTRUMENTATION; ADJACENT SEGMENT DISEASE; LUMBAR
   SPONDYLOLISTHESIS; FOLLOW-UP; FUSION; SYSTEM; INSTABILITY; STENOSIS;
   OUTCOMES
AB PURPOSE OF THE STUDY
   The aim of the study was to present the effect and advantages of surgical decompression and dynamic transpedicular stabilisation in patients with degenerative spondylolisthesis of the lumbosacral spine.
   MATERIAL AND METHODS
   This prospective study involved patients undergoing dynamic transpedicular stabilisation using Isolock or Isobar TTL (Scient X, France) systems. Between June 2003 and June 2009, 65 patients were treated and followed-up. They were aged 35 to 75 years (average, 57.17 years), and there were 32 men and 33 women. Follow-up ranged from 1 to 6 years. Based on indications for surgery they fell into two groups. Group 1 included 52 patients with grade I or II degenerative spondylolisthesis or retrolisthesis. Group 2 (control) consisted of 13 patients with degenerative disc disease or failed back surgery syndrome. The disorder had always been manifested by combined axial and radicular symptoms. Treatment included posterior decompression of nerve structures by laminectomy in conjunction with semi-rigid stabilisation, without fusion. Followup clinical (VAS, ODI), neurological and radiographic examinations were carried out at 6 weeks, 6 months and 1 to 6 years after surgery. The VAS and ODI results of both groups were statistically analysed and compared.
   RESULTS
   During follow-up the ODI values decreased by 54 % (from 58.4 % to 26.8 %) and VAS values by 62 A) (from 7.9 to 3.0) as compared with the pre-operative values, and this was statistically significant. When both groups were compared, the VAS values decreased significantly (by 5.61) in Group 1, as compared with Group 2 (decrease by 3.54).
   DISCUSSION
   In the treatment of pseudospondylolisthesis, the semi-rigid stabilisation with spinal decompression, as presented here, is a convenient alternative to simple decompression without fixation or to various forms of instrumented or non-instrumented arthrodesis. A disadvantage associated with arthrodesis is a higher risk of ASD development; dynamic systems do not allow for reduction of spondylolisthesis and involve a change in sagittal spinal balance, and simple decompression carries the risk of slip progression and recurrent problems.
   CONCLUSIONS
   The authors demonstrated that decompression combined with semi-rigid stabilisation had a very good effect on the clinical state of patients with degenerative spondylolisthesis (retrolisthesis) at medium-term follow-up. The procedure was less effective in other indications.
   Semi-rigid stabilisation with Isobar TTL or Isolock systems prevented the progression of anterolisthesis or retrolisthesis; none of the patients experienced instrumentation failure. Neither symptomatic restenosis nor disc herniation was found in the instrumented segment.
   Semi-rigid stabilisation can, if necessary, be converted to fusion or disc replacement.
C1 [Hrabalek, L.; Wanek, T.] Neurochirurg Klin FN & LF UP, Olomouc 77520, Czech Republic.
   [Adamus, M.] Klin Anesteziol & Resuscitace FN & LF UP Olomouc, Olomouc, Czech Republic.
RP Hrabalek, L (通讯作者)，Neurochirurg Klin FN & LF UP, IP Pavlova 6, Olomouc 77520, Czech Republic.
EM lumir.hrabalek@seznam.cz
RI Hrabalek, Lumir/ABC-2949-2020
OI Hrabalek, Lumir/0000-0002-9120-5284
CR ABUMI K, 1990, SPINE, V15, P1142, DOI 10.1097/00007632-199011010-00011
   Andersson GBJ, 2005, SPINE, V30, pS1, DOI 10.1097/01.brs.0000174498.96248.1c
   AOTA Y, 1995, J SPINAL DISORD, V8, P464, DOI 10.1097/00024720-199512000-00006
   Brisby H, 2003, ORTHOP CLIN N AM, V34, P221, DOI 10.1016/S0030-5898(03)00002-6
   Cheh G, 2007, SPINE, V32, P2253, DOI 10.1097/BRS.0b013e31814b2d8e
   Christie SD, 2005, SPINE, V30, pS73, DOI 10.1097/01.brs.0000174532.58468.6c
   Cienciala J, 2010, ACTA CHIR ORTHOP TR, V77, P203
   Fischgrund JS, 1997, SPINE, V22, P2807, DOI 10.1097/00007632-199712150-00003
   FITZGERALD JAW, 1976, J BONE JOINT SURG BR, V58, P184, DOI 10.1302/0301-620X.58B2.932080
   HEMMERBERG K. W., 2005, SPINE S6, V30, P4
   HERKOWITZ HN, 1991, J BONE JOINT SURG AM, V73A, P802, DOI 10.2106/00004623-199173060-00002
   Hrabalek L, 2009, ACTA CHIR ORTHOP TR, V76, P417
   Junghanns H, 1930, ARCH ORTHOP UNF-CHIR, V29, P118
   Kalichman L, 2008, EUR SPINE J, V17, P327, DOI 10.1007/s00586-007-0543-3
   Kawakami M, 2002, SPINE, V27, P59, DOI 10.1097/00007632-200201010-00014
   Konno S, 2000, SPINE, V25, P1533, DOI 10.1097/00007632-200006150-00012
   Kumar MN, 2001, EUR SPINE J, V10, P309, DOI 10.1007/s005860000207
   Lawhorne TW, 2009, EUR SPINE J, V18, P815, DOI 10.1007/s00586-009-0941-9
   Lazennec JY, 2000, EUR SPINE J, V9, P47, DOI 10.1007/s005860050008
   LOMBARDI JS, 1985, SPINE, V10, P821, DOI 10.1097/00007632-198511000-00008
   MACNAB I, 1950, J BONE JOINT SURG BR, V32, P325, DOI 10.1302/0301-620X.32B3.325
   MARDJETKO SM, 1994, SPINE, V19, pS2256, DOI 10.1097/00007632-199410151-00002
   Matsunaga S, 2000, J NEUROSURG, V93, P194, DOI 10.3171/spi.2000.93.2.0194
   Minns RJ, 1997, SPINE, V22, P1819, DOI 10.1097/00007632-199708150-00004
   Mochida J, 1999, CLIN ORTHOP RELAT R, P126
   Mulholland RC, 2002, EUR SPINE J, V11, pS198, DOI 10.1007/s00586-002-0422-x
   Nemec F, 2009, ACTA CHIR ORTHOP TR, V76, P20
   NEWMAN P H, 1955, Ann R Coll Surg Engl, V16, P305
   Park P, 2004, SPINE, V29, P1938, DOI 10.1097/01.brs.0000137069.88904.03
   ROTHMAN SLG, 1985, COMPUT RADIOL, V9, P223, DOI 10.1016/0730-4862(85)90079-4
   Rousseau MA, 2005, EUR SPINE J, V14, P55, DOI 10.1007/s00586-004-0703-7
   SATOMI K, 1992, SPINE, V17, P1329, DOI 10.1097/00007632-199211000-00012
   Senegas J, 2002, EUR SPINE J, V11, pS164, DOI 10.1007/s00586-002-0423-9
   Sengupta DK, 2004, ORTHOP CLIN N AM, V35, P43, DOI 10.1016/S0030-5898(03)00087-7
   Thomsen K, 1997, SPINE, V22, P2813, DOI 10.1097/00007632-199712150-00004
   WENDSCHE P., 2010, ARGOSPINE, V22, P67
   ZDEBLICK TA, 1993, SPINE, V18, P983, DOI 10.1097/00007632-199306150-00006
NR 37
TC 7
Z9 11
U1 0
U2 20
PU GALEN SRO
PI PRAGUE 5
PA NA BELIDLE 34, PRAGUE 5, 150 00, CZECH REPUBLIC
SN 0001-5415
J9 ACTA CHIR ORTHOP TR
JI Acta Chir. Orthop. Traumatol. Cechoslov.
PD OCT
PY 2011
VL 78
IS 5
BP 431
EP 436
PG 6
WC Orthopedics
WE Science Citation Index Expanded (SCI-EXPANDED)
SC Orthopedics
GA 853MK
UT WOS:000297430200007
PM 22094157
DA 2022-11-02
ER

PT J
AU Lee, CH
   Kim, CH
   Chung, CK
   Choi, Y
   Kim, MJ
   Yim, D
   Yang, SH
   Kim, DH
   Ko, YS
   Park, SB
AF Lee, Chang-Hyun
   Kim, Chi Heon
   Chung, Chun Kee
   Choi, Yunhee
   Kim, Min -Jung
   Yim, Dahae
   Yang, Seung Heon
   Kim, Dong Hwan
   Ko, Young San
   Park, Sung Bae
TI Long-Term Effect of Diabetes on Reoperation After Lumbar Spinal Surgery:
   A Nationwide Population-Based Sample Cohort Study
SO WORLD NEUROSURGERY
LA English
DT Article
DE Diabetes; Incidence; Lumbar; Nationwide; Reoperation; Revision; Spine
ID CHARLSON COMORBIDITY INDEX; OUTCOMES; RISK; COMPLICATIONS; DISKECTOMY;
   STENOSIS; IMPACT; SCORE; COST
AB BACKGROUND: Diabetes mellitus (DM) is associated with poor postoperative outcomes and increased morbidity after surgeries. Some previous studies have addressed the close association between DM and those leading to reoperations, whereas others have rejected this theory. This study aimed to evaluate the long-term effect of DM on lumbar spinal surgery using data from a nationwide sample cohort.
   METHODS: A population-based cohort comprised one million people, which is a 2.1% representative sample of the Korean population. The present study included adult patients with lumbar degenerative diseases (e.g., lumbar spinal stenosis and spondylolisthesis), who underwent their first lumbar surgery in 2006. The cumulative incidence function for reoperation was calculated and multivariate analysis was performed to define correlation between reoperation and independent factors.
   RESULTS: A total of 2020 patients were enrolled and followed up for 10 years. Nondiabetic patients, patients with DM without complication (DwoC), and patients with DM with complication (DwC) accounted for 79.5%, 9.36%, and 11.14% of all patients, respectively. Reoperation incidence stratified by DM was 12.7% for nondiabetic patients, 22.2% for patients with DwoC, and 20.0% for patients with DwC in 10 years of follow-up. During the same period, death, a competing event of reoperation, occurred in 7.8% of nondiabetic patients, in 13.2% of patients with DwoC, and in 20.9% of patients with DwC.
   CONCLUSIONS: DM increased 1.65 times the overall cumulative incidences of reoperation after lumbar spinal surgeries for 10 years of follow-up. The reoperation incidence for DwC may be lower than that for DwoC because of a high incidence of death as a competing event of reoperation.
C1 [Lee, Chang-Hyun; Kim, Chi Heon; Chung, Chun Kee; Yang, Seung Heon; Kim, Dong Hwan; Ko, Young San] Seoul Natl Univ, Coll Med, Seoul Natl Univ Hosp, Dept Neurosurg, Seoul, South Korea.
   [Chung, Chun Kee] Seoul Natl Univ, Coll Nat Sci, Dept Brain & Cognit Sci, Seoul, South Korea.
   [Choi, Yunhee; Kim, Min -Jung; Yim, Dahae] Seoul Natl Univ Hosp, Div Med Stat, Med Res Collaborating Ctr, Seoul, South Korea.
   [Park, Sung Bae] Seoul Natl Univ, Dept Neurosurg, Boramae Hosp, Boramae Med Ctr 20, Seoul, South Korea.
RP Chung, CK (通讯作者)，Seoul Natl Univ, Coll Med, Seoul Natl Univ Hosp, Dept Neurosurg, Seoul, South Korea.; Chung, CK (通讯作者)，Seoul Natl Univ, Coll Nat Sci, Dept Brain & Cognit Sci, Seoul, South Korea.
EM chungc@snu.ac.kr
RI ; Chung, Chun Kee/J-5650-2012
OI Kim, Chi Heon/0000-0003-0497-1130; Chung, Chun Kee/0000-0003-3485-2327;
   Lee, Chang-Hyun/0000-0003-0134-2101
FU Korean Health Technology R&D Project through the Korea Health Industry
   Development Institute (KHIDI) - Ministry of Health & Welfare, Republic
   of Korea [HC15C1320]
FX This research was supported by a grant of the Korean Health Technology
   R&D Project through the Korea Health Industry Development Institute
   (KHIDI) funded by the Ministry of Health & Welfare, Republic of Korea
   (HC15C1320).
CR Arrigo RT, 2011, SPINE, V36, pE1274, DOI 10.1097/BRS.0b013e318206cda3
   Arvind V, 2018, NEUROSPINE, V15, P329, DOI 10.14245/ns.1836248.124
   Atlas SJ, 2005, SPINE, V30, P936, DOI 10.1097/01.brs.0000158953.57966.c0
   Browne JA, 2007, SPINE, V32, P2214, DOI 10.1097/BRS.0b013e31814b1bc0
   Castillo H, 2019, SPINE J, V19, P487, DOI 10.1016/j.spinee.2018.05.016
   CHARLSON ME, 1987, J CHRON DIS, V40, P373, DOI 10.1016/0021-9681(87)90171-8
   Cho W, 2012, SPINE, V37, pE978, DOI 10.1097/BRS.0b013e31824edf42
   Fine JP, 1999, J AM STAT ASSOC, V94, P496, DOI 10.2307/2670170
   Freedman MK, 2011, SPINE, V36, P290, DOI 10.1097/BRS.0b013e3181ef9d8c
   Guo GJ, 2018, PLOS ONE, V13, DOI 10.1371/journal.pone.0202696
   Guzman JZ, 2014, SPINE, V39, P1656, DOI 10.1097/BRS.0000000000000498
   Hill P, 2018, NEUROSPINE, V15, P376, DOI 10.14245/ns.1836102.051
   Jang S, 2010, ENDOCRINOL METAB, V25, P326, DOI 10.3803/EnM.2010.25.4.326
   Jeon B, 2015, DISABIL HEALTH J, V8, P353, DOI 10.1016/j.dhjo.2015.01.001
   Keskimaki I, 2000, SPINE, V25, P1500, DOI 10.1097/00007632-200006150-00008
   Kim CH, 2018, SPINE, V43, P585, DOI 10.1097/BRS.0000000000002473
   Kim CH, 2015, SPINE, V40, pE1063, DOI 10.1097/BRS.0000000000001053
   Kim CH, 2015, SPINE J, V15, P866, DOI 10.1016/j.spinee.2015.01.029
   Kim CH, 2013, SPINE J, V13, P1230, DOI 10.1016/j.spinee.2013.06.069
   Kim CH, 2013, SPINE, V38, P581, DOI 10.1097/BRS.0b013e318274f9a7
   Kim KH, 2012, J KOREAN MED SCI, V27, P579, DOI 10.3346/jkms.2012.27.6.579
   Lee CH, 2018, NEUROSPINE, V15, P66, DOI 10.14245/ns.1836038.019
   Lee J, 2017, INT J EPIDEMIOL, V46, DOI 10.1093/ije/dyv319
   Martin BI, 2007, SPINE, V32, P382, DOI 10.1097/01.brs.0000254104.55716.46
   Martin BI, 2014, SPINE J, V14, P1237, DOI 10.1016/j.spinee.2013.08.018
   Martin BI, 2014, SPINE, V39, P769, DOI 10.1097/BRS.0000000000000275
   Osterman H, 2003, SPINE, V28, P621, DOI 10.1097/00007632-200303150-00019
   Pendharkar AV, 2018, NEUROSURG FOCUS, V44, DOI 10.3171/2018.1.FOCUS17791
   Quan HD, 2011, AM J EPIDEMIOL, V173, P676, DOI 10.1093/aje/kwq433
   Rubel NC, 2019, SPINE, V44, pE857, DOI 10.1097/BRS.0000000000002995
   Srivatsan R, 2009, ARCH IRAN MED, V12, P121
   Takahashi S, 2013, SPINE, V38, P516, DOI 10.1097/BRS.0b013e318273583a
   ter Gunne AFP, 2009, SPINE, V34, P1422, DOI 10.1097/BRS.0b013e3181a03013
   Tosteson ANA, 2008, SPINE, V33, P2108, DOI 10.1097/BRS.0b013e318182e390
   Whitmore RG, 2014, SPINE J, V14, P31, DOI 10.1016/j.spinee.2013.03.011
   Wukich DK, 2015, WORLD J ORTHOP, V6, P331, DOI 10.5312/wjo.v6.i3.331
NR 36
TC 1
Z9 2
U1 0
U2 2
PU ELSEVIER SCIENCE INC
PI NEW YORK
PA STE 800, 230 PARK AVE, NEW YORK, NY 10169 USA
SN 1878-8750
EI 1878-8769
J9 WORLD NEUROSURG
JI World Neurosurg.
PD JUL
PY 2020
VL 139
BP E439
EP E448
DI 10.1016/j.wneu.2020.04.026
PG 10
WC Clinical Neurology; Surgery
WE Science Citation Index Expanded (SCI-EXPANDED)
SC Neurosciences & Neurology; Surgery
GA MM0XD
UT WOS:000549882100020
PM 32305613
DA 2022-11-02
ER

PT J
AU Mannion, RJ
   Guilfoyle, MR
   Efendy, J
   Nowitzke, AM
   Laing, RJ
   Wood, MJ
AF Mannion, Richard J.
   Guilfoyle, Matthew R.
   Efendy, Johnny
   Nowitzke, Adrian M.
   Laing, Rodney J.
   Wood, Martin J.
TI Minimally Invasive Lumbar Decompression Long-term Outcome, Morbidity,
   and the Learning Curve From the First 50 Cases
SO JOURNAL OF SPINAL DISORDERS & TECHNIQUES
LA English
DT Article
DE minimally invasive; lumbar canal stenosis; surgery; outcome;
   complications
ID DEGENERATIVE SPINAL STENOSIS; X-STOP; INTERLAMINAR DECOMPRESSION;
   NEUROGENIC CLAUDICATION; CLINICAL-OUTCOMES; DISC HERNIATION; CANAL
   STENOSIS; OBESE-PATIENTS; LAMINECTOMY; SURGERY
AB Study Design: Prospective observational study.
   Objective: To describe our experience with the first 50 cases of minimally invasive lumbar canal decompression in terms of patient outcome up to 2 years, the learning curve incurred, and complications when compared with our most recent 50 cases.
   Summary of Background Data: Lumbar canal stenosis is a common condition in the elderly population, the symptoms of which respond well to surgical decompression. A minimally invasive approach offers potential short and long-term benefits to patients but the technique is associated with a learning curve and equivalence to open surgery regarding efficacy and complications needs to be demonstrated.
   Methods: Fifty patients (mean age 70 y) who presented with clinical and radiological features of lumbar canal stenosis and who had failed a period of conservative management underwent lumbar canal decompression through a paramedian oblique, muscle splitting approach using a 16 to 18mm operating tube and microscope. Outcome was assessed using the Oswestry Disability Index and Short Form-36 at 3 months, 1 year, and 2 years.
   Results: Significant clinical improvements were seen at 3 months that were sustained at 1 and 2 years. Clinical outcome improved whereas operative time and complications fell as experience increased, helping to define the learning curve with this technique.
   Conclusions: Minimally invasive lumbar decompression seems to offer patients a clinical benefit comparable to that observed in published open series, with potential advantages in terms of postoperative pain and recovery. However, there is a learning curve and whether this technique offers long-term benefits with regard to a reduction in back pain or postoperative spondylolisthesis is not yet known.
C1 [Mannion, Richard J.; Guilfoyle, Matthew R.; Laing, Rodney J.] Cambridge Univ Hosp NHS Trust, Acad Neurosurg Unit, Cambridge CB2 2QQ, England.
   [Mannion, Richard J.; Efendy, Johnny; Nowitzke, Adrian M.; Wood, Martin J.] Princess Alexandra Hosp, Dept Neurosurg, Woolloongabba, Qld 4102, Australia.
   [Wood, Martin J.] Mater Private Hosp, Brisbane Clin Neurosci Ctr, Brisbane, Qld, Australia.
RP Mannion, RJ (通讯作者)，Cambridge Univ Hosp NHS Trust, Acad Neurosurg Unit, Box 166,Hills Rd, Cambridge CB2 2QQ, England.
EM richard.mannion@nhs.net
CR Amundsen T, 2000, SPINE, V25, P1424, DOI 10.1097/00007632-200006010-00016
   Anderson PA, 2008, J AM ACAD ORTHOP SUR, V16, P566, DOI 10.5435/00124635-200810000-00002
   Anderson PA, 2006, J NEUROSURG-SPINE, V4, P463, DOI 10.3171/spi.2006.4.6.463
   Atlas SJ, 2005, SPINE, V30, P936, DOI 10.1097/01.brs.0000158953.57966.c0
   Benoist M, 2002, JOINT BONE SPINE, V69, P450, DOI 10.1016/S1297-319X(02)00429-3
   Bresnahan L, 2009, SPINE, V34, P17, DOI 10.1097/BRS.0b013e318191438b
   Brussee P, 2008, EUR SPINE J, V17, P200, DOI 10.1007/s00586-007-0540-6
   CAPUTY AJ, 1992, J NEUROSURG, V77, P669, DOI 10.3171/jns.1992.77.5.0669
   Fox MW, 1996, J NEUROSURG, V85, P793, DOI 10.3171/jns.1996.85.5.0793
   Gibson JN, 2005, COCHRANE DB SYST REV, V4
   Guiot BH, 2002, SPINE, V27, P432, DOI 10.1097/00007632-200202150-00021
   Hatta Y, 2009, SPINE, V34, pE276, DOI 10.1097/BRS.0b013e318195d943
   Ikuta K, 2005, J NEUROSURG-SPINE, V2, P624, DOI 10.3171/spi.2005.2.5.0624
   Khoo LT, 2002, NEUROSURGERY, V51, pS146, DOI 10.1227/01.NEU.0000031220.75770.29
   Koc Z, 2009, SPINE, V34, P985, DOI 10.1097/BRS.0b013e31819c0a6b
   Kramer R, 2002, BIOMED TECH, V47, P159, DOI 10.1515/bmte.2002.47.6.159
   Mariconda M, 2002, J SPINAL DISORD TECH, V15, P39, DOI 10.1097/00024720-200202000-00006
   O'Toole JE, 2009, J NEUROSURG-SPINE, V11, P471, DOI 10.3171/2009.5.SPINE08633
   Park P, 2008, NEUROSURGERY, V62, P693, DOI 10.1227/01.neu.0000317318.33365.f1
   Podichetty VK, 2006, J SPINAL DISORD TECH, V19, P161, DOI 10.1097/01.bsd.0000188663.46391.73
   Rahman M, 2008, MINIM INVAS NEUROSUR, V51, P100, DOI 10.1055/s-2007-1022542
   Rosen DS, 2008, NEUROSURGERY, V63, P956, DOI 10.1227/01.NEU.0000313626.23194.3F
   Siddiqui M, 2007, SPINE, V32, P1345, DOI 10.1097/BRS.0b013e31805b7694
   Smith JS, 2010, J SPINAL DISORD TECH, V23, P30, DOI 10.1097/BSD.0b013e318193c16c
   Tomasino A, 2009, SPINE, V34, pE664, DOI 10.1097/BRS.0b013e3181b0b63d
   Verhoof OJ, 2008, EUR SPINE J, V17, P188, DOI 10.1007/s00586-007-0492-x
   Weinstein JN, 2008, NEW ENGL J MED, V358, P794, DOI 10.1056/NEJMoa0707136
   Weinstein JN, 2008, SPINE, V33, P2789, DOI 10.1097/BRS.0b013e31818ed8f4
   Wilby MJ, 2006, BRIT J NEUROSURG, V20, P391, DOI 10.1080/02688690601048195
   Yagi M, 2009, J NEUROSURG-SPINE, V10, P293, DOI 10.3171/2009.1.SPINE08288
   Zucherman JF, 2005, SPINE, V30, P1351, DOI 10.1097/01.brs.0000166618.42749.d1
NR 31
TC 21
Z9 23
U1 0
U2 10
PU LIPPINCOTT WILLIAMS & WILKINS
PI PHILADELPHIA
PA 530 WALNUT ST, PHILADELPHIA, PA 19106-3621 USA
SN 1536-0652
J9 J SPINAL DISORD TECH
JI J. Spinal Disord. Tech.
PD FEB
PY 2012
VL 25
IS 1
BP 47
EP 51
DI 10.1097/BSD.0b013e31820baa1e
PG 5
WC Clinical Neurology; Orthopedics
WE Science Citation Index Expanded (SCI-EXPANDED)
SC Neurosciences & Neurology; Orthopedics
GA 889AU
UT WOS:000300046700008
PM 21577160
DA 2022-11-02
ER

PT J
AU Ghogawala, Z
   Whitmore, RG
   Watters, WC
   Sharan, A
   Mummaneni, PV
   Dailey, AT
   Choudhri, TF
   Eck, JC
   Groff, MW
   Wang, JC
   Resnick, DK
   Dhall, SS
   Kaiser, MG
AF Ghogawala, Zoher
   Whitmore, Robert G.
   Watters, William C., III
   Sharan, Alok
   Mummaneni, Praveen V.
   Dailey, Andrew T.
   Choudhri, Tanvir F.
   Eck, Jason C.
   Groff, Michael W.
   Wang, Jeffrey C.
   Resnick, Daniel K.
   Dhall, Sanjay S.
   Kaiser, Michael G.
TI Guideline update for the performance of fusion procedures for
   degenerative disease of the lumbar spine. Part 3: Assessment of economic
   outcome
SO JOURNAL OF NEUROSURGERY-SPINE
LA English
DT Article
DE fusion; lumbar spine; cost-effectiveness; outcomes; practice guidelines
ID RANDOMIZED CONTROLLED-TRIAL; COST-EFFECTIVENESS ANALYSIS; LOW-BACK-PAIN;
   CREST BONE-GRAFT; QUALITY-OF-LIFE; INTERBODY FUSION; CLINICAL ARTICLE;
   HEALTH-STATUS; SURGERY; SPONDYLOLISTHESIS
AB A comprehensive economic analysis generally involves the calculation of indirect and direct health costs from a societal perspective as opposed to simply reporting costs from a hospital or payer perspective. Hospital charges for a surgical procedure must be converted to cost data when performing a cost-effectiveness analysis. Once cost data has been calculated, quality-adjusted life year data from a surgical treatment are calculated by using a preference-based health-related quality-of-life instrument such as the EQ-5D. A recent cost-utility analysis from a single study has demonstrated the long-term (over an 8-year time period) benefits of circumferential fusions over stand-alone posterolateral fusions. In addition, economic analysis from a single study has found that lumbar fusion for selected patients with low-back pain can be recommended from an economic perspective. Recent economic analysis, from a single study, finds that femoral ring allograft might be more cost-effective compared with a specific titanium cage when performing an anterior lumbar interbody fusion plus posterolateral fusion.
C1 [Ghogawala, Zoher; Whitmore, Robert G.] Lahey Clin Fdn, Dept Neurosurg, Alan & Jacqueline Stuart Spine Res Ctr, Burlington, MA USA.
   [Ghogawala, Zoher; Whitmore, Robert G.] Tufts Univ, Sch Med, Boston, MA 02111 USA.
   [Watters, William C., III] Bone & Joint Clin Houston, Houston, TX USA.
   [Watters, William C., III] Montefiore Med Ctr, Albert Einstein Coll Med, Dept Orthopaed Surg, Bronx, NY 10467 USA.
   [Mummaneni, Praveen V.; Dhall, Sanjay S.] Univ Calif San Francisco, Dept Neurol Surg, San Francisco, CA USA.
   [Dailey, Andrew T.] Univ Utah, Dept Neurosurg, Salt Lake City, UT USA.
   [Choudhri, Tanvir F.] Icahn Sch Med Mt Sinai, Dept Neurosurg, New York, NY 10029 USA.
   [Eck, Jason C.] Ctr Sports Med & Orthopaed, Chattanooga, TN USA.
   [Groff, Michael W.] Brigham & Womens Hosp, Dept Neurosurg, Boston, MA 02115 USA.
   [Wang, Jeffrey C.] Univ So Calif, Keck Sch Med, Dept Orthopaed Surg, Los Angeles, CA 90033 USA.
   [Resnick, Daniel K.] Univ Wisconsin, Dept Neurosurg, Madison, WI USA.
   [Kaiser, Michael G.] Columbia Univ, Dept Neurosurg, New York, NY 10032 USA.
RP Kaiser, MG (通讯作者)，Columbia Univ, Neurol Inst, 710 W 168th St, New York, NY 10032 USA.
EM mgk7@columbia.edu
FU Congress of Neurological Surgeons; Joint Section on Disorders of the
   Spine and Peripheral Nerves of the American Association of Neurological
   Surgeons; Patient Centered Outcomes Research Institute (PCORI); National
   Institutes of Health (NIH)
FX Administrative costs of this project were funded by the Congress of
   Neurological Surgeons and the Joint Section on Disorders of the Spine
   and Peripheral Nerves of the American Association of Neurological
   Surgeons and Congress of Neurological Surgeons. No author received
   payment or honorarium for time devoted to this project. Dr. Ghogawala
   receives grants from the Patient Centered Outcomes Research Institute
   (PCORI) and the National Institutes of Health (NIH). Dr. Groff is a
   consultant for DePuy Spine and EBI Spine. Dr. Mummaneni owns stock in
   Spinicity and receives honoraria from DePuy Spine and Globus and
   royalties from DePuy Spine, Quality Medical Publishers, and Thieme
   Publishing. Dr. Wang owns stock in Bone Biologics, AxioMed, Amedica,
   CoreSpine, Expanding Orthopedics, Pioneer, Syndicom, VG Innovations,
   PearlDiver, Flexuspine, Axis, FzioMed, Benvenue, Promethean, Nexgen,
   ElectroCore, and Surgitech and holds patents with and receives royalties
   from Biomet, Stryker, SeaSpine, Aesculap, Osprey, Amedica, Synthes, and
   Alphatec. The authors report no other potential conflicts of interest
   concerning the materials or methods used in this study or the findings
   specified in this paper.
CR Adogwa O, 2011, J NEUROSURG-SPINE, V15, P138, DOI 10.3171/2011.3.SPINE10562
   Alt V, 2009, EUR SPINE J, V18, P800, DOI 10.1007/s00586-009-0935-7
   Braithwaite RS, 2008, MED CARE, V46, P349, DOI 10.1097/MLR.0b013e31815c31a7
   Brazier J, 2002, J HEALTH ECON, V21, P271, DOI 10.1016/S0167-6296(01)00130-8
   Brazier J, 1998, J CLIN EPIDEMIOL, V51, P1115, DOI 10.1016/S0895-4356(98)00103-6
   Burkus JK, 2003, J SPINAL DISORD TECH, V16, P113, DOI 10.1097/00024720-200304000-00001
   Cahill KS, 2009, JAMA-J AM MED ASSOC, V302, P58, DOI 10.1001/jama.2009.956
   Carreon LY, 2009, SPINE, V34, P238, DOI 10.1097/BRS.0b013e31818ffabe
   Chalkidou K, 2009, INT J TECHNOL ASSESS, V25, P241, DOI 10.1017/S0266462309990225
   Chulis G S, 1991, Med Care Rev, V48, P167, DOI 10.1177/002570879104800203
   Chumney ECG, 2004, PHARMACOECONOMICS, V22, P1209, DOI 10.2165/00019053-200422180-00005
   Chute CG, 1996, J AM MED INFORM ASSN, V3, P224, DOI 10.1136/jamia.1996.96310636
   DAVIS H, 1994, SPINE, V19, P1117, DOI 10.1097/00007632-199405001-00003
   DEYO RA, 1991, ANNU REV PUBL HEALTH, V12, P141, DOI 10.1146/annurev.pu.12.050191.001041
   Deyo RA, 2007, NEW ENGL J MED, V356, P2239, DOI 10.1056/NEJMp078052
   Freeman BJC, 2007, SPINE, V32, P2891, DOI 10.1097/BRS.0b013e31815b75e2
   Friedman Bernard, 2002, J Health Care Finance, V29, P1
   Fritzell P, 2004, SPINE, V29, P421, DOI 10.1097/01.BRS.0000102681.61791.12
   Fritzell P, 2011, EUR SPINE J, V20, P1001, DOI 10.1007/s00586-010-1607-3
   Glassman SD, 2008, SPINE, V33, P2843, DOI 10.1097/BRS.0b013e318190705d
   Gold MR, 1998, MED CARE, V36, P778, DOI 10.1097/00005650-199806000-00002
   Korthals-de Bos I, 2004, SPINE, V29, P442, DOI 10.1097/01.BRS.0000102683.61791.80
   Kuehn BM, 2009, JAMA-J AM MED ASSOC, V302, P936, DOI 10.1001/jama.2009.1186
   Kuntz KM, 2000, SPINE, V25, P1132, DOI 10.1097/00007632-200005010-00015
   Martin BI, 2008, JAMA-J AM MED ASSOC, V299, P656, DOI 10.1001/jama.299.6.656
   McCabe C, 2008, PHARMACOECONOMICS, V26, P733, DOI 10.2165/00019053-200826090-00004
   McKenna PJ, 2005, EUR SPINE J, V14, P727, DOI 10.1007/s00586-005-1034-z
   Polsky D, 2009, PHARMACOECONOMICS, V27, P179, DOI 10.2165/00019053-200927030-00001
   Rabin R, 2001, ANN MED, V33, P337, DOI 10.3109/07853890109002087
   Reitman CA, 2004, SPINE, V29, P1580, DOI 10.1097/01.BRS.0000131433.05946.4F
   Resnick D, 2005, J NEUROSURG-SPINE, V2, P647, DOI 10.3171/spi.2005.2.6.0647
   Russell LB, 1996, JAMA-J AM MED ASSOC, V276, P1172, DOI 10.1001/jama.276.14.1172
   RUTIGLIANO MJ, 1995, NEUROSURGERY, V37, P436, DOI 10.1227/00006123-199509000-00011
   Savvidou C, 2009, TRANSFUSION MED, V19, P202, DOI 10.1111/j.1365-3148.2009.00929.x
   Schulman KA, 2006, NEW ENGL J MED, V354, P207
   Soegaard R, 2007, SPINE, V32, P2405, DOI 10.1097/BRS.0b013e3181573b2d
   Suhonen R, 2008, QUAL LIFE RES, V17, P169, DOI 10.1007/s11136-007-9292-3
   Testa MA, 1996, NEW ENGL J MED, V334, P835, DOI 10.1056/NEJM199603283341306
   Tosteson ANA, 2008, SPINE, V33, P2108, DOI 10.1097/BRS.0b013e318182e390
   Tosteson ANA, 2008, ANN INTERN MED, V149, P845, DOI 10.7326/0003-4819-149-12-200812160-00003
   Tumeh John W, 2005, Expert Rev Pharmacoecon Outcomes Res, V5, P153, DOI 10.1586/14737167.5.2.153
   Ubel PA, 2003, ARCH INTERN MED, V163, P1637, DOI 10.1001/archinte.163.14.1637
   Wang MY, 2012, J SPINAL DISORD TECH, V25, P324, DOI 10.1097/BSD.0b013e318220be32
   Wang MY, 2010, J NEUROSURG-SPINE, V12, P694, DOI 10.3171/2009.12.SPINE09621
   Yao P, 1999, INT J QUAL HEALTH C, V11, P147, DOI 10.1093/intqhc/11.2.147
NR 45
TC 13
Z9 14
U1 0
U2 5
PU AMER ASSOC NEUROLOGICAL SURGEONS
PI ROLLING MEADOWS
PA 5550 MEADOWBROOK DRIVE, ROLLING MEADOWS, IL 60008 USA
SN 1547-5654
EI 1547-5646
J9 J NEUROSURG-SPINE
JI J. Neurosurg.-Spine
PD JUL
PY 2014
VL 21
IS 1
BP 14
EP 22
DI 10.3171/2014.4.SPINE14259
PG 9
WC Clinical Neurology; Surgery
WE Science Citation Index Expanded (SCI-EXPANDED); Social Science Citation Index (SSCI)
SC Neurosciences & Neurology; Surgery
GA AJ8EN
UT WOS:000337935600004
PM 24980580
OA Bronze
DA 2022-11-02
ER

PT J
AU Urrutia, J
   Carmona, M
   Briceno, J
AF Urrutia, Julio
   Carmona, Maximiliano
   Briceno, Jorge
TI Do corticosteroids affect lumbar spinal fusion? A rabbit model using
   high-dose methylprednisolone
SO JOURNAL OF ORTHOPAEDIC SCIENCE
LA English
DT Article
ID BONE MORPHOGENETIC PROTEIN-2; CORD-INJURY; EARLY COMPLICATIONS; SODIUM
   SUCCINATE; GLUCOCORTICOIDS; SPONDYLOLISTHESIS; CORTISONE; THERAPY;
   PSEUDOARTHROSIS; INSTRUMENTATION
AB The effect of corticosteroids on spinal fusion healing has not yet been determined. To evaluate the effect of corticosteroids on lumbar spinal fusion we designed a randomized, placebo-controlled animal study using high-dose methylprednisolone sodium succinate, which is widely used in patients with spinal cord injury who are undergoing spinal fusion.
   Two groups of 18 rabbits underwent a postero-lateral fusion at L5-L6 with autologous bone graft. After surgery, the animals were assigned to receive: (a) methylprednisolone sodium succinate 30 mg/kg over 15 min, followed by an intravenous infusion of 5.4 mg/kg/h for 23 h, or (b) normal saline in the same volume. Animals were killed 8 weeks after surgery; the presence of fusion was analyzed by use of two different methods: a manual palpation test and an antero-posterior radiograph.
   Both groups of animals were comparable in weight. Fusion was achieved in 5/18 rabbits (27.8%) in the methylprednisolone group and in 9/18 animals (50%) in the control group (p = 0.17).
   In a lumbar posterolateral fusion rabbit model, high-dose methylprednisolone sodium succinate reduced the success of lumbar fusion; however, our data did not reach statistical significance.
C1 [Urrutia, Julio; Carmona, Maximiliano; Briceno, Jorge] Pontificia Univ Catolica Chile, Dept Orthopaed Surg, Santiago, Chile.
RP Urrutia, J (通讯作者)，Pontificia Univ Catolica Chile, Dept Orthopaed Surg, Marcoleta 352, Santiago, Chile.
EM jurrutia@med.puc.cl
CR Abu EO, 2000, J CLIN ENDOCR METAB, V85, P883, DOI 10.1210/jc.85.2.883
   BODEN SD, 1995, SPINE, V20, P412, DOI 10.1097/00007632-199502001-00003
   Bostrom MPG, 2000, BONE, V26, P437, DOI 10.1016/S8756-3282(00)00251-9
   BRIDWELL KH, 1993, J SPINAL DISORD, V6, P461, DOI 10.1097/00002517-199306060-00001
   BROWN CW, 1986, SPINE, V11, P942, DOI 10.1097/00007632-198611000-00015
   Buttgereit F, 2011, ARTHRITIS RHEUM-US, V63, P1, DOI 10.1002/art.30070
   Deguchi M, 1998, J SPINAL DISORD, V11, P459
   DUTHIE RB, 1955, J BONE JOINT SURG BR, V37, P691, DOI 10.1302/0301-620X.37B4.691
   EHRLICH HP, 1968, ANN SURG, V167, P324, DOI 10.1097/00000658-196803000-00004
   EHRLICH HP, 1973, ANN SURG, V177, P222, DOI 10.1097/00000658-197302000-00017
   Fischgrund JS, 1997, SPINE, V22, P2807, DOI 10.1097/00007632-199712150-00003
   Gerndt SJ, 1997, J TRAUMA, V42, P279, DOI 10.1097/00005373-199702000-00017
   Goodman SB, 2007, J AM ACAD ORTHOP SUR, V15, P450, DOI 10.5435/00124635-200708000-00002
   Hurlbert RJ, 2000, J NEUROSURG, V93, P1, DOI 10.3171/spi.2000.93.1.0001
   Hurlbert RJ, 2001, SPINE, V26, pS39, DOI 10.1097/00007632-200112151-00009
   Ito Y, 2009, SPINE, V34, P2121, DOI 10.1097/BRS.0b013e3181b613c7
   Lee C, 2004, CLIN ORTHOP RELAT R, P71, DOI 10.1097/01.blo.0000118695.50144.33
   Luppen CA, 2002, J BONE MINER RES, V17, P301, DOI 10.1359/jbmr.2002.17.2.301
   Matsumoto T, 2001, SPINE, V26, P426, DOI 10.1097/00007632-200102150-00020
   Nesathurai S, 1998, J TRAUMA, V45, P1088, DOI 10.1097/00005373-199812000-00021
   O'Brien CA, 2004, ENDOCRINOLOGY, V145, P1835, DOI 10.1210/en.2003-0990
   Pointillart V, 2000, SPINAL CORD, V38, P71, DOI 10.1038/sj.sc.3100962
   Pountos I, 2008, INJURY, V39, P384, DOI 10.1016/j.injury.2007.10.035
   Qian T, 2000, MED HYPOTHESES, V55, P452, DOI 10.1054/mehy.2000.1165
   Raizman NM, 2009, J AM ACAD ORTHOP SUR, V17, P494, DOI 10.5435/00124635-200908000-00003
   Sawin PD, 2001, J NEUROSURG, V94, P76, DOI 10.3171/spi.2001.94.1.0076
   SCHIMANDLE JH, 1995, SPINE, V20, P1326, DOI 10.1097/00007632-199506000-00002
   Segal JL, 1998, PHARMACOTHERAPY, V18, P16
   SILCOX DH, 1995, SPINE, V20, P1549, DOI 10.1097/00007632-199507150-00001
   Urrutia J, 2008, J NEUROSURG-SPINE, V9, P84, DOI 10.3171/SPI/2008/9/7/084
   Waters RV, 2000, ACTA ORTHOP SCAND, V71, P316, DOI 10.1080/000164700317411951
   Weinstein RS, 1998, J CLIN INVEST, V102, P274, DOI 10.1172/JCI2799
   WEISS R, 1964, ACTA ANAT, V59, P163
NR 33
TC 3
Z9 3
U1 0
U2 7
PU SPRINGER TOKYO
PI TOKYO
PA 1-11-11 KUDAN-KITA, CHIYODA-KU, TOKYO, 102-0073, JAPAN
SN 0949-2658
J9 J ORTHOP SCI
JI J. Orthop. Sci.
PD JUL
PY 2011
VL 16
IS 4
BP 439
EP 442
DI 10.1007/s00776-011-0061-3
PG 4
WC Orthopedics
WE Science Citation Index Expanded (SCI-EXPANDED)
SC Orthopedics
GA 795UO
UT WOS:000293001600016
PM 21528390
DA 2022-11-02
ER

PT J
AU Aydog, ST
   Turbedar, E
   Demirel, AH
   Tetik, O
   Akin, A
   Doral, MN
AF Aydog, ST
   Turbedar, E
   Demirel, AH
   Tetik, O
   Akin, A
   Doral, MN
TI Cervical and lumbar spinal changes diagnosed in four-view radiographs of
   732 military pilots
SO AVIATION SPACE AND ENVIRONMENTAL MEDICINE
LA English
DT Article
DE aircraft pilot; spinal pathologies; radiology; vertebral pathologies
ID HIGH-G-FORCES; FIGHTER PILOTS; HELICOPTER PILOTS; BACK PAIN; NECK
   INJURY; GZ FORCES; SPONDYLOLISTHESIS; DEGENERATION; EXPOSURE
AB Background: Pilots who fly jet fighters or helicopters frequently experience vertebral problems due to acceleration and vibration, wearing helmets and other headgear, and sitting in suboptimal postures. Methods: We looked for spondylarthritic or spondylitic changes in 4-view radiographs (AP, lateral, left and right oblique) of the cervical and lumbar vertebrae of 732 pilots and 202 non-flying controls. The subjects included 91 F-16 jet pilots, 363 other jet pilots, 119 transport pilots, and 159 helicopter pilots. Results: The prevalence of cervical changes in helicopter pilots was 19%, significantly higher than those for other pilots (8-13%) or controls (10%). There was no difference among groups with respect to prevalence of lumbar changes. Among all pilots, compression fractures were more common in the lumbar region than in the cervical region. Age was the most important variable related to spondylarthritic or spondylitic changes in all subjects, whereas height was an important factor only among jet pilots. Conclusion: We found an increased prevalence of cervical changes, especially osteoarthritis, in helicopter pilots. Increasing age and tall stature were associated with an increased prevalence of vertebral spondylarthritic or spondylitic changes in jet pilots.
C1 Univ Hacettepe, Sports Med Dept, Phys Med & Rehabil Div, Ankara, Turkey.
   Univ Hacettepe, Sports Med Dept, Sports Med Div, Ankara, Turkey.
   Univ Hacettepe, Sports Med Dept, Orthoped & Trumatol Div, Ankara, Turkey.
   Gulhane Mil Med Facil, Aerosp Med Dept, Ankara, Turkey.
   Minist Def, Ankara, Turkey.
RP Aydog, ST (通讯作者)，Univ Hacettepe, Sports Med Dept, Phys Med & Rehabil Div, Ankara, Turkey.
EM taydog@hacettepe.edu.tr
RI akın, ahmet/GXM-3572-2022; , Haydar A Demirel/GQQ-1877-2022; Demirel,
   Haydar A/E-8832-2013
OI Demirel, Haydar A/0000-0003-3334-4793
CR *AGARD, 1994, 317 AGARD
   ANDERSEN HT, 1991, AVIAT SPACE ENVIR MD, V62, P1171
   ANDERSEN HT, 1988, AVIAT SPACE ENVIR MD, V59, P356
   BECK W, 1951, HEFTE UNFALLHEILKD, V42, P63
   BOLAUDROFF U, 1992, MED ORTHOPAEDISCHE T, V112, P293
   BONGERS PM, 1990, ERGONOMICS, V33, P1007, DOI 10.1080/00140139008925309
   BOWDEN T, 1987, AVIAT SPACE ENVIR MD, V58, P461
   Bridger RS, 2002, AVIAT SPACE ENVIR MD, V73, P805
   FROOM P, 1987, AVIAT SPACE ENVIR MD, V58, P588
   FROOM P, 1984, AVIAT SPACE ENVIR MD, V55, P556
   Hamalainen O, 1996, AVIAT SPACE ENVIR MD, V67, P659
   HAMALAINEN O, 1993, AVIAT SPACE ENVIR MD, V64, P692
   Hamalainen O, 1999, AVIAT SPACE ENVIR MD, V70, P330
   Hendriksen IJM, 1999, AVIAT SPACE ENVIR MD, V70, P1057
   Jager HJ, 1997, SKELETAL RADIOL, V26, P475, DOI 10.1007/s002560050269
   KIKUKAWA A, 1995, AVIAT SPACE ENVIR MD, V66, P269
   Petren-Mallmin M, 1999, AVIAT SPACE ENVIR MD, V70, P1183
   Petren-Mallmin M, 2001, AVIAT SPACE ENVIR MD, V72, P443
   Pippig T, 2000, Eur J Med Res, V5, P5
   SCHALL DG, 1989, AVIAT SPACE ENVIR MD, V60, P445
   VANDERBEEK RD, 1988, AVIAT SPACE ENVIR MD, V59, P1176
   VANLEUSDEN AJ, 1991, AVIAT SPACE ENVIR MD, V62, P513
NR 22
TC 23
Z9 30
U1 0
U2 6
PU AEROSPACE MEDICAL ASSOC
PI ALEXANDRIA
PA 320 S HENRY ST, ALEXANDRIA, VA 22314-3579 USA
SN 0095-6562
J9 AVIAT SPACE ENVIR MD
JI Aviat. Space Environ. Med.
PD FEB
PY 2004
VL 75
IS 2
BP 154
EP 157
PG 4
WC Public, Environmental & Occupational Health; Medicine, General &
   Internal; Sport Sciences
WE Science Citation Index Expanded (SCI-EXPANDED)
SC Public, Environmental & Occupational Health; General & Internal
   Medicine; Sport Sciences
GA 766PD
UT WOS:000188384000009
PM 14960051
DA 2022-11-02
ER

PT J
AU Sayari, AJ
   Harada, GK
   Basques, BA
   Louie, PK
   Gandhi, SD
   Banks, L
   Sung, AS
   Nolte, MT
   Gosse, J
   An, HS
AF Sayari, Arash J.
   Harada, Garrett K.
   Basques, Bryce A.
   Louie, Philip K.
   Gandhi, Sapan D.
   Banks, Landan
   Sung, Audrey S.
   Nolte, Michael T.
   Gosse, Jessica
   An, Howard S.
TI Duration of Symptoms Does Not Affect Clinical Outcome After Lumbar
   Arthrodesis
SO CLINICAL SPINE SURGERY
LA English
DT Article
DE lumbar stenosis; spondylolisthesis; degenerative spine; spinal fusion;
   lumbosacral spine; conservative care; nonoperative therapy;
   posterolateral fusion
AB Study Design: Retrospective cohort study at a single institution. Objective: To examine the effect of symptom duration on clinical outcomes after posterolateral lumbar fusion. Summary of Background Data: Nonoperative measures are generally exhausted before patients are indicated for surgical intervention, leaving patients with their symptomatology for varying lengths of time. It is unclear at what point in time surgical intervention may become less efficacious at alleviating preoperative symptoms. Materials and Methods: Consecutive patients who underwent primary elective open posterior lumbar spinal fusion at a single academic institution were included. Patient and operative characteristics were compared between symptom duration groups (group 1: <12 mo of pain, group 2: >= 12 mo of pain). Preoperative and final postoperative visual analog scale back/leg pain, and Oswestry Disability Index, were collected. Preoperative, immediate postoperative, and final radiographs were assessed to measure lumbar lordosis (LL), pelvic tilt (PT), pelvic incidence (PI), and the PI-LL difference was calculated. Results: In total, 167 patients were included in group 1, whereas 359 patients were included in group 2. Baseline demographics and operative characteristics were similar between the 2 groups. Both groups had similar changes in sagittal parameters and had no significant difference in rates of complication, reoperation, discharge to rehabilitation facility, or early adjacent segment degeneration. Both groups demonstrated similar improvement in clinical outcome measures. Conclusions: Despite differences in symptom duration, patients who had pain for >= 12 months demonstrated similar improvement after posterolateral lumbar arthrodesis than those who had pain for
C1 [Sayari, Arash J.; Harada, Garrett K.; Basques, Bryce A.; Louie, Philip K.; Gandhi, Sapan D.; Banks, Landan; Sung, Audrey S.; Nolte, Michael T.; Gosse, Jessica; An, Howard S.] Rush Univ, Med Ctr, Dept Orthopaed Surg, 1611 W Harrison St,Suite 300, Chicago, IL 60612 USA.
RP Sayari, AJ (通讯作者)，Rush Univ, Med Ctr, Dept Orthopaed Surg, 1611 W Harrison St,Suite 300, Chicago, IL 60612 USA.
EM arashsayari@gmail.com
RI Louie, Philip/AAK-6190-2021
CR Abdu WA, 2018, SPINE, V43, P1619, DOI 10.1097/BRS.0000000000002682
   Ammendolia C, 2013, COCHRANE DB SYST REV, DOI 10.1002/14651858.CD010712
   Amundsen T, 2000, SPINE, V25, P1424, DOI 10.1097/00007632-200006010-00016
   Bydon M, 2014, J SPINAL DISORD TECH, V27, P297, DOI 10.1097/BSD.0000000000000072
   Cho JH, 2017, SPINE J, V17, P1794, DOI 10.1016/j.spinee.2017.05.029
   Fischgrund JS, 1997, SPINE, V22, P2807, DOI 10.1097/00007632-199712150-00003
   Glassman SD, 2009, SPINE J, V9, P13, DOI 10.1016/j.spinee.2008.08.011
   HERKOWITZ HN, 1995, SPINE, V20, P1084, DOI 10.1097/00007632-199505000-00018
   Jonsson B, 1997, SPINE, V22, P2938, DOI 10.1097/00007632-199712150-00017
   Kalichman L, 2008, EUR SPINE J, V17, P327, DOI 10.1007/s00586-007-0543-3
   KATZ JN, 1991, J BONE JOINT SURG AM, V73A, P809, DOI 10.2106/00004623-199173060-00003
   Kluba T, 2009, ARCH ORTHOP TRAUM SU, V129, P1, DOI 10.1007/s00402-008-0673-z
   Louie PK, 2018, SPINE J, V18, P2025, DOI 10.1016/j.spinee.2018.04.008
   Majid K, 2008, J AM ACAD ORTHOP SUR, V16, P208, DOI 10.5435/00124635-200804000-00004
   Martin BI, 2007, SPINE, V32, P2119, DOI 10.1097/BRS.0b013e318145a56a
   McAnany SJ, 2016, SPINE, V41, pE1408, DOI 10.1097/BRS.0000000000001638
   Nemani VM, 2014, SPINE, V39, pE326, DOI 10.1097/BRS.0000000000000141
   Owens RK, 2016, SPINE J, V16, P1178, DOI 10.1016/j.spinee.2016.06.005
   Phan K, 2015, J CLIN NEUROSCI, V22, P1714, DOI 10.1016/j.jocn.2015.03.050
   Radcliff KE, 2011, SPINE, V36, P2197, DOI 10.1097/BRS.0b013e3182341edf
   Rajaee SS, 2012, SPINE, V37, P67, DOI 10.1097/BRS.0b013e31820cccfb
   Sato S, 2015, SPINE J, V15, P1536, DOI 10.1016/j.spinee.2015.02.009
   Schulte TL, 2016, EUR SPINE J, V25, P2359, DOI 10.1007/s00586-015-4177-6
   Villavicencio AT, 2017, CLIN SPINE SURG, V30, pE765, DOI 10.1097/BSD.0000000000000392
   Weinstein JN, 2010, SPINE, V35, P1329, DOI 10.1097/BRS.0b013e3181e0f04d
   Weinstein JN, 2009, J BONE JOINT SURG AM, V91A, P1295, DOI 10.2106/JBJS.H.00913
   Yavin D, 2017, NEUROSURGERY, V80, P701, DOI 10.1093/neuros/nyw162
   Yson SC, 2012, J NEUROSURG-SPINE, V17, P37, DOI 10.3171/2012.4.SPINE111013
   Zaina F, 2016, COCHRANE DB SYST REV, DOI 10.1002/14651858.CD010264.pub2
NR 29
TC 0
Z9 1
U1 0
U2 0
PU LIPPINCOTT WILLIAMS & WILKINS
PI PHILADELPHIA
PA TWO COMMERCE SQ, 2001 MARKET ST, PHILADELPHIA, PA 19103 USA
SN 2380-0186
J9 CLIN SPINE SURG
JI Clin. Spine Surg.
PD MAR
PY 2021
VL 34
IS 2
BP E72
EP E79
DI 10.1097/BSD.0000000000001045
PG 8
WC Clinical Neurology; Orthopedics
WE Science Citation Index Expanded (SCI-EXPANDED)
SC Neurosciences & Neurology; Orthopedics
GA QN3EF
UT WOS:000622346600008
PM 33633062
DA 2022-11-02
ER

PT J
AU Banning, CS
   Thorell, WE
   Leibrock, LG
AF Banning, CS
   Thorell, WE
   Leibrock, LG
TI Patient outcome after resection of lumbar juxtafacet cysts
SO SPINE
LA English
DT Article; Proceedings Paper
CT 26th Annual Meeting of the
   International-Society-for-the-Study-of-the-Lumbar-Spine
CY APR 09-13, 2000
CL ADELAIDE, AUSTRALIA
SP Int Soc Study Lumbar Spine
DE juxtafacet cyst; synovial cyst; ganglion cyst
ID INTRASPINAL SYNOVIAL CYSTS; NERVE ROOT COMPRESSION; GANGLION CYST;
   SPINAL FACET; DIAGNOSIS; RADICULOPATHY; ASPIRATION; CT
AB Study Design. Retrospective review of patients who underwent lumbar juxtafacet cyst resection with questionnaire follow-up.
   Objectives. Determine the long-term outcome after resection of lumbar juxtafacet cysts.
   Summary of Background Data. Juxtafacet cysts are uncommon causes of radicular pain and are often associated with significant spinal degenerative disease. Previous studies have not focused on the outcome of patients who have undergone resection.
   Methods. Charts of 29 patients who underwent lumbar juxtafacet resection were reviewed and an outcomes questionnaire was sent to each.
   Results. Thirty-three lumbar juxtafacet cysts were resected from 29 patients. Cysts, 31 (94%) from facets and 2 (6%) from the ligamentum flavum, most commonly arose at the L4-L5 level (51%). Twelve patients (41%) were found to have some degree of spondylolisthesis before surgery, while 26 patients (90%) had facet arthropathy. Two patients (7%) underwent concurrent resection and fusion. Recurrence occurred in 3%. Three patients (9%) had subsequent lumbar spine operations, including 2 fusions (6%). incidental durotomy was the most common surgical complication occurring in 3 cases (9%). Twenty four patients (83%) responded to follow-up questionnaire or phone interview. Mean length of follow-up was 24 months (4-64 months). Twenty patients (83%) reported improvement in pain, and 16(67%) reported an improved level of function. All respondents reported some degree of improvement in their condition after surgery.
   Conclusions. Juxtafacet cysts are an uncommon cause of radiculopathy. Surgical resection is the treatment of choice with low rates of complications, recurrences, and residual complaints.
C1 Univ Nebraska, Med Ctr, Dept Surg, Neurosurg Sect, Omaha, NE 68198 USA.
RP Thorell, WE (通讯作者)，Nebraska Med Ctr, Neurosurg Sect, Dept Surg, POB 982035, Omaha, NE 68198 USA.
CR ABDULLAH AF, 1984, J NEUROSURG, V60, P617, DOI 10.3171/jns.1984.60.3.0617
   ABRAHAMS JJ, 1988, AM J NEURORADIOL, V9, P398
   Baba H, 1997, SPINAL CORD, V35, P632, DOI 10.1038/sj.sc.3100442
   BJORKENGREN AG, 1987, AM J ROENTGENOL, V149, P105, DOI 10.2214/ajr.149.1.105
   EYSTER EF, 1989, NEUROSURGERY, V24, P112
   Friedberg SR, 1994, NEUROSURGERY, V34, P989
   GOFFIN J, 1992, NEUROSURGERY, V30, P914, DOI 10.1227/00006123-199206000-00016
   HEARY RF, 1992, NEUROSURGERY, V30, P415, DOI 10.1227/00006123-199203000-00018
   HODGES SD, 1994, SPINE, V19, P2471, DOI 10.1097/00007632-199411000-00020
   Howling SJ, 1997, CLIN RADIOL, V52, P73, DOI 10.1016/S0009-9260(97)80313-3
   HSU KY, 1995, SPINE, V20, P80, DOI 10.1097/00007632-199501000-00015
   JACKSON DE, 1989, RADIOLOGY, V170, P527, DOI 10.1148/radiology.170.2.2911681
   KAO CC, 1974, J NEUROSURG, V41, P372, DOI 10.3171/jns.1974.41.3.0372
   KJERULF TD, 1986, NEUROSURGERY, V19, P415, DOI 10.1227/00006123-198609000-00013
   KNOX AM, 1991, CLIN RADIOL, V44, P397, DOI 10.1016/S0009-9260(05)80658-0
   Koenigsberg RA, 1998, NEURORADIOLOGY, V40, P272, DOI 10.1007/s002340050584
   KORNBERG M, 1995, SPINE, V20, P1633, DOI 10.1097/00007632-199507150-00013
   Kotilainen E, 1997, ACTA NEUROL SCAND, V96, P59
   LIU SS, 1989, AM J NEURORADIOL, V10, P1239
   MAHESHWARAN S, 1995, ANN RHEUM DIS, V54, P539, DOI 10.1136/ard.54.7.539
   ONOFRIO BM, 1988, NEUROSURGERY, V22, P642, DOI 10.1227/00006123-198804000-00004
   Paul AS, 1997, J HAND SURG-BRIT EUR, V22B, P219, DOI 10.1016/S0266-7681(97)80066-6
   PENDLETON B, 1983, NEUROSURGERY, V13, P322, DOI 10.1227/00006123-198309000-00021
   Rosenberg A., 1999, ROBBINS PATHOLOGIC B, P1258
   Sabo RA, 1996, J NEUROSURG, V85, P560, DOI 10.3171/jns.1996.85.4.0560
   SYPERT GW, 1973, J NEUROSURG, V39, P246, DOI 10.3171/jns.1973.39.2.0246
   TATTER SB, 1994, J NEUROSURG, V81, P449, DOI 10.3171/jns.1994.81.3.0449
   VOSSSCHULTE K, 1950, Langenbecks Arch Klin Chir Ver Dtsch Z Chir, V265, P329, DOI 10.1007/BF01399563
   YARDE WL, 1995, SURG NEUROL, V43, P459, DOI 10.1016/0090-3019(95)80090-4
NR 29
TC 65
Z9 65
U1 0
U2 1
PU LIPPINCOTT WILLIAMS & WILKINS
PI PHILADELPHIA
PA 530 WALNUT ST, PHILADELPHIA, PA 19106-3621 USA
SN 0362-2436
J9 SPINE
JI SPINE
PD APR 15
PY 2001
VL 26
IS 8
BP 969
EP 972
DI 10.1097/00007632-200104150-00024
PG 4
WC Clinical Neurology; Orthopedics
WE Conference Proceedings Citation Index - Science (CPCI-S); Science Citation Index Expanded (SCI-EXPANDED)
SC Neurosciences & Neurology; Orthopedics
GA 425AM
UT WOS:000168266200022
PM 11317123
DA 2022-11-02
ER

PT J
AU Kasliwal, MK
   Deutsch, H
AF Kasliwal, Manish K.
   Deutsch, Harel
TI Clinical and Radiographic Outcomes Using Local Bone Shavings as
   Autograft in Minimally Invasive Transforaminal Lumbar Interbody Fusion
SO WORLD NEUROSURGERY
LA English
DT Article
DE Autograft; Drill; Fusion; Harvest; Local bone; Suction trap; Spine;
   Technique
ID SPINAL STENOSIS; DEGENERATIVE SPONDYLOLISTHESIS; MORPHOGENETIC
   PROTEIN-2; POSTEROLATERAL FUSION; GRAFT; INSTRUMENTATION; COMPLICATIONS;
   LAMINECTOMY; ACCESS; SCREW
AB BACKGROUND: Transforaminal lumbar interbody fusion (TLIF) augmented with pedicle screw instrumentation has become a favored surgical treatment for management of lumbar degenerative disease and spondylolisthesis. Iliac crest bone graft has traditionally been used for interbody arthrodesis. Many substitutes for autograft have been suggested to reduce iliac crest graft morbidity. The present study was aimed to determine fusion rate and clinical outcome with local bone autograft drill shavings harvested during minimally invasive (MI) TLIF.
   METHODS: A retrospective study of 40 patients who underwent MI-TLIF using a cage filled with local bone shavings and pedicle screw fixation with a minimum 1-year imaging follow-up was performed. Bone shavings were collected during surgery by use of a simple specimen trap device. Fusion was assessed with computed tomography scan with sagittal and coronal reconstructions. Clinical assessment was performed using patient-filled preoperative and postoperative Oswestry Disability Index (ODI) and leg and back pain visual analog scale (VAS) score.
   RESULTS: The mean age at time of surgery was 54 years (range, 21 to 84 years). Clinical outcome was graded as excellent or good in 65% and 27% of patients, respectively, based on improvement in ODI and VAS. The mean ODI, leg, and back pain VAS score improved from 66, 6, and 9 to 30, 1, and 3 after surgery (P < 0.005) Fusion was demonstrated on computed tomography scan in 67.5% of patients. Clinical outcome was graded as excellent or good in 92% of patients irrespective of the presence or absence of fusion (P = 0.45).
   CONCLUSIONS: Use of a cage filled with local bone shavings harvested using a specimen trap during MI-TLIF is simple and can result in up to a 70% fusion rate with good clinical outcome in 92% of patients. This is the first study assessing fusion rate with local bone shavings, and the results may help spine surgeons in choosing the best graft option for patients undergoing posterior lumbar fusion surgery.
C1 [Kasliwal, Manish K.; Deutsch, Harel] Rush Univ, Med Ctr, Dept Neurosurg, Chicago, IL 60612 USA.
RP Deutsch, H (通讯作者)，Rush Univ, Med Ctr, Dept Neurosurg, Chicago, IL 60612 USA.
EM Harel_Deutsch@rush.edu
CR Arrington ED, 1996, CLIN ORTHOP RELAT R, P300, DOI 10.1097/00003086-199608000-00037
   BRANCH CL, 1987, SURG NEUROL, V27, P449, DOI 10.1016/0090-3019(87)90252-7
   BRIDWELL KH, 1993, J SPINAL DISORD, V6, P461, DOI 10.1097/00002517-199306060-00001
   Chang CH, 2008, SURG NEUROL, V70, P47, DOI 10.1016/j.surneu.2008.05.022
   Csecsei GI, 2000, SURG NEUROL, V53, P2, DOI 10.1016/S0090-3019(99)00198-6
   Deutsch H, 2007, NEUROSURGERY, V60, P98, DOI 10.1227/01.NEU.0000249221.50085.AD
   Ekanayake J, 2010, ACTA NEUROCHIR, V152, P651, DOI 10.1007/s00701-009-0513-0
   Fischgrund JS, 1997, SPINE, V22, P2807, DOI 10.1097/00007632-199712150-00003
   Fischgrund JS, 2004, SPINE, V29, P173, DOI 10.1097/01.BRS.0000111142.76601.1A
   Hashimoto T, 2002, SPINE, V27, P258, DOI 10.1097/00007632-200202010-00011
   Holly Langston T, 2006, Neurosurg Focus, V20, pE6
   Ido K, 2001, NEUROSURG REV, V24, P119, DOI 10.1007/PL00012394
   Joseph V, 2007, SPINE, V32, P2885, DOI 10.1097/BRS.0b013e31815b7596
   Khanna G, 2006, SPINE, V31, P111, DOI 10.1097/01.brs.0000192724.82234.6f
   Kornblum MB, 2004, SPINE, V29, P726, DOI 10.1097/01.BRS.0000119398.22620.92
   KURZ LT, 1989, SPINE, V14, P1324, DOI 10.1097/00007632-198912000-00009
   Lee JH, 2010, SPINE, V35, P1460, DOI 10.1097/BRS.0b013e3181c4baf5
   Mannion RJ, 2011, SPINE J, V11, P527, DOI 10.1016/j.spinee.2010.07.005
   Mindea SA, 2009, SPINE, V34, P1480, DOI 10.1097/BRS.0b013e3181a396a1
   Miura Y, 2003, SPINE, V28, P2386, DOI 10.1097/01.BRS.0000085326.73430.68
   Okuyama K, 2007, J SPINAL DISORD TECH, V20, P53, DOI 10.1097/01.bsd.0000211243.44706.2b
   Patel Vikas V, 2009, Orthopedics, V32, P23
   Ray CD, 1997, SPINE, V22, P677
   Resnick DK, 2005, J NEUROSURG-SPINE, V2, P653, DOI 10.3171/spi.2005.2.6.0653
   Rihn JA, 2010, SPINE, V35, P1629, DOI 10.1097/BRS.0b013e3181d25803
   Schwender JD, 2005, J SPINAL DISORD TECH, V18, pS1, DOI 10.1097/01.bsd.0000132291.50455.d0
   Sengupta DK, 2006, SPINE, V31, P985, DOI 10.1097/01.brs.0000215048.51237.3c
   Singh K, 2006, J SPINAL DISORD TECH, V19, P416, DOI 10.1097/00024720-200608000-00008
   Steffen T, 2000, EUR SPINE J, V9, pS114, DOI 10.1007/PL00008316
   Villavicencio AT, 2005, J NEUROSURG-SPINE, V3, P436, DOI 10.3171/spi.2005.3.6.0436
   Violas P, 2004, SPINE, V29, P189, DOI 10.1097/01.BRS.0000105536.65164.B1
   Wu RH, 2010, SPINE, V35, P2273, DOI 10.1097/BRS.0b013e3181cd42cc
   Xiao YX, 2010, ARCH ORTHOP TRAUM SU, V130, P591, DOI 10.1007/s00402-009-0917-6
   ZDEBLICK TA, 1993, SPINE, V18, P983, DOI 10.1097/00007632-199306150-00006
NR 34
TC 12
Z9 17
U1 0
U2 4
PU ELSEVIER SCIENCE INC
PI NEW YORK
PA 360 PARK AVE SOUTH, NEW YORK, NY 10010-1710 USA
SN 1878-8750
J9 WORLD NEUROSURG
JI World Neurosurg.
PD JUL-AUG
PY 2012
VL 78
IS 1-2
DI 10.1016/j.wneu.2011.05.049
PG 6
WC Clinical Neurology; Surgery
WE Science Citation Index Expanded (SCI-EXPANDED)
SC Neurosciences & Neurology; Surgery
GA 994LX
UT WOS:000307933400046
PM 22120378
DA 2022-11-02
ER

PT J
AU Li, HM
   Zhang, RJ
   Shen, CL
AF Li, Hui-Min
   Zhang, Ren-Jie
   Shen, Cai-Liang
TI Differences in radiographic and clinical outcomes of oblique lateral
   interbody fusion and lateral lumbar interbody fusion for degenerative
   lumbar disease: a meta-analysis
SO BMC MUSCULOSKELETAL DISORDERS
LA English
DT Article
DE Degenerative lumbar disease; OLIF; LLIF; XLIF; DLIF
ID 2-YEAR COMPARATIVE OUTCOMES; INDIRECT DECOMPRESSION; STAND-ALONE;
   POSTOPERATIVE COMPLICATIONS; ANTERIOR; SPONDYLOLISTHESIS; MULTICENTER;
   FIXATION
AB Background: In the current surgical therapeutic regimen for the degenerative lumbar disease, both oblique lateral interbody fusion (OLIF) and lateral lumbar interbody fusion (LLIF) are gradually accepted. Thus, the objective of this study is to compare the radiographic and clinical outcomes of OLIF and LLIF for the degenerative lumbar disease.
   Methods: We conducted an exhaustive literature search of MEDLINE, EMBASE, and the Cochrane Library to find the relevant studies about OLIF and LLIF for the degenerative lumbar disease. Random-effects model was performed to pool the outcomes about disc height (DH), fusion, operative blood loss, operative time, length of hospital stays, complications, visual analog scale (VAS), and Oswestry disability index (ODI).
   Results: 56 studies were included in this study. The two groups of patients had similar changes in terms of DH, operative blood loss, operative time, hospital stay and the fusion rate (over 90%). The OLIF group showed slightly better VAS and ODI scores improvement. The incidence of perioperative complications of OLIF and LLIF was 26.7 and 27.8% respectively. Higher rates of nerve injury and psoas weakness (21.2%) were reported for LLIF, while higher rates of cage subsidence (5.1%), endplate damage (5.2%) and vascular injury (1.7%) were reported for OLIF.
   Conclusions: The two groups are similar in terms of radiographic outcomes, operative blood loss, operative time and the length of hospital stay. The OLIF group shows advantages in VAS and ODI scores improvement. Though the incidence of perioperative complications of OLIF and LLIF is similar, the incidence of main complications is significantly different.
C1 [Li, Hui-Min; Zhang, Ren-Jie; Shen, Cai-Liang] Anhui Med Univ, Dept Orthoped & Spine Surg, Affiliated Hosp 1, 210 Jixi Rd, Hefei 230022, Anhui, Peoples R China.
RP Shen, CL (通讯作者)，Anhui Med Univ, Dept Orthoped & Spine Surg, Affiliated Hosp 1, 210 Jixi Rd, Hefei 230022, Anhui, Peoples R China.
EM shencailiang1616@163.com
RI Li, Hui-Min/ABG-8220-2020
OI Li, Hui-Min/0000-0002-6846-2610
FU University Nature Scientific Research Project of Anhui Province
   [KJ2017A832]; Program for Science and Technology Development of Anhui
   Province [1704a0802158]; Natural science foundation project of Anhui
   Province [1408085QH174]
FX This work is supported by the University Nature Scientific Research
   Project of Anhui Province [grant number KJ2017A832]; and Program for
   Science and Technology Development of Anhui Province [grant number
   1704a0802158]; and the Natural science foundation project of Anhui
   Province [grant number 1408085QH174]. They fully financed the costs of
   the study and contributed to the design of the study, interpretation of
   data and in writing the manuscript.
CR Abbasi H, 2017, CUREUS, V9, DOI 10.7759/cureus.1389
   Abbasi H, 2015, CUREUS, V7, DOI 10.7759/cureus.351
   Abe K, 2017, SPINE, V42, P55, DOI 10.1097/BRS.0000000000001650
   Agarwal N, 2018, J NEUROSURG-SPINE, V29, P525, DOI 10.3171/2018.3.SPINE171147
   Ahmadian A, 2013, J NEUROSURG-SPINE, V19, P314, DOI 10.3171/2013.6.SPINE1340
   Ahmadian A, 2015, J CLIN NEUROSCI, V22, P740, DOI 10.1016/j.jocn.2014.08.036
   Aichmair A, 2017, SPINE, V42, pE515, DOI 10.1097/BRS.0000000000001871
   Alimi M, 2015, EUR SPINE J, V24, pS346, DOI 10.1007/s00586-015-3940-z
   [Anonymous], 2017, Eur Spine J, V26, P292, DOI 10.1007/s00586-017-5226-0
   Berjano P, 2015, EUR SPINE J, V24, pS369, DOI 10.1007/s00586-015-3929-7
   Bocahut N, 2018, ORTHOP TRAUMATOL-SUR, V104, P405, DOI 10.1016/j.otsr.2017.11.018
   Campbell PG, 2018, NEUROSURG FOCUS, V44, DOI 10.3171/2017.10.FOCUS17566
   Caputo AM, 2012, SCI WORLD J, DOI 10.1100/2012/680643
   Chen Y L, 2018, Zhonghua Yi Xue Za Zhi, V98, P1990, DOI 10.3760/cma.j.issn.0376-2491.2018.25.005
   Choi WS, 2017, GLOB SPINE J, V7, p190S
   Dakwar E, 2010, NEUROSURG FOCUS, V28, DOI 10.3171/2010.1.FOCUS09282
   DiGiorgio AM, 2017, NEUROSURG FOCUS, V43, DOI 10.3171/2017.5.FOCUS17168
   Du Jerry Y, 2017, J Spine Surg, V3, P338, DOI 10.21037/jss.2017.06.16
   Du Jerry Y, 2017, J Spine Surg, V3, P330, DOI 10.21037/jss.2017.06.17
   Fujibayashi S, 2017, SPINE, V42, P1478, DOI 10.1097/BRS.0000000000002139
   Fujibayashi S, 2015, SPINE, V40, pE175, DOI 10.1097/BRS.0000000000000703
   Grimm BD, 2016, CLIN SPINE SURG, V29, pE151, DOI 10.1097/BSD.0000000000000121
   Heo DH, 2017, NEUROSURG FOCUS, V43, DOI 10.3171/2017.5.FOCUS17196
   Hrabalek L, 2014, BIOMED PAP, V158, P127, DOI 10.5507/bp.2012.079
   Hur JW, 2017, GLOB SPINE J, V7, p2S
   Isaacs RE, 2016, SPINE, V41, pS133, DOI 10.1097/BRS.0000000000001472
   Isaacs RE, 2010, SPINE, V35, pS322, DOI 10.1097/BRS.0b013e3182022e04
   Jin CZ, 2018, J ORTHOP SURG RES, V13, DOI 10.1186/s13018-018-0740-2
   Jin J, 2018, CLIN SPINE SURG, V31, P31, DOI 10.1097/BSD.0000000000000474
   Kim JS, 2016, NEUROSURGERY, V63, P190, DOI DOI 10.1227/01.neu.0000489803.65103.84
   Knight RQ, 2009, J SPINAL DISORD TECH, V22, P34, DOI 10.1097/BSD.0b013e3181679b8a
   Kono Y, 2018, ASIAN SPINE J, V12, P356, DOI 10.4184/asj.2018.12.2.356
   Kotwal S, 2015, J SPINAL DISORD TECH, V28, P119, DOI 10.1097/BSD.0b013e3182706ce7
   Lee CW, 2017, WORLD NEUROSURG, V105, P612, DOI 10.1016/j.wneu.2017.06.005
   Li HM, 2019, WORLD NEUROSURG, V122, pE627, DOI 10.1016/j.wneu.2018.10.115
   Louie PK, 2018, SPINE J, V18, P2025, DOI 10.1016/j.spinee.2018.04.008
   Malham GM, 2017, CLIN SPINE SURG, V30, pE90, DOI 10.1097/BSD.0b013e3182aa4c94
   Marchi Luis, 2012, ScientificWorldJournal, V2012, P456346, DOI 10.1100/2012/456346
   Miscusi M, 2018, EUR SPINE J, V27, P222, DOI 10.1007/s00586-018-5596-y
   Nunley P, 2016, BIOMED RES INT, V2016, DOI 10.1155/2016/8450712
   Ohtori S, 2015, YONSEI MED J, V56, P1051, DOI 10.3349/ymj.2015.56.4.1051
   Ozgur Burak M, 2010, SAS J, V4, P41, DOI 10.1016/j.esas.2010.03.005
   Panchal R, 2018, INT J SPINE SURG, V12, P172, DOI 10.14444/5025
   Pawar AY, 2015, ASIAN SPINE J, V9, P668, DOI 10.4184/asj.2015.9.5.668
   Pereira EAC, 2017, J CLIN NEUROSCI, V35, P56, DOI 10.1016/j.jocn.2016.09.010
   Rodgers WB, 2011, SPINE, V36, P26, DOI 10.1097/BRS.0b013e3181e1040a
   Sato J, 2017, EUR SPINE J, V26, P671, DOI 10.1007/s00586-015-4170-0
   Sellin JN, 2019, WORLD NEUROSURG, V121, pE647, DOI 10.1016/j.wneu.2018.09.180
   Sembrano JN, 2016, SPINE, V41, pS123, DOI 10.1097/BRS.0000000000001471
   Sembrano JN, 2015, INT J SPINE SURG, V9, DOI 10.14444/2016
   Sharma AK, 2011, J SPINAL DISORD TECH, V24, P242, DOI 10.1097/BSD.0b013e3181ecf995
   Silvestre C, 2012, ASIAN SPINE J, V6, P89, DOI 10.4184/asj.2012.6.2.89
   Tamburrelli FC, 2018, EUR SPINE J, V27, P237, DOI 10.1007/s00586-018-5627-8
   Tessitore E, 2017, J CLIN NEUROSCI, V36, P76, DOI 10.1016/j.jocn.2016.10.001
   Verla T, 2018, WORLD NEUROSURG, V116, pE321, DOI 10.1016/j.wneu.2018.04.201
   Wang HW, 2017, ORTHOP SURG, V9, P277, DOI 10.1111/os.12345
   Woods K, 2017, CUREUS, V9, DOI 10.7759/cureus.1980
   Woods KRM, 2017, SPINE J, V17, P545, DOI 10.1016/j.spinee.2016.10.026
   Xu DS, 2018, ANN TRANSL MED, V6, DOI 10.21037/atm.2018.03.24
   Xu DS, 2018, NEUROSURG FOCUS, V44, DOI 10.3171/2017.10.FOCUS17574
   Zeng ZY, 2018, ORTHOP SURG, V10, P98, DOI 10.1111/os.12380
   Zhu GD, 2018, MEDICINE, V97, DOI 10.1097/MD.0000000000012680
NR 62
TC 11
Z9 14
U1 1
U2 8
PU BMC
PI LONDON
PA CAMPUS, 4 CRINAN ST, LONDON N1 9XW, ENGLAND
EI 1471-2474
J9 BMC MUSCULOSKEL DIS
JI BMC Musculoskelet. Disord.
PD DEC 4
PY 2019
VL 20
IS 1
AR 582
DI 10.1186/s12891-019-2972-7
PG 11
WC Orthopedics; Rheumatology
WE Science Citation Index Expanded (SCI-EXPANDED)
SC Orthopedics; Rheumatology
GA KJ2PZ
UT WOS:000511901500001
PM 31801508
OA Green Published, gold
DA 2022-11-02
ER

PT J
AU Masharawi, YM
   Kjaer, P
   Bendix, T
   Manniche, C
   May, H
   Mirovsky, Y
   Anekshtein, Y
   Jensen, TS
   Hershkovitz, I
AF Masharawi, Youssef M.
   Kjaer, Per
   Bendix, Tom
   Manniche, Claus
   May, Hila
   Mirovsky, Yigal
   Anekshtein, Yoram
   Jensen, Tue S.
   Hershkovitz, Israel
TI Lumbar Facet and Interfacet Shape Variation During Growth in Children
   From the General Population A Three-Year Follow-up MRI Study
SO SPINE
LA English
DT Article
DE lumbar facet and interfacet shape; spinal growth; facet asymmetry; MRI
   in children
ID LOW-BACK-PAIN; ADOLESCENT IDIOPATHIC SCOLIOSIS; NORMAL VERTEBRAL GROWTH;
   ASYMMETRY; SPONDYLOLYSIS; ORIENTATION; CURVATURE; SKELETAL; GENDER;
   SPINE
AB Study Design. A descriptive magnetic resonance imaging (MRI) study on the growth of the lumbar zygapophyseal facets and interfacet area in children from the general population.
   Objective. To characterize lumbar facet and interfacet shape variation during growth.
   Summary of Background Data. The growth of the lumbar facet and interfacet area in children from the general population has rarely been discussed in the literature. This is an important caveat considering the important role these structures play in the development of spinal anomalies.
   Materials and Methods. All lumbar (L1-S1) facet and interfacet widths and transverse orientations were measured twice by the same investigator (Y.M.) from T2-weighted MRIs of 100 healthy children (51 boys and 49 girls) from the general population at the mean age of 12 to 13 years (t(0)) and after 3 years at the mean age of 15 to 16 years (t(1)) using the iQ-VIEW system. Statistical analysis included Student t tests and Pearson r after the Kolmogorov-Smirnov test for normal distribution.
   Results. The superior facet width is correlated with individual's height only in boys at t(0) (0.56 <= r <= 0.66). No significant asymmetry in lumbar facet width and orientation is seen in children independent of gender both at t(0) and t(1). Lumbar facets have widened significantly only in boys from t(0) to t(1) (up to 30.8%). Girls at t(1) manifest greater superior interfacet width relatively to the superior vertebral body width than boys at L2-L4. No significant difference is indicated in facet orientation of the 2 sexes at t(0) and t(1). In boys only, the superior facet rotates significantly from t(0) to t(1) (up to - 10 degrees in the interfacet angle) toward a more sagittal orientation.
   Conclusion. The lumbar facet joints in boys continue to develop after the age of 12, whereas facets in girls seem to have reached maturity at that age. Moreover, lumbar facet asymmetry when noted in children can be considered as a deviation from the normal state. Further research should look into what the consequences might be.
C1 [Masharawi, Youssef M.] Tel Aviv Univ, Spinal Res Lab, Dept Phys Therapy, Stanley Steyer Sch Hlth Profess, IL-69978 Tel Aviv, Israel.
   [Masharawi, Youssef M.; Hershkovitz, Israel] Tel Aviv Univ, Sackler Fac Med, Dept Anat & Anthropol, IL-69978 Tel Aviv, Israel.
   [Kjaer, Per; Manniche, Claus; Jensen, Tue S.] Univ So Denmark Part Clin Locomot Sci, Back Res Ctr, Back Ctr Funen, Ringe, Denmark.
   [Bendix, Tom] Univ So Denmark Part Clin Locomot Sci, Inst Sports Sci & Clin Biomech, Ringe, Denmark.
   [Mirovsky, Yigal; Anekshtein, Yoram] Assaf Harofe Med Ctr, Dept Orthoped, Spinal Unit, Zerifin, Israel.
RP Masharawi, YM (通讯作者)，Tel Aviv Univ, Spinal Res Lab, Dept Phys Therapy, Stanley Steyer Sch Hlth Profess, Univ Campus,POB 39040, IL-69978 Tel Aviv, Israel.
EM yossefm@post.tau.ac.il
RI Hershkovitz, Israel/ABH-4511-2020; Kjaer, Per/C-1210-2009; Jensen, Tue
   S/P-6882-2017; Jensen, Tue Secher/P-7400-2019
OI Hershkovitz, Israel/0000-0001-5841-6090; Kjaer, Per/0000-0001-5340-8649;
   Jensen, Tue S/0000-0002-7456-4306; Jensen, Tue
   Secher/0000-0002-7456-4306; manniche, claus/0000-0001-5938-1483
CR Bradford DS, 1987, MOES TXB SCOLIOSIS O, P191
   Burwell RG, 2006, ST HEAL T, V123, P66
   Goldberg CJ, 1997, SPINE, V22, P2228, DOI 10.1097/00007632-199710010-00006
   Ishihara H, 1997, SPINE, V22, P2001, DOI 10.1097/00007632-199709010-00012
   Kjaer P, 2005, SPINE, V30, P798, DOI 10.1097/01.brs.0000157424.72598.ec
   LORENZ M, 1983, SPINE, V8, P22
   Masharawi Y, 2008, SPINE, V33, P2094, DOI 10.1097/BRS.0b013e31817f19f7
   Masharawi Y, 2005, SPINE, V30, pE281, DOI 10.1097/01.brs.0000164098.00201.8d
   Masharawi Y, 2004, SPINE, V29, P1755, DOI 10.1097/01.BRS.0000134575.04084.EF
   Masharawi Y, 2007, EUR SPINE J, V16, P993, DOI 10.1007/s00586-007-0328-8
   Masharawi YM, 2008, SPINE, V33, P898, DOI 10.1097/BRS.0b013e31816b1f83
   Masharawi YM, 2007, SPINE, V32, pE176, DOI 10.1097/01.brs.0000257565.41856.0f
   Norton BJ, 2004, J ORTHOP SPORT PHYS, V34, P524, DOI 10.2519/jospt.2004.34.9.524
   Slinger BS, 1980, MED J AUSTRALIA, V17, P475
   Sonne-Holm S, 2007, EUR SPINE J, V16, P821, DOI 10.1007/s00586-006-0250-5
   TAYLOR JR, 1983, ACTA ORTHOP SCAND, V54, P596, DOI 10.3109/17453678308992896
   Villemure I, 2004, EUR SPINE J, V13, P83, DOI 10.1007/s00586-003-0565-4
   Whitcome KK, 2007, NATURE, V450, P1075, DOI 10.1038/nature06342
   Youdas James W., 2006, Physiotherapy Theory and Practice, V22, P229, DOI 10.1080/09593980600927864
NR 19
TC 13
Z9 13
U1 0
U2 7
PU LIPPINCOTT WILLIAMS & WILKINS
PI PHILADELPHIA
PA 530 WALNUT ST, PHILADELPHIA, PA 19106-3621 USA
SN 0362-2436
J9 SPINE
JI SPINE
PD FEB 15
PY 2009
VL 34
IS 4
BP 408
EP 412
DI 10.1097/BRS.0b013e3181971b6a
PG 5
WC Clinical Neurology; Orthopedics
WE Science Citation Index Expanded (SCI-EXPANDED)
SC Neurosciences & Neurology; Orthopedics
GA 409PH
UT WOS:000263517800017
PM 19214102
DA 2022-11-02
ER

PT J
AU Gazzeri, R
   Tamorri, M
   Galarza, M
   Faiola, A
   Gazzeri, G
AF Gazzeri, R.
   Tamorri, M.
   Galarza, M.
   Faiola, A.
   Gazzeri, G.
TI Balloon-assisted endoscopic retroperitoneal gasless approach (BERG) for
   lumbar interbody fusion: Is it a valid alternative to the laparoscopic
   approach?
SO MINIMALLY INVASIVE NEUROSURGERY
LA English
DT Article
DE spinal endoscopy; balloon-assisted retroperitoneal gasless approach;
   lumbar disc; anterior lumbar spinal fusion
ID SPINAL-FUSION; ANTERIOR; DECOMPRESSION
AB Objective: In the last years the use of interbody fusion devices with an anterior spinal lumbar approach has become a common Procedure for the treatment of degenerative disc disease and spinal instability. We analysed our series of a simplified endoscopic approach to the anterior spine and made a review of the retroperitoneal endoscopically assisted approach to the anterior lumbar spine in the international literature.
   Methods and Results- From 1999 through 2002, twenty consecutive "balloon-assisted endoscopic retroperitoneal gasless (BERG)" lumbar fusions were performed at San Filippo Neri Hospital in Rome, Italy. The surgical indications included patients with grade I or 11 spondylolisthesis and symptomatic degenerative disc disease with foraminal stenosis. Fourteen patients underwent a single level fusion (4 cases at L4-L5; 10 cases at L5-S1) and six patients underwent a double level fusion (L4-L5 and L5-S1). Mean operating time was 135 minutes (single level fusion), 175 minutes (double level fusion) and the mean intraoperative blood loss was 177 mL. No perioperative complications were observed and no procedure was converted to open surgical fusion. Patients were allowed to ambulate on the second postoperative day. Fusion was achieved in nineteen patients (fusion rate of 95%) 12 months after surgery.
   Conclusions: The BERG technique is a safe, effective, simplified, less technically demanding alternative approach when performing ALIF procedures, without the morbidity associated with laparoscopic or traditional approaches.
C1 San Giovanni Addolorata Hosp, Dept Neurosurg, Rome, Italy.
   San Filippo Neri Hosp, Dept Neurosurg, Rome, Italy.
   Villa Maria Cecilia Hosp, Dept Neurosurg, Ravenna, Italy.
RP Gazzeri, R (通讯作者)，Via O Tommasini 13, I-00162 Rome, Italy.
EM robertogazzeri@gmail.com
CR Boos N, 2001, SPINE, V26, pE1
   BRADFORD DS, 1988, CLIN ORTHOP RELAT R, V229, P70
   Capener N, 1932, BRIT J SURG, V19, P374, DOI 10.1002/bjs.1800197505
   DEWALD RL, 1979, SPINE, V4, P401, DOI 10.1097/00007632-197909000-00003
   GERTZBEIN SD, 1988, SPINE, V13, P892, DOI 10.1097/00007632-198808000-00003
   GROB D, 1991, ARCH ORTHOP TRAUM SU, V111, P20, DOI 10.1007/BF00390187
   KOSTUIK KP, 1991, ADULT SPINE PRINCIPL, P861
   KOZAK JA, 1994, CLIN ORTHOP RELAT R, P45
   KOZAK JA, 1990, SPINE, V15, P322, DOI 10.1097/00007632-199004000-00014
   Levrant SG, 1997, J AM ASSOC GYN LAP, V4, P353, DOI 10.1016/S1074-3804(05)80227-0
   Mayer HM, 1997, SPINE, V22, P691, DOI 10.1097/00007632-199703150-00023
   MCAFEE PC, 1985, J BONE JOINT SURG AM, V67A, P89, DOI 10.2106/00004623-198567010-00012
   Obenchain T G, 1991, J Laparoendosc Surg, V1, P145, DOI 10.1089/lps.1991.1.145
   Onimus M, 1996, SPINE, V21, P2491, DOI 10.1097/00007632-199611010-00016
   SMITH MD, 1990, J BONE JOINT SURG AM, V72A, P415, DOI 10.2106/00004623-199072030-00015
   SPENCER D L, 1979, Spine, V4, P29, DOI 10.1097/00007632-197901000-00005
   Thalgott JS, 2000, EUR SPINE J, V9, pS51, DOI 10.1007/PL00010022
   THALGOTT JS, 1998, MINIMALLY INVASIVE 3
   THALGOTT JS, 1999, MINIMALLY INVASIVE 3
   Vazquez RM, 2003, SURG ENDOSC, V17, P268, DOI 10.1007/s00464-002-8827-5
   Vraney RT, 1999, SPINE, V24, P2183, DOI 10.1097/00007632-199911010-00002
   ZUCHERMAN JF, 1995, SPINE, V20, P2029, DOI 10.1097/00007632-199509150-00015
NR 22
TC 5
Z9 7
U1 0
U2 2
PU GEORG THIEME VERLAG KG
PI STUTTGART
PA RUDIGERSTR 14, D-70469 STUTTGART, GERMANY
SN 0946-7211
EI 1439-2291
J9 MINIM INVAS NEUROSUR
JI Minim. Invasive Neurosurg.
PD JUN
PY 2007
VL 50
IS 3
BP 150
EP 154
DI 10.1055/s-2007-985144
PG 5
WC Clinical Neurology; Neuroimaging; Surgery
WE Science Citation Index Expanded (SCI-EXPANDED)
SC Neurosciences & Neurology; Surgery
GA 217LH
UT WOS:000249948900005
PM 17882750
DA 2022-11-02
ER

PT J
AU Boukebir, MA
   Berlin, CD
   Navarro-Ramirez, R
   Heiland, T
   Scholler, K
   Rawanduzy, C
   Kirnaz, S
   Jada, A
   Hartl, R
AF Boukebir, Mohamed Abdelatif
   Berlin, Connor David
   Navarro-Ramirez, Rodrigo
   Heiland, Tim
   Schoeller, Karsten
   Rawanduzy, Cameron
   Kirnaz, Sertac
   Jada, Ajit
   Hartl, Roger
TI Ten-Step Minimally Invasive Spine Lumbar Decompression and Dural Repair
   Through Tubular Retractors
SO OPERATIVE NEUROSURGERY
LA English
DT Article
DE Dural tear; Foraminotomy; Laminotomy; Microdiscectomy; Minimally
   invasive spine surgery; Spine decompression; Synovial cyst
ID BILATERAL DECOMPRESSION; CONTRALATERAL APPROACH; UNILATERAL LAMINECTOMY;
   INCIDENTAL DUROTOMY; DISC HERNIATIONS; TECHNICAL NOTE; SURGERY;
   STENOSIS; SPONDYLOLISTHESIS; MICRODISCECTOMY
AB BACKGROUND: Minimally invasive spine (MIS) surgery utilizing tubular retractors has become an increasingly popular approach for decompression in the lumbar spine. However, a better understanding of appropriate indications, efficacious surgical techniques, limitations, and complication management is required to effectively teach the procedure and to facilitate the learning curve.
   OBJECTIVE: To describe our experience and recommendations regarding tubular surgery for lumbar disc herniations, foraminal compression with unilateral radiculopathy, lumbar spinal stenosis, synovial cysts, and dural repair.
   METHODS: We reviewed our experience between 2008 and 2014 to develop a step-by-step description of the surgical techniques and complication management, including dural repair through tubes, for the 4 lumbar pathologies of highest frequency. We provide additional supplementary videos for dural tear repair, laminotomy for bilateral decompression, and synovial cyst resection.
   RESULTS: Our overview and complementary materials document the key technical details to maximize the success of the 4 MIS surgical techniques. The review of our experience in 331 patients reveals technical feasibility as well as satisfying clinical results, with no postoperative complications associated with cerebrospinal fluid leaks, 1 infection, and 17 instances (5.1%) of delayed fusion.
   CONCLUSION: MIS surgery through tubular retractors is a safe and effective alternative to traditional open or microsurgical techniques for the treatment of lumbar degenerative disease. Adherence to strict microsurgical techniques will allow the surgeon to effectively address bilateral pathology while preserving stability and minimizing complications.
C1 [Boukebir, Mohamed Abdelatif; Berlin, Connor David; Navarro-Ramirez, Rodrigo; Heiland, Tim; Rawanduzy, Cameron; Kirnaz, Sertac; Jada, Ajit; Hartl, Roger] New York Presbyterian Hosp, Weill Cornell Med Coll, Dept Neurol Surg, Weill Cornell Brain & Spine Ctr, 525 E,68th St,Box 99, New York, NY 10065 USA.
   [Boukebir, Mohamed Abdelatif] Univ Saad Dahlab Bilda, Blida Univ Hosp, Fac Med, Dept Neurosurg, Blida, Algeria.
   [Schoeller, Karsten] Justus Liebig Univ Giessen, Dept Neurosurg, Giessen, Germany.
RP Hartl, R (通讯作者)，New York Presbyterian Hosp, Weill Cornell Med Coll, Dept Neurol Surg, Weill Cornell Brain & Spine Ctr, 525 E,68th St,Box 99, New York, NY 10065 USA.
EM roger@hartlmd.net
RI Heiland, Tim/J-7306-2019
FU AOSpine; NuVasive
FX We would like to thank Thom Graves for his support in creating the
   illustrations for this manuscript, AOSpine and NuVasive for their
   fellowship support, and the Carol and Grace Hansen Spinal Research Fund.
CR Alimi M, 2016, EUR SPINE J
   Alimi M, 2014, OPER NEUROSURG, V10, P436, DOI 10.1227/NEU.0000000000000358
   Alimi M, 2015, J NEUROSURG-SPINE, V22, P339, DOI 10.3171/2014.11.SPINE13597
   Arts MP, 2009, JAMA-J AM MED ASSOC, V302, P149, DOI 10.1001/jama.2009.972
   Berra LV, 2010, SPINE, V35, P709, DOI 10.1097/BRS.0b013e3181bac710
   Brock M, 2008, EUR SPINE J, V17, P518, DOI 10.1007/s00586-008-0604-2
   Chou D, 2009, NEUROSURGERY, V64, P356, DOI 10.1227/01.NEU.0000338942.11337.DA
   Fessler RG, 2002, NEUROSURGERY, V51, pS37, DOI 10.1227/01.NEU.0000030928.34393.63
   Foley K T, 1999, Neurosurg Focus, V7, pe5
   Hartl R, 2012, MINIMALLY INVASIVE S
   James A, 2012, J SPINAL DISORD TECH, V25, pE13, DOI 10.1097/BSD.0b013e31822ac4e5
   Kim S, 2012, SPINE J, V12, P44, DOI 10.1016/j.spinee.2011.10.004
   Marcus JD, 2011, SEMIN SPINE SURG, V23, P20
   Mayer HM, 2013, OPER ORTHOP TRAUMATO, V25, P47, DOI 10.1007/s00064-012-0196-1
   MCCULLOCH JA, 1998, ESSENTIALS SPINAL MI
   Mobbs RJ, 2014, J NEUROSURG-SPINE, V21, P179, DOI 10.3171/2014.4.SPINE13420
   O'Toole JE, 2007, SPINE J, V7, P414, DOI 10.1016/j.spinee.2006.07.008
   Oppenheimer JH, 2009, NEUROSURG FOCUS, V27, DOI 10.3171/2009.7.FOCUS09121
   Palmer Sylvain, 2002, Neurosurg Focus, V13, pE5
   Parikh K, 2008, NEUROSURG FOCUS, V25, DOI 10.3171/FOC/2008/25/8/E14
   Park JH, 2012, ACTA NEUROCHIR, V154, P1205, DOI 10.1007/s00701-012-1394-1
   Park P, 2010, J SPINAL DISORD TECH, V23, P486, DOI 10.1097/BSD.0b013e3181c7e901
   Perez-Cruet MJ, 2002, NEUROSURGERY, V51, pS129, DOI 10.1227/01.NEU.0000031004.69814.2D
   Rasouli MR, 2014, COCHRANE DB SYST REV, V9, DOI DOI 10.1002/14651858.CD010328.PUB2
   Ruban D, 2011, NEUROSURG FOCUS, V31, DOI 10.3171/2011.7.FOCUS11122
   Sandhu FA, 2004, NEUROSURGERY, V54, P107, DOI 10.1227/01.NEU.0000097269.79994.2F
   Smith ZA, 2014, PLOS ONE, V9, DOI 10.1371/journal.pone.0092611
   Spetzger U, 1997, ACTA NEUROCHIR, V139, P392, DOI 10.1007/BF01808872
   Spetzger U, 1997, ACTA NEUROCHIR, V139, P397, DOI 10.1007/BF01808874
   Tan LA, 2014, J NEUROSURG-SPINE, V21, P279, DOI 10.3171/2014.3.SPINE13719
   Than KD, 2008, MINIM INVAS NEUROSUR, V51, P263, DOI 10.1055/s-0028-1082313
   Yeom JS, 2008, J NEUROSURG-SPINE, V8, P193, DOI 10.3171/SPI/2008/8/2/193
NR 32
TC 26
Z9 27
U1 0
U2 3
PU OXFORD UNIV PRESS INC
PI CARY
PA JOURNALS DEPT, 2001 EVANS RD, CARY, NC 27513 USA
SN 2332-4252
EI 2332-4260
J9 OPER NEUROSURG
JI Oper. Neurosurg.
PD APR
PY 2017
VL 13
IS 2
BP 232
EP 244
DI 10.1227/NEU.0000000000001407
PG 13
WC Clinical Neurology; Surgery
WE Science Citation Index Expanded (SCI-EXPANDED)
SC Neurosciences & Neurology; Surgery
GA EY6WY
UT WOS:000404126300019
PM 28927213
DA 2022-11-02
ER

PT J
AU Kim, Y
   Lee, E
   Lee, JW
   Kang, Y
   Ahn, JM
   Kang, HS
AF Kim, Youngjune
   Lee, Eugene
   Lee, Joon Woo
   Kang, Yusuhn
   Ahn, Joong Mo
   Kang, Heung Sik
TI Clinical and imaging characteristics of patients with extreme low back
   pain or sciatica referred for spinal injection
SO NEURORADIOLOGY
LA English
DT Article
DE Spinal injection; Extreme low back pain; Clinical characteristics;
   Treatment outcome
ID EPIDURAL STEROID INJECTION; LUMBAR; GUIDELINES; MANAGEMENT;
   OSTEOARTHRITIS; SPONDYLOLYSIS; PREVALENCE; FRACTURES; DIAGNOSIS
AB PurposeTo analyze the causes of pain, imaging characteristics, and therapeutic effect of spinal injection in patients with extreme low back pain or sciatica.MethodsWe analyzed 381 consecutive patients with extreme low back pain or sciatica visiting our spinal intervention center between January and December 2017. Clinical and imaging characteristics were analyzed. The treatment response, defined as a numerical pain rating scale decrease of >= 30%, was measured. Fisher's exact test was performed to identify the association between the injection response and subsequent lumbar surgery rate.ResultsThe most frequent cause of pain was spinal stenosis, followed by herniated intervertebral disc, facet osteoarthritis, and osteoporotic compression fracture. A herniated intervertebral disc was the most common disorder in patients <50years of age, while spinal stenosis was the most common in patients >= 50years of age. Women comprised 66.4% of the study population. The majority of lumbar pathologies occurred below L3/4. Spinal injection was found to be effective in 44.2% of cases. Those who responded to the injection showed a significantly lower rate of lumbar surgery within 6months (P=0.004).ConclusionsThose with extreme low back pain or sciatica had clinical and imaging characteristics similar to those with typical low back pain referred for spinal injection. Spinal injection could be an effective method of pain control for patients with extreme low back pain or sciatica.
C1 [Kim, Youngjune; Lee, Eugene; Lee, Joon Woo; Kang, Yusuhn; Ahn, Joong Mo; Kang, Heung Sik] Seoul Natl Univ, Bundang Hosp, Dept Radiol, 82 Gumi Ro,173 Beon Gil, Seongnam Si 13620, Gyeonggi Do, South Korea.
RP Lee, E (通讯作者)，Seoul Natl Univ, Bundang Hosp, Dept Radiol, 82 Gumi Ro,173 Beon Gil, Seongnam Si 13620, Gyeonggi Do, South Korea.
EM eugene801027@gmail.com
RI Kang, Yusuhn/AAE-3405-2019
OI Kang, Yusuhn/0000-0003-1838-2564; Kim, Youngjune/0000-0002-3698-6807;
   Lee, Eugene/0000-0003-4205-2362
CR Bogduk N, 2010, PAIN MED, V11, P1666, DOI 10.1111/j.1526-4637.2010.00963.x
   DEYO RA, 1992, JAMA-J AM MED ASSOC, V268, P760, DOI 10.1001/jama.268.6.760
   Doan L, 2018, PAIN PHYSICIAN, V21, pE493
   El-Yahchouchi C, 2014, PAIN MED, V15, P921, DOI 10.1111/pme.12347
   Fardon DF, 2014, SPINE J, V14, P2525, DOI 10.1016/j.spinee.2014.04.022
   Farrar JT, 2001, PAIN, V94, P149, DOI 10.1016/S0304-3959(01)00349-9
   Foster NE, 2018, LANCET, V391, P2368, DOI 10.1016/S0140-6736(18)30489-6
   FRIBERG STEN, 1949, ACTA ORTHOPAED SCAND, V19, P222
   Guen YL, 2011, SKELETAL RADIOL, V40, P1033, DOI 10.1007/s00256-011-1102-x
   Gureje O, 1998, JAMA-J AM MED ASSOC, V280, P147, DOI 10.1001/jama.280.2.147
   Hartvigsen J, 2018, LANCET, V391, P2356, DOI 10.1016/S0140-6736(18)30480-X
   Hawker GA, 2011, ARTHRIT CARE RES, V63, pS240, DOI 10.1002/acr.20543
   Heliovaara M., 1988, EPIDEMIOLOGY SCIATIC
   Hoy D, 2012, ARTHRITIS RHEUM-US, V64, P2028, DOI 10.1002/art.34347
   Hwang SY, 2013, EUR RADIOL, V23, P3153, DOI 10.1007/s00330-013-2921-z
   Iguchi T, 2002, J SPINAL DISORD TECH, V15, P93, DOI 10.1097/00024720-200204000-00001
   Kalichman L, 2008, SPINE, V33, P2560, DOI 10.1097/BRS.0b013e318184ef95
   Kreiner DS, 2014, SPINE J, V14, P180, DOI 10.1016/j.spinee.2013.08.003
   Kreiner DS, 2013, SPINE J, V13, P734, DOI 10.1016/j.spinee.2012.11.059
   Lalkadamyali H, 2008, AM J ROENTGENOL, V191, P973, DOI 10.2214/AJR.07.2829
   Lee JW, 2018, EUR RADIOL, V28, P418, DOI 10.1007/s00330-017-4977-7
   Lee JW, 2013, EUR RADIOL, V23, P205, DOI 10.1007/s00330-012-2566-3
   Lee JW, 2010, SKELETAL RADIOL, V39, P691, DOI 10.1007/s00256-009-0860-1
   Lee S, 2010, AM J ROENTGENOL, V194, P1095, DOI 10.2214/AJR.09.2772
   MacVicar J, 2013, PAIN MED, V14, P14, DOI 10.1111/j.1526-4637.2012.01508.x
   Manchikanti Laxmaiah, 2013, Pain Physician, V16, pS49
   Manchikanti L, 2012, INT J MED SCI, V9, P582, DOI 10.7150/ijms.4672
   Manchikanti L, 2009, PAIN PHYSICIAN, V12, P35
   National Guideline C. National Institute for Health and Care Excellence: Guidelines, 2016, LOW BACK PAIN SCIAT
   Oliveira CB, 2018, EUR SPINE J, V27, P2791, DOI 10.1007/s00586-018-5673-2
   Park P, 2004, SPINE, V29, P1938, DOI 10.1097/01.brs.0000137069.88904.03
   Patel IJ, 2013, J VASC INTERV RADIOL, V24, P641, DOI 10.1016/j.jvir.2012.12.007
   Postacchini F, 1999, LUMBAR DISC HERNIATION, P151
   Qaseem A, 2017, ANN INTERN MED, V166, P514, DOI 10.7326/M16-2367
   SCHULTZ A, 1982, J BONE JOINT SURG AM, V64, P713, DOI 10.2106/00004623-198264050-00008
   Sharma AK, 2017, PAIN MED, V18, P239, DOI 10.1093/pm/pnw131
   Shim E, 2017, RADIOGRAPHICS, V37, P537, DOI 10.1148/rg.2017160043
   Soler T, 2000, AM J SPORT MED, V28, P57, DOI 10.1177/03635465000280012101
   SPANGFORT EV, 1972, ACTA ORTHOP SCAND, P1
   Standaert CJ, 2000, BRIT J SPORT MED, V34, P415, DOI 10.1136/bjsm.34.6.415
   van Tulder M, 2006, EUR SPINE J, V15, pS169, DOI 10.1007/s00586-006-1071-2
   Verhagen AP, 2016, EUR SPINE J, V25, P2788, DOI 10.1007/s00586-016-4684-0
   Wilson DJ, 2011, EUR RADIOL, V21, P1772, DOI 10.1007/s00330-011-2115-5
NR 43
TC 1
Z9 1
U1 1
U2 3
PU SPRINGER
PI NEW YORK
PA 233 SPRING ST, NEW YORK, NY 10013 USA
SN 0028-3940
EI 1432-1920
J9 NEURORADIOLOGY
JI Neuroradiology
PD AUG
PY 2019
VL 61
IS 8
BP 881
EP 889
DI 10.1007/s00234-019-02222-z
PG 9
WC Clinical Neurology; Neuroimaging; Radiology, Nuclear Medicine & Medical
   Imaging
WE Science Citation Index Expanded (SCI-EXPANDED)
SC Neurosciences & Neurology; Radiology, Nuclear Medicine & Medical Imaging
GA IJ2CR
UT WOS:000475706400008
PM 31101947
DA 2022-11-02
ER

PT J
AU Keller, TS
   Szpalski, M
   Gunzburg, R
   Spratt, KF
AF Keller, TS
   Szpalski, M
   Gunzburg, R
   Spratt, KF
TI Assessment of trunk function in single and multi-level spinal stenosis:
   a prospective clinical trial
SO CLINICAL BIOMECHANICS
LA English
DT Article
DE biomechanics; trunk function; motion patterns; lumbar spine; spinal
   stenosis
ID LOW-BACK-PAIN; LUMBAR SPINE; NERVE ROOTS; DECOMPRESSION;
   SPONDYLOLISTHESIS; LAMINOTOMIES; FLEXIBILITY; COMPRESSION; MORPHOLOGY;
   MANAGEMENT
AB Objective. To clarify the biomechanical indicators of single- and multi-level stenosis and to determine the biomechanical outcome of selective conservative decompression.
   Design. This study is a prospective clinical trial examining trunk function in spinal stenosis patients operated using a conservative procedure in an orthopaedic clinic.
   Background. Although several clinical studies have examined the instability and motion characteristics of operated lumbar spinal canal stenosis, few if any studies have prospectively examined the biomechanical outcome of lumbar spinal canal stenosis surgery.
   Methods. Comprehensive pre- and post-operative trunk dynamometer strength and motion analysis tests were performed on 36 patients operated for lumbar canal stenosis. Surgical treatment efficacy was evaluated within a three variable crossed factorial design considering stenosis classification, number of operative levels, and changes in several trunk biomechanical outcomes from pre- to post-operative assessment. Patients were evaluated after a minimum one-year follow-up.
   Results. Pre-operatively there were no differential effects associated with stenosis classification or number of operated levels. There was a significant post-operative increase in isometric trunk extension torque and flexion-extension power and a return to a more normal trunk extension-flexion torque ratio. Patients with mixed, single level stenosis demonstrated greater trunk extension power both pre- and post-operatively compared to other patients.
   Conclusions. Conservative surgical treatment of lumbar spinal stenosis produced a marked improvement in the functional mechanical status of the low back.
C1 Univ Vermont, Dept Mech Engn, Burlington, VT 05405 USA.
   Univ Vermont, Dept Orthopaed & Rehabil, Burlington, VT 05405 USA.
   Free Univ Brussels, Ctr Hosp Moliere Longchamps, Dept Orthopaed, B-1180 Brussels, Belgium.
   Centennial Clin, Dept Orthopaed, B-2600 Antwerp, Belgium.
   Univ Iowa, Iowa Spine Res Ctr, Dept Orthopaed Surg, Iowa City, IA 52242 USA.
   Univ Iowa, Iowa Spine Res Ctr, Dept Biomed Engn, Iowa City, IA 52242 USA.
RP Keller, TS (通讯作者)，Univ Vermont, Dept Mech Engn, 201 Votey Bldg, Burlington, VT 05405 USA.
EM keller@emba.uvm.edu
RI Szpalski, Marek/C-3412-2012
CR ADAMS MA, 1988, SPINE, V13, P1019, DOI 10.1097/00007632-198809000-00009
   Airaksinen O, 1997, SPINE, V22, P2278, DOI 10.1097/00007632-199710010-00016
   ANDERSSON G, 1992, ADULT SPINE PRINCIPL, P242
   ARYANPUR J, 1990, NEUROSURGERY, V26, P429, DOI 10.1227/00006123-199003000-00009
   BATTIE MC, 1990, SPINE, V15, P768, DOI 10.1097/00007632-199008010-00006
   BURDORF A, 1992, CLIN BIOMECH, V7, P422
   CASPAR W, 1994, ACTA NEUROCHIR, V131, P130, DOI 10.1007/BF01401463
   Chung SS, 2000, SKELETAL RADIOL, V29, P217, DOI 10.1007/s002560050596
   Cox ME, 2000, SPINE, V25, P1817, DOI 10.1097/00007632-200007150-00013
   DAI LY, 1989, SPINE, V14, P523
   Deyo RA, 1996, SPINE, V21, P2826, DOI 10.1097/00007632-199612150-00003
   Epstein NE, 1998, J SPINAL DISORD, V11, P116
   GOEL VK, 1990, J BIOMECH ENG-T ASME, V112, P478, DOI 10.1115/1.2891215
   GUNZBURG R, EUR SPINE J
   Guzik DC, 1996, SPINE, V21, P427, DOI 10.1097/00007632-199602150-00005
   Hansson T, 1994, Nord Med, V109, P77
   JOHNSSON KE, 1989, SPINE, V14, P591, DOI 10.1097/00007632-198906000-00008
   KATZ JN, 1991, J BONE JOINT SURG AM, V73A, P809, DOI 10.2106/00004623-199173060-00003
   KELLER TS, 1993, CLIN BIOMECH, V8, P220, DOI 10.1016/0268-0033(93)90018-D
   Kleeman TJ, 2000, SPINE, V25, P865, DOI 10.1097/00007632-200004010-00016
   KLEIN RG, 1990, ARCH PHYS MED REHAB, V71, P34
   KROEMER KHE, 1983, HUM FACTORS, V25, P493, DOI 10.1177/001872088302500504
   Krol R, 1992, Ann Acad Med Stetin, V38, P97
   Leclaire R, 1996, SPINE, V21, P1325, DOI 10.1097/00007632-199606010-00009
   MARRAS WS, 1986, ARCH PHYS MED REHAB, V67, P213
   McGregor A H, 1997, Eur Spine J, V6, P308, DOI 10.1007/BF01142676
   NAKAI O, 1991, J BONE JOINT SURG AM, V73A, P1184, DOI 10.2106/00004623-199173080-00007
   PARNIANPOUR M, 1990, SPINE, V15, P639, DOI 10.1097/00007632-199007000-00005
   PENNING L, 1987, SPINE, V12, P488, DOI 10.1097/00007632-198706000-00013
   ROBERTSON PA, 1993, SPINE, V18, P1483
   Sato K, 1997, SPINE, V22, P1898, DOI 10.1097/00007632-199708150-00018
   Schillberg B, 2000, J SPINAL DISORD, V13, P237, DOI 10.1097/00002517-200006000-00007
   Schlegel JD, 1996, SPINE, V21, P970, DOI 10.1097/00007632-199604150-00013
   SHARMA M, 1995, SPINE, V20, P887, DOI 10.1097/00007632-199504150-00003
   SZPALSKI M, 1992, J SPINAL DISORD, V5, P78, DOI 10.1097/00002517-199203000-00010
   Szpalski M, 1998, BAILLIERE CLIN RHEUM, V12, P141, DOI 10.1016/S0950-3579(98)80009-5
   Szpalski M, 1996, Eur Spine J, V5, P332, DOI 10.1007/BF00304349
   Tenhula J, 2000, J SPINAL DISORD, V13, P276, DOI 10.1097/00002517-200008000-00002
   Tsai RYC, 1998, J SPINAL DISORD, V11, P389
   Weiner BK, 1999, SPINE, V24, P62, DOI 10.1097/00007632-199901010-00015
   WILMINK JT, 2000, LUMBAR SPINAL STENOS, P97
   YOUNG S, 1988, NEUROSURGERY, V23, P628, DOI 10.1227/00006123-198811000-00014
NR 42
TC 11
Z9 11
U1 0
U2 2
PU ELSEVIER SCI LTD
PI OXFORD
PA THE BOULEVARD, LANGFORD LANE, KIDLINGTON, OXFORD OX5 1GB, OXON, ENGLAND
SN 0268-0033
J9 CLIN BIOMECH
JI Clin. Biomech.
PD MAR
PY 2003
VL 18
IS 3
BP 173
EP 181
DI 10.1016/S0268-0033(02)00190-0
PG 9
WC Engineering, Biomedical; Orthopedics; Sport Sciences
WE Science Citation Index Expanded (SCI-EXPANDED)
SC Engineering; Orthopedics; Sport Sciences
GA 658BR
UT WOS:000181702200001
PM 12620779
DA 2022-11-02
ER

PT J
AU Lorenc, T
   Glinkowski, WM
   Golebiowski, M
AF Lorenc, Tomasz
   Glinkowski, Wojciech Michal
   Golebiowski, Marek
TI Axially Loaded Magnetic Resonance Imaging Identification of the Factors
   Associated with Low Back-Related Leg Pain
SO JOURNAL OF CLINICAL MEDICINE
LA English
DT Article
DE low back-related leg pain; low back pain; lumbar spine; magnetic
   resonance imaging; axial loading; logistic regression
ID LUMBAR SPINE; DURAL SAC; NEUROPATHIC PAIN; PRESSURE CHANGES;
   CAUDA-EQUINA; PRIMARY-CARE; MRI; PREVALENCE; SPONDYLOLISTHESIS;
   CLASSIFICATION
AB This retrospective observational study was conducted to identify factors associated with low back-related leg pain (LBLP) using axially loaded magnetic resonance imaging (AL-MRI). Ninety patients with low back pain (LBP) underwent AL-MRI of the lumbar spine. A visual analog scale and patient pain drawings were used to evaluate pain intensity and location and determine LBLP cases. The values of AL-MRI findings were analyzed using a logistic regression model with a binary dependent variable equal to one for low back-related leg pain and zero otherwise. Logistic regression results suggested that intervertebral joint effusion (odds ratio (OR) = 4.58; p = 0.035), atypical ligamenta flava (OR = 5.77; p = 0.003), and edema of the lumbar intervertebral joint (OR = 6.41; p = 0.003) were more likely to be present in LBLP patients. Advanced disc degeneration (p = 0.009) and synovial cysts (p = 0.004) were less frequently observed in LBLP cases. According to the AL-MRI examinations, the odds of having LBLP are more likely if facet effusion, abnormal ligamenta flava, and lumbar facet joint edema are present on imaging than if not. The assessment of lumbar spine morphology in axial loaded MRI adds value to the potential understanding of LBLP, but further longitudinal and loaded-unloaded comparative studies are required to determine the role of acute dynamic changes and instability in LBLP development.
C1 [Lorenc, Tomasz; Golebiowski, Marek] Med Univ Warsaw, Dept Clin Radiol 1, PL-02004 Warsaw, Poland.
   [Glinkowski, Wojciech Michal] Med Univ Warsaw, Ctr Excellence TeleOrto Telediagnost & Treatment, Dept Med Informat & Telemed, PL-00581 Warsaw, Poland.
RP Glinkowski, WM (通讯作者)，Med Univ Warsaw, Ctr Excellence TeleOrto Telediagnost & Treatment, Dept Med Informat & Telemed, PL-00581 Warsaw, Poland.
EM tlorenc@wum.edu.pl; w.glinkowski@gmail.com; marek.golebiowski@wum.edu.pl
RI Lorenc, Tomasz/L-8331-2014; Glinkowski, Wojciech/E-6754-2010
OI Lorenc, Tomasz/0000-0002-9780-9484; Glinkowski,
   Wojciech/0000-0003-2602-1128
FU Medical University of Warsaw
FX Medical University of Warsaw funded the APC.
CR Allegri Massimo, 2016, F1000Res, V5
   BECK AT, 1972, POSTGRAD MED, V52, P81, DOI 10.1080/00325481.1972.11713319
   Bydon A, 2010, SPINE J, V10, P820, DOI 10.1016/j.spinee.2010.04.010
   Cho BY, 2009, J NEUROSURG-SPINE, V11, P614, DOI 10.3171/2009.6.SPINE08413
   Chou R, 2012, RADIOL CLIN N AM, V50, P569, DOI 10.1016/j.rcl.2012.04.005
   Eubanks JD, 2007, SPINE, V32, P2058, DOI 10.1097/BRS.0b013e318145a3a9
   FAIRBANK J, 1995, SPINE, V20, P1535, DOI 10.1097/00007632-199507000-00020
   Fairbank JCT, 2000, SPINE, V25, P2940, DOI 10.1097/00007632-200011150-00017
   Ferrara Lisa, 2005, Spine J, V5, P548, DOI 10.1016/j.spinee.2005.03.012
   Glinkowski W., 2011, ORTHOP P, V93-B, P206, DOI [10.1302/0301-620X.93BSUPP_II.0930206c, DOI 10.1302/0301-620X.93BSUPP_II.0930206C]
   Harrisson SA, 2020, CLIN J PAIN, V36, P813, DOI 10.1097/AJP.0000000000000879
   Harrisson SA, 2017, J PAIN, V18, P1295, DOI 10.1016/j.jpain.2017.04.012
   Hill JC, 2011, SPINE, V36, P2168, DOI 10.1097/BRS.0b013e31820712bb
   Iversen T, 2013, BMC MUSCULOSKEL DIS, V14, DOI 10.1186/1471-2474-14-206
   Jarvik JG, 2002, ANN INTERN MED, V137, P586, DOI 10.7326/0003-4819-137-7-200210010-00010
   JENSEN MC, 1994, NEW ENGL J MED, V331, P69, DOI 10.1056/NEJM199407143310201
   Johnson PW, 2009, AM J ROENTGENOL, V192, P96, DOI 10.2214/AJR.08.1376
   KIRKALDY-WILLIS W H, 1978, Spine, V3, P319, DOI 10.1097/00007632-197812000-00004
   Konstantinou K, 2018, SPINE J, V18, P1030, DOI 10.1016/j.spinee.2017.10.071
   Konstantinou K, 2015, BMC MUSCULOSKEL DIS, V16, DOI 10.1186/s12891-015-0787-8
   Konstantinou K, 2013, CLIN J PAIN, V29, P644, DOI 10.1097/AJP.0b013e31826f9a52
   Kouyialis AT, 2005, SOUTH MED J, V98, P223, DOI 10.1097/01.SMJ.0000129792.92433.B6
   Lattig F, 2015, J SPINAL DISORD TECH, V28, P95, DOI 10.1097/BSD.0b013e318269c261
   Lee S, 2010, AM J ROENTGENOL, V194, P1095, DOI 10.2214/AJR.09.2772
   Lorenc T, 2018, SPINE, V43, P1146, DOI 10.1097/BRS.0000000000002532
   Madani A, 2020, SKELETAL RADIOL, V49, P1141, DOI 10.1007/s00256-020-03400-4
   Mainka T, 2013, PAIN, V154, P1886, DOI 10.1016/j.pain.2013.06.018
   MARGOLIS RB, 1986, PAIN, V24, P57, DOI 10.1016/0304-3959(86)90026-6
   Mistry J, 2020, BMC MUSCULOSKEL DIS, V21, DOI 10.1186/s12891-020-03436-6
   Mistry J, 2020, BMJ OPEN, V10, DOI 10.1136/bmjopen-2019-033547
   Mysliwiec LW, 2010, EUR SPINE J, V19, P1087, DOI 10.1007/s00586-009-1274-4
   Nachemson A, 1970, Scand J Rehabil Med Suppl, V1, P1
   Nilsson M, 2016, EUR SPINE J, V25, P2856, DOI 10.1007/s00586-016-4670-6
   Pfirrmann CWA, 2001, SPINE, V26, P1873, DOI 10.1097/00007632-200109010-00011
   Pneumaticos SG, 2000, J MAGN RESON IMAGING, V12, P439, DOI 10.1002/1522-2586(200009)12:3<439::AID-JMRI9>3.0.CO;2-J
   PRICE DD, 1983, PAIN, V17, P45, DOI 10.1016/0304-3959(83)90126-4
   Rajeswaran G, 2014, SKELETAL RADIOL, V43, P925, DOI 10.1007/s00256-014-1862-1
   Rankine JJ, 1998, CLIN RADIOL, V53, P688, DOI 10.1016/S0009-9260(98)80296-1
   Rihn JA, 2007, SPINE, V32, P1555, DOI 10.1097/BRS.0b013e318067dc55
   Sairyo K, 2005, SPINE, V30, P2649, DOI 10.1097/01.brs.0000188117.77657.ee
   Sakamaki T, 2009, ARCH ORTHOP TRAUM SU, V129, P1415, DOI 10.1007/s00402-009-0849-1
   Sato K, 1999, SPINE, V24, P2468, DOI 10.1097/00007632-199912010-00008
   Schizas C, 2010, SPINE, V35, P1919, DOI 10.1097/BRS.0b013e3181d359bd
   SCHONSTROM N, 1984, SPINE, V9, P604, DOI 10.1097/00007632-198409000-00011
   SCHONSTROM N, 1988, SPINE, V13, P385, DOI 10.1097/00007632-198804000-00001
   Schwarz-Nemec U, 2020, J CLIN MED, V9, DOI 10.3390/jcm9030826
   Shinto K, 2019, J PAIN RES, V12, P3521, DOI 10.2147/JPR.S227153
   Stucki G, 1996, SPINE, V21, P796, DOI 10.1097/00007632-199604010-00004
   Stynes S, 2018, PLOS ONE, V13, DOI 10.1371/journal.pone.0191852
   Stynes S, 2016, BMC MUSCULOSKEL DIS, V17, DOI 10.1186/s12891-016-1074-z
   Suri P, 2013, PM&R, V5, P194, DOI 10.1016/j.pmrj.2012.09.002
   Weishaupt D, 2000, RADIOLOGY, V215, P247, DOI 10.1148/radiology.215.1.r00ap06247
   Weishaupt D, 1999, SKELETAL RADIOL, V28, P215, DOI 10.1007/s002560050503
   Yoshiiwa T, 2016, ASIAN SPINE J, V10, P1132, DOI 10.4184/asj.2016.10.6.1132
NR 54
TC 1
Z9 1
U1 1
U2 2
PU MDPI
PI BASEL
PA ST ALBAN-ANLAGE 66, CH-4052 BASEL, SWITZERLAND
EI 2077-0383
J9 J CLIN MED
JI J. Clin. Med.
PD SEP
PY 2021
VL 10
IS 17
AR 3884
DI 10.3390/jcm10173884
PG 13
WC Medicine, General & Internal
WE Science Citation Index Expanded (SCI-EXPANDED)
SC General & Internal Medicine
GA UN9QG
UT WOS:000694340800001
PM 34501338
OA Green Published, gold
DA 2022-11-02
ER

PT J
AU Liu, XY
   Konno, S
   Miyamoto, M
   Gembun, Y
   Horiguchi, G
   Ito, H
AF Liu, Xinyu
   Konno, Shunsuke
   Miyamoto, Masabumi
   Gembun, Yoshikazu
   Horiguchi, Gen
   Ito, Hiromoto
TI Clinical usefulness of assessing lumbar somatosensory evoked potentials
   in lumbar spinal stenosis Clinical article
SO JOURNAL OF NEUROSURGERY-SPINE
LA English
DT Article
DE somatosensory evoked potential; visual analog scale; cervical
   spondylotic myelopathy; neurogenic intermittent claudication; lumbar
   spinal stenosis
ID VISUAL ANALOG SCALES; LOW-BACK-PAIN; SURGICAL-TREATMENT; CAUDA-EQUINA;
   EVALUATION QUESTIONNAIRE; PATIENT SATISFACTION; NERVE-STIMULATION;
   SYMPTOM SEVERITY; COMPRESSION; PREDICTORS
AB Object. The aim of this retrospective Study was to evaluate the clinical usefulness of assessing lumbar somatosensory evoked potentials (SSEPs) in central lumbar spinal stenosis (LSS).
   Methods. The latencies of lumbar SSEPs were recorded in 40 patients with central LSS, including 16 men and 24 women. The mean age of the patients was 67.3 +/- 7.4 years. The diagnosis was LSS in 23 cases and LSS associated with degenerative spondylolisthesis in 17 cases. The average duration of symptoms was 43.8 +/- 51.2 months. Twenty-two cases had bilateral and 18 cases had unilateral leg symptoms. Thirty-seven cases were associated with neurogenic intermittent claudication and the mean walking distance of patients with this condition was 246.8 +/- 232.7 m. The mean Japanese Orthopedic Association scale score, as well as the visual analog scale (VAS) scores of low-back pain, leg pain,and numbness, were 16.5 +/- 3.5, 6.0 +/- 2.5, 6.9 +/- 2.1, and 7.8 +/- 2.2, respectively. The minimal cross-sectional area of the dural sac on MR imaging was 0.44 +/- 0.21 cm(2). Thirty-nine cases of cervical spondylotic myelopathy without lumbar and peripheral neuropathy were chosen as the control group.
   Results. The latencies of lumbar SSEPs in patients with LSS and in the control group were 23.0 +/- 2.0 ms and 21.6 +/- 1.9 ms, respectively. There was a statistically significant difference between the LSS and control groups (p < 0.05). The latency of lumbar SSEPs was significant correlated with the VAS score of leg numbness (p < 0.05). The latency of lumbar SSEPs in LSS was clearly delayed when the VAS score of leg numbness was >= 8 (p < 0.05).
   Conclusions. Lumbar SSEPs are able to detect neurological deficit in the lumbar area effectively, and they can reflect part of the Subjective severity of sensory disturbance (numbness) in LSS. Both lumbar SSEPs and VAS scores of leg numbness may be useful for clinical evaluation in patients with LSS. (DOI:10.3171/2009.3.SPINE08513)
C1 [Liu, Xinyu] Nippon Med Sch, Dept Orthoped Surg, Bunkyo Ku, Tokyo 1138603, Japan.
   [Liu, Xinyu] Shandong Univ, Qilu Hosp, Dept Orthoped Surg, Jinan, Shandong, Peoples R China.
RP Liu, XY (通讯作者)，Nippon Med Sch, Dept Orthoped Surg, Bunkyo Ku, Sendaki 1-1-5, Tokyo 1138603, Japan.
EM newyuliu@hotmail.com
FU Japan-China Sasakawa Medical Fellowship
FX This Study was supported in part by the Japan-China Sasakawa Medical
   Fellowship.
CR Aalto TJ, 2006, SPINE, V31, pE648, DOI 10.1097/01.brs.0000231727.88477.da
   Adachi Ko, 2003, Spine J, V3, P471, DOI 10.1016/S1529-9430(03)00149-9
   Adamova B, 2005, EUR SPINE J, V14, P269, DOI 10.1007/s00586-004-0738-9
   Adamova B, 2003, EUR SPINE J, V12, P190, DOI 10.1007/s00586-002-0503-x
   Bal S, 2006, AM J PHYS MED REHAB, V85, P135, DOI 10.1097/01.phm.0000197586.91860.a1
   CHU NS, 1986, ELECTROEN CLIN NEURO, V65, P169, DOI 10.1016/0168-5597(86)90051-1
   CRACCO RQ, 1973, ELECTROEN CLIN NEURO, V35, P379, DOI 10.1016/0013-4694(73)90195-8
   DEEN HG, 1995, J NEUROSURG, V83, P27, DOI 10.3171/jns.1995.83.1.0027
   DELAMARTER RB, 1990, J BONE JOINT SURG AM, V72A, P110, DOI 10.2106/00004623-199072010-00018
   Egli D, 2007, J NEUROL, V254, P741, DOI 10.1007/s00415-006-0427-1
   Fukui M, 2007, J ORTHOP SCI, V12, P443, DOI 10.1007/s00776-007-1162-x
   Fukui M, 2007, J ORTHOP SCI, V12, P241, DOI 10.1007/s00776-007-1119-0
   Galiano K, 2005, SPINE, V30, P332, DOI 10.1097/01.brs.0000152381.20719.50
   Goh KJ, 2004, EUR NEUROL, V52, P242, DOI 10.1159/000082369
   Haig AJ, 2006, ARCH PHYS MED REHAB, V87, P897, DOI 10.1016/j.apmr.2006.03.016
   Haig AJ, 2005, SPINE, V30, P2667, DOI 10.1097/01.brs.0000188400.11490.5f
   Haig AJ, 2007, J BONE JOINT SURG AM, V89A, P358, DOI 10.2106/JBJS.E.00704
   Haro H, 2008, SPINE J, V8, P380, DOI 10.1016/j.spinee.2007.01.010
   Herno A, 1999, SPINE, V24, P1533, DOI 10.1097/00007632-199908010-00006
   Katz JN, 1999, SPINE, V24, P2229, DOI 10.1097/00007632-199911010-00010
   LASTIMOSA ACB, 1982, ELECTROEN CLIN NEURO, V54, P499, DOI 10.1016/0013-4694(82)90035-9
   Lee EK, 1998, J CLIN NEUROPHYSIOL, V15, P227, DOI 10.1097/00004691-199805000-00006
   Lohman CM, 2006, SPINE, V31, P1834, DOI 10.1097/01.brs.0000227370.65573.ac
   MCCORMACK HM, 1988, PSYCHOL MED, V18, P1007, DOI 10.1017/S0033291700009934
   McGregor AH, 2002, SPINE, V27, P1465, DOI 10.1097/00007632-200207010-00018
   NAKANISHI T, 1989, EVOKED POTENTIALS CL, P211
   Ng LCL, 2007, EUR SPINE J, V16, P199, DOI 10.1007/s00586-006-0078-z
   Ogikubo O, 2007, SPINE, V32, P1423, DOI 10.1097/BRS.0b013e318060a5f5
   Osawa T, 2003, SPINE, V28, P496, DOI 10.1097/00007632-200303010-00016
   Pape E, 2002, EUR SPINE J, V11, P38, DOI 10.1007/s005860100322
   Pavlov PW, 2004, SPINE, V29, P1893, DOI 10.1097/01.brs.0000137067.68630.70
   PHILLIPS LH, 1980, NEUROLOGY, V30, P1175, DOI 10.1212/WNL.30.11.1175
   Pratt RK, 2002, SPINE, V27, P84, DOI 10.1097/00007632-200201010-00020
   Sato K, 1997, SPINE, V22, P1898, DOI 10.1097/00007632-199708150-00018
   Shabat S, 2005, EUR SPINE J, V14, P1027, DOI 10.1007/s00586-004-0808-z
   Speciale AC, 2002, SPINE, V27, P1082, DOI 10.1097/00007632-200205150-00014
   Weiner Bradley K, 2007, J Orthop Surg Res, V2, P3, DOI 10.1186/1749-799X-2-3
   Yamada T, 2000, J CLIN NEUROPHYSIOL, V17, P269, DOI 10.1097/00004691-200005000-00005
   Yamashita K, 2003, SPINE, V28, P2477, DOI 10.1097/01.BRS.0000090888.63860.4F
   Yamashita K, 2007, SPINE, V32, P980, DOI 10.1097/01.brs.0000261031.10091.f5
   Yamashita K, 2006, SPINE, V31, P2602, DOI 10.1097/01.brs.0000240717.25787.7d
   Yamashita K, 2006, SPINE, V31, P1484, DOI 10.1097/01.brs.0000219940.26390.26
   Yukawa Y, 2002, J BONE JOINT SURG AM, V84A, P1954, DOI 10.2106/00004623-200211000-00008
   Zanoli G, 2001, SPINE, V26, P2375, DOI 10.1097/00007632-200111010-00015
NR 44
TC 4
Z9 4
U1 0
U2 0
PU AMER ASSOC NEUROLOGICAL SURGEONS
PI ROLLING MEADOWS
PA 5550 MEADOWBROOK DRIVE, ROLLING MEADOWS, IL 60008 USA
SN 1547-5654
EI 1547-5646
J9 J NEUROSURG-SPINE
JI J. Neurosurg.-Spine
PD JUL
PY 2009
VL 11
IS 1
BP 71
EP 78
DI 10.3171/2009.3.SPINE08513
PG 8
WC Clinical Neurology; Surgery
WE Science Citation Index Expanded (SCI-EXPANDED)
SC Neurosciences & Neurology; Surgery
GA 462VC
UT WOS:000267384100015
PM 19569944
DA 2022-11-02
ER

PT J
AU Emori, M
   Takebayashi, T
   Imoto, K
   Ueno, S
   Mizuno, S
   Yamashita, T
AF Emori, Makoto
   Takebayashi, Tsuneo
   Imoto, Kenshi
   Ueno, Shigekazu
   Mizuno, Satoshi
   Yamashita, Toshihiko
TI Spinal surgery in a patient with essential thrombocythemia resulting in
   leg paraplegia: a case report
SO SPINE JOURNAL
LA English
DT Article
DE Essential thrombocythemia; Degenerative spondylolisthesis; Postoperative
   spinal epidural hematoma
ID POLYCYTHEMIA-VERA
AB BACKGROUND CONTEXT: Essential thrombocythemia (ET) is a chronic myeloproliferative disorder characterized by a relatively benign clinical course that may be complicated by conflicting thrombosis and bleeding. Postoperative spinal epidural hematoma is an uncommon, but well-known, complication after spinal surgery.
   PURPOSE: To describe a patient with ET who underwent surgery for lumbar spinal canal stenosis resulting in leg paraplegia and discuss the perioperative management for ET.
   STUDY DESIGN: Case report.
   RESULTS: The patient with ET underwent laminoplasty and posterolateral fusion for degenerative spondylolisthesis and spinal stenosis at L4-L5. A hematoma was observed in the epidural cavity after surgery, and emergency surgical evacuation was performed. After revision surgery, bleeding from the wound continued for 2 months, despite transfusions of platelets and coagulation factors, and right unilateral leg paralysis developed.
   CONCLUSIONS: This case presentation increases the awareness of this disorder to the spinal community and the need to establish guidelines for the perioperative management of patients who require surgery in similar settings. (C) 2013 Elsevier Inc. All rights reserved.
C1 [Emori, Makoto; Takebayashi, Tsuneo; Yamashita, Toshihiko] Sapporo Med Univ, Sch Med, Dept Orthoped Surg, Chuo Ku, Sapporo, Hokkaido 0608543, Japan.
   [Imoto, Kenshi] Sapporo Atsubetsudori Seikeigeka, Atsubetsu Ku, Sapporo, Hokkaido 0040065, Japan.
   [Ueno, Shigekazu] Sapporo Shimoteinedori Seikeigeka, Teine Ku, Sapporo, Hokkaido 0060815, Japan.
   [Mizuno, Satoshi] Hanakawa Orthoped Clin, Ishikari, Hokkaido 0613203, Japan.
RP Emori, M (通讯作者)，Sapporo Med Univ, Sch Med, Dept Orthoped Surg, Chuo Ku, West 16,South 1, Sapporo, Hokkaido 0608543, Japan.
EM emrmkt@yahoo.co.jp
CR Ahmed K, 2008, J CARDIOTHORAC SURG, V3, DOI 10.1186/1749-8090-3-5
   Edlich RF, 2008, AM J EMERG MED, V26
   Elliott MA, 2005, BRIT J HAEMATOL, V128, P275, DOI 10.1111/j.1365-2141.2004.05277.x
   Epstein E, 1934, VIRCHOWS ARCH A, V292, P233, DOI 10.1007/BF01891529
   FENAUX P, 1990, CANCER, V66, P549, DOI 10.1002/1097-0142(19900801)66:3<549::AID-CNCR2820660324>3.0.CO;2-6
   Grima KM, 2000, J CLIN APHERESIS, V15, P28
   Levine SP, 2006, WINTROBES CLIN HEMAT, P1591
   Mera RA, 1999, AM J HEMATOL, V61, P10
   Ruggeri M, 2008, BLOOD, V111, P666, DOI 10.1182/blood-2007-07-102665
   Sugimoto T, 2004, SURG TODAY, V34, P632, DOI 10.1007/s00595-004-2759-8
   WHO, 2017, CLASSIFICATION TUMOU
NR 11
TC 3
Z9 3
U1 0
U2 1
PU ELSEVIER SCIENCE INC
PI NEW YORK
PA STE 800, 230 PARK AVE, NEW YORK, NY 10169 USA
SN 1529-9430
EI 1878-1632
J9 SPINE J
JI Spine Journal
PD NOV
PY 2013
VL 13
IS 11
BP E7
EP E10
DI 10.1016/j.spinee.2013.06.018
PG 4
WC Clinical Neurology; Orthopedics
WE Science Citation Index Expanded (SCI-EXPANDED)
SC Neurosciences & Neurology; Orthopedics
GA 258BC
UT WOS:000327431800002
PM 24035729
DA 2022-11-02
ER

PT J
AU Korsgaard, M
   Christensen, FB
   Thomsen, K
   Hansen, ES
   Bunger, C
AF Korsgaard, M
   Christensen, FB
   Thomsen, K
   Hansen, ES
   Bunger, C
TI The influence of lumbar lordosis on spinal fusion and functional outcome
   after posterolateral spinal fusion with and without pedicle screw
   instrumentation
SO JOURNAL OF SPINAL DISORDERS & TECHNIQUES
LA English
DT Article
DE fusion; lordosis; lumbar; sagittal contour; posterolateral
ID SAGITTAL PLANE; RECIPROCAL ANGULATION; LUMBOSACRAL FUSION; OPERATIVE
   POSITION; VERTEBRAL BODIES; SPONDYLOLISTHESIS; ALIGNMENT; PAIN;
   POPULATION
AB The aim of the current study was to examine the correlation between lumbar lordosis, spinal fusion, and functional outcome in patients suffering from severe low back pain, treated by posterolateral spinal fusion with or without pedicle screw instrumentation. One hundred thirty patients were randomly allocated to posterolateral lumbar fusion with or without Cotrel-Dubousset instrumentation. Functional outcome was assessed preoperatively, and 1 and 2 years postoperatively. Lordosis angles of the lumbar spine and fusion rates were assessed at the 1- and 2-year follow-up. No difference in lordosis angle was found between the two groups at any time. Lordosis was unchanged at 2 years compared with preoperative status in both groups. In the instrumented group, nonunion (23%) was followed by a decrease in lordosis at follow-up (p < 0.05). However, in the noninstrumented group, nonunion (14%) resulted in increased lordosis (p < 0.05). No correlation was found between functional outcome and lordosis angle. The current study showed no correlation between functional outcome and lordosis angle either before or after posterolateral spinal fusion. Use of instrumentation did not influence lumbar spinal alignment compared with noninstrumented fusions. The sagittal alignment was stable both 1 and 2 years after solid fusion. The failure mode of instrumented fusions was a reduced degree of lordosis in contrast to an increased degree of lordosis in patients with noninstrumented fusion.
C1 Aarhus Univ Hosp, Dept Orthoped Surg, Spine Sect, Dept Orthopaed, DK-8000 Aarhus, Denmark.
RP Bunger, C (通讯作者)，Aarhus Univ Hosp, Dept Orthoped Surg, Spine Sect, Dept Orthopaed, Norrebrogade 44, DK-8000 Aarhus, Denmark.
CR Christensen FB, 2001, SPINE, V26, P538, DOI 10.1097/00007632-200103010-00018
   DAVIES AG, 1992, SPINE, V17, P112, DOI 10.1097/00007632-199201000-00017
   Fischgrund JS, 1997, SPINE, V22, P2807, DOI 10.1097/00007632-199712150-00003
   HADJIPAVLOU AG, 1997, J BONE JOINT SURG S3, V79, P318
   JACKSON RP, 1994, SPINE, V19, P1611, DOI 10.1097/00007632-199407001-00010
   Korovessis PG, 1998, SPINE, V23, P700, DOI 10.1097/00007632-199803150-00010
   LAGRONE MO, 1988, J BONE JOINT SURG AM, V70A, P569, DOI 10.2106/00004623-198870040-00014
   LAWLIS GF, 1989, SPINE, V14, P511, DOI 10.1097/00007632-198905000-00007
   Lazennec JY, 2000, EUR SPINE J, V9, P47, DOI 10.1007/s005860050008
   LIEBIG EM, 2000, ANN M INT SOC STUD L
   Moller H, 2000, SPINE, V25, P1711, DOI 10.1097/00007632-200007010-00016
   Moller H, 2000, SPINE, V25, P1716, DOI 10.1097/00007632-200007010-00017
   PETERSON MD, 1995, SPINE, V20, P1419, DOI 10.1097/00007632-199506000-00015
   STAGNARA P, 1982, SPINE, V7, P335, DOI 10.1097/00007632-198207000-00003
   TAN SB, 1994, SPINE, V19, P314, DOI 10.1097/00007632-199402000-00010
   TEMPLE HT, 1994, SPINE, V19, P537, DOI 10.1097/00007632-199403000-00008
   Thomsen K, 1997, SPINE, V22, P2813, DOI 10.1097/00007632-199712150-00004
   Troyanovich SJ, 1997, J SPINAL DISORD, V10, P380
   VOUTSINAS SA, 1986, CLIN ORTHOP RELAT R, P235
   WEINSTEIN JN, 1988, SPINE, V13, P1012, DOI 10.1097/00007632-198809000-00008
   ZDEBLICK TA, 1993, SPINE, V18, P983, DOI 10.1097/00007632-199306150-00006
   Zdeblick TA, 1995, SPINE, V20, pS124
NR 22
TC 15
Z9 16
U1 0
U2 0
PU LIPPINCOTT WILLIAMS & WILKINS
PI PHILADELPHIA
PA TWO COMMERCE SQ, 2001 MARKET ST, PHILADELPHIA, PA 19103 USA
SN 1536-0652
EI 1539-2465
J9 J SPINAL DISORD TECH
JI J. Spinal Disord. Tech.
PD JUN
PY 2002
VL 15
IS 3
BP 187
EP 192
DI 10.1097/00024720-200206000-00003
PG 6
WC Clinical Neurology; Orthopedics
WE Science Citation Index Expanded (SCI-EXPANDED)
SC Neurosciences & Neurology; Orthopedics
GA 577LQ
UT WOS:000177062700003
PM 12131417
DA 2022-11-02
ER

PT J
AU Hung, SF
   Liao, JC
   Tsai, TT
   Li, YD
   Chiu, PY
   Hsieh, MK
   Kao, FC
AF Hung, Shih-Feng
   Liao, Jen-Chung
   Tsai, Tsung-Ting
   Li, Yun-Da
   Chiu, Ping-Yeh
   Hsieh, Ming-Kai
   Kao, Fu-Cheng
TI Comparison of outcomes between indirect decompression of oblique lumbar
   interbody fusion and MIS-TLIF in one single-level lumbar spondylosis
SO SCIENTIFIC REPORTS
LA English
DT Article
ID CAGE
AB Minimal invasive spinal fusion has become popular in the last decade. Oblique lumbar interbody fusion (OLIF) is a relatively new surgical technique and could avoid back muscle stripping and posterior complex destruction as in minimally invasive transforaminal lumbar interbody fusion (MIS-TLIF). Between December 2016 and September 2018, patients with single level degenerative spondylosis were selected to enroll in this retrospective study. A total of 21 patients that underwent OLIF and 41 patients that received MIS-TLIF were enrolled. OLIF showed significantly less blood loss and shorter surgery time compared to MIS-TLIF (p<0.05). The improvement in segmental lordosis and coronal balance was significantly more in OLIF group than MIS-TLIF group (p<0.05). When comparing with MIS-TLIF, OLIF was significantly better in Oswestry Disability Index (ODI) and visual analogue scale for back pain improvement at post-operative 6 months (p<0.05). Both OLIF and MIS-TLIF are becoming mainstream procedures for lumbar degenerative-related disease, especially for spondylolisthesis. However, the indirect decompression of OLIF has shown to have less perioperative blood loss and shorter surgery time than that of MIS-TLIF. In addition, OLIF gives superior outcome in restoring segmental lordosis and coronal imbalance. While both OLIF and MIS-TLIF provide optimal clinical outcomes, upon comparison between the two techniques, the indirect decompression of OLIF seems to be a superior option in modern days.
C1 [Kao, Fu-Cheng] Natl Tsing Hua Univ, Dept Biomed Engn & Environm Sci, Hsinchu, Taiwan.
   [Hung, Shih-Feng; Liao, Jen-Chung; Tsai, Tsung-Ting; Li, Yun-Da; Chiu, Ping-Yeh; Hsieh, Ming-Kai; Kao, Fu-Cheng] Chang Gung Mem Hosp, Bone & Joint Res Ctr, Spine Sect, Dept Orthopaed Surg, 5 Fusing St, Taoyuan, Taiwan.
   [Hung, Shih-Feng; Liao, Jen-Chung; Tsai, Tsung-Ting; Li, Yun-Da; Chiu, Ping-Yeh; Hsieh, Ming-Kai; Kao, Fu-Cheng] Chang Gung Univ, Coll Med, 5 Fusing St, Taoyuan, Taiwan.
RP Kao, FC (通讯作者)，Natl Tsing Hua Univ, Dept Biomed Engn & Environm Sci, Hsinchu, Taiwan.; Kao, FC (通讯作者)，Chang Gung Mem Hosp, Bone & Joint Res Ctr, Spine Sect, Dept Orthopaed Surg, 5 Fusing St, Taoyuan, Taiwan.; Kao, FC (通讯作者)，Chang Gung Univ, Coll Med, 5 Fusing St, Taoyuan, Taiwan.
EM afogi73@gmail.com
OI Hsieh, Ming-kai/0000-0002-9154-8850; Kao, Fu-Cheng/0000-0001-5082-6650
FU Chang Gung Memorial Hospital [CMRPG3K0631]
FX This work is supported by Chang Gung Memorial Hospital (CMRPG3K0631).
CR BLUMENTHAL SL, 1988, SPINE, V13, P566, DOI 10.1097/00007632-198805000-00023
   Campbell PG, 2018, NEUROSURG FOCUS, V44, DOI 10.3171/2017.10.FOCUS17566
   Copay AG, 2016, QUAL LIFE RES, V25, P283, DOI 10.1007/s11136-015-1095-3
   Foley Kevin T, 2002, Clin Neurosurg, V49, P499
   Foley KT, 2003, SPINE, V28, pS26, DOI 10.1097/00007632-200308011-00006
   Fujibayashi S, 2015, SPINE, V40, pE175, DOI 10.1097/BRS.0000000000000703
   Glassman Steven, 2006, Spine J, V6, P21, DOI 10.1016/j.spinee.2005.09.004
   Godde S, 2003, SPINE, V28, P1693, DOI 10.1097/00007632-200308010-00012
   HARMS J, 1982, Z ORTHOP GRENZGEB, V120, P343, DOI 10.1055/s-2008-1051624
   Kim SB, 2009, CLIN ORTHOP SURG, V1, P207, DOI 10.4055/cios.2009.1.4.207
   Ko MJ, 2019, J KOREAN NEUROSURG S, V62, P432, DOI 10.3340/jkns.2018.0142
   Kwon BK, 2003, J SPINAL DISORD TECH, V16, P469, DOI 10.1097/00024720-200310000-00006
   Lee CK, 2010, J KOREAN NEUROSURG S, V48, P219, DOI 10.3340/jkns.2010.48.3.219
   Li JXJ, 2017, WORLD NEUROSURG, V98, P113, DOI 10.1016/j.wneu.2016.10.074
   Lin GX, 2018, WORLD NEUROSURG, V119, pE898, DOI 10.1016/j.wneu.2018.08.003
   Liu JP, 2020, WORLD NEUROSURG, V134, pE944, DOI 10.1016/j.wneu.2019.11.046
   Mehren C, 2016, EUR SPINE J, V25, pS471, DOI 10.1007/s00586-016-4465-9
   Mobbs Ralph J, 2015, J Spine Surg, V1, P2, DOI 10.3978/j.issn.2414-469X.2015.10.05
   Molinares DM, 2016, J NEUROSURG-SPINE, V24, P248, DOI 10.3171/2015.3.SPINE13976
   Moro T, 2003, SPINE, V28, P423, DOI 10.1097/00007632-200303010-00002
   Obeid I, 2019, EUR SPINE J, V28, P94, DOI 10.1007/s00586-018-5826-3
   Ohtori S, 2015, YONSEI MED J, V56, P1051, DOI 10.3349/ymj.2015.56.4.1051
   Parikh NP., 2019, J MINIM INVASIVE SPI, V4, P5, DOI [10.21182/jmisst.2019.00017, DOI 10.21182/JMISST.2019.00017]
   Park Y, 2007, SPINE, V32, P537, DOI 10.1097/01.brs.0000256473.49791.f4
   Patel RS, 2019, INDIAN J ORTHOP, V53, P502, DOI 10.4103/ortho.IJOrtho_655_17
   Sato J, 2017, EUR SPINE J, V26, P671, DOI 10.1007/s00586-015-4170-0
   Scheufler KM, 2007, NEUROSURGERY, V60, P203, DOI 10.1227/01.NEU.0000255388.03088.B7
   Schwender JD, 2005, J SPINAL DISORD TECH, V18, pS1, DOI 10.1097/01.bsd.0000132291.50455.d0
   Shimizu T, 2021, SPINE J, V21, P963, DOI 10.1016/j.spinee.2021.01.025
   Silvestre C, 2012, ASIAN SPINE J, V6, P89, DOI 10.4184/asj.2012.6.2.89
   Tatsumi R, 2015, EUR SPINE J, V24, pS372, DOI 10.1007/s00586-014-3708-x
   Tempel ZJ, 2014, NEUROSURG FOCUS, V36, DOI 10.3171/2014.3.FOCUS13368
   Ucar BY, 2019, ORTHOP RES REV, V11, P183, DOI 10.2147/ORR.S204297
   Vialle R, 2006, CLIN ORTHOP RELAT R, P175, DOI 10.1097/01.blo.0000203466.20314.2a
   Videbaek TS, 2011, SPINE, V36, P183, DOI [10.1097/BRS.0b013e3181cc8fce, 10.1097/BRS.0b013e3181cd9ee5]
   Wang K, 2019, BIOMED RES INT, V2019, DOI 10.1155/2019/5672162
   Wang Z, 2020, J ORTHOP SURG RES, V15, DOI 10.1186/s13018-020-01654-1
   Xie TH, 2020, WORLD NEUROSURG, V135, DOI 10.1016/j.wneu.2019.11.094
NR 38
TC 5
Z9 5
U1 2
U2 5
PU NATURE PORTFOLIO
PI BERLIN
PA HEIDELBERGER PLATZ 3, BERLIN, 14197, GERMANY
SN 2045-2322
J9 SCI REP-UK
JI Sci Rep
PD JUN 17
PY 2021
VL 11
IS 1
AR 12783
DI 10.1038/s41598-021-92330-9
PG 11
WC Multidisciplinary Sciences
WE Science Citation Index Expanded (SCI-EXPANDED)
SC Science & Technology - Other Topics
GA SX0PY
UT WOS:000664915500009
PM 34140626
OA gold, Green Published
DA 2022-11-02
ER

PT J
AU Martin, BI
   Mirza, SK
   Franklin, GM
   Lurie, JD
   MacKenzie, TA
   Deyo, RA
AF Martin, Brook I.
   Mirza, Sohail K.
   Franklin, Gary M.
   Lurie, Jon D.
   MacKenzie, Todd A.
   Deyo, Richard A.
TI Hospital and Surgeon Variation in Complications and Repeat Surgery
   Following Incident Lumbar Fusion for Common Degenerative Diagnoses
SO HEALTH SERVICES RESEARCH
LA English
DT Article
DE Lumbar; spine surgery; fusion; repeat surgery; safety; complications
ID STATE WORKERS-COMPENSATION; CHRONIC BACK-PAIN; SPINAL STENOSIS;
   REOPERATION RATES; OLDER-ADULTS; TRENDS; CARE; SPONDYLOLISTHESIS;
   IDENTIFICATION; ARTHRODESIS
AB Objective To identify factors that account for variation in complication rates across hospitals and surgeons performing lumbar spinal fusion surgery. Data Sources Discharge registry including all nonfederal hospitals in Washington State from 2004 to 2007. Study Design We identified adults (n = 6,091) undergoing an initial inpatient lumbar fusion for degenerative conditions. We identified whether each patient had a subsequent complication within 90 days. Logistic regression models with hospital and surgeon random effects were used to examine complications, controlling for patient characteristics and comorbidity. Principal Findings Complications within 90 days of a fusion occurred in 4.8 percent of patients, and 2.2 percent had a reoperation. Hospital effects accounted for 8.8 percent of the total variability, and surgeon effects account for 14.4 percent. Surgeon factors account for 54.5 percent of the variation in hospital reoperation rates, and 47.2 percent of the variation in hospital complication rates. The discretionary use of operative features, such as the inclusion of bone morphogenetic proteins, accounted for 30 and 50 percent of the variation in surgeons' reoperation and complication rates, respectively. Conclusions To improve the safety of lumbar spinal fusion surgery, quality improvement efforts that focus on surgeons' discretionary use of operative techniques may be more effective than those that target hospitals.
C1 [Martin, Brook I.; Lurie, Jon D.; MacKenzie, Todd A.] Dartmouth Hitchcock Med Ctr, Geisel Sch Med Dartmouth, Lebanon, NH 03756 USA.
   [Martin, Brook I.; Mirza, Sohail K.] Dartmouth Hitchcock Med Ctr, Dept Orthopaed, Lebanon, NH 03756 USA.
   [Franklin, Gary M.] Univ Washington, Dept Environm & Occupat Hlth Sci Neurol & Hlth Se, Sch Publ Hlth & Community Med, Seattle, WA 98195 USA.
   [Franklin, Gary M.] Washington State Dept Labor & Ind, Seattle, WA USA.
   [Deyo, Richard A.] Oregon Hlth & Sci Univ, Kaiser Ctr Hlth Res, Portland, OR 97201 USA.
RP Martin, BI (通讯作者)，Dartmouth Hitchcock Med Ctr, Geisel Sch Med Dartmouth, 1 Med Ctr Dr,HB 7541, Lebanon, NH 03756 USA.
EM Brook.I.Martin@Dartmouth.edu
RI Martin, Brook/L-4698-2019
FU NIH; AHRQ; National Bureau of Economic Research (NBER); CDC
   [5R21CE001850-02]; University of Washington's Technology Transfer
   Office; NATIONAL CENTER FOR INJURY PREVENTION AND CONTROL [R21CE001850]
   Funding Source: NIH RePORTER; NATIONAL INSTITUTE OF ARTHRITIS AND
   MUSCULOSKELETAL AND SKIN DISEASES [R01AR054912] Funding Source: NIH
   RePORTER
FX Dr. Martin receives partial salary support or consulting fees for work
   on several back pain-related research grants funded by the NIH, AHRQ,
   and the National Bureau of Economic Research (NBER). Within the past
   five years Dr. Martin received partial salary support through a gift to
   the University of Washington from Surgical Dynamics (now acquired by
   Stryker Corporation), a maker of surgical implants. Dr. Franklin is a
   principal investigator for CDC Grant 5R21CE001850-02 but does not
   receive any salary from this. Dr. Lurie receives salary support from
   Dartmouth Hitchcock Medical Center and Dartmouth College with grant
   funding from NIH and AHRQ. He has also served as a paid consultant to
   Blue Cross Blue Shield Corporation, the Foundation for Informed Medical
   Decision Making, Baxano Inc., FzioMed Inc., and New-Vert Ltd. Dr.
   MacKenzie has no disclosures. Dr. Deyo holds a professorship endowed by
   a gift to Oregon Health and Science University from Kaiser Permanente.
   He receives honoraria for serving on the Board of Directors for the
   non-profit Foundation for Informed Medical Decision Making. He also
   receives honoraria from UpToDate for authoring topics on low back pain.
   He receives honoraria from the Robert Wood Johnson Foundation for
   serving on a National Advisory Committee to a physician research
   training program. He is the principal investigator, co-investigator, or
   consultant for multiple grants from the NIH and AHRQ. No other
   disclosures. Dr. Mirza is the PI of an AHRQ research grant to examine
   the safety of spinal surgery. He receives royalties for a patented
   surgical drill, through the University of Washington's Technology
   Transfer Office. Within the past five years his research benefitted from
   support of a gift to the University of Washington from Surgical Dynamics
   (now acquired by Stryker Corporation), a maker of surgical implants.
CR Bederman SS, 2009, CAN J SURG, V52, P283
   BlueCross & BlueShield of North Carolina, 2010, LUMB SPIN FUS SURG N
   Campbell PG, 2011, J NEUROSURG-SPINE, V14, P16, DOI 10.3171/2010.9.SPINE10151
   Centers for Disease Control & Prevention, 2010, INT CLASS DIS 9 REV
   Cizik AM, 2012, J BONE JOINT SURG AM, V94A, P335, DOI 10.2106/JBJS.J.01084
   Deyo RA, 2012, SPINE, V37, P222, DOI 10.1097/BRS.0b013e31821bfa3a
   Deyo RA, 2011, J BONE JOINT SURG AM, V93A, P1979, DOI 10.2106/JBJS.J.01292
   Deyo RA, 2010, JAMA-J AM MED ASSOC, V303, P1259, DOI 10.1001/jama.2010.338
   Deyo RA, 2009, J AM BOARD FAM MED, V22, P62, DOI 10.3122/jabfm.2009.01.080102
   Farjoodi P, 2011, SPINE, V36, P2069, DOI 10.1097/BRS.0b013e318202ac56
   Fischgrund JS, 1997, SPINE, V22, P2807, DOI 10.1097/00007632-199712150-00003
   FRANKLIN GM, 1994, SPINE, V19, P1897, DOI 10.1097/00007632-199409000-00005
   French B, 2012, STAT MED, V31, P366, DOI 10.1002/sim.4410
   Fritzell P, 2002, SPINE, V27, P1131, DOI 10.1097/00007632-200206010-00002
   Harris I, 2005, JAMA-J AM MED ASSOC, V293, P1644, DOI 10.1001/jama.293.13.1644
   HERKOWITZ HN, 1991, J BONE JOINT SURG AM, V73A, P802, DOI 10.2106/00004623-199173060-00002
   Hosmer DW., 2000, APPL LOGISTIC REGRES, DOI [10.1002/0471722146, DOI 10.1002/0471722146]
   Jones HE, 2011, AM STAT, V65, P154, DOI 10.1198/tast.2011.10190
   Juratli SM, 2009, SPINE, V34, P740, DOI 10.1097/BRS.0b013e31819b2176
   Lawthers AG, 2000, MED CARE, V38, P785, DOI 10.1097/00005650-200008000-00003
   Maghout-Juratli S, 2006, SPINE, V31, P2715
   Malter AD, 1998, SPINE, V23, P814, DOI 10.1097/00007632-199804010-00015
   Martin BI, 2007, SPINE, V32, P382, DOI 10.1097/01.brs.0000254104.55716.46
   Martin BI, 2012, SPINE J, V12, P89, DOI 10.1016/j.spinee.2011.11.010
   Mirza SK, 2007, SPINE, V32, P816, DOI 10.1097/01.brs.0000259225.37454.38
   Mirza SK, 2011, SPINE J, V11, P495, DOI 10.1016/j.spinee.2011.05.009
   Quan HD, 2005, MED CARE, V43, P1130, DOI 10.1097/01.mlr.0000182534.19832.83
   Rabe-Hesketh Sophia, 2008, MULTILEVEL LONGITUDI
   Romano PS, 2009, HEALTH SERV RES, V44, P182, DOI 10.1111/j.1475-6773.2008.00905.x
   Silber JH, 2010, HEALTH SERV RES, V45, P1148, DOI 10.1111/j.1475-6773.2010.01130.x
   Washington State Department of Health Comprehensive Hospital Abstract Reporting System, 2011, HOSP PAT DAT SYST CO
   Washington State Health Care Authority. Health Technology Assessment Program, 2007, FIND COV LUMB FUS DI
   Weinstein JN, 2008, NEW ENGL J MED, V358, P794, DOI 10.1056/NEJMoa0707136
   Weinstein JN, 2006, JAMA-J AM MED ASSOC, V296, P2441, DOI 10.1001/jama.296.20.2441
   Wickizer TM, 2004, J OCCUP ENVIRON MED, V46, P198, DOI 10.1097/01.jom.0000120789.30463.d5
NR 35
TC 32
Z9 33
U1 0
U2 14
PU WILEY
PI HOBOKEN
PA 111 RIVER ST, HOBOKEN 07030-5774, NJ USA
SN 0017-9124
EI 1475-6773
J9 HEALTH SERV RES
JI Health Serv. Res.
PD FEB
PY 2013
VL 48
IS 1
BP 1
EP 25
DI 10.1111/j.1475-6773.2012.01434.x
PG 25
WC Health Care Sciences & Services; Health Policy & Services
WE Science Citation Index Expanded (SCI-EXPANDED); Social Science Citation Index (SSCI)
SC Health Care Sciences & Services
GA 066WT
UT WOS:000313253100002
PM 22716168
OA Green Accepted, Green Published
DA 2022-11-02
ER

PT J
AU Yu, SW
   Yen, CY
   Wu, CH
   Kao, FC
   Kao, YH
   Tu, YK
AF Yu, Shang-Won
   Yen, Cheng-Yo
   Wu, Chin-Hsien
   Kao, Feng-Chen
   Kao, Yu-Hsien
   Tu, Yuan-Kun
TI Radiographic and clinical results of posterior dynamic stabilization for
   the treatment of multisegment degenerative disc disease with a minimum
   follow-up of 3 years
SO ARCHIVES OF ORTHOPAEDIC AND TRAUMA SURGERY
LA English
DT Article
DE Dynamic stabilization; Dynesys; Lumbar spine; Posterior lumbar fusion;
   Multisegment disease
ID ADJACENT-SEGMENT DEGENERATION; LUMBAR SPINAL STENOSIS; SYSTEM; FUSION;
   NEUTRALIZATION; DECOMPRESSION; EXPERIENCE; SPONDYLOLISTHESIS;
   INSTRUMENTATION; SCREW
AB This study aims to compare radiographic and clinical outcomes of Dynesys and posterior lumbar interbody fusion (PLIF) for the treatment of multisegment disease.
   Thirty-five consecutive patients who received Dynesys implantation at three levels from L1 to S1 from November 2006 to July 2007 were studied. A retrospective analysis of the medical records of 25 patients with the same indications who received 3-level PLIF (L1-S1) was also conducted. Radiographic and clinical outcomes between the groups were compared. All patients included in the analysis completed 3-year follow-up. Dynesys stabilization resulted in higher preservation of motion at the operative levels, as well as total range of motion from L1 to S1. A decrease of anterior disc height was seen in the Dynesys group and an increase was seen in the PLIF group. An increase in posterior disc height was noted in both groups; however, was greater in the PLIF group at 3 years.
   The Dynesys group showed a greater improvement in Oswestry Disability Index and visual analogue scale back pain scores at 3 years postoperatively. There were no differences in complications between the two groups.
   In conclusion, Dynesys is an acceptable alternative to PLIF for the treatment of multisegment lumbar disease.
C1 [Yu, Shang-Won; Yen, Cheng-Yo; Wu, Chin-Hsien; Kao, Feng-Chen; Kao, Yu-Hsien; Tu, Yuan-Kun] I Shou Univ, E Da Hosp, Dept Orthoped Surg, Yan Chau Shiang 824, Kaohsiung Count, Taiwan.
RP Yu, SW (通讯作者)，I Shou Univ, E Da Hosp, Dept Orthoped Surg, 1 E Da Rd, Yan Chau Shiang 824, Kaohsiung Count, Taiwan.
EM shangwonyu@126.com
CR Beastall J, 2007, SPINE, V32, P685, DOI 10.1097/01.brs.0000257578.44134.fb
   Bordes-Monmeneu M, 2005, NEUROCIRUGIA, V16, P499
   Cheng BC, 2007, SPINE, V32, P2551, DOI 10.1097/BRS.0b013e318158cdbe
   Chou WY, 2002, ARCH ORTHOP TRAUM SU, V122, P39, DOI 10.1007/s004020100314
   Dakhil-Jerew F, 2009, EUR SPINE J, V18, P1486, DOI 10.1007/s00586-009-1071-0
   Delank KS, 2010, ARCH ORTHOP TRAUM SU, V130, P285, DOI 10.1007/s00402-009-1002-x
   Dynesys&REG;Dynamic Stabilization System, DYN DYN STAB SYST DY
   Grob D, 2005, SPINE, V30, P324, DOI 10.1097/01.brs.0000152584.46266.25
   Kim CH, 2011, J SPINAL DISORD TECH, V24, P60, DOI 10.1097/BSD.0b013e3181d4eb44
   Klockner C, 2011, ORTHOPADE, V40, P156, DOI 10.1007/s00132-010-1715-0
   Ko CC, 2010, NEUROSURG FOCUS, V28, DOI 10.3171/2010.3.FOCUS1052
   Kumar A, 2008, SPINE, V33, P2909, DOI 10.1097/BRS.0b013e31818bdca7
   Kumar MN, 2001, EUR SPINE J, V10, P314, DOI 10.1007/s005860000239
   Lee SE, 2008, J KOREAN NEUROSURG S, V43, P221, DOI 10.3340/jkns.2008.43.5.221
   Liu CL, 2010, J SPINAL DISORD TECH, V23, P410, DOI 10.1097/BSD.0b013e3181b63d89
   Miyakoshi N, 2000, SPINE, V25, P1837, DOI 10.1097/00007632-200007150-00016
   Niosi CA, 2006, EUR SPINE J, V15, P913, DOI 10.1007/s00586-005-0948-9
   Nockels RP, 2005, SPINE, V30, pS68, DOI 10.1097/01.brs.0000174531.19982.99
   Okuda S, 2004, SPINE, V29, P1535, DOI 10.1097/01.BRS.0000131417.93637.9D
   Putzier M, 2005, SPINE, V30, pE109, DOI 10.1097/01.brs.0000154630.79887.ef
   Rahm MD, 1996, J SPINAL DISORD, V9, P392
   Resnick DK, 2005, J NEUROSURG-SPINE, V2, P658, DOI 10.3171/spi.2005.2.6.0658
   Schaeren S, 2008, SPINE, V33, pE636, DOI 10.1097/BRS.0b013e31817d2435
   Schmoelz W, 2003, J SPINAL DISORD TECH, V16, P418, DOI 10.1097/00024720-200308000-00015
   Schnake KJ, 2006, SPINE, V31, P442, DOI 10.1097/01.brs.0000200092.49001.6e
   Schwarzenbach O, 2005, ORTHOP CLIN N AM, V36, P363, DOI 10.1016/j.ocl.2005.03.001
   Stoll TM, 2002, EUR SPINE J, V11, pS170, DOI 10.1007/s00586-002-0438-2
   Vaga S, 2009, EUR SPINE J, V18, pS40, DOI 10.1007/s00586-009-0996-7
   Welch William C, 2007, Neurosurg Focus, V22, pE8
   Wurgler-Hauri CC, 2008, SPINE, V33, pE66, DOI 10.1097/BRS.0b013e31816245c0
NR 30
TC 31
Z9 44
U1 0
U2 14
PU SPRINGER
PI NEW YORK
PA 233 SPRING ST, NEW YORK, NY 10013 USA
SN 0936-8051
EI 1434-3916
J9 ARCH ORTHOP TRAUM SU
JI Arch. Orthop. Trauma Surg.
PD MAY
PY 2012
VL 132
IS 5
BP 583
EP 589
DI 10.1007/s00402-012-1460-4
PG 7
WC Orthopedics; Surgery
WE Science Citation Index Expanded (SCI-EXPANDED)
SC Orthopedics; Surgery
GA 933ZO
UT WOS:000303407300002
PM 22262469
DA 2022-11-02
ER

PT J
AU Tanaka, S
   Wada, K
   Kumagai, G
   Asari, T
   Aburakawa, S
   Yamasaki, Y
   Yokoyama, T
   Takeuchi, K
   Ishibashi, Y
AF Tanaka, Sunao
   Wada, Kanichiro
   Kumagai, Gentaro
   Asari, Toru
   Aburakawa, Shuichi
   Yamasaki, Yoshihito
   Yokoyama, Toru
   Takeuchi, Kazunari
   Ishibashi, Yasuyuki
TI Comparison of Short-Term Clinical Results and Radiologic Changes Between
   Two Different Minimally Invasive Decompressive Surgical Methods for
   Lumbar Canal Stenosis Lumbar Spinous Process Splitting Laminectomy and
   Trans-Interspinous Lumbar Decompression
SO SPINE
LA English
DT Article
DE Japanese Orthopaedic Association (JOA) score; Japanese Orthopaedic
   Association Back Pain Evaluation Questionnaire (JOABPEQ); lumbar spinal
   stenosis; lumbar spinous process-splitting laminectomy; minimally
   invasive decompression surgery; propensity score matching;
   transinterspinous lumbar decompression
ID PAIN EVALUATION QUESTIONNAIRE; PRESERVING INTERLAMINAR DECOMPRESSION;
   SPINAL STENOSIS; DEGENERATIVE SPONDYLOLISTHESIS; PREOPERATIVE
   RETROLISTHESIS; RISK-FACTOR; BACK
AB Study Design. A multicenter, retrospective study.
   Objective. To clarify the clinical and radiological effects of removing interspinous contextures in lumbar decompression surgery for patients with lumbar spinal stenosis.
   Summary of Background Data. There have seldom been reports that have compared both clinical results and radiological changes among minimally invasive decompression methods.
   Methods. Consecutive 52 patients underwent lumbar spinous process- splitting laminectomy (LSPSL), following which 50 patients underwent trans-interspinous lumbar decompression (TISLD). All patients presented with cauda equina type of lumbar spinal stenosis and underwent a minimum 1-year follow-up. The Japanese Orthopaedic Association (JOA) score and Japanese Orthopaedic Association Back Pain Evaluation Questionnaire (JOABPEQ) score were evaluated to determine the extent of daily living activities. Propensity score (PS)-matched analysis was used to match patients' age and preoperative JOA scores between the two groups. Lumbar lordosis (LL), disc height (DH), segmental range of motion (ROM), and vertebral anterior translation were measured by functional lumbar lateral x-ray, and changes between preoperative and 1-year postoperative values were evaluated.
   Results. Twenty-nine pairs of patients were selected by PSmatching. Mean JOA scores increased from 14.4 to 23.5 (mean recovery rate was 62.3%) in the LSPSL group and from 14.0 to 23.2 (61.3%) in the TISLD group at preoperative and 1-year follow-up, respectively. There were no significant differences in clinical results and changes in LL, ROM, and vertebral anterior translation in each group. The DH at L4/5 level at 1-year after surgery revealed significant decrease in the TISLD group compared with the LSPSL group. There was a correlation between preoperative DH and DH decrease in the LSPSL group, but not in TISLD group.
   Conclusion. Removal of interspinous contextures did not influence clinical outcomes at 1 year after surgery, but it may be likely to cause disc height loss when it applied at the L4/5 level.
C1 [Tanaka, Sunao; Wada, Kanichiro; Kumagai, Gentaro; Asari, Toru; Ishibashi, Yasuyuki] Hirosaki Univ, Dept Orthopaed Surg, Grad Sch Med, 5 Zaifucho, Hirosaki, Aomori 0368562, Japan.
   [Aburakawa, Shuichi] Aomori Rosai Hosp, Dept Orthopaed Surg, Aomori, Japan.
   [Yamasaki, Yoshihito] Aomori City Hosp, Dept Orthopaed Surg, Aomori, Japan.
   [Yokoyama, Toru; Takeuchi, Kazunari] Odate Municipal Gen Hosp, Dept Orthopaed Surg, Odate, Japan.
RP Tanaka, S (通讯作者)，Hirosaki Univ, Dept Orthopaed Surg, Grad Sch Med, 5 Zaifucho, Hirosaki, Aomori 0368562, Japan.
EM tanakas@hirosaki-u.ac.jp
CR Alvarez JA, 1998, AM FAM PHYSICIAN, V57, P1825
   Arbuthnot Lane W, 1893, LANCET, V141, P991
   Arshad R, 2019, J BIOMECH, V82, P1, DOI 10.1016/j.jbiomech.2018.11.022
   Bach K, 2018, WORLD NEUROSURG, VS1878, P32836
   Chen IR, 2009, SPINE, V34, P1402, DOI 10.1097/BRS.0b013e31817b8fbd
   Fujimori T, 2019, SPINE J, V19, P95, DOI 10.1016/j.spinee.2018.05.013
   Fukui M, 2008, J ORTHOP SCI, V13, P173, DOI 10.1007/s00776-008-1213-y
   Fukui M, 2007, J ORTHOP SCI, V12, P526, DOI 10.1007/s00776-007-1168-4
   Fukui M, 2007, J ORTHOP SCI, V12, P443, DOI 10.1007/s00776-007-1162-x
   Fukushima M, 2017, J ORTHOP SCI, V22, P411, DOI 10.1016/j.jos.2017.01.021
   Hatta Y, 2019, SPINE SURG RELAT RES, V3, P54, DOI 10.22603/ssrr.2017-0097
   Hatta Y, 2009, SPINE, V34, pE276, DOI 10.1097/BRS.0b013e318195d943
   Ikegami D, 2017, SPINE J, V17, P1066, DOI 10.1016/j.spinee.2017.03.006
   Inacio MCS, 2015, CLIN ORTHOP RELAT R, V473, P2722, DOI 10.1007/s11999-015-4239-4
   Izumida S, 1986, J JPN ORTHOP ASS, V60, P391
   Kalichman L, 2009, SPINE J, V9, P545, DOI 10.1016/j.spinee.2009.03.005
   Konno S, 2007, BMC MUSCULOSKEL DIS, V8, DOI 10.1186/1471-2474-8-102
   Kuroki Hiroshi, 2002, J Orthop Sci, V7, P317, DOI 10.1007/s007760200054
   Matsunaga S, 2000, J NEUROSURG, V93, P194, DOI 10.3171/spi.2000.93.2.0194
   Miyamoto H, 2008, J SPINAL DISORD TECH, V21, P563, DOI 10.1097/BSD.0b013e31815d896c
   Mobbs RJ, 2014, J NEUROSURG-SPINE, V21, P179, DOI 10.3171/2014.4.SPINE13420
   Numasawa T, 2010, RINSHO SEIKEIGEKA, V45, P1019
   Ogura Y, 2019, J CLIN NEUROSCI, V69, P93, DOI 10.1016/j.jocn.2019.08.025
   Overdevest GM, 2015, COCHRANE DB SYST REV, DOI 10.1002/14651858.CD010036.pub2
   Pearson A, 2011, SPINE, V36, P219, DOI 10.1097/BRS.0b013e3181d77c21
   Pearson AM, 2011, SPINE, V36, P572, DOI 10.1097/BRS.0b013e3181e11c13
   Ramhmdani S, 2018, WORLD NEUROSURG, V113, pE383, DOI 10.1016/j.wneu.2018.02.039
   SIHVONEN T, 1993, SPINE, V18, P575, DOI 10.1097/00007632-199304000-00009
   Soliman MAR, 2019, NEUROSURG FOCUS, V46, DOI 10.3171/2019.2.FOCUS18725
   Takenaka S, 2016, J NEUROSURG-SPINE, V24, P592, DOI 10.3171/2015.6.SPINE15288
   Uehara M, 2014, ASIAN SPINE J, V8, P768, DOI 10.4184/asj.2014.8.6.768
   Watanabe K, 2005, J NEUROSURG-SPINE, V3, P405, DOI 10.3171/spi.2005.3.5.0405
   Watanabe K, 2011, J NEUROSURG-SPINE, V14, P51, DOI 10.3171/2010.9.SPINE09933
   Zucherman JF, 2004, EUR SPINE J, V13, P22, DOI 10.1007/s00586-003-0581-4
NR 34
TC 0
Z9 0
U1 0
U2 0
PU LIPPINCOTT WILLIAMS & WILKINS
PI PHILADELPHIA
PA TWO COMMERCE SQ, 2001 MARKET ST, PHILADELPHIA, PA 19103 USA
SN 0362-2436
EI 1528-1159
J9 SPINE
JI SPINE
PD NOV 1
PY 2021
VL 46
IS 21
BP E1136
EP E1145
DI 10.1097/BRS.0000000000004052
PG 10
WC Clinical Neurology; Orthopedics
WE Science Citation Index Expanded (SCI-EXPANDED)
SC Neurosciences & Neurology; Orthopedics
GA ZB5YP
UT WOS:000756917700003
PM 33813582
DA 2022-11-02
ER

PT J
AU Bai, B
   Li, YX
AF Bai, Bin
   Li, Yuxin
TI Analysis of surgeries for Degenerative lumbar stenosis in elderly
   patients
SO PAKISTAN JOURNAL OF MEDICAL SCIENCES
LA English
DT Article
DE Degenerative lumbar stenosis; elderly patients; Surgery; Japanese
   Orthopedics Association score (JOA); Oswestry disability index (ODI)
ID SPINAL STENOSIS; FUSION; SPONDYLOLISTHESIS; INSTRUMENTATION;
   DECOMPRESSION
AB Objective: To analyze the effect of decompression alone and combined decompression, fusion and internal fixation procedure for degenerative lumbar stenosis in elderly patients.
   Methods: We reviewed 168 lumbar stenosis patients treated using decompression alone or with combined procedures in the department of orthopaedics of Tianjin 4th Centre Hospital from October 2010 to January 2014. The clinical data including age, gender, procedure type, operation time, follow-up period, blood loss, preoperative and postoperative JOA and ODI scores were recorded. The patients were divided into decompression alone group and combined surgeries group according to the procedure type.
   Results: The combined surgeries group presented with larger blood loss (p<0.05) and more operation time (p<0.05), compared with the group of decompression alone. The preoperative and postoperative JOA scores were significantly higher (p<0.05), and the ODI scores significantly lower in the decompression alone group (P<0.05), but at the final follow-up, there were no significant difference between the two groups (p>0.05). The complication rate was lower in the group of decompression alone, but there was no significant difference between the two groups (p>0.05).
   Conclusion: Both the decompression alone and combined surgeries can result in a satisfactory effects in elderly patients with degenerative lumbar spinal stenosis, but the combined surgeries presented with a relatively higher complication rate.
C1 [Bai, Bin] Tianjin 4th Ctr Hosp, Dept Orthopaed, Tianjin 300140, Peoples R China.
   [Li, Yuxin] Tianjin 4th Ctr Hosp, Dept Nursing, Tianjin 300140, Peoples R China.
RP Bai, B (通讯作者)，1 Zhongshan Rd, Tianjin 300140, Peoples R China.
EM binmedicine@163.com
RI Li, yuxin/GSD-1668-2022
CR Atlas SJ, 2005, SPINE, V30, P936, DOI 10.1097/01.brs.0000158953.57966.c0
   BRIDWELL KH, 1993, J SPINAL DISORD, V6, P461, DOI 10.1097/00002517-199306060-00001
   Burgstaller JM, 2015, BMC MUSCULOSKEL DIS, V16, DOI 10.1186/s12891-015-0548-8
   Fischgrund JS, 1997, SPINE, V22, P2807, DOI 10.1097/00007632-199712150-00003
   Hansraj KK, 2001, CLIN ORTHOP RELAT R, P18
   He Qing, 2011, Zhongguo Jiaoxing Waike Zazhi / Orthopedic Journal of China, V19, P529
   Hioki A, 2011, YONSEI MED J, V52, P314, DOI 10.3349/ymj.2011.52.2.314
   Hsieh PC, 2013, WORLD NEUROSURG, V80, P74, DOI 10.1016/j.wneu.2012.05.005
   Li YJ, 2011, NAN FANG YI KE DA XU, V31, P190
   Machado GC, 2015, PLOS ONE, V10, DOI 10.1371/journal.pone.0122800
   Postacchini R, 2011, SPINE J, V11, P933, DOI 10.1016/j.spinee.2011.08.419
   Resnick DK, 2005, J NEUROSURG-SPINE, V2, P679, DOI 10.3171/spi.2005.2.6.0679
   [Shang Yong 尚永], 2015, [Journal of Acupuncture and Tuina Science, 针灸推拿医学], V13, P93
   Zhang L, 2015, J KOREAN NEUROSURG S, V58, P65, DOI 10.3340/jkns.2015.58.1.65
   Zhang YJ, 2015, COMPLEMENT THER MED, V23, P1, DOI 10.1016/j.ctim.2014.12.005
NR 15
TC 1
Z9 1
U1 0
U2 1
PU PROFESSIONAL MEDICAL PUBLICATIONS
PI SADDAR
PA PANORAMA CENTRE, RM 522, 5TH FLOOR, BLDG 2, RAJA GHAZANFAR ALI RD, PO
   BOX 8766, SADDAR, KARACHI 00000, PAKISTAN
SN 1682-024X
J9 PAK J MED SCI
JI Pak. J. Med. Sci.
PD JAN-FEB
PY 2016
VL 32
IS 1
BP 134
EP 137
PG 4
WC Medicine, General & Internal
WE Science Citation Index Expanded (SCI-EXPANDED)
SC General & Internal Medicine
GA DC6GN
UT WOS:000369318000029
PM 27022361
OA Green Submitted, Green Published, hybrid
DA 2022-11-02
ER

PT J
AU Delawi, D
   Jacobs, W
   van Susante, JLC
   Rillardon, L
   Prestamburgo, D
   Specchia, N
   Gay, E
   Verschoor, N
   Garcia-Fernandez, C
   Guerado, E
   van Ufford, HQ
   Kruyt, MC
   Dhert, WJA
   Oner, FC
AF Delawi, Diyar
   Jacobs, Wilco
   van Susante, Job L. C.
   Rillardon, Ludovic
   Prestamburgo, Domenico
   Specchia, Nicola
   Gay, Emmanuel
   Verschoor, Nico
   Garcia-Fernandez, Carlos
   Guerado, Enrique
   van Ufford, Henriette Quarles
   Kruyt, Moyo C.
   Dhert, Wouter J. A.
   Oner, F. Cumhur
TI OP-1 Compared with Iliac Crest Autograft in Instrumented Posterolateral
   Fusion A Randomized, Multicenter Non-Inferiority Trial
SO JOURNAL OF BONE AND JOINT SURGERY-AMERICAN VOLUME
LA English
DT Article
ID BONE-MORPHOGENETIC PROTEINS; DONOR SITE PAIN; OFF-LABEL USE; OSTEOGENIC
   PROTEIN-1; LUMBAR FUSION; SPINAL-FUSION; GRAFT; SAFETY;
   SPONDYLOLISTHESIS; COMPLICATIONS
AB Background: Spinal fusion with the use of autograft is a commonly performed procedure. However, harvesting of bone from the iliac crest is associated with complications. Bone morphogenetic proteins (BMPs) are extensively used as alternatives, often without sufficient evidence of safety and efficacy. The purpose of this study was to investigate non-inferiority of osteogenic protein-1 (OP-1, also known as BMP-7) in comparison with iliac crest bone graft in posterolateral fusions.
   Methods: This study was a randomized, controlled multicenter trial. Patients who underwent a single-level instrumented posterolateral fusion of the lumbar spine for degenerative or isthmic spondylolisthesis with symptoms of neurological compression were randomized to receive OP-1 combined with local bone (OP-1 group) or autologous bone graft from the iliac crest combined with local bone (autograft group). The primary outcome was overall success, defined as a combination of clinical success and evidence of fusion on computed tomography (CT) scans, at one year postoperatively.
   Results: One hundred and nineteen patients were included in the study, and analysis of the overall outcome was performed for 113. Non-inferiority of OP-1 compared with iliac crest autograft was not found at one year, with a success rate of 40% in the OP-1 group versus 54% in the autograft group (risk difference = -13.3%, 90% confidence interval [CI] = -28.6% to +2.10%). This was due to the lower rate of fusion (the primary aim of OP-1 application) seen on the CT scans in the OP-1 group (54% versus 74% in the autograft group, p = 0.03). There were no adverse events that could be directly related to the use of OP-1.
   Conclusions: OP-1 with a collagen carrier was not as effective as autologous iliac crest bone for achieving fusion and cannot be recommended in instrumented posterolateral lumbar fusion procedures.
C1 [Delawi, Diyar; Kruyt, Moyo C.; Dhert, Wouter J. A.; Oner, F. Cumhur] Univ Med Ctr Utrecht, Dept Orthopaed, Utrecht, Netherlands.
   [Jacobs, Wilco] Leiden Univ, Med Ctr, Dept Neurosurg, Leiden, Netherlands.
   [van Susante, Job L. C.] Rijnstate, Dept Orthopaed, Arnhem, Netherlands.
   [Rillardon, Ludovic] Hop Beaujon, Dept Orthopaed, Clichy, France.
   [Prestamburgo, Domenico] Osped Circolo Varese, Dept Orthopaed & Traumatol, Varese, Italy.
   [Specchia, Nicola] Univ Politecn Marche, Dept Orthopaed, Ancona, Italy.
   [Gay, Emmanuel] Hop La Tronche, Dept Neurosurg, Grenoble, France.
   [Verschoor, Nico] Jeroen Bosch Ziekenhuis, Dept Orthopaed, Den Bosch, Netherlands.
   [Garcia-Fernandez, Carlos] Hosp Clin San Carlos, Dept Orthopaed Surg & Traumatol, Madrid, Spain.
   [Guerado, Enrique] Hosp Costa Sol, Dept Orthopaed Surg & Traumatol, Marbella, Spain.
   [van Ufford, Henriette Quarles] Haaglanden Med Ctr, Dept Radiol, The Hague, Netherlands.
RP Oner, FC (通讯作者)，Univ Med Ctr Utrecht, Dept Orthopaed, Utrecht, Netherlands.
EM f.c.oner@umcutrecht.nl
RI van Susante, Job/ABC-8091-2020
OI SPECCHIA, Nicola/0000-0001-8710-378X; Garcia-Fernandez,
   Carlos/0000-0002-9329-3820; Dhert, Wouter/0000-0001-9150-6143; Guerado,
   Enrique/0000-0002-8711-5307
CR AN HS, 1995, J SPINAL DISORD, V8, P131
   [Anonymous], 2002, GUIDELINE GOOD CLIN
   Arrington ED, 1996, CLIN ORTHOP RELAT R, P300, DOI 10.1097/00003086-199608000-00037
   Branch CL, 2011, SPINE J, V11, P469, DOI 10.1016/j.spinee.2011.04.005
   Cahill KS, 2009, JAMA-J AM MED ASSOC, V302, P58, DOI 10.1001/jama.2009.956
   Carragee EJ, 2011, SPINE J, V11, P471, DOI 10.1016/j.spinee.2011.04.023
   Carragee EJ, 2011, SPINE J, V11, P463, DOI 10.1016/j.spinee.2011.06.001
   Carragee EJ, 2009, SPINE J, V9, P873, DOI 10.1016/j.spinee.2009.09.001
   Christensen FB, 2001, SPINE, V26, P538, DOI 10.1097/00007632-200103010-00018
   Delawi D, 2010, SPINE, V35, P1185, DOI 10.1097/BRS.0b013e3181d3cf28
   Delawi D, 2007, SPINE, V32, P1865, DOI 10.1097/BRS.0b013e318107674e
   Deyo RA, 2004, NEW ENGL J MED, V350, P722, DOI 10.1056/NEJMsb031771
   Fairbank J C, 1980, Physiotherapy, V66, P271
   FDA, 2004, HDE APPR LETT OP 1 P
   FDA, 2002, APPR LETT BMP 2
   FERNYHOUGH JC, 1992, SPINE, V17, P1474, DOI 10.1097/00007632-199212000-00006
   Fischgrund JS, 2004, SPINE, V29, P173, DOI 10.1097/01.BRS.0000111142.76601.1A
   Grauer JN, 2004, SPINE, V29, P1405, DOI 10.1097/01.BRS.0000129028.25671.96
   Greenough CG, 1998, SPINE, V23, P479, DOI 10.1097/00007632-199802150-00015
   Inage K, 2011, SPINE, V36, P1392, DOI 10.1097/BRS.0b013e3181f40e69
   Johnsson R, 2002, SPINE, V27, P2654, DOI 10.1097/00007632-200212010-00004
   Kanayama M, 2006, SPINE, V31, P1067, DOI 10.1097/01.brs.0000216444.01888.21
   Meyerding H.W., 1932, SURG GYNECOLOGY OBST, V54, P371
   Mirza SK, 2011, SPINE J, V11, P495, DOI 10.1016/j.spinee.2011.05.009
   Mitka M, 2011, JAMA-J AM MED ASSOC, V306, P1311, DOI 10.1001/jama.2011.1371
   Ong KL, 2010, SPINE, V35, P1794, DOI 10.1097/BRS.0b013e3181ecf6e4
   Patel TC, 2001, SPINE, V26, P1656
   Sengupta DK, 2006, SPINE, V31, P985, DOI 10.1097/01.brs.0000215048.51237.3c
   Spengler DM, 2011, SPINE J, V11, P492, DOI 10.1016/j.spinee.2011.05.001
   Thalgott JS, 1997, J SPINAL DISORD, V10, P204
   Thomsen K, 1997, SPINE, V22, P2813, DOI 10.1097/00007632-199712150-00004
   URIST MR, 1965, SCIENCE, V150, P893, DOI 10.1126/science.150.3698.893
   Vaccaro AR, 2008, SPINE, V33, P2850, DOI 10.1097/BRS.0b013e31818a314d
   Younger E M, 1989, J Orthop Trauma, V3, P192, DOI 10.1097/00005131-198909000-00002
NR 34
TC 26
Z9 28
U1 0
U2 8
PU LIPPINCOTT WILLIAMS & WILKINS
PI PHILADELPHIA
PA TWO COMMERCE SQ, 2001 MARKET ST, PHILADELPHIA, PA 19103 USA
SN 0021-9355
EI 1535-1386
J9 J BONE JOINT SURG AM
JI J. Bone Joint Surg.-Am. Vol.
PD MAR 16
PY 2016
VL 98
IS 6
BP 441
EP 448
DI 10.2106/JBJS.O.00209
PG 8
WC Orthopedics; Surgery
WE Science Citation Index Expanded (SCI-EXPANDED)
SC Orthopedics; Surgery
GA DP6SS
UT WOS:000378629700005
PM 26984911
OA Green Submitted
DA 2022-11-02
ER

PT J
AU Li, TF
   Shi, L
   Luo, YB
   Chen, DY
   Chen, Y
AF Li, Tiefeng
   Shi, Lei
   Luo, Yibin
   Chen, Deyu
   Chen, Yu
TI One-Level or Multilevel Interbody Fusion for Multilevel Lumbar
   Degenerative Diseases: A Prospective Randomized Control Study with a
   4-Year Follow-Up
SO WORLD NEUROSURGERY
LA English
DT Article
DE Lumbar degenerative disease; Multilevel; Posterior lumbar interbody
   fusion; Posterolateral fusion
ID POSTEROLATERAL FUSION; SAGITTAL BALANCE; SPINAL STENOSIS;
   SPONDYLOLISTHESIS; OUTCOMES; SURGERY
AB BACKGROUND: The treatment of multilevel lumbar degenerative disease (LDD) is complicated and challenging, and the optimal surgical strategy remains controversial.
   OBJECTIVE: To compare the differences in clinical and radiologic outcomes and in complications after 1-level interbody fusion versus multilevel interbody fusion for the treatment of multilevel LDD.
   METHODS: A total of 100 patients with multilevel LDD were randomized in a 1: 1 ratio into the 1-level interbody fusion group or the multilevel interbody fusion group. Clinical and radiologic results and major complications in the 2 groups were analyzed. Clinical outcomes were assessed using the Visual Analog Scale for radicular and back pain, the Oswestry Disability Index, and the short-form 36 physical score. Clinical status was assessed by the Whitecloud classification. Radiologic evaluation included assessment of lumbar lordosis, pelvic incidence, and sacral slope.
   RESULTS: There were no significant differences in clinical and radiologic results between the 2 groups. Procedure duration and intraoperative blood loss were significantly greater in the multilevel interbody fusion group than in the 1-level interbody fusion group; the multilevel interbody fusion group also had greater incidences of temporary nerve root palsy, wound infection, and adjacent segment disease.
   CONCLUSION: A hybrid technique including 1-level interbody fusion and multilevel posterolateral fusion is recommended for patients with multilevel LDD.
C1 [Li, Tiefeng; Shi, Lei; Luo, Yibin; Chen, Deyu; Chen, Yu] Second Mil Med Univ, Changzheng Hosp, Dept Spine Surg, Shanghai, Peoples R China.
RP Chen, Y (通讯作者)，Second Mil Med Univ, Changzheng Hosp, Dept Spine Surg, Shanghai, Peoples R China.
EM chenspine@126.com
CR Aygun H, 2014, ASIAN SPINE J, V8, P571, DOI 10.4184/asj.2014.8.5.571
   Bydon M, 2015, SPINE J, V15, P492, DOI 10.1016/j.spinee.2014.10.007
   Choudhri TF, 2014, J NEUROSURG-SPINE, V21, P23, DOI 10.3171/2014.4.SPINE14267
   CLEVELAND M, 1948, J BONE JOINT SURG AM, V30-A, P302, DOI 10.2106/00004623-194830020-00005
   Epstein Nancy Ellen, 2016, Surg Neurol Int, V7, pS331, DOI 10.4103/2152-7806.182545
   Farrokhi MR, 2016, CLIN NEUROL NEUROSUR, V151, P136, DOI 10.1016/j.clineuro.2016.10.020
   Feng Y, 2015, SPINE J, V15, P1527, DOI 10.1016/j.spinee.2015.02.036
   Gioia G, 2011, EUR SPINE J, V20, P3, DOI 10.1007/s00586-011-1746-1
   Knaub Mark A, 2005, Instr Course Lect, V54, P313
   Lee GW, 2014, SPINE, V39, pE1475, DOI 10.1097/BRS.0000000000000596
   Lee JC, 2014, SPINE, V39, pE339, DOI 10.1097/BRS.0000000000000164
   Lee JK, 2015, BMC MUSCULOSKEL DIS, V16, DOI 10.1186/s12891-015-0836-3
   Lee SE, 2015, INT J SPINE SURG, V9, DOI 10.14444/2045
   Lu K, 2015, J NEUROSURG-SPINE, V23, P190, DOI 10.3171/2014.12.SPINE14666
   Macki M, 2015, CLIN NEUROL NEUROSUR, V138, P117, DOI 10.1016/j.clineuro.2015.08.014
   Omidi-Kashani F, 2014, ASIAN SPINE J, V8, P521, DOI 10.4184/asj.2014.8.4.521
   Park DK, 2010, SPINE, V35, P439, DOI 10.1097/BRS.0b013e3181bdafb9
   Suratwala SJ, 2009, SPINE, V34, pE351, DOI 10.1097/BRS.0b013e31819b33f8
   Wang T, 2017, MEDICINE, V96, DOI [10.1097/MD.0000000000006042, 10.1097/md.0000000000006042]
   Wu YG, 2011, J CLIN NEUROSCI, V18, P780, DOI 10.1016/j.jocn.2010.10.012
   Zhou ZJ, 2011, J NEUROSURG-SPINE, V15, P295, DOI 10.3171/2011.4.SPINE10330
NR 21
TC 7
Z9 8
U1 0
U2 2
PU ELSEVIER SCIENCE INC
PI NEW YORK
PA STE 800, 230 PARK AVE, NEW YORK, NY 10169 USA
SN 1878-8750
EI 1878-8769
J9 WORLD NEUROSURG
JI World Neurosurg.
PD FEB
PY 2018
VL 110
BP E815
EP E822
DI 10.1016/j.wneu.2017.11.109
PG 8
WC Clinical Neurology; Surgery
WE Science Citation Index Expanded (SCI-EXPANDED)
SC Neurosciences & Neurology; Surgery
GA FX1ZT
UT WOS:000425856900105
PM 29191543
DA 2022-11-02
ER

PT J
AU Hosoe, H
   Ohmori, K
AF Hosoe, H.
   Ohmori, K.
TI Degenerative lumbosacral spondylolisthesis - Possible factors which
   predispose the fifth lumbar vertebra to slip
SO JOURNAL OF BONE AND JOINT SURGERY-BRITISH VOLUME
LA English
DT Article
ID CLASSIFICATION; ETIOLOGY; SPINE
AB We have analysed a number of radiological measurements in an attempt to clarify the predisposing factors for degenerative spondylolisthesis of the lumbosacral junction. We identified 57 patients with a slip and a control group of 293 patients without any radiological abnormality apart from age-related changes. The relative thickness of the L5 transverse process, the sacral table angle and the height of the iliac crest were measured and evaluated. The difference in these measurements between men and women was analysed in the control group.
   We found that the transverse process of L5 was extremely slender, the sacral table more inclined, and the L5 vertebra was less deeply placed in the pelvis in patients with a slip compared with the control group. The differences in these three parameters were statistically significant.
   We believe that the L5 vertebra is predisposed to slip when these factors act together on a rigidly-stabilised sacrum. This occurs more commonly in women, probably as a result of constitutional differences in the development of the male and female spine.
C1 [Hosoe, H.] Nagoya Daini Red Cross Hosp, Dept Rehabil Med, Showa Ku, Nagoya, Aichi 4668650, Japan.
   [Ohmori, K.] Nagoya Daini Red Cross Hosp, Dept Orthoped & Spinal Surg, Showa Ku, Nagoya, Aichi 4668650, Japan.
RP Hosoe, H (通讯作者)，Nagoya Daini Red Cross Hosp, Dept Rehabil Med, Showa Ku, 2-9 Myoken Cho, Nagoya, Aichi 4668650, Japan.
EM hhosoe@nagoya2.jrc.or.jp
CR Cinotti G, 1997, INT ORTHOP, V21, P337, DOI 10.1007/s002640050180
   CYRON BM, 1980, SPINE, V5, P168, DOI 10.1097/00007632-198003000-00011
   FITZGERALD JAW, 1976, J BONE JOINT SURG BR, V58, P184, DOI 10.1302/0301-620X.58B2.932080
   GROBLER JL, 1993, SPINE, V18, P80
   HINCK VC, 1966, AMER J ROENTGENOL RA, V97, P141, DOI 10.2214/ajr.97.1.141
   IMADA K, 1995, J BONE JOINT SURG BR, V77B, P126, DOI 10.1302/0301-620X.77B1.7822369
   Inoue H, 2002, SPINE, V27, P831, DOI 10.1097/00007632-200204150-00010
   INOUE SI, 1988, CLIN ORTHOP RELAT R, P90
   Junghanns H, 1930, ARCH ORTHOP UNF-CHIR, V29, P118
   NEWMAN P H, 1955, Ann R Coll Surg Engl, V16, P305
   NEWMAN PH, 1963, J BONE JOINT SURG BR, V45, P39, DOI 10.1302/0301-620X.45B1.39
   OHMORI K, 1995, J BONE JOINT SURG BR, V77, P771, DOI 10.1302/0301-620X.77B5.7559708
   Osterman K, 1996, CLIN ORTHOP RELAT R, P274
   POTTER RM, 1954, RADIOLOGY, V63, P678, DOI 10.1148/63.5.678
   ROSENBERG NJ, 1975, J BONE JOINT SURG AM, VA 57, P467, DOI 10.2106/00004623-197557040-00004
   Sanderson PL, 1996, J BONE JOINT SURG BR, V78B, P951, DOI 10.1302/0301-620X78B6.1291
   SATO K, 1989, SPINE, V14, P1265, DOI 10.1097/00007632-198911000-00022
   TAILLARD W, 1954, Acta Orthop Scand, V24, P115
   TINI PG, 1977, RHEUMATOL REHABIL, V16, P180, DOI 10.1093/rheumatology/16.3.180
NR 19
TC 13
Z9 18
U1 0
U2 0
PU BRITISH EDITORIAL SOC BONE JOINT SURGERY
PI LONDON
PA 22 BUCKINGHAM STREET, LONDON WC2N 6ET, ENGLAND
SN 0301-620X
EI 2044-5377
J9 J BONE JOINT SURG BR
JI J. Bone Joint Surg.-Br. Vol.
PD MAR
PY 2008
VL 90B
IS 3
BP 356
EP 359
DI 10.1302/0301-620X.90B3.19606
PG 4
WC Orthopedics; Surgery
WE Science Citation Index Expanded (SCI-EXPANDED)
SC Orthopedics; Surgery
GA 271FR
UT WOS:000253774800017
PM 18310760
DA 2022-11-02
ER

PT J
AU Yumite, Y
   Takeuchi, K
   Harada, Y
   Ogawa, N
   Inoue, H
AF Yumite, Y
   Takeuchi, K
   Harada, Y
   Ogawa, N
   Inoue, H
TI Concentration of nitric oxide (NO) in spinal fluid of chronic spinal
   disease
SO ACTA MEDICA OKAYAMA
LA English
DT Article
DE Griess method; Japanese Orthopaedic Association score (JOA score);
   magnetic resonance imaging (MRI); biochemistry assay
ID METHYL-D-ASPARTATE; CEREBROSPINAL-FLUID; ALZHEIMERS-DISEASE; OXIDATIVE
   STRESS; SMOOTH-MUSCLE; RAT; CORD; APOPTOSIS; INHIBITION; NITRATE
AB We studied total nitric oxide (nitrite + nitrate) (NO) levels in cerebrospinal fluid (CSF) of chronic spinal diseases in nonsmokers (133 patients: 76 men and 57 women; mean age, 63 years; range, 15-92 years) by the Griess method to clarify the role of NO in different spinal diseases. The extent of compression in terms of numbers of disc level at the compressed spinal nerve and neurological evaluation were also assessed according to the Japanese Orthopaedic Association scores. The spinal diseases included cervical myelopathy and radiculopathy (cervical disease group), ossification of yellow ligament (thoracic disease group), and lumbar disc herniation, lumbar canal stenosis and lumbar spondylolisthesis (lumbar disease group). NO levels in the spinal disease groups (4.98 +/- 2.28 mu mol/l: mean +/- SD) were significantly higher than that in the control group (2.53 +/- 0.94 mu mol/l). An inverse correlation was detected between the elevated levels of NO and the grade of clinical symptoms in the cervical disorders. The number of disc level at the compressed spinal nerve was positively correlated with elevated NO levels in CSF in the cervical and lumbar disorder groups. These results indicate that nerve compression may elevate NO levels in CSF, and that NO concentration in the CSF might be a useful marker of damage to nervous system in spinal disorders.
C1 Okayama Univ, Sch Med, Inst Mol & Cellular Med, Dept Orthopaed Surg, Okayama 7008558, Japan.
   Okayama Univ, Sch Med, Inst Mol & Cellular Med, Dept Neurosci, Okayama 7008558, Japan.
RP Yumite, Y (通讯作者)，Okayama Univ, Sch Med, Inst Mol & Cellular Med, Dept Orthopaed Surg, Okayama 7008558, Japan.
CR Ando Y, 1997, BIOCHEM BIOPH RES CO, V232, P497, DOI 10.1006/bbrc.1996.5997
   Asahara H, 1996, RES COMMUN MOL PATH, V91, P77
   BONFOCO E, 1995, P NATL ACAD SCI USA, V92, P7162, DOI 10.1073/pnas.92.16.7162
   Calingasan NY, 1999, J NEUROCHEM, V72, P751, DOI 10.1046/j.1471-4159.1999.0720751.x
   CHOI DW, 1988, TRENDS NEUROSCI, V11, P465, DOI 10.1016/0166-2236(88)90200-7
   FARRELL AJ, 1992, ANN RHEUM DIS, V51, P1219, DOI 10.1136/ard.51.11.1219
   FURCHGOTT R F, 1988, P401
   FURCHGOTT RF, 1983, CIRC RES, V53, P557, DOI 10.1161/01.RES.53.5.557
   FURCHGOTT RF, 1980, NATURE, V288, P373, DOI 10.1038/288373a0
   GASTON B, 1993, P NATL ACAD SCI USA, V90, P10957, DOI 10.1073/pnas.90.23.10957
   GREEN LC, 1982, ANAL BIOCHEM, V126, P131, DOI 10.1016/0003-2697(82)90118-X
   HABU H, 1994, NEUROREPORT, V5, P1571, DOI 10.1097/00001756-199408150-00007
   HALEY JE, 1992, NEUROPHARMACOLOGY, V31, P251, DOI 10.1016/0028-3908(92)90175-O
   HARTLEY DM, 1989, J PHARMACOL EXP THER, V250, P752
   ITO M, 1992, NEUROSCI RES, V14, P27, DOI 10.1016/S0168-0102(05)80004-5
   KIEDROWSKI L, 1991, NEUROPHARMACOLOGY, V30, P1241, DOI 10.1016/0028-3908(91)90171-7
   KITTO KF, 1992, NEUROSCI LETT, V148, P1, DOI 10.1016/0304-3940(92)90790-E
   KOLHEKAR R, 1993, NEUROSCIENCE, V57, P385, DOI 10.1016/0306-4522(93)90070-V
   Kruman I, 1997, J NEUROSCI, V17, P5089
   KUBES P, 1991, P NATL ACAD SCI USA, V88, P4651, DOI 10.1073/pnas.88.11.4651
   LEI SZ, 1992, NEURON, V8, P1087, DOI 10.1016/0896-6273(92)90130-6
   LI P, 1994, BRAIN RES, V637, P287, DOI 10.1016/0006-8993(94)91246-7
   LIPTON SA, 1993, NATURE, V364, P626, DOI 10.1038/364626a0
   Lovell MA, 1997, NEUROBIOL AGING, V18, P457, DOI 10.1016/S0197-4580(97)00108-5
   MALMBERG AB, 1993, PAIN, V54, P291, DOI 10.1016/0304-3959(93)90028-N
   MANNICK JB, 1994, CELL, V79, P1137, DOI 10.1016/0092-8674(94)90005-1
   Matsuyama Y, 1998, J SPINAL DISORD, V11, P248
   Mattson MP, 1997, NEUROREPORT, V8, P2275, DOI 10.1097/00001756-199707070-00036
   MELDRUM B, 1990, TRENDS PHARMACOL SCI, V11, P379, DOI 10.1016/0165-6147(90)90184-A
   Melino G, 1997, NATURE, V388, P432, DOI 10.1038/41237
   MELLER ST, 1993, PAIN, V52, P127, DOI 10.1016/0304-3959(93)90124-8
   MILSTIEN S, 1994, J NEUROCHEM, V63, P1178
   MIYASAKA N, 1995, EXPT MED, V13, P114
   Montine KS, 1997, AM J PATHOL, V150, P437
   MORRIS R, 1992, NEUROSCI LETT, V137, P29, DOI 10.1016/0304-3940(92)90290-N
   Nakamura Akihiro, 1994, Japanese Journal of Pharmacology, V64, p93P
   NGUYEN BL, 1991, AM J PHYSIOL, V261, pH1043, DOI 10.1152/ajpheart.1991.261.4.H1043
   Node K, 1997, AM J CARDIOL, V79, P1538, DOI 10.1016/S0002-9149(97)00189-6
   ODonnell JL, 1996, SPINE, V21, P1653, DOI 10.1097/00007632-199607150-00007
   PENNINGTON JB, 1988, SPINE, V13, P909, DOI 10.1097/00007632-198808000-00007
   SAAL JS, 1990, SPINE, V15, P674, DOI 10.1097/00007632-199007000-00011
   SAKAI N, 1993, BIOCHEM BIOPH RES CO, V193, P378, DOI 10.1006/bbrc.1993.1634
   Sharma HS, 1996, NEUROSCI RES, V24, P373, DOI 10.1016/0168-0102(95)01015-7
   SHIBUKI K, 1991, NATURE, V349, P326, DOI 10.1038/349326a0
   SHINTANI F, 1994, J PSYCHIATR NEUROSCI, V19, P217
   Smith MA, 1996, NATURE, V382, P120, DOI 10.1038/382120b0
   Tamada T, 1996, ACTA MED OKAYAMA, V50, P197
   VALTSCHANOFF JG, 1992, NEUROSCI LETT, V148, P6, DOI 10.1016/0304-3940(92)90791-5
   VISSER JJ, 1994, ANN INTERN MED, V120, P345, DOI 10.7326/0003-4819-120-4-199402150-00023
   WINK DA, 1993, P NATL ACAD SCI USA, V90, P9813, DOI 10.1073/pnas.90.21.9813
   WU WT, 1993, NEUROSCI LETT, V153, P121, DOI 10.1016/0304-3940(93)90303-3
   ZORUMSKI CF, 1993, BIOCHEM PHARMACOL, V46, P777, DOI 10.1016/0006-2952(93)90484-E
NR 52
TC 4
Z9 4
U1 0
U2 0
PU OKAYAMA UNIV MED SCHOOL
PI OKAYAMA
PA EDITORIAL OFFICE, ACTA MEDICA OKAYAMA OKAYAMA UNIVERSITY MEDICAL SCHOOL
   2-5-1 SHIKATA-CHO, KITA-KU, OKAYAMA, 700-8558, JAPAN
SN 0386-300X
J9 ACTA MED OKAYAMA
JI Acta Med. Okayama
PD AUG
PY 2001
VL 55
IS 4
BP 219
EP 228
PG 10
WC Medicine, Research & Experimental
WE Science Citation Index Expanded (SCI-EXPANDED)
SC Research & Experimental Medicine
GA 461MC
UT WOS:000170367200004
PM 11512564
DA 2022-11-02
ER

PT J
AU Takenaka, S
   Mukai, Y
   Hosono, N
   Tateishi, K
   Fuji, T
AF Takenaka, Shota
   Mukai, Yoshihiro
   Hosono, Noboru
   Tateishi, Kosuke
   Fuji, Takeshi
TI Vertebral osteolytic defect due to cellulose particles derived from
   gauze fibers after posterior lumbar interbody fusion
SO JOURNAL OF NEUROSURGERY-SPINE
LA English
DT Article
DE osteolysis; cyst; posterior lumbar interbody fusion; particle-induced;
   pseudarthrosis
ID CYSTS
AB Vertebral cystic lesions may be observed in pseudarthroses after lumbar fusion surgery. The authors report a rare case of pseudarthrosis after spinal fusion, accompanied by an expanding vertebral osteolytic defect induced by cellulose particles. A male patient originally presented at the age of 69 years with leg and low-back pain caused by a lumbar isthmic spondylolisthesis. He underwent a posterior lumbar interbody fusion, and his neurological symptoms and pain resolved within a year but recurred 14 months after surgery. Radiological imaging demonstrated a cystic lesion on the inferior endplate of L-5 and the superior endplate of S-1, which rapidly enlarged into a vertebral osteolytic defect. The patient underwent revision surgery, and his low-back pain resolved. A histopathological examination demonstrated foreign body type multinucleated giant cells, containing 10-mu m particles, in the sample collected just below the defect. Micro Fourier transform infrared spectroscopy revealed that the foreign particles were cellulosic, presumably originating from cotton gauze fibers that had contaminated the interbody cages used during the initial surgery. Vertebral osteolytic defects that occur after interbody fusion are generally presumed to be the result of infection. This case suggests that some instances of vertebral osteolytic defects may be aseptically induced by foreign particles. Hence, this possibility should be carefully considered in such cases, to help prevent contamination of the morselized bone used for autologous grafts by foreign materials, such as gauze fibers.
C1 [Takenaka, Shota; Mukai, Yoshihiro; Hosono, Noboru; Tateishi, Kosuke; Fuji, Takeshi] Osaka Hosp, Japan Community Hlth Care Org, Osaka 5530003, Japan.
RP Takenaka, S (通讯作者)，Osaka Hosp, Japan Community Hlth Care Org, 4-2-78 Fukushima, Osaka 5530003, Japan.
EM show@yb3.so-net.ne.jp
FU Showa-Ika-Kogyo; Century Medical
FX Dr. Fuji reports a consultant relationship with Daiichi-Sankyo and
   receipt of royalties from Showa-Ika-Kogyo and Century Medical.
CR Brantigan JW, 2000, SPINE, V25, P1437, DOI 10.1097/00007632-200006010-00017
   Durr HR, 2004, ACTA ORTHOP SCAND, V75, P554, DOI 10.1080/00016470410001411
   Etminan M, 2002, ORTHOP CLIN N AM, V33, P381, DOI 10.1016/S0030-5898(02)00005-6
   Frost A, 2012, EUR SPINE J, V21, P449, DOI 10.1007/s00586-011-2002-4
   Fujibayashi S, 2012, SPINE, V37, pE1197, DOI 10.1097/BRS.0b013e31825d26d7
   Goodman Stuart B, 2013, Instr Course Lect, V62, P201
   Griffiths P. R., 2007, FOURIER TRANSFORM IN
   Izumida S, 1986, J JPN ORTHOP ASS, V60, P391
   Jiya T, 2009, SPINE, V34, P233, DOI 10.1097/BRS.0b013e318194ed00
   Kubo T, 1999, J BIOMED MATER RES, V45, P363, DOI 10.1002/(SICI)1097-4636(19990615)45:4<363::AID-JBM11>3.0.CO;2-3
   Ollivere B, 2012, J BONE JOINT SURG BR, V94B, P10, DOI 10.1302/0301-620X.94B1.28047
   Punt IM, 2012, SPINE, V37, P150, DOI 10.1097/BRS.0b013e3182154c22
   SHANBHAG AS, 1994, J BIOMED MATER RES, V28, P81, DOI 10.1002/jbm.820280111
NR 13
TC 2
Z9 2
U1 0
U2 3
PU AMER ASSOC NEUROLOGICAL SURGEONS
PI ROLLING MEADOWS
PA 5550 MEADOWBROOK DRIVE, ROLLING MEADOWS, IL 60008 USA
SN 1547-5654
EI 1547-5646
J9 J NEUROSURG-SPINE
JI J. Neurosurg.-Spine
PD DEC
PY 2014
VL 21
IS 6
BP 877
EP 881
DI 10.3171/2014.8.SPINE14196
PG 5
WC Clinical Neurology; Surgery
WE Science Citation Index Expanded (SCI-EXPANDED)
SC Neurosciences & Neurology; Surgery
GA AU3CJ
UT WOS:000345490100006
PM 25259557
DA 2022-11-02
ER

PT J
AU Melnyk, AD
   Chak, JD
   Singh, V
   Kelly, A
   Cripton, PA
   Fisher, CG
   Dvorak, MF
   Oxland, TR
AF Melnyk, Angela D.
   Chak, Jason D.
   Singh, Vaneet
   Kelly, Adrienne
   Cripton, Peter A.
   Fisher, Charles G.
   Dvorak, Marcel F.
   Oxland, Thomas R.
TI Characterization of the behavior of a novel low-stiffness posterior
   spinal implant under anterior shear loading on a degenerative spinal
   model
SO EUROPEAN SPINE JOURNAL
LA English
DT Article
DE Lumbar spine; Biomechanics; Shear; Posterior implant; Load-sharing;
   Cadaver
ID DYNAMIC STABILIZATION SYSTEM; LUMBAR SPINE; IN-VITRO; BIOMECHANICAL
   EVALUATION; INTERSPINAL IMPLANT; FUSION; SPONDYLOLISTHESIS; DEVICES;
   KINEMATICS; STENOSIS
AB Dynamic implants have been developed to address potential adjacent level effects due to rigid instrumentation. Rates of revision surgeries may be reduced by using improved implants in the primary surgery. Prior to clinical use, implants should be rigorously tested ex vivo. The objective of our study was to characterize the load-sharing and kinematic behavior of a novel low-stiffness spinal implant.
   A human cadaveric model of degenerative spondylolisthesis was tested in shear. Lumbar functional spinal units (N = 15) were tested under a static 300 N axial compression force and a cyclic anterior shear force (5-250 N). Translation was tracked with a motion capture system. A novel implant was compared to three standard implants with shear stiffness ranging from low to high. All implants were instrumented with strain gauges to measure the supported shear force. Each implant was affixed to each specimen, and the specimens were tested intact and in two progressively destabilized states.
   Specimen condition and implant type affected implant load-sharing and specimen translation (p < 0.0001). Implant load-sharing increased across all degeneration-simulating specimen conditions and decreased across the three standard implants (high- to low-stiffness). Translation increased with the three standard implants (trend). The novel implant behaved similarly to the medium-stiffness implant (p > 0.2).
   The novel implant behaved similarly to the medium-stiffness implant in both load-sharing and translation despite having a different design and stiffness. Complex implant design and specimen-implant interaction necessitate pre-clinical testing of novel implants. Further in vitro testing in axial rotation and flexion-extension is recommended as they are highly relevant loading directions for non-rigid implants.
C1 [Melnyk, Angela D.; Chak, Jason D.; Cripton, Peter A.; Oxland, Thomas R.] Univ British Columbia, Dept Mech Engn, Vancouver, BC V5Z 1M9, Canada.
   [Melnyk, Angela D.; Fisher, Charles G.; Dvorak, Marcel F.; Oxland, Thomas R.] Univ British Columbia, Dept Orthopaed, Vancouver, BC V5Z 1M9, Canada.
   [Melnyk, Angela D.; Chak, Jason D.; Cripton, Peter A.; Oxland, Thomas R.] Univ British Columbia, Int Collaborat Repair Discoveries, Vancouver, BC V5Z 1M9, Canada.
   [Singh, Vaneet] Medtronic Inc, Memphis, TN USA.
   [Kelly, Adrienne; Fisher, Charles G.; Dvorak, Marcel F.] Univ British Columbia, Dept Orthopaed, Div Spine, Vancouver, BC V5Z 1M9, Canada.
RP Oxland, TR (通讯作者)，Univ British Columbia, Dept Mech Engn, 818 West 10th Ave, Vancouver, BC V5Z 1M9, Canada.
EM toxland@icord.org
RI Cripton, Peter Alec/AAC-8268-2020
OI Cripton, Peter Alec/0000-0002-5067-0833; Dvorak,
   Marcel/0000-0002-9404-8448
FU Natural Sciences and Engineering Research Council of Canada; Medtronic
   Inc.
FX The authors gratefully acknowledge funding from the Natural Sciences and
   Engineering Research Council of Canada and Medtronic Inc.
CR Ahn YH, 2008, BIOMED MATER, V3, DOI 10.1088/1748-6041/3/4/044101
   Aono K, 2010, SPINE, V35, P887, DOI 10.1097/BRS.0b013e3181cdd1aa
   Cheng BC, 2007, SPINE, V32, P2551, DOI 10.1097/BRS.0b013e318158cdbe
   Cripton PA, 2000, SPINE, V25, P170, DOI 10.1097/00007632-200001150-00006
   De Iure F, 2012, EUR SPINE J, V21, pS50, DOI 10.1007/s00586-012-2219-x
   Deyo RA, 2005, SPINE, V30, P1441, DOI 10.1097/01.brs.0000166503.37969.8a
   Fischgrund JS, 1997, SPINE, V22, P2807, DOI 10.1097/00007632-199712150-00003
   Heo DH, 2012, J SPINAL DISORD TECH, V25, P409, DOI 10.1097/BSD.0b013e318231665d
   Hoff E, 2012, CLIN ORTHOP RELAT R, V470, P1834, DOI 10.1007/s11999-011-2200-8
   HW Meyerding, 1932, SURG GYNECOL OBSTET, V54, P371
   Jacobsen S, 2007, SPINE, V32, P120, DOI 10.1097/01.brs.0000250979.12398.96
   Kettler A, 2006, CLIN BIOMECH, V21, P435, DOI 10.1016/j.clinbiomech.2005.12.005
   Lee SH, 2012, SPINE, V37, P563, DOI 10.1097/BRS.0b013e31821c0b97
   Lindsey DP, 2003, SPINE, V28, P2192, DOI 10.1097/01.BRS.0000084877.88192.8E
   Maserati MB, 2010, NEUROSURG FOCUS, V28, DOI 10.3171/2010.3.FOCUS1055
   Melnyk AD, 2013, SPINE, V38, pE870, DOI 10.1097/BRS.0b013e3182945897
   Melnyk AD, 2012, MED ENG PHYS, V34, P1260, DOI 10.1016/j.medengphy.2011.12.016
   Melnyk AD, 2012, SPINE, V37, pE1126, DOI 10.1097/BRS.0b013e31825b528d
   Meyers K, 2008, SPINE J, V8, P926, DOI 10.1016/j.spinee.2007.08.008
   Niosi CA, 2006, EUR SPINE J, V15, P913, DOI 10.1007/s00586-005-0948-9
   Palmer Sylvain, 2007, Neurosurg Focus, V22, pE4
   Ponnappan RK, 2009, SPINE J, V9, P263, DOI 10.1016/j.spinee.2008.08.002
   Rohlmann A, 2007, EUR SPINE J, V16, P1223, DOI 10.1007/s00586-006-0292-8
   Schmidt H, 2009, J BIOMECH, V42, P48, DOI 10.1016/j.jbiomech.2008.10.005
   Siddiqui M, 2007, SPINE, V32, P1345, DOI 10.1097/BRS.0b013e31805b7694
   Tamburrelli FC, 2011, EUR SPINE J, V20, P27, DOI 10.1007/s00586-011-1763-0
   Wilke HJ, 2009, SPINE, V34, P255, DOI 10.1097/BRS.0b013e3181920e9c
   Xu HZ, 2006, CLIN BIOMECH, V21, P330, DOI 10.1016/j.clinbiomech.2005.12.004
   Zhu QG, 2007, SPINE, V32, P55, DOI 10.1097/01.brs.0000250983.91339.9f
NR 29
TC 3
Z9 3
U1 0
U2 2
PU SPRINGER
PI NEW YORK
PA 233 SPRING ST, NEW YORK, NY 10013 USA
SN 0940-6719
EI 1432-0932
J9 EUR SPINE J
JI Eur. Spine J.
PD APR
PY 2015
VL 24
IS 4
BP 775
EP 782
DI 10.1007/s00586-014-3735-7
PG 8
WC Clinical Neurology; Orthopedics
WE Science Citation Index Expanded (SCI-EXPANDED)
SC Neurosciences & Neurology; Orthopedics
GA CF9AL
UT WOS:000352853800015
PM 25559294
DA 2022-11-02
ER

PT J
AU Wittayapairoj, K
   Wang, Z
   Sakakibara, T
   Kasai, Y
AF Wittayapairoj, Kriangkrai
   Wang, Zhuo
   Sakakibara, Toshihiko
   Kasai, Yuichi
TI Long-term result of posterolateral fusion of the lumbar spine using the
   Tadpole system
SO JOURNAL OF ORTHOPAEDIC SURGERY AND RESEARCH
LA English
DT Article
DE Adjacent segment disease; Lumbar degenerative disease; Lumbar spine;
   Spinal fusion; Spinal instrumentation
ID PEDICLE SCREW FIXATION; INVITED SUBMISSION; PERIPHERAL-NERVES; INTERBODY
   FUSION; MARCH 2005; SPONDYLOLISTHESIS; PLATE; INSTRUMENTATION;
   STABILIZATION; COMPLICATIONS
AB Background: Failure of pedicle screw fixation is often seen in patients with severe osteoporosis. We developed new lumbar spinal instrumentation (Tadpole system) for elderly patients who have osteoporotic bone and poor general health status. The objective of this study was to document the long-term clinical outcomes after Tadpole system fixation, the rate of spinal fusion, the incidence of adjacent segment degeneration, the rate of instrumentation failure, and the overall complications.
   Methods: Sixty patients who underwent posterolateral spinal fusion using the Tadpole system, in whom a radiograph of the lumbar spine was taken at more than 5 years after operation, were involved in this study. The improvement rate of the Japanese Orthopaedic Association (JOA) score, rate of spinal fusion, presence or absence of adjacent segment degeneration, rate of instrumentation failure, and postoperative complications of each patient were assessed at 5 years postoperatively.
   Results: The mean JOA score improvement was 72.5%, and the posterolateral spinal fusion rate was 93.3% (56 of 60 patients) at the last follow-up. Adjacent segment degeneration occurred in only two patients who showed decreased intervertebral disc height, and instrumentation failure (hook deviation) was observed in one patient. No other complications were observed in any patients.
   Conclusion: Tadpole system fixation shows favorable long-term clinical outcomes.
C1 [Wittayapairoj, Kriangkrai; Wang, Zhuo; Sakakibara, Toshihiko; Kasai, Yuichi] Mie Univ, Grad Sch Med, Dept Spinal Surg & Med Engn, Tsu, Mie 5148507, Japan.
   [Wittayapairoj, Kriangkrai] Khon Kaen Univ, Dept Orthopaed, Fac Med, Khon Kaen 40002, Thailand.
RP Kasai, Y (通讯作者)，Mie Univ, Grad Sch Med, Dept Spinal Surg & Med Engn, 2-174 Edobashi, Tsu, Mie 5148507, Japan.
EM ykasai@clin.medic.mie-u.ac.jp
CR Audat Z, 2012, SINGAP MED J, V53, P183
   BOSTMAN O, 1984, ACTA ORTHOP SCAND, V55, P310, DOI 10.3109/17453678408992363
   Christensen FB, 2001, SPINE, V26, P538, DOI 10.1097/00007632-200103010-00018
   Endres S, 2011, BMC MUSCULOSKEL DIS, V12, DOI 10.1186/1471-2474-12-189
   ESSES SI, 1993, SPINE, V18, P2231, DOI 10.1097/00007632-199311000-00015
   Fischgrund JS, 1997, SPINE, V22, P2807, DOI 10.1097/00007632-199712150-00003
   Ghiselli G, 2004, J BONE JOINT SURG AM, V86A, P1497, DOI 10.2106/00004623-200407000-00020
   Jutte PC, 2002, EUR SPINE J, V11, P594, DOI 10.1007/s00586-002-0469-8
   Kasai Y, 2003, J SPINAL DISORD TECH, V16, P31, DOI 10.1097/00024720-200302000-00006
   Kasai Y, 2008, J ORTHOP SURG RES, V12, P41
   Kotani Y, 2012, EUR SPINE J, V21, P1171, DOI 10.1007/s00586-011-2114-x
   Kuroki Hiroshi, 2002, J Orthop Sci, V7, P317, DOI 10.1007/s007760200054
   Lee JH, 2012, J BONE JOINT SURG BR, V94B, P93, DOI 10.1302/0301-620X.94B1.27032
   LORENZ M, 1991, SPINE, V16, pS455, DOI 10.1097/00007632-199108001-00029
   Lund T, 2011, ORTHOP CLIN N AM, V42, P529, DOI 10.1016/j.ocl.2011.07.006
   Park P, 2004, SPINE, V29, P1938, DOI 10.1097/01.brs.0000137069.88904.03
   POPE M H, 1977, Spine, V2, P282, DOI 10.1097/00007632-197712000-00007
   Shepherd DET, 2000, SPINE, V25, P319, DOI 10.1097/00007632-200002010-00010
   Thomsen K, 1997, SPINE, V22, P2813, DOI 10.1097/00007632-199712150-00004
   Tsutsumimoto T, 2008, EUR SPINE J, V17, P1107, DOI 10.1007/s00586-008-0695-9
   Wang JC, 2006, J NEUROSURG-SPINE, V4, P132, DOI 10.3171/spi.2006.4.2.132
   Wang JC, 2006, J NEUROSURG-SPINE, V4, P160, DOI 10.3171/spi.2006.4.2.160
   Wilson PD, 1952, INSTR COURSE LECT, V9, P52
   Wu ZX, 2012, ARCH ORTHOP TRAUM SU, V132, P471, DOI 10.1007/s00402-011-1439-6
   Yan DL, 2008, EUR SPINE J, V17, P1311, DOI 10.1007/s00586-008-0739-1
   ZDEBLICK TA, 1993, SPINE, V18, P983, DOI 10.1097/00007632-199306150-00006
NR 26
TC 1
Z9 1
U1 0
U2 2
PU BIOMED CENTRAL LTD
PI LONDON
PA 236 GRAYS INN RD, FLOOR 6, LONDON WC1X 8HL, ENGLAND
SN 1749-799X
J9 J ORTHOP SURG RES
JI J. Orthop. Surg. Res.
PD MAY 12
PY 2014
VL 9
AR 33
DI 10.1186/1749-799X-9-33
PG 5
WC Orthopedics
WE Science Citation Index Expanded (SCI-EXPANDED)
SC Orthopedics
GA AH3DC
UT WOS:000336000500001
PM 24886530
OA Green Published, gold
DA 2022-11-02
ER

PT J
AU Tanguay, F
   Mac-Thiong, JM
   de Guise, JA
   Labelle, H
AF Tanguay, Frederic
   Mac-Thiong, Jean-Marc
   de Guise, Jacques A.
   Labelle, Hubert
TI Relation between the sagittal pelvic and lumbar spine geometries
   following surgical correction of adolescent idiopathic scoliosis
SO EUROPEAN SPINE JOURNAL
LA English
DT Article
DE adolescent idiopathic scoliosis; lumbar lordosis; pelvic morphology;
   sagittal alignment; spinal instrumentation
ID FUSION; ALIGNMENT; LORDOSIS; BALANCE; SPONDYLOLISTHESIS; PARAMETERS;
   RADIOGRAPH; POSITION; POSTURE; FRAME
AB Sagittal spinopelvic relations have been reported in adolescent idiopathic scoliosis (AIS), but there is little information on their effect following surgery. The objective of this study is to evaluate the relation between the pelvic and lumbar spine geometries following posterior spinal instrumentation and fusion (PSIF). Sixty patients with AIS undergoing PSIF were studied retrospectively. Thoracic kyphosis (TK), lumbar lordosis (LL), LL within and below fusion, pelvic incidence (PI), sacral slope (SS) and pelvic tilt (PT) were measured on preoperative and postoperative standing lateral radiographs. Significant postoperative correlations were found between PI and LL (r = 0.67), SS and LL (r = 0.90), PI and LL below fusion (r = 0.40), SS and LL below fusion (r = 0.48). Pelvic parameters did not influence LL within fusion. A strong correlation was found between LL below and within fusion (r = -0.76). The close interdependence between lumbar lordosis and pelvic geometry preoperatively is maintained postoperatively following PSIF. In the planning of surgery for AIS, it may be helpful to evaluate the sagittal pelvic morphology (PI) in addition to the spinal curves. Preoperative evaluation of the pelvic morphology could be used to optimize intraoperative positioning of the patient and to determine the optimal amount of LL that needs to be restored or preserved by the instrumentation, so that LL remains congruent with the pelvic morphology.
C1 CHU St Justine, Div Orthopaed Surg, Montreal, PQ H3T 1C5, Canada.
   Univ Montreal, Fac Med, Montreal, PQ H3C 3J7, Canada.
   Univ Montreal, CHUM, Res Ctr, Lab Imagerie Orthoped, Montreal, PQ, Canada.
   Ecole Technol Super, Dept Automated Prod Engn, Montreal, PQ, Canada.
RP Labelle, H (通讯作者)，CHU St Justine, Div Orthopaed Surg, 3175 Cote St Catherine, Montreal, PQ H3T 1C5, Canada.
EM hubert.labelle@recherche-ste-justine.qc.ca
RI de Guise, Jacques A/A-6063-2013
OI de Guise, Jacques/0000-0003-0728-6403
CR Benfanti PL, 1997, SPINE, V22, P2299, DOI 10.1097/00007632-199710010-00021
   Berthonnaud E, 2005, J SPINAL DISORD TECH, V18, P40, DOI 10.1097/01.bsd.0000117542.88865.77
   COCHRAN T, 1983, SPINE, V8, P576, DOI 10.1097/00007632-198309000-00003
   DURING J, 1985, SPINE, V10, P83, DOI 10.1097/00007632-198501000-00013
   Faro FD, 2004, SPINE, V29, P2284, DOI 10.1097/01.brs.0000142224.46796.a7
   Ghiselli G, 2003, SPINE, V28, P1275
   Guanciale AF, 1996, SPINE, V21, P964, DOI 10.1097/00007632-199604150-00012
   HAYES MA, 1988, SPINE, V13, P1161, DOI 10.1097/00007632-198810000-00019
   Horton WC, 2005, SPINE, V30, P427, DOI 10.1097/01.brs.0000153698.94091.f8
   HULLEY SB, 2001, DESIGNING CLIN RES E, P69
[truncated: 2,325,832 more chars]
