# Supplementary material for: Research topics and hotspot trends of lumbar spondylolisthesis: A text-mining study with machine learning
Source: Front Surg. 2023 Jan 6;9:1037978. doi: 10.3389/fsurg.2022.1037978 (PMC9852633; doi:10.3389/fsurg.2022.1037978)
Supplement: Supplementary file 1 [file Datasheet1.zip › forCitespace/savedrecs (6).txt]

FN Clarivate Analytics Web of Science
VR 1.0
PT J
AU Sharma, AK
   Kepler, CK
   Girardi, FP
   Cammisa, FP
   Huang, RC
   Sama, AA
AF Sharma, Amit K.
   Kepler, Christopher K.
   Girardi, Federico P.
   Cammisa, Frank P.
   Huang, Russel C.
   Sama, Andrew A.
TI Lateral Lumbar Interbody Fusion: Clinical and Radiographic Outcomes at 1
   Year A Preliminary Report
SO JOURNAL OF SPINAL DISORDERS & TECHNIQUES
LA English
DT Article
DE lateral lumbar interbody fusion; degenerative; cage
ID DEGENERATIVE SCOLIOSIS; TRANSPSOAS APPROACH; POSTERIOR; ANTERIOR;
   HEIGHT; CAGES; SPINE
AB Study Design: A retrospective review of patients' radiographs and charts.
   Background: The various methods of lumbar interbody fusion have been described in the literature. With the development of the lateral lumbar interbody fusion (LLIF) approach, a wider cage can be inserted in the intervertebral space without disrupting the anterior-posterior annulus or longitudinal ligament, with minimal danger to the retroperitoneal structures and the great vessels. There is a paucity of the literature on the radiographic and clinical outcome of this approach.
   Objective: The purpose of this study is to assess the radiographic change in the coronal and sagittal plane alignment of the lumbar spine after the LLIF approach using XLIF cages (Nuvasive, Inc, San Diego, CA). Radiographic and clinical outcomes, and complications associated with the approach are also described.
   Methods: A retrospective review of 43 consecutive patients' preoperative, immediate postoperative, and 1-year follow-up radiographs was done. All patients had LLIF procedure performed for lumbar degenerative disc disease, spondylolisthesis, or de novo scoliosis. The radiographic measurements were taken to assess change in the sagittal and coronal plane alignment of the individual instrumented disc level, overall lumbar spine, and lumbar scoliotic curves. The radiographs were also analyzed for fusion at 1 year, end-plate fracture, and other complications. The patients' hospital and clinic charts were reviewed to identify the complications and patient outcomes.
   Results: There was a mean correction of 3.7 degrees (P <= 0.001) at each instrumented disc level in coronal plane in 87 instrumented levels. Similarly, there was a mean gain of 2.8 degrees (P <= 0.001) of lordosis at each level. In 25 patients with lumbar scoliosis (> 10 degrees), mean scoliosis angle correction was 10.4 degrees (P = 0.001, 43%). There was no significant change in the overall coronal or sagittal plane alignment of the lumbar spine. The most common postoperative complication (25%) was anterior thigh pain, which was transitory in the majority of cases. End-plate breach was common at the instrumented disc levels; however, it was nonprogressive in most of the cases, and did not affect the fusion or alignment at the instrumented levels. The outcome scores were improved significantly at the final follow-up.
   Conclusion: The LLIF approach is effective in correcting the coronal plane deformity and in gaining lordosis at individual instrumented levels. They parallelize adjacent end plates to correct the lumbar scoliotic curves. The complications are mostly approach-related and transitory. A larger cohort with long-term follow-up is required to establish the advantages and shortcomings of the procedure.
C1 [Sharma, Amit K.] Univ Minnesota, Dept Orthoped Surg, Minneapolis, MN USA.
   [Kepler, Christopher K.; Girardi, Federico P.; Cammisa, Frank P.; Huang, Russel C.; Sama, Andrew A.] Hosp Special Surg, Dept Orthoped Surg, New York, NY 10021 USA.
RP Sharma, AK (通讯作者)，1980 7th ST W,207, St Paul, MN 55116 USA.
EM draks777@yahoo.co.in
CR Aebi M, 2005, EUR SPINE J, V14, P925, DOI 10.1007/s00586-005-1053-9
   Anand N, 2008, J SPINAL DISORD TECH, V21, P459, DOI 10.1097/BSD.0b013e318167b06b
   Benglis DM, 2009, J NEUROSURG-SPINE, V10, P139, DOI 10.3171/2008.10.SPI08479
   Bergey DL, 2004, SPINE, V29, P1681, DOI 10.1097/01.BRS.0000133643.75795.EF
   Berven SH, 2007, NEUROSURG CLIN N AM, V18, P261, DOI 10.1016/j.nec.2007.03.003
   Blumenthal Scott L, 2003, Spine J, V3, P301, DOI 10.1016/S1529-9430(03)00004-4
   Daffner Scott D, 2003, Am J Orthop (Belle Mead NJ), V32, P77
   DiPaola CP, 2008, J AM ACAD ORTHOP SUR, V16, P130, DOI 10.5435/00124635-200803000-00004
   Eck JC, 2007, J AM ACAD ORTHOP SUR, V15, P321, DOI 10.5435/00124635-200706000-00001
   Godde S, 2003, SPINE, V28, P1693, DOI 10.1097/00007632-200308010-00012
   Groth AT, 2005, J SPINAL DISORD TECH, V18, P332, DOI 10.1097/01.bsd.0000163037.17634.89
   Hart Robert A, 2007, Instr Course Lect, V56, P257
   Hsieh PC, 2007, J NEUROSURG-SPINE, V7, P379, DOI 10.3171/SPI-07/10/379
   Janssen ME, 2001, EUR SPINE J, V10, pS158, DOI 10.1007/s005860100292
   Oskouian RJ, 2006, NEUROSURG CLIN N AM, V17, P299, DOI 10.1016/j.nec.2006.05.002
   Ostelo RWJG, 2008, SPINE, V33, P90, DOI 10.1097/BRS.0b013e31815e3a10
   Ozgur Burak M, 2006, Spine J, V6, P435, DOI 10.1016/j.spinee.2005.08.012
   Pateder DB, 2007, SPINE, V32, P1551, DOI 10.1097/BRS.0b013e318067dc0e
   Ploumis A, 2007, SPINE J, V7, P428, DOI 10.1016/j.spinee.2006.07.015
   Ploumis A, 2009, SPINE, V34, P1581, DOI 10.1097/BRS.0b013e31819c94cc
   Schiffman Michael, 2003, Spine J, V3, P377, DOI 10.1016/S1529-9430(03)00145-1
   Shen FH, 2007, ORTHOP CLIN N AM, V38, P373, DOI 10.1016/j.ocl.2007.04.002
   Tribus Clifford B, 2003, J Am Acad Orthop Surg, V11, P174
   Wu CH, 2008, J SPINAL DISORD TECH, V21, P310, DOI 10.1097/BSD.0b013e318148b256
NR 24
TC 144
Z9 160
U1 0
U2 11
PU LIPPINCOTT WILLIAMS & WILKINS
PI PHILADELPHIA
PA TWO COMMERCE SQ, 2001 MARKET ST, PHILADELPHIA, PA 19103 USA
SN 1536-0652
EI 1539-2465
J9 J SPINAL DISORD TECH
JI J. Spinal Disord. Tech.
PD JUN
PY 2011
VL 24
IS 4
BP 242
EP 250
DI 10.1097/BSD.0b013e3181ecf995
PG 9
WC Clinical Neurology; Orthopedics
WE Science Citation Index Expanded (SCI-EXPANDED)
SC Neurosciences & Neurology; Orthopedics
GA 768BQ
UT WOS:000290906900007
PM 20844451
DA 2022-11-02
ER

PT J
AU Diedrich, O
   Perlick, L
   Schmitt, O
   Kraft, CN
AF Diedrich, O
   Perlick, L
   Schmitt, O
   Kraft, CN
TI Radiographic characteristics on conventional radiographs after posterior
   lumbar interbody fusion: Comparative study between radiotranslucent and
   radiopaque cages
SO JOURNAL OF SPINAL DISORDERS
LA English
DT Article
DE prosthesis and implants; spine; spinal fusion; lumbar vertebrae;
   spondylolisthesis; radiographic evaluation
ID SPINE; ALLOGRAFT; FIXATION; IMPLANT; DEVICE; BAGBY; BONE; PLIF
AB The problem of determining solidity of a fused spinal segment still remains. Our purpose is to evaluate radiographic findings after posterior lumbar interbody fusion (PLIF) with cages and estimate their relative value in judging fusion status. Radiographic follow-up was per-formed in patients after PLIF with cages of either radiotranslucent or radiopaque material. Conventional radiographs were obtained 6 weeks. 3 and 6 months, and then yearly after surgery for spinal instability for 64 patients. We differentiated between uncertain (increased density within the cage. increase of sclerotic endplates. and posterolateral fusion) and definite (trabecular continuous bone bridging within the implant and periimplant new bone formation with bridging of the intervertebral space) fusion signs. A fusion rate of 51.5% after 12 months, 61.4% after 24 months, 66.7% after 36 months, and 77.8% after 48 months postoperatively was found. We found only a slight, nonsignificant correlation between radiographic fusion and patient-assessed clinical outcome, There is evidence that radiographic fusion criteria occur in a specific chronologic order. The interpretation of fusion status is notably impaired by the use of radiopaque cages. Criteria to standardize the interpretation and evaluation of radiographic findings after PLIF are discussed.
C1 Univ Bonn, Dept Orthopaed Surg, D-53105 Bonn, Germany.
RP Diedrich, O (通讯作者)，Univ Bonn, Dept Orthopaed Surg, Sigmund Freud Str 25, D-53105 Bonn, Germany.
EM spine@drdiedrich.de
CR BAGBY GW, 1988, ORTHOPEDICS, V11, P931
   BLUMENTHAL SL, 1993, SPINE, V18, P1186, DOI 10.1097/00007632-199307000-00010
   BRANTIGAN JW, 1994, SPINE, V19, P1436, DOI 10.1097/00007632-199407000-00002
   BRANTIGAN JW, 1994, SPINE, V19, P1271, DOI 10.1097/00007632-199405310-00014
   BRANTIGAN JW, 1993, SPINE, V18, P2106, DOI 10.1097/00007632-199310001-00030
   BRANTIGAN JW, 1991, SPINE, V16, pS277, DOI 10.1097/00007632-199106001-00020
   Brodke DS, 1997, SPINE, V22, P26, DOI 10.1097/00007632-199701010-00005
   BRODSKY AE, 1991, SPINE, V16, pS261, DOI 10.1097/00007632-199106001-00017
   Cizek GR, 2000, SPINE, V25, P2633, DOI 10.1097/00007632-200010150-00015
   CLOWARD RB, 1981, CLIN ORTHOP RELAT R, P74
   Cunningham BW, 1999, SPINE, V24, P509, DOI 10.1097/00007632-199903150-00002
   Diedrich O, 2000, Z ORTHOP GRENZGEB, V138, P162, DOI 10.1055/s-2000-10133
   ENKER P, 1994, CLIN ORTHOP RELAT R, V300, P90
   ESPELAND A, 1996, BRIT J RADIOL, V69, P451
   Fraser RD, 1995, SPINE, V20, pS167, DOI 10.1097/00007632-199512151-00016
   Glazer PA, 1996, SPINE, V21, P1211, DOI 10.1097/00007632-199605150-00015
   HAMBLY M, 1989, SPINE, V14, P455, DOI 10.1097/00007632-198904000-00024
   Hamill CL, 1997, J SPINAL DISORD, V10, P387
   Hanley SD, 1999, CLIN RADIOL, V54, P201, DOI 10.1016/S0009-9260(99)91151-0
   HUTTER CG, 1983, CLIN ORTHOP RELAT R, V179, P86
   Kettler A, 2000, J NEUROSURG, V92, P87, DOI 10.3171/spi.2000.92.1.0087
   KUMAR A, 1993, SPINE, V18, P2393, DOI 10.1097/00007632-199312000-00005
   Kuslich SD, 1998, SPINE, V23, P1267, DOI 10.1097/00007632-199806010-00019
   LANDIS JR, 1977, BIOMETRICS, V33, P159, DOI 10.2307/2529310
   LAVASTE F, 1992, J BIOMECH, V25, P1153, DOI 10.1016/0021-9290(92)90071-8
   LIN PM, 1985, CLIN ORTHOP RELAT R, P90
   Lund T, 1998, J BONE JOINT SURG BR, V80B, P351, DOI 10.1302/0301-620X.80B2.7693
   McAfee PC, 1999, J BONE JOINT SURG AM, V81A, P859, DOI 10.2106/00004623-199906000-00014
   Pitzen T, 1999, Z ORTHOP GRENZGEB, V137, P214, DOI 10.1055/s-2008-1037396
   Rapoff AJ, 1997, SPINE, V22, P2375, DOI 10.1097/00007632-199710150-00010
   Ray CD, 1997, SPINE, V22, P667, DOI 10.1097/00007632-199703150-00019
   Ray CD, 1997, SPINE, V22, P681, DOI 10.1097/00007632-199703150-00021
   RISH BL, 1989, SURG NEUROL, V31, P281, DOI 10.1016/0090-3019(89)90053-0
   Sandhu HS, 1996, SPINE, V21, P1201, DOI 10.1097/00007632-199605150-00013
   STAUFFER RN, 1972, J BONE JOINT SURG AM, VA 54, P756, DOI 10.2106/00004623-197254040-00006
   TAILLARD W, 1954, Acta Orthop Scand, V24, P115
   TENCER AF, 1995, SPINE, V20, P2408, DOI 10.1097/00007632-199511001-00007
   Tropiano P, 1999, RIV NEURORADIOL, V12, P81, DOI 10.1177/19714009990120S110
   Tullberg T, 1996, Eur Spine J, V5, P178, DOI 10.1007/BF00395510
   Weiner BK, 1998, SPINE, V23, P634, DOI 10.1097/00007632-199803010-00020
NR 40
TC 36
Z9 48
U1 0
U2 3
PU LIPPINCOTT WILLIAMS & WILKINS
PI PHILADELPHIA
PA TWO COMMERCE SQ, 2001 MARKET ST, PHILADELPHIA, PA 19103 USA
SN 0895-0385
J9 J SPINAL DISORD
JI J. Spinal Disord.
PD DEC
PY 2001
VL 14
IS 6
BP 522
EP 532
DI 10.1097/00002517-200112000-00012
PG 11
WC Clinical Neurology; Orthopedics
WE Science Citation Index Expanded (SCI-EXPANDED)
SC Neurosciences & Neurology; Orthopedics
GA 499XU
UT WOS:000172596700012
PM 11723405
DA 2022-11-02
ER

PT J
AU Ghandhari, H
   Ameri, E
   Hasani, H
   Safari, MB
   Tabrizi, A
AF Ghandhari, Hassan
   Ameri, Ebrahim
   Hasani, Habib
   Safari, Mir Bahram
   Tabrizi, Ali
TI Is Facet Tropism Associated with Increased Risk of Disc Herniation in
   the Lumbar Spine?
SO ASIAN SPINE JOURNAL
LA English
DT Article
DE Facet joint orientation; Intervertebral disc; Biomechanical phenomena;
   Tropism
ID INTERVERTEBRAL-DISK; JOINT ORIENTATION; MOTION SEGMENTS; AXIAL TORQUE;
   DEGENERATION; OSTEOARTHRITIS; SPONDYLOLYSIS; ASYMMETRY; STABILITY;
   ROTATION
AB Study Design: Retrospective case control study.
   Purpose: In current study, we compared the incidence of facet tropism (FT) in patients with lumbar disc herniation and normal controls.
   Overview of Literature: It has been suggested that FT can be associated with increased risk of lumbar disc herniation.
   Methods: A total of 66 and 63 patients with L4/L5 and L5/S1 disc herniation, respectively, were evaluated in the present study. The control group comprised 61 normal subjects. Facet joint angle was measured using axial magnetic resonance images. The FT was defined as a difference of >10 degrees between the right and left facet joints. The incidence of FT was compared between patients and controls. We also investigated the relationship between facet orientation (sagittal or coronal) and side of disc herniation.
   Results: The incidence of FT at the L4/L5 level was significantly higher in patients with disc herniation (48.5% vs. 26.2%, p=0.01), while it was found to be the same at the L5/S1 level in patients and controls (50.8% vs. 36%, p=0.098). Among the 64 patients with FT, intervertebral disc herniation occurred significantly toward the more sagittally oriented facet joint in 41 patients (p<0.05).
   Conclusions: FT is associated with increased risk of L4/L5 intervertebral disc herniation, but not at the L5/S1 level. In addition, disc herniation occurred toward the more sagittally oriented facet joint.
C1 [Ghandhari, Hassan; Ameri, Ebrahim; Hasani, Habib] Iran Univ Med Sci, Shafa Orthoped Teaching Hosp, Bone & Joint Reconstruct Res Ctr, Tehran, Iran.
   [Safari, Mir Bahram; Tabrizi, Ali] Urmia Univ Med Sci, Imam Khomeini Hosp, Dept Orthoped, Moderres Ave, Orumiyeh, Iran.
RP Safari, MB (通讯作者)，Urmia Univ Med Sci, Imam Khomeini Hosp, Dept Orthoped, Moderres Ave, Orumiyeh, Iran.
EM mirbahramsafari30@gmail.com
RI Tabrizi, Ali/H-8447-2017
OI Tabrizi, Ali/0000-0002-4385-6445
FU Iran University of Medical Sciences
FX This study was financially supported by the Iran University of Medical
   Sciences.
CR ADAMS MA, 1981, SPINE, V6, P241, DOI 10.1097/00007632-198105000-00006
   AHMED AM, 1990, SPINE, V15, P391, DOI 10.1097/00007632-199005000-00010
   BOSTMAN OM, 1993, SPINE, V18, P851
   Brailsford JF, 1929, BRIT J SURG, V16, P562, DOI 10.1002/bjs.1800166405
   CASSIDY JD, 1992, SPINE, V17, P570, DOI 10.1097/00007632-199205000-00016
   Chadha M, 2013, EUR SPINE J, V22, P1045, DOI 10.1007/s00586-012-2612-5
   CYRON BM, 1980, SPINE, V5, P168, DOI 10.1097/00007632-198003000-00011
   DUNCAN NA, 1991, SPINE, V16, P1089, DOI 10.1097/00007632-199109000-00014
   FARFAN H. F., 1967, CAN J SURG, V10, P179
   FARFAN HF, 1970, J BONE JOINT SURG AM, VA 52, P468, DOI 10.2106/00004623-197052030-00006
   Gao F, 2012, J SPINAL DISORD TECH, V25, pE18, DOI 10.1097/BSD.0b013e31823972d4
   HAGG O, 1990, SPINE, V15, P356
   HELIOVAARA M, 1987, SPINE, V12, P469, DOI 10.1097/00007632-198706000-00009
   Kim HJ, 2013, SPINE J, V13, P1301, DOI 10.1016/j.spinee.2013.06.025
   Ko HY, 1997, ARCH PHYS MED REHAB, V78, P1211, DOI 10.1016/S0003-9993(97)90334-8
   Kong MH, 2009, YONSEI MED J, V50, P624, DOI 10.3349/ymj.2009.50.5.624
   Lee DY, 2009, NEUROL MED-CHIR, V49, P57, DOI 10.2176/nmc.49.57
   Lee DY, 2006, J BONE JOINT SURG BR, V88B, P520, DOI 10.1302/0301-620X.88B4
   Linov L, 2013, J BACK MUSCULOSKELET, V26, P421, DOI 10.3233/BMR-130401
   Liu HX, 2016, CLIN SPINE SURG, V29, P394, DOI 10.1097/BSD.0b013e31827ad875
   MARKOLF KL, 1972, J BONE JOINT SURG AM, VA 54, P511, DOI 10.2106/00004623-197254030-00005
   Masharawi YM, 2007, SPINE, V32, pE176, DOI 10.1097/01.brs.0000257565.41856.0f
   NOREN R, 1991, SPINE, V16, P530, DOI 10.1097/00007632-199105000-00008
   Putti V, 1927, LANCET, V2, P53
   Rankine JJ, 2010, SPINE, V35, pE1111, DOI 10.1097/BRS.0b013e3181de8b72
   Shin MH, 2013, EUR SPINE J, V22, P1717, DOI 10.1007/s00586-012-2606-3
   SHIRAZIADL A, 1986, SPINE, V11, P914, DOI 10.1097/00007632-198611000-00012
   VANHARANTA H, 1993, SPINE, V18, P1000, DOI 10.1097/00007632-199306150-00008
   VANSCHAIK JPJ, 1985, SPINE, V10, P59, DOI 10.1097/00007632-198501000-00009
   Yu H, 1998, Zhonghua Wai Ke Za Zhi, V36, P176
NR 30
TC 5
Z9 5
U1 2
U2 2
PU KOREAN SOC SPINE SURGERY
PI SEOUL
PA DEPT ORTHOPAEDIC SURGERY, YONSEI UNIV, COLL MEDICINE, SEOUL, 120-752,
   SOUTH KOREA
SN 1976-1902
EI 1976-7846
J9 ASIAN SPINE J
JI Asian Spine J.
PD JUN
PY 2018
VL 12
IS 3
BP 428
EP 433
DI 10.4184/asj.2018.12.3.428
PG 6
WC Orthopedics
WE Emerging Sources Citation Index (ESCI)
SC Orthopedics
GA GJ4YE
UT WOS:000435387600006
PM 29879769
OA Green Published, gold, Green Submitted
DA 2022-11-02
ER

PT J
AU Zhou, Q
   Teng, DH
   Zhang, T
   Lei, XW
   Jiang, WX
AF Zhou, Qiang
   Teng, Donghui
   Zhang, Tao
   Lei, Xinwei
   Jiang, Wenxue
TI Association of facet tropism and orientation with lumbar disc herniation
   in young patients
SO NEUROLOGICAL SCIENCES
LA English
DT Article
DE Lumbar disc herniation; Facet tropism; Facet orientation; Young
   patients; Computed tomography
ID JOINT ASYMMETRY; INTERVERTEBRAL-DISK; ADOLESCENTS; SPONDYLOLISTHESIS;
   PATHOLOGY; SEGMENTS; DISEASE
AB Facet tropism and orientation are thought to be associated with lumbar disc herniation (LDH), but the relationship is not well established. Moreover, the effect of facet joint on LDH has not been outlined in young patients. The objective of this study was to investigate the associations of facet joint tropism and orientation with LDH in young patients (18-35 years) by computed tomography (CT). Fifty-three patients with LDH and 129 with neither LDH nor low back pain (18-35 years) were included in this study. The facet joint angles were measured for each facet joint by CT as per the method described by Noren et al. We defined facet tropism as a bilateral angle difference > 5 degrees. Young cases with neither LDH nor low back pain were used as the control group. The results showed that LDH was significantly associated with more coronal facet joint orientation at L1-2 (p = 0.009), L2-3 (p = 0.004), and L3-4 (p = 0.004). No association was established between facet tropism and LDH. This study revealed that facet joint orientation was associated with LDH in young patients (18-35 years); they were more of coronal facing at upper levels. Also, the facet tropism was not associated with LDH.
C1 [Zhou, Qiang; Teng, Donghui; Zhang, Tao; Jiang, Wenxue] Tianjin First Ctr Hosp, Dept Orthopaed, Fukang Rd 24, Tianjin, Peoples R China.
   [Lei, Xinwei] Tianjin First Ctr Hosp, Dept Med Imaging, Tianjin, Peoples R China.
RP Jiang, WX (通讯作者)，Tianjin First Ctr Hosp, Dept Orthopaed, Fukang Rd 24, Tianjin, Peoples R China.
EM jiangwenxue1920@163.com
CR ADAMS MA, 1980, J BONE JOINT SURG BR, V62, P358, DOI 10.1302/0301-620X.62B3.6447702
   Belfi LM, 2006, SPINE, V31, pE907, DOI 10.1097/01.brs.0000245947.31473.0a
   Boden SD, 1996, J BONE JOINT SURG AM, V78A, P403, DOI 10.2106/00004623-199603000-00012
   CASSIDY JD, 1992, SPINE, V17, P570, DOI 10.1097/00007632-199205000-00016
   Chadha M, 2013, EUR SPINE J, V22, P1045, DOI 10.1007/s00586-012-2612-5
   Cohen SP, 2007, ANESTHESIOLOGY, V106, P591, DOI 10.1097/00000542-200703000-00024
   CYRON BM, 1980, SPINE, V5, P168, DOI 10.1097/00007632-198003000-00011
   FARFAN H. F., 1967, CAN J SURG, V10, P179
   HAGG O, 1990, SPINE, V15, P356
   Ishihara H, 1997, SPINE, V22, P2001, DOI 10.1097/00007632-199709010-00012
   Kalichman L, 2007, SEMIN ARTHRITIS RHEU, V37, P69, DOI 10.1016/j.semarthrit.2007.01.007
   Karacan I, 2004, SPINE, V29, P1132, DOI 10.1097/00007632-200405150-00016
   Ko HY, 1997, ARCH PHYS MED REHAB, V78, P1211, DOI 10.1016/S0003-9993(97)90334-8
   Kunakornsawat Sombat, 2007, Journal of the Medical Association of Thailand, V90, P1337
   Lee DY, 2006, J BONE JOINT SURG BR, V88B, P520, DOI 10.1302/0301-620X.88B4
   Leonid K, 2009, SPINE, V34, pE579
   Liu ZY, 2017, CLIN NEUROL NEUROSUR, V161, P41, DOI 10.1016/j.clineuro.2017.08.005
   Masharawi Y, 2005, SPINE, V30, pE281, DOI 10.1097/01.brs.0000164098.00201.8d
   NOREN R, 1991, SPINE, V16, P530, DOI 10.1097/00007632-199105000-00008
   Van Schaik JPJ, 1984, COMPUT TOMOGR, P495
   VANHARANTA H, 1993, SPINE, V18, P1000, DOI 10.1097/00007632-199306150-00008
   Wang HG, 2016, J NEUROSURG-PEDIATR, V18, P111, DOI 10.3171/2015.7.PEDS15175
   Wang HG, 2016, WORLD NEUROSURG, V86, P321, DOI 10.1016/j.wneu.2015.09.029
   Wang JX, 2009, SPINE, V34, pE596, DOI 10.1097/BRS.0b013e3181abbf1e
NR 24
TC 14
Z9 14
U1 1
U2 1
PU SPRINGER-VERLAG ITALIA SRL
PI MILAN
PA VIA DECEMBRIO, 28, MILAN, 20137, ITALY
SN 1590-1874
EI 1590-3478
J9 NEUROL SCI
JI Neurol. Sci.
PD MAY
PY 2018
VL 39
IS 5
BP 841
EP 846
DI 10.1007/s10072-018-3270-0
PG 6
WC Clinical Neurology; Neurosciences
WE Science Citation Index Expanded (SCI-EXPANDED)
SC Neurosciences & Neurology
GA GE5KL
UT WOS:000431260500005
PM 29450760
OA hybrid
DA 2022-11-02
ER

PT J
AU Kuo, CH
   Chang, PY
   Tu, TH
   Fay, LY
   Chang, HK
   Wu, JC
   Huang, WC
   Cheng, H
AF Kuo, Chao-Hung
   Chang, Peng-Yuan
   Tu, Tsung-Hsi
   Fay, Li-Yu
   Chang, Hsuan-Kan
   Wu, Jau-Ching
   Huang, Wen-Cheng
   Cheng, Henrich
TI The Effect of Lumbar Lordosis on Screw Loosening in Dynesys Dynamic
   Stabilization: Four-Year Follow-Up with Computed Tomography
SO BIOMED RESEARCH INTERNATIONAL
LA English
DT Article
ID BONE-MINERAL DENSITY; DIABETES-MELLITUS; INTERBODY FUSION; SPINE;
   NEUTRALIZATION; DECOMPRESSION; OSTEOPOROSIS; ALIGNMENT; MASS
AB Introduction. This study aimed to evaluate the effects of Dynesys dynamic stabilization (DDS) on clinical and radiographic outcomes, including spinal pelvic alignment. Method. Consecutive patients who underwent 1- or 2-level DDS for lumbar spondylosis, mild degenerative spondylolisthesis, or degenerative disc disease were included. Clinical outcomes were evaluated by Visual Analogue Scale for back and leg pain, Oswestry Disability Index, and the Japanese Orthopedic Association scores. Radiographic outcomes were assessed by radiographs and computed tomography. Pelvic incidence and lumbar lordosis (LL) were also compared. Results. In 206 patients with an average follow-up of 51.1 +/- 20.8 months, there were 87 screws (8.2%) in 42 patients (20.4%) that were loose. All clinical outcomes improved at each time point after operation. Patients with loosened screws were 45 years older. Furthermore, there was a higher risk of screw loosening in DDS involving S1, and these patients were more likely to have loosened screws if the LL failed to increase after the operation. Conclusions. The DDS screw loosening rate was overall 8.2% per screw and 20.4% per patient at more than 4 years of follow-up. Older patients, S1 involvement, and those patients who failed to gain LL postoperatively were at higher risk of screw loosening.
C1 [Kuo, Chao-Hung; Chang, Peng-Yuan; Tu, Tsung-Hsi; Fay, Li-Yu; Chang, Hsuan-Kan; Wu, Jau-Ching; Huang, Wen-Cheng; Cheng, Henrich] Taipei Vet Gen Hosp, Neurol Inst, Dept Neurosurg, Taipei 11217, Taiwan.
   [Kuo, Chao-Hung; Chang, Peng-Yuan; Tu, Tsung-Hsi; Fay, Li-Yu; Chang, Hsuan-Kan; Wu, Jau-Ching; Huang, Wen-Cheng; Cheng, Henrich] Natl Yang Ming Univ, Sch Med, Taipei 112, Taiwan.
   [Tu, Tsung-Hsi] Acad Sinica, Mol Med Program, TIGP, Taipei 115, Taiwan.
   [Cheng, Henrich] Natl Yang Ming Univ, Inst Pharmacol, Taipei 112, Taiwan.
RP Wu, JC (通讯作者)，Taipei Vet Gen Hosp, Neurol Inst, Dept Neurosurg, 17F,201,Shih Pai Rd,Sec 2, Taipei 11217, Taiwan.
EM jauching@gmail.com
RI Wu, Jau-Ching/AAU-4009-2021; Kuo, Chao-Hung/AAT-7883-2021
OI Wu, Jau-Ching/0000-0002-6996-3409; Kuo, Chao-Hung/0000-0001-5528-204X;
   Huang, Wen-Cheng/0000-0003-4249-710X
CR Abdulameer SA, 2012, PATIENT PREFER ADHER, V6, P435, DOI 10.2147/PPA.S32745
   Al-Elq AH, 2006, SAUDI MED J, V27, P1729
   Amin B. Y., 2013, NEUROSURGICAL FOCU S, V35
   Berjano P, 2015, EUR SPINE J, V24, pS369, DOI 10.1007/s00586-015-3929-7
   Boulay C, 2006, EUR SPINE J, V15, P415, DOI 10.1007/s00586-005-0984-5
   Chien CY, 2014, SPINE, V39, pE878, DOI 10.1097/BRS.0000000000000388
   Cho Y, 2015, ANN REHABIL MED-ARM, V39, P100, DOI 10.5535/arm.2015.39.1.100
   DELEEUW I, 1977, DIABETES, V26, P1130, DOI 10.2337/diabetes.26.12.1130
   Dhall SS, 2008, J NEUROSURG-SPINE, V9, P560, DOI 10.3171/SPI.2008.9.08142
   Fay LY, 2013, CLIN NEUROL NEUROSUR, V115, P535, DOI 10.1016/j.clineuro.2012.05.036
   GIACCA A, 1988, BONE, V9, P29, DOI 10.1016/8756-3282(88)90024-5
   Isaia GC, 1999, ACTA DIABETOL, V36, P35, DOI 10.1007/s005920050142
   ISHIDA H, 1985, METABOLISM, V34, P797, DOI 10.1016/0026-0495(85)90101-5
   Khalil N., 2015, ENV HLTH PERSPECTIVE
   Ko CC, 2010, NEUROSURG FOCUS, V28, DOI 10.3171/2010.3.FOCUS1052
   KOSTUIK JP, 1983, SPINE, V8, P489, DOI 10.1097/00007632-198307000-00006
   Lawhorne TW, 2009, EUR SPINE J, V18, P815, DOI 10.1007/s00586-009-0941-9
   Legaye J, 1998, Eur Spine J, V7, P99, DOI 10.1007/s005860050038
   LEVIN ME, 1976, NEW ENGL J MED, V294, P241, DOI 10.1056/NEJM197601292940502
   McGirt MJ, 2011, J NEUROSURG-SPINE, V14, P771, DOI 10.3171/2011.1.SPINE10571
   Mehta Vivek A, 2015, Neurosurgery, V76 Suppl 1, pS42, DOI 10.1227/01.neu.0000462077.50830.1a
   Payer M, 2014, ACTA NEUROCHIR, V156, P221, DOI 10.1007/s00701-013-1956-x
   Rahm MD, 1996, J SPINAL DISORD, V9, P392
   Sasso RC, 2005, SPINE, V30, P670, DOI 10.1097/01.brs.0000155423.18218.75
   Schwab F, 2010, SPINE, V35, P2224, DOI 10.1097/BRS.0b013e3181ee6bd4
   Schwab FJ, 2012, J NEUROSURG-SPINE, V16, P539, DOI 10.3171/2012.2.SPINE11120
   Segura-Trepichio M, 2014, Rev Esp Cir Ortop Traumatol, V58, P85, DOI 10.1016/j.recot.2013.10.005
   Stoll TM, 2002, EUR SPINE J, V11, pS170, DOI 10.1007/s00586-002-0438-2
   Tsuchiya K, 2006, SPINE, V31, P303, DOI 10.1097/01.brs.0000197193.81296.f1
   Tuominen JT, 1999, DIABETES CARE, V22, P1196, DOI 10.2337/diacare.22.7.1196
   Wiggins Gregory C, 2003, Neurosurg Focus, V15, pE8
   Wu JC, 2011, NEUROSURG FOCUS, V31, DOI 10.3171/2011.7.FOCUS11125
   Wurgler-Hauri CC, 2008, SPINE, V33, pE66, DOI 10.1097/BRS.0b013e31816245c0
   Yue JJ, 2015, INT J SPINE SURG, V9, DOI 10.14444/2017
NR 34
TC 18
Z9 25
U1 0
U2 4
PU HINDAWI LTD
PI LONDON
PA ADAM HOUSE, 3RD FLR, 1 FITZROY SQ, LONDON, W1T 5HF, ENGLAND
SN 2314-6133
EI 2314-6141
J9 BIOMED RES INT
JI Biomed Res. Int.
PY 2015
VL 2015
AR 152435
DI 10.1155/2015/152435
PG 8
WC Biotechnology & Applied Microbiology; Medicine, Research & Experimental
WE Science Citation Index Expanded (SCI-EXPANDED)
SC Biotechnology & Applied Microbiology; Research & Experimental Medicine
GA CZ1BT
UT WOS:000366841400001
PM 26779532
OA gold, Green Published, Green Submitted
DA 2022-11-02
ER

PT J
AU Brantigan, JW
   Steffee, AD
   Lewis, ML
   Quinn, LM
   Persenaire, JM
AF Brantigan, JW
   Steffee, AD
   Lewis, ML
   Quinn, LM
   Persenaire, JM
TI Lumbar interbody fusion using the Brantigan I/F Cage for posterior
   lumbar interbody fusion and the variable pedicle screw placement system
   - Two-year results from a Food and Drug Administration Investigational
   Device Exemption Clinical Trial
SO SPINE
LA English
DT Article
DE cage; degenerative disc disease; failed discectomy; interbody fusion
   orthosis; multiple-level fusion; pedicle screw; postsurgical failed
   back; posterior lumbar interbody fusion; recurrent disc disease
ID CARBON-FIBER IMPLANT; HEALTH SURVEY SF-36; 2-YEAR FOLLOW-UP;
   LOW-BACK-PAIN; INTERVERTEBRAL-DISK; SPACE HEIGHTS; FIXATION; SPINE;
   SPONDYLOLISTHESIS; SURGERY
AB Study Design. A carbon fiber-reinforced polymer cage implant filled with autologous bone was designed to separate the mechanical and biologic functions of posterior lumbar interbody fusion.
   Objectives. To test the safety and efficacy of the carbon cage with pedicle screw fixation in a 2-year prospective study performed at six centers under a protocol approved by the Food and Drug Administration, and to present the data supporting the Food and Drug Administration approved indications.
   Summary of Background Data. The success of posterior lumbar interbody fusion has been limited by mechanical and biologic deficiencies of the donor bone. Some failures of pedicle screw fixation may be attributable to the absence of adequate load sharing through the anterior column. Combining an interbody fusion device with pedicle screw fixation may address some limitations of posterior lumbar interbody fusion or pedicle screw fixation in cases that are more complex mechanically.
   Methods. This clinical study of posterior lumbar interbody fusion with pedicle screw fixation involved a prospective group of 221 patients.
   Results. Fusion success was achieved in 176 (98.9%) of 178 patients. In the management of degenerative disc disease in patients with prior failed discectomy surgery, clinical success was achieved in 79 (86%) of 92 patients, and radiographic bony arthrodesis in 91 (100%) of 91 patients. Disc space height, averaging 7.9 mm before surgery, was increased to 12.3 mm at surgery and maintained at 11.7 mm at 2 years. Fusion success was not diminished over multiple fusion revers. These results were significantly better than those reported in prior literature. Although significant surgical complications occurred, those attributable to the implant devices occurred less frequently and generally were minor.
   Conclusions. The Brantigan I/F Cage for posterior lumbar interbody fusion and the Variable Screw Placement System safe and effective for the management of degenerative disc disease.
C1 S Texas Orthopaed & Spinal Surg Assoc, San Antonio, TX 78240 USA.
RP Brantigan, JW (通讯作者)，S Texas Orthopaed & Spinal Surg Assoc, 9150 Huebner Rd,Suite 350, San Antonio, TX 78240 USA.
CR ANI N, 1991, SPINE, V16, pS302, DOI 10.1097/00007632-199106001-00025
   BARR JS, 1963, J BONE JOINT SURG AM, V45, P1553
   BATTIE MC, 1991, SPINE, V16, P1015, DOI 10.1097/00007632-199109000-00001
   BIEDERMAN L, 1996, 3 INT M ADV SPIN TEC
   BIONDI J, 1990, J SPINAL DISORD, V3, P362
   BLUMENTHAL SL, 1988, SPINE, V13, P566, DOI 10.1097/00007632-198805000-00023
   BRANTIGAN JW, 1994, SPINE, V19, P1436, DOI 10.1097/00007632-199407000-00002
   BRANTIGAN JW, 1994, SPINE, V19, P1271, DOI 10.1097/00007632-199405310-00014
   Brantigan JW, 1998, TECH NEUROSURG, V4, P216
   BRANTIGAN JW, 1993, SPINE, V18, P2106, DOI 10.1097/00007632-199310001-00030
   BRANTIGAN JW, 1993, SPINE, V18, P1213, DOI 10.1097/00007632-199307000-00015
   BRANTIGAN JW, 1991, SPINE, V16, pS277, DOI 10.1097/00007632-199106001-00020
   BRODSKY AE, 1991, SPINE, V16, pS261, DOI 10.1097/00007632-199106001-00017
   BROWN CW, 1986, SPINE, V11, P942, DOI 10.1097/00007632-198611000-00015
   CARSON WL, 1990, SPINE, V15, P893, DOI 10.1097/00007632-199009000-00011
   CHOW SP, 1980, SPINE, V5, P452, DOI 10.1097/00007632-198009000-00010
   CLEVELAND M, 1948, J BONE JOINT SURG AM, V30-A, P302, DOI 10.2106/00004623-194830020-00005
   CLOWARD R B, 1963, Clin Orthop Relat Res, V27, P51
   CLOWARD RB, 1981, CLIN ORTHOP RELAT R, P74
   CLOWARD RB, 1953, J NEUROSURG, V10, P154, DOI 10.3171/jns.1953.10.2.0154
   CLOWARD RB, MONOGRAPH CODMAN SHU
   Davne S. H., 1989, ANN M AM AC ORTH SUR
   DENNIS S, 1989, SPINE, V14, P876, DOI 10.1097/00007632-198908000-00019
   EBELING U, 1989, J NEUROSURG, V70, P397, DOI 10.3171/jns.1989.70.3.0397
   FANDINO J, 1993, ACTA NEUROCHIR, V122, P102, DOI 10.1007/BF01446994
   FINNEGAN WJ, 1979, J BONE JOINT SURG AM, V61, P1077, DOI 10.2106/00004623-197961070-00018
   FLATLEY TJ, 1985, CLIN ORTHOP RELAT R, P273
   FLYNN JC, 1979, J BONE JOINT SURG AM, V61, P1143, DOI 10.2106/00004623-197961080-00002
   GILL K, 1993, ACTA ORTHOP SCAND, V64, P108, DOI 10.3109/17453679309160137
   Goldner J L, 1971, Orthop Clin North Am, V2, P543
   GREENOUGH CG, 1994, CLIN ORTHOP RELAT R, V300, P30
   Hall BB, 1996, SPINE, V21, P982, DOI 10.1097/00007632-199604150-00014
   HAMBLY MF, 1991, SPINE, V16, pS295, DOI 10.1097/00007632-199106001-00023
   HANLEY EN, 1989, J BONE JOINT SURG AM, V71A, P719, DOI 10.2106/00004623-198971050-00013
   HANLEY EN, 1986, SPINE, V11, P269, DOI 10.1097/00007632-198604000-00015
   HENDERSO.ED, 1966, J BONE JOINT SURG AM, VA 48, P619, DOI 10.2106/00004623-196648040-00001
   HERRON L, 1994, J SPINAL DISORD, V7, P161, DOI 10.1097/00002517-199407020-00010
   Hibbs R, 1929, SURG GYNECOL OBSTET, V48, P604
   Holte D C, 1994, Eur Spine J, V3, P32, DOI 10.1007/BF02428314
   HUTTER CG, 1983, CLIN ORTHOP RELAT R, V179, P86
   KUMAR A, 1993, SPINE, V18, P2393, DOI 10.1097/00007632-199312000-00005
   KUSLICH SD, 1996, 1 INT DISC CAG M VAL
   LAUERMAN WC, 1992, J SPINAL DISORD, V5, P149, DOI 10.1097/00002517-199206000-00001
   LAWLIS GF, 1989, SPINE, V14, P511, DOI 10.1097/00007632-198905000-00007
   LEHMANN TR, 1981, SPINE, V6, P615, DOI 10.1097/00007632-198111000-00014
   LEHMANN TR, 1983, SPINE, V8, P308, DOI 10.1097/00007632-198304000-00013
   LIN PM, 1985, CLIN ORTHOP RELAT R, P90
   LIN PM, 1989, PRINCIPLES TECHNIQUE, P55
   LIN PM, 1989, PRINCIPLES TECHNIQUE, P171
   LIN PM, 1983, CLIN ORTHOP RELAT R, V180, P154
   LITTLE DG, 1994, SPINE, V19, P2139, DOI 10.1097/00007632-199410000-00001
   LOGUIDICE VA, 1988, SPINE, V13, P366, DOI 10.1097/00007632-198803000-00027
   LORENZ M, 1991, SPINE, V16, pS455, DOI 10.1097/00007632-199108001-00029
   MA GW, 1989, PRINCIPLES TECHNIQUE, P177
   MA GWC, 1985, CLIN ORTHOP RELAT R, V193, P57
   MARDJETKO SM, 1994, SPINE, V19, pS2256, DOI 10.1097/00007632-199410151-00002
   McDonnell MF, 1996, J BONE JOINT SURG AM, V78A, P839, DOI 10.2106/00004623-199606000-00006
   MCGUIRE RA, 1993, SPINE, V18, P1662, DOI 10.1097/00007632-199309000-00015
   MCHORNEY CA, 1993, MED CARE, V31, P247, DOI 10.1097/00005650-199303000-00006
   MELZACK R, 1975, PAIN, V1, P277, DOI 10.1016/0304-3959(75)90044-5
   MILLION R, 1982, SPINE, V7, P204, DOI 10.1097/00007632-198205000-00004
   MOONEY V, 1990, SPINE, V15, P708, DOI 10.1097/00007632-199007000-00016
   MULLER ME, 1970, MANUAL ITNERNAL FIXA
   NAYLOR A, 1974, J BONE JOINT SURG BR, VB 56, P17
   O'SULLIVAN M G, 1990, British Journal of Neurosurgery, V4, P319, DOI 10.3109/02688699008992741
   ODOWD JK, 1998, T N AM SPIN SOC 13 A, P16
   PETTINE KA, 1991, 6 ANN M N AM SPIN SC
   PROLO DJ, 1986, SPINE, V11, P601, DOI 10.1097/00007632-198607000-00012
   PROTHERO SR, 1966, J BONE JOINT SURG AM, VA 48, P57, DOI 10.2106/00004623-196648010-00004
   QUIMJIAN JD, 1988, ORTHOPEDICS, V11, P563
   Ransford A. O., 1976, SPINE, V1, P127, DOI [DOI 10.1097/00007632-197606000-00007, 10.1097/00007632-197606000-00007]
   Ray CD, 1997, SPINE, V22, P667, DOI 10.1097/00007632-199703150-00019
   RISH BL, 1989, SURG NEUROL, V31, P281, DOI 10.1016/0090-3019(89)90053-0
   RISH BL, 1985, SPINE, V10, P855, DOI 10.1097/00007632-198511000-00016
   ROLAND M, 1983, SPINE, V8, P141, DOI 10.1097/00007632-198303000-00004
   SOINI J, 1994, J SPINAL DISORD, V7, P487
   SPENGLER DM, 1990, J BONE JOINT SURG AM, V72A, P230, DOI 10.2106/00004623-199072020-00010
   STAUFFER RN, 1972, J BONE JOINT SURG AM, VA 54, P756, DOI 10.2106/00004623-197254040-00006
   STAUFFER RN, 1972, J BONE JOINT SURG AM, V54, P1195, DOI 10.2106/00004623-197254060-00006
   STEFFEE AD, 1986, CLIN ORTHOP RELAT R, P45
   STEFFEE AD, 1988, CLIN ORTHOP RELAT R, P99
   STEFFEE AD, 1993, SPINE, V18, P1160, DOI 10.1097/00007632-199307000-00007
   TAN S B, 1990, Journal of Orthopaedic Surgical Techniques, V5, P83
   THOMPSON WA, 1974, J BONE JOINT SURG AM, VA 56, P1643, DOI 10.2106/00004623-197456080-00014
   VERLOOY J, 1993, SPINE, V18, P1491
   WADDELL G, 1979, J BONE JOINT SURG AM, V61, P201, DOI 10.2106/00004623-197961020-00007
   WALSH K, 1991, SPINE, V16, P1075, DOI 10.1097/00007632-199109000-00011
   WARE JE, 1992, MED CARE, V30, P473, DOI 10.1097/00005650-199206000-00002
   WEST JL, 1991, SPINE, V16, P576, DOI 10.1097/00007632-199105000-00016
   WETZEL FT, 1991, SPINE, V16, P839, DOI 10.1097/00007632-199107000-00027
   YUAN HA, 1994, SPINE, V19, pS2279
   ZDEBLICK TA, 1993, SPINE, V18, P983, DOI 10.1097/00007632-199306150-00006
   ZINREICH SJ, 1990, J COMPUT ASSIST TOMO, V14, P574
   ZUCHERMAN J, 1988, SPINE, V13, P570, DOI 10.1097/00007632-198805000-00024
NR 94
TC 223
Z9 276
U1 1
U2 19
PU LIPPINCOTT WILLIAMS & WILKINS
PI PHILADELPHIA
PA TWO COMMERCE SQ, 2001 MARKET ST, PHILADELPHIA, PA 19103 USA
SN 0362-2436
EI 1528-1159
J9 SPINE
JI SPINE
PD JUN 1
PY 2000
VL 25
IS 11
BP 1437
EP 1446
DI 10.1097/00007632-200006010-00017
PG 10
WC Clinical Neurology; Orthopedics
WE Science Citation Index Expanded (SCI-EXPANDED)
SC Neurosciences & Neurology; Orthopedics
GA 321BN
UT WOS:000087435200021
PM 10828927
DA 2022-11-02
ER

PT J
AU Chen, Y
   Luo, CM
   Wang, J
   Liu, LX
   Huang, B
   Li, CQ
   Zhou, Y
   Feng, CC
AF Chen, Yu
   Luo, Chunmei
   Wang, Juan
   Liu, Libangxi
   Huang, Bo
   Li, Chang-Qing
   Zhou, Yue
   Feng, Chencheng
TI Roles of multimodal intra-operative neurophysiological monitoring (IONM)
   in percutaneous endoscopic transforaminal lumbar interbody fusion: a
   case series of 113 patients
SO BMC MUSCULOSKELETAL DISORDERS
LA English
DT Article
DE Percutaneous endoscopic transforaminal lumbar interbody fusion;
   Multimodal intraoperative neurophysiological monitoring; Motor-evoked
   potentials; Somatosensory-evoked potentials; Electromyography
ID MOTOR-EVOKED-POTENTIALS; NERVE ROOT FUNCTION; MECHANICALLY-ELICITED
   ELECTROMYOGRAPHY; SURGICAL-PROCEDURES; EFFICACY; SURGERY;
   SPONDYLOLISTHESIS; COMPLICATIONS; DEFORMITY; SOCIETY
AB Background Despite the wide use of intraoperative neurophysiological monitoring (IONM) in spinal surgeries, the efficacy of IONM during percutaneous endoscopic transforaminal lumbar interbody fusion (PE-TLIF) surgery in detecting postoperative neurological deficits has not been well characterized. Methods MIONM data from 113 consecutive patients who underwent PE-TLIF surgeries between June 2018 and April 2020 were retrospectively reviewed. Postoperative neurological deficits were documented and analyzed, and the efficacy and specificity of various IONM techniques were compared. Results Of the 113 consecutive patients, 12 (10.6%) with IONM alerts were identified. The MIONM sensitivity and specificity were 100 and 96.2%, respectively. The frequency of neurological complications, including minor deficits, was 6.2% (n = 7); all of the neurological complications were temporary. The ability of single IONM modalities to detect neurological complications varied between 25.0 and 66.6%, whereas that of all modalities was 100%. Conclusions MIONM is more effective and accurate than unimodal monitoring in assessing nerve root function during PE-TLIF surgeries, reducing both neurological complications and false-negative findings. We recommend MIONM in PE-TLIF surgeries.
C1 [Chen, Yu; Luo, Chunmei; Wang, Juan; Liu, Libangxi; Huang, Bo; Li, Chang-Qing; Zhou, Yue; Feng, Chencheng] Army Med Univ, Xinqiao Hosp, Dept Orthopaed, Chongqing 400037, Peoples R China.
RP Feng, CC (通讯作者)，Army Med Univ, Xinqiao Hosp, Dept Orthopaed, Chongqing 400037, Peoples R China.
EM doctorfgy@163.com
FU National Natural Science Foundation of China [81902255]; Humanities and
   Social Sciences Fund of Army Military Medical University [2019XRW018]
FX This research was funded by the National Natural Science Foundation of
   China (no. 81902255), Humanities and Social Sciences Fund of Army
   Military Medical University (no.2019XRW018). The funders have no role in
   conduct, analysis or reporting of this study.
CR Ao SX, 2020, INT J SURG, V76, P136, DOI 10.1016/j.ijsu.2020.02.043
   Arnold Paul M, 2012, Surg Neurol Int, V3, pS198, DOI 10.4103/2152-7806.98583
   Berjano P, 2011, EUR SPINE J, V20, P1584, DOI 10.1007/s00586-011-1997-x
   Bose B, 2002, SPINE, V27, P1444, DOI 10.1097/00007632-200207010-00014
   Buchowski JM, 2007, SPINE, V32, P2245, DOI 10.1097/BRS.0b013e31814b2d52
   Chiappa KH., 1990, EVOKED POTENTIALS CL, P371
   Dangelmajer S, 2014, NEUROSURG FOCUS, V36, DOI 10.3171/2014.3.FOCUS144
   de Kunder SL, 2017, SPINE J, V17, P1712, DOI 10.1016/j.spinee.2017.06.018
   Garces J, 2014, OCHSNER J, V14, P57
   Gavrancic B, 2014, J CLIN NEUROPHYSIOL, V31, P575, DOI 10.1097/WNP.0000000000000111
   Gunter A, 2016, CURR OPIN ANESTHESIO, V29, P539, DOI 10.1097/ACO.0000000000000374
   Kasliwal MK, 2012, NEUROSURGERY, V71, P109, DOI 10.1227/NEU.0b013e3182535881
   Kim JH, 2019, OPER NEUROSURG, V16, P71, DOI 10.1093/ons/opy061
   Langeloo DD, 2003, SPINE, V28, P1043, DOI 10.1097/00007632-200305150-00017
   Lieberman JA, 2008, SPINE, V33, pE414, DOI 10.1097/BRS.0b013e318175c292
   Lieberman JA, 2019, SPINE J, V19, P377, DOI 10.1016/j.spinee.2018.07.006
   Lyon R, 2009, SPINE, V34, pE558, DOI 10.1097/BRS.0b013e3181aa25a8
   MacDonald DB, 2013, CLIN NEUROPHYSIOL, V124, P2291, DOI 10.1016/j.clinph.2013.07.025
   MacDonald DB, 2003, SPINE, V28, P194, DOI 10.1097/00007632-200301150-00018
   Nichols GS, 2012, J CLIN NEUROPHYSIOL, V29, P140, DOI 10.1097/WNP.0b013e31824cece6
   OWEN JH, 1993, SPINE, V18, P748, DOI 10.1097/00007632-199305000-00012
   Riley MR, 2018, SPINE J, V18, P1763, DOI 10.1016/j.spinee.2018.02.024
   Sarwahi V, 2016, SPINE, V41, pE647, DOI 10.1097/BRS.0000000000001381
   Schubert Michael, 2005, Oper Orthop Traumatol, V17, P641, DOI 10.1007/s00064-005-1156-9
   Shida Y, 2012, J NEUROSURG ANESTH, V24, P113, DOI 10.1097/ANA.0b013e318237fa41
   Sutter MA, 2007, EUR SPINE J, V16, pS221, DOI 10.1007/s00586-007-0432-9
   Tessitore E, 2004, NEUROSURGERY, V54, P939, DOI 10.1227/01.NEU.0000115154.62636.77
   Tohmeh AG, 2011, J NEUROSURG-SPINE, V14, P31, DOI 10.3171/2010.9.SPINE09871
   TOLEIKIS JR, 1993, SPINE, V18, P2401, DOI 10.1097/00007632-199312000-00006
   Traba A, 2018, CLIN NEUROPHYSIOL, V129, P2075, DOI 10.1016/j.clinph.2018.07.005
   Tsai SW, 2012, J CLIN NEUROPHYSIOL, V29, P110, DOI 10.1097/WNP.0b013e31824cecd3
   Uribe JS, 2010, SPINE, V35, pS368, DOI 10.1097/BRS.0b013e3182027976
   Valone F, 2014, SPINE, V39, pE989, DOI 10.1097/BRS.0000000000000442
   Voulgaris S, 2010, J CLIN NEUROSCI, V17, P274, DOI 10.1016/j.jocn.2009.04.013
   Wang SJ, 2019, SPINE, V44, pE950, DOI 10.1097/BRS.0000000000003030
   WILTSE LL, 1968, J BONE JOINT SURG AM, VA 50, P919, DOI 10.2106/00004623-196850050-00004
   Wu JL, 2018, BIOMED RES INT, V2018, DOI 10.1155/2018/5806037
   Yaylali I, 2014, J CLIN NEUROPHYSIOL, V31, P352, DOI 10.1097/WNP.0000000000000073
   Zhuang QY, 2014, SPINE, V39, pE1425, DOI 10.1097/BRS.0000000000000589
NR 39
TC 1
Z9 1
U1 0
U2 1
PU BMC
PI LONDON
PA CAMPUS, 4 CRINAN ST, LONDON N1 9XW, ENGLAND
EI 1471-2474
J9 BMC MUSCULOSKEL DIS
JI BMC Musculoskelet. Disord.
PD NOV 26
PY 2021
VL 22
IS 1
AR 989
DI 10.1186/s12891-021-04824-2
PG 11
WC Orthopedics; Rheumatology
WE Science Citation Index Expanded (SCI-EXPANDED)
SC Orthopedics; Rheumatology
GA XD7DP
UT WOS:000722865000006
PM 34836537
OA Green Submitted, Green Published, gold
DA 2022-11-02
ER

PT J
AU Li, ZZ
   Hou, SX
   Shang, WL
   Cao, Z
   Zhao, HL
AF Li, Zhen-zhou
   Hou, Shu-xun
   Shang, Wei-lin
   Cao, Zheng
   Zhao, Hong-liang
TI Percutaneous lumbar foraminoplasty and percutaneous endoscopic lumbar
   decompression for lateral recess stenosis through transforaminal
   approach: Technique notes and 2 years follow-up
SO CLINICAL NEUROLOGY AND NEUROSURGERY
LA English
DT Article
DE Lumbar lateral recess stenosis; Lumbar disk herniation; Minimally
   invasive treatment; Foraminoplasty; Percutaneous endoscopic lumbar
   decompression; Percutaneous endoscopic lumbar discectomy
ID SURGICAL TECHNIQUE; DISKECTOMY; SPONDYLOLISTHESIS
AB Objective: To evaluate the outcome and safety of percutaneous lumbar foraminoplasty (PLF) and percutaneous endoscopic lumbar decompression (PELD) with specially designed instrument for lumbar lateral recess stenosis with/without herniated discs (HDs).
   Method: From August of 2011 to August of 2013, 96 patients met the inclusion criteria were treated with PLF-PELD and 85 cases were followed up to 2 years postoperatively. MRI or CT checkup performed in the next morning after operation. Outcomes of symptoms were evaluated by follow-up interviews at 3 months, 6 months, I year and 2 years after surgery. Low back pain and leg pain were measured by Visual Analog Scale (VAS) score (1-100). Functional outcomes were assessed by using Oswestry Disability Index (ODI) and modified MacNab criteria.
   Result: Two years follow-up data were obtained from 85 cases, including 14 cases on unilateral L3-4,1 case on bilateral L3-4, 49 cases on unilateral L4-5, 3 cases on bilateral L4-5, 12 cases on unilateral L5S1, 1 case on bilateral L5S1, 3 cases on unilateral L3-5 and 2 cases on unilateral L4 -S1. So totally 95 lumbar lateral recesses were decompressed. Patients ranged in age from 46-78 years (mean age, 56.7 years), including 36 males and 49 females. 56 cases combined with HDs. Low back pain and leg pain were significantly relieved after surgery in all patients. 3 patients were complicated with dysesthesia in distribution of exiting nerve that was all operated at L5S1. Postoperative MRI/CT examination showed adequate decompression of lateral recess and removal of combined HDs in all patients. No patient had postoperative infection, dysfunctional nerve root injury or iatrogenic segmental instability. 2 cases experienced recurrence of combined HDs (2.4%), but could not undertake further revision surgery because of infirm condition. All the 85 cases were analyzed with complete follow-up data. VAS scores and ODI values were significantly lower in all time-points after surgery than before surgery. MacNab scores at 2 years after surgery were obtained from all the 85 patients. 29 cases were given "excellent"; 48 were given "good". 6 patients experienced heavier low back pain, thus being classified as "fair". 2 cases with recurrence were given "poor".
   Conclusions: PLF-PELD with specially designed instrument is a less invasive, effective and safe surgery for lumbar lateral recess stenosis with/without combined HDs. (C) 2016 Elsevier B.V. All rights reserved.
C1 [Li, Zhen-zhou; Hou, Shu-xun; Shang, Wei-lin; Cao, Zheng; Zhao, Hong-liang] Chinese PLAs Gen Hosp, Affiliated Hosp 1, Dept Orthoped Surg, 51 Fucheng Rd, Beijing 100048, Peoples R China.
RP Li, ZZ (通讯作者)，Chinese PLAs Gen Hosp, Affiliated Hosp 1, Dept Orthoped Surg, 51 Fucheng Rd, Beijing 100048, Peoples R China.
EM dr_lizhenzhou@163.com
CR Ahn Y, 2014, NEUROSURGERY, V75, P124, DOI 10.1227/NEU.0000000000000361
   Choi G, 2008, SPINE, V33, pE508, DOI 10.1097/BRS.0b013e31817bfa1a
   Jasper GP, 2014, PAIN PHYSICIAN, V17, pE703
   Jasper GP, 2014, CLIN NEUROL NEUROSUR, V119, P84, DOI 10.1016/j.clineuro.2014.01.019
   Kambin P, 1996, J NEUROSURG, V84, P462, DOI 10.3171/jns.1996.84.3.0462
   Kitahama Y, 2013, ASIAN J ENDOSC SURG, V6, P130, DOI 10.1111/ases.12004
   Knight MT, 2014, INT J SPINE SURG, V8, DOI 10.14444/1021
   Lewandrowski KU, 2014, INT J SPINE SURG, V8, DOI 10.14444/1026
   Li ZZ, 2015, CLIN NEUROL NEUROSUR, V133, P40, DOI 10.1016/j.clineuro.2015.03.003
   Li ZZ, 2015, INT J CLIN EXP MED, V8, P14672
   Nellensteijn J, 2010, EUR SPINE J, V19, P879, DOI 10.1007/s00586-009-1272-6
   Osman SG, 1997, SPINE, V22, P1690, DOI 10.1097/00007632-199708010-00002
   Smorgick Y, 2013, SPINE, V38, P797, DOI 10.1097/BRS.0b013e31827db30f
   Weinstein JN, 2008, NEW ENGL J MED, V358, P794, DOI 10.1056/NEJMoa0707136
NR 14
TC 54
Z9 72
U1 0
U2 25
PU ELSEVIER SCIENCE BV
PI AMSTERDAM
PA PO BOX 211, 1000 AE AMSTERDAM, NETHERLANDS
SN 0303-8467
EI 1872-6968
J9 CLIN NEUROL NEUROSUR
JI Clin. Neurol. Neurosurg.
PD APR
PY 2016
VL 143
BP 90
EP 94
DI 10.1016/j.clineuro.2016.02.008
PG 5
WC Clinical Neurology; Surgery
WE Science Citation Index Expanded (SCI-EXPANDED)
SC Neurosciences & Neurology; Surgery
GA DJ0AX
UT WOS:000373864900016
PM 26907998
DA 2022-11-02
ER

PT J
AU Yang, CH
   Wu, TH
   Lin, CJ
   Chiou, YY
   Chen, YC
   Sheu, MH
   Guo, WY
   Chiu, CF
AF Yang, Cheng Hui
   Wu, Tung-Hsin
   Lin, Chung-Jung
   Chiou, Yi-You
   Chen, Ying-Chou
   Sheu, Ming-Huei
   Guo, Wan-Yuo
   Chiu, Chen Fen
TI Knowledge-based iterative model reconstruction technique in computed
   tomography of lumbar spine lowers radiation dose and improves tissue
   differentiation for patients with lower back pain
SO EUROPEAN JOURNAL OF RADIOLOGY
LA English
DT Article
DE Computer tomography; Diagnostic confidence; Image quality; Iterative
   reconstruction; Lumbar spine; Radiation dose
ID IMAGE QUALITY; CT ANGIOGRAPHY; REDUCTION; EXPOSURE; SPONDYLOLYSIS;
   POPULATION; SCANS
AB Purpose: To evaluate the image quality and diagnostic confidence of reduced-dose computed tomography (CT) of the lumbar spine (L-spine) reconstructed with knowledge-based iterative model reconstruction (IMR).
   Materials and methods: Prospectively, group A consisted of 55 patients imaged with standard acquisition reconstructed with filtered back-projection. Group B consisted of 58 patients imaged with half tube current, reconstructed with hybrid iterative reconstruction (iDose(4)) in Group B1 and knowledge-based IMR in Group B2. Signal-to-noise ratio (SNR) of different regions, the contrast-to-noise ratio between the intervetebral disc (IVD) and dural sac (D-D CNR), and subjective image quality of different regions were compared. Higher strength IMR was also compared in spinal stenosis cases.
   Results: The SNR of the psoas muscle and D-D CNR were significantly higher in the IMR group. Except for the facet joint, subjective image quality of other regions including IVD, intervertebral foramen (IVF), dural sac, peridural fat, ligmentum flavum, and overall diagnostic acceptability were best for the IMR group. Diagnostic confidence of narrowing IVF and IVD was good (kappa = 0.58-0.85). Higher strength IMR delineated IVD better in spinal stenosis cases.
   Conclusion: Lower dose CT of L-spine reconstructed with IMR demonstrates better tissue differentiation than iDose(4) and standard dose CT with FBP. (C) 2016 Elsevier Ireland Ltd. All rights reserved.
C1 [Yang, Cheng Hui] Pojen Gen Hopsital, Dept Med Imaging, Taipei, Taiwan.
   [Yang, Cheng Hui; Lin, Chung-Jung; Chiou, Yi-You; Chen, Ying-Chou; Sheu, Ming-Huei; Guo, Wan-Yuo; Chiu, Chen Fen] Natl Yang Ming Univ, Sch Med, Taipei, Taiwan.
   [Wu, Tung-Hsin] Natl Yang Ming Univ, Dept Biomed Imaging & Radiol Sci, Taipei, Taiwan.
   [Lin, Chung-Jung; Chiou, Yi-You; Chen, Ying-Chou; Sheu, Ming-Huei; Guo, Wan-Yuo; Chiu, Chen Fen] Taipei Vet Gen Hosp, Dept Radiol, Taipei, Taiwan.
RP Lin, CJ (通讯作者)，Taipei Vet Gen Hosp, Dept Radiol, 201 Sec 2,Shipai Rd, Taipei 11217, Taiwan.
EM bcjlin@me.com
OI Lin, Chung Jung/0000-0003-2370-6316
FU Taipei Veterans General Hospital grant [V102C-044]
FX This study was financially supported by a Taipei Veterans General
   Hospital grant (V102C-044). The sponsoring organization had no
   involvement in any part of the conduct, writing or submission of the
   research results for publication. We have no conflict of interest.
CR Alshamari M, 2016, ACTA RADIOL, V57, P602, DOI 10.1177/0284185115595667
   Becce F, 2013, SKELETAL RADIOL, V42, P937, DOI 10.1007/s00256-013-1576-9
   BERGSTROM K, 1983, AM J NEURORADIOL, V4, P590
   Biswas D, 2009, J BONE JOINT SURG AM, V91A, P1882, DOI 10.2106/JBJS.H.01199
   Bongartz G., 2016, EUR, V16262
   Brenner DJ, 2007, NEW ENGL J MED, V357, P2277, DOI 10.1056/NEJMra072149
   Deak PD, 2010, RADIOLOGY, V257, P158, DOI 10.1148/radiol.10100047
   Fardon DF, 2001, SPINE, V26, P461, DOI 10.1097/00007632-200103010-00007
   Funama Y, 2014, PHYS MEDICA, V30, P527, DOI 10.1016/j.ejmp.2014.02.005
   Gervaise A, 2012, EUR RADIOL, V22, P295, DOI 10.1007/s00330-011-2271-7
   Geyer LL, 2013, CLIN RADIOL, V68, pE391, DOI 10.1016/j.crad.2012.11.025
   Kalichman L, 2009, SPINE, V34, P199, DOI 10.1097/BRS.0b013e31818edcfd
   Khawaja RDA, 2015, EUR J RADIOL, V84, P2, DOI 10.1016/j.ejrad.2014.09.022
   Machida H, 2013, AM J NEURORADIOL, V34, P971, DOI 10.3174/ajnr.A3320
   Mieville FA, 2013, PHYS MEDICA, V29, P99, DOI 10.1016/j.ejmp.2011.12.004
   Notohamiprodjo S, 2015, EUR RADIOL, V25, P140, DOI 10.1007/s00330-014-3374-8
   Oda S, 2014, ACAD RADIOL, V21, P104, DOI 10.1016/j.acra.2013.10.002
   Omoumi P, 2014, ACTA RADIOL, V55, P335, DOI 10.1177/0284185113494981
   Park SB, 2015, ABDOM IMAGING, V40, P3137, DOI 10.1007/s00261-015-0504-y
   Philips, 2011, IDOSE4 IT REC TECHN
   Pye SR, 2004, J RHEUMATOL, V31, P753
   ROSENTHAL DI, 1984, AM J ROENTGENOL, V143, P169, DOI 10.2214/ajr.143.1.169
   Sakai T, 2009, SPINE, V34, P2346, DOI 10.1097/BRS.0b013e3181b4abbe
   Sharma Himanshu, 2012, BMJ, V345, pe7564, DOI 10.1136/bmj.e7564
   Simpson AK, 2008, J SPINAL DISORD TECH, V21, P409, DOI 10.1097/BSD.0b013e3181568656
   Singh S, 2012, J COMPUT ASSIST TOMO, V36, P347, DOI 10.1097/RCT.0b013e31824e639e
   Thompson MJ, 2015, BONE JOINT RES, V4, P45, DOI 10.1302/2046-3758.43.2000337
   Tobalem F, 2014, AM J ROENTGENOL, V203, pW665, DOI 10.2214/AJR.14.12821
   Willemink MJ, 2014, J COMPUT ASSIST TOMO, V38, P815, DOI 10.1097/RCT.0000000000000128
   Yang CH, 2014, SPINE J, V14, P2682, DOI 10.1016/j.spinee.2014.03.007
   Yuki H., 2014, ACTA RADIOL, V21, P104
   Yuki H, 2014, J CARDIOVASC COMPUT, V8, P115, DOI 10.1016/j.jcct.2013.12.010
NR 32
TC 6
Z9 6
U1 0
U2 8
PU ELSEVIER IRELAND LTD
PI CLARE
PA ELSEVIER HOUSE, BROOKVALE PLAZA, EAST PARK SHANNON, CO, CLARE, 00000,
   IRELAND
SN 0720-048X
EI 1872-7727
J9 EUR J RADIOL
JI Eur. J. Radiol.
PD OCT
PY 2016
VL 85
IS 10
BP 1757
EP 1764
DI 10.1016/j.ejrad.2016.07.015
PG 8
WC Radiology, Nuclear Medicine & Medical Imaging
WE Science Citation Index Expanded (SCI-EXPANDED)
SC Radiology, Nuclear Medicine & Medical Imaging
GA EC8MO
UT WOS:000388396100011
PM 27666613
DA 2022-11-02
ER

PT J
AU Dai, F
   Belfer, I
   Schwartz, CE
   Banco, R
   Martha, JF
   Tighioughart, H
   Tromanhauser, SG
   Jenis, LG
   Kim, DH
AF Dai, Feng
   Belfer, Inna
   Schwartz, Carolyn E.
   Banco, Robert
   Martha, Julia F.
   Tighioughart, Hocine
   Tromanhauser, Scott G.
   Jenis, Louis G.
   Kim, David H.
TI Association of catechol-O-methyltransferase genetic variants with
   outcome in patients undergoing surgical treatment for lumbar
   degenerative disc disease
SO SPINE JOURNAL
LA English
DT Article
DE COMT; Chronic pain; Degenerative disc disease; Surgical outcome; Genetic
   variation
ID LOW-BACK-PAIN; SPINE-STUDY-GROUP; WORKERS-COMPENSATION; COMT GENE;
   FUSION; POLYMORPHISM; PERCEPTION; HAPLOTYPES; MORPHINE; TESTS
AB BACKGROUND CONTEXT: Surgical treatment for lumbar degenerative disc disease (DDD) has been associated with highly variable results in terms of postoperative pain relief and functional improvement. Many experts believe that DDD should be considered a chronic pain disorder as opposed to a degenerative disease. Genetic variation of the catechol-O-methyltransferase (COMT) gene has been associated with variation in human pain sensitivity and response to analgesics in previous studies.
   PURPOSE: To determine whether genetic variation of COMT is associated with clinical outcome after surgical treatment for DDD.
   STUDY DESIGN: Prospective genetic association study.
   PATIENT SAMPLE: Sixty-nine patients undergoing surgical treatment for lumbar DDD. Diagnosis was based on documentation of chronic disabling low back pain (LBP) present for a minimum of 6 months and unresponsive to supervised nonoperative treatment, including activity modification, medication, physical therapy, and/or injection therapy. Plain radiographs and magnetic resonance imaging revealed intervertebral disc desiccation, tears, and/or collapse without focal herniation, nerve root compression, stenosis. spondylolisthesis, spondylolysis, or alternative diagnoses.
   OUTCOME MEASURES: Oswestry Disability Index (ODI) and visual analog score (VAS) for LBP.
   METHODS: Surgical treatment included 65 instrumented fusions and four disc arthroplasty procedures. All patients completed preoperative and 1-year postoperative ODI questionnaires. DNA was extracted from a sample of venous blood, and genotype analysis was performed for five common COMT single nucleotide polymorphisms (SNPs). Potential genetic association between these COMT SNPs and the primary outcome variable, 1-year change in ODI, was investigated using both single-marker and haplotype association analyses. Association with VAS scores for LBP was analyzed as a secondary outcome variable.
   RESULTS: Single-marker analysis revealed that the COMT SNP rs4633 was significantly associated with greater improvement in ODI score 1 year after surgery (p=.03), with individuals homozygous for the less common "T" allele demonstrating the largest improvement in ODI. Haplotype analysis of four COMT SNPs, rs6269, rs4633, rs4818, and rs4680, also identified a common haplotype "ATCA" (haplotype frequency of 39.3% in the study population) associated with greater improvement in ODI (p=.046). The greatest mean improvement in ODI was observed in patients homozygous for the "ATCA" COMT haplotype. A nonsignificant trend was observed between SNP rs4633 and greater improvement in VAS score for LBP.
   CONCLUSIONS: This is the first study to report an association between surgical treatment success in DDD patients and genetic variation in the putative pain sensitivity gene COMT. These findings require replication in other DDD populations but suggest that genetic testing for pain-relevant genetic markers such as COMT may provide useful clinical information in terms of predicting outcome after surgery for patients diagnosed with DDD. (C) 2010 Elsevier Inc. All rights reserved.
C1 [Dai, Feng; Belfer, Inna] Univ Pittsburgh, Mol Epidemiol Pain Program, Dept Anesthesiol, Pittsburgh, PA 15261 USA.
   [Dai, Feng] Univ Pittsburgh, Dept Biostat, Pittsburgh, PA 15261 USA.
   [Dai, Feng; Belfer, Inna] Univ Pittsburgh, Dept Human Genet, Pittsburgh, PA 15261 USA.
   [Schwartz, Carolyn E.; Banco, Robert; Tromanhauser, Scott G.; Jenis, Louis G.; Kim, David H.] Tufts Univ, Sch Med, Dept Orthoped Surg, Boston, MA 02111 USA.
   [Schwartz, Carolyn E.] DeltaQuest Fdn Inc, Concord, MA 01742 USA.
   [Schwartz, Carolyn E.] Tufts Univ, Sch Med, Dept Med, Boston, MA 02111 USA.
   [Martha, Julia F.; Kim, David H.] New England Baptist Hosp, Dept Orthoped Surg, Boston, MA 02120 USA.
   [Tighioughart, Hocine] Tufts Univ, Sch Med, Inst Clin Res & Hlth Policy Studies, Biostat Res Ctr, Boston, MA 02111 USA.
RP Belfer, I (通讯作者)，Univ Pittsburgh, Mol Epidemiol Pain Program, Dept Anesthesiol, 3550 Terrace St,Scaife Hall A-1310, Pittsburgh, PA 15261 USA.
EM belferi@upmc.edu
RI Carolyn E Schwartz, Sc.D./A-4946-2009
FU North American Spine Society; US Cancer Pain Relief Committee; Apatech;
   New England Baptist Hospital
FX The authors are grateful to Dr Mitchell B. Max (deceased) for major
   contributions to this study. The study was funded in part by a grant
   from the North American Spine Society. Feng Dai and Inna Belfer are
   supported in part by two career development awards, respectively, from
   the US Cancer Pain Relief Committee.; RB (royalties, Globus Medical;
   stock ownership, including options and warrants. VII consulting.
   Impliant); SGT (other. Soteira, Inc.): LGJ (consulting, Stryker, Stryker
   Biotech, Apatech. BioSet: speaking teaching arrangements. Apatech:
   scientific advisory board, Apatech; research support: staff materials,
   Stryker Biotech); DHK (stock ownership, including options and warrants,
   Axial Biotech; consulting, Axial Biotech, Pioneer. DePuy, Medtronic;
   speaking teaching arrangements, DePuy, Medtronic. Stryker;
   trips/travels, Stryker, Medtronic; scientific advisory board. New
   England Baptist Hospital: research support: staff materials, New England
   Baptist Hospital: grants, New England Baptist Hospital).
CR Andersen S, 2009, PHARMACOGENOMICS, V10, P669, DOI 10.2217/PGS.09.13
   Armero P, 2005, EUR J PAIN, V9, P229, DOI 10.1016/j.ejpain.2004.06.005
   Barrett JC, 2005, BIOINFORMATICS, V21, P263, DOI 10.1093/bioinformatics/bth457
   BODEN SD, 1990, J BONE JOINT SURG AM, V72A, P403, DOI 10.2106/00004623-199072030-00013
   Carreon LY, 2010, SPINE, V35, P1812, DOI 10.1097/BRS.0b013e3181c68b75
   Diatchenko L, 2005, HUM MOL GENET, V14, P135, DOI 10.1093/hmg/ddi013
   FRANKLIN GM, 1994, SPINE, V19, P1897, DOI 10.1097/00007632-199409000-00005
   Fritzell P, 2001, SPINE, V26, P2521, DOI 10.1097/00007632-200112010-00002
   Fritzell P, 2002, SPINE, V27, P1131, DOI 10.1097/00007632-200206010-00002
   Fritzell P, 2001, SPINE, V26, P2533, DOI 10.1097/00007632-200112010-00004
   George SZ, 2008, CLIN J PAIN, V24, P793, DOI 10.1097/AJP.0b013e31817bcb65
   Gursoy S, 2003, RHEUMATOL INT, V23, P104, DOI 10.1007/s00296-002-0260-5
   Hagg O, 2003, EUR SPINE J, V12, P12, DOI 10.1007/s00586-002-0464-0
   Heyer NJ, 2009, J TOXICOL ENV HEAL A, V72, P599, DOI 10.1080/15287390802706405
   Hicks GE, 2009, SPINE, V34, P1301, DOI 10.1097/BRS.0b013e3181a18263
   JENSEN MC, 1994, NEW ENGL J MED, V331, P69, DOI 10.1056/NEJM199407143310201
   Kalichman L, 2010, SPINE J, V10, P200, DOI 10.1016/j.spinee.2009.10.018
   Katz JN, 1995, SPINE, V20, pS78, DOI 10.1097/00007632-199512151-00002
   Kim HS, 2009, TRIALS, V10, DOI 10.1186/1745-6215-10-8
   Kim HS, 2004, PAIN, V109, P488, DOI 10.1016/j.pain.2004.02.027
   Kim H, 2006, MOL PAIN, V2, DOI 10.1186/1744-8069-2-24
   LaCroix-Fralish ML, 2009, ANNU REV PHARMACOL, V49, P97, DOI 10.1146/annurev-pharmtox-061008-103222
   Lazarev M, 2008, MOL PAIN, V4, DOI 10.1186/1744-8069-4-58
   LOTTA T, 1995, BIOCHEMISTRY-US, V34, P4202, DOI 10.1021/bi00013a008
   Max MB, 2008, NAT REV DRUG DISCOV, V7, P647, DOI 10.1038/nrd2595
   Nackley AG, 2006, SCIENCE, V314, P1930, DOI 10.1126/science.1131262
   Rakvag TT, 2008, MOL PAIN, V4, DOI 10.1186/1744-8069-4-64
   Reyes-Gibby CC, 2007, PAIN, V130, P25, DOI 10.1016/j.pain.2006.10.023
   Ross JR, 2008, CANCER-AM CANCER SOC, V112, P1390, DOI 10.1002/cncr.23292
   Schaid DJ, 2002, AM J HUM GENET, V70, P425, DOI 10.1086/338688
   Shi MM, 1999, J CLIN PATHOL-MOL PA, V52, P295, DOI 10.1136/mp.52.5.295
   Storey JD, 2003, P NATL ACAD SCI USA, V100, P9440, DOI 10.1073/pnas.1530509100
   TAYLOR VM, 1994, SPINE, V19, P1207, DOI 10.1097/00007632-199405310-00002
   Wigginton JE, 2005, AM J HUM GENET, V76, P887, DOI 10.1086/429864
   Zubieta JK, 2003, SCIENCE, V299, P1240, DOI 10.1126/science.1078546
NR 35
TC 54
Z9 58
U1 0
U2 13
PU ELSEVIER SCIENCE INC
PI NEW YORK
PA 360 PARK AVE SOUTH, NEW YORK, NY 10010-1710 USA
SN 1529-9430
EI 1878-1632
J9 SPINE J
JI Spine Journal
PD NOV
PY 2010
VL 10
IS 11
BP 949
EP 957
DI 10.1016/j.spinee.2010.07.387
PG 9
WC Clinical Neurology; Orthopedics
WE Science Citation Index Expanded (SCI-EXPANDED)
SC Neurosciences & Neurology; Orthopedics
GA 680RJ
UT WOS:000284251800001
PM 20863768
DA 2022-11-02
ER

PT J
AU Marquez-Lara, A
   Nandyala, SV
   Sankaranarayanan, S
   Noureldin, M
   Singh, K
AF Marquez-Lara, Alejandro
   Nandyala, Sreeharsha V.
   Sankaranarayanan, Sriram
   Noureldin, Mohamed
   Singh, Kern
TI Body Mass Index as a Predictor of Complications and Mortality After
   Lumbar Spine Surgery
SO SPINE
LA English
DT Article
DE obesity; body mass index; lumbar spine surgery; relative risk;
   perioperative outcomes; postoperative complications
ID LOW-BACK-PAIN; CLINICAL-OUTCOMES; INTERBODY FUSION; OBESITY;
   SPONDYLOLISTHESIS; RISK
AB Study Design. Retrospective analysis.
   Objective. A national population-based database was analyzed to characterize the risks of postoperative complications and mortality associated with the patient's body mass index (BMI) after lumbar spinal surgery.
   Summary of Background Data. Obesity has been associated with greater perioperative complications and worsened surgical outcomes after lumbar spinal surgery. However, the stratified BMI risks of postoperative complications relative to normal weight patients have not been well characterized.
   Methods. The American College of Surgeons National Surgical Quality Improvement Program database was queried to identify patients who underwent lumbar spinal surgery between 2006 and 2011. Patients were stratified into BMI cohorts: normal (18.5-24.99 kg/m(2)), overweight (25.00-29.99 kg/m(2)), class 1 (30.00-34.99 kg/m(2)), class 2 (35.00-39.99 kg/m(2)), and class 3 (>= 40 kg/m(2)) obesity. Preoperative patient characteristics and perioperative outcomes were assessed. The relative risks of 30-day postoperative complications and mortality for each BMI cohort were calculated in reference to the normal weight cohort using a 95% confidence interval.
   Results. A total of 24,196 patients underwent lumbar spine surgery between 2006 and 2011 of which 19,195 (79.3%) were overweight or obese. The risk for deep vein thrombosis increased beginning with overweight patients and compounded for the subsequent obesity classes. The risk for superficial wound infection and pulmonary embolism increased beginning with the class 1 obesity cohort. Furthermore, the relative risk increase for urinary tract infection, acute renal failure, and sepsis was significantly increased only among class 3 obesity patients. Lastly, there was no relative risk increase in 30-day mortality in any cohort after lumbar spine surgery.
   Conclusion. Overweight and obese patients demonstrated an increased risk of postoperative complications relative to normal weight patients. Despite these findings, a BMI 25 kg/m2 or more was not associated with a greater risk of mortality. Further studies are warranted to characterize the impact of postoperative complications associated with overweight and obese patients on hospital resource utilization and costs after lumbar spine surgery.
C1 [Marquez-Lara, Alejandro; Nandyala, Sreeharsha V.; Sankaranarayanan, Sriram; Noureldin, Mohamed; Singh, Kern] Rush Univ, Med Ctr, Dept Orthopaed Surg, Chicago, IL 60612 USA.
RP Singh, K (通讯作者)，Rush Univ, Med Ctr, Dept Orthopaed Surg, 1611 W Harrison St,Suite 300, Chicago, IL 60612 USA.
EM Kern.singh@rushortho.com
RI Sankaranarayanan, Sriram/AAU-3981-2020
OI Sankaranarayanan, Sriram/0000-0001-8876-5507
CR Abdallah DY, 2013, EUR SPINE J, V22, P2800, DOI 10.1007/s00586-013-2890-6
   Amann K, 2013, SEMIN NEPHROL, V33, P23, DOI 10.1016/j.semnephrol.2012.12.003
   [Anonymous], NATL SURGICAL QUALIT
   Blokhin IO, 2013, CURR OPIN HEMATOL, V20, P437, DOI 10.1097/MOH.0b013e3283634443
   Bucaloiu ID, 2010, CRIT CARE CLIN, V26, P607, DOI 10.1016/j.ccc.2010.06.005
   Canale MP, 2013, INT J ENDOCRINOL, V2013, DOI 10.1155/2013/865965
   CROFT PR, 1994, J EPIDEMIOL COMMUN H, V48, P166, DOI 10.1136/jech.48.2.166
   de Lissovoy G, 2009, AM J INFECT CONTROL, V37, P387, DOI 10.1016/j.ajic.2008.12.010
   DEYO RA, 1989, SPINE, V14, P501, DOI 10.1097/00007632-198905000-00005
   Djurasovic M, 2008, SPINE, V33, P1789, DOI 10.1097/BRS.0b013e31817b8f6f
   Elgafy H, 2012, Am J Orthop (Belle Mead NJ), V41, pE46
   Fuchshuber Pascal R, 2012, Perm J, V16, P39
   GARZILLO MJD, 1994, J MANIP PHYSIOL THER, V17, P601
   Gaudelli Cinzia, 2012, Evid Based Spine Care J, V3, P11, DOI 10.1055/s-0031-1298613
   Guss D, 2006, J AM ACAD ORTHOP SUR, V14, P425, DOI 10.5435/00124635-200607000-00005
   Knutsson B, 2013, SPINE, V38, P435, DOI 10.1097/BRS.0b013e318270b243
   Lau D, 2013, J CLIN NEUROSCI, V20, P80, DOI 10.1016/j.jocn.2012.07.004
   Lura JP, 1996, AM J PUBLIC HEALTH, V86, P382, DOI 10.2105/AJPH.86.3.382
   Mehta AI, 2012, SPINE, V37, P1652, DOI 10.1097/BRS.0b013e318241b186
   Meredith DS, 2010, SPINE J, V10, P575, DOI 10.1016/j.spinee.2010.02.021
   National Center for Health Statistics, 2013, HLTH UNIT STAT 2012
   O'Leary PT, 2009, SPINE, V34, P2134, DOI 10.1097/BRS.0b013e3181b2e17e
   Parkin L, 2012, CIRCULATION, V125, P1897, DOI 10.1161/CIRCULATIONAHA.111.063354
   Patel N, 2007, J NEUROSURG-SPINE, V6, P291, DOI 10.3171/spi.2007.6.4.1
   Rihn JA, 2012, SPINE, V37, P1933, DOI 10.1097/BRS.0b013e31825e21b2
   Shiri R, 2010, AM J EPIDEMIOL, V171, P135, DOI 10.1093/aje/kwp356
   Singh AK, 2010, SPINE, V35, P2116, DOI 10.1097/BRS.0b013e3181cf0980
   Thompson D, 1999, ARCH INTERN MED, V159, P2177, DOI 10.1001/archinte.159.18.2177
   Vaidya R, 2009, SPINE, V34, P495, DOI 10.1097/BRS.0b013e318198c5f2
   Yadla S, 2010, SPINE J, V10, P581, DOI 10.1016/j.spinee.2010.03.001
NR 30
TC 100
Z9 103
U1 0
U2 2
PU LIPPINCOTT WILLIAMS & WILKINS
PI PHILADELPHIA
PA TWO COMMERCE SQ, 2001 MARKET ST, PHILADELPHIA, PA 19103 USA
SN 0362-2436
EI 1528-1159
J9 SPINE
JI SPINE
PD MAY 1
PY 2014
VL 39
IS 10
BP 798
EP 804
DI 10.1097/BRS.0000000000000232
PG 7
WC Clinical Neurology; Orthopedics
WE Science Citation Index Expanded (SCI-EXPANDED)
SC Neurosciences & Neurology; Orthopedics
GA AJ1YR
UT WOS:000337452400013
PM 24480950
DA 2022-11-02
ER

PT J
AU Stromqvist, B
   Fritzell, P
   Hagg, O
   Jonsson, B
AF Stromqvist, Bjorn
   Fritzell, Peter
   Hagg, Olle
   Jonsson, Bo
CA Swedish SocSpinal Surg
TI The Swedish Spine Register: development, design and utility
SO EUROPEAN SPINE JOURNAL
LA English
DT Article
DE Spine Register; Development; Degenerative lumbar spine; Core data set
ID LOW-BACK-PAIN; RANDOMIZED CONTROLLED-TRIAL; LUMBAR-SPINE; POSTEROLATERAL
   FUSION; FOLLOW-UP; HERNIATION; STENOSIS; SURGERY
AB The Swedish Spine Register enables monitoring of surgical activities focusing on changes in trends over time, techniques utilized and outcome, when implemented in general clinical practice. Basic requirements for a prosperous register are unity within the profession, mainly patient-based documentation and a well functioning support system. This presentation focuses on the development and design of the register protocol, problems encountered and solutions found underway. Various examples on how the results can be presented and utilized are given as well as validation. Register data demonstrate significant gender differences in lumbar disc herniation surgery with females having more pain, lower quality of life and more pronounced disability preoperatively while improvement after surgery is similar between genders. Quality of life after surgery for degenerative disorders is significantly improved for disc herniation, stenosis, spondylolisthesis and disc degenerative disorders. Over the last 10 years, surgical treatment for spinal stenosis has increased gradually while disc herniation surgery decreases regarding yearly number of procedures. An added function to the register enables more complex prospective clinical studies to include register data together with data suitable for the individual study. A common core set of demographic, surgical and outcome parameters would enable comparisons of clinical studies within and between nations.
C1 [Stromqvist, Bjorn; Jonsson, Bo] Univ Lund Hosp, Dept Orthoped, S-22185 Lund, Sweden.
   [Fritzell, Peter] Falun Cent Hosp, Dept Orthoped, S-79182 Falun, Sweden.
   [Hagg, Olle] Goteborg Spine Ctr, S-42130 Gothenburg, Sweden.
RP Stromqvist, B (通讯作者)，Univ Lund Hosp, Dept Orthoped, S-22185 Lund, Sweden.
EM bjorn.stromqvist@med.lu.se
OI Fritzell, Peter/0000-0002-2043-6376
FU National Board of Health; Welfare/SKL
FX The devoted work of register secretaries Carina Blom and Lena Oreby has
   been and still is invaluable. The loads of works and efforts from spine
   surgeons and register secretaries at the participating departments
   within Sweden are significant and a prerequisite for the data presented.
   The spine surgeons participating in creating the protocols are also to
   be highlighted. Finally, the economical funding from the National Board
   of Health and Welfare/SKL is acknowledged.
CR Brox JI, 2003, SPINE, V28, P1913
   Christensen FB, 2002, SPINE, V27, P2674, DOI 10.1097/00007632-200212010-00006
   Fairbank J, 2005, BMJ-BRIT MED J, V330, P1233, DOI 10.1136/bmj.38441.620417.8F
   Fairbank JCT, 2000, SPINE, V25, P2940, DOI 10.1097/00007632-200011150-00017
   Fritzell P, 2001, SPINE, V26, P2521, DOI 10.1097/00007632-200112010-00002
   Fritzell P, 2002, SPINE, V27, P1131, DOI 10.1097/00007632-200206010-00002
   Ha KY, 2008, J SPINAL DISORD TECH, V21, P229, DOI 10.1097/BSD.0b013e3180eaa202
   Harrington JF, 2008, MINIM INVAS NEUROSUR, V51, P30, DOI 10.1055/s-2007-1004543
   JOHNSSON KE, 1992, CLIN ORTHOP RELAT R, P82
   JONSSON B, 1993, J BONE JOINT SURG BR, V75, P381, DOI 10.1302/0301-620X.75B3.8496204
   JONSSON B, 1993, J BONE JOINT SURG BR, V75, P894, DOI 10.1302/0301-620X.75B6.8245078
   JONSSON B, 1994, SPINE, V19, P1431
   Jonsson B, 1997, SPINE, V22, P2938, DOI 10.1097/00007632-199712150-00017
   Moller H, 2000, SPINE, V25, P1716, DOI 10.1097/00007632-200007010-00017
   Rampersaud YR, 2008, SPINE J, V8, P296, DOI 10.1016/j.spinee.2007.05.003
   Soegaard R, 2007, SPINE, V32, P2405, DOI 10.1097/BRS.0b013e3181573b2d
   Stromqvist B, 2005, ACTA ORTHOP, V76, P3
   STROMQVIST B, 1993, ACTA ORTHOP SCAND, V64, P138, DOI 10.3109/17453679309160145
   Stromqvist F, 2008, ACTA ORTHOP, V79, P643, DOI 10.1080/17453670810016669
   SULLIVAN M, 1994, HALSOENKAT SF 36 SVE
   Thomsen K, 1997, SPINE, V22, P2813, DOI 10.1097/00007632-199712150-00004
   WEBER H, 1983, SPINE, V8, P131, DOI 10.1097/00007632-198303000-00003
   Weinstein JN, 2006, JAMA-J AM MED ASSOC, V296, P2441, DOI 10.1001/jama.296.20.2441
   Zanoli G, 2006, ACTA ORTHOP, V77, P662, DOI 10.1080/17453670610012764
   2008, OPEN COMPARISONS QUA
NR 25
TC 95
Z9 94
U1 0
U2 0
PU SPRINGER
PI NEW YORK
PA 233 SPRING ST, NEW YORK, NY 10013 USA
SN 0940-6719
EI 1432-0932
J9 EUR SPINE J
JI Eur. Spine J.
PD AUG
PY 2009
VL 18
SU 3
BP S294
EP S304
DI 10.1007/s00586-009-1043-4
PG 11
WC Clinical Neurology; Orthopedics
WE Science Citation Index Expanded (SCI-EXPANDED)
SC Neurosciences & Neurology; Orthopedics
GA 496RQ
UT WOS:000269994500003
PM 19495812
OA Green Published, Green Submitted, hybrid
DA 2022-11-02
ER

PT J
AU Klemt, C
   Padmanabha, A
   Tirumala, V
   Walker, P
   Smith, EJ
   Kwon, YM
AF Klemt, Christian
   Padmanabha, Anand
   Tirumala, Venkatsaiakhil
   Walker, Paul
   Smith, Evan J.
   Kwon, Young-Min
TI Lumbar Spine Fusion Before Revision Total Hip Arthroplasty Is Associated
   With Increased Dislocation Rates
SO JOURNAL OF THE AMERICAN ACADEMY OF ORTHOPAEDIC SURGEONS
LA English
DT Article
ID ACETABULAR COMPONENT; SAFE ZONE; SURGERY; DEFORMITY; OUTCOMES
AB Background: The aim of this study was to determine whether timing of lumbar spinal fusion (LSF) before revision total hip arthroplasty (THA) would impact dislocation and rerevision rates. Methods: This retrospective analysis includes a total of 505 patients who underwent revision THA with concomitant diagnosis of degenerative lumbar spinal stenosis with spondylolisthesis. Patients were stratified into the following two cohorts: (1) 328 patients who underwent revision THA with previous LSF and (2) 177 patients who underwent revision THA, followed by LSF. Postoperative complications including dislocation and rerevision rates were evaluated. Results: Patients who underwent revision THA with previous LSF demonstrated significantly higher dislocation rates and rerevision rates compared with patients who underwent revision THA, followed by LSF, at the 1-year follow-up (6.7% versus 5.1%, P < 0.01; 8.5% versus 7.0%, P = 0.02). Patients who underwent revision THA, followed by LSF within 1 year demonstrated significantly higher dislocation and rerevision rates (5.6% versus 4.1%; 7.6% versus 6.4%). Discussion: This study demonstrates that patients who underwent revision THA with previous LSF demonstrated notably higher dislocation rates and rerevision rates compared with patients who underwent revision THA, followed by LSF, with the greater the intervals between revision THA and LSF, the lower the postoperative dislocation rates and rerevision rates.
C1 [Klemt, Christian; Padmanabha, Anand; Tirumala, Venkatsaiakhil; Walker, Paul; Smith, Evan J.; Kwon, Young-Min] Harvard Med Sch, Massachusetts Gen Hosp, Dept Orthopaed Surg, Bioengn Lab, Boston, MA 02115 USA.
RP Kwon, YM (通讯作者)，Harvard Med Sch, Massachusetts Gen Hosp, Dept Orthopaed Surg, Bioengn Lab, Boston, MA 02115 USA.
EM ymkwon@mgh.harvard.edu
CR Abdel MP, 2016, CLIN ORTHOP RELAT R, V474, P386, DOI 10.1007/s11999-015-4432-5
   Barry JJ, 2017, J ARTHROPLASTY, V32, P470, DOI 10.1016/j.arth.2016.07.019
   Bozic KJ, 2010, CLIN ORTHOP RELAT R, V468, P45, DOI 10.1007/s11999-009-0945-0
   Brooks PJ, 2013, BONE JOINT J, V95B, P67, DOI 10.1302/0301-620X.95B11.32645
   Chen WH, 2021, J ARTHROPLASTY, V36, P255, DOI 10.1016/j.arth.2020.06.026
   Delaunay C, 2013, CLIN ORTHOP RELAT R, V471, P3863, DOI 10.1007/s11999-013-2935-5
   DelSole EM, 2017, J ARTHROPLASTY, V32, P1910, DOI 10.1016/j.arth.2016.12.039
   Eneqvist T, 2017, BONE JOINT J, V99B, P759, DOI [10.1302/0301-620X.99B6.BJJ-2016-0577.R2, 10.1302/0301-620X.99B6.BJJ-2016-0577]
   Esposito CI, 2018, J ARTHROPLASTY, V33, P1449, DOI 10.1016/j.arth.2017.12.005
   Hinman AD, 2020, J ARTHROPLASTY, V35, P451, DOI 10.1016/j.arth.2019.08.053
   Iorio JA, 2016, ASIAN SPINE J, V10, P377, DOI 10.4184/asj.2016.10.2.377
   Jafari SM, 2010, CLIN ORTHOP RELAT R, V468, P2046, DOI 10.1007/s11999-010-1251-6
   Kenney C, 2019, J ORTHOP, V16, P393, DOI 10.1016/j.jor.2019.04.011
   Klemt Christian, 2020, Bone Joint J, P1, DOI 10.1302/0301-620X.102B9.BJJ-2020-0777.R1
   Klemt C, 2021, J ORTHOP RES, V39, P1423, DOI 10.1002/jor.24855
   Klemt C, 2020, J ARTHROPLASTY, V35, P3686, DOI 10.1016/j.arth.2020.06.043
   Lazennec Jean-Yves, 2011, Eur Spine J, V20 Suppl 5, P686, DOI 10.1007/s00586-011-1937-9
   Limmahakhun S, 2019, J ORTHOP RES, V37, P674, DOI 10.1002/jor.24234
   Loh JLM, 2017, J ARTHROPLASTY, V32, P2457, DOI 10.1016/j.arth.2017.03.031
   Malkani AL, 2019, J ARTHROPLASTY, V34, P907, DOI 10.1016/j.arth.2019.01.009
   Malkani AL, 2018, J ARTHROPLASTY, V33, P1189, DOI 10.1016/j.arth.2017.10.041
   McCaffrey DF, 2013, STAT MED, V32, P3388, DOI 10.1002/sim.5753
   McLawhorn AS, 2015, CLIN ORTHOP RELAT R, V473, P3183, DOI 10.1007/s11999-015-4380-0
   Mehrani A, 2016, J INORG ORGANOMET P, V26, P226, DOI 10.1007/s10904-015-0302-6
   Nosrati M, 2019, J BIOL CHEM, V294, P17642, DOI 10.1074/jbc.RA119.011181
   Parvizi J, 2010, CLIN ORTHOP RELAT R, V468, P1325, DOI 10.1007/s11999-010-1236-5
   Phan D, 2015, BONE JOINT J, V97B, P1017, DOI 10.1302/0301-620X.97B8.35700
   Roussouly P, 2010, EUR SPINE J, V19, P1824, DOI 10.1007/s00586-010-1476-9
   Sadoghi P, 2013, J ARTHROPLASTY, V28, P1329, DOI 10.1016/j.arth.2013.01.012
   Sing DC, 2016, J ARTHROPLASTY, V31, pS227, DOI 10.1016/j.arth.2016.02.069
   Tang WM, 2007, J ORTHOP RES, V25, P766, DOI 10.1002/jor.20225
   Wolford Monica L, 2015, NCHS Data Brief, P1
NR 32
TC 2
Z9 2
U1 0
U2 1
PU LIPPINCOTT WILLIAMS & WILKINS
PI PHILADELPHIA
PA TWO COMMERCE SQ, 2001 MARKET ST, PHILADELPHIA, PA 19103 USA
SN 1067-151X
EI 1940-5480
J9 J AM ACAD ORTHOP SUR
JI J. Am. Acad. Orthop. Surg.
PD SEP 1
PY 2021
VL 29
IS 17
BP E860
EP E868
DI 10.5435/JAAOS-D-20-00824
PG 9
WC Orthopedics; Surgery
WE Science Citation Index Expanded (SCI-EXPANDED)
SC Orthopedics; Surgery
GA WN4SA
UT WOS:000711758300008
PM 33273403
DA 2022-11-02
ER

PT J
AU Reyes-Sanchez, A
   Zarate-Kalfopulos, B
   Ramirez-Mora, I
   Rosales-Olivarez, LM
   Alpizar-Aguirre, A
   Sanchez-Bringas, G
AF Reyes-Sanchez, Alejandro
   Zarate-Kalfopulos, Baron
   Ramirez-Mora, Isabel
   Miguel Rosales-Olivarez, Luis
   Alpizar-Aguirre, Armando
   Sanchez-Bringas, Guadalupe
TI Posterior dynamic stabilization of the lumbar spine with the Accuflex
   rod system as a stand-alone device: experience in 20 patients with
   2-year follow-up
SO EUROPEAN SPINE JOURNAL
LA English
DT Article
DE Dynamic spine stabilization; Spinal stenosis; Disk herniation; Disk
   regeneration; Dynamic rods
ID SURGICAL-TREATMENT; DISC DEGENERATION; MOTION SEGMENTS; FUSION;
   DECOMPRESSION; NEUTRALIZATION; ADJACENT; STENOSIS; SPONDYLOLISTHESIS;
   FLEXIBILITY
AB Decompression surgery for lumbar spinal stenosis is a common procedure. After surgery, segmental instability sometimes occurs, therefore, different methods for restabilization have been developed. Dynamic stabilization systems have been designed to improve segmental stability. In this study, clinical results of patients with lumbar spinal stenosis that underwent decompression and stabilization with the Accuflex dynamic system are presented; clinical, radiographic, and magnetic resonance imaging (MRI) findings are fully described. Improvements in all clinical measurements, including visual analog scale for back and leg pain, Oswestry disability index, and SF-36 health status survey were noticed. At a 2-year follow-up, 22.22% of patients required hardware removal due to fatigue while in 83% of them no progression of disk degeneration was observed after implantation of the Accuflex system. Additionally, as demonstrated by the MRI images at follow up, three patients (16%) showed disk rehydration with one grade higher on the Pfirmann classification. Although a relatively high hardware failure was observed (22.22%), the use of the dynamic stabilization system Accuflex posterior to decompression procedures, showed clinical benefits and stopped the degenerative process in 83% the patients.
C1 [Zarate-Kalfopulos, Baron; Miguel Rosales-Olivarez, Luis; Alpizar-Aguirre, Armando; Sanchez-Bringas, Guadalupe] Inst Nacl Rehabil, Dept Spinal Surg, Mexico City 14389, DF, Mexico.
   [Reyes-Sanchez, Alejandro] Inst Nacl Rehabil, Div Special Surg, Mexico City 14389, DF, Mexico.
   [Ramirez-Mora, Isabel] Inst Nacl Rehabil, Magnet Resonance Dept, Mexico City 14389, DF, Mexico.
RP Zarate-Kalfopulos, B (通讯作者)，Inst Nacl Rehabil, Dept Spinal Surg, Calzada Mexico Xochimilco 289, Mexico City 14389, DF, Mexico.
EM bzarate@inr.gob.mx
RI Alpizar-Aguirre, Armando/ABC-2178-2020
CR Bordes-Monmeneu M, 2005, NEUROCIRUGIA, V16, P499
   Carreon LY, 2003, J BONE JOINT SURG AM, V85A, P2089, DOI 10.2106/00004623-200311000-00004
   Fujiwara A, 2000, J SPINAL DISORD, V13, P444, DOI 10.1097/00002517-200010000-00013
   Gillet P, 2003, J SPINAL DISORD TECH, V16, P338, DOI 10.1097/00024720-200308000-00005
   Grob D, 2005, SPINE, V30, P324, DOI 10.1097/01.brs.0000152584.46266.25
   Gunzburg R, 2003, EUR SPINE J, V12, pS176, DOI 10.1007/s00586-003-0611-2
   Kalanithi PS, 2009, SPINE, V34, P1963, DOI 10.1097/BRS.0b013e3181ae2243
   Klaus JS, 2006, EUR SPINE J, V15, pS354
   Kroeber M, 2005, SPINE, V30, P181, DOI 10.1097/01.brs.0000150487.17562.b1
   Kumar MN, 2001, EUR SPINE J, V10, P309, DOI 10.1007/s005860000207
   LEE CK, 1988, SPINE, V13, P375, DOI 10.1097/00007632-198803000-00029
   Mandigo C, 2007, NEUROSURG FOCUS, V22, pE91
   Meyers K, 2008, SPINE J, V8, P926, DOI 10.1016/j.spinee.2007.08.008
   MIMURA M, 1994, SPINE, V19, P1371, DOI 10.1097/00007632-199406000-00011
   Modic MT, 2007, RADIOLOGY, V245, P43, DOI 10.1148/radiol.2451051706
   Nockels RP, 2005, SPINE, V30, pS68, DOI 10.1097/01.brs.0000174531.19982.99
   Pfirrmann CWA, 2001, SPINE, V26, P1873, DOI 10.1097/00007632-200109010-00011
   Putzier M, 2005, SPINE, V30, pE109, DOI 10.1097/01.brs.0000154630.79887.ef
   Schnake KJ, 2006, SPINE, V31, P442, DOI 10.1097/01.brs.0000200092.49001.6e
   Schulte TL, 2008, EUR SPINE J, V17, P1057, DOI 10.1007/s00586-008-0667-0
   Sengupta DK, 2005, SPINE, V30, P1019, DOI 10.1097/01.brs.0000160986.39171.4d
   Siepe CJ, 2006, SPINE, V31, P1923, DOI 10.1097/01.brs.0000228780.06569.e8
   Stoll TM, 2002, EUR SPINE J, V11, pS170, DOI 10.1007/s00586-002-0438-2
   TURNER JA, 1992, JAMA-J AM MED ASSOC, V268, P907, DOI 10.1001/jama.268.7.907
   Welch William C, 2007, Neurosurg Focus, V22, pE8
   Wilke HJ, 2008, EUR SPINE J, V17, P1049, DOI 10.1007/s00586-008-0657-2
   Wurgler-Hauri CC, 2008, SPINE, V33, pE66, DOI 10.1097/BRS.0b013e31816245c0
NR 27
TC 26
Z9 33
U1 0
U2 8
PU SPRINGER
PI NEW YORK
PA 233 SPRING ST, NEW YORK, NY 10013 USA
SN 0940-6719
EI 1432-0932
J9 EUR SPINE J
JI Eur. Spine J.
PD DEC
PY 2010
VL 19
IS 12
BP 2164
EP 2170
DI 10.1007/s00586-010-1417-7
PG 7
WC Clinical Neurology; Orthopedics
WE Science Citation Index Expanded (SCI-EXPANDED)
SC Neurosciences & Neurology; Orthopedics
GA 691TM
UT WOS:000285103700010
PM 20496039
OA Green Published
DA 2022-11-02
ER

PT J
AU Pei, XW
   Liang, YH
   Zhang, H
   Gong, ZS
   Song, HX
AF Pei, Xian-Wu
   Liang, Yong-Hui
   Zhang, Hui
   Gong, Zi-Shun
   Song, Hong-Xing
TI Evaluations of Computed Tomography Images and Lumbar Specimens in Mimic
   Operations of Transverse Rotation Laminoplasty for Lumbar Spinal
   Stenosis
SO CHINESE MEDICAL JOURNAL
LA English
DT Article
DE Epidural Adhesion; Laminae; Lumbar Spinal Stenosis; Spinous Process
ID DEGENERATIVE SPONDYLOLISTHESIS; INTERSPINAL SPACER; X-STOP; LAMINECTOMY;
   SURGERY; IMPLANTATION; INSTABILITY; MEMBRANE
AB Background: Laminectomy is a major method to treat lumbar spinal stenosis (LSS), but it has lots of flaws such as scar tissue can form around the dura again or spinal instability. This study aimed to investigate the feasibility of transverse rotation laminoplasty (TRL) in the treatment of LSS.
   Methods: The mimic operations of TRL were performed both in the computerized image processing and on the lumbar specimen. Computed tomography (CT) images were either collected from 80 clinical patients with complaints of lumbago or obtained from 40 sets of lumbar specimens after rebuild of spinal canals. In the CT image processing the heights of the spinous process and laminae at L3-L5 were measured. The total length of the spinous process plus one side laminae after the operation was evaluated and compared with the length of inner margin of pedical before the operation. The areas of the vertebral canal were examined before and after the operation.
   Results: In the CT images, the height of spinous process of L3, L4 and L5 was 24.74 +/- 3.45, 22.68 +/- 5.96 and 21.54 +/- 4.12 mm respectively, and that of laminae was 23.66 +/- 2.32, 22.68 +/- 5.36 and 20.99 +/- 3.67 mm respectively (P > 0.05). Distance of inner border of pedical of L3, L4 and L5 was 23.01 +/- 6.59, 24.65 +/- 5.54 and 26.03 +/- 7.34 mm respectively, and length of spinous process with laminae of those was 29.76 +/- 4.91, 29.31 +/- 6.43 and 32.53 +/- 5.76 mm respectively (P < 0.05). Preoperative area of spinal canals of L3, L4 and L5 was 299.81 +/- 10.09, 297.66 +/- 9.54 and 308.22 +/- 10.04 mm(2) respectively, and postoperative area was 480.01 +/- 9.33, 487.32 +/- 8.65 and 501.03 +/- 9.12 mm(2) respectively (P < 0.05). In the human lumbar vertebrae specimen, the data similar to the former.
   Conclusions: The excised canal posterior was covered, and the lumbar canals enlarged by TRL. The TRL provided a new alternative in the treatment of LSS.
C1 [Pei, Xian-Wu; Zhang, Hui; Gong, Zi-Shun] Capital Med Univ, Beijing Fangshan Dist Liangxiang Hosp, Dept Orthoped, Beijing 102401, Peoples R China.
   [Liang, Yong-Hui] Chinese Peoples Liberat Army Gen Hosp, Dept Orthoped, Beijing 100853, Peoples R China.
   [Song, Hong-Xing] Capital Med Univ, Beijing Shijitan Hosp, Dept Orthoped, Beijing 100038, Peoples R China.
RP Song, HX (通讯作者)，Capital Med Univ, Beijing Shijitan Hosp, Dept Orthoped, Beijing 100038, Peoples R China.
EM xiansonghongxing@126.com
FU Capital Medical Development Research Fund, China [2007-3184]
FX This work was supported by Capital Medical Development Research Fund,
   China (No. 2007-3184).
CR Adachi Ko, 2003, Spine J, V3, P471, DOI 10.1016/S1529-9430(03)00149-9
   AMUNDSEN T, 1995, SPINE, V20, P1178, DOI 10.1097/00007632-199505150-00013
   Atlas SJ, 2005, SPINE, V30, P936, DOI 10.1097/01.brs.0000158953.57966.c0
   Haufe SMW, 2009, INT J MED SCI, V6, P102
   Hida S, 2006, EUR SPINE J, V15, P1292, DOI 10.1007/s00586-006-0099-7
   Kawaguchi Yoshiharu, 2005, J Bone Joint Surg Am, V87 Suppl 1, P292, DOI 10.2106/JBJS.E.00211
   Kuchta J, 2009, EUR SPINE J, V18, P823, DOI 10.1007/s00586-009-0967-z
   LAWSON KJ, 1991, SPINE, V16, pS222, DOI 10.1097/00007632-199106001-00009
   Min SH, 2013, EUR SPINE J, V22, P1164, DOI 10.1007/s00586-012-2619-y
   Minamide A, 2010, EUR SPINE J, V19, P487, DOI 10.1007/s00586-009-1233-0
   Nellensteijn J, 2010, EUR SPINE J, V19, P879, DOI 10.1007/s00586-009-1272-6
   Olmarker K, 2010, EUR SPINE J, V19, P2117, DOI 10.1007/s00586-010-1488-5
   Pao JL, 2009, EUR SPINE J, V18, P672, DOI 10.1007/s00586-009-0903-2
   Sandoval MA, 2008, EUR SPINE J, V17, P451, DOI 10.1007/s00586-007-0580-y
   Sangwan SS, 2008, INT ORTHOP, V32, P805, DOI 10.1007/s00264-007-0415-9
   Seong YJ, 2011, ASIAN SPINE J, V5, P100, DOI 10.4184/asj.2011.5.2.100
   Shabat S, 2008, EUR SPINE J, V17, P193, DOI 10.1007/s00586-007-0514-8
   Shabat S, 2011, CLIN INTERV AGING, V6, P227, DOI 10.2147/CIA.S23656
   Subramaniam V, 2009, SPINE, V34, pE573, DOI 10.1097/BRS.0b013e3181aa0214
   Tai CL, 2008, BMC MUSCULOSKEL DIS, V9, DOI 10.1186/1471-2474-9-84
   Takaso M, 2011, INT ORTHOP, V35, P67, DOI 10.1007/s00264-010-0986-8
   Takeshima N, 2009, BRIT J ANAESTH, V102, P400, DOI 10.1093/bja/aen383
   Tao HR, 2009, EUR SPINE J, V18, P1202, DOI 10.1007/s00586-009-1013-x
   Tuli SM, 2011, INDIAN J ORTHOP, V45, P396, DOI 10.4103/0019-5413.83140
   Verhoof OJ, 2008, EUR SPINE J, V17, P188, DOI 10.1007/s00586-007-0492-x
   Weinstein JN, 2007, NEW ENGL J MED, V356, P2257, DOI 10.1056/NEJMoa070302
NR 26
TC 1
Z9 2
U1 1
U2 8
PU MEDKNOW PUBLICATIONS & MEDIA PVT LTD
PI MUMBAI
PA B-9, KANARA BUSINESS CENTRE, OFF LINK RD, GHAKTOPAR-E, MUMBAI, 400075,
   INDIA
SN 0366-6999
J9 CHINESE MED J-PEKING
JI Chin. Med. J.
PD JAN 20
PY 2015
VL 128
IS 2
BP 191
EP 196
DI 10.4103/0366-6999.149196
PG 6
WC Medicine, General & Internal
WE Science Citation Index Expanded (SCI-EXPANDED)
SC General & Internal Medicine
GA CB3IW
UT WOS:000349522400009
PM 25591561
OA Green Published, gold
DA 2022-11-02
ER

PT J
AU Kanno, H
   Aizawa, T
   Ozawa, H
   Koizumi, Y
   Morozumi, N
   Itoi, E
AF Kanno, Haruo
   Aizawa, Toshimi
   Ozawa, Hiroshi
   Koizumi, Yutaka
   Morozumi, Naoki
   Itoi, Eiji
TI An increase in the degree of olisthesis during axial loading reduces the
   dural sac size and worsens clinical symptoms in patients with
   degenerative spondylolisthesis
SO SPINE JOURNAL
LA English
DT Article
DE Axial loading; Degenerative spondylolisthesis; Dural sac; Lumbar spine;
   Magnetic resonance imaging; Spinal canal stenosis
ID LUMBAR SPINAL STENOSIS; OSWESTRY DISABILITY INDEX; COMPUTED-TOMOGRAPHY;
   LOADED MRI; OSTEOPOROTIC FRACTURES; DISC HEIGHT; COMPRESSION;
   MYELOGRAPHY; WOMEN; CT
AB BACKGROUND CONTEXT: Previous studies have shown that axial loading during magnetic resonance imaging (MRI) significantly reduces the size of the dural sac compared with conventional MRI in patients with degenerative lumbar disease. In our previous study, axial-loaded MRI showed a significantly larger degree of olisthesis than conventional MRI in patients with degenerative spondylolisthesis (DS). Furthermore, the degree of olisthesis on axial-loaded MRI correlated more strongly with that observed on X-ray in the upright position. However, no study has investigated whether or not the increase in the degree of olisthesis during axial loading correlates with the reduction in the dural sac size and affects the severity of clinical symptoms in patients with DS.
   PURPOSE: The objective of this study was to determine whether or not the increase in the degree of olisthesis correlates with the reduction of the dural sac cross-sectional area (DCSA) detected on axial-loaded MRI and worsens the severity of clinical symptoms in patients with DS.
   STUDY DESIGN/SETTING: This is an imaging cohort study.
   PATIENT SAMPLE: A total of 41 consecutive patients with DS were prospectively evaluated in this study.
   OUTCOME MEASURES: The outcome measures include the degree of olisthesis, the DCSA, the Pearson correlation coefficient, and the severity of clinical symptoms.
   MATERIALS AND METHODS: The differences in the degree of olisthesis and the DCSA between conventional and axial-loaded MRIs were determined. The Pearson correlation coefficient of the increase in the degree of olisthesis with the reduction in the DCSA during axial loading was calculated. The reduction in the DCSA and the severity of clinical symptoms in patients exhibiting a >= 2-mm increase in the degree of olisthesis were compared with those in patients exhibiting a <2-mm increase.
   RESULTS: The increase in the degree of olisthesis was significantly correlated with the reduction in the DCSA during axial loading (Pearson correlation coefficient=0.63, p<.001). The reduction in the DCSAduring axial loading in patients with a >= 2-mm increase in the degree of olisthesis (26 +/- 3 mm(2)) was significantly greater than in those with a <2-mm increase (13 +/- 2 mm(2)) (p<.01). Clinical symptoms such as walking distance and activity of daily living evaluated using the Japanese Orthopaedic Association score were significantly worse in patients with a >= 2-mm increase in the degree of olisthesis (117 +/- 19 m and 6.7 +/- 0.5 points, respectively) than in those with a < 2-mm increase (236 +/- 36 m and 8.4 +/- 0.4 points, respectively) (p<. 05).
   CONCLUSIONS: The present study demonstrated that the increase in the degree of olisthesis was significantly correlated with the reduction in the dural sac size detected on axial-loaded MRI and worsened the severity of clinical symptoms in patients with DS. These results suggest that axialloaded MRI may be a useful imaging study for detecting dynamic changes in the degree of olisthesis during axial loading to the lumbar spine related to the narrowing of the spinal canal and the severity of clinical symptoms in the assessment of patients with DS. (C) 2017 Elsevier Inc. All rights reserved.
C1 [Kanno, Haruo; Aizawa, Toshimi; Itoi, Eiji] Tohoku Univ, Grad Sch Med, Dept Orthopaed Surg, Aoba Ku, 1-1 Seiryo Machi, Sendai, Miyagi 9808574, Japan.
   [Ozawa, Hiroshi] Tohoku Med & Pharmaceut Univ, Dept Orthopaed Surg, Sendai, Miyagi, Japan.
   [Koizumi, Yutaka; Morozumi, Naoki] Sendai Nishitaga Natl Hosp, Dept Orthopaed Surg, Sendai, Miyagi, Japan.
RP Kanno, H (通讯作者)，Tohoku Univ, Grad Sch Med, Dept Orthopaed Surg, Aoba Ku, 1-1 Seiryo Machi, Sendai, Miyagi 9808574, Japan.
EM kanno-h@isis.ocn.ne.jp
RI Kanno, Haruo/AAA-2187-2020
OI Kanno, Haruo/0000-0003-1985-2257
CR Brantigan John W, 2003, Spine J, V3, P186, DOI 10.1016/S1529-9430(02)00536-3
   Danielson B, 2001, SPINE, V26, P2601, DOI 10.1097/00007632-200112010-00015
   Danielson BI, 1998, ACTA RADIOL, V39, P604, DOI 10.3109/02841859809175484
   Felix ZF, 2008, BMC MUSCULOSKEL DIS, V9, DOI 10.1186/1471-2474-9-89
   FRIBERG O, 1987, SPINE, V12, P119, DOI 10.1097/00007632-198703000-00007
   Fujiwara A, 2003, SPINE, V28, P1601, DOI 10.1097/00007632-200307150-00023
   Ghogawala Z, 2004, J NEUROSURG-SPINE, V1, P267, DOI 10.3171/spi.2004.1.3.0267
   Hansson T, 2009, EUR SPINE J, V18, P679, DOI 10.1007/s00586-009-0919-7
   Hioki A, 2011, J SPINAL DISORD TECH, V24, P93, DOI 10.1097/BSD.0b013e3181dd611f
   Hiwatashi A, 2004, AM J NEURORADIOL, V25, P170
   Izumida S, 1986, J JPN ORTHOP ASS, V60, P391
   JACKSON RA, 1980, AM J HOSP PHARM, V37, P1673, DOI 10.1093/ajhp/37.12.1673
   Jayakumar P, 2006, SPINE, V31, pE298, DOI 10.1097/01.brs.0000216602.98524.07
   Kanno H, 2015, SPINE J, V15, P1255, DOI 10.1016/j.spinee.2015.02.016
   Kanno H, 2012, SPINE, V37, P207, DOI 10.1097/BRS.0b013e3182134e73
   Kanno H, 2012, SPINE, V37, pE985, DOI 10.1097/BRS.0b013e31821038f2
   Kawaguchi Y, 2001, J SPINAL DISORD, V14, P404, DOI 10.1097/00002517-200110000-00006
   Kimura S, 2001, SPINE, V26, P2596, DOI 10.1097/00007632-200112010-00014
   Lohman CM, 2006, SPINE, V31, P1834, DOI 10.1097/01.brs.0000227370.65573.ac
   LOWE RW, 1976, CLIN ORTHOP RELAT R, P80
   MESCHAN I, 1946, RADIOLOGY, V47, P249, DOI 10.1148/47.3.249
   Miao J, 2013, SPINE J, V13, P706, DOI 10.1016/j.spinee.2013.02.017
   Moon ES, 2005, YONSEI MED J, V46, P806, DOI 10.3349/ymj.2005.46.6.806
   Ozawa H, 2012, AM J NEURORADIOL, V33, P1191, DOI 10.3174/ajnr.A2920
   PRICE DD, 1983, PAIN, V17, P45, DOI 10.1016/0304-3959(83)90126-4
   Saifuddin A, 2003, CLIN RADIOL, V58, P661, DOI 10.1016/S0009-9260(03)00215-0
   Sato K, 1997, SPINE, V22, P1898, DOI 10.1097/00007632-199708150-00018
   Sengupta DK, 2005, SPINE, V30, pS71, DOI 10.1097/01.brs.0000155579.88537.8e
   Sirvanci M, 2008, EUR SPINE J, V17, P679, DOI 10.1007/s00586-008-0646-5
   Suzuki H, 2010, SPINE, V35, pE344, DOI 10.1097/BRS.0b013e3181c91121
   Tadokoro K, 2005, SPINE, V30, P2458, DOI 10.1097/01.brs.0000184692.71897.a2
   VERBIEST H, 1954, J BONE JOINT SURG BR, V36, P230, DOI 10.1302/0301-620X.36B2.230
   Vogt MT, 1999, SPINE, V24, P2536, DOI 10.1097/00007632-199912010-00016
   Vogt MT, 1998, SPINE, V23, P2640, DOI 10.1097/00007632-199812010-00020
   Wessberg P, 2006, SPINE, V31, P3039, DOI 10.1097/01.brs.0000249513.91050.80
   White AA., 1990, CLIN BIOMECHANICS SP
   Willen J, 1997, SPINE, V22, P2968, DOI 10.1097/00007632-199712150-00021
   Willen J, 2001, SPINE, V26, P2607, DOI 10.1097/00007632-200112010-00016
   Willen J, 2008, SPINE, V33, pE109, DOI 10.1097/BRS.0b013e318163f9ab
NR 39
TC 9
Z9 9
U1 0
U2 2
PU ELSEVIER SCIENCE INC
PI NEW YORK
PA 360 PARK AVE SOUTH, NEW YORK, NY 10010-1710 USA
SN 1529-9430
EI 1878-1632
J9 SPINE J
JI Spine Journal
PD MAY
PY 2018
VL 18
IS 5
BP 726
EP 733
DI 10.1016/j.spinee.2017.08.251
PG 8
WC Clinical Neurology; Orthopedics
WE Science Citation Index Expanded (SCI-EXPANDED)
SC Neurosciences & Neurology; Orthopedics
GA GG1QF
UT WOS:000432460900002
PM 28870841
DA 2022-11-02
ER

PT J
AU Siemionow, KB
   Forsthoefel, CW
   Foy, MP
   Gawel, D
   Luciano, CJ
AF Siemionow, Kris B.
   Forsthoefel, Craig W.
   Foy, Michael P.
   Gawel, Dominik
   Luciano, Christian J.
TI Autonomous lumbar spine pedicle screw planning using machine learning: A
   validation study
SO JOURNAL OF CRANIOVERTEBRAL JUNCTION AND SPINE
LA English
DT Article
DE Augmented reality; computed tomography radiography; fusion; lumbar
   spine; machine learning; pedicle placement
ID PLACEMENT; ACCURACY; SCOLIOSIS; FIXATION; SPONDYLOLISTHESIS; NAVIGATION;
   TEMPLATE
AB Introduction: Several techniques for pedicle screw placement have been described including freehand techniques, fluoroscopy assisted, computed tomography (CT) guidance, and robotics. Image-guided surgery offers the potential to combine the benefits of CT guidance without the added radiation. This study investigated the ability of a neural network to place lumbar pedicle screws with the correct length, diameter, and angulation autonomously within radiographs without the need for human involvement.
   Materials and Methods: The neural network was trained using a machine learning process. The method combines the previously reported autonomous spine segmentation solution with a landmark localization solution. The pedicle screw placement was evaluated using the Zdichavsky, Ravi, and Gertzbein grading systems.
   Results: In total, the program placed 208 pedicle screws between the L1 and S1 spinal levels. Of the 208 placed pedicle screws, 208 (100%) had a Zdichavsky Score 1A, 206 (99.0%) of all screws were Ravi Grade 1, and Gertzbein Grade A indicating no breech. The final two screws (1.0%) had a Ravi score of 2 (<2 mm breech) and a Gertzbein grade of B (<2 mm breech).
   Conclusion: The results of this experiment can be combined with an image-guided platform to provide an efficient and highly effective method of placing pedicle screws during spinal stabilization surgery.
C1 [Siemionow, Kris B.; Gawel, Dominik; Luciano, Christian J.] Holo Surg Inc, Dept Res, Chicago, IL USA.
   [Forsthoefel, Craig W.; Foy, Michael P.] Univ Illinois, Dept Orthopaed, Chicago, IL USA.
RP Foy, MP (通讯作者)，E-270,MSS MC 844,835 S Wolcott Ave, Chicago, IL 60611 USA.
EM mfoy3@uic.edu
OI Forsthoefel, Craig/0000-0002-1743-2382
FU Holo Surgical Inc.
FX This study was financially supported by Holo Surgical Inc.
CR Ahmed AK, 2019, COMPUT ASSIST SURG, V24, P13, DOI 10.1080/24699322.2018.1542029
   Albert MC, 2015, J PEDIATR ORTHOPED, V35, P172, DOI 10.1097/BPO.0000000000000235
   Bianco RJ, 2017, CLIN SPINE SURG, V30, pE226, DOI 10.1097/BSD.0000000000000151
   Burstrom G, 2019, J NEUROSURG-SPINE, V31, P147, DOI 10.3171/2018.12.SPINE181397
   Chadha M, 2003, SPINE, V28, P744, DOI 10.1097/00007632-200304150-00003
   D'Souza Marissa, 2019, Robot Surg, V6, P9, DOI 10.2147/RSRR.S190720
   Davis CM, 2017, CLIN ORTHOP RELAT R, V475, P884, DOI 10.1007/s11999-016-5188-2
   Farshad M, 2017, EUR SPINE J, V26, P738, DOI 10.1007/s00586-016-4728-5
   Fischgrund JS, 1997, SPINE, V22, P2807, DOI 10.1097/00007632-199712150-00003
   GERTZBEIN SD, 1990, SPINE, V15, P11, DOI 10.1097/00007632-199001000-00004
   Hicks JM, 2010, SPINE, V35, pE465, DOI 10.1097/BRS.0b013e3181d1021a
   Karapinar L, 2008, J SPINAL DISORD TECH, V21, P63, DOI 10.1097/BSD.0b013e3181453dc6
   Kumar DS, 2020, J ORTHOP, V18, P197, DOI 10.1016/j.jor.2019.10.002
   Muller A, 2000, NEUROSURGERY, V47, P85, DOI 10.1097/00006123-200007000-00019
   Pan Y, 2018, EUR SPINE J, V27, P319, DOI 10.1007/s00586-017-5410-2
   Peterson A, 2019, CASE REP ANESTHESIOL, V2019
   Puvanesarajah V, 2014, WORLD J ORTHOP, V5, P112, DOI 10.5312/wjo.v5.i2.112
   Ravi B, 2011, SPINE, V36, P84, DOI 10.1097/BRS.0b013e3181cbfd09
   Richter M, 2005, SPINE, V30, P2280, DOI 10.1097/01.brs.0000182275.31425.cd
   ROYCAMILLE R, 1970, PRESSE MED, V78, P1447
   Senaran H, 2008, J SPINAL DISORD TECH, V21, P187, DOI 10.1097/BSD.0b013e318073cc1d
   Siemionow KB, 2020, J CRANIOVERTEBRAL JU, V11, P81, DOI 10.4103/jcvjs.JCVJS_48_20
   Siemionow K, 2020, J CRANIOVERTEBRAL JU, V11, P99, DOI 10.4103/jcvjs.JCVJS_37_20
   Vaccaro, 1995, J Am Acad Orthop Surg, V3, P263
   Yang JS, 2019, MED SCI MONITOR, V25, P2479, DOI 10.12659/MSM.913124
   Youkilis AS, 2001, NEUROSURGERY, V48, P771, DOI 10.1097/00006123-200104000-00015
   Zdichavsky M., 2004, EUR J TRAUMA, V30, P241, DOI DOI 10.1007/S00068-004-1423-8
   Zhang JN, 2019, SCI REP-UK, V9, DOI 10.1038/s41598-019-40057-z
   ZINDRICK MR, 1987, SPINE, V12, P160, DOI 10.1097/00007632-198703000-00012
NR 29
TC 1
Z9 1
U1 0
U2 1
PU WOLTERS KLUWER MEDKNOW PUBLICATIONS
PI MUMBAI
PA WOLTERS KLUWER INDIA PVT LTD , A-202, 2ND FLR, QUBE, C T S  NO 1498A-2
   VILLAGE MAROL, ANDHERI EAST, MUMBAI, Maharashtra, INDIA
SN 0974-8237
EI 0976-9285
J9 J CRANIOVERTEBRAL JU
JI J. Craniovertebral Junction Spine
PD JUL-SEP
PY 2021
VL 12
IS 3
BP 223
EP 227
DI 10.4103/jcvjs.jcvjs_94_21
PG 5
WC Otorhinolaryngology
WE Emerging Sources Citation Index (ESCI)
SC Otorhinolaryngology
GA YY1MY
UT WOS:000754559100003
PM 34728987
OA Green Published, gold
DA 2022-11-02
ER

PT J
AU Auerbach, JD
   Ahn, J
   Zgonis, MH
   Reddy, SC
   Ecker, ML
   Flynn, JM
AF Auerbach, Joshua D.
   Ahn, Jaimo
   Zgonis, Miltiadis H.
   Reddy, Sudheer C.
   Ecker, Malcolm L.
   Flynn, John M.
TI Streamlining the evaluation of low back pain in children
SO CLINICAL ORTHOPAEDICS AND RELATED RESEARCH
LA English
DT Article
ID PARS INTERARTICULARIS; LUMBAR SPONDYLOLYSIS; SPECT; MRI; RADIOGRAPHY;
   DIAGNOSIS; SPINE; SCHOOLCHILDREN; EPIDEMIOLOGY; ADOLESCENTS
AB The workup of low back pain in children often results in overimaging so as not to miss organic back pain. The primary goal of this study was to identify which combination of imaging modalities provides the most sensitive and specific screening protocol for children with low back pain. Medical records from 100 consecutive patients between 2 and 18 years of age presenting with low back pain, without night pain or constitutional symptoms, were evaluated. A hyperextension test combined with a radiograph showed a negative predictive value of 0.81 and sensitivity of 0.90. The addition of a bone scan was highly effective in achieving good negative predictive value and sensitivity. Bone scans had perfect negative predictive value and sensitivity when symptom duration was less than 6 weeks. We identified a set of factors that is highly predictive for distinguishing organic back pain from mechanical back pain. Painless hyperextension combined with negative anteroposterior, lateral, and oblique lumbar radiographs and magnetic resonance images predicts mechanical back pain. For patients with nonneurologic back pain of less than 6 weeks duration, bone scan is the most useful screening test because it is accurate, accessible, inexpensive, and unlikely to require sedation.
C1 [Auerbach, Joshua D.; Ahn, Jaimo; Zgonis, Miltiadis H.; Reddy, Sudheer C.; Ecker, Malcolm L.; Flynn, John M.] Univ Penn, Dept Orthopaed Surg, Philadelphia, PA 19104 USA.
   [Auerbach, Joshua D.; Ahn, Jaimo; Zgonis, Miltiadis H.; Reddy, Sudheer C.; Ecker, Malcolm L.; Flynn, John M.] Childrens Hosp Philadelphia, Div Orthopaed Surg, Philadelphia, PA 19104 USA.
RP Flynn, JM (通讯作者)，Univ Penn, Dept Orthopaed Surg, 2 Silverstein,3400 Spruce St, Philadelphia, PA 19104 USA.
EM FLYNNJ@email.chop.edu
CR BALAGUE F, 1988, SCAND J REHABIL MED, V20, P175
   BELLAH RD, 1991, RADIOLOGY, V180, P509, DOI 10.1148/radiology.180.2.1829845
   BODNER RJ, 1988, SPINE, V13, P1155, DOI 10.1097/00007632-198810000-00018
   Bono CM, 2004, J BONE JOINT SURG AM, V86A, P382, DOI 10.2106/00004623-200402000-00027
   Campbell RSD, 2005, SKELETAL RADIOL, V34, P63, DOI 10.1007/s00256-004-0878-3
   Cohen E, 2005, J PEDIATR ORTHOP B, V14, P63, DOI 10.1097/01202412-200503000-00001
   COLLIVER V, 2005, SAN FRANCISCO CHRON, pE1
   *COMM WAYS MEANS, JOHNS ANN HEAR MAN U
   Duggleby T, 1997, DISABIL REHABIL, V19, P505, DOI 10.3109/09638289709166043
   Dutton JAE, 2000, CLIN NUCL MED, V25, P93, DOI 10.1097/00003072-200002000-00001
   Feldman DS, 2000, J PEDIATR ORTHOPED, V20, P790, DOI 10.1097/01241398-200011000-00018
   Ginsburg, 1997, J Am Acad Orthop Surg, V5, P67
   Harvey CJ, 1998, CLIN RADIOL, V53, P723, DOI 10.1016/S0009-9260(98)80313-9
   HENSINGER RN, 1985, PEDIAT SPINE, P41
   KING HA, 1984, PEDIATR CLIN N AM, V31, P1083
   King HA, 2001, PEDIAT SPINE PRINCIP, P123
   Malviya S, 1997, ANESTH ANALG, V85, P1207, DOI 10.1097/00000539-199712000-00005
   Malviya S, 2000, PEDIATRICS, V105, DOI 10.1542/peds.105.3.e42
   Mandell Gerald A., 1999, Semin Musculoskelet Radiol, V3, P289, DOI 10.1055/s-2008-1080073
   OLSEN TL, 1992, AM J PUBLIC HEALTH, V82, P606, DOI 10.2105/AJPH.82.4.606
   PAPANICOLAOU N, 1985, AM J ROENTGENOL, V145, P1039, DOI 10.2214/ajr.145.5.1039
   Ralston S, 1998, CLIN PEDIATR, V37, P287, DOI 10.1177/000992289803700502
   ROBERTS FF, 1978, AM J ROENTGENOL, V131, P297, DOI 10.2214/ajr.131.2.297
   RYAN PJ, 1992, RADIOLOGY, V182, P849, DOI 10.1148/radiology.182.3.1531544
   Saifuddin A, 1997, CLIN RADIOL, V52, P666, DOI 10.1016/S0009-9260(97)80029-3
   SALMINEN JJ, 1992, ACTA PAEDIATR, V81, P1035, DOI 10.1111/j.1651-2227.1992.tb12170.x
   Selbst SM, 1999, CLIN PEDIATR, V38, P401, DOI 10.1177/000992289903800704
   SWARD L, 1991, SPINE, V16, P437
   TURNER PG, 1989, SPINE, V14, P812, DOI 10.1097/00007632-198908000-00007
   Udeshi UL, 1999, CLIN RADIOL, V54, P615, DOI 10.1016/S0009-9260(99)90024-7
   YAMANE T, 1993, J BONE JOINT SURG BR, V75, P764, DOI 10.1302/0301-620X.75B5.8376435
   COSTS INPATIENT DRUG
NR 32
TC 28
Z9 28
U1 0
U2 1
PU SPRINGER
PI NEW YORK
PA 233 SPRING ST, NEW YORK, NY 10013 USA
SN 0009-921X
J9 CLIN ORTHOP RELAT R
JI Clin. Orthop. Rel. Res.
PD AUG
PY 2008
VL 466
IS 8
BP 1971
EP 1977
DI 10.1007/s11999-008-0296-2
PG 7
WC Orthopedics; Surgery
WE Science Citation Index Expanded (SCI-EXPANDED)
SC Orthopedics; Surgery
GA 323IS
UT WOS:000257440400027
PM 18553213
OA Green Published
DA 2022-11-02
ER

PT J
AU Shaw, M
   Birch, N
AF Shaw, M
   Birch, N
TI Facet joint cysts causing cauda equina compression
SO JOURNAL OF SPINAL DISORDERS & TECHNIQUES
LA English
DT Article
DE facet joint cyst; cauda equina compression; lumbar spine surgery
ID INTRASPINAL SYNOVIAL CYSTS; SURGICAL-MANAGEMENT; GANGLION CYST; LUMBAR
   SPINE; RADICULOPATHY; DIAGNOSIS
AB Facet joint cysts are commonest at the L4-L5 level and are associated with facet joint degeneration and type III (degenerative) spondylolisthesis. It is extremely rare for facet joint cysts to cause symptomatic cauda equina compression. Three elderly patients presented to us with significant cauda equina compression caused by facet joint cysts. One presented with classic symptoms and signs of a cauda equina syndrome, a second with bilateral lower limb neurologic loss associated with uncontrolled epilepsy, and the third with bilateral leg symptoms as well as an upper limb tremor and fasciculation. The diagnosis was easily made after magnetic resonance scanning in two patients, although in one patient, it was significantly delayed because of his confounding neurologic picture. Lumbar spine surgery (decompression and cyst resection) was successful in resolving symptoms in all three, even though two patients had significant neurologic compromise before surgery. The occurrence of facet joint cysts in older patients can be associated with other degenerative neurologic conditions, and the diagnosis might not be apparent early. We suggest that in older patients who have a mixed picture of central and peripheral neurologic compromise, this diagnosis should be considered and investigation of the whole of the spine, not just the brain and spinal cord, should be undertaken.
C1 BMI Three Shires Hosp, Northampton NN1 5DR, England.
RP Birch, N (通讯作者)，BMI Three Shires Hosp, The Ave, Northampton NN1 5DR, England.
EM nickbirch@doctors.org.uk
CR Baba H, 1997, SPINAL CORD, V35, P632, DOI 10.1038/sj.sc.3100442
   Banning CS, 2001, SPINE, V26, P969, DOI 10.1097/00007632-200104150-00024
   Bureau NJ, 2001, RADIOLOGY, V221, P179, DOI 10.1148/radiol.2211010213
   EYSTER EF, 1989, NEUROSURGERY, V24, P112
   HODGES SD, 1994, SPINE, V19, P2471, DOI 10.1097/00007632-199411000-00020
   Howington JU, 1999, J NEUROSURG, V91, P193, DOI 10.3171/spi.1999.91.2.0193
   Howling SJ, 1997, CLIN RADIOL, V52, P73, DOI 10.1016/S0009-9260(97)80313-3
   KJERULF TD, 1986, NEUROSURGERY, V19, P415, DOI 10.1227/00006123-198609000-00013
   Koenigsberg RA, 1998, NEURORADIOLOGY, V40, P272, DOI 10.1007/s002340050584
   Lauwers A, 1997, REV RHUM, V64, P856
   Metellus Philippe, 2002, Spine (Phila Pa 1976), V27, pE278, DOI 10.1097/00007632-200206010-00021
   PENDLETON B, 1983, NEUROSURGERY, V13, P322, DOI 10.1227/00006123-198309000-00021
   Reddy P, 2000, J La State Med Soc, V152, P563
   SACHDEV VP, 1991, MT SINAI J MED, V58, P125
   SUMMERS RM, 1992, SKELETAL RADIOL, V21, P72
   Tillich M, 2001, NEURORADIOLOGY, V43, P1070, DOI 10.1007/s002340100682
   Trummer M, 2001, J NEUROL NEUROSUR PS, V70, P74, DOI 10.1136/jnnp.70.1.74
   YARDE WL, 1995, SURG NEUROL, V43, P459, DOI 10.1016/0090-3019(95)80090-4
NR 18
TC 12
Z9 12
U1 0
U2 0
PU LIPPINCOTT WILLIAMS & WILKINS
PI PHILADELPHIA
PA TWO COMMERCE SQ, 2001 MARKET ST, PHILADELPHIA, PA 19103 USA
SN 1536-0652
EI 1539-2465
J9 J SPINAL DISORD TECH
JI J. Spinal Disord. Tech.
PD OCT
PY 2004
VL 17
IS 5
BP 442
EP 445
DI 10.1097/01.bsd.0000112086.85112.cf
PG 4
WC Clinical Neurology; Orthopedics
WE Science Citation Index Expanded (SCI-EXPANDED)
SC Neurosciences & Neurology; Orthopedics
GA 860QT
UT WOS:000224358800014
PM 15385886
DA 2022-11-02
ER

PT J
AU Smith, WD
   Christian, G
   Serrano, S
   Malone, KT
AF Smith, William D.
   Christian, Ginger
   Serrano, Sherrie
   Malone, Kyle T.
TI A comparison of perioperative charges and outcome between open and
   mini-open approaches for anterior lumbar discectomy and fusion
SO JOURNAL OF CLINICAL NEUROSCIENCE
LA English
DT Article
DE XLIF; Charges; Complications; Cost-effectiveness; Lateral;
   Minimally-invasive; Outcomes; Spine
ID RANDOMIZED CONTROLLED-TRIAL; LOW-BACK-PAIN; INTERBODY FUSION;
   COST-EFFECTIVENESS; DEGENERATIVE SPONDYLOLISTHESIS; NONOPERATIVE
   TREATMENT; MUSCLE DAMAGE; LAPAROSCOPIC APPROACH; NONSURGICAL TREATMENT;
   SPINAL STENOSIS
AB The objectives of this study were to examine charge data and long-term outcomes of two approaches for anterior lumbar interbody fusion: a mini-open lateral approach (extreme lateral interbody fusion, XLIF) and an open anterior approach (anterior lumbar interbody fusion. ALIF) through retrospective chart review. A total of 202 patients underwent surgery: 87 with ALIF (Open) and 115 with XLIF (Mini-open) procedures, all with transpedicular fixation. Complications occurred in 16.7% of Open, and 8.2% of Mini-open, procedures (p = 0.041). The mean charges ($US) for one-level Mini-open and Open procedures were $91,995 and $102,146, and for two-level procedures were $124,540 and $144,183, respectively. All differences were statistically significant (p < 0.05). This represents a 10% cost-savings, based on charges, for one-level and 13.6% for two-level Mini-open compared to Open procedures. Functional outcomes improved significantly at two years for both cohorts, although the difference between groups was not statistically significant. In conclusion, the Mini-open approach, compared to the Open, resulted in clinical as well as cost benefits with similar long-term outcomes. (C) 2011 Elsevier Ltd. All rights reserved.
C1 [Smith, William D.; Christian, Ginger] Western Reg Ctr Brain & Spine Surg, Las Vegas, NV 89109 USA.
   [Smith, William D.] Univ Med Ctr, Las Vegas, NV USA.
   [Smith, William D.; Christian, Ginger; Serrano, Sherrie; Malone, Kyle T.] NNI Res Fdn, Las Vegas, NV USA.
RP Smith, WD (通讯作者)，Western Reg Ctr Brain & Spine Surg, 3061 S Maryland Pkwy,Suite 200, Las Vegas, NV 89109 USA.
EM Neurospinedoc@gmail.com
CR Brau Salvador A, 2002, Spine J, V2, P216, DOI 10.1016/S1529-9430(02)00184-5
   Chung SK, 2003, EUR SPINE J, V12, P613, DOI 10.1007/s00586-003-0526-y
   CROFTS KM, 1994, ORTHOPEDICS, V17, P699
   DAVNE SH, 1992, SPINE, V17, pS184, DOI 10.1097/00007632-199206001-00021
   Deluzio Kevin J, 2010, SAS J, V4, P37, DOI 10.1016/j.esas.2010.03.004
   Deyo RA, 2010, JAMA-J AM MED ASSOC, V303, P1259, DOI 10.1001/jama.2010.338
   Dhall SS, 2008, J NEUROSURG-SPINE, V9, P560, DOI 10.3171/SPI.2008.9.08142
   Dickerman RD, 2008, EUR SPINE J, V17, P1398, DOI 10.1007/s00586-008-0714-x
   Dickerman RD, 2009, SPINE, V34, pE923, DOI 10.1097/BRS.0b013e3181af0523
   Eck JC, 2007, J AM ACAD ORTHOP SUR, V15, P321, DOI 10.5435/00124635-200706000-00001
   Fritzell P, 2001, SPINE, V26, P2521, DOI 10.1097/00007632-200112010-00002
   Gille O, 2007, SPINE, V32, P1236, DOI 10.1097/BRS.0b013e31805471fe
   Glassman SD, 2010, SPINE
   Holly Langston T, 2006, Neurosurg Focus, V20, pE6
   Johnson William G, 2005, Spine J, V5, P361, DOI 10.1016/j.spinee.2004.12.005
   Kaiser MG, 2002, NEUROSURGERY, V51, P97, DOI 10.1097/00006123-200207000-00015
   Katz JN, 2006, J BONE JOINT SURG AM, V88A, P21, DOI 10.2106/JBJS.E.01273
   Kim DH, 2002, NEUROSURGERY, V51, pS15, DOI 10.1227/01.NEU.0000030923.25053.F1
   Kim JS, 2009, J SPINAL DISORD TECH, V22, P114, DOI 10.1097/BSD.0b013e318169bff5
   Kuntz KM, 2000, SPINE, V25, P1132, DOI 10.1097/00007632-200005010-00015
   Lee SH, 2006, SPINE, V31, pE285, DOI 10.1097/01.brs.0000216446.13205.7a
   Matsumoto M, 2010, J ORTHOP SCI, V15, P92, DOI 10.1007/s00776-009-1428-6
   McAfee PC, 1998, SPINE, V23, P1476, DOI 10.1097/00007632-199807010-00009
   Newton PO, 1997, SPINE, V22, P1398, DOI 10.1097/00007632-199706150-00020
   O'Toole JE, 2009, J NEUROSURG-SPINE, V11, P471, DOI 10.3171/2009.5.SPINE08633
   Ozgur Burak M, 2006, Spine J, V6, P435, DOI 10.1016/j.spinee.2005.08.012
   Regan JJ, 1997, CLIN ORTHOP RELAT R, P122
   Regan JJ, 1996, SURG LAPAROSC ENDOSC, V6, P459, DOI 10.1097/00019509-199612000-00009
   Regan JJ, 1999, SPINE, V24, P2171, DOI 10.1097/00007632-199910150-00018
   Regev GJ, 2009, SPINE, V34, P1239, DOI 10.1097/BRS.0b013e31819e2c5c
   Rodgers W, 2007, US MUSCULOSKELET REV, V1, P28
   Rodgers WB, 2011, SPINE, V36, P26, DOI 10.1097/BRS.0b013e3181e1040a
   Rodgers WB, 2010, J SPINAL DISORD TECH
   Rodriguez HE, 2002, AM SURGEON, V68, P978
   Roumm Adam R, 2005, Surg Innov, V12, P261, DOI 10.1177/155335060501200313
   SHVARTZMAN L, 1992, SPINE, V17, P176, DOI 10.1097/00007632-199202000-00010
   Soegaard R, 2007, SPINE, V32, P2405, DOI 10.1097/BRS.0b013e3181573b2d
   Tosteson AN, 2010, FACTORS AFFECTING 4
   Tosteson ANA, 2008, SPINE, V33, P2108, DOI 10.1097/BRS.0b013e318182e390
   Tosteson ANA, 2008, ANN INTERN MED, V149, P845, DOI 10.7326/0003-4819-149-12-200812160-00003
   Tsutsumimoto T, 2009, SPINE, V34, P1923, DOI 10.1097/BRS.0b013e3181a9d28e
   Villavicencio AT, 2006, J SPINAL DISORD TECH, V19, P92, DOI 10.1097/01.bsd.0000185277.14484.4e
   Wang MY, 2010, J NEUROSURG-SPINE, V12, P694, DOI 10.3171/2009.12.SPINE09621
   Weinstein JN, 2007, NEW ENGL J MED, V356, P2257, DOI 10.1056/NEJMoa070302
   Weinstein JN, 2006, JAMA-J AM MED ASSOC, V296, P2441, DOI 10.1001/jama.296.20.2441
   Weinstein JN, 2008, SPINE, V33, P2789, DOI 10.1097/BRS.0b013e31818ed8f4
NR 46
TC 45
Z9 50
U1 0
U2 3
PU ELSEVIER SCI LTD
PI OXFORD
PA THE BOULEVARD, LANGFORD LANE, KIDLINGTON, OXFORD OX5 1GB, OXON, ENGLAND
SN 0967-5868
EI 1532-2653
J9 J CLIN NEUROSCI
JI J. Clin. Neurosci.
PD MAY
PY 2012
VL 19
IS 5
BP 673
EP 680
DI 10.1016/j.jocn.2011.09.010
PG 8
WC Clinical Neurology; Neurosciences
WE Science Citation Index Expanded (SCI-EXPANDED)
SC Neurosciences & Neurology
GA 934GL
UT WOS:000303431700009
PM 22236486
DA 2022-11-02
ER

PT J
AU Liang, Y
   Zhao, YF
   Xu, S
   Zhu, ZQ
   Liu, HY
   Mao, KY
AF Liang, Yan
   Zhao, Yongfei
   Xu, Shuai
   Zhu, Zhenqi
   Liu, Haiying
   Mao, Keya
TI Effects of Different Orientations of Cage Implantation on Lumbar
   Interbody Fusion
SO WORLD NEUROSURGERY
LA English
DT Article
DE Cage implantation; Height of intervertebral; Lumbar interbody fusion;
   Lumbar lordosis; Segment lordosis
ID ADJACENT SEGMENT DEGENERATION; SINGLE CAGE; POSTERIOR; TLIF; SPINE;
   SPONDYLOLISTHESIS; INSTRUMENTATION; ALIGNMENT; DISEASE; RISK
AB BACKGROUND: Transforaminal lumbar interbody fusion (TLIF) via a fusion cage is widely carried out to treat degenerative lumbar spinal disease, and cage implantation plays a pivotal role in buttressing the vertebrae and promoting fusion. Clinically, the cage implantation is commonly placed in 2 different orientations: oblique and traverse. Therefore, this study aimed to explore the effects of different orientations of cage implantation on lumbar interbody fusion.
   METHODS: From January 2016 to January 2018, a retrospective study of 98 patients with lumbar degenerative disease who were treated with lumbar interbody fusion with at least 2-year follow-up was performed. According to the different positions of cage implantation, the patients were divided into 2 groups: oblique group (OG) and traverse group (TG). The clinical and radiographic outcomes were compared preoperatively, postoperatively, and at last follow-up evaluation. Radiographic measurements included the height of intervertebral (HOI) disk, segment lordosis (SL), lumbar lordosis (LL), the distance between the posterior of cage and vertebrae postoperatively (D1), the distance at final follow-up (D2), and the distance of cage move (D3). Radiographic evaluation of fusion integrity was performed based on the Bridwell interbody fusion grading system at the final follow-up.
   RESULTS: There was no significant difference between the 2 groups in terms of sex, age, surgical levels, operative time, intraoperative blood loss, time to ambulation, and length of hospital stay (P > 0.05). The HOI disk, SL, and LL in the 2 groups were noticeably improved postoperatively compared with preoperatively (P > 0.05), and there was no significant difference between the 2 groups (P > 0.05). However, at the final follow-up, HOI disk, SL, and LL in the TG were larger than those in the OG (P < 0.05). D1 and D2 in the TG were larger than those in the OG, and there was a significant difference between the 2 groups (P < 0.05). D3 in the OG was larger than that in the TG (P < 0.05). All patients achieved grade I fusion at the final evaluation.
   CONCLUSIONS: The traverse cage implantation in TLIF had the same clinical effect as oblique cage implantation, but is superior in improving sagittal alignment. Therefore, we advise that the cage should be placed in traverse orientation in TLIF.
C1 [Liang, Yan; Xu, Shuai; Zhu, Zhenqi; Liu, Haiying] Peking Univ Peoples Hosp, Dept Spine Surg, Beijing, Peoples R China.
   [Zhao, Yongfei; Mao, Keya] Chinese PLA Gen Hosp 301 Hosp, Dept Orthopaed, Beijing, Peoples R China.
RP Mao, KY (通讯作者)，Chinese PLA Gen Hosp 301 Hosp, Dept Orthopaed, Beijing, Peoples R China.
EM maokeya301spine@163.com
FU National Natural Science Foundation of China [51772328]; National Key
   R&D Program of China [2016YFC0105606]
FX This study was supported by the National Natural Science Foundation of
   China 51772328) and the National Key R&D Program of China
   (2016YFC0105606).
CR Abbushi A, 2009, EUR SPINE J, V18, P1621, DOI 10.1007/s00586-009-1036-3
   [Anonymous], 2009, NEUROSURGERY, DOI DOI 10.1227/01.NEU.0000343544.77456.46
   Brislin B, 2002, ORTHOP CLIN N AM, V33, P367, DOI 10.1016/S0030-5898(01)00013-X
   Carragee EJ, 1997, J BONE JOINT SURG AM, V79A, P1175, DOI 10.2106/00004623-199708000-00009
   Cheh G, 2007, SPINE, V32, P2253, DOI 10.1097/BRS.0b013e31814b2d8e
   Cho KJ, 2007, SPINE, V32, P2232, DOI 10.1097/BRS.0b013e31814b2d3c
   Cunningham BW, 2002, CLIN ORTHOP RELAT R, P73
   Disch AC, 2008, J SPINAL DISORD TECH, V21, P79, DOI 10.1097/BSD.0b013e3180577259
   Djurasovic Mladen O, 2008, Orthopedics, V31, P546
   El Masry MA, 2008, ACTA ORTHOP BELG, V74, P667
   Fogel GR, 2007, J SPINAL DISORD TECH, V20, P60, DOI 10.1097/01.bsd.0000211251.59953.a4
   Godde S, 2003, SPINE, V28, P1693, DOI 10.1097/00007632-200308010-00012
   Hackenberg L, 2005, EUR SPINE J, V14, P551, DOI 10.1007/s00586-004-0830-1
   Holly Langston T, 2006, Neurosurg Focus, V20, pE6
   Humphreys SC, 2001, SPINE, V26, P567
   Jagannathan J, 2009, NEUROSURGERY, V64, P955, DOI 10.1227/01.NEU.0000343544.77456.46
   Kepler Christopher K, 2012, Orthop Surg, V4, P71, DOI 10.1111/j.1757-7861.2012.00175.x
   Kepler CK, 2012, ORTHOP SURG, V4, P15
   Kimura H, 2012, SPINE, V37, P1164, DOI 10.1097/BRS.0b013e318257f12a
   Kumar MN, 2001, EUR SPINE J, V10, P314, DOI 10.1007/s005860000239
   Kwon BK, 2003, J SPINAL DISORD TECH, V16, P469, DOI 10.1097/00024720-200310000-00006
   McAfee PC, 2005, SPINE, V30, pS60, DOI 10.1097/01.brs.0000155578.62680.dd
   Mummaneni PV, 2004, J NEUROSURG-SPINE, V1, P24, DOI 10.3171/spi.2004.1.1.0024
   Polly DW, 2000, J SPINAL DISORD, V13, P58, DOI 10.1097/00002517-200002000-00012
   Schwender JD, 2005, J SPINAL DISORD TECH, V18, pS1, DOI 10.1097/01.bsd.0000132291.50455.d0
   Wang SJ, 2015, INT J CLIN EXP MED, V8, P14154
   Xiao YX, 2010, ARCH ORTHOP TRAUM SU, V130, P591, DOI 10.1007/s00402-009-0917-6
   Zaveri GR, 2009, J SPINAL DISORD TECH, V22, P257, DOI 10.1097/BSD.0b013e31818859d0
   Zhou J, 2011, ARCH ORTHOP TRAUM SU, V131, P1239, DOI 10.1007/s00402-011-1292-7
NR 29
TC 4
Z9 4
U1 0
U2 4
PU ELSEVIER SCIENCE INC
PI NEW YORK
PA STE 800, 230 PARK AVE, NEW YORK, NY 10169 USA
SN 1878-8750
EI 1878-8769
J9 WORLD NEUROSURG
JI World Neurosurg.
PD AUG
PY 2020
VL 140
BP E97
EP E104
DI 10.1016/j.wneu.2020.04.167
PG 8
WC Clinical Neurology; Surgery
WE Science Citation Index Expanded (SCI-EXPANDED)
SC Neurosciences & Neurology; Surgery
GA NA8FH
UT WOS:000560052700014
PM 32371081
DA 2022-11-02
ER

PT J
AU Gerling, MC
   Bortz, C
   Pierce, KE
   Lurie, JD
   Zhao, WY
   Passias, PG
AF Gerling, Michael C.
   Bortz, Cole
   Pierce, Katherine E.
   Lurie, Jon D.
   Zhao, Wenyan
   Passias, Peter G.
TI Epidural Steroid Injections for Management of Degenerative
   Spondylolisthesis: Little Effect on Clinical Outcomes in Operatively and
   Nonoperatively Treated Patients
SO JOURNAL OF BONE AND JOINT SURGERY-AMERICAN VOLUME
LA English
DT Article
ID LUMBAR SPONDYLOLISTHESIS; TRIAL; RISK
AB Background:Although epidural steroid injection (ESI) may provide pain relief for patients with degenerative spondylolisthesis in treatment regimens of up to 4 months, it remains unclear whether ESI affects crossover from nonoperative to operative management.Methods:This retrospective cohort study analyzed 2 groups of surgical candidates with degenerative spondylolisthesis: those who received ESI within 3 months after enrollment (ESI group) and those who did not (no-ESI group). Annual outcomes following enrollment were assessed within operative and nonoperative groups (patients who initially chose or were assigned to surgery or nonoperative treatment) by using longitudinal mixed-effect models with a random subject intercept term accounting for correlations between repeated measurements. Treatment comparisons were performed at follow-up intervals. Area-under-the-curve analysis for all time points assessed the global significance of treatment.Results:The study included 192 patients in the no-ESI group and 74 in the ESI group. The no-ESI group had greater baseline Short Form-36 (SF-36) Bodily Pain scores (median, 35 versus 32) and self-reported preference for surgery (38% versus 11%). There were no differences in surgical rates within 4 years after enrollment between the no-ESI and ESI groups (61% versus 62%). The surgical ESI and no-ESI groups also showed no differences in changes in patient-reported outcomes at any follow-up interval or in the 4-year average. Compared with the nonoperative ESI group, the nonoperative no-ESI group showed greater improvements in SF-36 scores for Bodily Pain (p = 0.004) and Physical Function (p = 0.005) at 4 years, Bodily Pain at 1 year (p = 0.002) and 3 years (p = 0.005), and Physical Function at 1 year (p = 0.030) and 2 years (p = 0.002). Of the patients who were initially treated nonsurgically, those who received ESI and those who did not receive ESI did not differ with regard to surgical crossover rates. The rates of crossover to nonoperative treatment by patients who initially chose or were assigned to surgery also did not differ between the ESI and no-ESI groups.Conclusions:There was no relationship between ESI and improved clinical outcomes over a 4-year study period for patients who chose or were assigned to receive surgery for degenerative spondylolisthesis. In the nonsurgical group, ESI was associated with inferior pain reduction through 3 years, although this was confounded by greater baseline pain. ESI showed little relationship with surgical crossover.Level of Evidence:Therapeutic Level III. See Instructions for Authors for a complete description of levels of evidence.
C1 [Gerling, Michael C.; Bortz, Cole; Pierce, Katherine E.; Passias, Peter G.] NYU Langone Orthoped Hosp, Dept Orthoped, New York, NY 10010 USA.
   [Lurie, Jon D.; Zhao, Wenyan] Geisel Sch Med Dartmouth, Dartmouth Inst Hlth Policy & Clin Practice, Hanover, NH USA.
RP Gerling, MC (通讯作者)，NYU Langone Orthoped Hosp, Dept Orthoped, New York, NY 10010 USA.
EM Michael.Gerling@GerlingInstitute.com
FU National Institute of Arthritis and Musculoskeletal and Skin Diseases
   (NIAMS) [U01-AR45444]; Office of Research on Women's Health; National
   Institutes of Health; National Institute of Occupational Safety and
   Health; Centers for Disease Control and Prevention; NIAMS [P60-AR048094,
   P60-AR062799]
FX Funding for SPORT (Spine Patient Outcomes Research Trial) was provided
   by the National Institute of Arthritis and Musculoskeletal and Skin
   Diseases (NIAMS, U01-AR45444) and the Office of Research on Women's
   Health, the National Institutes of Health, the National Institute of
   Occupational Safety and Health, and the Centers for Disease Control and
   Prevention. NIAMS funds the Multidisciplinary Clinical Research Center
   in Musculoskeletal Diseases (P60-AR048094 and P60-AR062799).
CR Abdu WA, 2018, SPINE, V43, P1619, DOI 10.1097/BRS.0000000000002682
   Adogwa O, 2011, J NEUROSURG-SPINE, V15, P138, DOI 10.3171/2011.3.SPINE10562
   Benny B, 2011, J BACK MUSCULOSKELET, V24, P67, DOI [10.3233/BMR-2011-0279, 10.3233/BMR20110279]
   Birkmeyer NJO, 2002, SPINE, V27, P1361, DOI 10.1097/00007632-200206150-00020
   Fredericks DR, 2019, CLIN SPINE SURG, V32, P309, DOI 10.1097/BSD.0000000000000724
   Gerling MC, 2017, SPINE, V42, P1559, DOI 10.1097/BRS.0000000000002196
   Harrop JS, 2014, SPINE, V39, pS75, DOI 10.1097/BRS.0000000000000545
   Jacobsen S, 2007, SPINE, V32, P120, DOI 10.1097/01.brs.0000250979.12398.96
   Koreckij TD, 2015, J SPINAL DISORD TECH, V28, P236, DOI 10.1097/BSD.0000000000000298
   Kraiwattanapong C, 2014, ASIAN SPINE J, V8, P119, DOI 10.4184/asj.2014.8.2.119
   MacVicar J, 2013, PAIN MED, V14, P14, DOI 10.1111/j.1526-4637.2012.01508.x
   Manchikanti L, 2011, SPINE, V36, P1897, DOI 10.1097/BRS.0b013e31823294f2
   Matz PG, 2016, SPINE J, V16, P439, DOI 10.1016/j.spinee.2015.11.055
   Plastaras C, 2015, SPINE J, V15, P2157, DOI 10.1016/j.spinee.2015.05.034
   Radcliff K, 2013, SPINE, V38, P279, DOI 10.1097/BRS.0b013e31827ec51f
   Riew KD, 2000, J BONE JOINT SURG AM, V82A, P1589, DOI 10.2106/00004623-200011000-00012
   Rivera CE, 2018, PHYS MED REH CLIN N, V29, P73, DOI 10.1016/j.pmr.2017.08.007
   Samuel AM, 2017, CURR REV MUSCULOSKE, V10, P521, DOI 10.1007/s12178-017-9442-3
   Sclafani JA, 2017, SPINE, V42, P240, DOI 10.1097/BRS.0000000000001724
   Sencan S, 2017, J BACK MUSCULOSKELET, V30, P841, DOI 10.3233/BMR-160543
   Weinstein JN, 2007, NEW ENGL J MED, V356, P2257, DOI 10.1056/NEJMoa070302
   Weinstein JN, 2009, J BONE JOINT SURG AM, V91A, P1295, DOI 10.2106/JBJS.H.00913
   Yang S, 2016, SPINE J, V16, P191, DOI 10.1016/j.spinee.2015.07.439
   Zusman N, 2015, J NEUROSURG-SPINE, V23, P652, DOI 10.3171/2015.2.SPINE14827
NR 24
TC 1
Z9 1
U1 0
U2 1
PU LIPPINCOTT WILLIAMS & WILKINS
PI PHILADELPHIA
PA TWO COMMERCE SQ, 2001 MARKET ST, PHILADELPHIA, PA 19103 USA
SN 0021-9355
EI 1535-1386
J9 J BONE JOINT SURG AM
JI J. Bone Joint Surg.-Am. Vol.
PD AUG 5
PY 2020
VL 102
IS 15
BP 1297
EP 1304
DI 10.2106/JBJS.19.00596
PG 8
WC Orthopedics; Surgery
WE Science Citation Index Expanded (SCI-EXPANDED)
SC Orthopedics; Surgery
GA OO7AW
UT WOS:000587529400008
PM 32769595
OA Green Published
DA 2022-11-02
ER

PT J
AU Rahimzadeh, P
   Faiz, HR
   Baghaee, AR
   Nader, ND
AF Rahimzadeh, Poupak
   Faiz, Hamid Reza
   Baghaee, Ali Reza
   Nader, Nader D.
TI Sonoanatomic indices of lumbar facet joints in patients with facetogenic
   back pain in comparison to healthy subjects
SO JOURNAL OF CLINICAL ANESTHESIA
LA English
DT Article
DE Facet joint disease; Low back pain; Sonoanatomic indices;
   Ultrasonography
ID INTERFACET DISTANCE; ULTRASOUND; SPINE; SPONDYLOLYSIS; INJECTIONS
AB Background: Nowadays, ultrasound is increasingly used with a great accuracy in performing nerve blocks for facet joint disease.
   Objectives: To measure sonoanatomic characteristics for the facet joints of lumbar vertebras in patients with facetogenic pain and healthy volunteers. Study design: Cross-sectional, observational study.
   Setting: University-affiliated Specialty Clinic for Pain Management.
   Patients: Twenty patients with facet joint disease (FJD) and 40 healthy volunteers (HVGs) were matched for age and sex, height, and weight. Patients with FJD were referred with complaints of pain in the left lumbar facet joints that twice responded favorably to ultrasound guided medial branch blocks. Intervention: Medial branch blocks.
   Measurement: The interfacet joint distance (IFJD) between the third, the fourth, and the fifth lumbar vertebras and their depth from the level of skin (DFS) were measured bilaterally, using a high-resolution ultrasound in both groups.
   Results: Thirty-one men and 29 women with average age of 41.5 +/- 9.5 years were enrolled. The IFJD for L3-L4 was 31.5 +/- 4.0 mm on the left side and 31.8 +/- 4.0 mm on the right side. The IFJD for L4-L5 was 313 +/- 4.4 mm on the left side and 31.5 4.0 mm on the right side. The IFJD was uniformly 2.2 mm shorter in the FJD group than those in the HVG group (P = .021). The measurements of DFS increased in lower vertebras (L3 < L4 < L5), bilaterally. With an exception of the left facet joints of L4 (P = .016), DFS measurements were similar in FJD and HVG groups.
   Limitations: The diagnosis of facet joint disease was merely clinical and the total number of the patients was relatively small.
   Conclusion: Interfacet distances of the lumbar vertebras are smaller in patients suffering from degenerative FJD compared with HVGs. Degenerative changes of intervertebral discs and partial reduction of space between 2 adjacent vertebras may contribute to this observation. Published by Elsevier Inc.
C1 [Rahimzadeh, Poupak] Iran Univ Med Sci, Pain Res Ctr, Tehran, Iran.
   [Faiz, Hamid Reza] Iran Univ Med Sci, Endometriosis & Gynecol Disorders Ctr, Tehran, Iran.
   [Baghaee, Ali Reza] Hormozgan Univ Med Sci, Hormozgan, Iran.
   [Nader, Nader D.] Univ Buffalo, Buffalo, NY 14214 USA.
RP Nader, ND (通讯作者)，Univ Buffalo, Dept Anesthesiol, 77 Goodell St,Suite 550, Buffalo, NY 14214 USA.
EM poupak_rah@hotmail.com; hrfaiz@hotmail.com; alireza.baghaee@gmail.com;
   nnader@buffalo.edu
RI Rahimzadeh, Poupak/AAT-3839-2020; nader, nader d/E-6358-2014; Nader,
   Nader/AAO-9442-2020; faiz, seyed hamid reza/P-2089-2018; rahimzadeh,
   poupak/P-2904-2018
OI Rahimzadeh, Poupak/0000-0002-9042-3925; nader, nader
   d/0000-0002-5744-7319; Nader, Nader/0000-0002-5744-7319; faiz, seyed
   hamid reza/0000-0001-7925-0878; rahimzadeh, poupak/0000-0002-9042-3925;
   rahimzadeh, poupak/0000-0003-2653-9023
CR Beresford ZM, 2010, CURR SPORT MED REP, V9, P50, DOI 10.1249/JSR.0b013e3181caba05
   Boswell Mark V, 2007, Pain Physician, V10, P229
   Chen Tzu-Yung, 2005, J Chin Med Assoc, V68, P51
   Chung SB, 2012, CLIN ANAT, V25, P391, DOI 10.1002/ca.21222
   Cohen SP, 2007, ANESTHESIOLOGY, V106, P591, DOI 10.1097/00000542-200703000-00024
   Colini-Baldeschi Gianni, 2012, Anesth Pain Med, V1, P168, DOI 10.5812/kowsar.22287523.2854
   Datta S, 2009, PAIN PHYSICIAN, V12, P437
   Eubanks JD, 2009, ORTHOPEDICS, V32, DOI 10.3928/01477447-20091020-11
   Galiano K, 2005, J ULTRAS MED, V24, P33, DOI 10.7863/jum.2005.24.1.33
   GHORMLEY R K, 1959, AMA Arch Ind Health, V19, P585
   Ghormley RK, 1933, J AMER MED ASSOC, V101, P1773, DOI 10.1001/jama.1933.02740480005002
   Gilliland CA, 2011, PHYSICIAN SPORTSMED, V39, P121, DOI 10.3810/psm.2011.09.1928
   Gofeld M, 2012, REGION ANESTH PAIN M, V37, P228, DOI 10.1097/AAP.0b013e3182461144
   Greher M, 2004, ANESTHESIOLOGY, V100, P1242, DOI 10.1097/00000542-200405000-00028
   Hancock MJ, 2007, EUR SPINE J, V16, P1539, DOI 10.1007/s00586-007-0391-1
   Jaumard NV, 2011, J BIOMECH ENG-T ASME, V133, DOI 10.1115/1.4004493
   Jung H, 2012, ASIAN SPINE J, V6, P163, DOI 10.4184/asj.2012.6.3.163
   Kalichman L, 2008, SPINE, V33, P2560, DOI 10.1097/BRS.0b013e318184ef95
   Koh WU, 2011, KOREAN J PAIN, V24, P81, DOI 10.3344/kjp.2011.24.2.81
   Kunkel ME, 2011, J ANAT, V218, P191, DOI 10.1111/j.1469-7580.2010.01323.x
   Laslett M, 2004, BMC MUSCULOSKEL DIS, V5, DOI 10.1186/1471-2474-5-43
   Loizides A, 2011, MED ULTRASON, V13, P54
   Masharawi Y, 2008, CLIN ANAT, V21, P46, DOI 10.1002/ca.20532
   Sehgal Nalini, 2007, Pain Physician, V10, P213
   Simon P, 2012, SPINE, V37, P1058, DOI 10.1097/BRS.0b013e3182552ec9
   Wen Chuan-Bing, 2013, Sichuan Da Xue Xue Bao Yi Xue Ban, V44, P300
   Yun DH, 2012, ANN REHABIL MED-ARM, V36, P66, DOI 10.5535/arm.2012.36.1.66
   Zehnder SW, 2009, SPINE, V34, P285, DOI 10.1097/BRS.0b013e3181956053
NR 28
TC 3
Z9 3
U1 0
U2 1
PU ELSEVIER SCIENCE INC
PI NEW YORK
PA 360 PARK AVE SOUTH, NEW YORK, NY 10010-1710 USA
SN 0952-8180
EI 1873-4529
J9 J CLIN ANESTH
JI J. Clin. Anesth.
PD FEB
PY 2017
VL 36
BP 67
EP 71
DI 10.1016/j.jclinane.2016.10.005
PG 5
WC Anesthesiology
WE Science Citation Index Expanded (SCI-EXPANDED)
SC Anesthesiology
GA EL1XN
UT WOS:000394414800016
PM 28183577
DA 2022-11-02
ER

PT J
AU Liu, C
   Wang, J
   Zhou, Y
AF Liu, Chao
   Wang, Jian
   Zhou, Yue
TI Perioperative complications associated with minimally invasive surgery
   of oblique lumbar interbody fusions for degenerative lumbar diseases in
   113 patients
SO CLINICAL NEUROLOGY AND NEUROSURGERY
LA English
DT Article
DE Complications; Minimally invasive surgery; Oblique lumbar interbody
   fusion; Degenerative lumbar diseases
ID TRANSPSOAS APPROACH; VASCULAR COMPLICATIONS; NERVE INJURY;
   DECOMPRESSION; ACCESS; SPINE
AB Objectives: To describe perioperative complications occurring during oblique lumbar interbody fusion (OLIF) assisted by a retractor system for degenerative lumbar diseases.
   Patients and methods: The perioperative complications in 113 cases series utilizing a minimally invasive approach were recorded and analyzed. One hundred thirteen patients who received OLIF for degenerative lumbar diseases between November 2014 and February 2017 at a single center were evaluated. The most frequent diagnosis was spondylolisthesis (59 cases, 52.2%), followed by lumbar instability (24 cases, 21.2%), adjacent segmental disease (12 cases, 10.6%), adult degenerative scoliosis (11 cases, 9.8%) and discogenic low back pain (7 cases, 6.2%). One hundred thirty-four levels were treated, 88.5% one-level, 4.4% two-level, and 7.1% three level surgeries. The most fused level was L4-5 (94 levels, 70.2%), followed by L3-4 (31 levels, 23.1%), and L2-3 (9 levels, 6.7%).
   Results: All perioperative complications only included adverse events related to the OLIF procedure. The most observed complications were donor-site pain (24 cases, 21.2%), followed by vertebral endplate fracture (15 cases, 13.3%), thigh numbness/pain (12 cases, 10.6%), psoas/quadriceps weakness (5 cases, 4.4%), sympathetic nerve injury (2 case, 1.8%), paralytic ileus (one case, 0.9%), segmental artery injury (one case, 0.9%), inter vertebral infection (one, 0.9%), and contralateral femoral nerve palsy (one, 0.9%). All complications, including postoperative ipsilateral or contralateral thigh paresthesia, pain, and psoas/quadriceps weakness, were observed when operating at L4-L5. The incidence of complications excluding donor-site pain was 24.8% (28/113 cases). The patients with donor-site pain, thigh numbness/pain, psoas/quadriceps weakness, sympathetic nerve injury and paralytic ileus recovered within two months following surgery. The patient with intervertebral infection recovered at 3 months after surgery. One case of contralateral femoral nerve palsy recovered completely with no residual sensory or motor deficit at 6 months.
   Conclusions: OLIF performed using a retractor system is a validated option to treat a wide spectrum of degenerative lumbar diseases with few perioperative complications and a quick recovery. Judicious use of this technique at the L4/5 level is recommended. Close attention to detail during the procedure can minimize complications that may be associated with the learning curve.
C1 [Liu, Chao; Wang, Jian; Zhou, Yue] Army Mil Med Univ, Affiliated Xinqiao Hosp, Dept Orthopaed Surg, 183 Xinqiao St, Chongqing 400037, Peoples R China.
RP Wang, J (通讯作者)，Army Mil Med Univ, Affiliated Xinqiao Hosp, Dept Orthopaed Surg, 183 Xinqiao St, Chongqing 400037, Peoples R China.
EM tonywjxq_vip@163.com
CR Abe K, 2017, SPINE, V42, P55, DOI 10.1097/BRS.0000000000001650
   Ahmadian A, 2013, J NEUROSURG-SPINE, V18, P289, DOI 10.3171/2012.11.SPINE12755
   Bergey DL, 2004, SPINE, V29, P1681, DOI 10.1097/01.BRS.0000133643.75795.EF
   Cummock MD, 2011, J NEUROSURG-SPINE, V15, P11, DOI 10.3171/2011.2.SPINE10374
   FACISZEWSKI T, 1995, SPINE, V20, P1592, DOI 10.1097/00007632-199507150-00007
   Fujibayashi S, 2015, SPINE, V40, pE175, DOI 10.1097/BRS.0000000000000703
   Houten JK, 2011, J NEUROSURG-SPINE, V15, P280, DOI 10.3171/2011.4.SPINE1127
   Kim Shin Jae, 2014, Korean J Spine, V11, P145, DOI 10.14245/kjs.2014.11.3.145
   Kueper J, 2015, EUR SPINE J, V24, P800, DOI 10.1007/s00586-015-3796-2
   Le TV, 2013, SPINE, V38, pE13, DOI 10.1097/BRS.0b013e318278417c
   Mayer HM, 1997, SPINE, V22, P691, DOI 10.1097/00007632-199703150-00023
   Mehren C, 2016, CLIN ORTHOP RELAT R, V474, P2020, DOI 10.1007/s11999-016-4883-3
   Micheal KW, 2013, SEMIN SPINE SURG, V25, P182
   Ohtori S, 2015, ASIAN SPINE J, V9, P565, DOI 10.4184/asj.2015.9.4.565
   Ohtori S, 2015, YONSEI MED J, V56, P1051, DOI 10.3349/ymj.2015.56.4.1051
   Ozgur Burak M, 2006, Spine J, V6, P435, DOI 10.1016/j.spinee.2005.08.012
   Phan K, 2016, J CLIN NEUROSCI, V31, P23, DOI 10.1016/j.jocn.2016.02.030
   Phan K, 2015, BRIT J NEUROSURG, V29, P705, DOI 10.3109/02688697.2015.1036838
   Quillo-Olvera J, 2018, ANN TRANSL MED, V6, DOI 10.21037/atm.2018.01.22
   Rajaraman V, 1999, J NEUROSURG, V91, P60, DOI 10.3171/spi.1999.91.1.0060
   Rodgers WB, 2011, SPINE, V36, P26, DOI 10.1097/BRS.0b013e3181e1040a
   Sasso RC, 2003, SPINE, V28, P1023, DOI 10.1097/00007632-200305150-00013
   Sato J, 2017, EUR SPINE J, V26, P671, DOI 10.1007/s00586-015-4170-0
   Silvestre C, 2012, ASIAN SPINE J, V6, P89, DOI 10.4184/asj.2012.6.2.89
NR 24
TC 8
Z9 12
U1 0
U2 12
PU ELSEVIER
PI AMSTERDAM
PA RADARWEG 29, 1043 NX AMSTERDAM, NETHERLANDS
SN 0303-8467
EI 1872-6968
J9 CLIN NEUROL NEUROSUR
JI Clin. Neurol. Neurosurg.
PD SEP
PY 2019
VL 184
AR 105381
DI 10.1016/j.clineuro.2019.105381
PG 6
WC Clinical Neurology; Surgery
WE Science Citation Index Expanded (SCI-EXPANDED)
SC Neurosciences & Neurology; Surgery
GA IT5BC
UT WOS:000482873200009
PM 31302382
DA 2022-11-02
ER

PT J
AU Kandziora, F
   Schleicher, P
   Scholz, M
   Pflugmacher, R
   Eindorf, T
   Haas, NP
   Pavlov, PW
AF Kandziora, F
   Schleicher, P
   Scholz, M
   Pflugmacher, R
   Eindorf, T
   Haas, NP
   Pavlov, PW
TI Biomechanical testing of the lumbar facet interference screw
SO SPINE
LA English
DT Article
DE lumbar spine; biomechanics; stabilization techniques; cages; pedicle
   screw; translaminar screw; interference screw
ID INTERBODY FUSION; LUMBOSACRAL SPINE; STAND-ALONE; INTERNAL-FIXATION;
   CERVICAL GRAFTS; FOLLOW-UP; CAGES; SPONDYLOLISTHESIS; STABILIZATION;
   STABILITY
AB Study Design. An in vitro study was conducted to determine the biomechanical properties of a new simple, percutaneous, posterior fixation technique for the lumbar spine involving a new implant, the so-called Lumbar Facet Interference Screw.
   Objectives. The purpose of this study was to compare the biomechanical properties of this new fixation device with translaminar and pedicle screw fixation.
   Summary of Background Data. Several techniques were described to perform a minimal invasive posterior stabilization of the lumbar spine after an anterior lumbar interbody fusion procedure. Yet, due to the high complexity of these minimally invasive surgical procedures, currently, hardly any of these percutaneous posterior fixation techniques is carried out routinely.
   Methods. Ten human lumbar spines were tested in flexion, extension, axial rotation, and lateral bending using a nonconstrained testing method. First, all motion segments were evaluated intact (group 1). After complete discectomy of L4-L5, the following stabilization techniques were tested sequentially (n=10/group): group 2: "stand-alone" cage; group 3: cage plus translaminar screws; group 4: cage plus Lumbar Facet Interference Screw; and group 5: cage plus pedicle screws. Stiffness, ranges of motion, and neutral and elastic zones were determined.
   Results. In comparison to the intact motion segment, the "stand-alone" cage showed a significantly higher (P<0.05) range of motion, neutral zone, and elastic zone and a significantly lower (P<0.05) stiffness in extension and rotation. Generally, all fixation techniques using cages plus posterior stabilization decreased range of motion, neutral zone, and elastic zone and increased stiffness in comparison to the "stand-alone" cage group. There was no significant difference between the cage plus interference screw and the cage plus translaminar screw group in all test modes. In comparison to the 2 facet joint stabilization techniques, pedicle screw stabilization decreased (P<0.01) range of motion, neutral zone, and elastic zone and increased (P<0.01) stiffness significantly in flexion and rotation.
   Conclusions. Results of this study indicate that the new Lumbar Facet Interference Screw fixation yields initial biomechanical stability similar to translaminar screw fixation, yet inferior biomechanical stability compared to pedicle screw fixation. Although these results are encouraging, additional biomechanical studies including cyclic loading tests have to evaluate the mid- and long-term stabilization capacity of this new minimally invasive fixation technique before human application.
C1 Humboldt Univ, Univ Klinikum Charite, D-13353 Berlin, Germany.
   St Maartensklin Nijmegen, Nijmegen, Netherlands.
RP Kandziora, F (通讯作者)，Humboldt Univ, Univ Klinikum Charite, Augustenburgerpl 1, D-13353 Berlin, Germany.
EM frank.kandziora@charite.dewww.spinesurgery.de
CR Barnes B, 2001, J NEUROSURG, V95, P1, DOI 10.3171/spi.2001.95.1.0001
   Christensen FB, 2002, SPINE, V27, P2674, DOI 10.1097/00007632-200212010-00006
   Deguchi M, 1998, SPINE, V23, P1307, DOI 10.1097/00007632-199806150-00003
   Ferrara LA, 2003, SPINE, V28, P1226, DOI 10.1097/01.BRS.0000065485.46539.17
   Foley KT, 2002, J NEUROSURG, V97, P7, DOI 10.3171/spi.2002.97.1.0007
   Grob D, 1998, Eur Spine J, V7, P178, DOI 10.1007/s005860050053
   GUYER DW, 1987, SPINE, V12, P569, DOI 10.1097/00007632-198707000-00012
   HEGGENESS MH, 1991, SPINE S, V16, P266
   Humke T, 1998, SPINE, V23, P1180, DOI 10.1097/00007632-199805150-00021
   Jang JS, 2003, J NEUROSURG, V98, P100, DOI 10.3171/spi.2003.98.1.0100
   Kanayama M, 2000, J NEUROSURG, V93, P259, DOI 10.3171/spi.2000.93.2.0259
   Kandziora F, 2000, SPINE, V25, P1555, DOI 10.1097/00007632-200006150-00016
   Kandziora F, 2002, J NEUROSURG, V96, P321, DOI 10.3171/spi.2002.96.3.0321
   Kandziora F, 2001, SPINE, V26, P1850, DOI 10.1097/00007632-200109010-00007
   Kandziora F, 2001, SPINE, V26, P1028, DOI 10.1097/00007632-200105010-00008
   KORNBLATT MD, 1986, CLIN ORTHOP RELAT R, P141
   Laxer E, 1994, Eur Spine J, V3, P347, DOI 10.1007/BF02200149
   Lubbers T, 2002, ZBL NEUROCHIR, V63, P12, DOI 10.1055/s-2002-31580
   MAGERL FP, 1984, CLIN ORTHOP RELAT R, P125
   Mayer HM, 2000, EUR SPINE J, V9, pS35, DOI 10.1007/PL00010020
   Nydegger T, 2001, SPINE, V26, P2491, DOI 10.1097/00007632-200111150-00019
   Oxland TR, 2000, EUR SPINE J, V9, pS95, DOI 10.1007/PL00010028
   Oxland TR, 2000, J BONE JOINT SURG AM, V82A, P383, DOI 10.2106/00004623-200003000-00009
   Rathonyi G C, 1998, Eur Spine J, V7, P400, DOI 10.1007/s005860050097
   Regan JJ, 1999, SPINE, V24, P2171, DOI 10.1097/00007632-199910150-00018
   SCHOFFERMAN J, 2001, SPINE, V26, P207
   Suk KS, 2001, YONSEI MED J, V42, P316, DOI 10.3349/ymj.2001.42.3.316
   Thalgott JS, 2000, EUR SPINE J, V9, pS51, DOI 10.1007/PL00010022
   Tsantrizos A, 2000, EUR SPINE J, V9, P14, DOI 10.1007/s005860050003
   Vanden Berghe L, 1993, Acta Orthop Belg, V59, P175
   VAZQUEZSEOANE P, 1993, SPINE, V18, P946, DOI 10.1097/00007632-199306150-00002
   Verheyden P, 1999, EUR SPINE J, V8, P346, DOI 10.1007/s005860050186
   Wilke H J, 1998, Eur Spine J, V7, P148, DOI 10.1007/s005860050045
   Zdeblick TA, 2000, SPINE, V25, P2682, DOI 10.1097/00007632-200010150-00023
   Zelle B, 2002, J SPINAL DISORD TECH, V15, P369, DOI 10.1097/00024720-200210000-00005
   ZOU D, 1991, J SPINAL DISORD, V4, P168, DOI 10.1097/00002517-199106000-00006
NR 36
TC 33
Z9 49
U1 0
U2 5
PU LIPPINCOTT WILLIAMS & WILKINS
PI PHILADELPHIA
PA 530 WALNUT ST, PHILADELPHIA, PA 19106-3621 USA
SN 0362-2436
J9 SPINE
JI SPINE
PD JAN 15
PY 2005
VL 30
IS 2
BP E34
EP E39
DI 10.1097/01.brs.0000150484.85822.d0
PG 6
WC Clinical Neurology; Orthopedics
WE Science Citation Index Expanded (SCI-EXPANDED)
SC Neurosciences & Neurology; Orthopedics
GA 888ZW
UT WOS:000226414100018
PM 15644745
DA 2022-11-02
ER

PT J
AU Doita, M
   Ando, Y
   Hirata, S
   Ishikawa, H
   Kurosaka, M
AF Doita, Minoru
   Ando, Yoshihiro
   Hirata, Soichiro
   Ishikawa, Hitoshi
   Kurosaka, Masahiro
TI Bilateral pedicle stress fracture in a patient with osteoporotic
   compression fracture
SO EUROPEAN SPINE JOURNAL
LA English
DT Article
DE Pedicle fracture; Stress fracture; Osteoporosis; Low back pain; Lumbar
   spine
ID POSTEROLATERAL LUMBAR FUSION; CONTRALATERAL SPONDYLOLYSIS; IDIOPATHIC
   SCOLIOSIS; COMPLICATION; SPINE
AB A case of bilateral pedicle stress fracture of L4 in a patient with osteoporotic compression fracture of L5 and without a history of major trauma or surgery is reported, and the literature is reviewed. Bilateral pedicle fracture is a rare entity and few cases have been reported in the literature. All reported cases had some underlying causative factors like previous spine surgery or stress related activities. To the best of the authors' knowledge, only one case of bilateral pedicle stress fracture without a history of trauma, previous spine surgery, or stress-related activities has been reported. A 77-year-old woman presented with severe low back pain and radiating pain in the right leg that was exacerbated after standing and walking. Plain radiograph showed pathological fracture at L5 level. Magnetic resonance imaging (MRI) revealed the compression of dural sac at L5 level. CT scan taken 3 months after admission revealed bilateral pedicle fractures through L4. The patient was treated with decompressive laminectomies of L4, followed by posterior spinal fusion with rigid pedicle screw fixation and autogenous bone graft mixed with hydroxyapatite. The patient achieved pain relief and returned to normal activity. Stress fracture of the pedicle within the proximal vertebra of an osteoporotic compression fracture of lumbar spine is an uncommon entity. It may, however, be an additional source of symptoms in patients with osteoporosis who present with further back pain. Surgeons caring for this group of patients should be aware of this condition.
C1 [Doita, Minoru; Hirata, Soichiro; Kurosaka, Masahiro] Kobe Univ, Grad Sch Med, Dept Orthopaed Surg, Kobe, Hyogo 657, Japan.
   [Ando, Yoshihiro; Ishikawa, Hitoshi] Ishikawa Hosp, Dept Orthoped Surg, Himeji, Hyogo, Japan.
RP Doita, M (通讯作者)，7-5-1 Kusunoki Cho,Chuo Ku, Kobe, Hyogo 6500017, Japan.
EM doita@med.kobe-u.ac.jp
OI Ando, Yukio/0000-0001-7115-9105
CR ABEL MS, 1985, SKELETAL RADIOL, V13, P221, DOI 10.1007/BF00350578
   ALAND C, 1986, J BONE JOINT SURG AM, V68A, P1454, DOI 10.2106/00004623-198668090-00025
   Chong V F, 1997, Australas Radiol, V41, P306, DOI 10.1111/j.1440-1673.1997.tb00680.x
   CYRON BM, 1976, J BONE JOINT SURG BR, V58, P462, DOI 10.1302/0301-620X.58B4.1018032
   CYRON BM, 1978, J BONE JOINT SURG BR, V60, P234, DOI 10.1302/0301-620X.60B2.659472
   GARBER JE, 1986, SPINE, V11, P63, DOI 10.1097/00007632-198601000-00018
   Guillodo Y, 2000, SPINE, V25, P2541, DOI 10.1097/00007632-200010010-00019
   GUNZBURG R, 1991, SPINE, V16, P185, DOI 10.1097/00007632-199102000-00016
   Ha KY, 2003, SPINE, V28, pE158, DOI 10.1097/00007632-200304150-00024
   KNIGHT RO, 1992, SPINE, V17, P849, DOI 10.1097/00007632-199207000-00023
   Macdessi SJ, 2001, SPINE, V26, P580
   Maurer SG, 2000, SPINE, V25, P895, DOI 10.1097/00007632-200004010-00022
   Parvataneni HK, 2004, SPINE, V29, pE19, DOI 10.1097/01.BRS.0000105988.43472.2B
   ROBERTSON PA, 1993, SPINE, V18, P930, DOI 10.1097/00007632-199306000-00021
   Sadiq M Z, 2006, Eur Spine J, V15 Suppl 5, P653, DOI 10.1007/s00586-006-0184-y
   Sirvanci M, 2002, CLIN IMAG, V26, P187, DOI 10.1016/S0899-7071(01)00389-8
   STANLEY D, 1990, SPINE, V15, P598, DOI 10.1097/00007632-199006000-00032
   TRAUGHBER PD, 1991, J COMPUT ASSIST TOMO, V15, P338, DOI 10.1097/00004728-199103000-00033
   TRIBUS CB, 1993, SPINE, V18, P1222, DOI 10.1097/00007632-199307000-00016
NR 19
TC 12
Z9 14
U1 0
U2 1
PU SPRINGER
PI NEW YORK
PA 233 SPRING ST, NEW YORK, NY 10013 USA
SN 0940-6719
J9 EUR SPINE J
JI Eur. Spine J.
PD JUL
PY 2009
VL 18
BP S206
EP S209
DI 10.1007/s00586-008-0816-5
PG 4
WC Clinical Neurology; Orthopedics
WE Science Citation Index Expanded (SCI-EXPANDED)
SC Neurosciences & Neurology; Orthopedics
GA 496SD
UT WOS:000269996100012
PM 19005693
OA Green Published
DA 2022-11-02
ER

PT J
AU Nakajima, H
   Watanabe, S
   Honjoh, K
   Kubota, A
   Matsumine, A
AF Nakajima, Hideaki
   Watanabe, Shuji
   Honjoh, Kazuya
   Kubota, Arisa
   Matsumine, Akihiko
TI Pathomechanism and prevention of further surgery after posterior
   decompression for lumbar spinal canal stenosis in patients with diffuse
   idiopathic skeletal hyperostosis
SO SPINE JOURNAL
LA English
DT Article
DE Clinical outcome; Countermeasures; Diffuse idiopathic skeletal
   hyperostosis; Laminotomy; Lumbar spinal canal stenosis; Lumbar spinous
   process-splitting laminotomy; Posterior decompression without fusion;
   Revision surgery; Risk factor
ID WHOLE SPINE; PREVALENCE; SPONDYLOLISTHESIS; ASSOCIATION; JAPAN; DISH
AB BACKGROUND CONTEXT: Diffuse idiopathic skeletal hyperostosis (DISH) is a risk factor for further surgery after posterior decompression without fusion for patients with lumbar spinal canal stenosis (LSS). However, a strategy to prevent revision surgery has not been described.
   PURPOSE: The aim of this study was to review clinical and imaging findings in LSS patients with DISH extending to the lumbar segment and to propose countermeasures for prevention of revision surgery.
   STUDY DESIGN: A retrospective study.
   PATIENTS SAMPLE: A total of 613 consecutive patients with LSS underwent posterior decompression without fusion at our hospital and had a minimum follow-up period of 2 years. We defined patients with DISH bridging to the lumbar segment as L-DISH cases (group D, n=111), and those without as non-L-DISH cases (group N, n=502).
   OUTCOME MEASURE: Demographic data including the rate of revision surgery, neurological examination using Japanese Orthopaedic Association score, radiological studies comprised plain lumbar radiography, CT, and high-resolution MRI were assessed.
   METHODS: Clinical features and imaging findings were compared in patients with and without L DISH. Revision surgery and surgical procedures (conventional laminotomy or lumbar spinous process-splitting [split] laminotomy) were examined in the two groups. No funding was received for this study.
   RESULTS: L-DISH from L2 to L4 was a risk factor for disc degeneration such as a vacuum phenomenon and for further surgical treatment. The rate of revision surgery was higher in group D than in group N (9.0% vs. 4.0%, p=.026). There was no significant difference in this rate for patients in groups D and N who underwent conventional laminotomy; however, for those who underwent split laminotomy, the rate was significantly higher in group D (16.7% vs. 2.1%, p=.0006). Furthermore, the rate of revision surgery after split laminotomy at a lower segment adjacent to L-DISH was significantly higher than that after conventional laminotomy (37.5% vs. 7.7%, p=.037).
   CONCLUSIONS: A negative impact of lumbar spinous process-splitting laminotomy was found, especially with decompression at a lower segment adjacent to L-DISH. In such cases, surgery sparing the osteoligamentous structures at midline, including the spinous process and supra-and interspinous ligaments, should be selected. (C) 2021 Elsevier Inc. All rights reserved.
C1 [Nakajima, Hideaki; Watanabe, Shuji; Honjoh, Kazuya; Kubota, Arisa; Matsumine, Akihiko] Univ Fukui, Fac Med Sci, Dept Orthopaed & Rehabil Med, 23-3 Matsuoka Shimoaizuki, Eiheiji, Fukui 9101193, Japan.
RP Nakajima, H (通讯作者)，Univ Fukui, Fac Med Sci, Dept Orthopaed & Rehabil Med, 23-3 Matsuoka Shimoaizuki, Eiheiji, Fukui 9101193, Japan.
EM nhideaki@u-fukui.ac.jp
CR Aizawa T, 2015, EUR SPINE J, V24, P381, DOI 10.1007/s00586-014-3479-4
   Deyo RA, 2011, J BONE JOINT SURG AM, V93A, P1979, DOI 10.2106/JBJS.J.01292
   Fujimori T, 2016, SPINE, V41, P1668, DOI 10.1097/BRS.0000000000001643
   Hirasawa A, 2018, SPINE, V43, pE1474, DOI 10.1097/BRS.0000000000002752
   Holton KF, 2011, SEMIN ARTHRITIS RHEU, V41, P131, DOI 10.1016/j.semarthrit.2011.01.001
   Ishimoto Y, 2012, OSTEOARTHR CARTILAGE, V20, P1103, DOI 10.1016/j.joca.2012.06.018
   Kagotani R, 2015, J BONE MINER METAB, V33, P221, DOI 10.1007/s00774-014-0583-9
   Kanda Y, 2013, BONE MARROW TRANSPL, V48, P452, DOI 10.1038/bmt.2012.244
   Kim CH, 2013, SPINE J, V13, P1230, DOI 10.1016/j.spinee.2013.06.069
   Mata S, 1998, SEMIN ARTHRITIS RHEU, V28, P88, DOI 10.1016/S0049-0172(98)80041-3
   Minamide A, 2018, BONE JOINT J, V100B, P499, DOI 10.1302/0301-620X.100B4.BJJ-2017-0917.R1
   Murata K, 2018, BMC MUSCULOSKEL DIS, V19, DOI 10.1186/s12891-018-2086-7
   Okada E, 2019, J ORTHOP SCI, V24, P999, DOI 10.1016/j.jos.2019.08.010
   Otsuki B, 2019, J ORTHOP SCI, V24, P957, DOI 10.1016/j.jos.2019.09.003
   Otsuki B, 2015, EUR SPINE J, V24, P2514, DOI 10.1007/s00586-014-3603-5
   Putzer M, 2016, BMC MUSCULOSKEL DIS, V17, DOI 10.1186/s12891-016-0942-x
   RESNICK D, 1976, RADIOLOGY, V119, P559, DOI 10.1148/119.3.559
   Ulrich NH, 2019, J NEUROSURG-SPINE, V31, P236, DOI 10.3171/2019.2.SPINE181309
   Watanabe K, 2011, J NEUROSURG-SPINE, V14, P51, DOI 10.3171/2010.9.SPINE09933
   Yabuki S, 2013, J ORTHOP SCI, V18, P893, DOI 10.1007/s00776-013-0455-5
   Yamada K, 2019, J BONE MINER METAB, V37, P118, DOI 10.1007/s00774-017-0901-0
   Yamada K, 2018, SPINE, V43, P1446, DOI 10.1097/BRS.0000000000002618
NR 22
TC 3
Z9 3
U1 0
U2 4
PU ELSEVIER SCIENCE INC
PI NEW YORK
PA STE 800, 230 PARK AVE, NEW YORK, NY 10169 USA
SN 1529-9430
EI 1878-1632
J9 SPINE J
JI Spine Journal
PD JUN
PY 2021
VL 21
IS 6
BP 955
EP 962
DI 10.1016/j.spinee.2021.01.009
EA MAY 2021
PG 8
WC Clinical Neurology; Orthopedics
WE Science Citation Index Expanded (SCI-EXPANDED)
SC Neurosciences & Neurology; Orthopedics
GA SL1JW
UT WOS:000656675500008
PM 33453385
DA 2022-11-02
ER

PT J
AU Guppy, KH
   Chan, PH
   Prentice, HA
   Norheim, EP
   Harris, JE
   Brara, HS
AF Guppy, Kern H.
   Chan, Priscilla H.
   Prentice, Heather A.
   Norheim, Elizabeth P.
   Harris, Jessica E.
   Brara, Harsimran S.
TI Does the use of preoperative bisphosphonates in patients with osteopenia
   and osteoporosis affect lumbar fusion rates? Analysis from a national
   spine registry
SO NEUROSURGICAL FOCUS
LA English
DT Article
DE bisphosphonates; osteopenia; osteoporosis; reoperation; pseudarthrosis;
   nonunion; spine registry; retrospective; lumbar fusion
ID BONE MORPHOGENETIC PROTEIN; ZOLEDRONIC ACID; INTERBODY FUSION;
   SYMPTOMATIC NONUNIONS; REOPERATION RATES; POSTMENOPAUSAL OSTEOPOROSIS;
   ALENDRONATE; INSTRUMENTATION; ARTHRODESIS; RADIOGRAPHS
AB OBJECTIVE Bisphosphonates are used to increase bone strength in treating osteopenia and osteoporosis, but their use for increasing lumbar fusion rates has been controversial. The objective of this study was to determine if preoperative treatment with bisphosphonates affects the reoperation rates for nonunions (operative nonunion rates) following lumbar fusions in patients with osteopenia or osteoporosis.
   METHODS The authors conducted a cohort study using data from the Kaiser Permanente Spine Registry. Patients (aged >= 50 years) with a diagnosis of osteopenia or osteoporosis who underwent primary elective lumbar fusions for degenerative disc disease, deformity, or spondylolisthesis were included in the cohort. Repeated spinal procedures at the index lumbar levels were noted through chart review. Reoperations for symptomatic nonunions (operative nonunions), time to nonunion, and the nonunion spine level(s) were also identified. The crude 2-year cumulative incidence of operative nonunions was calculated as 1 minus the Kaplan-Meier estimator. Cox proportional hazard regression was used to evaluate the association between preoperative bisphosphonate use and operative nonunion after adjustment for covariates. Analysis was stratified by osteopenia and osteoporosis diagnosis.
   RESULTS The cohort comprised 1040 primary elective lumbar fusion patients, 408 with osteopenia and 632 with osteoporosis. Ninety-seven (23.8%) patients with osteopenia and 370 (58.5%) patients with osteoporosis were preoperative bisphosphonate users. For the osteopenia group, no operative nonunions were observed in patients with preoperative bisphosphonate, while the crude 2-year incidence was 2.44% (95% CI 0.63-4.22) in the nonuser group. For the osteoporotic group, after adjustment for covariates, no difference was observed in risk for operative nonunions between the preoperative bisphosphonate users and nonusers (HR 0.96, 95% CI 0.20-4.55, p = 0.964).
   CONCLUSIONS To the authors' knowledge, this study presents one of the largest series of patients with the diagnosis of osteopenia or osteoporosis in whom the effects of preoperative bisphosphonates on lumbar fusions were evaluated using operative nonunion rates as an outcome measure. The results indicate that preoperative bisphosphonate use had no effect on the operative nonunion rates for patients with osteoporosis. Similar indications were not confirmed in osteopenia patients because of the low nonunion frequency. Further studies are warranted to the determine if preoperative and postoperative timing of bisphosphonate use has any effect on lumbar fusion rates.
C1 [Guppy, Kern H.] Permanente Med Grp Inc, Dept Neurosurg, Sacramento, CA USA.
   [Chan, Priscilla H.; Prentice, Heather A.; Harris, Jessica E.] Kaiser Permanente, Surg Outcomes & Anal, San Diego, CA USA.
   [Norheim, Elizabeth P.] Southern Calif Permanente Med Grp, Dept Spinal Surg, Downey, CA USA.
   [Brara, Harsimran S.] Southern Calif Permanente Med Grp, Dept Neurosurg, Los Angeles, CA USA.
RP Guppy, KH (通讯作者)，Permanente Med Grp Inc, Sacramento, CA 95825 USA.
EM kguppy@yahoo.com
OI Prentice, Heather/0000-0002-2200-6564
CR Babat L Brett, 2005, Spine J, V5, P542, DOI 10.1016/j.spinee.2005.01.008
   BLUMENTHAL SL, 1993, SPINE, V18, P1186, DOI 10.1097/00007632-199307000-00010
   Boonen S, 2008, J INTERN MED, V264, P315, DOI 10.1111/j.1365-2796.2008.02010.x
   Bransford R, 2007, EUR SPINE J, V16, P557, DOI 10.1007/s00586-006-0212-y
   BRODSKY AE, 1991, SPINE PHILA PA 197 S, V16, pS26
   Buerba RA, 2018, SPINE, V43, pE1014, DOI 10.1097/BRS.0000000000002608
   Chen F, 2016, OSTEOPOROSIS INT, V27, P1469, DOI 10.1007/s00198-015-3398-1
   Chin DK, 2007, OSTEOPOROSIS INT, V18, P1219, DOI 10.1007/s00198-007-0370-8
   Cotts KG, 2018, JAMA-J AM MED ASSOC, V319, P1040, DOI 10.1001/jama.2017.21995
   Dawson E, 2009, J BONE JOINT SURG AM, V91A, P1604, DOI 10.2106/JBJS.G.01157
   Ding QR, 2017, EUR SPINE J, V26, P2969, DOI 10.1007/s00586-017-5286-1
   Endler P, 2017, J BONE JOINT SURG AM, V99, P743, DOI 10.2106/JBJS.16.00679
   Etebar S, 1999, J NEUROSURG, V90, P163, DOI 10.3171/spi.1999.90.2.0163
   Guppy KH, 2016, J NEUROSURG-SPINE, V25, P309, DOI 10.3171/2016.1.SPINE151330
   Guppy KH, 2016, J NEUROSURG-SPINE, V24, P556, DOI 10.3171/2015.7.SPINE15353
   Guppy KH, 2015, SPINE, V40, P1632, DOI 10.1097/BRS.0000000000001085
   Guppy KH, 2014, SPINE, V39, P1831, DOI 10.1097/BRS.0000000000000534
   HALVORSON TL, 1994, SPINE, V19, P2415, DOI 10.1097/00007632-199411000-00008
   Hirsch BP, 2013, SPINE J, V13, P190, DOI 10.1016/j.spinee.2012.03.035
   Huang RC, 2005, SPINE, V30, P2516, DOI 10.1097/01.brs.0000186470.28070.7b
   Iqbal SM, 2019, CUREUS, V11, DOI 10.7759/cureus.4146
   Iwamoto J, 2007, EXPERT OPIN PHARMACO, V8, P2743, DOI 10.1517/14656566.8.16.2743
   KANT AP, 1995, SPINE, V20, P2313, DOI 10.1097/00007632-199511000-00009
   Karter AJ, 2002, JAMA-J AM MED ASSOC, V287, P2519, DOI 10.1001/jama.287.19.2519
   Kim Sang-Mok, 2014, Korean J Spine, V11, P221, DOI 10.14245/kjs.2014.11.4.221
   Koebnick Corinna, 2012, Perm J, V16, P37
   Lehman Ronald A Jr, 2004, Spine J, V4, P36, DOI 10.1016/S1529-9430(03)00427-3
   Li C, 2012, ACTA NEUROCHIR, V154, P731, DOI 10.1007/s00701-012-1283-7
   Liu WB, 2018, DRUG DES DEV THER, V12, P2233, DOI 10.2147/DDDT.S164548
   Nagahama K, 2011, J NEUROSURG-SPINE, V14, P500, DOI 10.3171/2010.11.SPINE10245
   Nakao S, 2011, SPINE, V36, P1446, DOI 10.1097/BRS.0b013e3181f49c47
   Ohtori S, 2013, SPINE, V38, pE487, DOI 10.1097/BRS.0b013e31828826dd
   Okuda S, 2006, J BONE JOINT SURG AM, V88A, P2714, DOI 10.2106/JBJS.F.00186
   Orwoll ES, 2010, J BONE MINER RES, V25, P2239, DOI 10.1002/jbmr.119
   Park YS, 2013, CLIN ORTHOP SURG, V5, P292, DOI 10.4055/cios.2013.5.4.292
   Paxton Elizabeth W, 2012, Perm J, V16, P36
   Prieto-Alhambra D, 2011, BRIT MED J, V343, DOI 10.1136/bmj.d7222
   Reid IR, 2018, NEW ENGL J MED, V379, P2407, DOI 10.1056/NEJMoa1808082
   Russell RGG, 2008, OSTEOPOROSIS INT, V19, P733, DOI 10.1007/s00198-007-0540-8
   Schimmer RC, 2003, CLIN THER, V25, P19, DOI 10.1016/S0149-2918(03)90005-1
   Singh K, 2012, SPINE J, V12, P372, DOI 10.1016/j.spinee.2012.02.005
   Takahata M, 2008, BONE, V43, P1057, DOI 10.1016/j.bone.2008.08.124
   Tu CW, 2014, J SURG RES, V192, P112, DOI 10.1016/j.jss.2014.05.034
   Xue QY, 2005, SPINE, V30, P1116, DOI 10.1097/01.brs.0000162929.19985.d2
NR 44
TC 5
Z9 7
U1 0
U2 2
PU AMER ASSOC NEUROLOGICAL SURGEONS
PI ROLLING MEADOWS
PA 5550 MEADOWBROOK DRIVE, ROLLING MEADOWS, IL 60008 USA
SN 1092-0684
J9 NEUROSURG FOCUS
JI Neurosurg. Focus
PD AUG
PY 2020
VL 49
IS 2
AR E12
PG 10
WC Clinical Neurology; Surgery
WE Science Citation Index Expanded (SCI-EXPANDED)
SC Neurosciences & Neurology; Surgery
GA OA6XW
UT WOS:000577926300013
PM 32738794
OA gold
DA 2022-11-02
ER

PT J
AU Joelson, A
   Hedlund, R
   Frennered, K
AF Joelson, Anders
   Hedlund, Rune
   Frennered, Karin
TI Normal Health-Related Quality of Life and Ability to Work Twenty-nine
   Years After in Situ Arthrodesis for High-Grade Isthmic Spondylolisthesis
SO JOURNAL OF BONE AND JOINT SURGERY-AMERICAN VOLUME
LA English
DT Article
ID TERM-FOLLOW-UP; LONG-TERM; CIRCUMFERENTIAL FUSION; PELVIC INCIDENCE;
   YOUNG-PATIENTS; CHILDREN; ADOLESCENTS; SCOLIOSIS; ANTERIOR; SPINE
AB Background: The purpose of this mixed prospective and retrospective case series was to evaluate the long-term health-related quality of life and physical disability after in situ arthrodesis for high-grade isthmic spondylolisthesis.
   Methods: Thirty-five of forty consecutive patients who had in situ spinal arthrodesis for high-grade isthmic spondylolisthesis at a mean age of fifteen years (range, nine to twenty-five years) completed validated questionnaires (Short Form-36 [SF-36], EuroQol-5 Dimensions [EQ-5D], Zung depression scale, Oswestry disability index [ODI], Million score, and back and leg pain visual analog scale [VAS]) and underwent physical examination twenty-nine years (range, twenty-three to thirty-five years) after surgery. The mean age at the time of follow-up was forty-three years (range, thirty-seven to fifty-one years). In the absence of a formal control group, the scores on the SF-36 and EQ-5D were compared with Swedish normative data. The proportion of patients at work was compared with an age-matched control group derived from official statistics of Sweden. The Million score at the long-term follow-up was compared with the corresponding results at the midterm follow-up of the same patients at a mean age of twenty-two years.
   Results: The scores on the SF-36 and EQ-5D were similar to the scores of the general Swedish population. The mean Zung depression scale score was 30 (range, 20 to 52), the mean ODI score was 10 (range, 0 to 34), the mean back pain VAS score was 13 (range, 0 to 72), and the mean leg pain VAS score was 9 (range, 0 to 60). The Million score averaged 28 (range, 0 to 109) and was slightly worsened compared with the score of 19 (range, 0 to 94) at the mid-term follow-up (p = 0.034). The proportion of patients at work was the same as that for the age-matched general Swedish population.
   Conclusions: Our study shows good outcomes in health-related quality of life, disability, pain, and ability to work at up to twenty-nine years after in situ lumbar spine arthrodesis for high-grade isthmic spondylolisthesis.
C1 [Joelson, Anders; Hedlund, Rune; Frennered, Karin] Sahlgrens Univ Hosp, Dept Orthopaed, Gothenburg, Sweden.
RP Joelson, A (通讯作者)，Orebro Univ Hosp, Dept Orthopaed Surg, SE-70185 Orebro, Sweden.
EM anders@joelson.se
OI Joelson, Anders/0000-0002-7931-9617
CR Agabegi SS, 2010, SPINE J, V10, P530, DOI 10.1016/j.spinee.2010.02.023
   Ames CP, 2012, J NEUROSURG-SPINE, V16, P547, DOI 10.3171/2012.2.SPINE11320
   Anagnostis C, 2003, SPINE, V28, P1051, DOI 10.1097/00007632-200305150-00018
   Bernicker J P, 1999, Am J Orthop (Belle Mead NJ), V28, P631
   Burstrom K, 2001, QUAL LIFE RES, V10, P621, DOI 10.1023/A:1013171831202
   CLOWARD RB, 1958, J NEUROSURG, V15, P602, DOI 10.3171/jns.1958.15.6.0602
   Curylo LJ, 2002, SPINE, V27, P2021, DOI 10.1097/00007632-200209150-00010
   Fairbank J C, 1980, Physiotherapy, V66, P271
   Fairbank JCT, 2000, SPINE, V25, P2940, DOI 10.1097/00007632-200011150-00017
   FREEMAN BL, 1989, J BONE JOINT SURG AM, V71A, P594, DOI 10.2106/00004623-198971040-00015
   FRENNERED AK, 1991, SPINE, V16, P409, DOI 10.1097/00007632-199104000-00003
   Frennered K, 2010, SPINE, V35, P697, DOI 10.1097/BRS.0b013e3181b43a20
   Grzegorzewski A, 2000, J PEDIATR ORTHOPED, V20, P506, DOI 10.1097/00004694-200007000-00016
   Hanson DS, 2002, SPINE, V27, P2026, DOI 10.1097/00007632-200209150-00011
   HARRINGTON PR, 1962, J BONE JOINT SURG AM, V44, P591, DOI 10.2106/00004623-196244040-00001
   HARRIS IE, 1987, J BONE JOINT SURG AM, V69A, P960, DOI 10.2106/00004623-198769070-00002
   Helenius I, 2006, SPINE, V31, P190, DOI 10.1097/01.brs.0000194843.94071.09
   Helenius I, 2008, J BONE JOINT SURG AM, V90A, P1231, DOI 10.2106/JBJS.G.00114
   HUSKISSON EC, 1974, LANCET, V2, P1127, DOI 10.1016/S0140-6736(74)90884-8
   Jalanko T, 2011, EUR SPINE J, V20, P766, DOI 10.1007/s00586-010-1591-7
   JOHNSON JR, 1983, J BONE JOINT SURG BR, V65, P43
   Labelle H, 2004, SPINE, V29, P2049, DOI 10.1097/01.brs.0000138279.53439.cc
   Lamberg T, 2007, J BONE JOINT SURG AM, V89A, P512, DOI 10.2106/JBJS.E.00545
   MACRAE IF, 1969, ANN RHEUM DIS, V28, P584, DOI 10.1136/ard.28.6.584
   McCrum-Gardner E, 2008, BRIT J ORAL MAX SURG, V46, P38, DOI 10.1016/j.bjoms.2007.09.002
   Meyerding H.W., 1932, SURG GYNECOLOGY OBST, V54, P371
   MILLION R, 1982, SPINE, V7, P204, DOI 10.1097/00007632-198205000-00004
   PHALEN GS, 1961, J BONE JOINT SURG AM, V43, P505, DOI 10.2106/00004623-196143040-00005
   Remes V, 2006, SPINE, V31, P2491, DOI 10.1097/01.brs.0000239218.38489.db
   Seitsalo S, 1992, Eur Spine J, V1, P163, DOI 10.1007/BF00301307
   SEITSALO S, 1990, J BONE JOINT SURG BR, V72, P259, DOI 10.1302/0301-620X.72B2.2312566
   SEITSALO S, 1991, SPINE, V16, P417, DOI 10.1097/00007632-199104000-00004
   Statistics Sweden, 2010, STAT YB SWED 2010, p[86, 425]
   SULLIVAN M, 1995, SOC SCI MED, V41, P1349, DOI 10.1016/0277-9536(95)00125-Q
   VELIKAS EP, 1981, J BONE JOINT SURG BR, V63, P67, DOI 10.1302/0301-620X.63B1.7204476
   Vialle R, 2007, EUR SPINE J, V16, P1641, DOI 10.1007/s00586-007-0348-4
   WADDELL G, 1980, SPINE, V5, P117, DOI 10.1097/00007632-198003000-00005
   WARE JE, 1992, MED CARE, V30, P473, DOI 10.1097/00005650-199206000-00002
   WILLIAMS A, 1990, HEALTH POLICY, V16, P199
   ZUNG WWK, 1965, ARCH GEN PSYCHIAT, V12, P63, DOI 10.1001/archpsyc.1965.01720310065008
NR 40
TC 6
Z9 8
U1 0
U2 0
PU LIPPINCOTT WILLIAMS & WILKINS
PI PHILADELPHIA
PA TWO COMMERCE SQ, 2001 MARKET ST, PHILADELPHIA, PA 19103 USA
SN 0021-9355
EI 1535-1386
J9 J BONE JOINT SURG AM
JI J. Bone Joint Surg.-Am. Vol.
PD JUN 18
PY 2014
VL 96A
IS 12
AR e100
DI 10.2106/JBJS.M.00064
PG 6
WC Orthopedics; Surgery
WE Science Citation Index Expanded (SCI-EXPANDED)
SC Orthopedics; Surgery
GA AR8AQ
UT WOS:000343798400003
PM 24951743
DA 2022-11-02
ER

PT J
AU Kim, SY
   Maeng, DH
   Lee, SH
   Jang, JS
AF Kim, Sei-Yoon
   Maeng, Dae Hyeon
   Lee, Sang-Ho
   Jang, Jee-Soo
TI Anterior lumbar interbody fusion for lumbosacral junction in steep
   sacral slope
SO JOURNAL OF SPINAL DISORDERS & TECHNIQUES
LA English
DT Article
DE ALIF; steep sacral slope
ID ISTHMIC SPONDYLOLISTHESIS; RADIATION-EXPOSURE; PELVIC INCIDENCE; PEDICLE
   SCREW; REDUCTION; COMPLICATIONS; FIXATION
AB Study Design: Retrospective study of surgical technique and clinical outcome.
   Objectives: To examine the technique and outcomes of anterior lumbar interbody fusion (ALIF) surgery for a lumbosacral junction in a steep sacral slope.
   Summary of Background Data: There are no studies on the outcome and technical pitfalls on ALIF surgery for a lumbosacral junction in a steep sacral slope.
   Materials and Methods: Six female patients (mean age of 55.67 y; range, 42 to 69) who had a steep sacral slope underwent ALIF surgery for degenerative (2 patients) and spondylolytic (4 patients) spondylolisthesis. The average follow-up duration was 29.33 months (range, 27 to 33mo). The following parameters were used to assess the outcomes: slip angle, slip percentage, sacral inclination, lumbosacral angle, sacral slope, and distance from the upper margin of the pubis symphysis to the sacral plane. The level of pain was measured using the visual analog pain scale score. The function was assessed using the Oswestry Disability Index (ODI) score. Satisfaction surveys were also carried out. Statistical analysis was performed using a Friedman test. A P value < 0.05 was considered significant.
   Results: The mean sacral inclination, lumbosacral angle, sacral slope, and distance from the upper margin of the pubis symphysis to the sacral plane were 37.34 degrees (range, 28.55 to 48.92 degrees), 12.20 degrees (range, 5.09 to 16.5 degrees), 40.70 degrees (range, 30.54 to 49.98 degrees), and 22.06cm (range, 16.13 to 29.72cm), respectively. The mean correction of slip percentage and slip angle was 35.46%, and 9.3 degrees, respectively. The mean visual analog pain scale score decreased from 8.5 (back pain) and 7.3 (leg pain) to 1.8 (back pain) and 1.8 (leg pain) after surgery (P = 0.001). The mean ODI scores also reflected the improved status (0131 of 64.7 before surgery to 8.5 after surgery; P = 0.001). The patient's satisfaction was relatively high. All the patients had radiographically solid fusion at the latest follow-up. There were no significant complications encountered in this study.
   Conclusions: In selected cases, a steep sacral slope may not be an absolute contraindication of ALIF. Moreover, the C-arm guided reduction and cage insertion method is a reliable way of treating spondylolisthesis in those with a steep sacral slope.
C1 [Maeng, Dae Hyeon] Gimpo Airport Wooridul Spine Hosp, Dept Thorac & Cardiovasc Surg, Seoul 157822, South Korea.
   [Lee, Sang-Ho; Jang, Jee-Soo] Gimpo Airport Wooridul Spine Hosp, Dept Neurosurg, Seoul 157822, South Korea.
   [Kim, Sei-Yoon] Seol Chuk Spine Hosp, Dept Neurosurg, Seoul, South Korea.
RP Maeng, DH (通讯作者)，Gimpo Airport Wooridul Spine Hosp, Dept Thorac & Cardiovasc Surg, 272-28 Gwahae Dong, Seoul 157822, South Korea.
EM dhmaeng@wooridul.co.kr
CR ABDU WA, 1994, SPINE, V19, P710, DOI 10.1097/00007632-199403001-00011
   ANDERSON DG, 2006, SPINE, P361
   BALDWIN NG, 2005, SPINE SURG TECHNIQUE, P655
   Berven SH, 2001, SPINE, V26, P2036, DOI 10.1097/00007632-200109150-00020
   Boachie-Adjei O, 2002, SPINE, V27, pE161, DOI 10.1097/00007632-200203150-00019
   BOOS N, 1993, SPINE, V18, P1655, DOI 10.1097/00007632-199309000-00014
   Bozkus H, 2004, J NEUROSURG, V100, P62, DOI 10.3171/spi.2004.100.1.0062
   Bridwell KH, 2005, SPINE, V30, pS88, DOI 10.1097/01.brs.0000155562.60754.62
   Cunningham BW, 2002, CLIN ORTHOP RELAT R, P73
   DeWald CJ, 2005, SPINE, V30, pS49, DOI 10.1097/01.brs.0000155573.34179.7e
   Gerber M, 2003, LUMBAR INTERBODY FUSION TECHNIQUES: CAGES, DOWELS , AND GRAFT, P17
   Hanson DS, 2002, SPINE, V27, P1982, DOI 10.1097/00007632-200209150-00005
   Harstall R, 2005, SPINE, V30, P1893, DOI 10.1097/01.brs.0000174121.48306.16
   Hu SS, 1996, SPINE, V21, P367, DOI 10.1097/00007632-199602010-00023
   Huang RP, 2003, SPINE, V28, P2381, DOI 10.1097/01.BRS.0000085325.42542.38
   Jang JS, 2005, J NEUROSURG-SPINE, V3, P218, DOI 10.3171/spi.2005.3.3.0218
   Jones DPG, 2000, SPINE, V25, P1538, DOI 10.1097/00007632-200006150-00013
   Kulkarni SS, 2003, EUR SPINE J, V12, P48, DOI 10.1007/s00586-002-0460-4
   Labelle H, 2004, SPINE, V29, P2049, DOI 10.1097/01.brs.0000138279.53439.cc
   LEE CK, 2006, SPINE, P350
   Lee Sang-Ho, 2004, Spine J, V4, P644, DOI 10.1016/j.spinee.2004.04.012
   MOONEY JF, 2006, SPINE, P586
   Rajaraman V, 1999, J NEUROSURG, V91, P60, DOI 10.3171/spi.1999.91.1.0060
   RICCIARDI JE, 1995, SPINE, V20, P1917, DOI 10.1097/00007632-199509000-00014
   Ruf M, 2006, SPINE, V31, P269, DOI 10.1097/01.brs.0000197204.91891.eb
   Scaduto AA, 2003, J SPINAL DISORD TECH, V16, P502, DOI 10.1097/00024720-200312000-00003
   Sears William, 2005, Spine J, V5, P170, DOI 10.1016/j.spinee.2004.05.257
   Shufflebarger HL, 2005, SPINE, V30, pS42, DOI 10.1097/01.brs.0000155583.55856.f9
   Slosar P J, 2001, Spine J, V1, P115, DOI 10.1016/S1529-9430(01)00022-5
   Slucky Andrew V, 2006, Spine J, V6, P78, DOI 10.1016/j.spinee.2005.08.003
   SMITH MD, 1990, J BONE JOINT SURG AM, V72A, P415, DOI 10.2106/00004623-199072030-00015
   Spruit M, 2002, EUR SPINE J, V11, P428, DOI 10.1007/s00586-002-0400-3
NR 32
TC 14
Z9 14
U1 0
U2 1
PU LIPPINCOTT WILLIAMS & WILKINS
PI PHILADELPHIA
PA TWO COMMERCE SQ, 2001 MARKET ST, PHILADELPHIA, PA 19103 USA
SN 1536-0652
EI 1539-2465
J9 J SPINAL DISORD TECH
JI J. Spinal Disord. Tech.
PD FEB
PY 2008
VL 21
IS 1
BP 33
EP 38
DI 10.1097/BSD.0b013e3180577223
PG 6
WC Clinical Neurology; Orthopedics
WE Science Citation Index Expanded (SCI-EXPANDED)
SC Neurosciences & Neurology; Orthopedics
GA 260KS
UT WOS:000253009800007
PM 18418134
DA 2022-11-02
ER

PT J
AU Hiyama, A
   Katoh, H
   Sakai, D
   Tanaka, M
   Sato, M
   Watanabe, M
AF Hiyama, Akihiko
   Katoh, Hiroyuki
   Sakai, Daisuke
   Tanaka, Masahiro
   Sato, Masato
   Watanabe, Masahiko
TI The correlation analysis between sagittal alignment and cross-sectional
   area of paraspinal muscle in patients with lumbar spinal stenosis and
   degenerative spondylolisthesis
SO BMC MUSCULOSKELETAL DISORDERS
LA English
DT Article
DE Skeletal muscle mass (SMM); Cross-sectional area (CSA); Spinal
   alignment; Pelvic tilt (PT); Bioimpedance analysis (BIA)
ID LOW-BACK-PAIN; BIOELECTRICAL-IMPEDANCE ANALYSIS; FAT INFILTRATION; TRUNK
   MUSCLES; PARAMETERS; MULTIFIDUS; DEFORMITY; STRENGTH; DENSITY; FLUID
AB BackgroundThe relationship between spinal alignment and skeletal muscle mass (SMM) has attracted attention in recent years. Sagittal alignment is known to deteriorate with age, but it is not known whether this is related to paraspinal muscles. Therefore, the purpose of this study is to elucidate the role of the multifidus (MF) and psoas major (PS) muscles in maintaining global spinal alignment in patients with lumbar spinal stenosis (LSS) and/or degenerative spondylolisthesis (DS), and to analyze whether each muscles' cross-sectional area (CSA) correlates with whole-body SMM using bioimpedance analysis (BIA).MethodsWe retrospectively evaluated 140 patients who were hospitalized for surgery to treat LSS and/or DS. Spinal alignment, CSA of spinal muscles, and body composition parameters were measured from full-length standing whole-spine radiography, MRI, and BIA before surgery. The following standard measurements were obtained from radiographs: sagittal balance (C7-SVA), cervical lordosis (CL; C2-C7), lumbar lordosis (LL; L1-S1), thoracic kyphosis (TK; T5-T12), pelvic incidence (PI), pelvic tilt (PT), and sacral slope (SS).ResultsThe average PS CSA (AveCSA) was highest at L4-L5, whereas MF AveCSA was highest at L5-S1. Paraspinal muscle CSAs were greater in males than in females. There was no statistically significant difference between the left and right CSA for either MF or PS. Correlation coefficient showed strong correlations between the PS AveCSA (L4-L5) and whole body SMM (r=0.739). Correlation coefficient analysis also showed weak correlation between SMM and PT (r=-0.184). Furthermore, PS AveCSA (L4-L5) correlated with the PT (r=-0.183) and age (r=-0.156), while PT correlated with the whole body SMM (r=-0.184) but not with age.ConclusionsWhole body SMM showed correlation with PS AvCSA (L4-L5) and with PT among the spinal parameters, which was the same result in MF AvCSA (L4-L5). These findings suggest that the posterior inclination of the pelvis may be correlated with paraspinal muscle area rather than age.
C1 [Hiyama, Akihiko; Katoh, Hiroyuki; Sakai, Daisuke; Tanaka, Masahiro; Sato, Masato; Watanabe, Masahiko] Tokai Univ, Sch Med, Dept Orthopaed Surg, 143 Shimokasuya, Isehara, Kanagawa 2591193, Japan.
RP Hiyama, A (通讯作者)，Tokai Univ, Sch Med, Dept Orthopaed Surg, 143 Shimokasuya, Isehara, Kanagawa 2591193, Japan.
EM a.hiyama@tokai-u.jp
RI Hiyama, Akihiko/AAW-7362-2021; Sakai, Daisuke/X-9164-2019
OI Hiyama, Akihiko/0000-0002-2474-9118; Sakai, Daisuke/0000-0003-4189-9270
CR Ames CP, 2012, J NEUROSURG-SPINE, V16, P547, DOI 10.3171/2012.2.SPINE11320
   Arbanas J, 2013, EUR SPINE J, V22, P1965, DOI 10.1007/s00586-013-2749-x
   Asai Y, 2017, PLOS ONE, V12, DOI 10.1371/journal.pone.0178697
   Buckinx F, 2015, BMC MUSCULOSKEL DIS, V16, DOI 10.1186/s12891-015-0510-9
   Chamney PW, 2007, AM J CLIN NUTR, V85, P80, DOI 10.1093/ajcn/85.1.80
   Chan ST, 2012, SPINE J, V12, P381, DOI 10.1016/j.spinee.2011.12.004
   Chen RQ, 2016, SPINE, V41, P320, DOI 10.1097/BRS.0000000000001208
   COOPER RG, 1992, BRIT J RHEUMATOL, V31, P389
   Crawford RJ, 2016, AM J NEURORADIOL, V37, P742, DOI 10.3174/ajnr.A4596
   Danneels LA, 2000, EUR SPINE J, V9, P266, DOI 10.1007/s005860000190
   Faul F, 2007, BEHAV RES METHODS, V39, P175, DOI 10.3758/BF03193146
   Fortin M, 2016, EUR SPINE J, V25, P1452, DOI 10.1007/s00586-016-4503-7
   Glassman SD, 2005, SPINE, V30, P2024, DOI 10.1097/01.brs.0000179086.30449.96
   Hicks GE, 2005, J GERONTOL A-BIOL, V60, P882, DOI 10.1093/gerona/60.7.882
   Hides J, 2008, MANUAL THER, V13, P43, DOI 10.1016/j.math.2006.07.017
   Hiyama A, 2018, SCI REP-UK, V8, DOI 10.1038/s41598-018-33867-0
   Janssen I, 2000, J APPL PHYSIOL, V89, P81
   Kalichman L, 2017, BIOMED RES INT, V2017, DOI 10.1155/2017/2562957
   Kalichman L, 2010, EUR SPINE J, V19, P1136, DOI 10.1007/s00586-009-1257-5
   Keller A, 2004, SPINE, V29, P3, DOI 10.1097/01.BRS.0000103946.26548.EB
   Kiefer A, 1997, Eur Spine J, V6, P45, DOI 10.1007/BF01676574
   Kyle UG, 2004, CLIN NUTR, V23, P1430, DOI 10.1016/j.clnu.2004.09.012
   Lafage V, 2009, SPINE, V34, pE599, DOI 10.1097/BRS.0b013e3181aad219
   Malbrain MLNG, 2014, ANAESTH INTENSIVE TH, V46, P381, DOI 10.5603/AIT.2014.0061
   Niemelainen R, 2011, SPINE, V36, P2152, DOI 10.1097/BRS.0b013e318204b05a
   PARKKOLA R, 1993, SPINE, V18, P830, DOI 10.1097/00007632-199306000-00004
   Rose PS, 2009, SPINE, V34, P785, DOI 10.1097/BRS.0b013e31819d0c86
   Sasaki T, 2017, PLOS ONE, V12, DOI 10.1371/journal.pone.0187765
   Schwab F, 2010, SPINE, V35, P2224, DOI 10.1097/BRS.0b013e3181ee6bd4
   Storheim K, 2003, J SPINAL DISORD TECH, V16, P271, DOI 10.1097/00024720-200306000-00008
   Takayama K, 2016, SPINE, V41, pE84, DOI 10.1097/BRS.0000000000001154
   Teichtahl AJ, 2015, SPINE J, V15, P1593, DOI 10.1016/j.spinee.2015.03.039
   Valencia F P, 1985, Electromyogr Clin Neurophysiol, V25, P205
   Yagi M, 2016, SPINE J, V16, P451, DOI 10.1016/j.spinee.2015.07.001
NR 34
TC 17
Z9 22
U1 0
U2 7
PU BMC
PI LONDON
PA CAMPUS, 4 CRINAN ST, LONDON N1 9XW, ENGLAND
EI 1471-2474
J9 BMC MUSCULOSKEL DIS
JI BMC Musculoskelet. Disord.
PD JUL 31
PY 2019
VL 20
AR 352
DI 10.1186/s12891-019-2733-7
PG 9
WC Orthopedics; Rheumatology
WE Science Citation Index Expanded (SCI-EXPANDED)
SC Orthopedics; Rheumatology
GA IM5HT
UT WOS:000478025700001
PM 31366345
OA Green Published, gold
DA 2022-11-02
ER

PT J
AU Kolcun, JPG
   Brusko, GD
   Basil, GW
   Epstein, R
   Wang, MY
AF Kolcun, John Paul G.
   Brusko, G. Damian
   Basil, Gregory W.
   Epstein, Richard
   Wang, Michael Y.
TI Endoscopic transforaminal lumbar interbody fusion without general
   anesthesia: operative and clinical outcomes in 100 consecutive patients
   with a minimum 1-year follow-up
SO NEUROSURGICAL FOCUS
LA English
DT Article
DE lumbar fusion; minimally invasive transforaminal lumbar interbody
   fusion; awake fusion; enhanced recovery after surgery; length of stay;
   outcomes
ID DEGENERATIVE SPONDYLOLISTHESIS; SURGERY; STENOSIS
AB OBJECTIVE Open spinal fusion surgery is often associated with significant blood loss, postoperative pain, and prolonged recovery times. Seeking to minimize surgical and perioperative morbidity, the authors adopted an endoscopic minimally invasive transforaminal lumbar interbody fusion (MIS-TLIF) technique performed without general anesthesia. In this report, they present data on the first 100 patients treated with this procedure.
   METHODS The authors conducted a retrospective review of the first 100 patients who underwent awake endoscopic MIS-TLIF at a single institution between 2014 and 2017. Surgery was performed while the patient was sedated but without intubation or the use of general anesthetic or narcotic agents. Long-lasting (liposomal) bupivacaine was used for local analgesia. The discectomy and placement of an expandable interbody graft were performed endoscopically, followed by percutaneous pedicle screw implantation. Inclusion criteria for the procedure consisted of diagnosis of degenerative disc disease with grade I or II spondylolisthesis and evidence of spinal stenosis or nerve impingement with intractable symptomatology.
   RESULTS Of the first 100 patients, 56 were female and 44 were male. Single-level fusion was performed in 84 patients and two-level fusion in 16 patients. The most commonly fused level was L4-5, representing 77% of all fused levels. The mean (+/- standard deviation) operative time was 84.5 +/- 21.7 minutes for one-level fusions and 128.1 +/- 48.6 minutes for two-level procedures. The mean intraoperative blood loss was 65.4 +/- 76.6 ml for one-level fusions and 74.7 +/- 33.6 ml for two-level fusions. The mean length of hospital stay was 1.4 +/- 1.0 days. Four deaths occurred in the 100 patients; all four of those patients died from complications unrelated to surgery. In 82% of the surviving patients, 1-year follow-up Oswestry Disability Index (ODI) data were available. The mean preoperative ODI score was 29.6 +/- 15.3 and the mean postoperative ODI score was 17.2 +/- 16.9, which represents a significant mean reduction in the ODI score of -12.3 using a two-tailed paired t-test (p = 0.000001). In four cases, the surgical plan was revised to include general endotracheal anesthesia intraoperatively and was successfully completed. Other complications included two cases of cage migration, one case of osteomyelitis, and one case of endplate fracture; three of these complications occurred in the first 50 cases.
   CONCLUSIONS This series of the first 100 patients to undergo awake endoscopic MIS-TLIF demonstrates outcomes comparable to those reported in our earlier papers. This procedure can provide a safe and efficacious option for lumbar fusion with less morbidity than open surgery. Further refinements in surgical technique and technologies will allow for improved success.
C1 [Kolcun, John Paul G.; Brusko, G. Damian; Basil, Gregory W.; Wang, Michael Y.] Univ Miami, Miller Sch Med, Dept Neurol Surg, Miami, FL 33136 USA.
   [Epstein, Richard] Univ Miami, Miller Sch Med, Dept Anesthesiol, Miami, FL 33136 USA.
RP Kolcun, JPG (通讯作者)，Univ Miami, Miller Sch Med, Miami, FL 33136 USA.
EM jpk73@med.miami.edu
RI Epstein, Richard/AHD-1384-2022
OI Epstein, Richard/0000-0001-8466-3845
CR Al-Khouja LT, 2014, NEUROSURG FOCUS, V36, DOI 10.3171/2014.4.FOCUS1449
   Chang HK, OPER NEUROSURG HAGER
   Chang PY, 2016, NEUROSURG FOCUS, V41, DOI 10.3171/2016.2.FocusVid.1694
   Chin KR, 2015, SPINE, V40, pE36, DOI 10.1097/BRS.0000000000000604
   Deyo RA, 2010, JAMA-J AM MED ASSOC, V303, P1259, DOI 10.1001/jama.2010.338
   Eckman WW, 2014, CLIN ORTHOP RELAT R, V472, P1806, DOI 10.1007/s11999-013-3366-z
   Kehlet H, 1997, BRIT J ANAESTH, V78, P606, DOI 10.1093/bja/78.5.606
   Lu VM, 2017, SPINE, V42, pE177, DOI 10.1097/BRS.0000000000001731
   Pearson AM, 2013, SPINE, V38, P1799, DOI 10.1097/BRS.0b013e3182a314d0
   Rajaee SS, 2012, SPINE, V37, P67, DOI 10.1097/BRS.0b013e31820cccfb
   Rihn JA, 2015, J BONE JOINT SURG AM, V97A, P177, DOI 10.2106/JBJS.N.00313
   Wainwright TW, 2018, SEMIN SPINE SURG, V30, P104
   Wang MY, 2018, NEUROSURGERY, V83, P827, DOI 10.1093/neuros/nyx400
   Wang MY, 2017, J NEUROSURG-SPINE, V26, P411, DOI 10.3171/2016.9.SPINE16375
NR 14
TC 66
Z9 72
U1 2
U2 8
PU AMER ASSOC NEUROLOGICAL SURGEONS
PI ROLLING MEADOWS
PA 5550 MEADOWBROOK DRIVE, ROLLING MEADOWS, IL 60008 USA
SN 1092-0684
J9 NEUROSURG FOCUS
JI Neurosurg. Focus
PD APR
PY 2019
VL 46
IS 4
AR E14
DI 10.3171/2018.12.FOCUS18701
PG 5
WC Clinical Neurology; Surgery
WE Science Citation Index Expanded (SCI-EXPANDED)
SC Neurosciences & Neurology; Surgery
GA HR1GC
UT WOS:000462876600014
PM 30933915
OA gold
DA 2022-11-02
ER

PT J
AU Chen, KY
   Tseng, KY
   Hueng, DY
   Chang, TS
   Pang, CY
AF Chen, Kuan-Yu
   Tseng, Kuan-Yin
   Hueng, Dueng-Yuan
   Chang, Ti-Sheng
   Pang, Cheng-Yoong
TI Clinical outcome and multifidus muscle changes of transforaminal lumbar
   interbody fusion: Minimally invasive procedure versus conventional open
   approach
SO FORMOSAN JOURNAL OF SURGERY
LA English
DT Article
DE Conventional; lumbar; minimally invasive surgery; pain scale; paraspinal
   muscle atrophy; transforaminal lumbar interbody fusion
ID BILATERAL DECOMPRESSION; UNILATERAL APPROACH; PARASPINAL MUSCLES; SPINAL
   STENOSIS; TRUNK MUSCLES; ATROPHY; SPONDYLOLISTHESIS; STABILITY;
   STRENGTH; DISEASE
AB Background: Minimally invasive transforaminal lumbar interbody fusion (MIS-TLIF) has shown to have smaller skin incision, decreased muscular dissection, and less retraction of the thecal sac, compared to conventional open approach. However, its effects on long term functional outcome and degenerative changes of paraspinal muscles are still obscure.</p>
   & nbsp;</p>
   Materials and Methods: We studied 81 patients treated by one team of surgeons at a single institution. In the two level spinal fusion, 18 patients underwent conventional TLIF (C TLIF) and 20 patients underwent MIS TLIF. In three level spinal fusion, 23 patients were treated with C TLIF and 20 patients were treated with MIS TLIF. Clinical outcomes included mean operative times, volume of blood loss, percentage of early ambulation, visual analog scale (VAS), and oswestry disability index (ODI) were analyzed. The change of multifidus muscle was calculated from magnetic resonance imaging (MRI) taken before and 6-month after the operation.</p>
   & nbsp;</p>
   Results: Lesser blood loss was noted in the MIS TLIF group compared to the conventional group in two- or three-level circumferential spinal fusion. Early ambulation (within 3 days after operation) was found in the MIS TLIF groups. Analysis of VAS scores at leg area showed no significant differences in improvement between each group at 18 month follow up. The postoperative ODI score was significantly less in the MIS TLIF groups than in the C TLIF groups after 6 month follow up. In three segment spinal fusion, MIS TLIF minimized multifidus muscle atrophy, when compared with C TLIF.</p>
   & nbsp;</p>
   Conclusion: MIS TLIF in three level lumbar fusion not only has a better functional recovery but also ameliorates the degenerative change of multifidus muscle.</p>
C1 [Chen, Kuan-Yu; Chang, Ti-Sheng] New Taipei City Hosp, Dept Neurosurg, New Taipei, Taiwan.
   [Chen, Kuan-Yu; Pang, Cheng-Yoong] Tzu Chi Univ, Inst Med Sci, Hualien, Taiwan.
   [Tseng, Kuan-Yin; Hueng, Dueng-Yuan] Triserv Gen Hosp, Natl Def Med Ctr, Dept Neurol Surg, Taipei, Taiwan.
   [Pang, Cheng-Yoong] Hualien Tzu Chi Hosp, Dept Med Res, 707,Sec 3,Chung Yang Rd, Hualien 970, Taiwan.
RP Pang, CY (通讯作者)，Tzu Chi Univ, Inst Med Sci, Hualien, Taiwan.; Pang, CY (通讯作者)，Hualien Tzu Chi Hosp, Dept Med Res, 707,Sec 3,Chung Yang Rd, Hualien 970, Taiwan.
EM chengyoong.pang@gmail.com
RI CHEN, KUANYU/ADS-2415-2022
OI CHEN, KUANYU/0000-0003-0528-982X
FU Hualien Armed Forces General Hospital [805-C105-03]
FX This study was supported by a grant from Hualien Armed Forces General
   Hospital (805-C105-03). There was no conflict of interest with any
   commercial party related to this manuscript.
CR Cavusoglu H, 2007, EUR SPINE J, V16, P2133, DOI 10.1007/s00586-007-0471-2
   Cheng XF, 2017, SPINE J, V17, P1127, DOI 10.1016/j.spinee.2017.04.011
   Cho DY, 2007, J NEUROSURG-SPINE, V6, P229, DOI 10.3171/spi.2007.6.3.229
   Cole CD, 2009, CURR REV MUSCULOSKE, V2, P118, DOI 10.1007/s12178-009-9053-8
   Danneels LA, 2000, EUR SPINE J, V9, P266, DOI 10.1007/s005860000190
   Demling L, 1990, FORTSCHR MED, V108, P26
   Fan SW, 2010, EUR SPINE J, V19, P316, DOI 10.1007/s00586-009-1191-6
   Greenwood J, 2016, SPINE, V41, pE28, DOI 10.1097/BRS.0000000000001132
   Hiyama A, 2020, SCI REP-UK, V10, DOI 10.1038/s41598-020-76028-y
   Holly Langston T, 2006, Neurosurg Focus, V20, pE6
   Hyun SJ, 2007, J KOREAN MED SCI, V22, P646, DOI 10.3346/jkms.2007.22.4.646
   Imada AO, 2017, CUREUS, V9, DOI 10.7759/cureus.1488
   Jang JS, 2007, J NEUROSURG-SPINE, V7, P387, DOI 10.3171/SPI-07/10/387
   Kim DY, 2005, SPINE, V30, P123, DOI 10.1097/01.brs.0000148999.21492.53
   Kim JE, 2018, CLIN ORTHOP SURG, V10, P248, DOI 10.4055/cios.2018.10.2.248
   Kim K, 2008, SURG NEUROL, V69, P109, DOI 10.1016/j.surneu.2007.04.021
   Lee Low Yong, 2017, Asian J Neurosurg, V12, P620, DOI 10.4103/ajns.AJNS_331_16
   Lee WC, 2016, WORLD NEUROSURG, V85, P236, DOI 10.1016/j.wneu.2015.09.009
   MAYER TG, 1989, SPINE, V14, P33, DOI 10.1097/00007632-198901000-00006
   Molinari RW, 2015, GLOB SPINE J, V5, P185, DOI 10.1055/s-0035-1552986
   Moskowitz A, 2002, ORTHOP CLIN N AM, V33, P359, DOI 10.1016/S0030-5898(01)00008-6
   Onesti ST, 2004, NEUROLOGIST, V10, P259, DOI 10.1097/01.nrl.0000138733.09406.39
   Park Y, 2007, SPINE, V32, P537, DOI 10.1097/01.brs.0000256473.49791.f4
   Park Y, 2014, CLIN ORTHOP RELAT R, V472, P1813, DOI 10.1007/s11999-013-3241-y
   Phan K, 2015, EUR SPINE J, V24, P1017, DOI 10.1007/s00586-015-3903-4
   Pourtaheri S, 2016, ORTHOPEDICS, V39, pE209, DOI 10.3928/01477447-20160129-07
   Putzier M, 2016, SPINE J, V16, P811, DOI 10.1016/j.spinee.2015.07.460
   Qu JT, 2015, EUR SPINE J, V24, P1058, DOI 10.1007/s00586-015-3890-5
   Quint U, 1998, SPINE, V23, P1937, DOI 10.1097/00007632-199809150-00003
   Qureshi R, 2017, SPINE, V42, P1865, DOI 10.1097/BRS.0000000000002248
   Rao PJ, 2014, ORTHOP SURG, V6, P54, DOI 10.1111/os.12086
   Salehi SA, 2004, NEUROSURGERY, V54, P368, DOI 10.1227/01.NEU.0000103493.25162.18
   SIHVONEN T, 1993, SPINE, V18, P575, DOI 10.1097/00007632-199304000-00009
   Sun ZJ, 2013, CHINESE MED J-PEKING, V126, P3962, DOI 10.3760/cma.j.issn.0366-6999.20131539
   Taylor H, 2002, SPINE, V27, P2758, DOI 10.1097/00007632-200212150-00004
   Wang Y, 2020, INTEGR MED RES, V48, P1
   WILKE HJ, 1995, SPINE, V20, P192, DOI 10.1097/00007632-199501150-00011
   Zhang YQ, 2017, WORLD NEUROSURG, V106, P291, DOI [10.1016/J.WNEU.2017.06.174, 10.1016/j.wneu.2017.06.174]
NR 38
TC 1
Z9 1
U1 2
U2 3
PU WOLTERS KLUWER MEDKNOW PUBLICATIONS
PI MUMBAI
PA WOLTERS KLUWER INDIA PVT LTD , A-202, 2ND FLR, QUBE, C T S  NO 1498A-2
   VILLAGE MAROL, ANDHERI EAST, MUMBAI, Maharashtra, INDIA
SN 1682-606X
EI 2213-5413
J9 FORMOS J SURG
JI Formos. J. Surg.
PD JUL-AUG
PY 2021
VL 54
IS 4
BP 135
EP 143
DI 10.4103/fjs.fjs_112_20
PG 9
WC Surgery
WE Emerging Sources Citation Index (ESCI)
SC Surgery
GA UM8OZ
UT WOS:000693586500004
DA 2022-11-02
ER

PT J
AU Volkov, IV
   Karabaev, IS
   Ptashnikov, DA
   Konovalov, NA
   Poyarkov, KA
AF Volkov, I. V.
   Karabaev, I. Sh.
   Ptashnikov, D. A.
   Konovalov, N. A.
   Poyarkov, K. A.
TI Outcomes of Transforaminal Endoscopic Discectomy for Lumbosacral Disc
   Herniation
SO TRAVMATOLOGIYA I ORTOPEDIYA ROSSII
LA Russian
DT Article
DE disc herniation; endoscopic discectomy; minimally invasive spine surgery
ID LUMBAR DISKECTOMY; SURGERY; CLASSIFICATION; COMPLICATIONS
AB Introduction. Lumbar disc herniation is a frequent pathology and surgical target. Endoscopic discectomy becomes more popular due to minimally invasive surgical technique. There is a deficit of scientific papers dedicated to analysis of potential for endoscopic discectomy depending on the specifics of spinal anatomy and degenerative changes.
   The purpose of the study was to evaluate the efficacy of transforaminal endoscopic discectomy (TED) in comparison with microdiscectomy (MD) and to specify factors determining complications and failures.
   Materials and methods. The authors performed randomized controlled study where main group of patients included data on prospective examination of 101 patients after TED procedure for lumbar intervertebral disc herniation. Age of patients ranged from 19 to 81 years with average of 41,4 +/- 12,6 years. Control group included data of retrospective examination of 153 patients that were operated by the same surgeon in the period from 201 till 2104 with microdiscectomy procedure. Age of patients ranged from 18 to 77 years with average of 47,8 +/- 11,3 years. Inclusion criteria were as follows: surgical procedure at the same level of the primary intervertebral herniation. Exclusion criteria were: degenerative spinal canal stenosis, spondylolisthesis, spine deformity.
   Results. Clinical outcomes after TED demonstrated no difference from MD procedure. No factors of significant influence on outcomes after surgical procedure were observed. The main group was characterized by more cases of revisions and conversions of endoscopic into open procedures (13,9%) which was related to mistakes in transforaminal approach due to features of intervertebral joints and foramina anatomy resulting in impossibility to achieve adequate spinal canal decompression.
   Conclusion. Transforaminal endoscopic discectomy is an effective and safe method of lumbar intervertebral herniation treatment. Complications and failures during learning curve of endoscopic procedure are associated with technique drawbacks as well as with mistakes in planning and performing the approach. Congenital alignment of lumbar spine with specific patterns of facets and foramina anatomy dictate technical difficulties with transforaminal approach.
C1 [Volkov, I. V.; Ptashnikov, D. A.] Vreden Russian Res Inst Traumatol & Orthoped, 8 Ul Akad Baykova, St Petersburg 195427, Russia.
   [Volkov, I. V.; Karabaev, I. Sh.; Poyarkov, K. A.] Nikiforov Russian Ctr Emergency & Radiat Med, 54 Ul Optikov, St Petersburg 197345, Russia.
   [Konovalov, N. A.] Burdenko Natl Sci & Pract Ctr Neurosurg, 16,4 Ya Tverskaya Yamskaya Ul, Moscow 125047, Russia.
   [Ptashnikov, D. A.] Mechnikov North Western State Med Univ, 41 Kirochnaya Ul, St Petersburg 191015, Russia.
RP Volkov, IV (通讯作者)，8 Ul Akad Baykova, St Petersburg 195427, Russia.
EM ivanvolkov@yandex.ru
RI Ptashnikov, Dmitrii/GWZ-2052-2022; Konovalov, Nikolay/U-9871-2019
OI Ptashnikov, Dmitrii/0000-0001-5765-3158; 
CR Ahn Y, 2005, PHOTOMED LASER SURG, V23, P362, DOI 10.1089/pho.2005.23.362
   Ahn Y, 2009, ACTA NEUROCHIR, V151, P199, DOI 10.1007/s00701-009-0204-x
   Bai JY, 2017, EUR J MED RES, V22, DOI 10.1186/s40001-017-0254-0
   Birkenmaier C, 2013, PAIN PHYSICIAN, V16, P335
   Borshchenko I. A., 2016, NEIROKHIRURGIYA, P105
   Borshchenko I. A., 2009, NEIROKHIRURGIYA RUSS, P25
   [Борщенко И.А. Borshjenko I.], 2010, [Нейрохирургия, Neirokhirurgiya], P65
   Connolly P. J., 1995, ATLAS ENDOSCOPIC SPI, P345
   Destandau J, 1999, NEUROL RES, V21, P39, DOI 10.1080/01616412.1999.11740889
   Foley K, 1997, TECH NEUROSURG, V3, P301
   Gushcha A O, 2007, Zh Vopr Neirokhir Im N N Burdenko, P26
   Gushcha A. O., 2010, ENDOSKOPICHESKAYA SP
   Kambin P., 2005, ARTHROSCOPIC ENDOSCO, P1
   Kambin P., 1998, NEUROSURG FOCUS, V4, pE10, DOI [10.3171/foc.1998.4.2.11, DOI 10.3171/FOC.1998.4.2.11]
   Kamson S, 2017, PAIN PHYSICIAN, V20, pE221
   [Худяев А.Т. Khudyaev A.T.], 2006, [Хирургия позвоночника, Khirurgiya pozvonochnika], P16
   Kim HS, 2017, WORLD NEUROSURG, V103, P442, DOI 10.1016/j.wneu.2017.04.008
   Konovalov N A, 2016, Zh Vopr Neirokhir Im N N Burdenko, V80, P102, DOI 10.17116/neiro2016804102-108
   Lee S, 2010, AM J ROENTGENOL, V194, P1095, DOI 10.2214/AJR.09.2772
   MACK MJ, 1993, ANN THORAC SURG, V56, P736, DOI 10.1016/0003-4975(93)90966-L
   Mahesha K, 2017, INDIAN J ORTHOP, V51, P36, DOI 10.4103/0019-5413.197520
   Merzhoev A. M., 2017, ROSSIISKII NEIROKHIR, P48
   Milette PC, 2001, AM J NEURORADIOL, V22, P428
   MODIC MT, 1988, RADIOLOGY, V166, P193, DOI 10.1148/radiology.166.1.3336678
   Morgenstern Rudolf, 2007, SAS J, V1, P100, DOI 10.1016/SASJ-2007-0005-RR
   Obenchain T G, 1991, J Laparoendosc Surg, V1, P145, DOI 10.1089/lps.1991.1.145
   Pfirrmann CWA, 2001, SPINE, V26, P1873, DOI 10.1097/00007632-200109010-00011
   Roussouly P, 2005, SPINE, V30, P346, DOI 10.1097/01.brs.0000152379.54463.65
   Ruetten S, 2007, J NEUROSURG-SPINE, V6, P521, DOI 10.3171/spi.2007.6.6.521
   Ruetten S, 2008, SPINE, V33, P931, DOI 10.1097/BRS.0b013e31816c8af7
   Sairyo K, 2017, J MED INVESTIG, V64, P1, DOI 10.2152/jmi.64.1
   Savitz M. N., 1998, NEUROSURG FOCUS, V4, pE11, DOI [10.3171/foc.1998.4.2.12, 10.3171/foc.1998.4.2.12., DOI 10.3171/FOC.1998.4.2.12.]
   SAVITZ MH, 1994, J NEUROSURG, V80, P1039, DOI 10.3171/jns.1994.80.6.1039
   Schubert Michael, 2005, Oper Orthop Traumatol, V17, P641, DOI 10.1007/s00064-005-1156-9
   [Шевелев И.Н. Shevelev I.N.], 2008, [Хирургия позвоночника, Khirurgiya pozvonochnika], P51, DOI 10.14531/ss2008.1.51-57
   Smith N, 2013, EUR SPINE J, V22, P2458, DOI 10.1007/s00586-013-2848-8
   Tsou Paul Moody, 2002, Spine J, V2, P41, DOI 10.1016/S1529-9430(01)00153-X
   Wu XB, 2016, J ZHEJIANG UNIV-SC B, V17, P553, DOI 10.1631/jzus.B1600002
   Yeung A T, 1999, Surg Technol Int, V8, P267
   Yeung AT, 2002, SPINE, V27, P722, DOI 10.1097/00007632-200204010-00009
NR 40
TC 0
Z9 4
U1 0
U2 1
PU VREDEN RUSSIAN RESEARCH INST TRAUMATOLOGY & ORTHOPEDICS
PI ST PETERSBURG
PA UL AK BAIKOVA, DOM 8, ST PETERSBURG, 195427, RUSSIA
SN 2311-2905
J9 TRAVMATOL ORTOP ROSS
JI Travmatol. Ortop. Ross.
PY 2017
VL 23
IS 3
BP 32
EP 42
DI 10.21823/2311-2905-2017-23-3-32-42
PG 11
WC Orthopedics
WE Emerging Sources Citation Index (ESCI)
SC Orthopedics
GA FO6OC
UT WOS:000416983200003
OA gold
DA 2022-11-02
ER

PT J
AU Shin, MH
   Kim, JS
   Ryu, KS
   Hur, JW
AF Shin, Myung-Hoon
   Kim, Jin-Sung
   Ryu, Kyeong-Sik
   Hur, Jung-Woo
TI Bilateral Decompression via Microscopic Tubular Crossing Laminotomy
   (MTCL) for Lumbar Spinal Stenosis: Technique and Early Surgical Result
SO NEUROLOGIA MEDICO-CHIRURGICA
LA English
DT Article
DE lumbar spinal stenosis; minimally invasive surgery; lumbar laminotomy;
   tubular retractor
ID UNILATERAL APPROACH; CANAL STENOSIS; DEGENERATIVE SPONDYLOLISTHESIS;
   SURGERY; STABILITY; MICRODECOMPRESSION; FUSION; FACETECTOMIES;
   LAMINECTOMY; MUSCLES
AB The purpose of this study was to determine the feasibility and efficacy of bilateral decompression procedure via microscopic tubular crossing laminotomy (MTCL) for treating lumbar spinal stenosis (LSS). Seventeen patients with LSS underwent bilateral decompression via an MTCL procedure in which tubular retractor was placed. The mean age was 72 (range 59-84) years and there were 10 men and 7 women. All patients underwent pre- and postoperative dynamic lumbar x-ray, magnetic resonance (MR) image, and computed tomography. To verify the efficacy of this technique, pre- and postoperative cross-sectional area (CSA) of thecal sac, facet resection, and fatty infiltration (FI) of multifidus were measured. Clinical results were evaluated using Oswestry Disability Index (ODI), back and leg visual analog scale (VAS). The mean follow-up period was 17.5 months (range 12.1-21.2). 70.5% of MTCL was performed at the level of L4-5 and one case of dural violation (5.8%) was noted at the level of L5-S1. The mean preoperative CSA was 70.5 mm(2) (range 25.1-87.6) and it increased to 198.8 mm(2) (range 177.3-219.2) postoperatively (p = 0.00). The mean facet resection rate was 18.4% (range 9.9-26.9) and no radiological instability was noted postoperatively. MR image showed no increase in FI of the multifidus after 12 months of follow-up (p = 0.53). Preoperative clinical symptoms improved significantly at postoperative 6 months and 12 months of follow-up. These results indicate that an MTCL with use of tubular retractor system can be an effective procedure to achieve neural decompression for the treatment of LSS and it may be beneficial in preserving both facet joint and multifidus muscle.
C1 [Shin, Myung-Hoon; Kim, Jin-Sung; Ryu, Kyeong-Sik; Hur, Jung-Woo] Catholic Univ, Coll Med, Seoul St Marys Hosp, Dept Neurosurg, Seoul 137701, South Korea.
RP Kim, JS (通讯作者)，Catholic Univ, Coll Med, Seoul St Marys Hosp, Dept Neurosurg, 222 Banpo Daero, Seoul 137701, South Korea.
EM mddavidk@dreamwiz.com
RI Hur, Jung-Woo/J-2113-2018; KIM, Jin-sung/AAS-6053-2020; Kim,
   Jin-Sung/Y-2904-2019; Shin, Myung-Hoon/L-4950-2018
OI Hur, Jung-Woo/0000-0003-2184-0044; Kim, Jin-Sung/0000-0001-5086-0875;
   Shin, Myung-Hoon/0000-0002-4006-5269
CR ABUMI K, 1990, SPINE, V15, P1142, DOI 10.1097/00007632-199011010-00011
   Anderson DG, 2011, SPINE, V36, pE320, DOI 10.1097/BRS.0b013e3181db1dfb
   BOGDUK N, 1992, SPINE, V17, P897, DOI 10.1097/00007632-199208000-00007
   Brown SHM, 2005, CLIN BIOMECH, V20, P917, DOI 10.1016/j.clinbiomech.2005.06.002
   CAPUTY AJ, 1992, J NEUROSURG, V77, P669, DOI 10.3171/jns.1992.77.5.0669
   Costa F, 2007, J NEUROSURG-SPINE, V7, P579, DOI 10.3171/SPI-07/12/579
   Deyo RA, 2005, SPINE, V30, P1441, DOI 10.1097/01.brs.0000166503.37969.8a
   DEYO RA, 1993, SPINE, V18, P1463
   FAST A, 1985, ARCH PHYS MED REHAB, V66, P149
   GETTY CJM, 1980, J BONE JOINT SURG BR, V62, P481, DOI 10.1302/0301-620X.62B4.6448861
   Guigui P, 1999, SPINE, V24, P281, DOI 10.1097/00007632-199902010-00018
   Guiot BH, 2002, SPINE, V27, P432, DOI 10.1097/00007632-200202150-00021
   HAHER TR, 1994, SPINE, V19, P2667, DOI 10.1097/00007632-199412000-00012
   Herkowitz HN, 2011, ROTHMAN SIMEONE SPIN
   HERRON LD, 1991, J SPINAL DISORD, V4, P26
   HOPP E, 1988, CLIN ORTHOP RELAT R, P143
   Ikuta K, 2005, J NEUROSURG-SPINE, V2, P624, DOI 10.3171/spi.2005.2.5.0624
   Iwatsuki K, 2007, SURG NEUROL, V68, P487, DOI 10.1016/j.surneu.2006.12.044
   Kim CW, 2010, SPINE, V35, pS281, DOI 10.1097/BRS.0b013e3182022d32
   Lee KK, 2004, SPINE, V29, P1624, DOI 10.1097/01.BRS.0000132650.24437.15
   McCulloch JA, 1998, SPINE, V23, P2243, DOI 10.1097/00007632-199810150-00020
   Musluman AM, 2012, J NEUROSURG-SPINE, V16, P68, DOI 10.3171/2011.7.SPINE11222
   NASH CL, 1969, J BONE JOINT SURG AM, VA 51, P223, DOI 10.2106/00004623-196951020-00002
   Oertel MF, 2006, NEUROSURGERY, V59, P1264, DOI 10.1227/01.NEU.0000245616.32226.58
   Palmer S, 2002, J NEUROSURG, V97, P213, DOI 10.3171/spi.2002.97.2.0213
   Palmer Sylvain, 2002, Neurosurg Focus, V13, pE4
   POSTACCHINI F, 1993, ACTA ORTHOP SCAND, V64, P78, DOI 10.3109/17453679309160127
   Ranson CA, 2006, EUR SPINE J, V15, P764, DOI 10.1007/s00586-005-0909-3
   ROSEN C, 1991, SPINE, V16, pS234, DOI 10.1097/00007632-199106001-00011
   SHENKIN HA, 1979, J NEUROSURG, V50, P45, DOI 10.3171/jns.1979.50.1.0045
   Thomas NWM, 1997, NEUROSURGERY, V41, P567, DOI 10.1097/00006123-199709000-00011
   TURNER JA, 1992, SPINE, V17, P1, DOI 10.1097/00007632-199201000-00001
   Weiner BK, 1999, SPINE, V24, P2268, DOI 10.1097/00007632-199911010-00016
   White AA., 1990, CLIN BIOMECHANICS SP
NR 34
TC 9
Z9 10
U1 0
U2 5
PU JAPAN NEUROSURGICAL SOC
PI TOKYO
PA 5-25-16 HONGO, BUNKYO-KU, TOKYO, 113-0033, JAPAN
SN 0470-8105
EI 1349-8029
J9 NEUROL MED-CHIR
JI Neurol. Med.-Chir.
PD JUL
PY 2015
VL 55
IS 7
BP 570
EP 577
DI 10.2176/nmc.oa.2014-0251
PG 8
WC Clinical Neurology; Surgery
WE Science Citation Index Expanded (SCI-EXPANDED)
SC Neurosciences & Neurology; Surgery
GA CN0ML
UT WOS:000358107600006
PM 26119892
OA Green Published, gold, Green Submitted
DA 2022-11-02
ER

PT J
AU Choi, WS
   Kim, JS
   Hur, JW
   Seong, JH
AF Choi, Won-Suh
   Kim, Jin-Sung
   Hur, Jung-Woo
   Seong, Ji-Hoon
TI Minimally Invasive Transforaminal Lumbar Interbody Fusion Using
   Banana-Shaped and Straight Cages: Radiological and Clinical Results from
   a Prospective Randomized Clinical Trial
SO NEUROSURGERY
LA English
DT Article
DE Banana-shaped cage; Lumbar disc disease; Lumbar interbody fusion;
   Minimally invasive spine surgery; Minimally invasive transforaminal
   lumbar interbody fusion; Straight cage; Subsidence
ID SAGITTAL ALIGNMENT; SPINAL-FUSION; FOLLOW-UP; OUTCOMES; TLIF;
   SPONDYLOLISTHESIS; WORK; BONE; COMPLICATIONS; RESTORATION
AB BACKGROUND: In minimally invasive transforaminal lumbar interbody fusion (MIS-TLIF), cage type and position play important roles in fusion achievement and sagittal alignment correction. However, no prospective randomized comparison of the results using different types of cage has been reported to date.
   OBJECTIVE: To compare the radiological and clinical outcomes of unilateral MIS-TLIF using 2 types of cage.
   METHODS: All candidates for single-level MIS-TLIF were randomized into banana-shaped cage and straight-cage groups. Plain radiographs and computed tomography scans were used for assessment of cage positions, fusion status, disc height, segmental lordotic angle, cage subsidence, and pelvic parameters. Clinical outcomewas assessed using visual analog scale and Oswestry Disability Index scores.
   RESULTS: Forty-four and 40 consecutive patients were operated on using banana-shaped and straight cages, respectively. Cage position wasmore anterior and lateral in the straightcage group and more medial and posterior in the banana-shaped cage group. Solid fusion was achieved in 95.2% and 96.6% of the 2 groups, respectively, at 12 mo. The change in disc height and segmental lordotic angle postoperatively was significantly greater in the banana-shaped cage group. The incidence of subsidence during follow-up was significantly higher in the banana-shaped cage group (P <. 04). Clinically, the visual analog scale and Oswestry Disability Index scores decreased significantly after surgery in both groups, with no significant difference between the groups.
   CONCLUSION: Our preliminary outcomes suggest that the subsidence rate may be higher using banana-shaped cages in MIS-TLIF, possibly due to their more medial final position.
C1 [Choi, Won-Suh; Kim, Jin-Sung; Hur, Jung-Woo; Seong, Ji-Hoon] Catholic Univ Korea, Dept Neurosurg, Seoul St Marys Hosp, Seoul, South Korea.
RP Kim, JS (通讯作者)，Catholic Univ Korea, Dept Neurosurg, Seoul St Marys Hosp, Coll Med, 222 Banpodaero, Seoul 06591, South Korea.
EM md1david@catholic.ac.kr
RI KIM, Jin-sung/AAS-6053-2020; Hur, Jung-Woo/J-2113-2018; Kim,
   Jin-Sung/Y-2904-2019
OI Hur, Jung-Woo/0000-0003-2184-0044; Kim, Jin-Sung/0000-0001-5086-0875
CR Abbushi A, 2009, EUR SPINE J, V18, P1621, DOI 10.1007/s00586-009-1036-3
   Abe K, 2017, SPINE, V42, P55, DOI 10.1097/BRS.0000000000001650
   Adogwa O, 2011, J SPINAL DISORD TECH, V24, P479, DOI 10.1097/BSD.0b013e3182055cac
   Bakhsheshian J, 2016, J CLIN NEUROSCI, V24, P88, DOI 10.1016/j.jocn.2015.09.005
   Beutler William J, 2003, Spine J, V3, P289, DOI 10.1016/S1529-9430(03)00061-5
   BRIDWELL KH, 1995, SPINE, V20, P1410, DOI 10.1097/00007632-199506000-00014
   BRIDWELL KH, 1994, SPINE, V19, P2658, DOI 10.1097/00007632-199412010-00011
   Chen L, 2005, SPINE, V30, P2171, DOI 10.1097/01.brs.0000180402.50500.5b
   Cho WJ, 2008, CLIN BIOMECH, V23, P979, DOI 10.1016/j.clinbiomech.2008.02.008
   CLOSKEY RF, 1993, SPINE, V18, P1011, DOI 10.1097/00007632-199306150-00010
   Dhall SS, 2008, J NEUROSURG-SPINE, V9, P560, DOI 10.3171/SPI.2008.9.08142
   Fan SW, 2010, SPINE, V35, P1615, DOI 10.1097/BRS.0b013e3181c70fe3
   Fan SW, 2010, EUR SPINE J, V19, P316, DOI 10.1007/s00586-009-1191-6
   Grant JP, 2001, SPINE, V26, P889, DOI 10.1097/00007632-200104150-00012
   Gu GF, 2014, INT ORTHOP, V38, P817, DOI 10.1007/s00264-013-2169-x
   Han Sang-Hyun, 2015, Korean J Spine, V12, P60, DOI 10.14245/kjs.2015.12.2.60
   Jagannathan J, 2008, NEUROSURGERY, V63, pA104, DOI 10.1227/01.NEU.0000320386.08993.BE
   Karikari IO, 2010, SPINE, V35, pS294, DOI 10.1097/BRS.0b013e3182022ddc
   Kim JY, 2015, WORLD NEUROSURG, V84, P1284, DOI 10.1016/j.wneu.2015.06.003
   Kim JT, 2015, EUR SPINE J, V24, P2588, DOI 10.1007/s00586-015-3899-9
   Kim MC, 2013, J SPINAL DISORD TECH, V26, P87, DOI 10.1097/BSD.0b013e318237b9b1
   Kuslich SD, 1998, SPINE, V23, P1267, DOI 10.1097/00007632-199806010-00019
   Labrom RD, 2005, SPINE, V30, pE556, DOI 10.1097/01.brs.0000181053.38677.c2
   Lazennec JY, 2000, EUR SPINE J, V9, P47, DOI 10.1007/s005860050008
   Lee JH, 2016, EUR SPINE J, V25, P3707, DOI 10.1007/s00586-015-4199-0
   Lee KH, 2012, EUR SPINE J, V21, P2265, DOI 10.1007/s00586-012-2281-4
   Lim TH, 2001, SPINE, V26, P951, DOI 10.1097/00007632-200104150-00021
   Lindley TE, 2014, J CLIN NEUROSCI, V21, P441, DOI 10.1016/j.jocn.2013.06.006
   Lowe TG, 2004, SPINE, V29, P2389, DOI 10.1097/01.brs.0000143623.18098.e5
   Okoro T, 2010, J SPINAL DISORD TECH, V23, P40, DOI 10.1097/BSD.0b013e3181b38537
   Park Y, 2007, SPINE, V32, P537, DOI 10.1097/01.brs.0000256473.49791.f4
   Park Y, 2014, CLIN ORTHOP RELAT R, V472, P1813, DOI 10.1007/s11999-013-3241-y
   Pelton MA, 2012, SPINE, V37, P1914, DOI 10.1097/BRS.0b013e318257d490
   Peng Chan Wearn Benedict, 2009, Spine (Phila Pa 1976), V34, P1385, DOI 10.1097/BRS.0b013e3181a4e3be
   Schwender JD, 2005, J SPINAL DISORD TECH, V18, pS1, DOI 10.1097/01.bsd.0000132291.50455.d0
   Seng CS, 2013, SPINE, V38, P2049, DOI 10.1097/BRS.0b013e3182a8212d
   Tan JS, 2005, SPINE, V30, P638, DOI 10.1097/01.brs.0000155419.24198.35
   Uribe JS, 2016, SPINE, V41, pS50, DOI 10.1097/BRS.0000000000001470
   Wang SJ, 2015, INT J CLIN EXP MED, V8, P14154
   Wong AP, 2014, NEUROSURG CLIN N AM, V25, P279, DOI 10.1016/j.nec.2013.12.007
   Wu RH, 2010, SPINE, V35, P2273, DOI 10.1097/BRS.0b013e3181cd42cc
   Zhao Feng-dong, 2012, Orthop Surg, V4, P227, DOI 10.1111/os.12004
   Zhao J, 2003, EUR SPINE J, V12, P173, DOI 10.1007/s00586-001-0376-4
NR 43
TC 29
Z9 34
U1 0
U2 11
PU OXFORD UNIV PRESS INC
PI CARY
PA JOURNALS DEPT, 2001 EVANS RD, CARY, NC 27513 USA
SN 0148-396X
EI 1524-4040
J9 NEUROSURGERY
JI Neurosurgery
PD MAR
PY 2018
VL 82
IS 3
BP 289
EP 297
DI 10.1093/neuros/nyx212
PG 9
WC Clinical Neurology; Surgery
WE Science Citation Index Expanded (SCI-EXPANDED)
SC Neurosciences & Neurology; Surgery
GA GO1CV
UT WOS:000439685800018
PM 28499016
DA 2022-11-02
ER

PT J
AU Hu, XQ
   Wu, XL
   Xu, C
   Zheng, XH
   Jin, YL
   Wu, LJ
   Wang, XY
   Xu, HZ
   Tian, NF
AF Hu, Xu-Qi
   Wu, Xin-Lei
   Xu, Cong
   Zheng, Xu-Hao
   Jin, Yong-Long
   Wu, Li-Jun
   Wang, Xiang-Yang
   Xu, Hua-Zi
   Tian, Nai-Feng
TI A Systematic Review and Meta-Analysis of Unilateral versus Bilateral
   Pedicle Screw Fixation in Transforaminal Lumbar Interbody Fusion
SO PLOS ONE
LA English
DT Article
ID CLINICAL ARTICLE; POSTERIOR; SPONDYLOLISTHESIS; INSTRUMENTATION; DISEASE
AB Background: Transforaminal lumbar interbody fusion (TLIF) has become one of the most widely used procedures for lumbar spinal disorders. However, it is still unclear whether TLIF with unilateral pedicle screw (PS) fixation is as effective as that with bilateral PS fixation. We performed a meta-analysis of the literatures and aimed to gain a better understanding of whether TLIF with unilateral PS fixation was safe and effective for lumbar diseases.
   Methodology/Principal Findings: We systematically searched Ovid, Springer, and Medline databases for relevant randomized controlled trials (RCTs) that compared the clinical and radiological outcomes of unilateral versus bilateral PS fixation in TLIF. Risk of bias in included studies was assessed using the Cochrane Risk of Bias tool. We generated pooled risk ratios or weighted mean differences across studies. According to our predefined inclusion criteria, seven RCTs with a total of 441 patients were included in this study. Baseline characteristics were similar between the unilateral and bilateral groups. Our meta-analysis showed that no significant difference was detected between the two groups in terms of postoperative clinical function, fusion status, reoperation rate, complication rate, and hospital stay (p > 0.05). Pooled estimates revealed that the unilateral group was associated with significantly reduced implant cost, operative time and blood loss (p < 0.05).
   Conclusions/Significances: Our meta-analysis suggested TLIF with unilateral PS fixation was as safe and effective as that with bilateral PS fixation for lumbar diseases in selected patients. Despite these findings, our meta-analysis was based on studies with small sample size and different study characteristics that might lead to the inconsistent results such as various functional outcomes among the included studies. Therefore, high-quality randomized controlled trials with larger sample size are also needed to further clarify these issues and to provide the long-term outcomes.
C1 [Hu, Xu-Qi; Xu, Cong; Zheng, Xu-Hao; Jin, Yong-Long; Wang, Xiang-Yang; Xu, Hua-Zi; Tian, Nai-Feng] Wenzhou Med Univ, Affiliated Hosp 2, Dept Orthopaed Surg, Wenzhou, Zhejiang, Peoples R China.
   [Wu, Xin-Lei; Wu, Li-Jun] Wenzhou Med Univ, Inst Digitized Med, Wenzhou, Zhejiang, Peoples R China.
RP Xu, HZ (通讯作者)，Wenzhou Med Univ, Affiliated Hosp 2, Dept Orthopaed Surg, Wenzhou, Zhejiang, Peoples R China.
EM spine-xu@163.com; tiannaifeng@163.com
OI Wu, Xinlei/0000-0001-7383-8961
FU National Natural Science Foundation of China [81371988]; Natural Science
   Foundation of Zhejiang Province for Distinguished Young Scholars
   [LR12H06001]
FX This work is supported by grants of National Natural Science Foundation
   of China (No. 81371988), Natural Science Foundation of Zhejiang Province
   for Distinguished Young Scholars (No. LR12H06001). The funders had no
   role in study design, data collection and analysis, decision to publish,
   or preparation of the manuscript.
CR Aoki Y, 2012, J NEUROSURG-SPINE, V17, P153, DOI 10.3171/2012.5.SPINE111044
   Aoki Y, 2010, J NEUROSURG-SPINE, V13, P381, DOI 10.3171/2010.3.SPINE09590
   Beringer Will F, 2006, Neurosurg Focus, V20, pE4
   Chen SH, 2012, BMC MUSCULOSKEL DIS, V13, DOI 10.1186/1471-2474-13-72
   Chen Yi-Heng, 2010, Zhonghua Wai Ke Za Zhi, V48, P989
   Choi UY, 2013, NEUROSURG FOCUS, V35, DOI 10.3171/2013.2.FOCUS12398
   Crandall DG, 2013, SPINE, V38, P1128, DOI 10.1097/BRS.0b013e31828864e6
   Dahdaleh NS, 2013, NEUROSURG FOCUS, V35, DOI 10.3171/2013.5.FOCUS13171
   Deutsch Harel, 2006, Neurosurg Focus, V20, pE10
   Feng Zhen-Zhou, 2011, Orthopedics, V34, P364, DOI 10.3928/01477447-20110317-05
   HA KY, 1993, J SPINAL DISORD, V6, P99
   Hackenberg L, 2005, EUR SPINE J, V14, P551, DOI 10.1007/s00586-004-0830-1
   HARMS J, 1982, Z ORTHOP GRENZGEB, V120, P343, DOI 10.1055/s-2008-1051624
   Harris BM, 2004, SPINE, V29, pE65, DOI 10.1097/01.BRS.0000113034.74567.86
   Humphreys SC, 2001, SPINE, V26, P567
   Kai Z, 2013, INT ORTHOP
   Lauber S, 2006, SPINE, V31, P1693, DOI 10.1097/01.brs.0000224530.08481.4e
   Park P, 2004, SPINE, V29, P1938, DOI 10.1097/01.brs.0000137069.88904.03
   Parker SL, 2012, PROF CASE MANAG, V17, P229, DOI 10.1097/NCM.0b013e3182529c05
   Potter BK, 2005, J SPINAL DISORD TECH, V18, P337, DOI 10.1097/01.bsd.0000166642.69189.45
   Quante M, 2012, ORTHOPADE, V41, P153, DOI 10.1007/s00132-011-1832-4
   Salehi SA, 2004, NEUROSURGERY, V54, P368, DOI 10.1227/01.NEU.0000103493.25162.18
   Sethi A, 2011, SPINE J, V11, P863, DOI 10.1016/j.spinee.2011.06.015
   Slucky Andrew V, 2006, Spine J, V6, P78, DOI 10.1016/j.spinee.2005.08.003
   Suk KS, 2000, SPINE, V25, P1843
   Toyone T, 2010, SPINE S
   Tuttle Jonathan, 2006, Neurosurg Focus, V20, pE5
   Xie YZ, 2012, ORTHOPEDICS, V35, pE1517, DOI 10.3928/01477447-20120919-22
   Xue HM, 2012, SPINE J, V12, P209, DOI 10.1016/j.spinee.2012.01.010
NR 29
TC 17
Z9 21
U1 0
U2 9
PU PUBLIC LIBRARY SCIENCE
PI SAN FRANCISCO
PA 1160 BATTERY STREET, STE 100, SAN FRANCISCO, CA 94111 USA
SN 1932-6203
J9 PLOS ONE
JI PLoS One
PD JAN 29
PY 2014
VL 9
IS 1
AR e87501
DI 10.1371/journal.pone.0087501
PG 9
WC Multidisciplinary Sciences
WE Science Citation Index Expanded (SCI-EXPANDED)
SC Science & Technology - Other Topics
GA 301ZC
UT WOS:000330570000155
PM 24489929
OA gold, Green Submitted, Green Published
DA 2022-11-02
ER

PT J
AU GOLDSTEIN, JM
   NASH, CL
   WILHAM, MR
AF GOLDSTEIN, JM
   NASH, CL
   WILHAM, MR
TI SELECTION OF LUMBAR FUSION LEVELS IN ADULT IDIOPATHIC SCOLIOSIS PATIENTS
SO SPINE
LA English
DT Article
AB Fifty-three adult idiopathic scoliosis patients whose fusions ended caudally between L2 and S1 were reviewed relative to criteria for selection of the lowest fused vertebra and their outcome.  The Harrington stable zone, central sacral line, and the presence of rotary subluxation, arthritis, spondylolisthesis, vertebral body and disc space wedging were studied.  Preoperative and postoperative pain, quality of life, and decisions for surgery were surveyed with a 94% response.  Results showed the older the patient, the lower the fusion.  The Harrington stable zone was useful, whereas the central sacral line frequently indicated longer fusions by as much as three segments.  The presence of pathoanatomic features also dictated lower fusions.  Patients in whom the lowest level of fusion was consistent with selection criteria had reduced frequency and intensity of low-back pain.
RP GOLDSTEIN, JM (通讯作者)，ST LUKES HOSP,CTR SPINE,11311 SHAKER BLVD,CLEVELAND,OH 44104, USA.
NR 0
TC 11
Z9 12
U1 0
U2 0
PU LIPPINCOTT-RAVEN PUBL
PI PHILADELPHIA
PA 227 EAST WASHINGTON SQ, PHILADELPHIA, PA 19106
SN 0362-2436
J9 SPINE
JI SPINE
PD OCT
PY 1991
VL 16
IS 10
BP 1150
EP 1154
DI 10.1097/00007632-199110000-00004
PG 5
WC Clinical Neurology; Orthopedics
WE Science Citation Index Expanded (SCI-EXPANDED)
SC Neurosciences & Neurology; Orthopedics
GA GK123
UT WOS:A1991GK12300004
PM 1754935
DA 2022-11-02
ER

PT J
AU Poynton, AR
   Zheng, FY
   Tomin, E
   Lane, JM
   Cornwall, GB
AF Poynton, AR
   Zheng, FY
   Tomin, E
   Lane, JM
   Cornwall, GB
TI Resorbable posterolateral graft containment in a rabbit spinal fusion
   model
SO JOURNAL OF NEUROSURGERY
LA English
DT Article
DE bioabsorbable implant; graft containment; spinal fusion
ID BONE REGENERATION; POLY(L-LACTIDE) MEMBRANE; POLYMERIC MEMBRANES;
   DEFECTS; SPONDYLOLISTHESIS; INSTRUMENTATION
AB Object. The authors studied the effect of a resorbable graft containment device in a rabbit posterolateral lumbar spinal fusion model.
   Methods. Twenty rabbits were divided into four groups: autologous bone graft (ABG), ABG with the MacroPore containment device (ABG + NIP), demineralized bone matrix (DBM), and DBM with the containment device (DBM + NIP). Fusion mass was assessed at 6 weeks with high-resolution radiography and volumetric computerized tomography. The graft containment device was associated with alteration of the fusion mass structure and significant enhancement of fusion mass volume (ABG versus ABG + NIP, p = 0.027; DBM versus DBM + NIP, p = 0.043).
   Conclusions. A bioabsorbable protective graft containment device successfully enhanced posterolateral spinal fusion mass volume.
C1 Hosp Special Surg, Dept Metab Bone Dis & Orthoped Surg, New York, NY 10021 USA.
   MacroPore Biosurg Inc, San Diego, CA USA.
RP Poynton, AR (通讯作者)，Hosp Special Surg, Dept Metab Bone Dis & Orthoped Surg, 535 E 70th St, New York, NY 10021 USA.
RI Cornwall, G. Bryan/AAB-1571-2019
OI Cornwall, G. Bryan/0000-0002-5913-3479
CR AALTNE RPC, 1975, CLIN ORTHOP RELAT R, V111, P269
   BODEN SD, 1995, SPINE, V20, P412, DOI 10.1097/00007632-199502001-00003
   Boden SD, 2000, TISSUE ENG, V6, P383, DOI 10.1089/107632700418092
   BRIDWELL KH, 1993, J SPINAL DISORD, V6, P461, DOI 10.1097/00002517-199306060-00001
   France JC, 1999, SPINE, V24, P553, DOI 10.1097/00007632-199903150-00010
   Giardino R, 1999, J TRAUMA, V47, P303, DOI 10.1097/00005373-199908000-00014
   Isobe M, 1999, J ORAL MAXIL SURG, V57, P695, DOI 10.1016/S0278-2391(99)90435-4
   Lemperle SM, 1998, PLAST RECONSTR SURG, V101, P660, DOI 10.1097/00006534-199803000-00013
   MCGUIRE RA, 1993, SPINE, V18, P1662, DOI 10.1097/00007632-199309000-00015
   Meinig RP, 1996, J ORTHOP TRAUMA, V10, P178, DOI 10.1097/00005131-199604000-00006
   Pineda LM, 1996, J BIOMED MATER RES, V31, P385
   STEINMANN JC, 1992, CLIN ORTHOP RELAT R, P80
   Toribatake Y, 1998, SPINE, V23, P1149, DOI 10.1097/00007632-199805150-00015
NR 13
TC 11
Z9 11
U1 0
U2 1
PU AMER ASSOC NEUROLOGICAL SURGEONS
PI ROLLING MEADOWS
PA 5550 MEADOWBROOK DRIVE, ROLLING MEADOWS, IL 60008 USA
SN 0022-3085
EI 1933-0693
J9 J NEUROSURG
JI J. Neurosurg.
PD NOV
PY 2002
VL 97
IS 4
SU S
BP 460
EP 463
DI 10.3171/spi.2002.97.4.0460
PG 4
WC Clinical Neurology; Surgery
WE Science Citation Index Expanded (SCI-EXPANDED)
SC Neurosciences & Neurology; Surgery
GA 614PW
UT WOS:000179199400008
PM 12449201
DA 2022-11-02
ER

PT J
AU Peterhans, L
   Frohlich, S
   Stern, C
   Frey, WO
   Farshad, M
   Sutter, R
   Sporri, J
AF Peterhans, Loris
   Froehlich, Stefan
   Stern, Christoph
   Frey, Walter O.
   Farshad, Mazda
   Sutter, Reto
   Spoerri, Joerg
TI High Rates of Overuse-Related Structural Abnormalities in the Lumbar
   Spine of Youth Competitive Alpine Skiers: A Cross-sectional MRI Study in
   108 Athletes
SO ORTHOPAEDIC JOURNAL OF SPORTS MEDICINE
LA English
DT Article
DE low back pain; overuse injuries; musculoskeletal imaging; youth
   athletes; alpine skiing
ID LOW-BACK-PAIN; RADIOGRAPHIC ABNORMALITIES; DISC DEGENERATION;
   INTERVERTEBRAL DISC; PARASPINAL MUSCLES; HIGH-SCHOOL; INJURIES;
   SPONDYLOLYSIS; DEFINITIONS; MULTIFIDUS
AB Background:
   Alpine ski racing is known as a sport with unfavorable spinal loads and high rates of back overuse injuries at the elite level. However, little is known about overuse-related structural abnormalities occurring in the spine of youth athletes.
   Purpose:
   To describe the prevalence of abnormal magnetic resonance imaging (MRI) findings in the lumbar spine of youth competitive alpine skiers within the U16 category (under 16 years) with respect to sex, height growth, multifidus size, increasing age, and clinical relevance.
   Study Design:
   Cross-sectional study; Level of evidence, 3.
   Methods:
   A total of 108 youth competitive alpine skiers aged 13 to 15 years underwent MRI examination of the lumbar spine and measurement of the multifidus cross-sectional area on a 3-T Magnetom Prisma scanner. Complementary assessments included the determination of anthropometrics and biological maturation. Athletes were classified as symptomatic when, pursuant to the Oslo Sports Trauma Research Center questionnaire on health problems, at least 1 substantial back overuse-related health problem episode had been registered during the 12 months before the MRI examination.
   Results:
   Of the analyzed youth skiers, 37.0% presented with >= 1 abnormal MRI finding in the lumbar spine. The most prevalent findings in both sexes were disc degeneration (23.1%), Schmorl nodes (19.4%), end plate changes (10.2%), and pars interarticularis anomalies (10.2%); the pars interarticularis anomalies occurred exclusively in males. A smaller relative lumbar multifidus cross-sectional area was related to more frequent occurrence of disc protrusions (P = .018; R-2 = 0.116) and end plate changes (P = .024; R-2 = 0.096). Overall, the occurrence of abnormal MRI findings in the lumbar spine increased with age (P = .034; R-2 = 0.054). Disc degeneration (particularly disc dehydration and disc protrusion) were significantly more prevalent in symptomatic versus asymptomatic athletes (P < .05 for all).
   Conclusion:
   As early as age 15 years or younger, competitive alpine skiers demonstrated distinct overuse-related structural abnormalities in the lumbar spine, with some of them being clinically relevant and restrictive of sports participation. As sex, height growth, multifidus size, and increasing age seem to play an important role for the occurrence of such abnormalities, considering these factors might be essential for prevention.
C1 [Peterhans, Loris; Froehlich, Stefan; Stern, Christoph; Frey, Walter O.; Farshad, Mazda; Sutter, Reto; Spoerri, Joerg] Univ Zurich, Balgrist Univ Hosp, Dept Orthoped, Zurich, Switzerland.
   [Peterhans, Loris; Froehlich, Stefan; Spoerri, Joerg] Univ Zurich, Balgrist Univ Hosp, Dept Orthoped, Sports Med Res Grp, Zurich, Switzerland.
   [Peterhans, Loris; Froehlich, Stefan; Frey, Walter O.; Spoerri, Joerg] Univ Zurich, Balgrist Univ Hosp, Univ Ctr Prevent & Sports Med, Dept Orthoped, Zurich, Switzerland.
   [Stern, Christoph; Sutter, Reto] Univ Zurich, Balgrist Univ Hosp, Dept Radiol, Zurich, Switzerland.
   [Farshad, Mazda] Univ Zurich, Balgrist Univ Hosp, Dept Orthoped, Spine Surg, Zurich, Switzerland.
   [Farshad, Mazda] Univ Zurich, Balgrist Univ Hosp, Univ Spine Ctr, Dept Orthoped, Zurich, Switzerland.
RP Sporri, J (通讯作者)，Balgrist Campus,Lengghalde 5, CH-8008 Zurich, Switzerland.
EM joerg.spoerri@balgrist.ch
RI Sutter, Reto/D-6783-2013
OI Sutter, Reto/0000-0001-6355-9838; Sporri, Jorg/0000-0002-0353-1021
FU Balgrist Foundation; Swiss-Ski; Stiftung Passion Schneesport; Stiftung
   zur Forderung des alpinen Skisportes in der Schweiz
FX This study was generously supported by the Balgrist Foundation,
   Swiss-Ski, the Stiftung Passion Schneesport, and the Stiftung zur
   Forderung des alpinen Skisportes in der Schweiz. AOSSM checks author
   disclosures against the Open Payments Database (OPD). AOSSM has not
   conducted an independent investigation on the OPD and disclaims any
   liability or responsibility relating thereto.
CR Arnold A, 2017, SPORTS HEALTH, V9, P139, DOI 10.1177/1941738117690847
   Baranto A, 2006, KNEE SURG SPORT TR A, V14, P907, DOI 10.1007/s00167-005-0032-3
   Baranto A, 2009, KNEE SURG SPORT TR A, V17, P1125, DOI 10.1007/s00167-009-0767-3
   Bergstrom KA, 2004, KNEE SURG SPORT TR A, V12, P80, DOI 10.1007/s00167-003-0389-0
   Berry DB, 2018, BMC MUSCULOSKEL DIS, V19, DOI 10.1186/s12891-018-2059-x
   Beutler WJ, 2003, SPINE, V28, P1027, DOI 10.1097/00007632-200305150-00014
   Brinjikji W, 2015, AM J NEURORADIOL, V36, P2394, DOI 10.3174/ajnr.A4498
   Chen YY, 2014, EUR SPINE J, V23, P999, DOI 10.1007/s00586-013-3148-z
   Clarsen B, 2014, BRIT J SPORT MED, V48, P754, DOI 10.1136/bjsports-2012-092087
   Fortin M, 2012, PHYS THER, V92, P853, DOI 10.2522/ptj.20110380
   Freeman MD, 2010, PM&R, V2, P142, DOI 10.1016/j.pmrj.2009.11.006
   Fuller CW, 2006, BRIT J SPORT MED, V40, P193, DOI 10.1136/bjsm.2005.025270
   Gilgien M, 2018, FRONT PHYSIOL, V9, DOI 10.3389/fphys.2018.01772
   Gilgien M, 2018, FRONT PHYSIOL, V9, DOI 10.3389/fphys.2018.00145
   Goubert D, 2016, PAIN PHYSICIAN, V19, pE985
   Haid C., 2013, SCIENCEDIRECT, V29, P89, DOI [10.1016/j.orthtr.2013.02.044, DOI 10.1016/J.0RTHTR.2013.02.044]
   Hangai M, 2009, AM J SPORT MED, V37, P149, DOI 10.1177/0363546508323252
   Hides J, 2008, J ORTHOP SPORT PHYS, V38, P101, DOI 10.2519/jospt.2008.2658
   Hildebrandt C., 2013, INT SPORTMED J, V14, P245
   Iwamoto J, 2005, SCAND J MED SCI SPOR, V15, P163, DOI 10.1111/j.1600-0838.2004.00414.x
   Iwamoto J, 2004, AM J SPORT MED, V32, P781, DOI 10.1177/0363546503261721
   Kalichman L, 2017, BIOMED RES INT, V2017, DOI 10.1155/2017/2562957
   Kjaer P, 2005, SPINE, V30, P798, DOI 10.1097/01.brs.0000157424.72598.ec
   Kobayashi A, 2013, AM J SPORT MED, V41, P169, DOI 10.1177/0363546512464946
   Kulling FA, 2014, ORTHOP J SPORTS MED, V2, DOI DOI 10.1177/2325967114528862
   Lee JC, 2008, SPINE, V33, P318, DOI 10.1097/BRS.0b013e318162458f
   Mirwald RL, 2002, MED SCI SPORT EXER, V34, P689, DOI 10.1097/00005768-200204000-00020
   Ogon M, 2001, CLIN ORTHOP RELAT R, P151
   Rachbauer F, 2001, AM J SPORT MED, V29, P446, DOI 10.1177/03635465010290041101
   Razali NM, 2011, J STAT MODELL ANAL, V2, P21, DOI DOI 10.1515/BILE-2015-0008
   Rezazadeh F, 2019, MUSCULOSKEL SCI PRAC, V42, P1, DOI 10.1016/j.msksp.2019.03.005
   Shimozaki K, 2018, PLOS ONE, V13, DOI 10.1371/journal.pone.0206125
   Sporri J, 2016, ORTHOP J SPORTS MED, V4, DOI 10.1177/2325967116630719
   Sporri J, 2015, AM J SPORT MED, V43, P2042, DOI 10.1177/0363546515588178
   Sporri J, 2017, FRONT PHYSIOL, V8, DOI 10.3389/fphys.2017.00522
   Sporri J, 2019, BRIT J SPORT MED, V53, P2, DOI 10.1136/bjsports-2018-100040
   Sun D, 2017, BMC MUSCULOSKEL DIS, V18, DOI 10.1186/s12891-017-1522-4
   Thoreson O, 2017, SCAND J MED SCI SPOR, V27, P983, DOI 10.1111/sms.12710
   Todd C, 2015, J ORTHOP SURG RES, V10, DOI 10.1186/s13018-015-0305-6
   West SG, 1995, STRUCTURAL EQUATION, P56, DOI DOI 10.1086/602877
   Wilke HJ, 1999, SPINE, V24, P755, DOI 10.1097/00007632-199904150-00005
   Witwit WA, 2018, KNEE SURG SPORT TR A, V26, P325, DOI 10.1007/s00167-017-4545-3
NR 42
TC 6
Z9 6
U1 0
U2 3
PU SAGE PUBLICATIONS INC
PI THOUSAND OAKS
PA 2455 TELLER RD, THOUSAND OAKS, CA 91320 USA
EI 2325-9671
J9 ORTHOP J SPORTS MED
JI Orthop. J. Sports Med.
PD MAY
PY 2020
VL 8
IS 5
AR 2325967120922554
DI 10.1177/2325967120922554
PG 10
WC Orthopedics; Sport Sciences
WE Science Citation Index Expanded (SCI-EXPANDED)
SC Orthopedics; Sport Sciences
GA LV6KJ
UT WOS:000538542600001
PM 32528992
OA Green Published, Green Accepted, gold
DA 2022-11-02
ER

PT J
AU Qin, RQ
   Wu, T
   Liu, HP
   Zhou, B
   Zhou, P
   Zhang, X
AF Qin, Rongqing
   Wu, Tong
   Liu, Hongpeng
   Zhou, Bing
   Zhou, Pin
   Zhang, Xing
TI Minimally invasive versus traditional open transforaminal lumbar
   interbody fusion for the treatment of low-grade degenerative
   spondylolisthesis: a retrospective study
SO SCIENTIFIC REPORTS
LA English
DT Article
ID OPEN SURGERY; CLINICAL-OUTCOMES; SPINE; POSTERIOR; ANTERIOR;
   FLUOROSCOPY; NAVIGATION; REDUCTION; LEVEL; WORK
AB This was a retrospective study. We aimed to compare the clinical efficacy and safety between minimally invasive and traditional open transforaminal lumbar interbody fusion in the treatment of low-grade lumbar degenerative spondylolisthesis (LDS). 81 patients with LDS grades 1 and 2 treated in our spinal department from January 2014 to July 2016 were retrospectively analyzed. The MIS-TLIF group included 23 males and 11 females, while the TO-TLIF group included 29 males and 18 females. Follow-up points were set at 7 days, 3 months, 6 months, 12 months postoperatively and the last follow-up. Various clinical and radiological indicators were used to evaluate and compare the efficacy and safety between the two procedures. 8 cases (3 in the MIS-TLIF group and 5 in the TO-TLIF group) were loss of follow-up after discharge. And the remaining 73 patients were followed up for at least 2 years. No statistically significant difference was observed in the terms of age, sex, BMI, slippage grade, and surgical segments. The MIS-TLIF group had a longer operation and fluoroscopy time compared with the TO-TLIF group. But the MIS-TLIF group was associated with less blood loss, ambulation time, hospital stay, and time of return to work. In each group, significant improvement were observed in BP-VAS, ODI and vertebral slip ratio at any time-point of follow-up when compared with the preoperative condition. When the time-point of follow-up was less than 1 year, the MIS-TLIF group had significant advantages in the BP-VAS and ODI compared with TO-TLIF group. But no significant difference was observed in the BP-VAS and ODI at either 12 month follow-up or the last follow-up. Besides, no statistical difference was detected in vertebral slip ratio at any time-point of follow-up between the two groups. Successful intervertebral bone fusion was found in all patients and no significant difference was found in the incidence of total complications. Thus, we considered that MIS-TLIF and TO-TLIF both achieve satisfactory clinical efficacy in the treatment of low-grade single-segment LDS. But MIS-TLIF appears to be a more efficacious and safe technique with reduced tissue damage, less blood loss and quicker recovery.
C1 [Qin, Rongqing; Liu, Hongpeng; Zhou, Bing; Zhang, Xing] Soochow Univ, Gaoyou Hosp, Dept Spinal Surg, Gaoyou 225600, Jiangsu, Peoples R China.
   [Qin, Rongqing; Liu, Hongpeng; Zhou, Bing; Zhang, Xing] Gaoyou Peoples Hosp, Dept Orthoped, Gaoyou 225600, Jiangsu, Peoples R China.
   [Wu, Tong] Nantong Univ, Affiliated Hosp, Dept Spinal Surg, Nantong 226001, Jiangsu, Peoples R China.
   [Zhou, Pin] Gaoyou Hosp Integrated Tradit Chinese & Western M, Dept Orthoped, Gaoyou 225600, Jiangsu, Peoples R China.
RP Zhang, X (通讯作者)，Soochow Univ, Gaoyou Hosp, Dept Spinal Surg, Gaoyou 225600, Jiangsu, Peoples R China.; Zhang, X (通讯作者)，Gaoyou Peoples Hosp, Dept Orthoped, Gaoyou 225600, Jiangsu, Peoples R China.
EM bshzx1978@163.com
CR Adogwa O, 2011, J SPINAL DISORD TECH, V24, P479, DOI 10.1097/BSD.0b013e3182055cac
   Badlani N, 2020, CLIN SPINE SURG, V33, P62, DOI 10.1097/BSD.0000000000000902
   BRIDWELL KH, 1995, SPINE, V20, P1410, DOI 10.1097/00007632-199506000-00014
   Brodano GB, 2015, J SPINAL DISORD TECH, V28, pE559, DOI 10.1097/BSD.0000000000000034
   Cheng JS, 2013, NEUROSURG FOCUS, V35, DOI 10.3171/2013.5.FOCUS1377
   Fan GX, 2016, J CLIN NEUROSCI, V33, P111, DOI 10.1016/j.jocn.2016.02.037
   Foley Kevin T, 2002, Clin Neurosurg, V49, P499
   Goldstein CL, 2014, CLIN ORTHOP RELAT R, V472, P1727, DOI 10.1007/s11999-014-3465-5
   Gong K, 2010, J NEUROSURG-SPINE, V13, P394, DOI 10.3171/2010.3.SPINE09560
   Gu GF, 2014, INT ORTHOP, V38, P817, DOI 10.1007/s00264-013-2169-x
   HARMS J, 1982, Z ORTHOP GRENZGEB, V120, P343, DOI 10.1055/s-2008-1051624
   Harms JG, 1998, ORTHOP TRAUMATOL, V6, P88
   Kaloostian PE, 2014, WORLD NEUROSURG, V82, P65, DOI 10.1016/j.wneu.2013.01.117
   Karikari IO, 2010, SPINE, V35, pS294, DOI 10.1097/BRS.0b013e3182022ddc
   Khan NR, 2015, NEUROSURGERY, V77, P847, DOI 10.1227/NEU.0000000000000913
   Kida K, 2014, ARCH ORTHOP TRAUM SU, V134, P311, DOI 10.1007/s00402-014-1925-8
   Kim CW, 2008, SPINE J, V8, P584, DOI 10.1016/j.spinee.2006.12.012
   Lamberg TS, 2005, EUR SPINE J, V14, P639, DOI 10.1007/s00586-004-0814-1
   Lee JC, 2012, SPINE, V37, P1548, DOI 10.1097/BRS.0b013e318252d44b
   Lee MJ, 2018, J AM ACAD ORTHOP SUR, V26, P124, DOI 10.5435/JAAOS-D-15-00756
   Lee N, 2017, WORLD NEUROSURG, V101, P216, DOI 10.1016/j.wneu.2017.01.114
   Lee WC, 2016, WORLD NEUROSURG, V85, P236, DOI 10.1016/j.wneu.2015.09.009
   Lin Y, 2016, J NEUROL SURG PART A, V77, P2, DOI 10.1055/s-0035-1554809
   Liow MHL, 2019, SPINE, V44, P503, DOI 10.1097/BRS.0000000000002863
   Mobbs RJ, 2012, J CLIN NEUROSCI, V19, P829, DOI 10.1016/j.jocn.2011.10.004
   Mobbs RJ, 2011, J CLIN NEUROSCI, V18, P741, DOI 10.1016/j.jocn.2010.09.019
   Nandyala SV, 2014, SPINE J, V14, P1460, DOI 10.1016/j.spinee.2013.08.045
   Park Y, 2011, SPINE J, V11, P205, DOI 10.1016/j.spinee.2011.01.023
   Parker SL, 2014, WORLD NEUROSURG, V82, P230, DOI 10.1016/j.wneu.2013.01.041
   Passias PG, 2019, SPINE, V44, pE1181, DOI 10.1097/BRS.0000000000003110
   Phan K, 2015, EUR SPINE J, V24, P1017, DOI 10.1007/s00586-015-3903-4
   Qin RQ, 2019, WORLD NEUROSURG, V122, P180, DOI 10.1016/j.wneu.2018.10.202
   Schizas C, 2009, INT ORTHOP, V33, P1683, DOI 10.1007/s00264-008-0687-8
   Schulte TL, 2016, EUR SPINE J, V25, P2359, DOI 10.1007/s00586-015-4177-6
   Seng CS, 2013, SPINE, V38, P2049, DOI 10.1097/BRS.0b013e3182a8212d
   Serban D, 2017, BIOMED RES INT, V2017, DOI 10.1155/2017/7236970
   Singh K, 2014, SPINE J, V14, P1694, DOI 10.1016/j.spinee.2013.10.053
   Tian NF, 2013, EUR SPINE J, V22, P1741, DOI 10.1007/s00586-013-2747-z
   Tian W, 2017, CLIN SPINE SURG, V30, P237, DOI 10.1097/BSD.0000000000000165
   Tsahtsarlis A, 2012, EUR SPINE J, V21, P2300, DOI 10.1007/s00586-012-2376-y
   Wang HL, 2011, CHINESE MED J-PEKING, V124, P3868, DOI 10.3760/cma.j.issn.0366-6999.2011.23.007
   Wang J, 2014, SPINE J, V14, P2078, DOI 10.1016/j.spinee.2013.12.016
   Wang JA, 2010, EUR SPINE J, V19, P1780, DOI 10.1007/s00586-010-1404-z
   Weinstein JN, 2007, NEW ENGL J MED, V356, P2257, DOI 10.1056/NEJMoa070302
   Wong AP, 2014, NEUROSURG CLIN N AM, V25, P279, DOI 10.1016/j.nec.2013.12.007
   Wu MH, 2017, SPINE J, V17, P1082, DOI 10.1016/j.spinee.2017.04.002
NR 46
TC 7
Z9 8
U1 0
U2 5
PU NATURE RESEARCH
PI BERLIN
PA HEIDELBERGER PLATZ 3, BERLIN, 14197, GERMANY
SN 2045-2322
J9 SCI REP-UK
JI Sci Rep
PD DEC 14
PY 2020
VL 10
IS 1
AR 21851
DI 10.1038/s41598-020-78984-x
PG 10
WC Multidisciplinary Sciences
WE Science Citation Index Expanded (SCI-EXPANDED)
SC Science & Technology - Other Topics
GA PH0HJ
UT WOS:000600104900018
PM 33318543
OA Green Published, gold
DA 2022-11-02
ER

PT J
AU Kleihues, H
   Albrecht, S
   Noack, W
AF Kleihues, H
   Albrecht, S
   Noack, W
TI Topographic relations between the neural and ligamentous structures of
   the lumbosacral junction: in-vitro investigation
SO EUROPEAN SPINE JOURNAL
LA English
DT Article
DE spondylolisthesis; spinal fusion; spinal nerve roots; lumbosacral
   region; nerve compression syndromes
ID ILIOLUMBAR LIGAMENT; GRADED COMPRESSION; FUSION INSITU; LUMBAR SPINE;
   NERVE; SPONDYLOLISTHESIS; ENTRAPMENT; STABILITY; REDUCTION
AB Transient or persistent alterations in the. L5 lumbar nerve root have been described as a complication after the reduction of spondylolistheses. In a retrospective analysis of om: own patients, we observed a higher incidence of transient motor and sensomotor deficits after single-sitting anatomic correction of Mayerding grade IV anterolistheses and spondyloptoses. These findings are consistent with those of other authors. The deficits pertained to muscles in the innervation range of the L5 nerve root, without there being any evidence of intradural root damage or nerve compression. In vitro studies have shown distraction and translation of the nerve root to be pathogenetically relevant mechanisms, leading to damage during intraoperative reduction. Additional alteration of neuronal structures may be caused by ventral parts of the iliolumbar ligament complex during the reduction maneuver. In order to reveal extradural constrictions of the LS nerve root that might predispose towards intra- or perioperative damage, we examined anatomic specimens to determine the course and neighboring relationships of the lumbosacral plexus, especially in relation to pelvivertebragenic ligamentous connections. In addition to the morphologic considerations, we conducted translation tests, which were designed to simulate changes in shape and size of the epineural layer, as well as in vitro measurements of the resulting pressure on the nerve. In addition to a range of variations in the attachment of the iliolumbar ligament complex, which was always located dorsally to the nerve roots, we found a ligamentous connection formed bu connective tissue between the sacrum and the fifth lumbar vertebral body on the caudal margin of the ligament apparatus in 14 out of 30 specimens. Its course was constantly ventral to the L5 nerve root, which was also adherent to the periosteum of the sacrum distal to this constriction in one-fifth of the specimens. The average pressure exerted on the nerve root during the distraction and translation process was over 30 mmHg in the area of this lumbosacral ligamentous connection, at a distance of greater than 20 mm. When the translation distance. was further increased, perineural fatty tissue was discharged. due to increasing perineural pressure.
C1 Ev Waldkrankenhaus Spandau, Dept Orthoped, D-13589 Berlin, Germany.
RP Kleihues, H (通讯作者)，Ev Waldkrankenhaus Spandau, Dept Orthoped, Stradtrandstr 555, D-13589 Berlin, Germany.
EM ortho@ewk-spandau.de
CR BREIG A, 1963, ACTA RADIOL DIAGN, V1, P1141, DOI 10.1177/028418516300100603
   Briggs C A, 1995, Clin Anat, V8, P339, DOI 10.1002/ca.980080506
   BULLOUGH P, 1988, ATLAS SPINAL DIS
   CHOW DHK, 1989, SPINE, V14, P611, DOI 10.1097/00007632-198906000-00013
   Dandy D J, 1971, J Bone Joint Surg Br, V53, P578
   DANIELS L, 1985, MUSCLE FUNCTION TEST
   DICKMAN CA, 1992, J NEUROSURG, V77, P860, DOI 10.3171/jns.1992.77.6.0860
   FREEMAN BL, 1989, J BONE JOINT SURG AM, V71A, P594, DOI 10.2106/00004623-198971040-00015
   HAHNENBERGER RW, 1978, ACTA PHYSIOL SCAND, V104, P299, DOI 10.1111/j.1748-1716.1978.tb06282.x
   HANSON P, 1994, ARCH PHYS MED REHAB, V75, P1245, DOI 10.1016/0003-9993(94)90013-2
   HARRIS IE, 1987, J BONE JOINT SURG AM, V69A, P960, DOI 10.2106/00004623-198769070-00002
   HAUSE M, 1988, SPINE, V8, P50
   HEDTMANN A, 1989, SPINE, V14, P175, DOI 10.1097/00007632-198902000-00006
   HOPF HC, 1975, ELEKTROMYOGRAPHY
   JOHNSON JR, 1983, J BONE JOINT SURG BR, V65, P43
   Keon-Cohen B, 1968, J Bone Joint Surg Br, V50, P261
   KIKUCHI S, 1994, SPINE, V9, P123
   LEHMER SM, 1994, SPINE, V19, P1916, DOI 10.1097/00007632-199409000-00010
   LEONG JCY, 1987, SPINE, V12, P669, DOI 10.1097/00007632-198709000-00005
   Lundborg G, 1973, J Bone Joint Surg Br, V55, P390
   LUSSKIN R, 1986, FOOT ANKLE, V7, P95, DOI 10.1177/107110078600700206
   NEIDRE A, 1983, SPINE, V8, P294, DOI 10.1097/00007632-198304000-00010
   Netter F.H., 1987, CIBA COLLECTION MED, V8
   NOACK W, 1992, OPERAT ORTHOP TRAUMA, V4, P31
   OCHOA J, 1972, J ANAT, V113, P433
   OCHOA J, 1980, HISTOPATHOLOGY COMMO
   OLSEWSKI JM, 1991, SPINE, V16, P336, DOI 10.1097/00007632-199103000-00014
   OLSSON Y, 1971, ACTA NEUROPATHOL, V17, P68, DOI 10.1007/BF00684742
   PARKE WW, 1981, J BONE JOINT SURG AM, V63, P53, DOI 10.2106/00004623-198163010-00007
   Petraco DM, 1996, SPINE, V21, P1133, DOI 10.1097/00007632-199605150-00002
   PIERTOUMASO B, 1996, SPINE, V20, P2313
   POSTACCHINI F, 1982, J BONE JOINT SURG AM, V64, P721, DOI 10.2106/00004623-198264050-00009
   POUSSA M, 1993, SPINE, V18, P894, DOI 10.1097/00007632-199306000-00014
   RAUBERKOPSCH, 1950, LEHRBUCH ATLAS ANATO, V1
   RYDEVIK B, 1981, J HAND SURG-AM, V6, P3, DOI 10.1016/S0363-5023(81)80003-2
   RYDEVIK B, 1984, SPINE, V9, P7, DOI 10.1097/00007632-198401000-00004
   RYDEVIK B, 1977, SCAND J PLAST RECONS, V11, P179, DOI 10.3109/02844317709025516
   RYDEVIK B, 1980, J NEUROL NEUROSUR PS, V43, P690, DOI 10.1136/jnnp.43.8.690
   SACHS BL, 1993, J BONE JOINT SURG AM, V75A, P721, DOI 10.2106/00004623-199305000-00012
   Seddon HJ, 1943, BRAIN, V66, P237, DOI 10.1093/brain/66.4.237
   SUNDERLAND S, 1961, BRAIN, V84, P120, DOI 10.1093/brain/84.1.120
   Sunderland S, 1978, NERVES NERVE INJURIE
   UHTHOFF HK, 1993, J BONE JOINT SURG BR, V75, P93, DOI 10.1302/0301-620X.75B1.8421046
   UPTON ARM, 1973, LANCET, V2, P359, DOI 10.1016/S0140-6736(73)93196-6
   WALDEYER A, 1980, ANATOMIE MENSCHEN, V1
NR 45
TC 4
Z9 5
U1 0
U2 2
PU SPRINGER
PI NEW YORK
PA 233 SPRING ST, NEW YORK, NY 10013 USA
SN 0940-6719
EI 1432-0932
J9 EUR SPINE J
JI Eur. Spine J.
PD APR
PY 2001
VL 10
IS 2
BP 124
EP 132
DI 10.1007/s005860000222
PG 9
WC Clinical Neurology; Orthopedics
WE Science Citation Index Expanded (SCI-EXPANDED)
SC Neurosciences & Neurology; Orthopedics
GA 426VU
UT WOS:000168369700007
PM 11345633
OA Green Published
DA 2022-11-02
ER

PT J
AU Park, DK
   Kim, SS
   Thakur, N
   Boden, SD
AF Park, Daniel K.
   Kim, Sung S.
   Thakur, Nikhil
   Boden, Scott D.
TI Use of Recombinant Human Bone Morphogenetic Protein-2 With Local Bone
   Graft Instead of Iliac Crest Bone Graft in Posterolateral Lumbar Spine
   Arthrodesis
SO SPINE
LA English
DT Article
DE BMP-2; posterolateral fusion; iliac crest
ID OP-1 PUTTY RHBMP-7; DONOR SITE PAIN; INTERBODY FUSION; DEGENERATIVE
   SPONDYLOLISTHESIS; DECOMPRESSIVE LAMINECTOMY; INTEGRATED ANALYSIS;
   CLINICAL-OUTCOMES; AUTOGRAFT; SAFETY; EFFICACY
AB Study Design. Prospective clinical study.
   Objective. Compare fusion rates between recombinant human bone morphogenetic protein-2 (rhBMP-2) and iliac crest bone graft (ICBG) with rhBMP-2 and local bone graft (LBG) (+/- bone graft extenders) in posterolateral fusion.
   Summary of Background Data. Previous reports have shown higher fusion rates when adding rhBMP-2 to ICBG in lumbar posterolateral fusion, compared with ICBG alone. We compared the fusion success rates between rhBMP-2 delivered with ICBG versus that with LBG.
   Methods. Fusion rates were compared in patients with degenerative spondylolisthesis (1-2 levels) with accompanying lumbar stenosis. RhBMP-2 (INFUSE, Medtronic) was delivered on an absorbable collagen sponge (6 mg/side at 1.5 mg/mL) with ICBG alone or with LBG wrapped inside the sponge. Thin slice computed tomographic scans were assessed at 6, 12, and 24 months.
   Results. In a consecutive series, 16 patients (30 levels) received ICBG with rhBMP-2 and 35 patients (49 levels) received LBG with rhBMP-2. For the ICBG cohort, 80.0%, 93.4%, 96.7% of levels were fused at 6, 12, and 24 months. In contrast, for the local bone with rhBMP-2 cohort, 87.7%, 98.0%, and 98.0% were fused at 6, 12, and 24 months. There was no statistically significant difference in fusion success rates between the 2 groups at any time point. As for fusion quality, the fusion mass showed superior quality in ICBG group than in the local bone group at each time point.
   Conclusion. This study validates the high fusion success rates previously reported by adding rhBMP-2 to ICBG and shows that local bone may be safely substituted for ICBG in 1- to 2-level posterolateral fusion. The fusion rates were comparable. The avoidance of ICBG harvest has implications for operative time, blood loss, and morbidity. Lastly, this is the first study that directly compares the fusion success rate and quality using local bone with rhBMP-2 versus ICBG with rhBMP-2 at various times.
C1 [Park, Daniel K.] William Beuamont Hosp, Dept Orthoped Surg, Southfield, MI USA.
   [Kim, Sung S.] Inje Univ, Sanggye Paik Hosp, Seoul Spine Inst, Seoul, South Korea.
   [Thakur, Nikhil] SUNY Upstate Med Univ, Upstate Bone & Joint Ctr, Syracuse, NY 13210 USA.
   [Boden, Scott D.] Emory Univ, South Atlanta, GA USA.
RP Boden, SD (通讯作者)，59 Execut Pk South, Atlanta, GA 30329 USA.
EM sboden@emory.edu
CR Arrington ED, 1996, CLIN ORTHOP RELAT R, P300, DOI 10.1097/00003086-199608000-00037
   BANWART JC, 1995, SPINE, V20, P1055, DOI 10.1097/00007632-199505000-00012
   Boden SD, 2000, SPINE, V25, P376, DOI 10.1097/00007632-200002010-00020
   Bolesta M J, 1989, Instr Course Lect, V38, P157
   Bono CM, 2005, SPINE, V30, P227, DOI 10.1097/01.brs.0000150488.03578.b5
   Brown M D, 1983, Instr Course Lect, V32, P162
   Burkus JK, 2004, ORTHOPEDICS, V27, P723
   Burkus JK, 2003, J SPINAL DISORD TECH, V16, P113, DOI 10.1097/00024720-200304000-00001
   Burkus JK, 2002, J SPINAL DISORD TECH, V15, P337, DOI 10.1097/00024720-200210000-00001
   Burkus JK, 2002, SPINE, V27, P2396, DOI 10.1097/00007632-200211010-00015
   Chang K W, 1988, J Spinal Disord, V1, P247
   DALL BE, 1985, SPINE, V10, P668, DOI 10.1097/00007632-198509000-00013
   Dawson E, 2009, J BONE JOINT SURG AM, V91A, P1604, DOI 10.2106/JBJS.G.01157
   Dimar JR, 2006, SPINE, V31, P2534, DOI 10.1097/01.brs.0000240715.78657.81
   Dimar JR, 2006, SPINE, V31, P40
   FEFFER HL, 1985, SPINE, V10, P287, DOI 10.1097/00007632-198504000-00018
   FERNYHOUGH JC, 1992, SPINE, V17, P1474, DOI 10.1097/00007632-199212000-00006
   Fischgrund JS, 1997, SPINE, V22, P2807, DOI 10.1097/00007632-199712150-00003
   Fischgrund JS, 2004, SPINE, V29, P173, DOI 10.1097/01.BRS.0000111142.76601.1A
   FITZGERALD JAW, 1976, J BONE JOINT SURG BR, V58, P184, DOI 10.1302/0301-620X.58B2.932080
   Frymoyer, 1994, J Am Acad Orthop Surg, V2, P9
   Glassman SD, 2007, SPINE J, V7, P44, DOI 10.1016/j.spinee.2006.06.381
   Glassman SD, 2008, SPINE, V33, P2843, DOI 10.1097/BRS.0b013e318190705d
   HAMBLY MF, 1991, SPINE, V16, pS295, DOI 10.1097/00007632-199106001-00023
   Herkowitz, 1995, J Am Acad Orthop Surg, V3, P123
   HERRON LD, 1989, SPINE, V14, P534, DOI 10.1097/00007632-198905000-00013
   JOHNSON JR, 1983, J BONE JOINT SURG BR, V65, P43
   Joseph V, 2007, SPINE, V32, P2885, DOI 10.1097/BRS.0b013e31815b7596
   Kang J, 2012, SPINE, V37, P1083, DOI 10.1097/BRS.0b013e31823ed817
   KIM SS, 1990, SPINE, V15, P979, DOI 10.1097/00007632-199009000-00026
   Knox B D, 1989, J Spinal Disord, V2, P223
   KURZ LT, 1989, SPINE, V14, P1324, DOI 10.1097/00007632-198912000-00009
   LOMBARDI JS, 1985, SPINE, V10, P821, DOI 10.1097/00007632-198511000-00008
   MCAFEE PC, 1982, CLIN ORTHOP RELAT R, P62
   McClellan JW, 2006, J SPINAL DISORD TECH, V19, P483, DOI 10.1097/01.bsd.0000211231.83716.4b
   Mindea SA, 2009, SPINE, V34, P1480, DOI 10.1097/BRS.0b013e3181a396a1
   Ohtori S, 2011, EUR SPINE J, V20, P635, DOI 10.1007/s00586-010-1656-7
   Poynton AR, 2002, SPINE, V27, pS40, DOI 10.1097/00007632-200208151-00010
   Rousseau MA, 2005, EUR SPINE J, V14, P55, DOI 10.1007/s00586-004-0703-7
   SATOMI K, 1992, SPINE, V17, P1329, DOI 10.1097/00007632-199211000-00012
   Sengupta DK, 2006, SPINE, V31, P985, DOI 10.1097/01.brs.0000215048.51237.3c
   Singh K, 2006, J SPINAL DISORD TECH, V19, P416, DOI 10.1097/00024720-200608000-00008
   SUMMERS BN, 1989, J BONE JOINT SURG BR, V71, P677, DOI 10.1302/0301-620X.71B4.2768321
   Thomsen K, 1997, SPINE, V22, P2813, DOI 10.1097/00007632-199712150-00004
   URIST MR, 1985, ANN BIOL CLIN-PARIS, V43, P755
   URIST MR, 1979, CLIN ORTHOP RELAT R, P275
   URIST MR, 1977, AM J PHYSIOL, V232, pC115, DOI 10.1152/ajpcell.1977.232.3.C115
   URIST MR, 1977, CLIN ORTHOP RELAT R, P251
   URIST MR, 1982, CLIN ORTHOP RELAT R, P219
   Vaccaro AR, 2004, SPINE, V29, P1885, DOI 10.1097/01.brs.0000137062.79201.98
   Vaccaro AR, 2003, EUR SPINE J, V12, P495, DOI 10.1007/s00586-003-0561-8
   Vaccaro AR, 2005, EUR SPINE J, V14, P623, DOI 10.1007/s00586-004-0845-7
   Villavicencio AT, 2005, J NEUROSURG-SPINE, V3, P436, DOI 10.3171/spi.2005.3.6.0436
NR 53
TC 21
Z9 22
U1 1
U2 5
PU LIPPINCOTT WILLIAMS & WILKINS
PI PHILADELPHIA
PA TWO COMMERCE SQ, 2001 MARKET ST, PHILADELPHIA, PA 19103 USA
SN 0362-2436
EI 1528-1159
J9 SPINE
JI SPINE
PD MAY 20
PY 2013
VL 38
IS 12
BP E738
EP E747
DI 10.1097/BRS.0b013e31828fd23c
PG 10
WC Clinical Neurology; Orthopedics
WE Science Citation Index Expanded (SCI-EXPANDED)
SC Neurosciences & Neurology; Orthopedics
GA 148QR
UT WOS:000319261800007
PM 23474598
DA 2022-11-02
ER

PT J
AU Coe, JD
   Kitchel, SH
   Meisel, HJ
   Wingo, CH
   Lee, SE
   Jahng, TA
AF Coe, Jeffrey D.
   Kitchel, Scott H.
   Meisel, Hans Joerg
   Wingo, Charles H.
   Lee, Soo Eon
   Jahng, Tae-Ahn
TI NFlex Dynamic Stabilization System: Two-Year Clinical Outcomes of
   Multi-Center Study
SO JOURNAL OF KOREAN NEUROSURGICAL SOCIETY
LA English
DT Article
DE Lumbar spine; Posterior dynamic stabilization; Spinal fusion; Non-fusion
   stabilization
ID LOW-BACK-PAIN; 3 SURGICAL TECHNIQUES; SPINE-STUDY-GROUP; LUMBAR-SPINE;
   SOFT STABILIZATION; ADJACENT SEGMENTS; FOLLOW-UP; FUSION; FIXATION;
   INSTRUMENTATION
AB Objective : Pedicle-based dynamic stabilization systems, in which semi-rigid rods or cords are used to restrict or control spinal segmental motion, aim to reduce or eliminate the drawbacks associated with rigid fusion. In this study, we analyzed the two-year clinical outcomes of patients treated with the NFlex (Synthes Spine, Inc.), a pedicle-based dynamic stabilization system.
   Methods : Five sites participated in a retrospective study of 72 consecutive patients who underwent NFlex stabilization. Of these 72 patients, 65 were available for 2-year follow-up. Patients were included based on the presence of degenerative disc disease (29 patients), degenerative spondylolisthesis (16 patients), lumbar stenosis (9 patients), adjacent segment degeneration (6 patients), and degenerative lumbar scoliosis (5 patients). The clinical outcome measures at each assessment were Visual Analogue Scale (VAS) to measure back pain, and Oswestry Disability Index (ODI) to measure functional status. Radiographic assessments included evidence of instrumentation failure or screw loosening.
   Results : Sixty-five patients (26 men and 39 women) with a mean age of 54.5 years were included. Mean follow-up was 25.6 months. The mean VAS score improved from 8.1 preoperatively to 3.8 postoperatively, representing a 53% improvement, and the ODI score from 44.5 to 21.8, representing a 51% improvement. Improvements in pain and disability scores were statistically significant. Three implant-related complications were observed.
   Conclusion : Posterior pedicle-based dynamic stabilization using the NFlex system seems effective in improving pain and functional scores, with sustained clinical improvement after two years. With appropriate patient selection, it may be considered an effective alternative to rigid fusion.
C1 [Lee, Soo Eon; Jahng, Tae-Ahn] Seoul Natl Univ, Coll Med, Dept Neurosurg, Seoul 110744, South Korea.
   [Coe, Jeffrey D.] Silicon Valley Spine Inst, Campbell, CA USA.
   [Kitchel, Scott H.] Orthoped Spine Associates, Eugene, OR USA.
   [Meisel, Hans Joerg] BG Clin Bergmannstrost, Halle, Germany.
   [Wingo, Charles H.] Tallahassee Orthoped Clin, Tallahassee, FL USA.
RP Jahng, TA (通讯作者)，Seoul Natl Univ, Coll Med, Dept Neurosurg, 101 Daehak Ro, Seoul 110744, South Korea.
EM taj@snu.ac.kr
OI Coe, Jeffrey/0000-0002-1123-6145
CR Acosta Frank L Jr, 2008, SAS J, V2, P69, DOI 10.1016/SASJ-2007-0121-NT
   Bastian L, 2001, EUR SPINE J, V10, P295, DOI 10.1007/s005860100278
   Bono CM, 2009, J SPINAL DISORD TECH, V22, P376, DOI 10.1097/BSD.0b013e31817c6489
   Boos N, 1997, Eur Spine J, V6, P2, DOI 10.1007/BF01676569
   Chou WY, 2002, ARCH ORTHOP TRAUM SU, V122, P39, DOI 10.1007/s004020100314
   Corey JW, 2008, MOTION PRESERVATION, P505
   Crawford NR, 2008, SPINE ARTHR SOC ANN
   Etebar S, 1999, J NEUROSURG, V90, P163, DOI 10.3171/spi.1999.90.2.0163
   Fritzell P, 2002, SPINE, V27, P1131, DOI 10.1097/00007632-200206010-00002
   Fritzell P, 2003, EUR SPINE J, V12, P178, DOI 10.1007/s00586-002-0493-8
   Galbusera F, 2011, MED ENG PHYS, V33, P490, DOI 10.1016/j.medengphy.2010.11.018
   Grob D, 2005, SPINE, V30, P324, DOI 10.1097/01.brs.0000152584.46266.25
   Guigui P, 2000, REV CHIR ORTHOP, V86, P546
   Highsmith Jason M, 2007, Neurosurg Focus, V22, pE11
   Hilibrand Alan S, 2004, Spine J, V4, p190S, DOI 10.1016/j.spinee.2004.07.007
   Khoueir Paul, 2007, Neurosurg Focus, V22, pE3
   Lee SE, 2008, J KOREAN NEUROSURG S, V43, P221, DOI 10.3340/jkns.2008.43.5.221
   LEHMANN TR, 1987, SPINE, V12, P97, DOI 10.1097/00007632-198703000-00004
   Markwalder TM, 2002, J NEUROSURG, V96, P139
   Mulholland RC, 2002, EUR SPINE J, V11, pS198, DOI 10.1007/s00586-002-0422-x
   Putzier M, 2005, SPINE, V30, pE109, DOI 10.1097/01.brs.0000154630.79887.ef
   Resnick DK, 2005, J NEUROSURG-SPINE, V2, P658, DOI 10.3171/spi.2005.2.6.0658
   Reyes-Sanchez A, 2010, EUR SPINE J, V19, P2164, DOI 10.1007/s00586-010-1417-7
   Schnake KJ, 2006, SPINE, V31, P442, DOI 10.1097/01.brs.0000200092.49001.6e
   Schwarzenbach O, 2005, ORTHOP CLIN N AM, V36, P363, DOI 10.1016/j.ocl.2005.03.001
   Sengupta DK, 2005, SPINE, V30, P1019, DOI 10.1097/01.brs.0000160986.39171.4d
   Stoffel M, 2010, ACTA NEUROCHIR, V152, P835, DOI 10.1007/s00701-009-0583-z
   Stoll TM, 2002, EUR SPINE J, V11, pS170, DOI 10.1007/s00586-002-0438-2
   Welch William C, 2007, Neurosurg Focus, V22, pE8
NR 29
TC 15
Z9 18
U1 0
U2 8
PU KOREAN NEUROSURGICAL SOC
PI SEOUL
PA #402 POSCO # OFFICE BUILDING 151 SUNHWA-DONG, JUNG-GU, SEOUL, 100-130,
   SOUTH KOREA
SN 2005-3711
J9 J KOREAN NEUROSURG S
JI J. Korean. Neurosurg. Soc.
PD JUN
PY 2012
VL 51
IS 6
BP 343
EP 349
DI 10.3340/jkns.2012.51.6.343
PG 7
WC Clinical Neurology; Surgery
WE Science Citation Index Expanded (SCI-EXPANDED)
SC Neurosciences & Neurology; Surgery
GA 987RT
UT WOS:000307435800005
PM 22949963
OA gold, Green Published
DA 2022-11-02
ER

PT J
AU Iwatsuki, K
   Yoshimine, T
   Aoki, M
AF Iwatsuki, Koichi
   Yoshimine, Toshiki
   Aoki, Masanori
TI Bilateral interlaminar fenestration and unroofing for the decompression
   of nerve roots by using a unilateral approach in lumbar canal stenosis
SO SURGICAL NEUROLOGY
LA English
DT Article
DE spinal canal stenosis; medial facetectomy; unilateral approach
ID SPINAL STENOSIS; DEGENERATIVE SPONDYLOLISTHESIS; FOLLOW-UP; PARASPINAL
   MUSCLES; LAMINECTOMY; INSTRUMENTATION; SURGERY; FUSION; ARTHRODESIS;
   OUTCOMES
AB Background: Conventional laminectomy is a simple procedure that provides adequate decompression in cases of lumbar spinal canal stenosis. However, with this surgical modality, important posterior osteo ligamentous elements necessary for spinal stability are lost; and it is often accompanied by damage to the facet joint. Bilateral interlaminar fenestration and unroofing of the intervertebral foramen to achieve decompression of the nerve roots by using a unilateral microsurgical approach in lumbar spinal canal stenosis are less invasive compared with conventional laminectomy.
   Methods: We carried out bilateral interlaminar fenestration and unroofing of the intervertebral foramen to decompress the stenosed nerve roots under a microscope by using a unilateral approach. In particular, we performed the decompression of the contralateral nerve root with this surgical method by using a Caspar retractor. Surgery was performed on 47 patients (18 women and 29 men; 29-85 years; median age, 62 years). All cases were with single-level lumbar spinal canal stenosis and bilateral radiculopathy.
   Results: The mean preoperative NCOS was 29.8 (range, 8-48). The mean NCOS after a postoperative period of 3 months was 79.9 (range, 32-100). After a postoperative period of 2 years, the mean NCOS increased to 83.2 (range, 32-100). The satisfaction measures indicated that the procedure was "very successful" in 45 cases, providing "almost complete relief"; "fairly successful" in one case, providing "a good deal of relief"; and "not very successful" in another case, affording 11 only a little relief."
   Conclusions: This unilateral, minimally invasive decompression provided satisfactory results. (C) 2007 Elsevier Inc. All rights reserved.
C1 Osaka Univ, Sch Med, Dept Neurosurg, Suita, Osaka 5650871, Japan.
RP Iwatsuki, K (通讯作者)，Osaka Univ, Sch Med, Dept Neurosurg, 2-2 Yamadaoka, Suita, Osaka 5650871, Japan.
EM kiwatsuki@nsurg.med.osaka-u.ac.jp
CR CAPUTY AJ, 1992, J NEUROSURG, V78, P1010
   CASPAR W, 1991, NEUROSURGERY, V28, P78, DOI 10.1227/00006123-199101000-00013
   GOEL VK, 1985, SPINE, V10, P516, DOI 10.1097/00007632-198507000-00005
   GROB D, 1995, J BONE JOINT SURG AM, V77A, P1036, DOI 10.2106/00004623-199507000-00009
   Heim SE, 1997, CLIN ORTHOP RELAT R, P97
   HERRON LD, 1989, SPINE, V14, P534, DOI 10.1097/00007632-198905000-00013
   HINDLE RJ, 1990, J BIOMED ENG, V12, P340, DOI 10.1016/0141-5425(90)90010-K
   Hsu K, 1993, LUMBAR FUSION STABIL, P54
   JOHNSSON KE, 1989, SPINE, V14, P591, DOI 10.1097/00007632-198906000-00008
   KANEDA K, 1986, CLIN ORTHOP RELAT R, P159
   Katz JN, 1997, SPINE, V22, P1123, DOI 10.1097/00007632-199705150-00012
   Katz JN, 1996, SPINE, V21, P92, DOI 10.1097/00007632-199601010-00022
   Knox B D, 1989, J Spinal Disord, V2, P223
   LEHMANN TR, 1987, SPINE, V12, P97, DOI 10.1097/00007632-198703000-00004
   Matsunaga S, 2000, J NEUROSURG, V93, P194, DOI 10.3171/spi.2000.93.2.0194
   MAYER TG, 1989, SPINE, V14, P33, DOI 10.1097/00007632-198901000-00006
   MCCULLOCH JA, 1991, ADULT SPINE PRINCIPL, P1821
   Prestar F J, 1982, Morphol Med, V2, P53
   SANDERSON PL, 1993, J BONE JOINT SURG BR, V75, P393, DOI 10.1302/0301-620X.75B3.8496206
   SEE DH, 1975, ARCH PHYS MED REHAB, V56, P80
   Sidhu KS, 1997, CLIN ORTHOP RELAT R, P39
   SIHVONEN T, 1993, SPINE, V18, P575, DOI 10.1097/00007632-199304000-00009
   Thome C, 2005, J NEUROSURG-SPINE, V3, P129, DOI 10.3171/spi.2005.3.2.0129
   TURNER JA, 1992, JAMA-J AM MED ASSOC, V268, P907, DOI 10.1001/jama.268.7.907
   Weiner BK, 1999, SPINE, V24, P2268, DOI 10.1097/00007632-199911010-00016
   YOUNG S, 1988, NEUROSURGERY, V23, P628, DOI 10.1227/00006123-198811000-00014
   ZDEBLICK TA, 1995, SPINE S, V20, P126
NR 27
TC 21
Z9 29
U1 0
U2 3
PU ELSEVIER SCIENCE INC
PI NEW YORK
PA 360 PARK AVE SOUTH, NEW YORK, NY 10010-1710 USA
SN 0090-3019
J9 SURG NEUROL
JI Surg. Neurol.
PD NOV
PY 2007
VL 68
IS 5
BP 487
EP 492
DI 10.1016/j.surneu.2006.12.044
PG 6
WC Clinical Neurology; Surgery
WE Science Citation Index Expanded (SCI-EXPANDED)
SC Neurosciences & Neurology; Surgery
GA 231QV
UT WOS:000250965000006
PM 17825382
DA 2022-11-02
ER

PT J
AU Kato, M
   Konishi, S
   Matsumura, A
   Hayashi, K
   Tamai, K
   Shintani, K
   Kazuki, K
   Nakamura, H
AF Kato, Minori
   Konishi, Sadahiko
   Matsumura, Akira
   Hayashi, Kazunori
   Tamai, Koji
   Shintani, Kosuke
   Kazuki, Kenichi
   Nakamura, Hiroaki
TI Clinical characteristics of intraspinal facet cysts following
   microsurgical bilateral decompression via a unilateral approach for
   treatment of degenerative lumbar disease
SO EUROPEAN SPINE JOURNAL
LA English
DT Article
DE Decompression microsurgery; Minimally invasive surgery; Lumbar spinal
   stenosis; Lumbar spine
ID SPINAL-CANAL STENOSIS; SYNOVIAL CYSTS; LIGAMENTUM-FLAVUM; PATHOGENESIS;
   PREVALENCE; LAMINOTOMY; SPONDYLOLISTHESIS; RADICULOPATHY; EXPERIENCE;
   MANAGEMENT
AB Primary intraspinal facet cysts in the lumbar spine are uncommon, but it is unclear whether cyst incidence increases following decompression surgery and if these cysts negatively impact clinical outcome. We examined the prevalence, clinical characteristics, and the risk factors associated with intraspinal facet cysts after microsurgical bilateral decompression via a unilateral approach (MBDU).
   We studied 230 patients treated using MBDU for lumbar degenerative disease (133 men and 97 women; mean age 70.3 years). Clinical status, as assessed by the Japanese Orthopedic Association (JOA) score and findings on X-ray and magnetic resonance images, was evaluated prior to surgery and at both 3 months and 1 year after surgery. The prevalence of intraspinal facet cysts was determined and preoperative risk factors were defined by comparing presurgical findings with clinical outcomes.
   Thirty-eight patients (16.5 %) developed intraspinal facet cysts within 1 year postoperatively, and 24 exhibited cysts within 3 months. In 10 patients, the cysts resolved spontaneously 1 year postoperatively. In total, 28 patients (12.2 %) had facet cysts 1 year postoperatively. The mean JOA score of patients with cysts 1 year postoperatively was significantly lower than that of patients without cysts. This poor clinical outcome resulted from low back pain that was not improved by conservative treatment. Most cases with spontaneous cyst disappearance were symptom-free 1 year later. The preoperative risk factors for postoperative intraspinal facet cyst formation were instability (OR 2.47, P = 0.26), scoliotic disc wedging (OR 2.23, P = 0.048), and sagittal imbalance (OR 2.22, P = 0.045).
   Postoperative intraspinal facet cyst formation is a common cause of poor clinical outcome in patients treated using MBDU.
C1 [Kato, Minori; Konishi, Sadahiko; Matsumura, Akira; Hayashi, Kazunori; Tamai, Koji; Shintani, Kosuke; Kazuki, Kenichi] Osaka City Gen Hosp, Dept Orthopaed Surg, Miyakojima Ku, Osaka, Japan.
   [Nakamura, Hiroaki] Osaka City Gen Hosp, Dept Orthopaed Surg, Grad Sch Med, Osaka, Japan.
RP Kato, M (通讯作者)，Osaka City Gen Hosp, Dept Orthopaed Surg, Miyakojima Ku, 2-13-22 Miyakojimahondori, Osaka, Japan.
EM minorikato@med.osaka-cu.ac.jp
OI Tamai, Koji/0000-0003-1467-2599
CR Banning CS, 2001, SPINE, V26, P969, DOI 10.1097/00007632-200104150-00024
   BJORKENGREN AG, 1987, AM J ROENTGENOL, V149, P105, DOI 10.2214/ajr.149.1.105
   Boviatsis EJ, 2008, EUR SPINE J, V17, P831, DOI 10.1007/s00586-007-0563-z
   BOXALL D, 1979, J BONE JOINT SURG AM, V61, P479, DOI 10.2106/00004623-197961040-00001
   Doyle AJ, 2004, SPINE, V29, P874, DOI 10.1097/00007632-200404150-00010
   HEMMINGHYTT S, 1982, RADIOLOGY, V145, P375, DOI 10.1148/radiology.145.2.7134440
   HIRABAYASHI K, 1981, SPINE, V6, P354, DOI 10.1097/00007632-198107000-00005
   Houten JK, 2003, J NEUROSURG, V99, P235, DOI 10.3171/spi.2003.99.2.0235
   Howling SJ, 1997, CLIN RADIOL, V52, P73, DOI 10.1016/S0009-9260(97)80313-3
   HSU KY, 1995, SPINE, V20, P80, DOI 10.1097/00007632-199501000-00015
   Ikuta K, 2009, J NEUROSURG-SPINE, V10, P617, DOI 10.3171/2009.2.SPINE08769
   KNOX AM, 1991, CLIN RADIOL, V44, P397, DOI 10.1016/S0009-9260(05)80658-0
   KURZ LT, 1985, J BONE JOINT SURG AM, V67A, P865, DOI 10.2106/00004623-198567060-00006
   Kusakabe T, 2006, J NEUROSURG-SPINE, V5, P398, DOI 10.3171/spi.2006.5.5.398
   Lyons MK, 2000, J NEUROSURG, V93, P53, DOI 10.3171/spi.2000.93.1.0053
   Matsumura A, 2010, J NEUROSURG-SPINE, V13, P758, DOI 10.3171/2010.5.SPINE091001
   MCCULLOCH JA, 1998, ESSENTIALS SPINAL MI
   Minami N, 2011, J SPINE RES, V2, P1241
   Parlier-Cuau C, 1999, RADIOLOGY, V210, P509, DOI 10.1148/radiology.210.2.r99fe60509
   POLETTI CE, 1995, NEUROSURGERY, V37, P343, DOI 10.1227/00006123-199508000-00025
   Prestar FJ, 1996, MINIM INVAS NEUROSUR, V39, P45, DOI 10.1055/s-2008-1052215
   SACHDEV VP, 1991, MT SINAI J MED, V58, P125
   Sasai K, 2008, J NEUROSURG-SPINE, V9, P554, DOI 10.3171/SPI.2008.8.08122
   Spetzger U, 1997, ACTA NEUROCHIR, V139, P392, DOI 10.1007/BF01808872
   Spetzger U, 1997, ACTA NEUROCHIR, V139, P397, DOI 10.1007/BF01808874
   Toyoda H, 2011, SPINE, V36, P410, DOI 10.1097/BRS.0b013e3181d25829
   Weiner BK, 1999, SPINE, V24, P2268, DOI 10.1097/00007632-199911010-00016
   Wilby MJ, 2009, SPINE, V34, P2518, DOI 10.1097/BRS.0b013e3181b22bd0
   Yone K, 1996, SPINE, V21, P242, DOI 10.1097/00007632-199601150-00016
NR 29
TC 6
Z9 10
U1 0
U2 14
PU SPRINGER
PI NEW YORK
PA 233 SPRING ST, NEW YORK, NY 10013 USA
SN 0940-6719
EI 1432-0932
J9 EUR SPINE J
JI Eur. Spine J.
PD AUG
PY 2013
VL 22
IS 8
BP 1750
EP 1757
DI 10.1007/s00586-013-2763-z
PG 8
WC Clinical Neurology; Orthopedics
WE Science Citation Index Expanded (SCI-EXPANDED)
SC Neurosciences & Neurology; Orthopedics
GA 195SC
UT WOS:000322722900016
PM 23543390
OA Green Published
DA 2022-11-02
ER

PT J
AU Lewandrowski, KU
   Nanson, C
   Calderon, R
AF Lewandrowski, Kai-Uwe
   Nanson, Christopher
   Calderon, Robert
TI Vertebral osteolysis after posterior interbody lumbar fusion with
   recombinant human bone morphogenetic protein 2: A report of five cases
SO SPINE JOURNAL
LA English
DT Article
DE bone morphogenetic protein; interbody fusion; bone resorption
ID SPINE
AB BACKGROUND: Recombinant human bone morphogenetic protein 2 (rh-BMP-2) is frequently used in an off-label fashion. Its application for posterior interbody fusion appears intuitive because its use obviates the need for iliac crest bone graft and shows higher fusion rates than with the use of local autologous bone graft. To date, there is no report of adverse outcomes with such use of rh-BMP-2.
   PURPOSE: To draw attention to this unusual complication of posterior interbody lumbar fusion and to review the relevant literature.
   STUDY DESIGN: Clinical report of five cases of vertebral osteolysis that developed postoperatively from lumbar transforaminal interbody fusion of the L5/S1 motion segment using cages and rh-BMP-2.
   METHODS: Sixty-eight patients underwent transforaminal lumbar interbody fusion for spondylolisthesis or degenerative disc disease with discogenic back pain. Five of these 68 patients developed vertebral osteolysis within 4 months from their surgery. Their clinical presentation and radiographic findings are presented in this case series.
   RESULTS: Each one of these five patients had uneventful surgery and postoperative recovery. Their back and leg pain improved in the immediate postoperative period. However, each patient reported worsening back pain with variable radicular pain as early as 4 weeks and as late as 3 months after the index procedure. Diagnostic workup revealed evidence of vertebral osteolysis typically involving the L5 vertebral body. In all five patients, osteolytic defects filled in spontaneously, and symptoms typically resolved within an additional 3 months of nonoperative care.
   CONCLUSIONS: Vertebral osteolysis can occur with the use of rh-BMP-2 in posterior lumbar interbody fusions. Violation of the end plate during decortication may be a contributing factor. Symptoms often resolve spontaneously. (C) 2007 Elsevier Inc. All rights reserved.
C1 [Lewandrowski, Kai-Uwe] Ctr Adv Spinal Surg, Tucson, AZ 85719 USA.
   [Nanson, Christopher; Calderon, Robert] Univ Arizona, Dept Orthopaed Surg, AHSC, Tucson, AZ 85724 USA.
RP Lewandrowski, KU (通讯作者)，Ctr Adv Spinal Surg, SW Orthopaed Surg Specialist, PLC, 3395 N Campbell Ave, Tucson, AZ 85719 USA.
EM lewandk@comcast.net
RI Lewandrowski, Kai-Uwe/AAI-7632-2020
OI Lewandrowski, Kai-Uwe/0000-0001-7842-2914
CR BMP 2 - Genetics Institute/Medtronic-Sofamor Danek/Integra, 2002, BIODRUGS, V16, P376
   Boden SD, 2002, SPINE, V27, P2662, DOI 10.1097/00007632-200212010-00005
   Chen D, 2004, GROWTH FACTORS, V22, P233, DOI 10.1080/08977190412331279890
   Granjeiro JM, 2005, BRAZ J MED BIOL RES, V38, P1463, DOI 10.1590/S0100-879X2005001000003
   Khan SN, 2004, EXPERT OPIN BIOL TH, V4, P741
   Mummaneni PV, 2004, J NEUROSURG-SPINE, V1, P19, DOI 10.3171/spi.2004.1.1.0019
   Riley EH, 1996, CLIN ORTHOP RELAT R, P39, DOI 10.1097/00003086-199603000-00006
   Sandhu H, 2004, ORTHOPEDICS, V27, P717
   Sandhu HS, 2001, EUR SPINE J, V10, pS122, DOI 10.1007/s005860100303
   SZPALSKI M, 2005, ACTA ORTHOP BELG, V71, P113
   Walker FA, 2002, GERMANO-SLAVICA, V13, P3
   Zlotolow D A, 2000, J Am Acad Orthop Surg, V8, P3
NR 12
TC 139
Z9 141
U1 0
U2 10
PU ELSEVIER SCIENCE INC
PI NEW YORK
PA 360 PARK AVE SOUTH, NEW YORK, NY 10010-1710 USA
SN 1529-9430
EI 1878-1632
J9 SPINE J
JI Spine Journal
PD SEP-OCT
PY 2007
VL 7
IS 5
BP 609
EP 614
DI 10.1016/j.spinee.2007.01.011
PG 6
WC Clinical Neurology; Orthopedics
WE Science Citation Index Expanded (SCI-EXPANDED)
SC Neurosciences & Neurology; Orthopedics
GA 240SH
UT WOS:000251607000018
PM 17526434
DA 2022-11-02
ER

PT J
AU Meyer, B
   Baranto, A
   Schils, F
   Collignon, F
   Zoega, B
   Tan, L
   LeHuec, JC
AF Meyer, Bernhard
   Baranto, Adad
   Schils, Frederic
   Collignon, Frederic
   Zoega, Bjorn
   Tan, Leong
   LeHuec, Jean-Charles
CA NICE Trial Study Grp
TI Percutaneous Interspinous Spacer vs Decompression in Patients with
   Neurogenic Claudication: An Alternative in Selected Patients?
SO NEUROSURGERY
LA English
DT Article
DE Interspinous device; Open decompression surgery; Lumbar spinal stenosis;
   Randomized controlled trial; Neurogenic intermittent claudication;
   Degenerative lumbar disease
ID LUMBAR SPINAL STENOSIS; X-STOP; INTERMITTENT CLAUDICATION; DEGENERATIVE
   SPONDYLOLISTHESIS; INVASIVE DECOMPRESSION; PROCESS DEVICE; MULTICENTER;
   TRIAL; SURGERY; SAFETY
AB BACKGROUND: Standalone interspinous process devices (IPDs) to treat degenerative lumbar spinal stenosis with neurogenic intermittent claudication (NIC) have shown ambiguous results in the literature.
   OBJECTIVE: To show that a minimally invasive percutaneous IPD is safe and noninferior to standalone decompressive surgery (SDS) for patients with degenerative lumbar spinal stenosis with NIC.
   METHODS: A multicenter, international, randomized, controlled trial (RCT) was conducted. One hundred sixty-three patients, enrolled at 19 sites, were randomized 1: 1 to treatment with IPD or SDS and were followed for 24 mo.
   RESULTS: There was significant improvement in Zurich Claudication Questionnaire physical function, as mean percentage change from baseline, for both the IPD and the SDS groups at 12 mo (primary endpoint) and 24 mo (-32.3 +/- 32.1, -37.5 +/- 22.8; and -37.9 +/- 21.7%, -35.2 +/- 22.8, both P <.001). IPD treatment was not significantly noninferior (margin: 10%) to SDS treatment at 12mo (P=. 172) but was significantly noninferior at 24mo (P =.005). Symptom severity, patient satisfaction, visual analog scale leg pain, and SF-36 improved in both groups over time. IPD showed lower mean surgical time andmean blood loss (24 +/- 11 min and 6 +/- 11 mL) compared to SDS (70 +/- 39 min and 189 +/- 148 mL, both P <.001). Reoperations at index level occurred in 18.2% of the patients in the IPD group and in 9.3% in the SDS group.
   CONCLUSION: Confirming 3 recent RCTs, we could show that IPD as well as open decompression achieve similar results in relieving symptoms of NIC in highly selected patients. However, despite some advantages in secondary outcomes, a higher reoperation rate for IPD is confirmed.
C1 [Meyer, Bernhard; Baranto, Adad] Tech Univ Munich, Klinikum Rechts Isar, Dept Neurosurg, Ismaninger Str 22, D-81675 Munich, Germany.
   [Baranto, Adad] Univ Gothenburg, Sahlgrenska Acad, Dept Orthoped, Sahlgrenska Univ Hosp, Gothenburg, Sweden.
   [Baranto, Adad] Univ Gothenburg, Sahlgrenska Acad, Inst Clin Sci, Gothenburg, Sweden.
   [Schils, Frederic] Clin St Joseph, Liege, Belgium.
   [Collignon, Frederic] Bruxelles Clin Parc Leopold, Ctr Neurochirurg, Brussels, Belgium.
   [Zoega, Bjorn] Landspitali Natl Univ Hosp Iceland, Reykjavik, Iceland.
   [Tan, Leong] Pacif Private Clin, Benowa, Australia.
   [LeHuec, Jean-Charles] Univ Bordeaux, CHU Pellegrin, Pole Chirurg, Serv Ortho Rachis 2, Bordeaux, France.
RP Meyer, B (通讯作者)，Tech Univ Munich, Klinikum Rechts Isar, Dept Neurosurg, Ismaninger Str 22, D-81675 Munich, Germany.
EM bernhard.meyer@tum.de
RI Meyer, Bernhard/AAH-3329-2019
OI Meyer, Bernhard/0000-0001-6486-7955
FU Medtronic Spinal and Biologics
FX This study was funded by Medtronic Spinal and Biologics. BM has been a
   consultant for Medtronic, Depuy/Synthes, Ulrich Medical, Spine Art,
   Relievant, and Brainlab for relevant financial activities outside the
   submitted work. BM and JCLH had full access to all data in the study and
   take responsibility for the integrity of the data and the accuracy of
   the data analysis.
CR Davis RJ, 2013, SPINE, V38, P1529, DOI 10.1097/BRS.0b013e31829a6d0a
   Kantelhardt SR, 2010, ACTA NEUROCHIR, V152, P1961, DOI 10.1007/s00701-010-0740-4
   Kuchta J, 2009, EUR SPINE J, V18, P823, DOI 10.1007/s00586-009-0967-z
   Lonne G., TREATMENT LUMBAR SPI
   Lonne G, 2015, SPINE, V40, P77, DOI 10.1097/BRS.0000000000000691
   Moojen WA, 2013, BMJ-BRIT MED J, V347, DOI 10.1136/bmj.f6415
   Radcliff K, 2013, SPINE, V38, P531, DOI 10.1097/BRS.0b013e31827c99f0
   Stromqvist BH, 2013, SPINE, V38, P1436, DOI 10.1097/BRS.0b013e31828ba413
   Stucki G, 1996, SPINE, V21, P796, DOI 10.1097/00007632-199604010-00004
   Thome C, 2005, J NEUROSURG-SPINE, V3, P129, DOI 10.3171/spi.2005.3.2.0129
   Van Meirhaeghe J, 2012, EUR SPINE J, V21, P2565, DOI 10.1007/s00586-012-2330-z
   Verhoof OJ, 2008, EUR SPINE J, V17, P188, DOI 10.1007/s00586-007-0492-x
   Weinstein JN, 2007, NEW ENGL J MED, V356, P2257, DOI 10.1056/NEJMoa070302
   Wilke HJ, 2008, EUR SPINE J, V17, P1049, DOI 10.1007/s00586-008-0657-2
   Zucherman JF, 2005, SPINE, V30, P1351, DOI 10.1097/01.brs.0000166618.42749.d1
NR 15
TC 17
Z9 17
U1 0
U2 5
PU OXFORD UNIV PRESS INC
PI CARY
PA JOURNALS DEPT, 2001 EVANS RD, CARY, NC 27513 USA
SN 0148-396X
EI 1524-4040
J9 NEUROSURGERY
JI Neurosurgery
PD MAY
PY 2018
VL 82
IS 5
BP 621
EP 629
DI 10.1093/neuros/nyx326
PG 9
WC Clinical Neurology; Surgery
WE Science Citation Index Expanded (SCI-EXPANDED)
SC Neurosciences & Neurology; Surgery
GA GO1FE
UT WOS:000439693800027
PM 28973638
OA hybrid, Green Published
DA 2022-11-02
ER

PT J
AU Voinier, SD
   Agnew, MJ
   Carmouche, JJ
AF Voinier, Steven D.
   Agnew, Michael J.
   Carmouche, Jonathan J.
TI Passive stiffness characteristics and neutral zone quality of the
   scoliotic lumbar torso in the principle anatomical planes of motion
SO CLINICAL BIOMECHANICS
LA English
DT Article
DE Scoliosis; Stiffness; Neutral zone
ID DISC DEGENERATION; MECHANICAL-BEHAVIOR; STABILIZING SYSTEM; SPINE; BACK;
   FLEXIBILITY; SEGMENT; INSTABILITY; FLEXION; RANGE
AB Background: The 1-10% prevalence rate of adult scoliosis frequently requires expensive therapy and surgical treatments and demands further research into the disease, especially with an aging population. Most studies examining the mechanics of scoliosis have focused on in vitro testing or computer simulations. This study quantitatively defined the passive stiffness properties of the in vivo scoliotic spine in three principle anatomical motions and identified differences relative to healthy controls.
   Methods: Adult scoliosis (n = 14) and control (n = 17) participants with no history of spondylolisthesis, spinal fracture, or spinal surgery participated in three different tests (torso lateral side bending, torso axial rotation, and torso flexion/extension) that isolated mobility to the in vivo lumbar spine. The spinal stiffnesses and spinal neutral zone width were calculated. These parameters were statistically compared between factor of population and within factor of direction.
   Findings: Torque-rotational displacement data were fit using a double sigmoid function, resulting an in excellent overall fit (Avg. R2 = 0.95). There was a significant interaction effect between populations when comparing axial twist neutral zone width vs. lateral bend neutral zone width and axial twist stiffness vs. lateral bend stiffness. The axial twist neutral zone width magnitude was significantly larger in scoliosis patients.
   Interpretation: The present study is the first investigation to quantify the whole trunk neutral zone of the scoliotic lumbar spine. Future research is needed to determine if lumbar spine mechanical characteristics can help explain progression of scoliosis and complement scoliosis classification systems.
C1 [Voinier, Steven D.] Virginia Polytech Inst & State Univ, Dept Mech Engn, Durham Hall,1145 Perry St, Blacksburg, VA 24061 USA.
   [Agnew, Michael J.] Virginia Polytech Inst & State Univ, Dept Ind Syst Engn, Durham Hall,1145 Perry St, Blacksburg, VA 24061 USA.
   [Carmouche, Jonathan J.] Carilion Clin, Dept Orthopaed Surg, 3 Riverside Circle, Roanoke, VA 24016 USA.
RP Voinier, SD (通讯作者)，Virginia Polytech Inst & State Univ, Dept Mech Engn, Durham Hall,1145 Perry St, Blacksburg, VA 24061 USA.; Voinier, SD (通讯作者)，130 Acad St, Newark, DE 19716 USA.
EM voinier3@vt.edu; mjagnew@vt.edu; jjcarmouche@carilionclinic.org
OI Voinier, Steven/0000-0003-0972-813X
FU Virginia Polytechnic Institute; State University Industrial Systems
   Engineering department
FX The authors acknowledge financial support from the Virginia Polytechnic
   Institute and State University Industrial Systems Engineering department
   for compensation of subjects for this study. The authors would like to
   thank Carilion Clinic for providing the cohort of scoliosis patients and
   the ability to collect data onsite at an office. The authors would like
   to thank Nora Fino for guidance on statistical analysis and Zakk
   Waltershied for preliminary review of the final manuscript.
CR Aebi M, 2005, EUR SPINE J, V14, P925, DOI 10.1007/s00586-005-1053-9
   Beach Tyson A C, 2005, Spine J, V5, P145, DOI 10.1016/j.spinee.2004.07.036
   Bennett BC, 2004, SPINE, V29, pE449, DOI 10.1097/01.brs.0000142005.21714.32
   Bisschop A, 2013, J BIOMECH, V46, P187, DOI 10.1016/j.jbiomech.2012.10.014
   Brown MD, 2002, SPINE, V27, P918, DOI 10.1097/00007632-200205010-00006
   Brown SHM, 2011, SPINE, V36, P1728, DOI [10.1097/BRS.0b013e318212b44b, 10.1097/BRS.0b013e3181d12ed7]
   Chen PQ, 1998, CLIN BIOMECH, V13, pS52, DOI 10.1016/S0268-0033(97)00075-2
   Cheung KMC, 1997, J BONE JOINT SURG AM, V79A, P1144, DOI 10.2106/00004623-199708000-00005
   De Carvalho DE, 2011, INT J IND ERGONOM, V41, P617, DOI 10.1016/j.ergon.2011.08.002
   Duance VC, 1998, SPINE, V23, P2545, DOI 10.1097/00007632-199812010-00009
   Fujiwara A, 2000, SPINE, V25, P3036, DOI 10.1097/00007632-200012010-00011
   FUNG YC, 1984, AM ZOOL, V24, P13, DOI 10.1093/icb/24.1.13
   Goertzen DJ, 2004, J BIOMECH, V37, P257, DOI 10.1016/S0021-9290(03)00307-5
   Gombatto SP, 2013, CLIN BIOMECH, V28, P255, DOI 10.1016/j.clinbiomech.2013.01.005
   Grivas T.B., 2010, SCOLIOSIS, DOI [10.1186/1748-7161-5-S1-O45, DOI 10.1186/1748-7161-5-S1-O45]
   GRUBB SA, 1992, SPINE, V17, P518, DOI 10.1097/00007632-199205000-00009
   Gruevski KM, 2019, ERGONOMICS, V62, P917, DOI 10.1080/00140139.2019.1596317
   Homminga J, 2013, SPINE, V38, pE1313, DOI 10.1097/BRS.0b013e3182a0d5fa
   Huijbregts P., 2004, ORTHOP DIV REV, P1
   Kim H, 2013, EUR SPINE J, V22, P1332, DOI 10.1007/s00586-013-2740-6
   Kobayashi T, 2006, SPINE, V31, P178, DOI 10.1097/01.brs.0000194777.87055.1b
   Kohno Shinsuke, 2011, J Orthop Surg (Hong Kong), V19, P141
   Lafage V, 2002, ST HEAL T, V88, P340
   Lafon Y, 2010, SPINE, V35, P186, DOI 10.1097/BRS.0b013e3181b664b1
   Legaspi O, 2007, J ORTHOP SPORT PHYS, V37, P169, DOI 10.2519/jospt.2007.2300
   Lupparelli S, 2002, Stud Health Technol Inform, V91, P81
   MCGILL S, 1994, SPINE, V19, P696, DOI 10.1097/00007632-199403001-00009
   Miller J.A.A., 1988, SPINE PHILA PA 1976, DOI [10.1097/00007632-198,802,000-00008, 10.1097/00007632-198.802.000-00008, DOI 10.1097/00007632-198.802.000-00008]
   MIMURA M, 1994, SPINE, V19, P1371, DOI 10.1097/00007632-199406000-00011
   OXLAND TR, 1992, SPINE, V17, P74, DOI 10.1097/00007632-199201000-00012
   PANJABI M, 1989, SPINE, V14, P194, DOI 10.1097/00007632-198902000-00008
   Panjabi MM, 2006, EUR SPINE J, V15, P668, DOI 10.1007/s00586-005-0925-3
   Panjabi MM, 2003, J ELECTROMYOGR KINES, V13, P371, DOI 10.1016/S1050-6411(03)00044-0
   PANJABI MM, 1992, J SPINAL DISORD, V5, P390, DOI 10.1097/00002517-199212000-00002
   PANJABI MM, 1992, J SPINAL DISORD, V5, P383, DOI 10.1097/00002517-199212000-00001
   Ploumis A, 2007, SPINE J, V7, P428, DOI 10.1016/j.spinee.2006.07.015
   Reutlinger Christoph, 2012, Eur Spine J, V21 Suppl 6, pS860
   Rohlmann A, 2006, J BIOMECH, V39, P2484, DOI 10.1016/j.jbiomech.2005.07.026
   Scannell JP, 2003, PHYS THER, V83, P907, DOI 10.1093/ptj/83.10.907
   Schwab FJ, 2002, SPINE, V27, P387, DOI 10.1097/00007632-200202150-00012
   Seo JY, 2011, J NEUROSURG-SPINE, V15, P558, DOI 10.3171/2011.6.SPINE10929
   Shafaq N, 2012, SPINE, V37, P1398, DOI 10.1097/BRS.0b013e31824c767e
   SHIRAZIADL A, 1994, J BIOMECH, V27, P289, DOI 10.1016/0021-9290(94)90005-1
   Shojaei I, 2016, ANN BIOMED ENG, V44, P2817, DOI 10.1007/s10439-016-1569-7
   Smit TH, 2011, BMC MUSCULOSKEL DIS, V12, DOI 10.1186/1471-2474-12-38
   Spenciner David, 2006, Spine J, V6, P248, DOI 10.1016/j.spinee.2005.08.020
   Thompson RE, 2003, CLIN BIOMECH, V18, P89, DOI 10.1016/S0268-0033(02)00180-8
   Vedantam R, 2000, SPINE, V25, P76, DOI 10.1097/00007632-200001010-00014
   VELDHUIZEN AG, 1987, SPINE, V12, P852, DOI 10.1097/00007632-198711000-00005
   Vismara L, 2010, J NEUROENG REHABIL, V7, DOI 10.1186/1743-0003-7-3
   Weiss HR, 2008, SCOLIOSIS SPINAL DIS, V3, DOI 10.1186/1748-7161-3-9
   Wilke H J, 1998, Eur Spine J, V7, P148, DOI 10.1007/s005860050045
   WILKE HJ, 1995, SPINE, V20, P192, DOI 10.1097/00007632-199501150-00011
   Zirbel SA, 2013, SPINE J, V13, P1134, DOI 10.1016/j.spinee.2013.02.010
NR 54
TC 4
Z9 4
U1 1
U2 1
PU ELSEVIER SCI LTD
PI OXFORD
PA THE BOULEVARD, LANGFORD LANE, KIDLINGTON, OXFORD OX5 1GB, OXON, ENGLAND
SN 0268-0033
EI 1879-1271
J9 CLIN BIOMECH
JI Clin. Biomech.
PD DEC
PY 2020
VL 80
AR 105162
DI 10.1016/j.clinbiomech.2020.105162
PG 8
WC Engineering, Biomedical; Orthopedics; Sport Sciences
WE Science Citation Index Expanded (SCI-EXPANDED)
SC Engineering; Orthopedics; Sport Sciences
GA PK3FZ
UT WOS:000602336700006
PM 32890942
DA 2022-11-02
ER

PT J
AU AlShazli, ABA
   Amer, AY
   Sultan, AM
   Barakat, AS
   Koptan, W
   ElMiligui, Y
   Shaker, H
AF AlShazli, Ahmed Bahaa Al Din
   Amer, Ashraf Yassin
   Sultan, Ahmed Maher
   Barakat, Ahmed Samir
   Koptan, Wael
   ElMiligui, Yasser
   Shaker, Hesham
TI Minimally Invasive Transforaminal Lumbar Interbody Fusion for the
   Surgical Management of Post-Discectomy Syndrome
SO ASIAN SPINE JOURNAL
LA English
DT Article
DE Post-diskectomy syndrome; Failed back surgery; Recurrent disc prolapse;
   Interbody fusion; Minimally Invasive surgery transforaminal lumbar
   interbody fusion
ID BACK SURGERY SYNDROME; PERCUTANEOUS PEDICLE SCREW; DISC HERNIATION;
   RADIOLOGICAL OUTCOMES; FOLLOW-UP; SPONDYLOLISTHESIS; INSTRUMENTATION;
   DISEASE; CAGES; TLIF
AB Study Design: This was a prospective case series of patients with post-discectomy syndrome with an average of 18 months of follow-up (level IV).
   Purpose: The efficacy of post-discectomy syndrome managed by minimally invasive surgery transforaminal lumbar interbody fusion (MIS-TLIF) was evaluated.
   Overview of Literature: H post-discectomy syndrome wherein conservative treatment had failed, the best surgical treatment modality still remains controversial,
   Methods; Patients were functionally assessed using the Visual Analog Scale (VAS) for low back pain (LBP) and leg pain (LP) and Oswestry Disability Index (ODI). Radiological fusion was confirmed with plain X-rays and when indicated with computed tomography scan at 12 months postoperatively. A total of 30 patients with 37 operated at lumbar levels with failed discectomy surgery who met our inclusion criteria were treated with MIS-TLIF.
   Results: The OD I of all patients showed significant improvement from a mean of 73.7B% preoperatively to 15.67% at 1 month and 14.13% at 12 months postoperatively. The preoperative LBP VAS score (mean, 4.37) showed a significant decrease (p<0.001) to 1.90 at 1 month and 1.10 at 12 months. Preoperative LP VAS score of limb pain averaged 7.53 and showed a significant (p<0.001) decrease to 3.47 at 1 month and 1.10 at 12 months. All patients attained radiological fusion at 12 months.
   Conclusions: MIS-TILF constitutes a valid and effective treatment option for patients with post-discectomy syndrome.
C1 [AlShazli, Ahmed Bahaa Al Din; Amer, Ashraf Yassin; Shaker, Hesham] Agouza Armed Forces Spine Surg Ctr, Giza, Egypt.
   [Sultan, Ahmed Maher; Barakat, Ahmed Samir; Koptan, Wael; ElMiligui, Yasser] Cairo Univ, Fac Med, Orthoped & Traumatol Dept, Cairo, Egypt.
RP Barakat, AS (通讯作者)，Cairo Univ Hosp, Orthoped Surg Dept, Kasr Alainy St, Cairo 11562, Egypt.
EM ahmedsamir222222@live.com
OI Samir Barakat, Ahmed/0000-0002-6778-2364
CR Archavlis E, 2013, EUR SPINE J, V22, P1731, DOI 10.1007/s00586-013-2732-6
   Berjano P, 2013, EUR SPINE J, V22, P2915, DOI 10.1007/s00586-013-3114-9
   Bettini N, 2009, EUR SPINE J, V18, pS143, DOI 10.1007/s00586-009-0979-8
   Chen ZM, 2009, INT ORTHOP, V33, P197, DOI 10.1007/s00264-008-0531-1
   EBELING U, 1989, J NEUROSURG, V70, P397, DOI 10.3171/jns.1989.70.3.0397
   El Shazly Ayman A, 2013, Asian J Neurosurg, V8, P139, DOI 10.4103/1793-5482.121685
   El-Kader HEBA, 2016, ASIAN SPINE J, V10, P52, DOI 10.4184/asj.2016.10.1.52
   Elmekaty M, 2018, ASIAN SPINE J, V12, P870, DOI 10.31616/asj.2018.12.5.870
   Erdem Mehmet Nuri, 2018, J Spine Surg, V4, P414, DOI 10.21037/jss.2018.04.02
   Gadjradj PS, 2016, NEUROSURG FOCUS, V40, DOI 10.3171/2015.10.FOCUS15484
   Ganesan S, 2018, ASIAN SPINE J, V12, P544, DOI 10.4184/asj.2018.12.3.544
   Ganty P, 2012, BRIT J PAIN, V6, P153, DOI 10.1177/2049463712470222
   HANSENALGENSTAEDT, 2017, EUR SPINE J S5, V26, pS56, DOI DOI 10.1007/S00586-017-5383-1
   Hlubek RJ, 2017, CURR REV MUSCULOSKE, V10, P517, DOI 10.1007/s12178-017-9450-3
   Inoue S, 2017, J PAIN RES, V10, P811, DOI 10.2147/JPR.S129295
   Lee KH, 2012, EUR SPINE J, V21, P2265, DOI 10.1007/s00586-012-2281-4
   Lequin MB, 2014, J NEUROSURG-SPINE, V20, P617, DOI 10.3171/2014.2.SPINE13548
   Li XH, 2016, J CLIN NEUROSCI, V33, P19, DOI 10.1016/j.jocn.2016.01.043
   Li ZH, 2015, J CLIN NEUROSCI, V22, P331, DOI 10.1016/j.jocn.2014.06.098
   MCAFEE PC, 2010, SPINE PHILA PA 197 S, V35, pS27
   Mobbs Ralph J, 2015, J Spine Surg, V1, P2, DOI 10.3978/j.issn.2414-469X.2015.10.05
   Niemeyer T, 2006, INT ORTHOP, V30, P163, DOI 10.1007/s00264-005-0039-x
   Niesche M, 2014, CLIN NEUROL NEUROSUR, V124, P25, DOI 10.1016/j.clineuro.2014.06.020
   NORTH RB, 1991, NEUROSURGERY, V28, P685, DOI 10.1227/00006123-199105000-00008
   O'Toole JE, 2009, J NEUROSURG-SPINE, V11, P471, DOI 10.3171/2009.5.SPINE08633
   Parker SL, 2012, J NEUROSURG-SPINE, V16, P471, DOI 10.3171/2012.1.SPINE11842
   Qu JT, 2015, EUR SPINE J, V24, P1058, DOI 10.1007/s00586-015-3890-5
   Ray CD, 1997, SPINE, V22, P681, DOI 10.1097/00007632-199703150-00021
   Resnick DK, 2005, J NEUROSURG-SPINE, V2, P673, DOI 10.3171/spi.2005.2.6.0673
   Sonmez E, 2013, TURK NEUROSURG, V23, P372, DOI 10.5137/1019-5149.JTN.7122-12.1
   Wu AM, 2018, ANN TRANSL MED, V6, DOI 10.21037/atm.2018.02.11
NR 31
TC 1
Z9 1
U1 0
U2 3
PU KOREAN SOC SPINE SURGERY
PI SEOUL
PA DEPT ORTHOPAEDIC SURGERY, YONSEI UNIV, COLL MEDICINE, SEOUL, 120-752,
   SOUTH KOREA
SN 1976-1902
EI 1976-7846
J9 ASIAN SPINE J
JI Asian Spine J.
PD APR
PY 2020
VL 14
IS 2
BP 148
EP 156
DI 10.31616/asj.2019.0136
PG 9
WC Orthopedics
WE Emerging Sources Citation Index (ESCI)
SC Orthopedics
GA KY7XC
UT WOS:000522785200003
PM 31694353
OA gold, Green Published
DA 2022-11-02
ER

PT J
AU Williams, BJ
   Sansur, CA
   Smith, JS
   Berven, SH
   Broadstone, PA
   Choma, TJ
   Goytan, MJ
   Noordeen, HH
   Knapp, DR
   Hart, RA
   Zeller, RD
   Donaldson, WF
   Polly, DW
   Perra, JH
   Boachie-Adjei, O
   Shaffrey, CI
AF Williams, Brian J.
   Sansur, Charles A.
   Smith, Justin S.
   Berven, Sigurd H.
   Broadstone, Paul A.
   Choma, Theodore J.
   Goytan, Michael J.
   Noordeen, Hilali H.
   Knapp, D. Raymond, Jr.
   Hart, Robert A.
   Zeller, Reinhard D.
   Donaldson, William F., III
   Polly, David W., Jr.
   Perra, Joseph H.
   Boachie-Adjei, Oheneba
   Shaffrey, Christopher I.
TI Incidence of Unintended Durotomy in Spine Surgery Based on 108 478 Cases
SO NEUROSURGERY
LA English
DT Article
DE Complications; Durotomy; Scoliosis; Spine surgery; Spondylolisthesis
ID LUMBAR INTERBODY FUSION; CEREBROSPINAL-FLUID LEAKAGE; CERVICAL-SPINE;
   DURAL TEARS; SUBARACHNOID DRAINAGE; RESEARCH-SOCIETY;
   MORTALITY-COMMITTEE; EPIDURAL ABSCESS; SCREW FIXATION; FOLLOW-UP
AB BACKGROUND: Unintended durotomy is a common complication of spinal surgery. However, the incidences reported in the literature vary widely and are based primarily on relatively small case numbers from a single surgeon or institution.
   OBJECTIVE: To provide spine surgeons with a reliable incidence of unintended durotomy in spinal surgery and to assess various factors that may influence the risk of durotomy.
   METHODS: We assessed 108 478 surgical cases prospectively submitted by members of the Scoliosis Research Society to a deidentified database from 2004 to 2007.
   RESULTS: Unintended durotomy occurred in 1.6% (1745 of 108 478) of all cases. The incidence of unintended durotomy ranged from 1.1% to 1.9% on the basis of pre-operative diagnosis, with the highest incidence among patients treated for kyphosis (1.9%) or spondylolisthesis (1.9%) and the lowest incidence among patients treated for scoliosis (1.1%). The most common indication for spine surgery was degenerative spinal disorder, and among these patients, there was a lower incidence of durotomy for cervical (1.0%) vs thoracic (2.2%; P = .01) or lumbar (2.1%, P < .001) cases. Scoliosis procedures were further characterized by etiology, with the highest incidence of durotomy in the degenerative subgroup (2.2% vs 1.1%; P < .001). Durotomy was more common in revision compared with primary surgery (2.2% vs 1.5%; P < .001) and was significantly more common among elderly (> 80 years of age) patients (2.2% vs 1.6%; P = .006). There was a significant association between unintended durotomy and development of a new neurological deficit (P < .001).
   CONCLUSION: Unintended durotomy occurred in at least 1.6% of spinal surgeries, even among experienced surgeons. Our data provide general benchmarks of durotomy rates and serve as a basis for ongoing efforts to improve safety of care.
C1 [Shaffrey, Christopher I.] Univ Virginia, Med Ctr, Dept Neurosurg, Charlottesville, VA 22908 USA.
   [Berven, Sigurd H.] Univ Calif San Francisco, Dept Orthoped Surg, San Francisco, CA 94143 USA.
   [Broadstone, Paul A.] Spine Surg Associates PC, Chattanooga, TN USA.
   [Choma, Theodore J.] Univ Missouri, Columbia, MO USA.
   [Goytan, Michael J.] Hlth Sci Ctr, Winnipeg, MB, Canada.
   [Noordeen, Hilali H.; Boachie-Adjei, Oheneba] Royal Natl Orthoped Hosp, London, England.
   [Knapp, D. Raymond, Jr.; Shaffrey, Christopher I.] Arnold Palmer Childrens Hosp, Orlando, FL USA.
   [Hart, Robert A.] Oregon Hlth & Sci Univ, Dept Orthopaed, Portland, OR 97201 USA.
   [Zeller, Reinhard D.] Hosp Sick Children, Div Orthoped Surg, Toronto, ON M5G 1X8, Canada.
   [Donaldson, William F., III] Univ Pittsburgh, Pittsburgh, PA USA.
   [Polly, David W., Jr.] Univ Minnesota, Dept Orthoped Surg & Neurosurg, Minneapolis, MN USA.
   [Perra, Joseph H.] Twin Cities Spine Ctr, Minneapolis, MN USA.
   Hosp Special Surg, New York, NY 10021 USA.
RP Shaffrey, CI (通讯作者)，Univ Virginia, Med Ctr, Dept Neurosurg, POB 800212, Charlottesville, VA 22908 USA.
EM cis8z@hscmail.mcc.virgina.edu
RI Donaldson, William/GQO-9241-2022; Zeller, Reinhard/AAZ-7583-2020; Polly,
   David Wayne/AAT-5202-2020
OI Zeller, Reinhard/0000-0002-9504-5521; Polly, David
   Wayne/0000-0001-7572-6584; Choma, Theodore/0000-0002-9194-8563
CR BERTALANFFY H, 1989, ACTA NEUROCHIR, V99, P41, DOI 10.1007/BF01407775
   Bosacco SJ, 2001, CLIN ORTHOP RELAT R, P238
   CAIN JE, 1988, SPINE, V13, P720, DOI 10.1097/00007632-198807000-00002
   Cammisa FP, 2000, SPINE, V25, P2663, DOI 10.1097/00007632-200010150-00019
   Carmouche JJ, 2004, SPINE, V29, pE542, DOI 10.1097/01.brs.0000146802.38753.38
   Coe JD, 2006, SPINE, V31, P345, DOI 10.1097/01.brs.0000197188.76369.13
   Couture Daniel, 2003, Neurosurg Focus, V15, pE6
   DAVNE SH, 1992, SPINE, V17, pS184, DOI 10.1097/00007632-199206001-00021
   deFreitas DJ, 2004, J SPINAL DISORD TECH, V17, P115, DOI 10.1097/00024720-200404000-00007
   DEYO RA, 1992, J BONE JOINT SURG AM, V74A, P536, DOI 10.2106/00004623-199274040-00009
   Eichholz Kurt M, 2003, Neurosurg Focus, V15, pE1
   EISMONT FJ, 1981, J BONE JOINT SURG AM, V63, P1132, DOI 10.2106/00004623-198163070-00010
   Epstein NE, 2007, J SPINAL DISORD TECH, V20, P380, DOI 10.1097/BSD.0b013e31802dabd2
   Fink LH, 1996, SURG NEUROL, V45, P590, DOI 10.1016/0090-3019(95)00477-7
   Fountas KN, 2007, SPINE, V32, P2310, DOI 10.1097/BRS.0b013e318154c57e
   GRAHAM JJ, 1989, SPINE, V14, P1046, DOI 10.1097/00007632-198910000-00003
   Guo HB, 2008, CHIN J TRAUMATOL, V11, P315, DOI 10.1016/S1008-1275(08)60064-4
   Harms J G, 1998, Oper Orthop Traumatol, V10, P90, DOI 10.1007/s00064-006-0112-7
   Hodges SD, 1999, SPINE, V24, P2062, DOI 10.1097/00007632-199910010-00017
   Humphreys SC, 2001, SPINE, V26, P567
   JONES AAM, 1989, SPINE, V14, P443, DOI 10.1097/00007632-198904000-00021
   Khan MH, 2006, SPINE, V31, pE105, DOI 10.1097/01.brs.0000200163.71909.1f
   KITCHEL SH, 1989, J BONE JOINT SURG AM, V71A, P984, DOI 10.2106/00004623-198971070-00004
   KOO J, 1989, AM J MED, V86, P103, DOI 10.1016/0002-9343(89)90238-6
   LEE KS, 1992, NEUROSURGERY, V30, P111, DOI 10.1227/00006123-199201000-00020
   LEVY ML, 1993, J NEUROSURG, V79, P929, DOI 10.3171/jns.1993.79.6.0929
   LEVY ML, 1994, J NEUROSURG, V81, P160
   Lu CH, 2002, CAN J ANAESTH, V49, P100, DOI 10.1007/BF03020428
   MAYFIELD FH, 1975, J NEUROSURG, V43, P639, DOI 10.3171/jns.1975.43.5.0639
   MCCALLUM J, 1975, J NEUROSURG, V42, P434, DOI 10.3171/jns.1975.42.4.0434
   McCormack B, 2012, SPINE SURG TECHNIQUE, P1465, DOI [10.1016/b978-0-443-06616-0.50161-9, DOI 10.1016/B978-0-443-06616-0.50161-9]
   MIKAWA Y, 1994, SPINE, V19, P1169, DOI 10.1097/00007632-199405001-00015
   NASH CL, 1971, CLIN ORTHOP RELAT R, P167, DOI 10.1097/00003086-197103000-00023
   O'Connor D, 1998, SPINE, V23, P1501, DOI 10.1097/00007632-199807010-00014
   OPPEL F, 1977, ADV NEUROSURG, V4, P36
   Rodriguez-Olaverri JC, 2008, SPINE, V33, P1977, DOI 10.1097/BRS.0b013e31817ecc01
   Rosenberg WS, 2001, NEUROSURGERY, V48, P569, DOI 10.1097/00006123-200103000-00022
   Saxler G, 2005, SPINE, V30, P2298, DOI 10.1097/01.brs.0000182131.44670.f7
   SCHUMACHER HW, 1988, SURG NEUROL, V29, P77, DOI 10.1016/0090-3019(88)90127-9
   SHAFFREY CI, 1990, NEUROSURGERY, V26, P207, DOI 10.1227/00006123-199002000-00004
   Stambough JL, 2000, J SPINAL DISORD, V13, P39, DOI 10.1097/00002517-200002000-00008
   Stevens WR, 1997, SPINE, V22, P1319, DOI 10.1097/00007632-199706150-00008
   STOLKE D, 1989, SPINE, V14, P56, DOI 10.1097/00007632-198901000-00011
   Tafazal SI, 2005, EUR SPINE J, V14, P287, DOI 10.1007/s00586-004-0821-2
   Than KD, 2008, MINIM INVAS NEUROSUR, V51, P263, DOI 10.1055/s-0028-1082313
   VERNER EF, 1985, MED CLIN N AM, V69, P375
   WAISMAN M, 1991, SPINE, V16, P52, DOI 10.1097/00007632-199101000-00010
   Wang JC, 1998, J BONE JOINT SURG AM, V80A, P1728, DOI 10.2106/00004623-199812000-00002
   Wang MC, 2007, SPINE, V32, P342, DOI 10.1097/01.brs.0000254120.25411.ae
   Watts C, 1996, SURG NEUROL, V45, P302, DOI 10.1016/0090-3019(95)00356-8
   WEST JL, 1991, SPINE, V16, P576, DOI 10.1097/00007632-199105000-00016
   Wiese Matthias, 2004, Spine J, V4, P550, DOI 10.1016/j.spinee.2004.02.007
   Yan DL, 2008, EUR SPINE J, V17, P1311, DOI 10.1007/s00586-008-0739-1
   Yorimitsu E, 2001, SPINE, V26, P652, DOI 10.1097/00007632-200103150-00019
   Zimmerman RM, 2007, J BONE JOINT SURG AM, V89A, P2275, DOI 10.2106/JBJS.F.01550
NR 55
TC 69
Z9 76
U1 0
U2 12
PU OXFORD UNIV PRESS INC
PI CARY
PA JOURNALS DEPT, 2001 EVANS RD, CARY, NC 27513 USA
SN 0148-396X
EI 1524-4040
J9 NEUROSURGERY
JI Neurosurgery
PD JAN
PY 2011
VL 68
IS 1
BP 117
EP 123
DI 10.1227/NEU.0b013e3181fcf14e
PG 7
WC Clinical Neurology; Surgery
WE Science Citation Index Expanded (SCI-EXPANDED)
SC Neurosciences & Neurology; Surgery
GA 694IE
UT WOS:000285288200041
PM 21150757
DA 2022-11-02
ER

PT J
AU Inose, H
   Yamada, T
   Mulati, M
   Hirai, T
   Ushio, S
   Yoshii, T
   Kato, T
   Kawabata, S
   Okawa, A
AF Inose, Hiroyuki
   Yamada, Tsuyoshi
   Mulati, Mieradili
   Hirai, Takashi
   Ushio, Shuta
   Yoshii, Toshitaka
   Kato, Tsuyoshi
   Kawabata, Shigenori
   Okawa, Atsushi
TI Bone Turnover Markers as a New Predicting Factor for Nonunion After
   Spinal Fusion Surgery
SO SPINE
LA English
DT Article
DE bone remodeling; bone turnover; bone turnover marker; bony union; fusion
   failure; nonunion; posterolateral lumbar fusion; pseudarthrosis; spinal
   fusion surgery; transforaminal lumbar interbody fusion
ID LUMBAR INTERBODY FUSION; POSTMENOPAUSAL OSTEOPOROSIS; POSTEROLATERAL
   FUSION; SPONDYLOLISTHESIS; DISORDERS; OUTCOMES; WOMEN
AB Study Design. Retrospective observational study.
   Objective. We investigated whether bone turnover markers could be a useful indicator for prediction of nonunion.
   Summary of Background Data. Nonunion is a major complication of lumbar spinal fusion surgery. The involvement of bone turnover in the process of bony union in spinal fusion surgery is, however, poorly understood.
   Methods. Of the 74 patients analyzed, 13 were diagnosed with nonunion. We evaluated the significance of the following risk factors: age, sex, number of fused segments, serum levels of total alkaline phosphatase, procollagen type 1 amino-terminal propeptide (P1NP), tartrate-resistant acid phosphatase 5b (TRACP-5b), and albumin, and history of diabetes mellitus, cigarette smoking, or alcohol use. We also defined the bone turnover ratio (BTR) as a value that equals serum TRACP-5b concentration divided by serum P1NP concentration to evaluate patients' individual bone turnover balance and investigated the significance of BTR as a risk factor.
   Results. Univariate analysis showed that older age, malnutrition, and lower P1NP are risk factors for nonunion. Stepwise logistic regression analysis revealed that in the presence of lower P1NP, higher TRACP-5b becomes a risk factor. Furthermore, we identified BTR as the most significant risk factor for nonunion. The optimum cut-off value of BTR by receiver-operating characteristic curve was 11.74.
   Conclusion. These findings show a relation between bone turnover and nonunion after spinal fusion surgery. The measure-ment of bone turnover markers could potentially be used to predict nonunion after spinal fusion surgery.
C1 [Inose, Hiroyuki; Yamada, Tsuyoshi; Mulati, Mieradili; Hirai, Takashi; Ushio, Shuta; Yoshii, Toshitaka; Kato, Tsuyoshi; Kawabata, Shigenori; Okawa, Atsushi] Tokyo Med & Dent Univ, Grad Sch, Dept Orthopaed Surg, Bunkyo Ku, 1-5-45 Yushima, Tokyo 1138519, Japan.
RP Inose, H (通讯作者)，Tokyo Med & Dent Univ, Grad Sch, Dept Orthopaed Surg, Bunkyo Ku, 1-5-45 Yushima, Tokyo 1138519, Japan.
EM inose.orth@tmd.ac.jp
OI /0000-0001-5422-7655; INOSE, HIROYUKI/0000-0003-4195-2545
CR Albee FH, 2007, CLIN ORTHOP RELAT R, P14, DOI 10.1097/BLO.0b013e3180686a0f
   Bieglmayer C, 2009, EUR J CLIN INVEST, V39, P230, DOI 10.1111/j.1365-2362.2009.02087.x
   Bydon M, 2014, SPINE, V39, P1765, DOI 10.1097/BRS.0000000000000527
   Chun DS, 2015, NEUROSURG FOCUS, V39, DOI 10.3171/2015.7.FOCUS15292
   Feng X, 2011, ANNU REV PATHOL-MECH, V6, P121, DOI 10.1146/annurev-pathol-011110-130203
   Fischgrund JS, 1997, SPINE, V22, P2807, DOI 10.1097/00007632-199712150-00003
   Garrison KR, 2007, HEALTH TECHNOL ASSES, V11, P1
   Goldberg V M, 1993, Semin Arthroplasty, V4, P58
   Hoy K, 2013, EUR SPINE J, V22, P2022, DOI 10.1007/s00586-013-2760-2
   Karsenty G, 2009, ANNU REV CELL DEV BI, V25, P629, DOI 10.1146/annurev.cellbio.042308.113308
   Krege JH, 2014, OSTEOPOROSIS INT, V25, P2159, DOI 10.1007/s00198-014-2646-0
   Lee CS, 2011, CLIN ORTHOP SURG, V3, P39, DOI 10.4055/cios.2011.3.1.39
   Makino T, 2014, J ORTHOP SCI, V19, P707, DOI 10.1007/s00776-014-0591-6
   Nenonen A, 2005, J BONE MINER RES, V20, P1804, DOI 10.1359/JBMR.050403
   Ohtori S, 2012, SPINE, V37, pE1464, DOI 10.1097/BRS.0b013e31826ca2a8
   Ondra Stephen L, 2003, Neurosurg Focus, V15, pE9
   Seibel Markus J, 2005, Clin Biochem Rev, V26, P97
   Szulc P, 2008, OSTEOPOROSIS INT, V19, P1683, DOI 10.1007/s00198-008-0660-9
   Tsujimoto M, 2011, BONE, V48, P798, DOI 10.1016/j.bone.2010.12.006
   Tsutsumimoto T, 2008, EUR SPINE J, V17, P1107, DOI 10.1007/s00586-008-0695-9
   Wheater G, 2013, J TRANSL MED, V11, DOI 10.1186/1479-5876-11-201
   Williams AL, 2005, AM J NEURORADIOL, V26, P2057
   Yamada T, 2012, SPINE, V37, pE174, DOI 10.1097/BRS.0b013e3182269d64
   Zipfel Gregory J, 2003, Neurosurg Focus, V14, pe8
NR 24
TC 17
Z9 18
U1 0
U2 1
PU LIPPINCOTT WILLIAMS & WILKINS
PI PHILADELPHIA
PA TWO COMMERCE SQ, 2001 MARKET ST, PHILADELPHIA, PA 19103 USA
SN 0362-2436
EI 1528-1159
J9 SPINE
JI SPINE
PD JAN 1
PY 2018
VL 43
IS 1
BP E29
EP E34
DI 10.1097/BRS.0000000000001995
PG 6
WC Clinical Neurology; Orthopedics
WE Science Citation Index Expanded (SCI-EXPANDED)
SC Neurosciences & Neurology; Orthopedics
GA GB0NI
UT WOS:000428742900005
PM 27879570
DA 2022-11-02
ER

PT J
AU Zhu, WG
   Kong, C
   Zhang, ST
   Wang, P
   Sun, XY
   Lu, SB
AF Zhu, Weiguo
   Kong, Chao
   Zhang, Sitao
   Wang, Peng
   Sun, Xiangyao
   Lu, Shibao
TI The radiographic characteristics and developmental mechanism of the
   lumbar degenerative retrolisthesis under a high-grade PI
SO JOURNAL OF ORTHOPAEDIC SCIENCE
LA English
DT Article
AB Background: When talking about backward displacement of the vertebra, it generally refers to the retrolisthesis under low pelvic incidence (PI). It is worth to mention that lumbar retrolisthesis could also occur under a high-grade PI. Little knowledge was known about the radiographic characteristics and developmental mechanism of the retrolisthesis under high PI. This study was designed to describe the radiographic features and to explore the developmental mechanism of this type of backward vertebral displacement.
   Methods: A total of 887 consecutive subjects from our database were retrospectively reviewed. Degenerative lumbar retrolisthesis was found in 78 patients, including 54 patients with a relative low-grade PI (Group L) and 24 patients with a relative high-grade PI (Group H). 60 subjects without lumbar spondylolisthesis were randomly selected as the control group. Clinical and radiologic data were collected and compared between different groups.
   Results: 91.4% of patients in Group H had the type 4 sagittal construction in terms of Roussouly classification, while 92.6% of patients in Group L had the type 1 sagittal construction. The distribution of retrolisthesis was found about two vertebrae higher with larger backward slope in Group H than Group L. Compared with the control, patients with retrolisthesis under high PI had significantly greater thoracolumbar kyphosis (TLK), PI, sacral slope, sagittal vertical axis, T1 pelvic angle and severer disc degeneration and facet arthritis. Logistic regression analysis showed TLK was the independent factor predicting the development of retrolisthesis under a high-grade PI.
   Conclusions: Retrolisthesis under a high-grade PI and type 4 sagittal construction had higher location and larger backward slope than retrolisthesis under a low-grade PI. Retrolisthesis under high PI might be primarily associated with the increased backward sliding forces at the hypertilted vertebra in large TLK segment and lumbar instability caused by disc degeneration and facet arthritis. (C) 2020 The Japanese Orthopaedic Association. Published by Elsevier B.V. All rights reserved.
C1 [Zhu, Weiguo; Kong, Chao; Zhang, Sitao; Wang, Peng; Sun, Xiangyao; Lu, Shibao] Capital Med Univ, Dept Orthopaed Surg, Xuanwu Hosp, Changchun Rd 45, Beijing 100053, Peoples R China.
   [Zhu, Weiguo; Kong, Chao; Zhang, Sitao; Wang, Peng; Sun, Xiangyao; Lu, Shibao] Natl Clin Res Ctr Geriatr Dis, Beijing, Peoples R China.
RP Lu, SB (通讯作者)，Capital Med Univ, Dept Orthopaed Surg, Xuanwu Hosp, Changchun Rd 45, Beijing 100053, Peoples R China.
EM spinelu@163.com
OI Lu, Shibao/0000-0001-7052-7041
FU National Natural Science Foundation of China [81672201]
FX This work was supported by National Natural Science Foundation of China
   (Grant No. 81672201).
CR Barrey C., 2011, EUR SPINE J, V20, P1, DOI 10.1007/s00586-011-1930-3
   Berlemann U, 1999, Acta Orthop Belg, V65, P472
   Fairbank JCT, 2000, SPINE, V25, P2940, DOI 10.1097/00007632-200011150-00017
   Funao H, 2012, EUR SPINE J, V21, P2181, DOI 10.1007/s00586-012-2374-0
   Harroud A, 2013, EUR SPINE J, V22, P849, DOI 10.1007/s00586-012-2591-6
   Hu SS, 2008, J BONE JOINT SURG AM, V90A, P656
   Iguchi T, 2002, J SPINAL DISORD TECH, V15, P93, DOI 10.1097/00024720-200204000-00001
   Jeon CH, 2013, BONE JOINT J, V95B, P1244, DOI 10.1302/0301-620X.95B9.31237
   Jeon I, 2015, J KOREAN NEUROSURG S, V57, P178, DOI 10.3340/jkns.2015.57.3.178
   Lafage V, 2008, SPINE, V33, P1572, DOI 10.1097/BRS.0b013e31817886a2
   Legaye J, 1998, Eur Spine J, V7, P99, DOI 10.1007/s005860050038
   Lim JK, 2013, J KOREAN NEUROSURG S, V53, P96, DOI 10.3340/jkns.2013.53.2.96
   Mehta JS, 2012, EUR SPINE J, V21, P2128, DOI 10.1007/s00586-012-2239-6
   Pfirrmann CWA, 2001, SPINE, V26, P1873, DOI 10.1097/00007632-200109010-00011
   Protopsaltis T, 2014, J BONE JOINT SURG AM, V96A, P1631, DOI 10.2106/JBJS.M.01459
   ROTHMAN SLG, 1985, COMPUT RADIOL, V9, P223, DOI 10.1016/0730-4862(85)90079-4
   Roussouly P., 2011, EUR SPINE J, V20, P609, DOI 10.1007/s00586-011-1928-x
   Roussouly P, 2010, EUR SPINE J, V19, P1824, DOI 10.1007/s00586-010-1476-9
   Sengupta DK, 2005, SPINE, V30, pS71, DOI 10.1097/01.brs.0000155579.88537.8e
   Shen M, 2007, SPINE J, V7, P406, DOI 10.1016/j.spinee.2006.08.011
   Vedantam R, 1998, SPINE, V23, P211, DOI 10.1097/00007632-199801150-00012
   Zhu F, 2017, CLIN SPINE SURG, V30, pE677, DOI 10.1097/BSD.0000000000000198
NR 22
TC 1
Z9 2
U1 1
U2 5
PU ELSEVIER
PI AMSTERDAM
PA RADARWEG 29, 1043 NX AMSTERDAM, NETHERLANDS
SN 0949-2658
EI 1436-2023
J9 J ORTHOP SCI
JI J. Orthop. Sci.
PD JAN
PY 2021
VL 26
IS 1
BP 103
EP 109
DI 10.1016/j.jos.2020.02.012
EA FEB 2021
PG 7
WC Orthopedics
WE Science Citation Index Expanded (SCI-EXPANDED)
SC Orthopedics
GA QK3FK
UT WOS:000620266200008
PM 32205019
DA 2022-11-02
ER

PT J
AU Hrabalek, L
   Adamus, M
AF Hrabalek, L.
   Adamus, M.
TI Treatment of Juxtafacet Cyst of the Lumbar Spine by Dynamic Interspinous
   Stabilization - a Case Report
SO CESKA A SLOVENSKA NEUROLOGIE A NEUROCHIRURGIE
LA Czech
DT Article
DE lumbar spine; juxtafacet cyst; lumbar dynamic stabilization
ID SYNOVIAL CYSTS; SURGICAL-TREATMENT; DIAGNOSIS; PATHOGENESIS; EXPERIENCE;
   MANAGEMENT
AB Juxtafacet cysts of the lumbar spine cause low back pain and radicular leg pain in 1-10% of cases. Spinal instability appears to be the main causative factor in the etiopathogenesis of synovial cysts. None of the literature to date mentions referral to dynamic stabilization for treatment without surgical cyst excision. In this case report, we describe dynamic interspinous implantation for treatment of juxtafacet cyst for the first time. The aim of this report is to introduce interspinous implant insertion, quite a novel approach to surgical treatment that shifts treatment emphasis to achievement of spine stability through a percutaneous, minimally invasive technique. The patient, a 56-year-old male, presented with low back pain and right L5 nerve-root pain. MRI revealed degenerative spondylolisthesis (2-3 mm) and stenosis at segment L3/4 and a right L4/5 juxtafacet cyst. Six months later, the cyst had increased in size to 7x5x13 mm and despite intensive conservative treatment, the patient's symptoms became worse. We performed percutaneous, minimally invasive insertion of In-Space (Synthes, USA) interspinous implants from a lateral approach to the L3/4 and L4/5 level. Postoperatively and at 10-month follow-up, the patient reported complete resolution of radicular symptoms without complications. MRI of the lumbar spine nine months after surgery revealed complete resorption of the juxtafacet cyst. Obvious surgical removal of facet cysts makes possible direct decompression of the nerve root, but the cause of development of the cyst (facet degeneration and instability) remains without treatment. Interspinous implant is intended to stop the segmental extension and protect the posterior elements (mainly) by reducing stress on the facet joints. This is the mechanism that allows resorption of the juxtafacet cyst and relief of symptoms. The percutaneous, minimally invasive insertion of an In-Space interspinous implant is a considerate and safe method of dynamic stabilization, very well tolerated by the patient.
C1 [Hrabalek, L.] LF UP FN Olomouc, Neurochirurg Klin, Olomouc 77520, Czech Republic.
   [Adamus, M.] LF UP FN Olomouc, Klin Anesteziol Resuscitace, Olomouc 77520, Czech Republic.
RP Hrabalek, L (通讯作者)，LF UP FN Olomouc, Neurochirurg Klin, IP Pavlova 6, Olomouc 77520, Czech Republic.
EM lumir.hrabalek@seznam.cz
RI Hrabalek, Lumir/ABC-2949-2020
OI Hrabalek, Lumir/0000-0002-9120-5284
CR Boviatsis EJ, 2008, EUR SPINE J, V17, P831, DOI 10.1007/s00586-007-0563-z
   Christophis P, 2007, EUR SPINE J, V16, P1499, DOI 10.1007/s00586-006-0287-5
   Howington JU, 1999, J NEUROSURG, V91, P193, DOI 10.3171/spi.1999.91.2.0193
   Hrabalek L, 2009, CESK SLOV NEUROL N, V72, P337
   Khan AM, 2006, EUR SPINE J, V15, P1176, DOI 10.1007/s00586-005-0009-4
   Lyons MK, 2000, J NEUROSURG, V93, P53, DOI 10.3171/spi.2000.93.1.0053
   MERCADER J, 1985, NEURORADIOLOGY, V27, P346, DOI 10.1007/BF00339570
   Metellus P, 2006, ACTA NEUROCHIR, V148, P47, DOI 10.1007/s00701-005-0650-z
   Shah Rinoo V, 2003, Spine J, V3, P479, DOI 10.1016/S1529-9430(03)00148-7
   Vanek P, 2009, CESK SLOV NEUROL N, V72, P61
   Wilby MJ, 2009, SPINE, V34, P2518, DOI 10.1097/BRS.0b013e3181b22bd0
NR 11
TC 2
Z9 2
U1 0
U2 0
PU CZECH MEDICAL SOC
PI PRAGUE 2
PA SOKOLSKA 31, PRAGUE 2 120 26, CZECH REPUBLIC
SN 1210-7859
J9 CESK SLOV NEUROL N
JI Cesk. Slov. Neurol. Neurochir.
PY 2010
VL 73
IS 4
BP 423
EP 426
PG 4
WC Neurosciences; Surgery
WE Science Citation Index Expanded (SCI-EXPANDED)
SC Neurosciences & Neurology; Surgery
GA 648IK
UT WOS:000281685800010
DA 2022-11-02
ER

PT J
AU Soegaard, R
   Buernger, CE
   Christiansen, T
   Christensen, FB
AF Soegaard, Rikke
   Buernger, Cody E.
   Christiansen, Terkel
   Christensen, Finn B.
TI Determinants of cost-effectiveness in lumbar spinal fusion using the net
   benefit framework: A 2-year follow-up study among 695 patients
SO EUROPEAN SPINE JOURNAL
LA English
DT Article
DE Lumbar spinal fusion; Chronic low back pain; Economics; Net benefit;
   Determinants
ID LOW-BACK-PAIN; INTENSIVE REHABILITATION; SURGICAL STABILIZATION;
   CONTROLLED-TRIAL; QUESTIONNAIRE; SURGERY; PREDICTORS; PROGRAM
AB Up to one third of patients undergoing lumbar spinal fusion show no improvement after the procedure and thus, despite evidence from RCTs, there might be a rationale for observational studies clarifying indications. Similarly, selection of the right patients for the right procedure could have significant impact on cost-effectiveness, which in some countries, in turn, affects whether procedures are to be available through the National Health Service. The aim of this study was to investigate determinants of cost-effectiveness in lumbar spinal fusion. An observational cohort study with 2-year follow-up was conducted: 695 patients who underwent lumbar spinal fusion from 1996 to 2002 were included and followed for 2 years. Patients had a localized segmental pathology and were diagnosed with MRI-verified isthmic spondylolisthesis (26%) or disc degeneration (74%). The surgical techniques were non-instrumented posterolateral fusion (14%), instrumented posterolateral fusion (54%), and circumferential fusion (32%). Societal costs and improvement in functional disability (Dallas Pain Questionnaire) were transformed into a net benefit measure. Classical linear regression of the net benefit was conducted using predictors of age, sex, diagnosis, duration of pain, smoking habits, occupational status, severity of disability, emotional distress, surgical technique, and number of levels fused. The main results were that two determinants were found to negatively influence net benefit: smoking and diagnosis, whereas two others were found to be positively associated with the net benefit: severe disability and emotional distress. In conclusion, predicting net benefit reverses the picture usually seen in studies predicting clinical outcomes, because the response variable is based on improvement over time rather than end-point measures alone. Smoking habits, diagnosis, pre-operative disability, and pre-operative emotional distress were found to be significantly associated with the net benefit of spinal fusion.
C1 Aarhus Univ Hosp, Orthopaed Res Lab, Spine Unit, DK-8000 Aarhus C, Denmark.
   Univ So Denmark, Inst Publ Hlth, Hlth Econ Unit, Odense, Denmark.
RP Soegaard, R (通讯作者)，Aarhus Univ Hosp, Orthopaed Res Lab, Spine Unit, Norrebrogade 44,Bldg 1 A, DK-8000 Aarhus C, Denmark.
EM rikke.sogaard@ki.au.dk
OI Christiansen, Terkel/0000-0001-5674-5712; Sogaard,
   Rikke/0000-0003-3557-8550
CR *ALM LAEG DANM, 2005, ALM PRAKS SUNDH MAN
   Andersen T, 2001, SPINE, V26, P2623, DOI 10.1097/00007632-200112010-00018
   Andersen T, 2006, EUR SPINE J, V15, P1671, DOI 10.1007/s00586-005-0046-z
   Buttermann GR, 1998, SPINE, V23, P116, DOI 10.1097/00007632-199801010-00024
   Christensen FB, 2004, ACTA ORTHOP SCAND, V75, P6
   Christensen FB, 2002, SPINE, V27, P1269, DOI 10.1097/00007632-200206150-00006
   Claxton K, 1996, HEALTH ECON, V5, P513, DOI 10.1002/(SICI)1099-1050(199611)5:6<513::AID-HEC237>3.0.CO;2-9
   DeBerard MS, 2001, SPINE, V26, P738
   Deyo RA, 2005, SPINE, V30, P1441, DOI 10.1097/01.brs.0000166503.37969.8a
   Efron B., 1993, INTRO BOOTSTRAP, DOI DOI 10.1201/9780429246593
   Fairbank J, 2005, BMJ-BRIT MED J, V330, P1233, DOI 10.1136/bmj.38441.620417.8F
   Fritzell P, 2004, SPINE, V29, P421, DOI 10.1097/01.BRS.0000102681.61791.12
   Gaist D, 1997, DAN MED BULL, V44, P445
   Hagg O, 2003, EUR SPINE J, V12, P22, DOI 10.1007/s00586-002-0465-z
   KOOPMANSCHAP MA, 1995, J HEALTH ECON, V14, P171, DOI 10.1016/0167-6296(94)00044-5
   LAWLIS GF, 1989, SPINE, V14, P511, DOI 10.1097/00007632-198905000-00007
   Mosbech J, 1995, Ugeskr Laeger, V157, P3741
   National Institute for Clinical Excellence, 2004, GUID METH TECHN APPR
   Olivarius ND, 1997, DAN MED BULL, V44, P449
   Ozguler A, 2002, SPINE, V27, P1783, DOI 10.1097/00007632-200208150-00018
   RICE DP, 1967, AM J PUBLIC HEALTH N, V57, P1954, DOI 10.2105/AJPH.57.11.1954
   Rivero-Arias O, 2005, BMJ-BRIT MED J, V330, P1239, DOI 10.1136/bmj.38441.429618.8F
   SOEGAARD R, 2006, EUR SPINE J     0727
   Stinnett AA, 1998, MED DECIS MAKING, V18, pS68, DOI 10.1177/0272989X98018002S09
   Trief PM, 2000, SPINE, V25, P2616, DOI 10.1097/00007632-200010150-00012
   Trief PM, 2006, SPINE, V31, P823, DOI 10.1097/01.brs.0000206362.03950.5b
   Videbaek TS, 2006, SPINE, V31, P2875, DOI 10.1097/01.brs.0000247793.99827.b7
   Wetzel F T, 2001, Am J Orthop (Belle Mead NJ), V30, P469
NR 28
TC 11
Z9 14
U1 0
U2 3
PU SPRINGER
PI NEW YORK
PA ONE NEW YORK PLAZA, SUITE 4600, NEW YORK, NY, UNITED STATES
SN 0940-6719
EI 1432-0932
J9 EUR SPINE J
JI Eur. Spine J.
PD NOV
PY 2007
VL 16
IS 11
BP 1822
EP 1831
DI 10.1007/s00586-007-0378-y
PG 10
WC Clinical Neurology; Orthopedics
WE Science Citation Index Expanded (SCI-EXPANDED)
SC Neurosciences & Neurology; Orthopedics
GA 229VX
UT WOS:000250835100006
PM 17520303
OA Green Published
DA 2022-11-02
ER

PT J
AU Kotani, Y
   Koike, Y
   Ikeura, A
   Tokunaga, H
   Saito, T
AF Kotani, Yoshihisa
   Koike, Yoshinao
   Ikeura, Atsushi
   Tokunaga, Hirohiko
   Saito, Takanori
TI Clinical and radiologic comparison of anterior-posterior single-
   position lateral surgery versus MIS-TLIF for degenerative lumbar
   spondylolisthesis
SO JOURNAL OF ORTHOPAEDIC SCIENCE
LA English
DT Article
ID INTERBODY FUSION; TRANSPSOAS APPROACH; DECOMPRESSION; COMPLICATION;
   METAANALYSIS; DISEASE
AB Background: The lateral interbody fusion (LIF) has gained popularity for the surgical treatment of lumbar degenerative spondylolisthesis (DS), however, LIF often requires the position change for posterior screwing. We have performed the single-position lateral surgery of oblique lateral interbody fusion (OLIF) and posterior screwing (OLIF-LPF). The present study compared the clinical and radiologic results between OLIF-LPF and minimally invasive transforaminal interbody fusion (MIS-TLIF). Methods: A total of 142 patients underwent either OLIF-LPF (92 cases) or MIS-TLIF (50 cases) for L3 or L4 DS. The average age was 72 and 70 years old, respectively. The OLIF-LPF was performed in right decubitus position with allograft and percutaneous modified cortical bone trajectory screws (mCBT). The MIS-TLIF utilized a single 4 cm midline incision, allograft, boomerang cage and mCBTs. The operation time, estimated blood loss, and serum CRP levels were recorded. JOABPEQ effectiveness rate (%), Visual Analogue Scale (VAS), fusion rate, segmental radiologic alignment, and complications were also evaluated. Results: Average follow-up period was 31 and 57 months in OLIF-LPF and MIS-TLIF, respectively. The average operation time and estimated blood loss were 108min, 51 ml and 104 min and 69 ml, respectively. OLIF-LPF demonstrated significantly higher values of mental health domain of JOABPEQ effectiveness rate and VAS improvement of leg pain than those in MIS-TLIF. The less correction loss of posterior disc height was demonstrated in OLIF-LPF. The fusion rate and symptomatic adjacent segment degeneration (ASD) were statistically equivalent between two groups. Conclusions: The single-position surgery of OLIF combined with posterior screwing serves as a safe, minimally invasive and effective surgical modality without the need of position change. It provides comparable fusion rate, segmental radiologic alignment, and symptomatic adjacent segment degeneration to MIS-TLIF surgery. (c) 2020 The Japanese Orthopaedic Association. Published by Elsevier B.V. All rights reserved.
C1 [Kotani, Yoshihisa; Ikeura, Atsushi; Tokunaga, Hirohiko] Kansai Med Univ, Dept Orthopaed Surg, Med Ctr, Fumizonocho 10-15, Moriguchi, Osaka 5708507, Japan.
   [Saito, Takanori] Kansai Med Univ Hosp, Dept Orthopaed Surg, Hirakata, Osaka, Japan.
   [Koike, Yoshinao] Hokkaido Univ, Dept Orthopaed Surg, Grad Sch Med, Sapporo, Hokkaido, Japan.
RP Kotani, Y (通讯作者)，Kansai Med Univ, Dept Orthopaed Surg, Med Ctr, Fumizonocho 10-15, Moriguchi, Osaka 5708507, Japan.
EM yoshi96k@ja2.so-net.ne.jp
CR Elmekaty M, 2018, ASIAN SPINE J, V12, P870, DOI 10.31616/asj.2018.12.5.870
   Foley KT, 2001, NEUROSURG FOCUS, V10, pE10, DOI [DOI 10.3171/foc.2001.10.4.11, 10.3171/foc.2001.10.4.11]
   Fujibayashi S, 2015, SPINE, V40, pE175, DOI 10.1097/BRS.0000000000000703
   Fukui M, 2009, J ORTHOP SCI, V14, P348, DOI 10.1007/s00776-009-1337-8
   Ghiselli G, 2004, J BONE JOINT SURG AM, V86A, P1497, DOI 10.2106/00004623-200407000-00020
   Graham RB, 2014, NEUROSURG CLIN N AM, V25, P219, DOI 10.1016/j.nec.2013.12.002
   Houten JK, 2011, J NEUROSURG-SPINE, V15, P280, DOI 10.3171/2011.4.SPINE1127
   Jin CZ, 2018, J ORTHOP SURG RES, V13, DOI 10.1186/s13018-018-0740-2
   Lowe TG, 2002, J SPINAL DISORD TECH, V15, P31, DOI 10.1097/00024720-200202000-00005
   Oliveira L, 2010, SPINE, V35, pS331, DOI 10.1097/BRS.0b013e3182022db0
   Ouchida J, 2020, EUR SPINE J, V29, P1277, DOI 10.1007/s00586-020-06388-6
   Parajon A, 2017, NEUROSURGERY, V81, P958, DOI 10.1093/neuros/nyx141
   Park P, 2004, SPINE, V29, P1938, DOI 10.1097/01.brs.0000137069.88904.03
   Phan K, 2015, EUR SPINE J, V24, P1017, DOI 10.1007/s00586-015-3903-4
   Santoni BG, 2009, SPINE J, V9, P366, DOI 10.1016/j.spinee.2008.07.008
   Sato J, 2017, EUR SPINE J, V26, P671, DOI 10.1007/s00586-015-4170-0
   Teng I, 2017, J CLIN NEUROSCI, V44, P11, DOI 10.1016/j.jocn.2017.06.013
   Woods KRM, 2017, SPINE J, V17, P545, DOI 10.1016/j.spinee.2016.10.026
NR 18
TC 12
Z9 13
U1 0
U2 2
PU ELSEVIER
PI AMSTERDAM
PA RADARWEG 29, 1043 NX AMSTERDAM, NETHERLANDS
SN 0949-2658
EI 1436-2023
J9 J ORTHOP SCI
JI J. Orthop. Sci.
PD NOV
PY 2021
VL 26
IS 6
BP 992
EP 998
DI 10.1016/j.jos.2020.10.013
EA NOV 2021
PG 7
WC Orthopedics
WE Science Citation Index Expanded (SCI-EXPANDED)
SC Orthopedics
GA WW6OA
UT WOS:000718032200009
PM 33339720
DA 2022-11-02
ER

PT J
AU Park, SY
   Moon, SH
   Park, MS
   Oh, KS
   Lee, HM
AF Park, SY
   Moon, SH
   Park, MS
   Oh, KS
   Lee, HM
TI The effects of ketorolac injected via patient controlled analgesia
   postoperatively on spinal fusion
SO YONSEI MEDICAL JOURNAL
LA English
DT Article
DE lumbar spine; spinal fusion; ketorolac
ID NONSTEROIDAL ANTIINFLAMMATORY DRUGS; CYCLOOXYGENASE-2; INHIBITION;
   SURGERY; NSAID
AB Lumbar spinal fusions have been performed for spinal stability, pain relief and improved function in spinal stenosis, scoliosis, spinal fractures, infectious conditions and other lumbar spinal problems. The success of lumbar spinal fusion depends on multifactors, such as types of bone graft materials, levels and numbers of fusion, spinal instrumentation, electrical stimulation, smoking and some drugs such as nonsteroidal anti-inflammatory drugs (NSAIDs). From January 2000 to December 2001, 88 consecutive patients, who were diagnosed with spinal stenosis or spondylolisthesis, were retrospectively enrolled in this study. One surgeon performed all 88 posterolateral spinal fusions with instrumentation and autoiliac bone graft. The patients were divided into two groups. The first group (n=30) was infused with ketorolac and fentanyl intravenously via patient controlled analgesia (PCA) postoperatively and the second group (n=58) was infused only with fentanyl. The spinal fusion rates and clinical outcomes of the two groups were compared. The incidence of incomplete union or nonunion was much higher in the ketorolac group, and the relative risk was approximately 6 times higher than control group (odds ratio: 5.64). The clinical outcomes, which were checked at least 1 year after surgery, showed strong correlations with the spinal fusion status. The control group (93.1%) showed significantly better clinical results than the ketorolac group (77.6%). Smoking had no effect on the spinal fusion outcome in this study. Even though the use of ketorolac after spinal fusion can reduce the need for morphine, thereby decreasing morphine related complications, ketorolac used via PCA at the immediate postoperative state inhibits spinal fusion resulting in a poorer clinical outcome. Therefore, NSAIDs such as ketorolac, should be avoided after posterolateral spinal fusion.
C1 Yonsei Univ, Coll Med, Dept Orthopaed Surg, Seoul 120752, South Korea.
   Univ Ulsan, Coll Med, Dept Orthopaed Surg, Seoul, South Korea.
RP Lee, HM (通讯作者)，Yonsei Univ, Coll Med, Dept Orthopaed Surg, 134 Shinchon Dong, Seoul 120752, South Korea.
EM hwanlee@yumc.ac.kr
RI PARK, MOON SOO/AAQ-5767-2020
OI PARK, MOON SOO/0000-0003-2833-9148; Lee, Hwan-Mo/0000-0002-5405-3832
CR BASSETT CAL, 1962, J BONE JOINT SURG AM, V44, P842, DOI 10.2106/00004623-196244050-00002
   BROWN CW, 1986, SPINE, V11, P942, DOI 10.1097/00007632-198611000-00015
   Brown KM, 2004, J BONE JOINT SURG AM, V86A, P116, DOI 10.2106/00004623-200401000-00017
   Carpenter CT, 1996, J BONE JOINT SURG AM, V78A, P712
   Coloma M, 2000, ANESTH ANALG, V90, P1107, DOI 10.1097/00000539-200005000-00019
   DANIEL R, 2003, J BONE JOINT SURG, V85, P632
   DEPALMA AF, 1996, CLIN ORTHOP RELAT R, V47, P165
   Dimar JR, 1996, SPINE, V21, P1870, DOI 10.1097/00007632-199608150-00006
   Gerstenfeld LC, 2003, J ORTHOP RES, V21, P670, DOI 10.1016/S0736-0266(03)00003-2
   Glassman SD, 1998, SPINE, V23, P834, DOI 10.1097/00007632-199804010-00020
   Glassman SD, 2000, SPINE, V25, P2608, DOI 10.1097/00007632-200010150-00011
   Goodman S, 2002, J ORTHOP RES, V20, P1164, DOI 10.1016/S0736-0266(02)00079-7
   Hernandez-Palazon J, 2001, ANESTH ANALG, V92, P1473, DOI 10.1097/00000539-200106000-00024
   HIROSHI M, 2002, SPINE, V27, P2477
   Kim NH, 1999, SPINE, V24, P812, DOI 10.1097/00007632-199904150-00014
   Kim NH, 1999, YONSEI MED J, V40, P256, DOI 10.3349/ymj.1999.40.3.256
   KJAERSGAARDANDE.P, 1991, CLIN ORTHOP RELAT R, V263, P78
   KWON H, 1997, J KOREAN SPINE SURG, V4, P43
   LEBWOHL NH, 1994, INHIBITORY EFFECT IB, P278
   LENKE LG, 1992, J SPINAL DISORD, V5, P433, DOI 10.1097/00002517-199212000-00008
   Long J, 2002, J BONE JOINT SURG AM, V84A, P1763, DOI 10.2106/00004623-200210000-00004
   Martin GJ, 1999, SPINE, V24, P2188, DOI 10.1097/00007632-199911010-00003
   Miyamoto H, 2002, SPINE, V27, P2477, DOI 10.1097/00007632-200211150-00011
   MOON MS, 1986, J KOREAN ORTHOP ASS, V21, P585
   Reuben SS, 2001, ANESTH ANALG, V93, P803, DOI 10.1097/00000539-200109000-00057
   SAAG KG, 1994, SPINE, V19, P1530, DOI 10.1097/00007632-199407000-00021
   SCOTT DB, 1995, SPINE, V20, P412
   SCOTT SR, 1998, ANESTH ANALG, V87, P98
   Toth JM, 2000, SPINE, V25, P2580, DOI 10.1097/00007632-200010150-00007
   TURNER DM, 1995, J SPINAL DISORD, V8, P206, DOI 10.1097/00002517-199506000-00005
NR 30
TC 37
Z9 39
U1 0
U2 3
PU YONSEI UNIV COLL MEDICINE
PI SEOUL
PA 50-1 YONSEI-RO, SEODAEMUN-GU, SEOUL 120-752, SOUTH KOREA
SN 0513-5796
EI 1976-2437
J9 YONSEI MED J
JI Yonsei Med. J.
PD APR 30
PY 2005
VL 46
IS 2
BP 245
EP 251
DI 10.3349/ymj.2005.46.2.245
PG 7
WC Medicine, General & Internal
WE Science Citation Index Expanded (SCI-EXPANDED)
SC General & Internal Medicine
GA 922HD
UT WOS:000228826500009
PM 15861498
OA Green Published, Green Submitted, gold
DA 2022-11-02
ER

PT J
AU Alis, D
   Durmaz, ESM
   Alis, C
   Erol, BC
   Okur, B
   Kizilkilic, O
   Mihmanli, I
AF Alis, Deniz
   Durmaz, Emine Sebnem Memis
   Alis, Ceren
   Erol, Burak Caglar
   Okur, Betul
   Kizilkilic, Osman
   Mihmanli, Ismail
TI Shear Wave Elastography of the Lumbar Multifidus Muscle in Patients With
   Unilateral Lumbar Disk Herniation
SO JOURNAL OF ULTRASOUND IN MEDICINE
LA English
DT Article
DE lumbar disk herniation; magnetic resonance imaging; multifidus muscle;
   neuroradiology; shear wave elastography
ID ULTRASOUND ELASTOGRAPHY; ATROPHY; RELIABILITY; ASYMMETRY; STIFFNESS;
   RECOMMENDATIONS; MORPHOLOGY; HARDNESS; LEVEL
AB Objectives To assess lumbar multifidus muscle stiffness in patients with unilateral lumbar disk herniation (LDH) causing nerve root compression using shear wave elastography (SWE). Methods Thirty-three patients with unilateral subarticular LDH (L3-L4, L4-L5, and L5-S1) causing nerve root compression, diagnosed by magnetic resonance imaging, were enrolled in the study. Exclusion criteria were bilateral or multilevel LDH confirmed on magnetic resonance imaging, bilateral leg symptoms, and patients with a history of any spinal operation, malignancy, trauma, infection, spondylolisthesis, severe lateral recess stenosis, spinal canal stenosis, and substantial comorbidities. Two observers separately evaluated the multifidus muscle using SWE. Shear wave elastographic examinations of the muscle were performed slightly below the herniation using the spinous process of the vertebra as a landmark. The stiffness of the muscle between affected and normal sides was compared. Moreover, the correlation between the stiffness and duration of the symptoms and the correlation between the stiffness and severity of the nerve compression were also calculated. Results The mean stiffness values of the multifidus muscle on the affected side (mean +/- SD: observer 1, 14.08 +/- 3.57 kPa; observer 2, 13.70 +/- 4.05 kPa) were significantly lower compared to the contralateral side (observer 1, 18.81 +/- 3.95 kPa; observer 2, 18.28 +/- 4.12 kPa; P < .001). The muscle stiffness had a moderate negative correlation with the duration of the symptoms and the severity of the nerve compression (observer 1, r = -0.535; observer 2, r = -0.458; P < .001). Conclusions The multifidus muscle on the ipsilateral side of the LDH showed reduced stiffness values, and stiffness values were negatively correlated with the disease duration and severity of the nerve compression. Further studies might reveal the potential role of SWE of the multifidus muscle in determining clinical outcomes and assessing effectiveness treatment in patients with LDH.
C1 [Alis, Deniz; Durmaz, Emine Sebnem Memis; Erol, Burak Caglar; Kizilkilic, Osman; Mihmanli, Ismail] Istanbul Univ, Dept Radiol, Cerrahpasa Fac Med, TR-34098 Istanbul, Turkey.
   [Alis, Ceren] Istanbul Univ, Dept Neurol, Cerrahpasa Fac Med, Istanbul, Turkey.
   [Okur, Betul] Istanbul Univ, Dept Phys Med & Rehabil, Cerrahpasa Fac Med, Istanbul, Turkey.
RP Alis, D (通讯作者)，Istanbul Univ, Dept Radiol, Cerrahpasa Fac Med, TR-34098 Istanbul, Turkey.
EM drdenizalis@gmail.com
RI Alis, Ceren/GYJ-2640-2022; Alis, Deniz/AAU-1490-2020; Kızılkılıç,
   Osman/AAF-5618-2021
OI Alis, Ceren/0000-0001-9433-4826; Alis, Deniz/0000-0002-7045-1793;
   Kızılkılıç, Osman/0000-0002-6620-8934
CR Altinkaya N, 2016, SKELETAL RADIOL, V45, P73, DOI 10.1007/s00256-015-2252-z
   Bamber J, 2013, ULTRASCHALL MED, V34, P169, DOI 10.1055/s-0033-1335205
   Battie MC, 2012, SPINE J, V12, P932, DOI 10.1016/j.spinee.2012.08.020
   Botar-Jid C, 2010, MED ULTRASON, V12, P120
   Brandenburg JE, 2014, ARCH PHYS MED REHAB, V95, P2207, DOI 10.1016/j.apmr.2014.07.007
   Campbell WW, 1998, MUSCLE NERVE, V21, P1350, DOI 10.1002/(SICI)1097-4598(199810)21:10<1350::AID-MUS21>3.0.CO;2-4
   Choi G, 2005, NEUROSURGERY, V57, P764, DOI 10.1227/01.NEU.0000175858.80925.38
   Dieterich AV, 2017, EUR J APPL PHYSIOL, V117, P171, DOI 10.1007/s00421-016-3509-5
   Fardon DF, 2014, SPINE J, V14, P2525, DOI 10.1016/j.spinee.2014.04.022
   Farshad M, 2014, SKELETAL RADIOL, V43, P49, DOI 10.1007/s00256-013-1748-7
   Fortin M, 2016, EUR SPINE J, V25, P1452, DOI 10.1007/s00586-016-4503-7
   Franke J, 2009, J NEUROSURG-SPINE, V11, P710, DOI 10.3171/2009.7.SPINE08448
   Gennisson JL, 2005, J BIOMECH, V38, P1543, DOI 10.1016/j.jbiomech.2004.07.013
   Hekimoglu K, 2015, MED ULTRASON, V17, P322, DOI 10.11152/mu.2013.2066.173.khu
   Hides J, 2008, MANUAL THER, V13, P43, DOI 10.1016/j.math.2006.07.017
   Hodges P, 2006, SPINE, V31, P2926, DOI 10.1097/01.brs.0000248453.51165.0b
   Hug F, 2015, EXERC SPORT SCI REV, V43, P125, DOI 10.1249/JES.0000000000000049
   Hyun JK, 2007, SPINE, V32, pE598, DOI 10.1097/BRS.0b013e318155837b
   Kader DF, 2000, CLIN RADIOL, V55, P145, DOI 10.1053/crad.1999.0340
   Kang JI, 2013, ANN REHABIL MED-ARM, V37, P498, DOI 10.5535/arm.2013.37.4.498
   Kim WH, 2011, J KOREAN NEUROSURG S, V50, P201, DOI 10.3340/jkns.2011.50.3.201
   Koppenhaver S, 2018, J ELECTROMYOGR KINES, V39, P49, DOI 10.1016/j.jelekin.2018.01.010
   Le Huec JC, 2005, J SPINAL DISORD TECH, V18, P219
   MACINTOSH JE, 1986, CLIN BIOMECH, V1, P196, DOI 10.1016/0268-0033(86)90146-4
   Maher RM, 2013, ARCH PHYS MED REHAB, V94, P2146, DOI 10.1016/j.apmr.2013.04.021
   Masaki M, 2017, CLIN BIOMECH, V49, P128, DOI 10.1016/j.clinbiomech.2017.09.008
   Nakamura M, 2014, ULTRASOUND MED BIOL, V40, P1991, DOI 10.1016/j.ultrasmedbio.2014.03.024
   Pfirrmann CWA, 2004, RADIOLOGY, V230, P583, DOI 10.1148/radiol.2302021289
   Puustjarvi K, 1994, Eur Spine J, V3, P17, DOI 10.1007/BF02428311
   Rantanen J, 1003, SPINE, V18, P568
   Rosskopf AB, 2016, RADIOLOGY, V278, P465, DOI 10.1148/radiol.2015150908
   Saeki J, 2017, J FOOT ANKLE RES, V10, DOI 10.1186/s13047-017-0199-0
   Shinohara M, 2010, MUSCLE NERVE, V42, P438, DOI 10.1002/mus.21723
   SIHVONEN T, 1993, SPINE, V18, P575, DOI 10.1097/00007632-199304000-00009
   Wan Q, 2015, BRIT J RADIOL, V88, DOI 10.1259/bjr.20140546
   Wen J, 2018, ULTRASOUND MED BIOL, V44, P458, DOI 10.1016/j.ultrasmedbio.2017.08.1887
   YOSHIOKA T, 1992, MED SPORT SCI, V37, P150
   Zhao WP, 2000, SPINE, V25, P2191, DOI 10.1097/00007632-200009010-00009
   Zhi-Jun H, 2014, SPINE, V39, pE623, DOI 10.1097/BRS.0000000000000286
NR 39
TC 7
Z9 8
U1 0
U2 7
PU WILEY
PI HOBOKEN
PA 111 RIVER ST, HOBOKEN 07030-5774, NJ USA
SN 0278-4297
EI 1550-9613
J9 J ULTRAS MED
JI J. Ultrasound Med.
PD JUL
PY 2019
VL 38
IS 7
BP 1695
EP 1703
DI 10.1002/jum.14854
PG 9
WC Acoustics; Radiology, Nuclear Medicine & Medical Imaging
WE Science Citation Index Expanded (SCI-EXPANDED)
SC Acoustics; Radiology, Nuclear Medicine & Medical Imaging
GA ID5JY
UT WOS:000471713900004
PM 30426520
DA 2022-11-02
ER

PT J
AU Hiyama, A
   Katoh, H
   Sakai, D
   Watanabe, M
AF Hiyama, Akihiko
   Katoh, Hiroyuki
   Sakai, Daisuke
   Watanabe, Masahiko
TI A New Technique that Combines Navigation-Assisted Lateral Interbody
   Fusion and Percutaneous Placement of Pedicle Screws in the Lateral
   Decubitus Position with the Surgeon Using Wearable Smart Glasses: A
   Small Case Series and Technical Note
SO WORLD NEUROSURGERY
LA English
DT Article
DE Computer-assisted orthopedic surgery (CAOS); Extreme lateral interbody
   fusion (XLIF); Head-mounted display; Lateral lumbar interbody fusion;
   Lumbar degenerative spondylolisthesis; Lateral decubitus position;
   Navigation-assisted XLIF (NALIF); Wearable smart glasses
AB BACKGROUND: We describe a new technique that combines navigation-assisted extreme lateral interbody fusion (NALIF) and percutaneous placement of pedicle screws in the lateral decubitus position with the surgeon using wearable smart glasses.
   METHODS: We explain our method for nonfluoroscopic NALIF and single-position (SP)-percutaneous pedicle screw (PPS) surgery for patients with degenerative lumbar diseases using wearable smart glasses. The wearable smart glasses provide a semitransparent overlay of the navigation information onto the image seen through the lenses. This technique does not require fluoroscopy during lateral interbody fusion or PPS insertion. It is convenient because it does not require a Jamshidi needle or guidewire when inserting PPSs.
   RESULTS: Using this method, the surgeon can glance at the 3-dimensional images on the wearable smart glasses while still viewing the operation field. A review of 24 cases yielded an average operation time of 89.5 +/- 16.4 minutes and 66.7 +/- 67.0 mL of blood loss, without any severe intra-or postoperative complications.
   CONCLUSIONS: Nonfluoroscopic NALIF and SP-PPS placement surgery is a safe and effective means for implanting cages and PPSs in this minimally invasive approach without compromising the results. Although further investigations are needed, the wearable smart glasses may be a useful surgical aid when performing NALIF and SP-PPS placement in patients with degenerative lumbar diseases.
C1 [Hiyama, Akihiko; Katoh, Hiroyuki; Sakai, Daisuke; Watanabe, Masahiko] Tokai Univ, Dept Orthopaed Surg, Sch Med, Isehara, Kanagawa, Japan.
RP Hiyama, A (通讯作者)，Tokai Univ, Dept Orthopaed Surg, Sch Med, Isehara, Kanagawa, Japan.
EM a.hiyama@tokai-u.jp
RI Hiyama, Akihiko/AAW-7362-2021
OI Hiyama, Akihiko/0000-0002-2474-9118
CR Abe K, 2017, SPINE, V42, P55, DOI 10.1097/BRS.0000000000001650
   Blizzard DJ, 2018, SPINE, V43, P440, DOI 10.1097/BRS.0000000000002330
   Cho J, 2020, WORLD NEUROSURG, V139, P186, DOI 10.1016/j.wneu.2020.04.043
   Elowitz EH, 2015, EUR SPINE J, V24, pS449, DOI 10.1007/s00586-015-3946-6
   Hiyama A, 2019, J ORTHOP SURG RES, V14, DOI 10.1186/s13018-019-1354-z
   Janssen I, 2017, WORLD NEUROSURG, V107, P322, DOI 10.1016/j.wneu.2017.07.167
   Joseph JR, 2016, J NEUROSURG-SPINE, V25, P339, DOI 10.3171/2016.2.SPINE151295
   Karakawa R, 2020, MICROSURG, V40, P276, DOI 10.1002/micr.30535
   Kim TT, 2014, NEUROSURG FOCUS, V36, DOI 10.3171/2014.1.FOCUS13531
   Liounakos JI, 2020, INT J MED ROBOT COMP, V16, DOI 10.1002/rcs.2089
   Mayer HM, 1997, SPINE, V22, P691, DOI 10.1097/00007632-199703150-00023
   Mehren C, 2016, EUR SPINE J, V25, pS471, DOI 10.1007/s00586-016-4465-9
   Oertel MF, 2011, J NEUROSURG-SPINE, V14, P532, DOI 10.3171/2010.10.SPINE091032
   Oliveira L, 2010, SPINE, V35, pS331, DOI 10.1097/BRS.0b013e3182022db0
   Ozgur Burak M, 2006, Spine J, V6, P435, DOI 10.1016/j.spinee.2005.08.012
   Saylany A, 2020, WORLD NEUROSURG, V138, P369, DOI 10.1016/j.wneu.2020.03.073
   Sellin JN, 2018, CLIN NEUROL NEUROSUR, V175, P91, DOI 10.1016/j.clineuro.2018.10.013
   Shao PF, 2014, ANN BIOMED ENG, V42, P2228, DOI 10.1007/s10439-014-1062-0
   Tajsic T, 2018, EUR SPINE J, V27, P1918, DOI 10.1007/s00586-018-5587-z
   Uribe JS, 2010, J NEUROSURG-SPINE, V13, P260, DOI 10.3171/2010.3.SPINE09766
NR 20
TC 11
Z9 11
U1 1
U2 4
PU ELSEVIER SCIENCE INC
PI NEW YORK
PA STE 800, 230 PARK AVE, NEW YORK, NY 10169 USA
SN 1878-8750
EI 1878-8769
J9 WORLD NEUROSURG
JI World Neurosurg.
PD FEB
PY 2021
VL 146
BP 232
EP 239
DI 10.1016/j.wneu.2020.11.089
PG 8
WC Clinical Neurology; Surgery
WE Science Citation Index Expanded (SCI-EXPANDED)
SC Neurosciences & Neurology; Surgery
GA QJ6NI
UT WOS:000619804900193
PM 33246178
DA 2022-11-02
ER

PT J
AU Saleh, MK
   Elhewala, TA
AF Khalid Saleh, Mohammed
   Elhewala, Tarek A.
TI Sublaminar decompression and fusion versus transforaminal lumbar
   interbody fusion in management of lumbar degenerative disorders: a
   retrospective cohort study
SO CURRENT ORTHOPAEDIC PRACTICE
LA English
DT Article
DE degenerative lumbar spine; sublaminar decompression; TLIF
ID SPINAL-FUSION; SPONDYLOLISTHESIS; INSTRUMENTATION
AB Introduction:
   Sublaminar decompression is a new technique that includes partial laminectomy and facetectomy providing a wide central, foraminal, and lateral recess decompression and leaving maximal bone posterior and posterolateral to allow adequate fusion. The aim of this study was to evaluate the efficacy and safety of sublaminar decompression in comparison to standard transforaminal lumbar interbody fusion (TLIF).
   Methods:
   Forty patients with degenerative lumbar disorders were managed with spinal fusion at the Zagazig University Hospital. The patients were divided into two groups. Group 1 included 20 patients managed with sublaminar decompression and instrumented fusion with a mean patient age of 47.7 +/- 10.4 yr. The patients in group 2 had a mean age of 45.3 +/- 10.3 yr and were managed with TLIF. The patients were assessed clinically and by radiographs, and using a visual analogue scale (VAS) of pain and Owestry Disability Index (ODI) as outcome measures. Statistically significant differences between preoperative and the final follow-up means were assessed using paired t-test test. P<0.05 was statistically significant.
   Results:
   In comparing the two groups regarding correction rate for different radiographic and clinical parameters, this study found significant changes in anteroposterior thecal diameter (P=0.002) and right foraminal height (P=0.004) and highly significant differences in left foraminal height (P<0.001) and thecal sac area (P<0.001) in favor of the sublaminar group. There were no significant differences in VAS for leg (P=0.979) and back pain (P=0.119) or ODI (P=0.0.497).
   Conclusion:
   When compared to TLIF, sublaminar decompression and fusion is a safe and effective procedure in the treatment of stenotic degenerative spinal disorders.
   Level of Evidence:
   Level III.
C1 [Khalid Saleh, Mohammed; Elhewala, Tarek A.] Zagazig Univ, Dept Orthoped Surg, Sharkia, Egypt.
RP Saleh, MK (通讯作者)，Zagazig Univ, Dept Orthoped Surg, Fac Med, Sharkia, Egypt.
EM mohkhalid1211@gmail.com
RI ElHewala, Tarek/AAK-5899-2020
OI ElHewala, Tarek/0000-0001-5157-6673
CR Abouelmaaty E, 2017, EGYPT SPINE J, V21, P24
   BODEN SD, 1995, SPINE, V20, P412, DOI 10.1097/00007632-199502001-00003
   BRIDWELL KH, 1993, J SPINAL DISORD, V6, P461, DOI 10.1097/00002517-199306060-00001
   de Kunder SL, 2016, INTERDISCIP NEUROSUR, V5, P64, DOI 10.1016/j.inat.2016.07.001
   DiPaola CP, 2008, J AM ACAD ORTHOP SUR, V16, P130, DOI 10.5435/00124635-200803000-00004
   Ekman P, 2007, SPINE, V32, P2178, DOI 10.1097/BRS.0b013e31814b1bd8
   Hulen CA., 2008, SEMIN SPINE SURG, V20, P270, DOI [10.1053/j.semss.2008.08.005, DOI 10.1053/J.SEMSS.2008.08.005]
   Kabil M, 2018, EGYPT SPINE J, V25, P6
   Kebaish KM, 2017, CLIN SPINE SURG, V30, P14, DOI 10.1097/BSD.0000000000000452
   Liu WJ, 2014, EUR SPINE J, V23, P80, DOI 10.1007/s00586-013-2888-0
   NAKAI O, 1991, J BONE JOINT SURG AM, V73A, P1184, DOI 10.2106/00004623-199173080-00007
   Nemani VM, 2014, SPINE, V39, pE326, DOI 10.1097/BRS.0000000000000141
   Peddada K, 2016, J CLIN NEUROSCI, V30, P98, DOI 10.1016/j.jocn.2016.02.001
   Sullivan KM., 2013, OPENEPI OPEN SOURCE
   Thomas NWM, 1997, NEUROSURGERY, V41, P567, DOI 10.1097/00006123-199709000-00011
   Thomsen K, 1997, SPINE, V22, P2813, DOI 10.1097/00007632-199712150-00004
   Ye YP, 2003, ARCH ORTHOP TRAUMA S, V133, P1649
NR 17
TC 0
Z9 0
U1 0
U2 0
PU LIPPINCOTT WILLIAMS & WILKINS
PI PHILADELPHIA
PA TWO COMMERCE SQ, 2001 MARKET ST, PHILADELPHIA, PA 19103 USA
SN 1940-7041
EI 1941-7551
J9 CURR ORTHOP PRACT
JI Curr. Orthop. Pract.
PD SEP-OCT
PY 2020
VL 31
IS 5
BP 448
EP 456
DI 10.1097/BCO.0000000000000904
PG 9
WC Orthopedics
WE Emerging Sources Citation Index (ESCI)
SC Orthopedics
GA NQ8UV
UT WOS:000571143900005
DA 2022-11-02
ER

PT J
AU Roder, C
   Baumgartner, B
   Berlemann, U
   Aghayev, E
AF Roder, C.
   Baumgaertner, B.
   Berlemann, U.
   Aghayev, E.
TI Superior outcomes of decompression with an interlaminar dynamic device
   versus decompression alone in patients with lumbar spinal stenosis and
   back pain: a cross registry study
SO EUROPEAN SPINE JOURNAL
LA English
DT Article
DE Lumbar spinal stenosis; Back pain; Decompression; Dynamic stabilization;
   Interlaminar spacer
ID 2-YEAR FOLLOW-UP; DEGENERATIVE-SPONDYLOLISTHESIS; INTERSPINAL SPACER;
   COFLEX; TRIAL; COMPLICATIONS; SURGERY
AB Introduction Surgical decompression for lumbar spinal stenosis (LSS) has been associated with poorer outcomes in patients with pronounced low back pain (LBP) as compared to patients with predominant leg pain. This cross registry study assessed potential benefits of the interlaminar coflex(A (R)) device as an add-on to bony decompression alone.
   Methods Patients with lumbar decompression plus coflex(A (R)) (SWISSspine registry) were compared with decompressed controls (Spine Tango registry). Inclusion criteria were LSS and a preoperative back pain level of a parts per thousand yen5 points. 1:1 propensity score-based matching was performed. Outcome measures were back and leg pain relief, COMI score improvement, patient satisfaction, complication, and revision rates.
   Results 50 matched pairs without residual significant differences but age were created. At the 7-9 months follow-up interval the coflex(A (R)) group had higher back (p = 0.014) and leg pain relief (p < 0.001) and COMI score improvement (p = 0.029) than the decompression group. Patient satisfaction was 90 % in both groups. No revision was documented in the coflex(A (R)) and one in the decompression group (2.0 %).
   Discussion In the short-term, lumbar decompression with coflex(A (R)) compared with decompression alone in patients with LSS and pronounced LBP at baseline is a safe and effective treatment option that appears beneficial regarding clinical and functional outcomes. However, residual confounding of non-measured covariables may have partially influenced our findings. Also, despite careful inclusion and exclusion of cases the cross registry approach introduces a potential for selection bias that we could not totally control for and that makes additional studies necessary.
C1 [Roder, C.; Aghayev, E.] Univ Bern, Inst Evaluat Res Med, CH-3012 Bern, Switzerland.
   [Baumgaertner, B.] Luzerner Kantonsspital, Dept Orthoped Surg, CH-6000 Luzern, Switzerland.
   [Berlemann, U.] Spine Ctr, CH-3600 Thun, Switzerland.
RP Roder, C (通讯作者)，Univ Bern, Inst Evaluat Res Med, Stauffacherstr 78, CH-3012 Bern, Switzerland.
EM christoph.roeder@memcenter.unibe.ch
CR Adelt D, 2010, ORTHOPADE, V39, P595, DOI 10.1007/s00132-009-1589-1
   Ammendolia C, 2012, SPINE, V37, pE609, DOI 10.1097/BRS.0b013e318240d57d
   Amundsen T, 2000, SPINE, V25, P1424, DOI 10.1097/00007632-200006010-00016
   Aumuller G, 2014, ANATOMIE, DOI [10.1055/b-002-99154, DOI 10.1055/B-002-99154]
   Beyer F, 2013, EUR SPINE J, V22, P2015, DOI 10.1007/s00586-013-2790-9
   Celik H, 2012, TURK NEUROSURG, V22, P50, DOI 10.5137/1019-5149.JTN.4681-11.2
   Costandi S, 2015, PAIN PRACT, V15, P68, DOI 10.1111/papr.12188
   Davis RJ, 2013, SPINE, V38, P1529, DOI 10.1097/BRS.0b013e31829a6d0a
   Kaech DL, 2002, SPINAL RESTABILIZATION PROCEDURES: DIAGNOSTIC AND THERAPEUTIC ASPECTS OF INTERVERTEBRAL FUSION CAGES, ARTIFICIAL DISCS AND MOBILE IMPLANTS, P355
   Katz JN, 2008, NEW ENGL J MED, V358, P818, DOI 10.1056/NEJMcp0708097
   Kim K Anthony, 2007, Neurosurg Focus, V22, pE7
   Kleinstuck FS, 2009, SPINE, V34, P1198, DOI 10.1097/BRS.0b013e31819fcf35
   Kong DS, 2007, J KOREAN MED SCI, V22, P330, DOI 10.3346/jkms.2007.22.2.330
   Kumar N, 2014, ASIAN SPINE J, V8, P161, DOI 10.4184/asj.2014.8.2.161
   Mannion AF, 2005, EUR SPINE J, V14, P1014, DOI 10.1007/s00586-005-0911-9
   Moojen WA, 2013, BMJ-BRIT MED J, V347, DOI 10.1136/bmj.f6415
   Munting E, 2015, EUR SPINE J, V24, P358, DOI 10.1007/s00586-014-3349-0
   Ostelo RWJG, 2008, SPINE, V33, P90, DOI 10.1097/BRS.0b013e31815e3a10
   Park SC, 2009, J KOREAN NEUROSURG S, V46, P292, DOI 10.3340/jkns.2009.46.4.292
   Parsons LS, 2015, PERFORMING 1 N CASE
   Pearson A, 2011, SPINE, V36, P219, DOI 10.1097/BRS.0b013e3181d77c21
   Richter A, 2014, J SPINAL DISORD TECH, V27, P336, DOI 10.1097/BSD.0b013e31825f7203
   ROSENBAUM PR, 1983, BIOMETRIKA, V70, P41, DOI 10.1093/biomet/70.1.41
   Schluessmann E, 2009, EUR SPINE J, V18, P851, DOI 10.1007/s00586-009-0934-8
   Schmier JK, 2014, CLINICOECONOMIC OUTC, V6, P125, DOI 10.2147/CEOR.S59194
   Stromqvist BH, 2013, SPINE, V38, P1436, DOI 10.1097/BRS.0b013e31828ba413
   Tosteson ANA, 2011, SPINE, V36, P2061, DOI 10.1097/BRS.0b013e318235457b
   Tsai Kai-Jow, 2006, J Surg Orthop Adv, V15, P167
   Weinstein JN, 2010, SPINE, V35, P1329, DOI 10.1097/BRS.0b013e3181e0f04d
   Wilke HJ, 2008, EUR SPINE J, V17, P1049, DOI 10.1007/s00586-008-0657-2
   Wu AM, 2014, PLOS ONE, V9, DOI 10.1371/journal.pone.0097142
   Xu C, 2013, INT ORTHOP, V37, P2199, DOI 10.1007/s00264-013-2006-2
   Zang L, 2013, CHINESE MED J-PEKING, V126, P2517, DOI 10.3760/cma.j.issn.0366-6999.20130304
NR 33
TC 17
Z9 19
U1 0
U2 7
PU SPRINGER
PI NEW YORK
PA 233 SPRING ST, NEW YORK, NY 10013 USA
SN 0940-6719
EI 1432-0932
J9 EUR SPINE J
JI Eur. Spine J.
PD OCT
PY 2015
VL 24
IS 10
BP 2228
EP 2235
DI 10.1007/s00586-015-4124-6
PG 8
WC Clinical Neurology; Orthopedics
WE Science Citation Index Expanded (SCI-EXPANDED)
SC Neurosciences & Neurology; Orthopedics
GA CS8FC
UT WOS:000362320200019
PM 26187621
OA Green Published
DA 2022-11-02
ER

PT J
AU Ouchida, J
   Kanemura, T
   Satake, K
   Nakashima, H
   Ishikawa, Y
   Imagama, S
AF Ouchida, Jun
   Kanemura, Tokumi
   Satake, Kotaro
   Nakashima, Hiroaki
   Ishikawa, Yoshimoto
   Imagama, Shiro
TI Simultaneous single-position lateral interbody fusion and percutaneous
   pedicle screw fixation using O-arm-based navigation reduces the
   occupancy time of the operating room
SO EUROPEAN SPINE JOURNAL
LA English
DT Article
DE Pedicle screw; Percutaneous; Single position; Lateral lumbar interbody
   fusion; Indirect decompression
ID INDIRECT DECOMPRESSION; STAND-ALONE; LUMBAR SPONDYLOLISTHESIS; POSTERIOR
   FIXATION; SPINE SURGERY; LORDOSIS; PRONE; COMPLICATIONS; ACCURACY;
   FLUOROSCOPY
AB Purpose Lateral interbody fusion and posterior percutaneous pedicle screw (LIF-PPS) fixation has been performed in two-stage positioning. The aim of this study was to investigate the surgical outcomes of simultaneous single-position LIF-PPS fixation using O-arm-based navigation.
   Methods Overall, 102 consecutive subjects underwent indirect decompression surgery for spondylolisthesis with LIF-PPS fixation. Fifty-one subjects underwent surgery with repositioning, and 51 in the right lateral decubitus position. We compared these two groups in terms of the surgery time, occupancy time in the operating room, intraoperative blood loss, Japanese Orthopaedic Association (JOA) score, local lordosis acquisition in postoperative radiographs, and accuracy of screw insertion using postoperative CT scans.
   Results In the single-position group, surgery time, occupancy time of the operating room, and estimated blood loss were 93.3 +/- 19.3 min (vs. the repositioning group: 121.0 +/- 37.1 min; p < 0.001), 176.3 +/- 36.4 min (vs. 272.4 +/- 42.7 min; p < 0.001), and 93.4 +/- 78.8 ml (vs. 40.9 +/- 28.7 ml; p < 0.001), respectively. The JOA scores (pre-/postoperative) were 15.1 +/- 3.0/24.4 +/- 2.8 (p < 0.001) for the single-position group and 15.1 +/- 4.0/24.8 +/- 3.0 (p < 0.001) for the repositioning group. The rate of misplacement was 1.8% versus 4.0%, respectively (p = 0.267), and the lordosis acquisition was 4.2 degrees +/- 4.1 degrees versus 4.4 degrees +/- 3.2 degrees, respectively (p = 0.516).
   Conclusions Single-position surgery exhibited comparable clinical outcomes and local lordosis acquisition with conventional repositioning LIF-PPS fixation. This single-position minimally invasive technique reduces the occupancy time of the operating room and workforce requirements.
C1 [Ouchida, Jun; Kanemura, Tokumi; Satake, Kotaro; Nakashima, Hiroaki; Ishikawa, Yoshimoto] Konan Kosei Hosp, Dept Orthoped Surg, Japan Agr Cooperat Aichi, 137 Omatsubara,Takaya Cho, Konan, Aichi 4838704, Japan.
   [Imagama, Shiro] Nagoya Univ, Dept Orthopaed, Grad Sch Med, Nagoya, Aichi, Japan.
RP Ouchida, J (通讯作者)，Konan Kosei Hosp, Dept Orthoped Surg, Japan Agr Cooperat Aichi, 137 Omatsubara,Takaya Cho, Konan, Aichi 4838704, Japan.
EM orthochida@gmail.com
RI 宏彰, 中島/AAM-6809-2021
CR Abe K, 2017, SPINE, V42, P55, DOI 10.1097/BRS.0000000000001650
   Ahmadian A, 2015, J CLIN NEUROSCI, V22, P740, DOI 10.1016/j.jocn.2014.08.036
   Aoude AA, 2015, EUR SPINE J, V24, P990, DOI 10.1007/s00586-015-3853-x
   Azimi P, 2012, J ORTHOP SCI, V17, P341, DOI 10.1007/s00776-012-0232-x
   Berjano P, 2012, EUR SPINE J, V21, pS37, DOI 10.1007/s00586-012-2217-z
   Blizzard D., 2016, J SPINE NEUROSURG, V5, P1
   Blizzard DJ, 2018, SPINE, V43, P440, DOI 10.1097/BRS.0000000000002330
   Castellvi AE, 2014, CLIN ORTHOP RELAT R, V472, P1784, DOI 10.1007/s11999-014-3464-6
   DePasse JM, 2015, WORLD J ORTHOP, V6, P351, DOI 10.5312/wjo.v6.i3.351
   DISTEFANO VJ, 1974, CLIN ORTHOP RELAT R, P51
   Drazin D, 2015, BIOMED RES INT, V2015, DOI 10.1155/2015/458284
   Elowitz EH, 2011, MINIM INVAS NEUROSUR, V54, P201, DOI 10.1055/s-0031-1286334
   Fei H, 2017, MEDICINE, V96, DOI 10.1097/MD.0000000000007648
   Fujiwara A, 2003, SPINE, V28, P1601, DOI 10.1097/00007632-200307150-00023
   Harimaya K, 2009, SPINE, V34, P2406, DOI 10.1097/BRS.0b013e3181bab13b
   Hartman C, 2019, WORLD NEUROSURG, V122, pE1037, DOI 10.1016/j.wneu.2018.10.207
   HIRABAYASHI K, 1981, SPINE, V6, P354, DOI 10.1097/00007632-198107000-00005
   Houten JK, 2012, NEUROSURGERY, V70, P990, DOI 10.1227/NEU.0b013e318237a829
   Januszewski J, 2017, J CLIN NEUROSCI, V45, P218, DOI 10.1016/j.jocn.2017.07.007
   Kanemura T, 2017, SPINE SURG RELAT RES, V1, P107, DOI 10.22603/ssrr.1.2017-0008
   Klopfenstein JD, 2006, SURG NEUROL, V65, P111, DOI 10.1016/j.surneu.2005.08.021
   Kwee MM, 2015, INT SURG, V100, P292, DOI 10.9738/INTSURG-D-13-00256.1
   Malham GM, 2017, CLIN SPINE SURG, V30, pE90, DOI 10.1097/BSD.0b013e3182aa4c94
   Malham GM, 2015, EUR SPINE J, V24, pS339, DOI 10.1007/s00586-015-3807-3
   Marchi L, 2012, SCI WORLD J, P1, DOI 10.1100/2012/456346
   Meyerding H.W., 1932, SURG GYNECOLOGY OBST, V54, P371
   Nakahara M, 2016, GLOB SPINE J, V6, P322, DOI 10.1055/s-0035-1563405
   Nakashima H, 2019, ASIAN SPINE J, V13, P395, DOI 10.31616/asj.2018.0204
   Oertel MF, 2011, J NEUROSURG-SPINE, V14, P532, DOI 10.3171/2010.10.SPINE091032
   Ohba T, 2016, EUR SPINE J, V25, P1775, DOI 10.1007/s00586-016-4489-1
   Oliveira L, 2010, SPINE, V35, pS331, DOI 10.1097/BRS.0b013e3182022db0
   Oxland TR, 2000, EUR SPINE J, V9, pS95, DOI 10.1007/PL00010028
   Ozgur Burak M, 2006, Spine J, V6, P435, DOI 10.1016/j.spinee.2005.08.012
   Pavlov PW, 2004, SPINE, V29, P1893, DOI 10.1097/01.brs.0000137067.68630.70
   Pereira EAC, 2017, J CLIN NEUROSCI, V35, P56, DOI 10.1016/j.jocn.2016.09.010
   PETERSON MD, 1995, SPINE, V20, P1419, DOI 10.1097/00007632-199506000-00015
   Rodgers WB, 2011, SPINE, V36, P26, DOI 10.1097/BRS.0b013e3181e1040a
   Schonauer C, 2004, EUR SPINE J, V13, pS50, DOI 10.1007/s00586-004-0728-y
   Sofianos DA, 2012, CLIN ORTHOP RELAT R, V470, P1621, DOI 10.1007/s11999-011-2088-3
   Tempel ZJ, 2015, EUR SPINE J, V24, pS409, DOI 10.1007/s00586-015-3845-x
   Tormenti MJ, 2010, NEUROSURG FOCUS, V28, DOI 10.3171/2010.1.FOCUS09263
   Tribus CB, 1999, SPINE, V24, P58, DOI 10.1097/00007632-199901010-00014
   Uribe JS, 2015, EUR SPINE J, V24, pS386, DOI 10.1007/s00586-015-3806-4
   Van de Kelft E, 2012, SPINE, V37, pE1580, DOI 10.1097/BRS.0b013e318271b1fa
   Voyadzis JM, 2013, J SPINAL DISORD TECH, V26, P98, DOI 10.1097/BSD.0b013e318241f6c3
   Whitecloud TS, 2001, J SPINAL DISORD, V14, P100, DOI 10.1097/00002517-200104000-00002
   Wu MH, 2017, SPINE J, V17, P1082, DOI 10.1016/j.spinee.2017.04.002
   Yamada T, 2018, J ORTHOP SURG RES, V13, DOI 10.1186/s13018-018-0765-6
   Yoshihara H, 2017, J CLIN NEUROSCI, V44, P63, DOI 10.1016/j.jocn.2017.06.061
   Youssef JA, 2010, SPINE, V35, pS302, DOI 10.1097/BRS.0b013e3182023438
   Yson SC, 2014, J SPINAL DISORD TECH, V27, P364, DOI 10.1097/BSD.0b013e318268007b
   Ziino Chason, 2018, J Spine Surg, V4, P717, DOI 10.21037/jss.2018.12.03
NR 52
TC 23
Z9 24
U1 0
U2 0
PU SPRINGER
PI NEW YORK
PA ONE NEW YORK PLAZA, SUITE 4600, NEW YORK, NY, UNITED STATES
SN 0940-6719
EI 1432-0932
J9 EUR SPINE J
JI Eur. Spine J.
PD JUN
PY 2020
VL 29
IS 6
BP 1277
EP 1286
DI 10.1007/s00586-020-06388-6
EA APR 2020
PG 10
WC Clinical Neurology; Orthopedics
WE Science Citation Index Expanded (SCI-EXPANDED)
SC Neurosciences & Neurology; Orthopedics
GA LU4UA
UT WOS:000522926400002
PM 32239355
DA 2022-11-02
ER

PT J
AU Hirai, T
   Yoshii, T
   Inose, H
   Yamada, T
   Yuasa, M
   Ushio, S
   Egawa, S
   Hirai, K
   Okawa, A
AF Hirai, Takashi
   Yoshii, Toshitaka
   Inose, Hiroyuki
   Yamada, Tsuyoshi
   Yuasa, Masato
   Ushio, Shuta
   Egawa, Satoru
   Hirai, Keigo
   Okawa, Atsushi
TI Revision Surgery for Short Segment Fusion Influences Postoperative Low
   Back Pain and Lower Extremity Pain: A Retrospective Single-Center Study
   of Patient-Based Evaluation
SO SPINE SURGERY AND RELATED RESEARCH
LA English
DT Article
DE lumbar spinal fusion; reoperation; adjacent segment disease; pain
ID ADULT SPINAL DEFORMITY; QUALITY-OF-LIFE; PHYSICAL FUNCTION; DISC
   HERNIATION; CANAL STENOSIS; LUMBAR; DISEASE; SPONDYLOLISTHESIS;
   MANAGEMENT; OUTCOMES
AB Introduction: Patients treated with revision surgery after lumbar decompression with fusion typically have persistent low back pain and lower extremity numbness compared with patients treated with only primary surgery. No well-designed study has investigated the persistence and degree of pain after revision surgery following instrumented operation. The purpose of this study is to compare residual pain among patients who underwent reoperation and those who underwent only primary surgery for lumbar degenerative disorder using patient-based evaluation.
   Methods: We reviewed 350 consecutive patients (143 men, 207 women, mean age 63 years) treated with primary lumbar instrumented surgery between October 2010 and February 2014 at our institution and followed up for >= 2 years postoperatively. Patients were categorized into three groups based on number of levels fused: 1-segment, 2-segment, and >= 3-segment fusion (1F, 2F, and >= 3F groups, respectively). We used the Japanese Orthopedic Association Back Pain Evaluation Questionnaire (JOABPEQ) and visual analog scales (VASs) for low back pain and lower extremity pain to evaluate pain intensity pre- and postoperatively.
   Results: Salvage surgery for late-phase complications was required in 5 cases (2.4%), 6 cases (11.3%), and 11 cases (12.1%) in the 1F, 2F, and >= 3F groups, respectively. In the 1F and 2F groups, patients treated with revision surgery had unsatisfactory improvement in the pain domain of JOABPEQ and VASs for low back pain and lower extremity pain compared with patients with only primary short fusion surgery. The >= 3F group showed no significant differences between patients who underwent reoperation and those who underwent only primary surgery.
   Conclusion: Low back pain and lower extremity pain often persist after revision surgery in patients treated with short fusion (<= 2-segment) operation. We need to follow pain states in such patients.
C1 [Hirai, Takashi; Yoshii, Toshitaka; Inose, Hiroyuki; Yamada, Tsuyoshi; Yuasa, Masato; Ushio, Shuta; Egawa, Satoru; Hirai, Keigo; Okawa, Atsushi] Tokyo Med & Dent Univ, Dept Orthoped Surg, Tokyo, Japan.
RP Hirai, T (通讯作者)，Tokyo Med & Dent Univ, Dept Orthoped Surg, Tokyo, Japan.
EM hirai.orth@tmd.ac.jp
OI INOSE, HIROYUKI/0000-0003-4195-2545; /0000-0001-5422-7655
FU Ministry of Health, Labour and Welfare
FX This study was supported by the grant of the Ministry of Health, Labour
   and Welfare. We greatly thank Nobuko Nakajima for data collection and
   management.
CR Azimi P, 2017, J NEUROSURG SCI, V61, P388, DOI 10.23736/S0390-5616.16.02901-5
   Bakhsheshian J, 2017, J NEUROSURG-SPINE, V26, P116, DOI 10.3171/2016.5.SPINE151428
   Brodke DS, 2013, SPINE, V38, P2287, DOI 10.1097/BRS.0000000000000068
   Bydon M, 2014, J NEUROSURG-SPINE, V20, P380, DOI 10.3171/2013.12.SPINE13789
   Caliandro P, 2009, SPINE J, V9, P337, DOI 10.1016/j.spinee.2008.08.001
   Chang MS, 2014, SPINE, V39, pE35, DOI 10.1097/BRS.0000000000000067
   Edwards CC, 2004, SPINE, V29, P1996, DOI 10.1097/01.brs.0000138272.54896.33
   Kasai Y, 2017, J ORTHOP SCI, V22, P665, DOI 10.1016/j.jos.2017.02.012
   Kondo R, 2017, EUR SPINE J, V26, P2138, DOI 10.1007/s00586-017-4987-9
   Lee JC, 2014, SPINE, V39, pE339, DOI 10.1097/BRS.0000000000000164
   Lim Tae Kyoo, 2012, Korean J Spine, V9, P66, DOI 10.14245/kjs.2012.9.2.66
   Makino T, 2014, J ORTHOP SCI, V19, P707, DOI 10.1007/s00776-014-0591-6
   Mendenhall SK, 2014, J SPINAL DISORD TECH, V27, P353, DOI 10.1097/BSD.0b013e31826105a5
   Papadopoulos EC, 2006, SPINE, V31, P1473, DOI 10.1097/01.brs.0000219872.43318.7a
   Parker SL, 2014, J NEUROSURG-SPINE, V21, P143, DOI 10.3171/2014.3.SPINE1320
   Ramieri A, 2017, EUR SPINE J, V26, P442, DOI 10.1007/s00586-017-5042-6
NR 16
TC 0
Z9 0
U1 0
U2 0
PU JAPANESE SOC SPINE SURGERY & RELATED RESEARCH
PI TOKYO
PA 1-1-1, HITOTSUBASHI, CHIYODA-KU, PALACE SIDE BLDG, TOKYO, 100-0003,
   JAPAN
SN 2432-261X
J9 SPINE SURG RELAT RES
JI Spine Surg. Relat. Res.
PY 2018
VL 2
IS 3
BP 215
EP 220
DI 10.22603/ssrr.2017-0048
PG 6
WC Surgery
WE Emerging Sources Citation Index (ESCI)
SC Surgery
GA GR1LG
UT WOS:000442299500008
PM 31440671
OA Green Published, gold
DA 2022-11-02
ER

PT J
AU Sabou, S
   Tseng, THJ
   Stephenson, J
   Siddique, I
   Verma, R
   Mohammad, S
AF Sabou, Silviu
   Tseng, Tzu-Heng Jason
   Stephenson, John
   Siddique, Irfan
   Verma, Rajat
   Mohammad, Saeed
TI Correction of sagittal plane deformity and predictive factors for a
   favourable radiological outcome following multilevel posterior lumbar
   interbody fusion for mild degenerative scoliosis
SO EUROPEAN SPINE JOURNAL
LA English
DT Article
DE Posterior lumbar interbody fusion; Sagittal alignment; Lumbar lordosis;
   Spinopelvic alignment; Degenerative scoliosis
ID ADULT SPINAL DEFORMITY; POSTEROLATERAL FUSION; SPINOPELVIC PARAMETERS;
   PELVIC INCIDENCE; LONG FUSION; BALANCE; SPONDYLOLISTHESIS;
   COMPLICATIONS; ALIGNMENT
AB Limited data is available in the literature on the radiographic results of multilevel posterior lumbar interbody fusion (MPLIF) in the treatment of degenerative scoliosis. The objective of our study was to evaluate the segmental and global correction achieved with MPLIF in the treatment of degenerative scoliosis.
   Between 2009 and 2014, 42 patients underwent correction of degenerative scoliosis with MPLIF. Several radiological parameters were measured pre- and post-operatively by two independent observers. A statistical analysis was performed to assess the inter-observer reliability of the measurements and to determine the degree of segmental correction achieved at each intervertebral disc. Using sagittal vertical axis (SVA) less than 47 mm; lumbar lordosis (LL) within 11A degrees of pelvic incidence (PI); and pelvic tilt (PT) no more than 22A degrees as radiological criteria for procedural acceptability, we determined predictive factors for a favourable radiological outcome.
   Forty-two patients (34 female) were included in our study. The average amount of correction per segment was 6.2A degrees. The overall correction achieved with MPLIF was 16.6A degrees. Twenty-six of the 42 patients (61.9 %) had post-operative SVA values less than 47 mm. Nineteen of the 42 patients (45.2 %) had average post-operative LL within 11A degrees of the PI. Sixteen of the 42 patients (38.1 %) had PT less than 22A degrees. Younger age, female gender and a low pre-operative PT were significantly associated with the attainment of a satisfactory sagittal alignment.
   Our results demonstrate that a satisfactory correction can be achieved in degenerative scoliosis with MPLIF. In addition, our results show that it is significantly more likely to achieve a satisfactory radiological outcome in younger, female patients with low pre-operative PT.
C1 [Sabou, Silviu; Tseng, Tzu-Heng Jason; Siddique, Irfan; Verma, Rajat; Mohammad, Saeed] Salford Royal Hosp NHS Fdn Trust, Dept Spinal Surg, Stott Lane, Salford M6 8HD, Lancs, England.
   [Stephenson, John] Univ Huddersfield, Sch Human & Hlth Sci, Huddersfield HD1 3DH, W Yorkshire, England.
RP Sabou, S (通讯作者)，Salford Royal Hosp NHS Fdn Trust, Dept Spinal Surg, Stott Lane, Salford M6 8HD, Lancs, England.
EM silviusabou@yahoo.com
RI Sabou, Silviu/AAE-3472-2020
OI Sabou, Silviu/0000-0002-0477-7920
CR Aebi M, 2005, EUR SPINE J, V14, P925, DOI 10.1007/s00586-005-1053-9
   Baghdadi YMK, 2014, SPINE, V39, pE166, DOI 10.1097/BRS.0000000000000073
   Boissiere L, 2013, EUR SPINE J, V22, P1339, DOI 10.1007/s00586-013-2711-y
   Brown KM, 2004, J SPINAL DISORD TECH, V17, P358, DOI 10.1097/01.bsd.0000112080.04960.67
   Cho KJ, 2008, EUR SPINE J, V17, P650, DOI 10.1007/s00586-008-0615-z
   Costanzo G, 2014, EUR SPINE J, V23, pS699, DOI 10.1007/s00586-014-3561-y
   Jagannathan J, 2009, NEUROSURGERY, V64, P955, DOI 10.1227/01.NEU.0000343544.77456.46
   Jean L, 2014, EUR SPINE J, V23, P1394, DOI 10.1007/s00586-014-3207-0
   Kim KT, 2006, SPINE, V31, P1351, DOI 10.1097/01.brs.0000218635.14571.55
   Klezl Z, 2014, ASIAN SPINE J, V8, P59, DOI 10.4184/asj.2014.8.1.59
   Kotwal Suhel, 2011, HSS J, V7, P257
   Lippman Caleb R, 2003, Neurosurg Focus, V14, pe5
   Liu XY, 2014, EUR SPINE J, V23, P43, DOI 10.1007/s00586-013-2880-8
   Palmisani M, 2013, EUR SPINE J, V22, pS829, DOI 10.1007/s00586-013-3012-1
   Phillips FM, 2013, SPINE, V38, P1853, DOI 10.1097/BRS.0b013e3182a43f0b
   Rose PS, 2009, SPINE, V34, P785, DOI 10.1097/BRS.0b013e31819d0c86
   Rothenfluh Dominique A, 2014, Eur Spine J, V23 Suppl 1, pS86, DOI 10.1007/s00586-014-3211-4
   Schwab F, 2010, SPINE, V35, P2224, DOI 10.1097/BRS.0b013e3181ee6bd4
   Schwab FJ, 2013, SPINE, V38, pE803, DOI 10.1097/BRS.0b013e318292b7b9
   Silva FE, 2010, NEUROSURG FOCUS, V28, DOI 10.3171/2010.1.FOCUS09271
   Suk SI, 1997, SPINE, V22, P210, DOI 10.1097/00007632-199701150-00016
   Tormenti MJ, 2010, NEUROSURG FOCUS, V28, DOI 10.3171/2010.1.FOCUS09263
   Villavicencio AT, 2006, J SPINAL DISORD TECH, V19, P92, DOI 10.1097/01.bsd.0000185277.14484.4e
   Wang GH, 2015, EUR SPINE J, V24, P1792, DOI 10.1007/s00586-015-3942-x
   Wang JC, 2005, SPINE, V30, pS33, DOI 10.1097/01.brs.0000174559.13749.83
   Whitecloud TS, 2001, J SPINAL DISORD, V14, P100, DOI 10.1097/00002517-200104000-00002
   Zeng Y, 2012, SPINE, V37, pE556, DOI 10.1097/BRS.0b013e31824af5c6
NR 27
TC 6
Z9 6
U1 0
U2 8
PU SPRINGER
PI NEW YORK
PA 233 SPRING ST, NEW YORK, NY 10013 USA
SN 0940-6719
EI 1432-0932
J9 EUR SPINE J
JI Eur. Spine J.
PD AUG
PY 2016
VL 25
IS 8
BP 2520
EP 2526
DI 10.1007/s00586-015-4338-7
PG 7
WC Clinical Neurology; Orthopedics
WE Science Citation Index Expanded (SCI-EXPANDED)
SC Neurosciences & Neurology; Orthopedics
GA DS3WL
UT WOS:000380713300021
PM 26626083
DA 2022-11-02
ER

PT J
AU Agarwal, N
   Nwachuku, EL
   Mehta, A
   Kashkoush, A
   Alan, N
   Hamilton, DK
   Thirumala, PD
AF Agarwal, Nitin
   Nwachuku, Enyinna L.
   Mehta, Amol
   Kashkoush, Ahmed
   Alan, Nima
   Hamilton, D. Kojo
   Thirumala, Parthasarathy D.
TI Perioperative neurological deficits following anterior lumbar interbody
   fusion: Risk factors and clinical impact
SO INTERDISCIPLINARY NEUROSURGERY-ADVANCED TECHNIQUES AND CASE MANAGEMENT
LA English
DT Article
DE Anterior interbody spinal fusion; Arthrodesis; Spine; Neurological
   deficits; Morbidity; Mortality
ID SURGERY
AB Introduction: Anterior lumbar interbody fusion is a common and well-utilized approach to treatment of lower lumbosacral spondylolisthesis. The authors aim to assess the impact of perioperative neurological deficits on the in-hospital morbidity and mortality. As such, the clinical risk factors leading to perioperative neurological deficits in patients undergoing anterior lumbar interbody fusion are assessed in a large cohort sample from the national inpatient sample (NIS).
   Methods: Data was collected from the NIS-HCUP, a stratified sample of 20% of all community hospital discharges from the years 1999-2011 was analyzed. Patients who underwent anterior lumbar interbody fusion (ALIF) as their primary procedure were included.
   Results: The study cohort consisted of 67,900 patients with a mean age of 49.37 years. Approximately 54.96% of the patients were female, 83.60% were white, and 92.62% of the patients were operated on electively. The incidence of perioperative neurological deficit following ALIF was 1.02%. Perioperative neurological deficits were found to independently predict morbidity following ALIF in our multivariable analysis (OR 2.07; CI 1.688 - 2.541) but were not an independent predictor of mortality. Patients with increasing age (OR 1.034; CI 1.027-1.041) and high vWR 5-14 (OR 1.456; CI 1.065-1.990) had an increased risk of having perioperative neurological deficits.
   Conclusion: Overall, perioperative neurological deficits following ALIF are rare (1.02%), and mortality is extraordinarily rare (0.15%). Patients with older age and higher comorbidities are at increased risk for of perioperative neurological deficit and consequently in hospital morbidity. As such, these results serve to further illuminate the importance of preoperative screening and proper patient stratification.
C1 [Agarwal, Nitin; Nwachuku, Enyinna L.; Mehta, Amol; Kashkoush, Ahmed; Alan, Nima; Hamilton, D. Kojo; Thirumala, Parthasarathy D.] Univ Pittsburgh, Dept Neurol Surg, Med Ctr, 200 Lothrop St,Suite B-400, Pittsburgh, PA 15213 USA.
RP Thirumala, PD (通讯作者)，Ctr Clin Neurophysiol, Dept Neurol Surg, UPMC Presbyterian Suite,B-400,200 Lothrop St, Pittsburgh, PA 15213 USA.
EM thirumalapd@upmc.edu
CR Capener N, 1932, BRIT J SURG, V19, P374, DOI 10.1002/bjs.1800197505
   Dayananda S, 2018, WORLD NEUROSURG, V119, pE250, DOI 10.1016/j.wneu.2018.07.126
   Forsth P, 2016, NEW ENGL J MED, V374, P1413, DOI 10.1056/NEJMoa1513721
   Ghobrial GM, 2015, CLIN NEUROL NEUROSUR, V139, P76, DOI 10.1016/j.clineuro.2015.08.022
   Ghogawala Z, 2016, NEW ENGL J MED, V374, P1424, DOI 10.1056/NEJMoa1508788
   Isiklar ZU, 1996, SPINE, V21, P2379, DOI 10.1097/00007632-199610150-00016
   Kashkoush A, 2019, WORLD NEUROSURG, V128, pE107, DOI 10.1016/j.wneu.2019.04.037
   Nwachuku EL, 2018, INTERDISCIP NEUROSUR, V14, P18, DOI 10.1016/j.inat.2018.04.006
   Phan K, 2017, SPINE, V42, pE592, DOI 10.1097/BRS.0000000000001905
   Thirumala P, 2017, SPINE J, V17, P1611, DOI 10.1016/j.spinee.2017.05.020
NR 10
TC 1
Z9 1
U1 0
U2 1
PU ELSEVIER
PI AMSTERDAM
PA RADARWEG 29, 1043 NX AMSTERDAM, NETHERLANDS
EI 2214-7519
J9 INTERDISCIP NEUROSUR
JI Interdiscip. Neurosurg.
PD DEC
PY 2020
VL 22
AR 100791
DI 10.1016/j.inat.2020.100791
PG 6
WC Clinical Neurology
WE Emerging Sources Citation Index (ESCI)
SC Neurosciences & Neurology
GA NU4ZW
UT WOS:000573652500015
OA gold
DA 2022-11-02
ER

PT J
AU Sethi, A
   Lee, A
   Vaidya, R
AF Sethi, Anil
   Lee, Adrienne
   Vaidya, Rahul
TI Lumbar pedicle screw placement: Using only AP plane imaging
SO INDIAN JOURNAL OF ORTHOPAEDICS
LA English
DT Article
DE Lumbar spine; pedicle screw; fluoroscopy; AP imaging
ID COMPUTED-TOMOGRAPHY; ACCURACY; INSERTION; OBESE
AB Background: Variations in the pedicle morphology and presence of spinal deformities can make pedicle screw placement challenging. Recently, computerized tomography (CT) guided screw placement has reportedly improved the surgical accuracy of pedicle screw insertion. However, it is time consuming and expensive. We combined single-plane fluoroscopy in AP projection alone with tactile guidance for placing pedicle screws more efficiently and accurately. This report presents our results with this technique. Materials and Methods: An Institutional Review Board (IRB) approved retrospective study was carried out on 308 patients who underwent lumbar spinal fusion with 1806 pedicle screws placed using fluoroscopy only in the AP plane. There were 182 patients with two-level fusion, 79 with single-level fusion, 26 with three-level fusion, and 21 with more than three-level fusions. The indications of surgery included spondylolisthesis, adult scoliosis, revision surgery, lumbar canal stenosis, and discogenic pain. Pedicle screws were inserted under fluoroscopic guidance in the AP plane alone with a final lateral image after completion of implant placement. Radiographs were performed postoperatively in all patients and CT scans were obtained on 78 patients with 588 screws. Results: Twenty nine (5) cortical wall perforations were noted amongst the 588 screws that were evaluated with a CT scan and did not result in postoperative vascular or neural complications. Anterior cortical vertebral violation was noted in 14 patients, while in 9 patients the screws penetrated the lateral wall of the pedicle. The medial wall of the pedicle was encroached in six patients with no frank perforations. Conclusion: Placement of pedicle screws under fluoroscopic guidance using AP plane imaging alone with tactile guidance is safe, fast, and reliable. However, a good understanding of the radiographic landmarks is a prerequisite.
C1 [Sethi, Anil; Lee, Adrienne; Vaidya, Rahul] Detroit Receiving Hosp & Univ Hlth Ctr, Dept Orthoped Surg, Detroit, MI 48201 USA.
RP Sethi, A (通讯作者)，Detroit Receiving Hosp & Univ Hlth Ctr, Dept Orthoped Surg, Suite 4D-4,4201 St Antoine Blvd, Detroit, MI 48201 USA.
EM anilsethi09@gmail.com
OI Lee, Adrienne/0000-0001-8854-9257
CR Castro WHM, 1996, SPINE, V21, P1320, DOI 10.1097/00007632-199606010-00008
   Chang KW, 2012, J SPINAL DISORD TECH, V25, pE67, DOI 10.1097/BSD.0b013e31823db498
   Desai S, 2010, EUR SPINE J, V19, P1953, DOI 10.1007/s00586-010-1513-8
   Gelalis ID, 2012, EUR SPINE J, V21, P247, DOI 10.1007/s00586-011-2011-3
   GERTZBEIN SD, 1990, SPINE, V15, P11, DOI 10.1097/00007632-199001000-00004
   Kim MC, 2011, EUR SPINE J, V20, P1635, DOI 10.1007/s00586-011-1892-5
   Learch TJ, 2004, SPINE, V29, P767, DOI 10.1097/01.BRS.0000112071.69448.A1
   Park Y, 2011, SPINE J, V11, P919, DOI 10.1016/j.spinee.2011.07.029
   Silbermann J, 2011, EUR SPINE J, V20, P875, DOI 10.1007/s00586-010-1683-4
   Sterba W, 2007, CLIN BIOMECH, V22, P385, DOI 10.1016/j.clinbiomech.2006.11.007
   Vaidya R, 2009, SPINE, V34, P495, DOI 10.1097/BRS.0b013e318198c5f2
   Wiesner L, 1999, SPINE, V24, P1599, DOI 10.1097/00007632-199908010-00015
   Wood M, 2011, J SPINAL DISORD TECH, V24, pE1, DOI 10.1097/BSD.0b013e3181d534b8
   Yoo JU, 1997, SPINE, V22, P2668, DOI 10.1097/00007632-199711150-00016
   ZINDRICK MR, 1987, SPINE, V12, P160, DOI 10.1097/00007632-198703000-00012
NR 15
TC 6
Z9 6
U1 0
U2 0
PU WOLTERS KLUWER MEDKNOW PUBLICATIONS
PI MUMBAI
PA WOLTERS KLUWER INDIA PVT LTD , A-202, 2ND FLR, QUBE, C T S  NO 1498A-2
   VILLAGE MAROL, ANDHERI EAST, MUMBAI, 400059, INDIA
SN 0019-5413
EI 1998-3727
J9 INDIAN J ORTHOP
JI Indian J. Orthop.
PD JUL-AUG
PY 2012
VL 46
IS 4
BP 434
EP 438
DI 10.4103/0019-5413.98832
PG 5
WC Orthopedics
WE Science Citation Index Expanded (SCI-EXPANDED)
SC Orthopedics
GA 979XG
UT WOS:000306856200011
PM 22912519
OA Green Published
DA 2022-11-02
ER

PT J
AU Gottfried, ON
   Daubs, MD
   Patel, AA
   Dailey, AT
   Brodke, DS
AF Gottfried, Oren N.
   Daubs, Michael D.
   Patel, Alpesh A.
   Dailey, Andrew T.
   Brodke, Darrel S.
TI Spinopelvic parameters in postfusion flatback deformity patients
SO SPINE JOURNAL
LA English
DT Article
DE Fixed sagittal imbalance; Flatback deformity; Lumbar lordosis; Pelvic
   incidence; Spinopelvic parameters
ID ADJACENT-SEGMENT DEGENERATION; HIGH-GRADE SPONDYLOLISTHESIS;
   LOW-BACK-PAIN; SAGITTAL ALIGNMENT; PELVIC INCIDENCE; LUMBAR SPINE;
   RADIOGRAPHIC ANALYSIS; BALANCE; FUSION; INSTRUMENTATION
AB BACKGROUND CONTEXT: Fixed sagittal imbalance (FSI) may result from loss of adequate lumbar lordosis (LL) after spinal fusion. Pelvic incidence (PI) is a fixed anatomical parameter that determines LL and overall spinal sagittal alignment.
   PURPOSE: We describe the spinopelvic parameters in a series of patients with postfusion FSI. We hypothesize that patients who develop postfusion FSI may have a high PI and are thus more at risk from a loss of adequate LL.
   STUDY DESIGN: Retrospective chart and image review.
   PATIENT SAMPLE: Consecutive patients with degenerative spine disease with clinically significant postoperative FSI after fusion.
   METHODS/OUTCOME MEASURES: We evaluated 36-in full spine films for PI, I-L. pelvic tilt (PT), thoracic kyphosis (TK), and C7 plumb line. RESULTS: Fifteen patients with clinically significant FSI were identified: 13 women and 2 men (mean age, 63.3 years). They had undergone a mean of 2.9 prior spine surgeries. The mean PI was elevated at 66.7 degrees (normal 48-55 degrees), mean PT was elevated at 35.5 degrees (normal 12-18 degrees), mean LL was reduced at 11.8 degrees (normal 43-61 degrees), mean TK was reduced at 19.3 degrees (normal 41-48 degrees), and mean C7 plumb line was elevated at 13.1 cm (normal <3 cm).
   CONCLUSIONS: In the current series, patients with FSI after spinal fusion had an elevated PI and inadequate LL. They attempted to compensate for FSI with reduced TK and with increased pelvic retroversion (PT). Overall, it is important to identify sagittal spinopelvic parameters and promote sagittal balance when performing lumbar fusions. (C) 2009 Elsevier Inc. All rights reserved.
C1 [Gottfried, Oren N.; Daubs, Michael D.; Patel, Alpesh A.; Dailey, Andrew T.; Brodke, Darrel S.] Univ Utah, Dept Orthopaed, Salt Lake City, UT 84108 USA.
   [Gottfried, Oren N.; Daubs, Michael D.; Patel, Alpesh A.; Dailey, Andrew T.; Brodke, Darrel S.] Univ Utah, Dept Neurosurg, Salt Lake City, UT 84132 USA.
RP Gottfried, ON (通讯作者)，Johns Hopkins Univ Hosp, Dept Neurosurg, 600 N Wolfe St,Meyer 7-109, Baltimore, MD 21287 USA.
EM ogottfr1@jhmi.edu
CR Barrey C, 2007, NEUROSURGERY, V61, P981, DOI 10.1227/01.neu.0000303194.02921.30
   Barrey C, 2007, EUR SPINE J, V16, P1459, DOI 10.1007/s00586-006-0294-6
   Berthonnaud E, 2005, J SPINAL DISORD TECH, V18, P40, DOI 10.1097/01.bsd.0000117542.88865.77
   Booth KC, 1999, SPINE, V24, P1712, DOI 10.1097/00007632-199908150-00013
   Bridwell Keith H, 2006, Instr Course Lect, V55, P567
   Bridwell KH, 2004, J BONE JOINT SURG AM, V86A, P1587, DOI 10.2106/00004623-200407000-00033
   Farcy JPC, 1997, SPINE, V22, P2452, DOI 10.1097/00007632-199710150-00025
   Gautier J, 1999, REV RHUM, V66, P29
   Glassman SD, 2005, SPINE, V30, P682, DOI 10.1097/01.brs.0000155425.04536.f7
   Guigui P, 2003, REV CHIR ORTHOP, V89, P496
   Hammerberg EM, 2003, J SPINAL DISORD TECH, V16, P44, DOI 10.1097/00024720-200302000-00008
   Hanson DS, 2002, SPINE, V27, P2026, DOI 10.1097/00007632-200209150-00011
   Hresko MT, 2007, SPINE, V32, P2208, DOI 10.1097/BRS.0b013e31814b2cee
   Islam NC, 2001, SPINE, V26, P166, DOI 10.1097/00007632-200101150-00011
   Jackson RP, 2003, SPINE, V28, P151, DOI 10.1097/00007632-200301150-00011
   JACKSON RP, 1994, SPINE, V19, P1611, DOI 10.1097/00007632-199407001-00010
   Jang JS, 2007, J NEUROSURG-SPINE, V7, P387, DOI 10.3171/SPI-07/10/387
   Kim YJ, 2007, SPINE, V32, P2189, DOI 10.1097/BRS.0b013e31814b8371
   Kim YJ, 2006, SPINE, V31, P2343, DOI 10.1097/01.brs.0000238970.67552.f5
   Kim YJ, 2006, SPINE, V31, P2359, DOI 10.1097/01.brs.0000238969.59928.73
   Korovessis PG, 1998, SPINE, V23, P700, DOI 10.1097/00007632-199803150-00010
   Kumar MN, 2001, EUR SPINE J, V10, P314, DOI 10.1007/s005860000239
   Labelle H, 2005, SPINE, V30, pS27, DOI 10.1097/01.brs.0000155560.92580.90
   Labelle H, 2004, SPINE, V29, P2049, DOI 10.1097/01.brs.0000138279.53439.cc
   LAGRONE MO, 1988, J BONE JOINT SURG AM, V70A, P569, DOI 10.2106/00004623-198870040-00014
   Lazennec JY, 2000, EUR SPINE J, V9, P47, DOI 10.1007/s005860050008
   Lee CS, 2001, SPINE, V26, P2029, DOI 10.1097/00007632-200109150-00017
   Legaye J, 1998, Eur Spine J, V7, P99, DOI 10.1007/s005860050038
   Legaye Jean, 2005, Acta Orthop Belg, V71, P213
   Lonner BS, 2007, SPINE, V32, P2644, DOI 10.1097/BRS.0b013e31815a5238
   Lu DC, 2007, NEUROSURG CLIN N AM, V18, P289, DOI 10.1016/j.nec.2007.01.007
   Mac-Thiong JM, 2007, EUR SPINE J, V16, P227, DOI 10.1007/s00586-005-0013-8
   Mangione P, 1997, Eur Spine J, V6, P163, DOI 10.1007/BF01301430
   Martin BI, 2007, SPINE, V32, P382, DOI 10.1097/01.brs.0000254104.55716.46
   Marty C, 2002, EUR SPINE J, V11, P119, DOI 10.1007/s00586-001-0349-7
   Meyers LL, 1999, J PEDIATR ORTHOPED, V19, P672, DOI 10.1097/00004694-199909000-00024
   O'Brien MF., 2004, SPINAL DEFORMITY STU
   Park JY, 2007, J NEUROSURG-SPINE, V7, P139, DOI 10.3171/SPI-07/08/139
   Potter BK, 2004, J BONE JOINT SURG AM, V86A, P1793, DOI 10.2106/00004623-200408000-00027
   Rajnics P, 2002, J SPINAL DISORD TECH, V15, P24, DOI 10.1097/00024720-200202000-00004
   Roussouly P, 2005, SPINE, V30, P346, DOI 10.1097/01.brs.0000152379.54463.65
   Roussouly P, 2006, SPINE, V31, P2484, DOI 10.1097/01.brs.0000239155.37261.69
   Saha D, 2007, SPINE, V32, P1605, DOI 10.1097/BRS.0b013e318074d515
   Sarwahi V, 2002, SPINE, V27, P2328, DOI 10.1097/00007632-200211010-00005
   Schwab FJ, 1997, SPINE, V22, P1661, DOI 10.1097/00007632-199707150-00026
   Schwab F, 2006, SPINE, V31, pE959, DOI 10.1097/01.brs.0000248126.96737.0f
   Skalli W, 2006, SPINE, V31, pE359, DOI 10.1097/01.brs.0000219402.01636.87
   Thiong JMM, 2004, SPINE, V29, P1642, DOI 10.1097/01.BRS.0000132312.78469.7B
   Umehara S, 2000, SPINE, V25, P1617, DOI 10.1097/00007632-200007010-00004
   Vaz G, 2002, EUR SPINE J, V11, P80, DOI 10.1007/s005860000224
   Vialle R, 2005, J BONE JOINT SURG AM, V87A, P260, DOI 10.2106/JBJS.D.02043
   Vialle R, 2007, EUR SPINE J, V16, P1641, DOI 10.1007/s00586-007-0348-4
   Vialle R, 2006, EUR SPINE J, V15, P1449, DOI 10.1007/s00586-006-0096-x
   Yoshimoto H, 2005, SPINE, V30, P1650, DOI 10.1097/01.brs.0000169446.69758.fa
NR 54
TC 60
Z9 71
U1 0
U2 7
PU ELSEVIER SCIENCE INC
PI NEW YORK
PA STE 800, 230 PARK AVE, NEW YORK, NY 10169 USA
SN 1529-9430
EI 1878-1632
J9 SPINE J
JI Spine Journal
PD AUG
PY 2009
VL 9
IS 8
BP 639
EP 647
DI 10.1016/j.spinee.2009.04.008
PG 9
WC Clinical Neurology; Orthopedics
WE Science Citation Index Expanded (SCI-EXPANDED)
SC Neurosciences & Neurology; Orthopedics
GA 481DC
UT WOS:000268786300004
PM 19482517
DA 2022-11-02
ER

PT J
AU Vadapalli, S
   Robon, M
   Biyani, A
   Sairyo, K
   Khandha, A
   Goel, VK
AF Vadapalli, Sasidhar
   Robon, Matt
   Biyani, Ashok
   Sairyo, Koichi
   Khandha, Ashutosh
   Goel, Vijay K.
TI Effect of lumbar interbody cage geometry on construct stability: A
   cadaveric study
SO SPINE
LA English
DT Article
DE lumbar spine; biomechanics; cage; interbody fusion
ID FUSION; SPINE; SPONDYLOLISTHESIS
AB Study Design. Biomechanical study to investigate three-dimensional motion behavior of cadaveric spines in various surgical simulations.
   Objectives. To determine the effect of cage geometry on the construct stability.
   Summary of Background Data. There is a wide variety of cage/spacer designs available for lumbar interbody fusion surgery. These range from circular, tapered, and rectangular with and without curvature. However, the effectiveness of cages with different designs and materials to stabilize a decompressed intervertebral space has not been fully studied.
   Methods. Six fresh ligamentous lumbar spine specimens (L1-S2) were subjected to pure moments in the six loading directions. The resulting spatial orientations of the vertebrae were recorded using Optotrak (TM) Motion Measurement System. Measurements were made sequentially for intact, bilateral spacer placements across L4-L5 using a posterior approach, supplemented with pedicle screw-rod system fixation, and after the cyclic loading in flexion-extension mode.
   Results. The stability tended to decrease after the bilateral cage placement as compared with the intact for all loading cases except flexion. In flexion, the angular displacement decreased to 80% of the intact. However, there was no significant statistical difference seen in stability between intact and after bilateral spacer placement. Following the addition of posterior fixation using pedicle screw-rod system, the stability significantly increased in all directions. Cyclic loading did not have any significant effect on the stability.
   Conclusions. Stand-alone cages restore motion to near-intact levels at best, and supplement instrumentation is essential for significantly increasing the stability of the decompressed segment. The effects of cage geometry and Young's modulus of the cage material do not seem to influence the stability, as compared with the other cage designs, especially after supplemental fixation with a posterior system.
C1 Univ Toledo, Coll Engn, Dept Bioengn, Spine Res Ctr, Toledo, OH 43606 USA.
   Med Univ Ohio, Dept Orthoped Surg, Toledo, OH USA.
   Univ Tokushima, Dept Orthoped, Tokushima 770, Japan.
RP Goel, VK (通讯作者)，Univ Toledo, Coll Engn, Dept Bioengn, Spine Res Ctr, 2801 W Bancroft St, Toledo, OH 43606 USA.
EM Vijay.Goel@utoledo.edu
RI Khandha, Ashutosh/O-2595-2017
OI Khandha, Ashutosh/0000-0001-6003-3881
CR ABUMI K, 1989, SPINE, V14, P1249, DOI 10.1097/00007632-198911000-00019
   Brantigan JW, 2000, SPINE, V25, P1437, DOI 10.1097/00007632-200006010-00017
   BRANTIGAN JW, 1991, SPINE, V16, pS277, DOI 10.1097/00007632-199106001-00020
   Brodke DS, 1997, SPINE, V22, P26, DOI 10.1097/00007632-199701010-00005
   CLOWARD RB, 1985, CLIN ORTHOP RELAT R, V193, P16
   Dvorak MF, 2003, SPINE, V28, P902, DOI 10.1097/00007632-200305010-00012
   Fuji Takeshi, 2003, J Orthop Sci, V8, P142, DOI 10.1007/s007760300024
   GOEL VK, 1985, SPINE, V10, P543, DOI 10.1097/00007632-198507000-00008
   GOEL VK, 1988, SPINE, V13, P294, DOI 10.1097/00007632-198803000-00012
   Goldstein JA, 2001, SPINE, V26, P1137, DOI 10.1097/00007632-200105150-00009
   Heth J A, 2001, Spine (Phila Pa 1976), V26, pE261, DOI 10.1097/00007632-200106150-00012
   Hitchon PW, 1999, SPINE, V24, P213, DOI 10.1097/00007632-199902010-00004
   La Rosa G, 2003, J NEUROSURG, V99, P143, DOI 10.3171/spi.2003.99.2.0143
   Lenke LG, 2002, CLIN ORTHOP RELAT R, P98
   Lund T, 1998, J BONE JOINT SURG BR, V80B, P351, DOI 10.1302/0301-620X.80B2.7693
   MCAFEE PC, 2002, CLIN ORTHOP RELAT R, V394, P55
   Miura Y, 2003, SPINE, V28, P2386, DOI 10.1097/01.BRS.0000085326.73430.68
   Oxland TR, 2000, EUR SPINE J, V9, pS95, DOI 10.1007/PL00010028
   Ray CD, 1997, SPINE, V22, P667, DOI 10.1097/00007632-199703150-00019
   TENCER AF, 1995, SPINE, V20, P2408, DOI 10.1097/00007632-199511001-00007
   Wang Shih-Tien, 2003, J Chin Med Assoc, V66, P676
   WANT ST, 2005, SPINE, V30, P62
   Weiner BK, 1998, SPINE, V23, P634, DOI 10.1097/00007632-199803010-00020
   Zander T, 2003, EUR SPINE J, V12, P427, DOI 10.1007/s00586-003-0540-0
   Zhao J, 2002, SPINE, V27, P2753, DOI 10.1097/00007632-200212150-00003
NR 25
TC 176
Z9 212
U1 3
U2 21
PU LIPPINCOTT WILLIAMS & WILKINS
PI PHILADELPHIA
PA TWO COMMERCE SQ, 2001 MARKET ST, PHILADELPHIA, PA 19103 USA
SN 0362-2436
EI 1528-1159
J9 SPINE
JI SPINE
PD SEP 1
PY 2006
VL 31
IS 19
BP 2189
EP 2194
DI 10.1097/01.brs.0000232720.23748.ce
PG 6
WC Clinical Neurology; Orthopedics
WE Science Citation Index Expanded (SCI-EXPANDED)
SC Neurosciences & Neurology; Orthopedics
GA 081FI
UT WOS:000240302200004
PM 16946652
DA 2022-11-02
ER

PT J
AU Jentzsch, T
   Geiger, J
   Slankamenac, K
   Werner, CML
AF Jentzsch, Thorsten
   Geiger, James
   Slankamenac, Ksenija
   Werner, Clement M. L.
TI Obesity measured by outer abdominal fat may cause facet joint arthritis
   at the lumbar spine
SO JOURNAL OF BACK AND MUSCULOSKELETAL REHABILITATION
LA English
DT Article
DE Outer abdominal fat; obesity; facet joint arthritis; facet joint
   orientation; lumbar lordosis; pelvic incidence
ID LOW-BACK-PAIN; PELVIC INCIDENCE; ORIENTATION; SPONDYLOLISTHESIS;
   EPIDEMIOLOGY; ASSOCIATION; PREVALENCE; MANAGEMENT; ALIGNMENT; POSITION
AB BACKGROUND AND OBJECTIVES: There is a lack of studies on obesity measured by outer abdominal fat (OAF), which describes abdominal subcutaneous adipose tissue thickness with regard to spino-pelvic parameters. We investigated OAF and its physiologic values on computed tomography (CT) scans with regard to age, gender, facet joint (FJ) arthritis, FJ orientation, lumbar lordosis (LL) and pelvic incidence (PI).
   MATERIAL AND METHOD: OAF, lumbar FJs, LL and PI were evaluated on CT scans.
   RESULTS: CT scans of 620 individuals with a mean age of 42.5 years were reviewed. OAF showed a mean value of 19.7 millimeters (mm). It significantly increased with age until 70 years and decreased thereafter (p <= 0.0001). There was no significant gender difference. OAF was significantly increased with FJ arthritis (p = 0.01), but not with FJ orientation, LL or PI.
   CONCLUSION: OAF on CT scans seems to have a mean value of 19.7 mm. It is higher in the older age groups until 70 years and declines again afterward. As a novelty finding, OAF significantly increases with higher degrees of FJ arthritis, but is not related to gender or other spino-pelvic parameters such as FJ orientation, LL or PI. Differences in fat distribution may be found at other anatomic sites, such as visceral fat. Obese patients may benefit from weight loss by decreasing their FJ arthritis, which may potentially decrease associated back pain, which may be worth further investigations.
C1 [Jentzsch, Thorsten; Geiger, James; Slankamenac, Ksenija; Werner, Clement M. L.] Univ Zurich Hosp, Dept Surg, Div Trauma Surg, CH-8091 Zurich, Switzerland.
RP Jentzsch, T (通讯作者)，Univ Zurich Hosp, Dept Surg, Div Trauma Surg, Ramistr 100, CH-8091 Zurich, Switzerland.
EM thorsten.jentzsch@gmail.com
RI Jentzsch, Thorsten/AAR-6135-2020
OI Jentzsch, Thorsten/0000-0002-6133-3314; Slankamenac,
   Ksenija/0000-0002-3568-9253
CR Abbas J, 2011, SPINE, V36, pE1541, DOI 10.1097/BRS.0b013e318210c889
   ARO S, 1985, INT J OBESITY, V9, P267
   Been E, 2014, SPINE J, V14, P87, DOI 10.1016/j.spinee.2013.07.464
   CARRERA GF, 1980, RADIOLOGY, V134, P145, DOI 10.1148/radiology.134.1.7350594
   Curylo LJ, 2002, SPINE, V27, P2021, DOI 10.1097/00007632-200209150-00010
   Danielson B, 2001, SPINE, V26, P2601, DOI 10.1097/00007632-200112010-00015
   DUVALBEAUPERE G, 1992, ANN BIOMED ENG, V20, P451, DOI 10.1007/BF02368136
   Ghormley RK, 1933, J AMER MED ASSOC, V101, P1773, DOI 10.1001/jama.1933.02740480005002
   Goh S, 2000, RHEUMATOLOGY, V39, P310, DOI 10.1093/rheumatology/39.3.310
   Gutierrez-Fisac JL, 2012, OBES REV, V13, P388, DOI 10.1111/j.1467-789X.2011.00964.x
   Han TS, 2011, BRIT MED BULL, V97, P169, DOI 10.1093/bmb/ldr002
   Hasegawa K, 2011, J BONE JOINT SURG BR, V93B, P650, DOI 10.1302/0301-620X.93B5.25520
   Hirasawa Y, 2007, SPINE, V32, pE136, DOI 10.1097/01.brs.0000255202.94153.ca
   HOLDSWORTH F, 1970, J BONE JOINT SURG AM, VA 52, P1534, DOI 10.2106/00004623-197052080-00002
   Hoy D, 2010, BEST PRACT RES CL RH, V24, P769, DOI 10.1016/j.berh.2010.10.002
   Janssen MMA, 2009, SPINE, V34, pE826, DOI 10.1097/BRS.0b013e3181a9fd85
   Jentzsch T, 2013, J SPINAL DISORD TECH
   Jentzsch T, 2013, RADIOL RES PRACT, V2013, DOI 10.1155/2013/693971
   Jentzsch T, 2013, BMC MED IMAGING, V13, DOI 10.1186/1471-2342-13-34
   Kalichman L, 2009, J BACK MUSCULOSKELET, V22, P189, DOI 10.3233/BMR-2009-0232
   Karlo C, 2011, EMERG RADIOL
   Labelle H, 2004, SPINE, V29, P2049, DOI 10.1097/01.brs.0000138279.53439.cc
   Leahy S, 2012, EUR J APPL PHYSIOL, V112, P589, DOI 10.1007/s00421-011-2010-4
   Leahy S, 2012, ULTRASOUND MED BIOL, V38, P28, DOI 10.1016/j.ultrasmedbio.2011.10.011
   Legaye J, 1998, Eur Spine J, V7, P99, DOI 10.1007/s005860050038
   Andreasen ML, 2007, J MANIP PHYSIOL THER, V30, P26, DOI 10.1016/j.jmpt.2006.11.009
   Madsen R, 2008, SPINE, V33, P61, DOI 10.1097/BRS.0b013e31815e395f
   Mahato NK, 2011, SPINE, V36, pE569, DOI 10.1097/BRS.0b013e318206bdf7
   Marques-Vidal P, 2012, BMC PUBLIC HEALTH, V12, DOI 10.1186/1471-2458-12-246
   Masharawi YM, 2007, SPINE, V32, pE176, DOI 10.1097/01.brs.0000257565.41856.0f
   Mathus-Vliegen EMH, 2012, J CLIN GASTROENTEROL, V46, P533, DOI 10.1097/MCG.0b013e31825692ce
   Mauch F, 2010, SPINE, V35, P1002, DOI 10.1097/BRS.0b013e3181bdb2d3
   Morris K, 2010, ARCH SURG-CHICAGO, V145, P1069, DOI 10.1001/archsurg.2010.222
   PATHRIA M, 1987, RADIOLOGY, V164, P227, DOI 10.1148/radiology.164.1.3588910
   Peleg S, 2007, SPINE, V32, pE397, DOI 10.1097/BRS.0b013e318074d676
   Peleg S, 2007, AM J PHYS ANTHROPOL, V133, P967, DOI 10.1002/ajpa.20599
   Rajnics P, 2002, J SPINAL DISORD TECH, V15, P24, DOI 10.1097/00024720-200202000-00004
   Romero-Vargas S, 2012, EUR SPINE J
   Roussouly P, 2005, SPINE, V30, P346, DOI 10.1097/01.brs.0000152379.54463.65
   Roussouly P., 2011, EUR SPINE J, V20, P609, DOI 10.1007/s00586-011-1928-x
   Schuller S, 2011, EUR SPINE J, V20, P713, DOI 10.1007/s00586-010-1640-2
   Spiegel AM, 2005, AM J CLIN NUTR, V82, p211S, DOI 10.1093/ajcn/82.1.221S
   STOKES IAF, 1994, SPINE, V19, P236, DOI 10.1097/00007632-199401001-00020
   Suri P, 2011, BMC MUSCULOSKEL DIS, V12, DOI 10.1186/1471-2474-12-202
   Vismara L, 2010, J NEUROENG REHABIL, V7, DOI 10.1186/1743-0003-7-3
NR 45
TC 8
Z9 8
U1 1
U2 5
PU IOS PRESS
PI AMSTERDAM
PA NIEUWE HEMWEG 6B, 1013 BG AMSTERDAM, NETHERLANDS
SN 1053-8127
EI 1878-6324
J9 J BACK MUSCULOSKELET
JI J. Back Musculoskelet. Rehabil.
PY 2015
VL 28
IS 1
BP 85
EP 91
DI 10.3233/BMR-140495
PG 7
WC Orthopedics; Rehabilitation
WE Science Citation Index Expanded (SCI-EXPANDED)
SC Orthopedics; Rehabilitation
GA AZ7HB
UT WOS:000348389000013
PM 24968801
DA 2022-11-02
ER

PT J
AU Okuda, S
   Miyauchi, A
   Oda, T
   Haku, T
   Yamamoto, T
   Iwasaki, M
AF Okuda, S
   Miyauchi, A
   Oda, T
   Haku, T
   Yamamoto, T
   Iwasaki, M
TI Surgical complications of posterior lumbar interbody fusion with total
   facetectomy in 251 patients
SO JOURNAL OF NEUROSURGERY-SPINE
LA English
DT Article
DE lumbar spine; spinal fusion; facetectomy; complication
ID PEDICLE SCREW FIXATION; ADJACENT-SEGMENT DEGENERATION; LUMBOSACRAL
   FUSION; PERIOPERATIVE COMPLICATIONS; SPINAL-DISORDERS; RISK-FACTORS;
   FOLLOW-UP; INSTRUMENTATION; SPONDYLOLISTHESIS; DECOMPRESSION
AB Object. Previous studies Of surgical complications associated with posterior lumbar interbody fusion (PLIF) are of limited value due to intrastudy variation in instrumentation and fusion techniques. The purpose of the present study was to examine rates of intraoperative and postoperative complications of PLIF using a large number of cases with uniform instrumentation and a uniform fusion technique.
   Methods. The authors reviewed the hospital records of 251 patients who underwent PLIF for degenerative lumbar disorders between 1996 and 2002 and who could be followed for at least 2 years. Intraoperative, early postoperative, and late postoperative complications were investigated. Intraoperative complications occurred in 26 patients: dural tearing in 19 patients and pedicle screw malposition in seven patients.
   Intraoperative complications did not affect the postoperative clinical results. Early postoperative complications occurred in 19 patients: brain infarction occurred in one, infection in one, and neurological complications in 17. Of the 17 patients with neurological complications, nine showed severe motor loss such as foot drop; the remaining eight patients showed slight motor loss or radicular pain alone, and their symptoms improved within 6 weeks. Late postoperative complications occurred in 17 patients: hardware failure in three, nonunion in three, and adjacent-segment degeneration in 11. Postoperative progression of symptomatic adjacent-segment degeneration was defined as a condition that required additional Surgery to treat neurological deterioration.
   Conclusions. The most serious complications of PLIF were postoperative severe neurological deficits and adjacent-segment degeneration. Prevention and management of such complications are necessary to attain good long-term clinical results.
C1 Osaka Rosai Hosp, Dept Orthopaed Surg, Osaka 5918025, Japan.
RP Okuda, S (通讯作者)，Osaka Rosai Hosp, Dept Orthopaed Surg, 1179-3 Nagasone Cho, Osaka 5918025, Japan.
EM okuda@orh.go.jp
CR AOTA Y, 1995, J SPINAL DISORD, V8, P464, DOI 10.1097/00024720-199512000-00006
   AXELSSON P, 1994, ACTA ORTHOP SCAND, V65, P309, DOI 10.3109/17453679408995459
   Booth KC, 1999, SPINE, V24, P1721, DOI 10.1097/00007632-199908150-00014
   Carreon LY, 2003, J BONE JOINT SURG AM, V85A, P2089, DOI 10.2106/00004623-200311000-00004
   Chen WJ, 1997, CLIN ORTHOP RELAT R, P113
   DAVNE SH, 1992, SPINE, V17, pS184, DOI 10.1097/00007632-199206001-00021
   DEYO RA, 1993, SPINE, V18, P1463
   Elias WJ, 2000, J NEUROSURG, V93, P45, DOI 10.3171/spi.2000.93.1.0045
   ENKER P, 1994, CLIN ORTHOP RELAT R, P90
   ESSES SI, 1993, SPINE, V18, P2231, DOI 10.1097/00007632-199311000-00015
   Etebar S, 1999, J NEUROSURG, V90, P163, DOI 10.3171/spi.1999.90.2.0163
   Freeman BJC, 2000, EUR SPINE J, V9, P42, DOI 10.1007/s005860050007
[truncated: 2,495,859 more chars]
