# Supplementary material for: Research topics and hotspot trends of lumbar spondylolisthesis: A text-mining study with machine learning
Source: Front Surg. 2023 Jan 6;9:1037978. doi: 10.3389/fsurg.2022.1037978 (PMC9852633; doi:10.3389/fsurg.2022.1037978)
Supplement: Supplementary file 1 [file Datasheet1.zip › forCitespace/savedrecs (7).txt]

FN Clarivate Analytics Web of Science
VR 1.0
PT J
AU Lemcke, J
   Klotzer, S
   Klotzer, R
   Meier, U
AF Lemcke, J.
   Kloetzer, S.
   Kloetzer, R.
   Meier, U.
TI PLIF and ALIF for the degenerative spondylolisthesis of the lumbar spine
SO ZEITSCHRIFT FUR ORTHOPADIE UND IHRE GRENZGEBIETE
LA German
DT Article
DE spondylodesis; PLIF; ALIF; outcome; quality of life
ID INTERBODY FUSION; PEDICLE SCREW; POSTERIOR; SURGERY; INSTRUMENTATION;
   SPONDYLODESIS; STABILIZATION; ANTERIOR; CAGES
AB Aim: The aim of this study is to compare the course of disease of patients with a degenerative instability of the lumbar spine after PLIF or ALIF. Materials and Methods: Between October 1995 and January 2000 115 patients underwent a ventral or dorsal spondylodesis due to a degenerative instability in the Department of Neurosurgery of the Unfallkrankenhaus Berlin Hospital and in the Department of Neurosurgery of the Friedrichshain Hospital in Berlin. At an average of 25 (13-64) months after surgery these patients were followed up in a clinical examination and a questionnaire concerning their sense of pain and quality of life. Results: Significant improvement after surgery has been shown in both groups. The recovery rate was 52% which is a beneficial result. The fusion rate was 91 %. The postoperative sense of pain declined with regard to the visual pain scale. The intake of analgetics decreased in a quantitative as well as in a qualitative way. With 94 % the acceptance of the operation was comparatively high. The number of complications was low in comparison with the literature (4%). There was no operative lethality. Conclusions: With regard to the indications and contraindications the PLIF as well as the ALIF is accepted unquestioningly as an up-to-date method.
C1 Unfallkrankenhaus Berlin, Klin Neurochirurg, D-12683 Berlin, Germany.
   Tagesklin Neurochirurg Praxis, Berlin, Germany.
RP Meier, U (通讯作者)，Unfallkrankenhaus Berlin, Klin Neurochirurg, Warener Str 7, D-12683 Berlin, Germany.
EM ullrich.meier@ukb.de
OI Lemcke, Johannes/0000-0002-8073-1625
CR BRANTIGAN JW, 1994, SPINE, V19, P1271, DOI 10.1097/00007632-199405310-00014
   Brantigan JW, 2000, SPINE, V25, P1437, DOI 10.1097/00007632-200006010-00017
   Deck R, 1993, PSYCHOMED, V5, P164
   DICK W, 1988, NEUROORTHOPADIE, V4, P228
   DICK W, 1989, OPERAT ORTHOP TRAUMA, V1, P43
   Diedrich O, 2001, ZBL NEUROCHIR, V62, P106, DOI 10.1055/s-2001-21796
   FACISZEWSKI T, 1995, SPINE, V20, P1592, DOI 10.1097/00007632-199507150-00007
   France JC, 1999, SPINE, V24, P553, DOI 10.1097/00007632-199903150-00010
   Fraser RD, 1995, SPINE, V20, pS167, DOI 10.1097/00007632-199512151-00016
   Grosser V, 1996, UNFALLCHIRURG, V99, P470
   HAHNEL H, 1988, Z KLIN MED, V43, P1779
   HAHNEL H, 1991, Z ORTHOP GRENZGEB, V129, P197, DOI 10.1055/s-2008-1040183
   Hanley SD, 1999, CLIN RADIOL, V54, P201, DOI 10.1016/S0009-9260(99)91151-0
   Harmon PH., 1961, CLIN ORTHOP RELAT R, V169, P18
   Harms J, 1985, ORTHOP PRAX, V21, P996
   HEISE U, 1990, WIRBELSAULENCHIRURGI
   Holte D C, 1994, Eur Spine J, V3, P32, DOI 10.1007/BF02428314
   HOPF C, 1991, Z ORTHOP GRENZGEB, V129, P365, DOI 10.1055/s-2008-1040257
   KORGE A, 2001, LUMBAR FUSION TECHNI
   KREUSCHBRINKER R, 1986, Z ORTHOP GRENZGEB, V124, P619, DOI 10.1055/s-2008-1045010
   Lund T, 1998, J BONE JOINT SURG BR, V80B, P351, DOI 10.1302/0301-620X.80B2.7693
   MATTHIASS HH, 1986, CLIN ORTHOP RELAT R, P34
   MATZEN KA, 1998, LEITLINIEN DTSCH GES
   NOACK W, 1992, OPERAT ORTHOP TRAUMA, V4, P31
   Okuda S, 2004, SPINE, V29, P1535, DOI 10.1097/01.BRS.0000131417.93637.9D
   Pitzen T, 1999, Z ORTHOP GRENZGEB, V137, P214, DOI 10.1055/s-2008-1037396
   Salis-Saglio GF, 1985, Z ORTHOP, V123, P852
   Schonmayr R, 1999, RIV NEURORADIOL, V12, P163, DOI 10.1177/19714009990120S123
   TENCER AF, 1995, SPINE, V20, P2408, DOI 10.1097/00007632-199511001-00007
   Wiltse LL, 1989, SEMIN SPINE SURG, V1, P78
   Wolf O, 1999, Z Arztl Fortbild Qualitatssich, V93, P267
   YOSHIDA M, 1992, SPINE, V17, P491, DOI 10.1097/00007632-199205000-00004
   ZDEBLICK ZA, 1995, SPINE S24, V20, pS126
NR 33
TC 5
Z9 7
U1 0
U2 5
PU GEORG THIEME VERLAG KG
PI STUTTGART
PA RUDIGERSTR 14, D-70469 STUTTGART, GERMANY
SN 0044-3220
J9 Z ORTHOP GRENZGEB
JI Z. Orthop. Grenzg.
PD JAN-FEB
PY 2007
VL 145
IS 1
BP 48
EP 54
DI 10.1055/s-2007-960512
PG 7
WC Orthopedics
WE Science Citation Index Expanded (SCI-EXPANDED)
SC Orthopedics
GA 151QB
UT WOS:000245304400016
PM 17345543
DA 2022-11-02
ER

PT J
AU Vanek, P
   Saur, K
AF Vanek, P.
   Saur, K.
TI Transforaminal lumbar interbody fusion (TLIF) and instruments.
   Prospective study with the minimum of 20-month follow-up
SO CESKA A SLOVENSKA NEUROLOGIE A NEUROCHIRURGIE
LA Czech
DT Article
DE spondylolisthesis; transforaminal lumbar interbody fusion (TILF);
   radiological result
ID PEDICLE SCREW PLACEMENT; POSTERIOR; ACCURACY; SPONDYLOLISTHESIS;
   STENOSIS
AB Objective: The objective of the study was prospective evaluation of the potential of TLIF for the therapy of istmical and degenerative low-grade degenerative spondylolisthesis (grade one according to Meyerding) of lumbosacral (LS) spine, Methods: Based on informed approval, LS stabilisation using the TLIF technique was performed in 38 patients of which 34 (95%) met the study specifications. The interval between the surgery and the last check at an outpatient unit ranged between 20 and 36 months (24 months on an average). Twenty one patients (the first group) had a unilateral surgery without laminectomy, 13 patients (the second group) had a channel decompression surgery using laminectomy or partial laminectomy followed by unilateral TLIF. Only one interbody cage was always implanted, the cage being filled by autologous bone obtained in the access site. The subject of evaluation was the objective neurological picture, the pre-surgery and post-surgery Oswestry Disability Index (ODI), as well as total intensity of pain expressed by the visual analogue score (VAS), and the total post-op satisfaction of the patients. After two years, a CT exam was performed to assess the intervertebral connection and the position of the screws. Results: Cases of statistically significant decrease in the mean values of scales pre and post-surgery were detected. The mean value for ODI decreased from 52.8 to 23.2 (p < 0.01) and from 47.2 to 25.5 (p < 0.01) in the first and in the second group, respectively. Similarly, there was a decrease in the VAS scale respectively from 7.7 to 3.6 (p < 0.01) and from 7.4 to 3.8 in the first and in the second group post-op (p < 0.01). At the same time, no statistically significant difference between the results for the individual groups was found (p > 0.05). On the whole, 132 transpedicular screws were implanted - the rate of extrapedicular screws was 5 % and 7 % for the first and second group, respectively. No statistically significant difference was found between the two groups in terms of screw introduction (p > 0.01). Good bone fusion was achieved in the first group in all the cases, while pseudoarthrosis was detected in one fused segment in the second group. Conclusion: The first group had slightly better clinical results, however, without this making a statistically significant difference. TLIF is a safe technique of stabilisation of LS spine, the risk of extrapedicular placement of the screw is not associated with the scope of the channel revision. One interbody cage filled with autologous bone from the access site is sufficient for obtaining quality interbody fusion. The clinical result does not correlate with the quality of bone fusion.
C1 [Vanek, P.] LF UK & UVN Praha, Neurochirurg Klin 1, Ustredni Vojenska Nemocnice, Prague 16902 6, Czech Republic.
   [Saur, K.] Neurochirurg Oddeleni Masarykovy Nemocnice, Usti Nad Labem, Czech Republic.
RP Vanek, P (通讯作者)，LF UK & UVN Praha, Neurochirurg Klin 1, Ustredni Vojenska Nemocnice, U Vojenske Nemocnice 1200, Prague 16902 6, Czech Republic.
EM petr.vanek@uvn.cz
RI Vanek, Petr/O-1879-2017; Saur, Karel/AAU-2627-2021
OI Vanek, Petr/0000-0002-7649-2051; Saur, Karel/0000-0002-8432-8905
CR AGAZZI S, 1999, J NEUROSURG S1, V91, pS92
   AMES CP, 2006, SPINE, V31, P504
   Brantigan JW, 2000, SPINE, V25, P1437, DOI 10.1097/00007632-200006010-00017
   CAMILLE RR, 1986, CLIN ORTHOP RELAT R, V203, P7
   CARLSSON AM, 1983, PAIN, V16, P87, DOI 10.1016/0304-3959(83)90088-X
   Castro WHM, 1996, SPINE, V21, P1320, DOI 10.1097/00007632-199606010-00008
   CLOWARD RB, 1953, J NEUROSURG, V10, P154, DOI 10.3171/jns.1953.10.2.0154
   EVANS JH, 1985, CLIN ORTHOP RELAT R, P38
   Fairbank JCT, 2000, SPINE, V25, P2940, DOI 10.1097/00007632-200011150-00017
   Fischgrund JS, 1997, SPINE, V22, P2807, DOI 10.1097/00007632-199712150-00003
   GERTZBEIN SD, 1990, SPINE, V15, P11, DOI 10.1097/00007632-199001000-00004
   Ghogawala Z, 2004, J NEUROSURG-SPINE, V1, P267, DOI 10.3171/spi.2004.1.3.0267
   Harms JG, 1998, ORTHOP TRAUMATOL, V6, P88
   Humphreys SC, 2001, SPINE, V26, P567
   Kettler A, 2005, SPINE, V30, pE665, DOI 10.1097/01.brs.0000186466.01542.8c
   Magerl F., 1982, CURRENT CONCEPTS EXT, P353
   Miura Y, 2003, SPINE, V28, P2386, DOI 10.1097/01.BRS.0000085326.73430.68
   Moller H, 2000, SPINE, V25, P1711, DOI 10.1097/00007632-200007010-00016
   Odgers CJ, 1996, J SPINAL DISORD, V9, P334
   Ozgur BM, 2005, EUR SPINE J, V14, P887, DOI 10.1007/s00586-005-0941-3
   Potter BK, 2005, J SPINAL DISORD TECH, V18, P337, DOI 10.1097/01.bsd.0000166642.69189.45
   PROLO DJ, 1986, SPINE, V11, P601, DOI 10.1097/00007632-198607000-00012
   ROYCAMILLE R, 1979, CHIRURGIE, V105, P597
   Schulze CJ, 1998, SPINE, V23, P2215, DOI 10.1097/00007632-199810150-00014
   Voor MJ, 1998, J SPINAL DISORD, V11, P328
NR 25
TC 3
Z9 3
U1 0
U2 0
PU CZECH MEDICAL SOC
PI PRAGUE 2
PA SOKOLSKA 31, PRAGUE 2 120 26, CZECH REPUBLIC
SN 1210-7859
EI 1802-4041
J9 CESK SLOV NEUROL N
JI Cesk. Slov. Neurol. Neurochir.
PY 2007
VL 70
IS 5
BP 552
EP 557
PG 6
WC Neurosciences; Surgery
WE Science Citation Index Expanded (SCI-EXPANDED)
SC Neurosciences & Neurology; Surgery
GA 292KG
UT WOS:000255264300013
DA 2022-11-02
ER

PT J
AU Porchet, F
   Vader, JP
   Larequi-Lauber, T
   Costanza, MC
   Burnand, B
   Dubois, RW
AF Porchet, F
   Vader, JP
   Larequi-Lauber, T
   Costanza, MC
   Burnand, B
   Dubois, RW
TI The assessment of appropriate indications for laminectomy
SO JOURNAL OF BONE AND JOINT SURGERY-BRITISH VOLUME
LA English
DT Article
ID LUMBAR SPINE SURGERY; HEALTH-CARE REFORM; LOW-BACK-PAIN; OUTCOME
   ANALYSIS; HERNIATIONS; MANAGEMENT
AB We have developed criteria to determine the appropriate indications for lumbar laminectomy, using the standard procedure developed at the RAND corporation and the University of California at Los Angeles (RAND-UCLA), A panel of five surgeons and four physicians individually assessed 1000 hypothetical cases of sciatica, hack pain only, symptoms of spinal stenosis, spondylolisthesis, miscellaneous indications or the need for repeat laminectomy, For the first round each member of the panel used a scale ranging from 1 (extremely inappropriate) to 9 (extremely appropriate), After discussion and condensation of the results into three categories laminectomy was considered appropriate in 11% of the 1000 theoretical scenarios, equivocal in 26% and inappropriate in 63%, There was some variation between the six categories of malalignment, but full agreement in 64% of the-hypothetical cases.
   We applied these criteria retrospectively to the records of 196 patients who had had surgical treatment for herniated discs in one Swiss University hospital. We found that 48% of the operations were for appropriate indications, 29% for equivocal reasons and that 23% mere inappropriate.
   The RAND-UCLA method is a feasible, useful and coherent approach to the study of the indications for laminectomy and related procedures, providing a number of important insights. Our conclusions now require validation by carefully designed prospective clinical trials, such as those which are used for new medical techniques.
C1 CHU Vaudois, Dept Neurosurg, CH-1011 Lausanne, Switzerland.
RP Porchet, F (通讯作者)，CHU Vaudois, Dept Neurosurg, CH-1011 Lausanne, Switzerland.
CR Andersson G, 1991, OCCUPATIONAL LOW BAC, P95
   Brook R H, 1986, Int J Technol Assess Health Care, V2, P53
   *CLIN STAND ADV GR, 1994, EP REV EP COST BACK, P1
   DAVIS RA, 1994, J NEUROSURG, V80, P415, DOI 10.3171/jns.1994.80.3.0415
   DEANE M, 1996, EUR J PUBLIC HEALTH, V6, P15
   DEYO RA, 1993, SPINE, V18, P2153, DOI 10.1097/00007632-199311000-00002
   EDDY DM, 1991, MANUAL ASSESSING HLT, P1
   FAGER CA, 1980, SPINE, V5, P87, DOI 10.1097/00007632-198001000-00015
   Finneson B E, 1979, Spine (Phila Pa 1976), V4, P141, DOI 10.1097/00007632-197903000-00008
   FRYMOYER JW, 1991, ORTHOP CLIN N AM, V22, P263
   FRYMOYER JW, 1988, NEW ENGL J MED, V318, P291, DOI 10.1056/NEJM198802043180506
   HAUSSER D, 1990, MED HYG, V48, P375
   HERRON LD, 1985, CLIN ORTHOP RELAT R, P145
   HIRSCH C, 1963, CLIN ORTHOP RELAT R, V29, P189
   Holmes H E, 1979, Spine (Phila Pa 1976), V4, P156, DOI 10.1097/00007632-197903000-00012
   Hosmer D.W., 1989, APPL LOGISTIC REGRES
   HURME M, 1987, SPINE, V12, P933, DOI 10.1097/00007632-198711000-00016
   Institute of Medicine, 1995, SETT PRIOR CLIN PRAC
   KAHAN JP, 1994, MED CARE, V32, P357, DOI 10.1097/00005650-199404000-00004
   KANOUSE DE, 1989, CHANGING MED PRACTIC, P1
   KELLER RB, 1990, J BONE JOINT SURG AM, V72A, P1286, DOI 10.2106/00004623-199072090-00002
   LarequiLauber T, 1997, SPINE, V22, P203, DOI 10.1097/00007632-199701150-00015
   LEAPE LL, 1993, JAMA-J AM MED ASSOC, V269, P753, DOI 10.1001/jama.269.6.753
   MOORE AJ, 1994, BRIT J NEUROSURG, V8, P319, DOI 10.3109/02688699409029620
   PAPPAS CTE, 1992, NEUROSURGERY, V30, P862, DOI 10.1227/00006123-199206000-00007
   PARK RE, 1986, AM J PUBLIC HEALTH, V76, P766, DOI 10.2105/AJPH.76.7.766
   PHELPS CE, 1993, NEW ENGL J MED, V329, P1241, DOI 10.1056/NEJM199310213291707
   Postacchini F, 1996, SPINE, V21, P1383, DOI 10.1097/00007632-199606010-00023
   RISH BL, 1984, SPINE, V9, P500, DOI 10.1097/00007632-198407000-00016
   SPENGLER DM, 1990, J BONE JOINT SURG AM, V72A, P230, DOI 10.2106/00004623-199072020-00010
   STEVENS CD, 1994, NEW ENGL J MED, V330, P1086
   STREFLING MS, 1984, MINN MED, V67, P143
   THORVALDSEN P, 1989, ACTA NEUROCHIR, V101, P121, DOI 10.1007/BF01410526
   VOLINN E, 1994, CLIN J PAIN, V10, P64, DOI 10.1097/00002508-199403000-00009
   WADDELL G, 1979, J BONE JOINT SURG AM, V61, P201, DOI 10.2106/00004623-197961020-00007
   WEBER H, 1983, SPINE, V8, P131, DOI 10.1097/00007632-198303000-00003
NR 36
TC 27
Z9 28
U1 0
U2 5
PU BRITISH EDITORIAL SOC BONE JOINT SURGERY
PI LONDON
PA 22 BUCKINGHAM STREET, LONDON, ENGLAND WC2N 6ET
SN 0301-620X
J9 J BONE JOINT SURG BR
JI J. Bone Joint Surg.-Br. Vol.
PD MAR
PY 1999
VL 81B
IS 2
BP 234
EP 239
DI 10.1302/0301-620X.81B2.8871
PG 6
WC Orthopedics; Surgery
WE Science Citation Index Expanded (SCI-EXPANDED)
SC Orthopedics; Surgery
GA 182MC
UT WOS:000079501900010
PM 10204927
DA 2022-11-02
ER

PT J
AU Howarth, SJ
   Giangregorio, LM
   Callaghan, JP
AF Howarth, Samuel J.
   Giangregorio, Lora M.
   Callaghan, Jack P.
TI Development of an equation for calculating vertebral shear failure
   tolerance without destructive mechanical testing using iterative linear
   regression
SO MEDICAL ENGINEERING & PHYSICS
LA English
DT Article
DE Posterior element; Injury threshold; Peripheral quantitative computed
   tomography; Lumbar spine; Pars interarticularis
ID PORCINE CERVICAL-SPINE; QUANTITATIVE COMPUTED-TOMOGRAPHY; HUMAN LUMBAR
   SPINE; COMPRESSIVE STRENGTH; THORACOLUMBAR SPINE; ANTERIOR SHEAR; VIVO
   MODEL; SPONDYLOLYSIS; SEGMENTS; LOAD
AB Equations used to determine vertebral failure tolerances without the need for destructive testing are useful for scaling applied sub-maximal forces during in vitro repetitive loading studies. However, existing equations that use vertebral bone density and morphology for calculating compressive failure tolerance are unsuitable for calculating vertebral shear failure tolerance since the primary site of failure is the pars interarticularis and not the vertebral body. Therefore, this investigation developed new equations for non-destructively determining vertebral shear failure tolerance from morphological and/or bone density measures. Shear failure was induced in 40 porcine cervical vertebral joints (20 C3-C4 and 20 C5-C6) by applying a constant posterior displacement to the caudal vertebra at 0.15 mm/s. Prior to destructive testing, morphology and bone density of the posterior elements were made with digital calipers, X-rays, and peripheral quantitative computed tomography. Iterative linear regression identified mathematical relationships between shear failure tolerance, and morphological and bone density measurements. Along with vertebral level, pars interarticularis length and lamina height from the cranial vertebra, and inferior facet height from the caudal vertebra collectively explained 61.8% of shear failure tolerance variance. Accuracy for this relationship, estimated using the same group of specimens, was 211.9 N or 9.8% of the measured shear failure tolerance. Crown Copyright (C) 2013 Published by Elsevier Ltd on behalf of IPEM. All rights reserved.
C1 [Howarth, Samuel J.] Canadian Mem Chiropract Coll, Dept Grad Educ & Res Programs, Toronto, ON, Canada.
   [Giangregorio, Lora M.; Callaghan, Jack P.] Univ Waterloo, Dept Kinesiol, Waterloo, ON N2L 3G1, Canada.
RP Callaghan, JP (通讯作者)，Univ Waterloo, Dept Kinesiol, Fac Appl Hlth Sci, Waterloo, ON N2L 3G1, Canada.
EM callagha@uwaterloo.ca
RI Callaghan, Jack P/A-3332-2008
OI Callaghan, Jack P/0000-0002-8245-7084; Howarth,
   Samuel/0000-0003-3293-6076; Giangregorio, Lora/0000-0002-3739-1805
CR Alini M, 2008, EUR SPINE J, V17, P2, DOI 10.1007/s00586-007-0414-y
   Ashe MC, 2006, OSTEOPOROSIS INT, V17, P1241, DOI 10.1007/s00198-006-0110-5
   Beadon K, 2008, SPINE, V33, P2387, DOI 10.1097/BRS.0b013e318184e775
   BIGGEMANN M, 1988, SKELETAL RADIOL, V17, P264, DOI 10.1007/BF00401809
   Bisschop A, 2012, EUR SPINE J, V21, P530, DOI 10.1007/s00586-011-1968-2
   Boden SD, 1996, J BONE JOINT SURG AM, V78A, P403, DOI 10.2106/00004623-199603000-00012
   Brinckmann Biggemann, 1989, CLIN BIOMECH, V4, pS1
   BRINCKMANN P, 1988, CLIN BIOMECH, V3, pS1
   Busscher I, 2010, SPINE, V35, pE35, DOI 10.1097/BRS.0b013e3181b21885
   Callaghan JP, 2001, CLIN BIOMECH, V16, P28, DOI 10.1016/S0268-0033(00)00063-2
   CALLAGHAN JP, 1995, J ORTHOPAED RES, V13, P809, DOI 10.1002/jor.1100130522
   Cripton P. A., 1995, P CTR DIS CONTR INJ, P111
   CYRON BM, 1976, J BONE JOINT SURG BR, V58, P462, DOI 10.1302/0301-620X.58B4.1018032
   CYRON BM, 1978, J BONE JOINT SURG BR, V60, P234, DOI 10.1302/0301-620X.60B2.659472
   Dickerson CR, 2008, SPINE, V33, P366, DOI 10.1097/BRS.0b013e318163fa0a
   Ebbesen EN, 1999, BONE, V25, P713, DOI 10.1016/S8756-3282(99)00216-1
   EDMONDSTON SJ, 1994, CLIN BIOMECH, V9, P180, DOI 10.1016/0268-0033(94)90019-1
   FARFAN HF, 1976, CLIN ORTHOP RELAT R, P40
   Galante JO, 1967, ACTA ORTHOP SCAND S, V6470, P1
   Gallagher KM, 2010, J BIOMECH ENG-T ASME, V132, DOI 10.1115/1.4001885
   Gunning JL, 2001, CLIN BIOMECH, V16, P471, DOI 10.1016/S0268-0033(01)00032-8
   Howarth S.J, 2011, THESIS U WATERLOO
   Howarth SJ, 2012, J BIOMECH, V45, P484, DOI 10.1016/j.jbiomech.2011.11.051
   Inui A, 2004, J VET MED SCI, V66, P599, DOI 10.1292/jvms.66.599
   Jones AC, 2008, MED ENG PHYS, V30, P1287, DOI 10.1016/j.medengphy.2008.09.006
   Lu WW, 2005, SPINE, V30, pE204, DOI 10.1097/01.brs.0000158871.14960.30
   Masharawi Y, 2004, SPINE, V29, P1755, DOI 10.1097/01.BRS.0000134575.04084.EF
   McGill S.M., 1998, P 30 ANN C HUM FACT, P157
   OXLAND TR, 1991, J ORTHOP RES, V9, P452, DOI 10.1002/jor.1100090318
   PANJABI MM, 1993, SPINE, V18, P1298, DOI 10.1097/00007632-199308000-00009
   PANJABI MM, 1992, J SPINAL DISORD, V5, P390, DOI 10.1097/00002517-199212000-00002
   Parkinson RJ, 2005, SPINE, V30, pE492, DOI 10.1097/01.brs.0000176246.54774.54
   Parkinson RJ, 2007, J BIOMECH, V40, P2944, DOI 10.1016/j.jbiomech.2007.02.007
   Potvin JR, 2008, J ELECTROMYOGR KINES, V18, P891, DOI 10.1016/j.jelekin.2008.07.004
   Schmidt R, 2005, SPINE, V30, P1275, DOI 10.1097/01.brs.0000164096.71261.c2
   Skrzypiec DM, 2012, CLIN BIOMECH, V27, P646, DOI 10.1016/j.clinbiomech.2012.04.003
   Smit TH, 2002, EUR SPINE J, V11, P137, DOI 10.1007/s005860100346
   SPOOR CF, 1993, AM J PHYS ANTHROPOL, V91, P469, DOI 10.1002/ajpa.1330910405
   Terai T, 2010, J BONE JOINT SURG BR, V92B, P1123, DOI 10.1302/0301-620X.92B8.22883
   van Dieen JH, 2006, SPINE, V31, pE494, DOI 10.1097/01.brs.0000224515.40694.2c
   van Solinge GB, 2010, EUR SPINE J, V19, P2130, DOI 10.1007/s00586-010-1492-9
   WATERS TR, 1993, ERGONOMICS, V36, P749, DOI 10.1080/00140139308967940
   Yingling VR, 1999, J SPINAL DISORD, V12, P415
   Yingling VR, 1999, SPINE, V24, P1882, DOI 10.1097/00007632-199909150-00004
NR 44
TC 1
Z9 1
U1 0
U2 1
PU ELSEVIER SCI LTD
PI OXFORD
PA THE BOULEVARD, LANGFORD LANE, KIDLINGTON, OXFORD OX5 1GB, OXON, ENGLAND
SN 1350-4533
EI 1873-4030
J9 MED ENG PHYS
JI Med. Eng. Phys.
PD AUG
PY 2013
VL 35
IS 8
BP 1212
EP 1220
DI 10.1016/j.medengphy.2012.12.009
PG 9
WC Engineering, Biomedical
WE Science Citation Index Expanded (SCI-EXPANDED)
SC Engineering
GA 175KO
UT WOS:000321229800019
PM 23337706
DA 2022-11-02
ER

PT J
AU Giannadakis, C
   Hammersboen, LE
   Feyling, C
   Solheim, O
   Jakola, AS
   Nerland, US
   Nygaard, OP
   Solberg, TK
   Gulati, S
AF Giannadakis, Charalampis
   Hammersboen, Lars-Egil
   Feyling, Casper
   Solheim, Ole
   Jakola, Asgeir S.
   Nerland, Ulf S.
   Nygaard, Oystein P.
   Solberg, Tore K.
   Gulati, Sasha
TI Microsurgical decompression for central lumbar spinal stenosis: a
   single-center observational study
SO ACTA NEUROCHIRURGICA
LA English
DT Article
DE Spinal stenosis; Neurosurgical procedures; Single-center study;
   Microdecompression; Patient reported outcomes; Quality of life
ID NONSURGICAL MANAGEMENT; SURGERY; OUTCOMES; COMPLICATIONS; LAMINECTOMY;
   SPONDYLOLISTHESIS; PREDICTORS; 10-YEAR; TRENDS; TRIAL
AB To assess outcomes and complications in patients undergoing microsurgical decompression for central lumbar spinal stenosis (LSS) without radiologic instability.
   Prospective data for patients operated at the Department of Neurosurgery, St. Olavs University Hospital, Norway, were obtained from the Norwegian Registry for Spine Surgery (NORspine) from 2007 to 2012. The primary outcome was change in Oswestry disability index (ODI) at 1 year. The secondary endpoint was perioperative complications. Complications were graded according to the Ibanez classification system.
   For all patients (n = 125), the mean improvement in ODI at 1 year was 16.9 points (95 % CI 13.5-20.2, p < 0.001). Seventy-six (71.7 %) patients achieved a minimal clinically important difference in ODI (defined as a parts per thousand yen8 points improvement). The total number of complications within 3 months of surgery was 22 (17.6 %). There were 14 medical and eight surgical complications, and all were Ibanez grade I or II (mild or moderate) complications. Four (3.2 %) complications occurred while being admitted to the hospital and 18 (14.4 %) occurred within 3 months following hospital discharge. The most common complication was urinary tract infection (n = 11, 8.8 %).
   Microsurgical decompression for central LSS in the absence of radiological instability is an effective and safe treatment.
C1 [Giannadakis, Charalampis; Solheim, Ole; Jakola, Asgeir S.; Nerland, Ulf S.; Nygaard, Oystein P.; Gulati, Sasha] St Olavs Univ Hosp, Dept Neurosurg, Trondheim, Norway.
   [Giannadakis, Charalampis; Solheim, Ole; Nerland, Ulf S.; Nygaard, Oystein P.; Gulati, Sasha] Norwegian Univ Sci & Technol NTNU, Dept Neurosci, Trondheim, Norway.
   [Hammersboen, Lars-Egil; Feyling, Casper] Norwegian Univ Sci & Technol NTNU, Fac Med, Trondheim, Norway.
   [Solheim, Ole] Natl Advisory Unit Ultrasound & Image Guided Surg, Trondheim, Norway.
   [Jakola, Asgeir S.] Sahlgrens Univ Hosp, Dept Neurosurg, Gothenburg, Sweden.
   [Nygaard, Oystein P.; Gulati, Sasha] St Olavs Univ Hosp, Natl Advisory Unit Spinal Surg Ctr Spinal Disorde, Trondheim, Norway.
   [Solberg, Tore K.] Univ Hosp Northern Norway UNN, Dept Neurosurg, Tromso, Norway.
   [Solberg, Tore K.] Univ Hosp Northern Norway UNN, Norwegian Natl Registry Spine Surg NORspine, Tromso, Norway.
   [Gulati, Sasha] St Olavs Univ Hosp, Norwegian Ctr Competence Deep Brain Stimulat Move, Trondheim, Norway.
RP Giannadakis, C (通讯作者)，St Olavs Univ Hosp, Dept Neurosurg, Trondheim, Norway.
EM charalampis.giannadakis@ntnu.no
RI Jakola, Asgeir S/J-1738-2018
OI Jakola, Asgeir S/0000-0002-2860-9331; Solheim, Ole/0000-0002-5954-4817
FU Norwegian Medical Association
FX This study received a grant (Grant for quality improvement and patient
   safety) from the Norwegian Medical Association. The funders had no role
   in study design, data collection and analysis, decision to publish, or
   preparation of the manuscript.
CR Alimi M, 2015, J NEUROSURG-SPINE, V22, P339, DOI 10.3171/2014.11.SPINE13597
   Amundsen T, 2000, SPINE, V25, P1424, DOI 10.1097/00007632-200006010-00016
   Atlas SJ, 2000, SPINE, V25, P556, DOI 10.1097/00007632-200003010-00005
   Atlas SJ, 2005, SPINE, V30, P936, DOI 10.1097/01.brs.0000158953.57966.c0
   Brox JI, 2006, PAIN, V122, P145, DOI 10.1016/j.pain.2006.01.027
   CHARLSON ME, 1987, J CHRON DIS, V40, P373, DOI 10.1016/0021-9681(87)90171-8
   Ciol MA, 1996, J AM GERIATR SOC, V44, P285, DOI 10.1111/j.1532-5415.1996.tb00915.x
   Dekutoski MB, 2010, SPINE, V35, pS9, DOI 10.1097/BRS.0b013e3181d830de
   Desai A, 2013, SPINE, V38, P678, DOI 10.1097/BRS.0b013e318278e571
   Desai A, 2011, NEUROSURGERY, V69, P38, DOI 10.1227/NEU.0b013e3182134171
   Deyo RA, 2010, SPINE J, V10, P625, DOI 10.1016/j.spinee.2010.05.006
   Fairbank J C, 1980, Physiotherapy, V66, P271
   Grotle M, 2003, J REHABIL MED, V35, P241, DOI 10.1080/16501970306094
   Gunzburg R, 2003, EUR SPINE J, V12, pS176, DOI 10.1007/s00586-003-0611-2
   Hellum C, 2011, BMJ-BRIT MED J, V342, DOI 10.1136/bmj.d2786
   Jakola AS, 2010, BMC SURG, V10, DOI 10.1186/1471-2482-10-34
   Knutsson B, 2013, SPINE, V38, P435, DOI 10.1097/BRS.0b013e318270b243
   Malmivaara A, 2007, SPINE, V32, P1, DOI 10.1097/01.brs.0000251014.81875.6d
   McCutcheon BA, 2014, SPINE
   Mobbs RJ, 2014, J NEUROSURG-SPINE, V21, P179, DOI 10.3171/2014.4.SPINE13420
   Nerland US, 2015, BMJ, V350, ph1603
   Nota SPFT, 2015, CLIN ORTHOP RELAT R, V473, P1612, DOI 10.1007/s11999-014-3933-y
   Palmer Sylvain, 2012, Surg Neurol Int, V3, P41, DOI 10.4103/2152-7806.94294
   Pearson A, 2012, SPINE, V37, P1791, DOI 10.1097/BRS.0b013e3182634b04
   Rolston JD, 2014, J NEUROSURG, V120, P736, DOI 10.3171/2013.10.JNS122419
   Rosen DS, 2007, NEUROSURGERY, V60, P503, DOI 10.1227/01.NEU.0000255332.87909.58
   Schizas C, 2010, SPINE, V35, P1919, DOI 10.1097/BRS.0b013e3181d359bd
   Smith ZA, 2012, NAT REV NEUROL, V8, P443, DOI 10.1038/nrneurol.2012.110
   Solberg TK, 2005, EUR SPINE J, V14, P1000, DOI 10.1007/s00586-005-0898-2
   Solberg TK, 2011, ACTA ORTHOP, V82, P56, DOI 10.3109/17453674.2010.548024
   Thome C, 2005, J NEUROSURG-SPINE, V3, P129, DOI 10.3171/spi.2005.3.2.0129
   Weinstein JN, 2008, NEW ENGL J MED, V358, P794, DOI 10.1056/NEJMoa0707136
   Whitmore RG, 2014, SPINE J, V14, P31, DOI 10.1016/j.spinee.2013.03.011
NR 33
TC 6
Z9 6
U1 0
U2 1
PU SPRINGER WIEN
PI WIEN
PA SACHSENPLATZ 4-6, PO BOX 89, A-1201 WIEN, AUSTRIA
SN 0001-6268
EI 0942-0940
J9 ACTA NEUROCHIR
JI Acta Neurochir.
PD JUL
PY 2015
VL 157
IS 7
BP 1165
EP 1171
DI 10.1007/s00701-015-2450-4
PG 7
WC Clinical Neurology; Surgery
WE Science Citation Index Expanded (SCI-EXPANDED)
SC Neurosciences & Neurology; Surgery
GA CK6MJ
UT WOS:000356341900012
PM 26002712
DA 2022-11-02
ER

PT J
AU ENKER, P
   STEFFEE, AD
AF ENKER, P
   STEFFEE, AD
TI INTERBODY FUSION AND INSTRUMENTATION
SO CLINICAL ORTHOPAEDICS AND RELATED RESEARCH
LA English
DT Article
ID LUMBOSACRAL SPINAL-FUSION; DEGENERATIVE SPONDYLOLISTHESIS; LUMBAR-SPINE;
   COMPLICATIONS; FIXATION; ANTERIOR; SERIES; DEVICE; SYSTEM
AB Fusion indications in adult degenerative disk disease of the lumbosacral spine include isolated disk resorption, primary and secondary instability, recurrent disk herniation, and pseudarthrosis. Common to these indications are variable proportions of biomechanical insufficiency of the motion segment, instability, deformity, and spinal stenosis. Apart from favorable psychosocial and work related variables, satisfactory outcome is dependent on treatment by a combination of diskectomy, decompression, and deformity correction, in addition to fusion. Isolated intertransverse or interbody fusions show variable fusion rates that are increased by concurrent instrumentation. Persistent pseudarthrosis rates and instrumentation failures have prompted circumferential fusion techniques. Posterior lumbar interbody fusion (PLIF) and segmental pedicle-based plate fixation overcome earlier problems with PLIF by allowing for wide decompression and increased exposure for disk space preparation, minimizing neural injury. Pedicle fixation restores segmental stability and minimizes graft retropulsion. Restoration of anterior column support prolongs instrumentation life, and increases fusion rates irrespective of the number of levels fused. Disk space distraction, with the use of instrumentation as a working tool, permits safer decompression of the intraforaminal zone, a common area of stenosis, and single or multilevel deformity correction to restore coronal, axial, and sagittal alignment and spinal balance. Even though the surgical technique is demanding, fusion rates up to 96% and clinical success up to 86% are achieved.
C1 CLEVELAND SPINE & ARTHRITIS CTR,DIV ORTHOPAED SURG,CLEVELAND,OH.
CR ANI N, 1991, SPINE, V16, pS302, DOI 10.1097/00007632-199106001-00025
   ASHER M, 1988, SPINE, V13, P272, DOI 10.1097/00007632-198803000-00009
   BARBER B, 1987, LUMBAR SPINE SURGERY, P368
   BERNHARDT M, 1989, SPINE, V14, P717, DOI 10.1097/00007632-198907000-00012
   BERNHARDT M, 1992, CLIN ORTHOP RELAT R, V284, P109
   BRADFORD DS, 1986, CLIN ORTHOP RELAT R, V203, P209
   BRANTIGAN JW, 1991, SPINE, V16, pS277, DOI 10.1097/00007632-199106001-00020
   BRANTIGAN JW, 1992, SPINE STATE ART REV, V6, P175
   BRANTIGAN JW, 1992, 7TH P NASS ANN M BOS
   BURTON CV, 1981, CLIN ORTHOPAEDICS, V157, P191
   CARSON WL, 1990, SPINE, V15, P893, DOI 10.1097/00007632-199009000-00011
   Carson WL, 1990, BIOMECHANICAL STUDIE
   CHOW SP, 1980, SPINE, V5, P452, DOI 10.1097/00007632-198009000-00010
   CLOWARD RB, 1953, J NEUROSURG, V10, P154, DOI 10.3171/jns.1953.10.2.0154
   DAVNE SH, 1992, SPINE, V17, pS184, DOI 10.1097/00007632-199206001-00021
   ENKER P, 1991, 6TH P NASS ANN M KEY
   ESSES SI, 1992, CLIN ORTHOPAEDICS, V279, P87
   EVANS JH, 1985, CLIN ORTHOPAEDICS, V193, P38
   FARFAN HF, 1981, CLIN ORTHOP RELAT R, V158, P198
   FEFFER HL, 1985, SPINE, V10, P287, DOI 10.1097/00007632-198504000-00018
   FLYNN JC, 1979, J BONE JOINT SURG AM, V61, P1143, DOI 10.2106/00004623-197961080-00002
   FRYMOYER JW, 1984, J BONE JOINT SURG AM, V66A, P1048, DOI 10.2106/00004623-198466070-00011
   GAINES RW, 1991, SPINE, V16, P902, DOI 10.1097/00007632-199108000-00007
   GOEL VK, 1991, SPINE, V16, pS155, DOI 10.1097/00007632-199103001-00023
   Goldner J L, 1971, Orthop Clin North Am, V2, P543
   GURR KR, 1988, J BONE JOINT SURG AM, V70, P1184
   HANLEY EN, 1986, SPINE, V11, P269, DOI 10.1097/00007632-198604000-00015
   HANLEY EN, 1991, ADULT SPINE PRINCIPL, P1893
   HARRIS IE, 1987, J BONE JOINT SURG AM, V69A, P960, DOI 10.2106/00004623-198769070-00002
   HERKOWITZ HN, 1991, J BONE JOINT SURG AM, V73A, P802, DOI 10.2106/00004623-199173060-00002
   HODGSON AR, 1968, CLIN ORTHOPAEDICS, V56, P133
   HSU K, 1987, LUMBAR SPINE SURG TE, P322
   INOUE S, 1988, CLIN ORTHOPAEDICS, V227, P90
   JONES AAM, 1988, J BONE JOINT SURG AM, V70A, P25, DOI 10.2106/00004623-198870010-00005
   KABINS MB, 1992, J SPINAL DISORD, V5, P39, DOI 10.1097/00002517-199203000-00006
   KANEDA K, 1985, SPINE, V10, P383, DOI 10.1097/00007632-198505000-00016
   KELLY RP, 1963, T SO SURG ASS, V74, P193
   KIRKALDY-WILLIS W H, 1978, Spine, V3, P319, DOI 10.1097/00007632-197812000-00004
   Knox B D, 1989, J Spinal Disord, V2, P223
   KOSTUIK JP, 1986, CLIN ORTHOP RELAT R, V203, P219
   KOSTUIK JP, 1991, ADULT SPINE PRINCIPL, P2027
   KOZAK JA, 1990, SPINE, V15, P322, DOI 10.1097/00007632-199004000-00014
   KRAG MH, 1991, ADULT SPINE PRINCIPL, P1919
   KURZ LT, 1989, SPINE, V14, P1324, DOI 10.1097/00007632-198912000-00009
   LEE CK, 1984, SPINE, V9, P574, DOI 10.1097/00007632-198409000-00007
   LOMBARDI JS, 1985, SPINE, V10, P821, DOI 10.1097/00007632-198511000-00008
   LORENZ M, 1991, SPINE, V16, pS455, DOI 10.1097/00007632-199108001-00029
   MATSUZAKI H, 1990, SPINE, V15, P1159, DOI 10.1097/00007632-199011010-00014
   MCAFEE PC, 1989, SPINE, V14, P919, DOI 10.1097/00007632-198909000-00003
   NACHEMSON A, 1989, SPINE, V14, P555, DOI 10.1097/00007632-198906000-00001
   NACHEMSON AL, 1992, CLIN ORTHOP RELAT R, V279, P8
   OBRIEN JP, 1986, CLIN ORTHOP RELAT R, V203, P191
   PEEK RD, 1989, J BONE JOINT SURG AM, V71A, P62, DOI 10.2106/00004623-198971010-00011
   PINTO MR, 1992, SPINE STAT ART REV, V6, P27
   POOL HA, 1992, SPINE STATE ART REV, V6, P27
   RAY CD, 1987, LUMBAR SPINE SURGERY, P164
   SELBY D, 1987, LUMBAR SPINE SURGERY, P315
   SELBY DK, 1983, ORTHOP CLIN N AM, V14, P577
   SELBY DK, 1991, LUMBAR SPINE SURGERY, P1989
   SIMMONS E, 1988, CLIN ORTHOPAEDICS, V236, P180
   STAUFFER RN, 1972, J BONE JOINT SURG AM, VA 54, P756, DOI 10.2106/00004623-197254040-00006
   STAUFFER RN, 1972, J BONE JOINT SURG AM, V54, P1195, DOI 10.2106/00004623-197254060-00006
   STEFFEE A, 1986, CLIN ORTHOPAEDICS, V203, P45
   STEFFEE AD, 1989, LUMBAR INTERBODY FUS, P81
   STEFFEE AD, 1988, CLIN ORTHOPAEDICS, V227, P82
   STEFFEE AD, 1992, 7TH P NASS ANN M BOS
   TRUCHLY G, 1962, J BONE JOINT SURG AM, V44, P505, DOI 10.2106/00004623-196244030-00008
   WEINSTEIN J, 1988, SPINE, V13, P1344, DOI 10.1097/00007632-198812000-00002
   WEINSTEIN JN, 1992, CLIN ORTHOP RELAT R, V284, P34
   WEST JL, 1991, SPINE, V16, P576, DOI 10.1097/00007632-199105000-00016
   WEST JL, 1991, J BONE JOINT SURG AM, V73A, P1179, DOI 10.2106/00004623-199173080-00006
   White AA., 1990, CLIN BIOMECHANICS SP
   WHITE AH, 1987, LUMBAR SPINE SURGERY, P306
   WHITECLOUD TS, 1989, SPINE, V14, P472, DOI 10.1097/00007632-198904000-00027
   WIESEL SW, 1984, SPINE, V9, P549, DOI 10.1097/00007632-198409000-00003
   YANG SW, 1986, SPINE, V11, P937
   ZANCOLLI EA, 1979, STRUCTURE DYNAMICS B, P23
   Zielke K, 1986, CLIN ORTHOP RELAT R, V203, P151
   ZUCHERMAN J, 1988, SPINE, V13, P570, DOI 10.1097/00007632-198805000-00024
   ZUCHERMAN JF, 1987, LUMBAR SPINE SURGERY, P720
NR 80
TC 73
Z9 89
U1 0
U2 3
PU LIPPINCOTT-RAVEN PUBL
PI PHILADELPHIA
PA 227 EAST WASHINGTON SQ, PHILADELPHIA, PA 19106
SN 0009-921X
J9 CLIN ORTHOP RELAT R
JI Clin. Orthop. Rel. Res.
PD MAR
PY 1994
IS 300
BP 90
EP 101
PG 12
WC Orthopedics; Surgery
WE Science Citation Index Expanded (SCI-EXPANDED)
SC Orthopedics; Surgery
GA MZ827
UT WOS:A1994MZ82700011
PM 8131360
DA 2022-11-02
ER

PT J
AU Werle, S
   AbuNahleh, K
   Boehm, H
AF Werle, Stephan
   AbuNahleh, Kais
   Boehm, Heinrich
TI Bone morphogenetic protein 7 and autologous bone graft in revision
   surgery for non-union after lumbar interbody fusion
SO ARCHIVES OF ORTHOPAEDIC AND TRAUMA SURGERY
LA English
DT Article
DE Lumbar non-union; Revision surgery; Bone morphogenetic protein; BMP7;
   Osteogenic protein 1; Eptotermin alfa
ID COMPUTED-TOMOGRAPHY SCANS; SPINAL STENOSIS; ILIAC CREST; DEGENERATIVE
   SPONDYLOLISTHESIS; LONG-TERM; ARTHRODESIS; OSTEOLYSIS; AUTOGRAFT;
   RHBMP-2; CAGES
AB Potential adverse and unknown long-term effects as well as additional costs limit the use of BMPs (Bone morphogenetic proteins) in primary fusion procedures. However, the proven osteoinductive properties render BMPs attractive for the attempt to reach fusion of symptomatic non-unions. The aim of this study is to evaluate the fusion rate and potential disadvantages of eptotermin alfa (rhBMP-7) used with autologous bone graft in revision procedures for lumbar pseudoarthrosis.
   At our institution, rhBMP-7 has been used to improve fusion rates in revision surgery for symptomatic pseudoarthrosis during the past 10 years. Eighty-four fusion procedures using rhBMP-7 between 08/2003 and 07/2011 were revisions due to symptomatic lumbar pseudoarthrosis. The surgical approach was posterior in three and combined anterior-posterior in 71 patients. Of those, 74 patients had either reached fusion or had follow-up of at least 39.5 months (range 21-80 months) in the case of pseudoarthrosis. These 74 patients have been included in a retrospective follow-up study.
   In 60 patients (81.1 %) the rhBMP-7 procedure was successful. In 14 patients, pseudoarthrosis persisted or fusion was questionable. Of those patients 12 accounted for persisting L5-S1 non-union. Persisting non-unions were found in 26.7 % of the study after four or more segment instrumentations compared to the 16.9 % after mono-, bi-, or three-segment instrumentation, and in four of 14 patients with spondylodesis of three or more levels above a pseudoarthrotic lumbosacral junction. Adverse effects related to the use of eptotermin alfa were rare in this group with symptomatic ectopic bone formation in one patient.
   Using rhBMP-7 with autologous bone graft in revisions for lumbar pseudoarthrosis via an anterior approach is safe and can lead to fusion even under unfavorable biomechanical conditions. However, successful outcome depends on the individual constellation. Treatment of non-unions of the lumbosacral junction remains especially difficult in cases with solid fusions above those pseudoarthrotic levels.
   4; retrospective follow-up study.
C1 [Werle, Stephan; AbuNahleh, Kais; Boehm, Heinrich] Zent Klin Bad Berka, Dept Spinal Surg & Paraplegiol, Robert Koch Allee 9, D-99438 Bad Berka, Germany.
   [Werle, Stephan] Asklepios Clin Lindau, Dept Spinal Surg, Friedrichshafener Str 82, D-88131 Lindau, Germany.
RP Werle, S (通讯作者)，Zent Klin Bad Berka, Dept Spinal Surg & Paraplegiol, Robert Koch Allee 9, D-99438 Bad Berka, Germany.; Werle, S (通讯作者)，Asklepios Clin Lindau, Dept Spinal Surg, Friedrichshafener Str 82, D-88131 Lindau, Germany.
EM s.werle@asklepios.com
RI Abu Nahleh, Kais/AAP-3424-2021
OI Abu Nahleh, Kais/0000-0002-8402-5592
CR Akamaru T, 2003, SPINE, V28, P429, DOI 10.1097/00007632-200303010-00004
   BANWART JC, 1995, SPINE, V20, P1055, DOI 10.1097/00007632-199505000-00012
   Boos N, 1997, Eur Spine J, V6, P2, DOI 10.1007/BF01676569
   BRANTIGAN JW, 1993, SPINE, V18, P2106, DOI 10.1097/00007632-199310001-00030
   BRIDWELL KH, 1993, J SPINAL DISORD, V6, P461, DOI 10.1097/00002517-199306060-00001
   Buttermann GR, 1997, SPINE, V22, P2748, DOI 10.1097/00007632-199712010-00009
   Carpenter CT, 1996, J BONE JOINT SURG AM, V78A, P712
   Carragee EJ, 2011, SPINE J, V11, P471, DOI 10.1016/j.spinee.2011.04.023
   Carreon LY, 2008, SPINE J, V8, P998, DOI 10.1016/j.spinee.2007.12.004
   Cheng HW, 2003, J BONE JOINT SURG AM, V85A, P1544, DOI 10.2106/00004623-200308000-00017
   Chrastil J, 2013, SPINE, V38, pE1020, DOI 10.1097/BRS.0b013e3182982f8e
   COOK SD, 1995, SPINE, V20, P877, DOI 10.1097/00007632-199504150-00002
   Crandall DG, 2013, SPINE, V38, P1137, DOI 10.1097/BRS.0b013e3182880298
   Cunningham BW, 1999, SPINE, V24, P509, DOI 10.1097/00007632-199903150-00002
   European Medicines Agency, 2009, EUR PUBL ASS REP EPA
   FERNYHOUGH JC, 1992, SPINE, V17, P1474, DOI 10.1097/00007632-199212000-00006
   Fischgrund JS, 1997, SPINE, V22, P2807, DOI 10.1097/00007632-199712150-00003
   Fogel GR, 2008, SPINE J, V8, P570, DOI 10.1016/j.spinee.2007.03.013
   Friedlaender GE, 2001, J BONE JOINT SURG AM, V83A, pS151
   Grauer JN, 2001, SPINE, V26, P127, DOI 10.1097/00007632-200101150-00004
   Hackenberg L, 2005, EUR SPINE J, V14, P551, DOI 10.1007/s00586-004-0830-1
   Helgeson MD, 2011, SPINE J, V11, P507, DOI 10.1016/j.spinee.2011.01.017
   HERKOWITZ HN, 1991, J BONE JOINT SURG AM, V73A, P802, DOI 10.2106/00004623-199173060-00002
   Joseph V, 2007, SPINE, V32, P2885, DOI 10.1097/BRS.0b013e31815b7596
   Knox JB, 2011, SPINE, V36, P672, DOI 10.1097/BRS.0b013e3181e030e0
   Kornblum MB, 2004, SPINE, V29, P726, DOI 10.1097/01.BRS.0000119398.22620.92
   Laursen M, 1999, EUR SPINE J, V8, P485, DOI 10.1007/s005860050210
   Lewandrowski KU, 2007, SPINE J, V7, P609, DOI 10.1016/j.spinee.2007.01.011
   Magin MN, 2001, SPINE, V26, P469, DOI 10.1097/00007632-200103010-00009
   Mannion RJ, 2011, SPINE J, V11, P527, DOI 10.1016/j.spinee.2010.07.005
   Martin BI, 2007, SPINE, V32, P382, DOI 10.1097/01.brs.0000254104.55716.46
   McClellan JW, 2006, J SPINAL DISORD TECH, V19, P483, DOI 10.1097/01.bsd.0000211231.83716.4b
   Meisel HJ, 2008, EUR SPINE J, V17, P1735, DOI 10.1007/s00586-008-0799-2
   Morone MA, 1998, CLIN ORTHOP RELAT R, P252
   Potter BK, 2005, J SPINAL DISORD TECH, V18, P337, DOI 10.1097/01.bsd.0000166642.69189.45
   Rihn JA, 2009, SPINE J, V9, P623, DOI 10.1016/j.spinee.2009.04.004
   Santos ERG, 2003, SPINE, V28, P997, DOI 10.1097/00007632-200305150-00007
   Sponseller PD, 2010, SPINE, V35, P1887, DOI 10.1097/BRS.0b013e3181e03881
   Tsuchiya K, 2006, SPINE, V31, P303, DOI 10.1097/01.brs.0000197193.81296.f1
   Vaccaro AR, 2004, SPINE, V29, P1885, DOI 10.1097/01.brs.0000137062.79201.98
   Vaidya R, 2009, SPINE J, V9, P667, DOI 10.1016/j.spinee.2009.05.014
   Videbaek TS, 2006, SPINE, V31, P2875, DOI 10.1097/01.brs.0000247793.99827.b7
   Wong DA, 2008, SPINE J, V8, P1011, DOI 10.1016/j.spinee.2007.06.014
NR 43
TC 4
Z9 4
U1 0
U2 3
PU SPRINGER
PI NEW YORK
PA 233 SPRING ST, NEW YORK, NY 10013 USA
SN 0936-8051
EI 1434-3916
J9 ARCH ORTHOP TRAUM SU
JI Arch. Orthop. Trauma Surg.
PD AUG
PY 2016
VL 136
IS 8
BP 1041
EP 1049
DI 10.1007/s00402-016-2485-x
PG 9
WC Orthopedics; Surgery
WE Science Citation Index Expanded (SCI-EXPANDED)
SC Orthopedics; Surgery
GA DR8CN
UT WOS:000380126100001
PM 27324640
DA 2022-11-02
ER

PT J
AU MacEwan, MR
   Talcott, MR
   Moran, DW
   Leuthardt, EC
AF MacEwan, Matthew R.
   Talcott, Michael R.
   Moran, Daniel W.
   Leuthardt, Eric C.
TI Novel spinal instrumentation to enhance osteogenesis and fusion: a
   preliminary study
SO JOURNAL OF NEUROSURGERY-SPINE
LA English
DT Article
DE osteogenic; lumbar; instrumentation; interbody fusion; direct current;
   electrical stimulation
ID CURRENT ELECTRICAL-STIMULATION; BONE-GROWTH STIMULATION; INTERBODY
   FUSION; IN-VIVO; POSTERIOR; EFFICACY; MODEL
AB OBJECTIVE Instrumented spinal fusion continues to exhibit high failure rates in patients undergoing multilevel lumbar fusion or pseudarthrosis revision; with Grade II or higher spondylolisthesis; or in those possessing risk factors such as obesity, tobacco use, or metabolic disorders. Direct current (DC) electrical stimulation of bone growth represents a unique surgical adjunct in vertebral fusion procedures, yet existing spinal fusion stimulators are not optimized to enhance interbody fusion. To develop an advanced method of applying DC electrical stimulation to promote interbody fusion, a novel osteogenic spinal system capable of routing DC through rigid instrumentation and into the vertebral bodies was fabricated. A pilot study was designed to assess the feasibility of osteogenic instrumentation and compare the ability of osteogenic instrumentation to promote successful interbody fusion in vivo to standard spinal instrumentation with auto graft.
   METHODS Instrumented, single-level, posterior lumbar interbody fusion (PLIF) with autologous graft was performed at L4-5 in adult Toggenburg/Alpine goats, using both osteogenic spinal instrumentation (plus electrical stimulation) and standard spinal instrumentation (no electrical stimulation). At terminal time points (3 months, 6 months), animals were killed and lumbar spines were explanted for radiographic analysis using a SOMATOM Dual Source Definition CT Scanner and high-resolution Microcat II CT Scanner. Trabecular continuity, radiodensity within the fusion mass, and regional bone formation were examined to determine successful spinal fusion.
   RESULTS Quantitative analysis of average bone density in pedicle screw beds confirmed that electroactive pedicle screws used in the osteogenic spinal system focally enhanced bone density in instrumented vertebral bodies. Qualitative and quantitative analysis of high-resolution CT scans of explanted lumbar spines further demonstrated that the osteogenic spinal system induced solid bony fusion across the L4-5 disc space as early as 6 weeks postoperatively. In comparison, inactive spinal instrumentation with autograft was unable to promote successful interbody fusion by 6 months postoperatively.
   CONCLUSIONS Results of this study demonstrate that novel osteogenic spinal instrumentation supports interbody fusion through the focal delivery of DC electrical stimulation. With further technical development and scientific/clinical validation, osteogenic spinal instrumentation may offer a unique alternative to biological scaffolds and pharmaceutical adjuncts used in spinal fusion procedures.
C1 [MacEwan, Matthew R.; Moran, Daniel W.; Leuthardt, Eric C.] Washington Univ, Dept Biomed Engn, St Louis, MO USA.
   [Talcott, Michael R.] Washington Univ, Div Comparat Med, St Louis, MO USA.
   [MacEwan, Matthew R.; Leuthardt, Eric C.] Washington Univ, Sch Med, Dept Neurosurg, St Louis, MO USA.
RP Leuthardt, EC (通讯作者)，Washington Univ, Dept Neurosurg, Campus Box 8057,660 S Euclid Ave, St Louis, MO 63110 USA.
EM leuthardte@wudosis.wustl.edu
FU Bear Cub Translational Grant - Washington University in St. Louis
FX This study was funded by a Bear Cub Translational Grant awarded by
   Washington University in St. Louis.
CR Andersson GBJ, 1999, LANCET, V354, P581, DOI 10.1016/S0140-6736(99)01312-4
   BASSETT CA, 1964, NATURE, V204, P652, DOI 10.1038/204652a0
   Bozic KJ, 1999, SPINE, V24, P2127, DOI 10.1097/00007632-199910150-00012
   BRIGHTON CT, 1981, CLIN ORTHOP RELAT R, P122
   DWYER AF, 1974, MED J AUSTRALIA, V1, P73
   France JC, 2001, SPINE, V26, P1002, DOI 10.1097/00007632-200105010-00003
   Fraser RD, 1995, SPINE, V20, pS167, DOI 10.1097/00007632-199512151-00016
   Fredericks DC, 2007, SPINE, V32, P174, DOI 10.1097/01.brs.0000251363.77027.49
   FRIEDENBERG ZB, 1971, J TRAUM, V11, P883, DOI 10.1097/00005373-197110000-00010
   FRIEDENBERG ZB, 1974, J BONE JOINT SURG AM, VA 56, P1023, DOI 10.2106/00004623-197456050-00013
   FRIEDENBERG ZB, 1966, J BONE JOINT SURG AM, VA 48, P915, DOI 10.2106/00004623-196648050-00009
   FRIEDENBERG ZB, 1970, SURG GYNECOL OBSTETR, V131, P894
   FUKADA E, 1957, J PHYS SOC JPN, V12, P1158, DOI 10.1143/JPSJ.12.1158
   Kahanovitz N, 1996, SPINE, V21, P2523, DOI 10.1097/00007632-199611010-00026
   KAHANOVITZ N, 1990, CLIN ORTHOP RELAT R, P295
   Kahanovitz N, 1996, J CARE MANAGEMENT, V2, P2
   KANE WJ, 1988, SPINE, V13, P363, DOI 10.1097/00007632-198803000-00026
   KORNBLATT MD, 1986, CLIN ORTHOP RELAT R, P141
   Kucharzyk DW, 1999, SPINE, V24, P465, DOI 10.1097/00007632-199903010-00012
   LORENZ M, 1991, SPINE, V16, pS455, DOI 10.1097/00007632-199108001-00029
   MERIL AJ, 1994, SPINE, V19, P2393, DOI 10.1097/00007632-199411000-00004
   NERUBAY J, 1986, SPINE, V11, P167, DOI 10.1097/00007632-198603000-00014
   Oishi M, 2000, NEUROSURGERY, V47, P1041, DOI 10.1097/00006123-200011000-00005
   Praemer A., 1999, MUSCULOSKELETAL COND
   Rogozinski A, 1996, SPINE, V21, P2479, DOI 10.1097/00007632-199611010-00014
   Sidhu KS, 1997, CLIN ORTHOP RELAT R, P39
   Smoljanovic T, 2009, EUR SPINE J, V18, P920, DOI 10.1007/s00586-009-0959-z
   Tejano NA, 1996, SPINE, V21, P1904, DOI 10.1097/00007632-199608150-00015
   Toth JM, 2000, SPINE, V25, P2580, DOI 10.1097/00007632-200010150-00007
   TURNER JA, 1992, JAMA-J AM MED ASSOC, V268, P907, DOI 10.1001/jama.268.7.907
   Wang JC, 2005, SPINE, V30, pS33, DOI 10.1097/01.brs.0000174559.13749.83
   ZDEBLICK TA, 1993, SPINE, V18, P983, DOI 10.1097/00007632-199306150-00006
NR 32
TC 2
Z9 2
U1 0
U2 9
PU AMER ASSOC NEUROLOGICAL SURGEONS
PI ROLLING MEADOWS
PA 5550 MEADOWBROOK DRIVE, ROLLING MEADOWS, IL 60008 USA
SN 1547-5654
EI 1547-5646
J9 J NEUROSURG-SPINE
JI J. Neurosurg.-Spine
PD SEP
PY 2016
VL 25
IS 3
BP 318
EP 327
DI 10.3171/2016.1.SPINE13979
PG 10
WC Clinical Neurology; Surgery
WE Science Citation Index Expanded (SCI-EXPANDED)
SC Neurosciences & Neurology; Surgery
GA DT8YR
UT WOS:000381782200005
PM 27081709
OA Bronze
DA 2022-11-02
ER

PT J
AU Ploumis, A
   Wu, CH
   Fischer, G
   Mehbod, AA
   Wu, W
   Faundez, A
   Transfeldt, EE
AF Ploumis, Avraam
   Wu, Chunhui
   Fischer, Gustav
   Mehbod, Amir A.
   Wu, Wentien
   Faundez, Antonio
   Transfeldt, Ensor E.
TI Biomechanical comparison of anterior lumbar interbody fusion and
   transforaminal lumbar interbody fusion
SO JOURNAL OF SPINAL DISORDERS & TECHNIQUES
LA English
DT Article
DE ALIF; TLIF; biomechanics; cadaveric; motion segment
ID PEDICLE SCREWS; IN-VITRO; POSTERIOR; SPINE; COMPLICATIONS; FIXATION;
   SPONDYLOLISTHESIS; INSTRUMENTATION; OPERATIONS; DEVICES
AB Study Design: An in vitro biomechanical comparison of 2 fusion techniques, anterior lumbar interbody fusion (ALIF) and transforaminal lumbar interbody fusion (TLIF), on cadaveric human spines.
   Objective: To compare the immediate construct stability, in terms of range of motion (ROM) and neutral zone, of ALIF, including 2 separate approaches, and TLIF procedures with posterior titanium rod fixation.
   Summary of Background Data: Both ALIF and TLIF have been used to treat chronic low back pain and instability. In many cases, the choice between these 2 techniques is based only on personal preference. No biomechanical performance comparison between these 2 fusion techniques is available to assist surgical decision.
   Methods: Twelve cadaveric lumbar motion segments were loaded sinusoidally at 0.05 Hz and 5 Nm in unconstrained axial rotation, lateral bending and flexion extension. Specimens were randomly divided into 2 groups with 6 in each group. One group was assigned for TLIF whereas the other group for ALIF. In the ALIF group, there were 3 steps. First, the lateral ALIF procedure with the anterior longitudinal ligament (ALL) intact was performed. Afterwards, the ALL was cut without removing the ALIF cage. Finally, another appropriately sized ALIF cage was inserted anteriorly. Biomechanical tests were conducted after each step.
   Results: In the ALIF group, the lateral ALIF and subsequent anterior ALIF reduced segmental motion significantly (P = 0.03) under all loading conditions. Removing the ALL increased ROM by 59% and 142% in axial rotation and flexion extension, respectively (P = 0.03). The anterior ALIF approach was able to achieve similar biomechanical stability of the lateral approach in lateral bending and flexion extension (P > 0.05) under all loading conditions. The TLIF procedure significantly reduced the range of motion compared with the intact state (P = 0.03). However, no statistical difference was detected between the TLIF group and the ALIF group (P > 0.05).
   Conclusions: Both ALIF and TLIF procedures combined with posterior instrumentation significantly improved construct stability of intact spinal motion segments. However, there was no statistical difference between these 2 fusion techniques. The 2 ALIF approaches (lateral and anterior) also had similar construct stability even though anterior longitudinal ligament severing significantly reduced stability.
C1 [Ploumis, Avraam; Wu, Chunhui; Mehbod, Amir A.; Wu, Wentien; Faundez, Antonio; Transfeldt, Ensor E.] FASK, Biomech Lab, Minneapolis, MN USA.
   [Mehbod, Amir A.; Transfeldt, Ensor E.] Twin Cities Spine Ctr, Minneapolis, MN USA.
   [Ploumis, Avraam] 424 Gen Mil Hosp, Dept Orthopaed, Thessaloniki, Greece.
   [Faundez, Antonio] Hop Univ Geneve, Serv Chirurg Orthoped & Traumatol Appareil Moteur, Geneva, Switzerland.
   [Wu, Wentien] Buddhist Tzu Chi Gen Hosp, Dept Orthopaed, Hualien, Taiwan.
   [Fischer, Gustav] Univ Nevada, Sch Med, Reno, NV 89557 USA.
RP Ploumis, A (通讯作者)，25 Mitropoleos St, Thessaloniki 54624, Greece.
EM ploumis@med.auth.gr
RI Faundez, Antonio/AAG-6996-2020
OI Faundez, Antonio/0000-0003-4606-8855; Ploumis,
   Avraam/0000-0002-6828-3196
CR Beaubien BP, 2005, SPINE, V30, P1846, DOI 10.1097/01.brs.0000174275.95104.12
   Beaubien BP, 2004, SPINE, V29, pE406, DOI 10.1097/01.brs.0000141187.53366.9b
   BJARKE CF, 2002, SPINE, V27, P1269
   BUTKUS JK, 2004, ORTHOP CLIN N AM, V35, P25
   Chen L, 2005, SPINE, V30, P2171, DOI 10.1097/01.brs.0000180402.50500.5b
   Elias WJ, 2000, J NEUROSURG, V93, P45, DOI 10.3171/spi.2000.93.1.0045
   Hackenberg L, 2005, EUR SPINE J, V14, P551, DOI 10.1007/s00586-004-0830-1
   Harms JG, 1998, ORTHOP TRAUMATOL, V6, P88
   Harris BM, 2004, SPINE, V29, pE65, DOI 10.1097/01.BRS.0000113034.74567.86
   Hee HT, 2001, J SPINAL DISORD, V14, P533, DOI 10.1097/00002517-200112000-00013
   Heth J A, 2001, Spine (Phila Pa 1976), V26, pE261, DOI 10.1097/00007632-200106150-00012
   Humphreys SC, 2001, SPINE, V26, P567
   Jutte PC, 2002, EUR SPINE J, V11, P594, DOI 10.1007/s00586-002-0469-8
   Kim SM, 2005, J NEUROSURG-SPINE, V2, P62, DOI 10.3171/spi.2005.2.1.0062
   Lonstein JE, 1999, J BONE JOINT SURG AM, V81A, P1519, DOI 10.2106/00004623-199911000-00003
   McAfee PC, 1999, J BONE JOINT SURG AM, V81A, P859, DOI 10.2106/00004623-199906000-00014
   Moore KR, 2002, SPINE, V27, P1680, DOI 10.1097/00007632-200208010-00018
   Mummaneni PV, 2004, J NEUROSURG-SPINE, V1, P24, DOI 10.3171/spi.2004.1.1.0024
   Ozgur Burak M, 2006, Spine J, V6, P435, DOI 10.1016/j.spinee.2005.08.012
   PANJABI MM, 1984, SPINE, V9, P707, DOI 10.1097/00007632-198410000-00010
   PANJABI MM, 1988, SPINE, V13, P1129, DOI 10.1097/00007632-198810000-00013
   Penta M, 1997, SPINE, V22, P2429, DOI 10.1097/00007632-199710150-00021
   Rechtine GR, 1996, J SPINAL DISORD, V9, P382
   Scaduto AA, 2003, J SPINAL DISORD TECH, V16, P502, DOI 10.1097/00024720-200312000-00003
   Voor MJ, 1998, J SPINAL DISORD, V11, P328
   Whitecloud TS, 2001, J SPINAL DISORD, V14, P100, DOI 10.1097/00002517-200104000-00002
   Wilke H J, 1998, Eur Spine J, V7, P148, DOI 10.1007/s005860050045
NR 27
TC 42
Z9 46
U1 0
U2 6
PU LIPPINCOTT WILLIAMS & WILKINS
PI PHILADELPHIA
PA 530 WALNUT ST, PHILADELPHIA, PA 19106-3621 USA
SN 1536-0652
J9 J SPINAL DISORD TECH
JI J. Spinal Disord. Tech.
PD APR
PY 2008
VL 21
IS 2
BP 120
EP 125
DI 10.1097/BSD.0b013e318060092f
PG 6
WC Clinical Neurology; Orthopedics
WE Science Citation Index Expanded (SCI-EXPANDED)
SC Neurosciences & Neurology; Orthopedics
GA 291NZ
UT WOS:000255205400009
PM 18391717
DA 2022-11-02
ER

PT J
AU Claus, CF
   Lawless, M
   Lytle, E
   Tong, D
   Bahoura, M
   Garmo, L
   Gabrail, J
   Bono, P
   Kelkar, P
   Richards, B
   Carr, DA
   Houseman, C
   Soo, TM
AF Claus, Chad F.
   Lawless, Michael
   Lytle, Evan
   Tong, Doris
   Bahoura, Matthew
   Garmo, Lucas
   Gabrail, Joseph
   Bono, Peter
   Kelkar, Prashant
   Richards, Boyd
   Carr, Daniel A.
   Houseman, Clifford
   Soo, Teck M.
TI The Effect of Morbid Obesity on Complications, Readmission, and
   Patient-Reported Outcomes Following Minimally Invasive Transforaminal
   Lumbar Interbody Fusion An Inverse Propensity Score Weighted Analysis
SO SPINE
LA English
DT Article
DE complications; inverse propensity score weighting; lumbar fusion;
   minimally invasive surgery; morbid obesity; obesity; patient-reported
   outcomes; propensity score; transforaminal lumbar interbody fusion
ID CLINICALLY IMPORTANT DIFFERENCE; ADJACENT SEGMENT DISEASE; BODY-MASS
   INDEX; ADULT SPINAL DEFORMITY; SURGERY; IMPACT; RISK; SPONDYLOLISTHESIS;
   DECOMPRESSION; INFECTION
AB c Study Design. Retrospective review of prospectively collected data at a single institution.
   Objective. To compare perioperative and clinical outcomes in morbidly obese patients who underwent minimally invasive transforaminal lumbar interbody fusion (MiTLIF).
   Summary of Background Data. Obesity remains a serious public health concern. Obese patients who undergo lumbar fusion have historically thought to be at higher risk for complications and fare worse regarding quality-of-life outcomes. However, recent literature may demonstrate comparable risk and outcomes in obese patients. An increasing number of patients are categorized as morbidly obese (body mass index [BMI] >= 40 kg/m(2)). Perioperative and patient-reported outcomes (PROs) are lacking in this patient population.
   Methods. The authors retrospectively reviewed a prospectively collected database of all morbidly obese and non-obese patients that underwent MiTLIF between 2015 and 2018 for degenerative conditions who had minimum 1-year follow-up for outcome assessment. An inverse propensity/probability of treatment weighting was utilized to create a synthetic weighted sample in which covariates were independent of obesity designation to adjust for imbalance between groups. Generalized estimating equations (GEE) was used to estimate the association of morbid obesity and complications and 1-year PROs.
   Results. A total of 292 patients were analyzed with 234 non-obese patients and 58 morbidly obese patients. Multivariate analysis failed to demonstrate any association between morbid obesity and achieving minimal clinically important difference (MCID) for Oswestry disability index (ODI), visual analog scale (VAS), or short form-12 (SF-12) physical component score. However, morbid obesity was associated with significant decrease in odds of achieving MCID for SF-12 mental component score (P = 0.001). Increased surgery duration was significantly associated with morbid obesity (P = 0.001). Morbid obesity exhibited no statistically significant association with postoperative complications, readmission, pseudarthrosis, or adjacent segment disease (ASD).
   Conclusion. Morbidly obese patients who undergo MiTLIF can achieve meaningful clinical improvement comparable to nonobese patients. Morbid obesity was associated with longer surgical times but was not associated with postoperative complications, readmission, or ASD.
C1 [Claus, Chad F.; Lawless, Michael; Lytle, Evan; Tong, Doris; Bahoura, Matthew; Garmo, Lucas; Gabrail, Joseph; Bono, Peter; Kelkar, Prashant; Richards, Boyd; Carr, Daniel A.; Houseman, Clifford; Soo, Teck M.] Michigan State Univ, Coll Human Med, Ascens Providence Hosp, Div Neurosurg, Southfield, MI USA.
RP Claus, CF (通讯作者)，16001 W Nine Mile Rd, Southfield, MI 48075 USA.
EM chad.claus@ascension.org
RI Claus, Chad/ABC-3839-2020
OI Claus, Chad/0000-0002-2523-8811; Garmo, Lucas/0000-0001-7156-5242
CR Abdallah DY, 2013, EUR SPINE J, V22, P2800, DOI 10.1007/s00586-013-2890-6
   Adogwa O, 2015, WORLD NEUROSURG, V83, P860, DOI 10.1016/j.wneu.2014.12.034
   Austin PC, 2015, STAT MED, V34, P3661, DOI 10.1002/sim.6607
   Austin PC, 2011, MULTIVAR BEHAV RES, V46, P399, DOI 10.1080/00273171.2011.568786
   Bernstein JA, 2016, J ALLER CL IMM-PRACT, V4, P689, DOI 10.1016/j.jaip.2016.04.022
   Buerba RA, 2014, SPINE J, V14, P2008, DOI 10.1016/j.spinee.2013.11.047
   Carreon LY, 2003, J BONE JOINT SURG AM, V85A, P2089, DOI 10.2106/00004623-200311000-00004
   Claus CF, 2021, BMJ EVID-BASED MED, V26, P103, DOI 10.1136/bmjebm-2019-111333
   Cole SR, 2008, AM J EPIDEMIOL, V168, P656, DOI 10.1093/aje/kwn164
   Copay AG, 2008, SPINE J, V8, P968, DOI 10.1016/j.spinee.2007.11.006
   Copay AG, 2007, SPINE J, V7, P541, DOI 10.1016/j.spinee.2007.01.008
   De la Garza-Ramos R, 2015, SPINE, V40, P56, DOI 10.1097/BRS.0000000000000655
   de Vet HC, 2006, HEALTH QUAL LIFE OUT, V4, DOI 10.1186/1477-7525-4-54
   Diaz-Arribas MJ, 2017, SPINE, V42, P1908, DOI 10.1097/BRS.0000000000002298
   Djurasovic M, 2008, SPINE, V33, P1789, DOI 10.1097/BRS.0b013e31817b8f6f
   Gaudelli Cinzia, 2012, Evid Based Spine Care J, V3, P11, DOI 10.1055/s-0031-1298613
   Jiang J, 2014, CLIN ORTHOP RELAT R, V472, P968, DOI 10.1007/s11999-013-3346-3
   Jimenez MP, 2018, ANN EPIDEMIOL, V28, P175, DOI 10.1016/j.annepidem.2018.01.001
   Kalanithi PA, 2012, SPINE, V37, P982, DOI 10.1097/BRS.0b013e31823bbeef
   Knutsson B, 2013, SPINE, V38, P435, DOI 10.1097/BRS.0b013e318270b243
   Kruger MT, 2019, CLIN NEUROL NEUROSUR, V178, P82, DOI 10.1016/j.clineuro.2019.02.004
   Lau D, 2013, J CLIN NEUROSCI, V20, P80, DOI 10.1016/j.jocn.2012.07.004
   Lingutla KK, 2015, BONE JOINT J, V97B, P1395, DOI 10.1302/0301-620X.97B10.35724
   Lytle EJ, 2019, SPINE, V44, P989, DOI 10.1097/BRS.0000000000002993
   McAnany SJ, 2016, GLOB SPINE J, V6, P744, DOI 10.1055/s-0036-1579747
   McGuire KJ, 2014, SPINE, V39, P1975, DOI 10.1097/BRS.0000000000000577
   Okuda S, 2018, GLOB SPINE J, V8, P722, DOI 10.1177/2192568218766488
   Onyekwelu I, 2017, J NEUROSURG-SPINE, V26, P158, DOI 10.3171/2016.7.SPINE16448
   Ou CY, 2015, NEUROSURGERY, V76, P396, DOI 10.1227/NEU.0000000000000627
   Park P, 2016, WORLD NEUROSURG, V87, P55, DOI 10.1016/j.wneu.2015.12.024
   Patel N, 2007, J NEUROSURG-SPINE, V6, P291, DOI 10.3171/spi.2007.6.4.1
   Radcliff KE, 2013, SPINE J, V13, P1339, DOI 10.1016/j.spinee.2013.03.020
   Rihn JA, 2013, J BONE JOINT SURG AM, V95A, P1, DOI 10.2106/JBJS.K.01558
   Rihn JA, 2012, SPINE, V37, P1933, DOI 10.1097/BRS.0b013e31825e21b2
   Rosen DS, 2008, NEUROSURGERY, V63, P956, DOI 10.1227/01.NEU.0000313626.23194.3F
   ROSENBAUM PR, 1987, J AM STAT ASSOC, V82, P387, DOI 10.2307/2289440
   Seicean A, 2014, SPINE, V39, P1520, DOI 10.1097/BRS.0000000000000435
   Soroceanu A, 2015, J NEUROSURG-SPINE, V23, P656, DOI 10.3171/2015.3.SPINE14743
   Terman SW, 2014, J NEUROSURG-SPINE, V20, P644, DOI 10.3171/2014.2.SPINE13794
   Wang H, 2017, MEDICINE, V96, DOI 10.1097/MD.0000000000006032
   Wang J, 2014, J SPINAL DISORD TECH, V27, P202, DOI 10.1097/BSD.0b013e31825d68ac
NR 41
TC 0
Z9 0
U1 1
U2 1
PU LIPPINCOTT WILLIAMS & WILKINS
PI PHILADELPHIA
PA TWO COMMERCE SQ, 2001 MARKET ST, PHILADELPHIA, PA 19103 USA
SN 0362-2436
EI 1528-1159
J9 SPINE
JI SPINE
PD OCT 15
PY 2021
VL 46
IS 20
BP 1394
EP 1401
DI 10.1097/BRS.0000000000004059
PG 8
WC Clinical Neurology; Orthopedics
WE Science Citation Index Expanded (SCI-EXPANDED)
SC Neurosciences & Neurology; Orthopedics
GA ZB5YD
UT WOS:000756916500012
PM 34559749
DA 2022-11-02
ER

PT J
AU Son, HJ
   Choi, SH
   Heo, DR
   Kook, I
   Lee, MK
   Ahn, HS
   Kang, CN
AF Son, Hee Jung
   Choi, Sung Hoon
   Heo, Dong Ryul
   Kook, Incheol
   Lee, Myoung Keun
   Ahn, Hyung Seob
   Kang, Chang-Nam
TI Outcomes of the use of cement-augmented cannulated pedicle screws in
   lumbar spinal fusion
SO SPINE JOURNAL
LA English
DT Article
DE Cement-augment cannulated screw; Loss of correction; Clear zone; Screw
   breakage; Screw migration; Screw pull-out
ID OSTEOPOROTIC SPINE; FIXATION; RISK; COMPLICATIONS; STRENGTH
AB BACKGROUND CONTEXT: There are few studies of the radio-clinical outcomes of cement-augmented cannulated pedicle screw (CPS) fixation in osteoporotic patients.
   PURPOSE: To compare the radiological and clinical outcomes between groups receiving cement-augmented CPS and solid pedicle screws (SPS) in lumbar fusion surgery.
   STUDY DESIGN/SETTING: Retrospective comparative study
   PATIENT SAMPLE: A total of 187 patients who underwent lumbar fusion surgery for degenerative spinal stenosis or spondylolisthesis from 2014 to 2019.
   OUTCOME MEASURES: Radiological evaluation included screw failure, cage failure, rod breakage, and fusion grade at postoperative 6 months and 1 year. Pre- and postoperative visual analog scales for back pain (VAS-BP), leg pain (VAS-LP), Korean Oswestry disability index (K-ODI), and postoperative complications were also compared.
   METHODS: Outcomes of patients with high risk factors for implant failure [old age, osteoporosis, autoimmune disease or chronic kidney disease (CKD)] who underwent open transforaminal lumbar interbody fusion with cement-augmented CPS fixation (Group C, n=55) or SPS fixation (Group S, n=132) were compared.
   RESULTS: 324 pedicle screws in Group C and 775 pedicle screws in Group S were analyzed. Group C had a significantly higher average age and lower T-score, and included more patients with autoimmune disease and CKD than group S (all p<.05). Clear zones, screw migration and loss of correction were significantly less frequent in Group C (all p<.05). Thirteen screw breakages were observed; they were only in Group C (4.0%) and all were in the proximal of the two holes. Inter-body and posterolateral fusion rates were not significantly different. At last follow-up, all clinical parameters including VAS-BP, VAS-LP, and K-ODI scores had improved significantly in both groups. Postoperative complications were not significantly different in the two groups.
   CONCLUSION: In lumbar fusion surgery, using cement-augmented CPS in high-risk groups for implant failure could be a useful technical option for reducing acute radiological complications and obtaining clinical results comparable to those obtained using SPS in patients with low risk of implant failure. (C) 2021 Elsevier Inc. All rights reserved.
C1 [Son, Hee Jung; Choi, Sung Hoon; Heo, Dong Ryul; Kook, Incheol; Lee, Myoung Keun; Ahn, Hyung Seob; Kang, Chang-Nam] Hanyang Univ, Dept Orthopaed Surg, Coll Med, 222 Wangsimni Ro, Seoul 04763, South Korea.
RP Kang, CN (通讯作者)，Hanyang Univ, Dept Orthopaed Surg, Coll Med, 222 Wangsimni Ro, Seoul 04763, South Korea.
EM cnkang65@hanyang.ac.kr
RI CHOI, SUNG HOON/ABG-7841-2021
OI Son, Hee Jung/0000-0002-0180-8744; Choi, Sung Hoon/0000-0003-3328-2043;
   Kook, Incheol/0000-0001-8691-5495
CR Abousayed M, 2018, J CRANIOVERTEBRAL JU, V9, P20, DOI 10.4103/jcvjs.JCVJS_14_18
   Afathi M, 2019, ASIAN SPINE J, V13, P305, DOI 10.31616/asj.2018.0129
   Aldini NN, 2002, J ORTHOP RES, V20, P1217
   Amendola L, 2011, J ORTHOP TRAUMATOL, V12, P193, DOI 10.1007/s10195-011-0164-9
   Bjerke BT, 2018, GLOB SPINE J, V8, P563, DOI 10.1177/2192568217743727
   Blattert TR, 2009, J NEUROSURG-SPINE, V11, P23, DOI 10.3171/2009.3.SPINE08625
   BRANTIGAN JW, 1993, SPINE, V18, P2106, DOI 10.1097/00007632-199310001-00030
   Bullmann V, 2010, ORTHOPADE, V39, P673, DOI 10.1007/s00132-010-1602-8
   Burval DJ, 2007, SPINE, V32, P1077, DOI 10.1097/01.brs.0000261566.38422.40
   Chen LH, 2009, CLIN BIOMECH, V24, P613, DOI 10.1016/j.clinbiomech.2009.05.002
   Cho JH, 2018, J ORTHOP SCI, V23, P870, DOI 10.1016/j.jos.2018.06.009
   Choi Sung Hoon, 2020, [Journal of Korean Society of Spine Surgery, 대한척추외과학회지], V27, P89
   Cook S D, 2001, Spine J, V1, P109, DOI 10.1016/S1529-9430(01)00020-1
   Cook Stephen D, 2004, Spine J, V4, P402, DOI 10.1016/j.spinee.2003.11.010
   El Saman A, 2013, EUR J TRAUMA EMERG S, V39, P455, DOI 10.1007/s00068-013-0310-6
   Elder BD, 2015, SPINE J, V15, P1432, DOI 10.1016/j.spinee.2015.03.016
   Frankel BM, 2007, J NEUROSURG-SPINE, V7, P47, DOI 10.3171/SPI-07/07/047
   Ha DH, 2020, CLIN ORTHOP SURG, V12, P187, DOI 10.4055/cios19110
   HALVORSON TL, 1994, SPINE, V19, P2415, DOI 10.1097/00007632-199411000-00008
   Hasegawa Toru, 2005, Spine J, V5, P239, DOI 10.1016/j.spinee.2004.11.010
   Hoppe S, 2017, EUR J TRAUMA EMERG S, V43, P3, DOI 10.1007/s00068-016-0750-x
   Janssen I, 2017, SPINE J, V17, P837, DOI 10.1016/j.spinee.2017.01.009
   Kim JH, 2020, CLIN ORTHOP SURG, V12, P194, DOI 10.4055/cios19127
   LENKE LG, 1992, J SPINAL DISORD, V5, P433, DOI 10.1097/00002517-199212000-00008
   Liu YY, 2020, SCI REP-UK, V10, DOI 10.1038/s41598-020-60980-w
   Makino T, 2014, J ORTHOP SCI, V19, P707, DOI 10.1007/s00776-014-0591-6
   Marbacher S, 2016, SPINE, V41, P893, DOI 10.1097/BRS.0000000000001364
   Matzkin EG, 2019, J AM ACAD ORTHOP SUR, V27, pE902, DOI 10.5435/JAAOS-D-18-00600
   Nitta K, 2017, INTERNAL MED, V56, P3271, DOI 10.2169/internalmedicine.8618-16
   Pare PE, 2011, SPINE, V36, pE1210, DOI 10.1097/BRS.0b013e318205e3af
   Polly DW, 1998, SPINE, V23, P1374, DOI 10.1097/00007632-199806150-00015
   Pouresmaeili F, 2018, THER CLIN RISK MANAG, V14, P2029, DOI 10.2147/TCRM.S138000
   Puvanesarajah V, 2016, J NEUROSURG-SPINE, V25, P486, DOI 10.3171/2016.2.SPINE151345
   Renner SM, 2004, SPINE, V29, pE212, DOI 10.1097/00007632-200406010-00020
   Sanden B, 2000, EUR SPINE J, V9, P534, DOI 10.1007/s005860000180
   Tandon V, 2020, ASIAN SPINE J, V14, P357, DOI 10.31616/asj.2019.0211
   Tokuhashi Y, 2008, SPINE, V33, P903, DOI 10.1097/BRS.0b013e31816b1eff
   Wang ZD, 2019, CLINICS, V74, DOI 10.6061/clinics/2019/e346
   YAMAGATA M, 1992, SPINE, V17, pS51
NR 39
TC 4
Z9 4
U1 1
U2 3
PU ELSEVIER SCIENCE INC
PI NEW YORK
PA STE 800, 230 PARK AVE, NEW YORK, NY 10169 USA
SN 1529-9430
EI 1878-1632
J9 SPINE J
JI Spine Journal
PD NOV
PY 2021
VL 21
IS 11
BP 1857
EP 1865
DI 10.1016/j.spinee.2021.05.005
EA NOV 2021
PG 9
WC Clinical Neurology; Orthopedics
WE Science Citation Index Expanded (SCI-EXPANDED)
SC Neurosciences & Neurology; Orthopedics
GA WW5LD
UT WOS:000717957000011
PM 33992795
DA 2022-11-02
ER

PT J
AU Benz, RM
   Harder, D
   Amsler, F
   Voigt, J
   Fieselmann, A
   Falkowski, AL
   Stieltjes, B
   Hirschmann, A
AF Benz, Robyn Melanie
   Harder, Dorothee
   Amsler, Felix
   Voigt, Johannes
   Fieselmann, Andreas
   Falkowski, Anna Lucja
   Stieltjes, Bram
   Hirschmann, Anna
TI Initial Assessment of a Prototype 3D Cone-Beam Computed Tomography
   System for Imaging of the Lumbar Spine, Evaluating Human Cadaveric
   Specimens in the Upright Position
SO INVESTIGATIVE RADIOLOGY
LA English
DT Article
DE image quality; 3D tomography; cone beam; radiation dose; computed
   tomography; lumbar spine
ID X-RAY; WEIGHT-BEARING; CT; QUALITY; SPONDYLOLISTHESIS; OSTEONECROSIS;
   TOMOSYNTHESIS; FORMALIN; FIXATION; TISSUES
AB Objectives: The aims of this study were to assess feasibility, image quality, and radiation dose and to estimate the optimal dose protocol for the lumbar spine of cadaveric specimens with different body mass indices (BMIs) in the upright position using a prototype 3-dimensional cone-beam computed tomography (CT) software implemented on a robotic x-ray system and compare with CT.
   Materials and Methods: The lumbar spine of 5 formalin-fixed human cadaveric specimens (BMI, 22-35 kg/m(2)) was prospectively assessed in the upright position using prototype software for 3-dimensional tomography implemented on a robotic x-ray system. Specimens were scanned with varying kilovolt values (70, 81, 90, 100, 109, 121 kV) and thereafter with 80 kV (BMI <= 30 kg/m(2)) and 121 kV (BMI >30 kg/m(2)) and varying dose levels (DLs; 0.278, 0.435, 0.548, 0.696, 0.87, 1.09). Computed tomography data were acquired with a standard clinical protocol. Two independent readers rated visibility of the cortex, endplates, facet joints, trabeculae, neuroforamina, posterior alignment, and spinal canal as well as nerve roots. Radiation dose was measured with a cylindrical CTDI phantom. Descriptive statistics and analysis of variance were used (P < 0.05).
   Results: Average intraclass correlation was excellent (0.94). The lowest technically possible kilovolt and the highest technically possible DL yielded the best image quality. In specimens with a BMI of 30 kg/m(2) or less, depiction of all structures was good and comparable to CT, except for nerve roots. For specimens with a BMI greater than 30 kg/m(2), image quality was limited.
   Conclusions: Three-dimensional cone-beam CT of the lumbar spine in cadaveric specimens in the upright position is feasible. An optimal dose protocol was estimated. Depiction of osseous structures is comparable to CT in specimens with BMI of 30 kg/m(2) or less. Image quality is limited for soft tissue structures and specimens with BMI greater than 30 kg/m(2).
C1 [Benz, Robyn Melanie; Harder, Dorothee; Falkowski, Anna Lucja; Stieltjes, Bram; Hirschmann, Anna] Univ Basel, Univ Basel Hosp, Clin Radiol & Nucl Med, Basel, Switzerland.
   [Amsler, Felix] Amsler Consulting, Basel, Switzerland.
   [Voigt, Johannes; Fieselmann, Andreas] Siemens Healthcare GmbH, Erlangen, Germany.
RP Benz, RM (通讯作者)，Univ Hosp Basel, Clin Radiol & Nucl Med, Petersgraben 4, CH-4031 Basel, Switzerland.
EM robyn.benz@usb.ch
OI Falkowski, Anna L./0000-0003-4293-0911; Amsler,
   Felix/0000-0003-4259-7004
FU Siemens Healthcare GmbH (Erlangen/Germany)
FX Anna Hirschmann received a grant by Siemens Healthcare GmbH
   (Erlangen/Germany). The work of the coauthors from Siemens was limited
   to the support of the conception of the dose protocols. The dose-length
   product was calculated by one of the coauthors of Siemens according to
   the dose measurements that were assessed at our institution.
CR Benz RM, 2018, J MED IMAGING, V5, DOI 10.1117/1.JMI.5.1.015502
   Burkhart KJ, 2010, BIOMED TECH, V55, P361, DOI 10.1515/BMT.2010.043
   Carrino JA, 2014, RADIOLOGY, V270, P816, DOI 10.1148/radiol.13130225
   Chen RC, 2010, PHYS MED BIOL, V55, P4993, DOI 10.1088/0031-9155/55/17/008
   Dillenseger JP, 2015, EUR RADIOL, V25, P505, DOI 10.1007/s00330-014-3439-8
   Erovic BM, 2014, OTOLARYNG HEAD NECK, V150, P107, DOI 10.1177/0194599813510862
   Felix ZF, 2008, BMC MUSCULOSKEL DIS, V9, DOI 10.1186/1471-2474-9-89
   Fonseca AA, 2008, DENTOMAXILLOFAC RAD, V37, P137, DOI 10.1259/dmfr/18109064
   Geise RA, 2001, RADIOGRAPHICS, V21, P227, DOI 10.1148/radiographics.21.1.g01ja19227
   Geisser ME, 2007, CLIN J PAIN, V23, P780, DOI 10.1097/AJP.0b013e31815349bf
   Guggenberger R, 2013, AM J NEURORADIOL, V34, P1242, DOI 10.3174/ajnr.A3355
   Guggenberger R, 2014, SKELETAL RADIOL, V43, P1669, DOI 10.1007/s00256-014-1951-1
   Hirschmann A, 2014, EUR RADIOL, V24, P553, DOI 10.1007/s00330-013-3028-2
   Hofmann E, 2014, J OROFAC ORTHOP, V75, P384, DOI 10.1007/s00056-014-0232-x
   Jaffray DA, 2002, INT J RADIAT ONCOL, V53, P1337, DOI 10.1016/S0360-3016(02)02884-5
   Kadesjo N, 2015, DENTOMAXILLOFAC RAD, V44, DOI 10.1259/dmfr.20150041
   Kanno H, 2015, SPINE J, V15, P1255, DOI 10.1016/j.spinee.2015.02.016
   Kanno H, 2012, SPINE, V37, P207, DOI 10.1097/BRS.0b013e3182134e73
   Koivisto J, 2013, RADIAT PROT DOSIM, V157, P515, DOI 10.1093/rpd/nct162
   Kubosch D, 2015, MEDICINE, V94, DOI 10.1097/MD.0000000000001299
   Lochmuller EM, 2001, CALCIFIED TISSUE INT, V68, P140, DOI 10.1007/s002230001192
   Martini K, 2016, OSTEOARTHR CARTILAGE, V24, P1167, DOI 10.1016/j.joca.2016.01.982
   Medical electrical equipmentPart 2 43: Particular requirements for the basic safety and essential performance of x ray equipment for interventional procedures, MED EL EQ 2
   Neubauer J, 2014, INVEST RADIOL, V49, P491, DOI 10.1097/RLI.0000000000000042
   Ozawa H, 2012, AM J NEURORADIOL, V33, P1191, DOI 10.3174/ajnr.A2920
   Rosner B., 2011, FUNDAMENTALS BIOSTAT, V7th ed
   Schegerer AA, 2014, INVEST RADIOL, V49, P675, DOI 10.1097/RLI.0000000000000069
   Simoni P, 2015, AM J ROENTGENOL, V205, P364, DOI 10.2214/AJR.14.14120
   Splettstosser A, 2017, WORLD J RADIOL, V9, P223, DOI 10.4329/wjr.v9.i5.223
   Tuominen EKJ, 2013, AM J ROENTGENOL, V200, P146, DOI 10.2214/AJR.12.8481
   Veldhoen S, 2017, EUR RADIOL, V27, P790, DOI 10.1007/s00330-016-4387-2
NR 31
TC 11
Z9 11
U1 0
U2 2
PU LIPPINCOTT WILLIAMS & WILKINS
PI PHILADELPHIA
PA TWO COMMERCE SQ, 2001 MARKET ST, PHILADELPHIA, PA 19103 USA
SN 0020-9996
EI 1536-0210
J9 INVEST RADIOL
JI Invest. Radiol.
PD DEC
PY 2018
VL 53
IS 12
BP 714
EP 719
DI 10.1097/RLI.0000000000000495
PG 6
WC Radiology, Nuclear Medicine & Medical Imaging
WE Science Citation Index Expanded (SCI-EXPANDED)
SC Radiology, Nuclear Medicine & Medical Imaging
GA HA7AN
UT WOS:000450433200002
PM 30001256
DA 2022-11-02
ER

PT J
AU Gerber, M
   Crawford, NR
   Chamberlain, RH
   Fifield, MS
   LeHuec, JC
   Dickman, CA
AF Gerber, M
   Crawford, NR
   Chamberlain, RH
   Fifield, MS
   LeHuec, JC
   Dickman, CA
TI Biomechanical assessment of anterior lumbar interbody fusion with an
   anterior lumbosacral fixation screw-plate: Comparison to stand-alone
   anterior lumbar interbody fusion and anterior lumbar interbody fusion
   with pedicle screws in an unstable human cadaver model
SO SPINE
LA English
DT Article
DE biomechanics; pedicle screws; anterior lumbar interbody fixation;
   anterior plate
ID CAGE STABILIZATION; IN-VITRO; SPINE; INSTRUMENTATION; SPONDYLOLISTHESIS;
   STABILITY; DEVICES; SYSTEMS
AB Study Design. Human lumbosacral cadaveric specimens were tested in an in vitro biomechanical flexibility experiment using physiologic loads in 5 sequential conditions.
   Objective. To determine the biomechanical differences between anterior lumbar interbody fusion (ALIF) using cylindrical threaded cages alone or supplemented with an anterior screw-plate or posterior pedicle screws-rods.
   Summary of Background Data. Clinically and biomechanically, stand-alone ALIF performs modestly in immobilizing the unstable spine. Pedicle screws improve fixation stiffness significantly, but supplementary anterior instrumentation has not been studied.
   Methods. There were 7 specimens tested: (1) intact, (2) after discectomy and facetectomy to induce moderate rotational and translational hypermobility, (3) with 2 parallel ALIF cages, (4) with cages plus a triangular anterior screw-plate, and (5) with cages plus pedicle screws-rods. Pure moments without preload induced flexion, extension, lateral bending, and axial rotation; linear shear forces induced anteroposterior translation. Angular and linear motions were measured stereophotogrammetrically, and range of motion (ROM) and stiffness were quantified.
   Results. Compared to the destabilized spine, interbody cages alone reduced ROM by 77% during flexion, 53% during extension, 60% during lateral bending, 69% during axial rotation, and 71% during anteroposterior shear (P < 0.001, analysis of variance/Fisher least significant difference). Addition of an anterior plate or pedicle screwsrods, respectively, further reduced ROM by 8% or 13% during flexion (P = 0.21), 21% or 28% during extension (P = 0.15), 5% or 25% during lateral bending (P = 0.04), 11% or 18% during axial rotation (P = 0.13), and 18% or 18% during anteroposterior shear (P = 0.17). Compared to stand-alone ALIF, both the anterior screw-plate and pedicle screw-rod fixation reduced vertebral ROM to less than 1.2 degrees of rotation and less than 0.1 mm of translation.
   Conclusions. The anterior screw-plate and pedicle screws-rods both substantially reduced ROM and increased stiffness compared to stand-alone interbody cages. There was no significant difference in the amount by which the supplementary fixation devices limited flexion, extension, axial rotation, or anteroposterior shear; pedicle screws-rods better restricted lateral bending.
C1 Barrow Neurol Inst, Spinal Biomech Res Lab, Phoenix, AZ 85013 USA.
   CHU Pellegrin Tripode, Dept Orthopaed Surg, Bordeaux, France.
RP Dickman, CA (通讯作者)，St Josephs Hosp, Barrow Neurol Inst, Neurosci Publicat, 350 W Thomas Rd, Phoenix, AZ 85013 USA.
EM neuropub@chw.edu
OI Crawford, Neil/0000-0003-2919-2053
CR Blumenthal Scott L, 2003, Spine J, V3, P301, DOI 10.1016/S1529-9430(03)00004-4
   Bozkus H, 2004, SPINE, V29, P635, DOI 10.1097/01.BRS.0000115126.13081.7D
   Brodke DS, 2003, SPINE, V28, P1794, DOI 10.1097/01.BRS.0000083201.55495.0E
   Cagli S, 2001, J NEUROSURG, V94, P51, DOI 10.3171/spi.2001.94.1.0051
   Capellades J, 2000, SPINE, V25, P1695, DOI 10.1097/00007632-200007010-00013
   Crawford NR, 1999, CLIN BIOMECH, V14, P153, DOI 10.1016/S0268-0033(98)00080-1
   CRAWFORD NR, 1995, SPINE, V20, P2097, DOI 10.1097/00007632-199510000-00005
   Crawford NR, 1997, SPINE, V22, P559, DOI 10.1097/00007632-199703010-00020
   Detwiler PW, 2003, J NEUROSURG, V99, P214, DOI 10.3171/spi.2003.99.2.0214
   DICK JC, 1994, J SPINAL DISORD, V7, P402
   DICKMAN CA, 2002, PYRAMID ANTERIOR LUM
   Hitchon PW, 2000, J NEUROSURG, V93, P252, DOI 10.3171/spi.2000.93.2.0252
   Keller TS, 2002, CLIN BIOMECH, V17, P185, DOI 10.1016/S0268-0033(02)00003-7
   Lee HM, 2004, J COSMOL ASTROPART P, DOI 10.1088/1475-7516/2004/04/009
   Lund T, 1998, J BONE JOINT SURG BR, V80B, P351, DOI 10.1302/0301-620X.80B2.7693
   Oxland TR, 2000, EUR SPINE J, V9, pS95, DOI 10.1007/PL00010028
   PANJABI MM, 1985, J ORTHOP RES, V3, P292, DOI 10.1002/jor.1100030305
   PANJABI MM, 1988, SPINE, V13, P1129, DOI 10.1097/00007632-198810000-00013
   Phillips FM, 2004, SPINE, V29, P1731, DOI 10.1097/01.BRS.0000134570.08901.30
   Rathonyi G C, 1998, Eur Spine J, V7, P400, DOI 10.1007/s005860050097
   Sasso RC, 2004, SPINE, V29, P113, DOI 10.1097/01.BRS.0000107007.31714.77
   Tsantrizos A, 2000, EUR SPINE J, V9, P14, DOI 10.1007/s005860050003
   Vishteh AG, 2005, SPINE, V30, P302, DOI 10.1097/01.brs.0000152155.96919.31
   Wang JM, 1996, J SPINAL DISORD, V9, P83
   Zdeblick TA, 2003, SPINE, V28, pS2, DOI 10.1097/00007632-200308011-00002
NR 25
TC 56
Z9 64
U1 1
U2 5
PU LIPPINCOTT WILLIAMS & WILKINS
PI PHILADELPHIA
PA TWO COMMERCE SQ, 2001 MARKET ST, PHILADELPHIA, PA 19103 USA
SN 0362-2436
EI 1528-1159
J9 SPINE
JI SPINE
PD APR 1
PY 2006
VL 31
IS 7
BP 762
EP 768
DI 10.1097/01.brs.0000206360.83728.d2
PG 7
WC Clinical Neurology; Orthopedics
WE Science Citation Index Expanded (SCI-EXPANDED)
SC Neurosciences & Neurology; Orthopedics
GA 029QP
UT WOS:000236579800006
PM 16582849
DA 2022-11-02
ER

PT J
AU Pearson, AM
   Spratt, KF
   Genuario, J
   McGough, W
   Kosman, K
   Lurie, J
   Sengupta, DK
AF Pearson, Adam M.
   Spratt, Kevin F.
   Genuario, James
   McGough, William
   Kosman, Katherine
   Lurie, Jon
   Sengupta, Dilip K.
TI Precision of Lumbar Intervertebral Measurements Does a Computer-Assisted
   Technique Improve Reliability?
SO SPINE
LA English
DT Article
DE computer-assisted measurement; lumbar measurements; radiographs;
   reliability
ID SPINE FLEXION-EXTENSION; TOTAL DISC REPLACEMENT; DEGENERATIVE
   SPONDYLOLISTHESIS; OBSERVER AGREEMENT; MOTION; INSTABILITY;
   INTRAOBSERVER; INTEROBSERVER; FUSION; RADIOGRAPHS
AB Study Design. Comparison of intra-and interobserver reliability of digitized manual and computer-assisted intervertebral motion measurements and classification of "instability."
   Objective. To determine if computer-assisted measurement of lumbar intervertebral motion on flexion-extension radiographs improves reliability compared with digitized manual measurements.
   Summary of Background Data. Many studies have questioned the reliability of manual intervertebral measurements, although few have compared the reliability of computer-assisted and manual measurements on lumbar flexion-extension radiographs.
   Methods. Intervertebral rotation, anterior-posterior (AP) translation, and change in anterior and posterior disc height were measured with a digitized manual technique by three physicians and by three other observers using computer-assisted quantitative motion analysis (QMA) software. Each observer measured 30 sets of digital flexion-extension radiographs (L1-S1) twice. Shrout-Fleiss intraclass correlation coefficients for intra-and interobserver reliabilities were computed. The stability of each level was also classified (instability defined as > 4 mm AP translation or 10 degrees rotation), and the intra-and interobserver reliabilities of the two methods were compared using adjusted percent agreement (APA).
   Results. Intraobserver reliability intraclass correlation coefficients were substantially higher for the QMA technique THAN the digitized manual technique across all measurements: rotation 0.997 versus 0.870, AP translation 0.959 versus 0.557, change in anterior disc height 0.962 versus 0.770, and change in posterior disc height 0.951 versus 0.283. The same pattern was observed for interobserver reliability (rotation 0.962 vs. 0.693, AP translation 0.862 vs. 0.151, change in anterior disc height 0.862 vs. 0.373, and change in posterior disc height 0.730 vs. 0.300). The QMA technique was also more reliable for the classification of "instability." Intraobserver APAs ranged from 87 to 97% for QMA versus 60% to 73% for digitized manual measurements, while interobserver APAs ranged from 91% to 96% for QMA versus 57% to 63% for digitized manual measurements.
   Conclusion. The use of QMA software substantially improved the reliability of lumbar intervertebral measurements and the classification of instability based on flexion-extension radiographs.
C1 [Pearson, Adam M.; Genuario, James; McGough, William; Sengupta, Dilip K.] Dartmouth Hitchcock Med Ctr, Dept Orthopaed Surg, Lebanon, NH 03756 USA.
   [Spratt, Kevin F.; Kosman, Katherine; Lurie, Jon; Sengupta, Dilip K.] Dartmouth Coll, Hitchcock Med Ctr, Dartmouth Med Sch, Hanover, NH 03756 USA.
   [Spratt, Kevin F.; Lurie, Jon] Dartmouth Inst Hlth Policy & Clin Practice, Lebanon, NH USA.
   [Genuario, James] Steadman Hawkins Clin, Denver, CO USA.
RP Pearson, AM (通讯作者)，Dartmouth Hitchcock Med Ctr, Dept Orthopaed, 1 Med Ctr Dr, Lebanon, NH 03756 USA.
EM adam.m.pearson@hitchcock.org
RI Genuario, James/AAC-7419-2021
OI Kosman, Katherine/0000-0002-8001-3666
CR BODEN SD, 1990, SPINE, V15, P571, DOI 10.1097/00007632-199006000-00026
   Bono CM, 2007, SPINE, V32, P417, DOI 10.1097/01.brs.0000255201.74795.20
   BRENAN RL, 1991, EDUC PSYCHOL MEAS, V41, P687
   BRIDWELL KH, 1993, J SPINAL DISORD, V6, P461, DOI 10.1097/00002517-199306060-00001
   CARMAN DL, 1990, J BONE JOINT SURG AM, V72A, P328, DOI 10.2106/00004623-199072030-00003
   Chen YL, 1999, SPINE, V24, P1786, DOI 10.1097/00007632-199909010-00007
   DUPUIS PR, 1985, SPINE, V10, P262, DOI 10.1097/00007632-198504000-00015
   DVORAK J, 1991, SPINE, V16, P562
   FRYMOYER JW, 1985, SPINE, V10, P280, DOI 10.1097/00007632-198504000-00017
   Hamill CL, 1997, J SPINAL DISORD, V10, P387
   Hanley EN, 1995, SPINE, V20, pS143
   HAYES MA, 1989, SPINE, V14, P327, DOI 10.1097/00007632-198903000-00014
   Herkowitz, 1995, J Am Acad Orthop Surg, V3, P123
   Huang RC, 2003, J SPINAL DISORD TECH, V16, P435, DOI 10.1097/00024720-200310000-00001
   JOHNSSON KE, 1989, SPINE, V14, P591, DOI 10.1097/00007632-198906000-00008
   Kaiser MG, 2009, J NEUROSURG-SPINE, V11, P221, DOI 10.3171/2009.3.SPINE08719
   Knutsson F, 1944, ACTA RADIOL, V25, P593, DOI 10.3109/00016924409136488
   LANDIS JR, 1977, BIOMETRICS, V33, P159, DOI 10.2307/2529310
   Lim MR, 2006, SPINE, V31, pE291, DOI 10.1097/01.brs.0000216452.54421.ea
   Lurie J., 2006, ANN M INT SOC STUD L
   McAfee PC, 2005, SPINE, V30, P1576, DOI 10.1097/01.brs.0000170561.25636.1c
   McAfee PC, 2005, SPINE, V30, pE1388
   MORRISSY RT, 1990, J BONE JOINT SURG AM, V72A, P320, DOI 10.2106/00004623-199072030-00002
   NACHEMSON A, 1985, SPINE, V10, P290, DOI 10.1097/00007632-198504000-00019
   Niemeyer T, 2006, SPINE, V31, P2103, DOI 10.1097/01.brs.0000231434.93884.c9
   ODA M, 1982, J PEDIATR ORTHOPED, V2, P378, DOI 10.1097/01241398-198210000-00005
   PANJABI MM, 1992, SPINE, V17, P299, DOI 10.1097/00007632-199203000-00010
   Panjabi MM, 2004, SPINE, V29, P1217, DOI 10.1097/00007632-200406010-00011
   Penning L, 2005, EUR SPINE J, V14, P163, DOI 10.1007/s00586-004-0761-x
   Polly DW, 1996, SPINE, V21, P1530, DOI 10.1097/00007632-199607010-00008
   Polly Jr DW, 1996, SPINE, V21, P5
   POPE MH, 1992, CLIN ORTHOP RELAT R, P60
   Reitman CA, 2004, SPINE, V29, pE221, DOI 10.1097/00007632-200406010-00022
   Sengupta DK, 2005, SPINE, V30, pS71, DOI 10.1097/01.brs.0000155579.88537.8e
   SHAFFER WO, 1990, SPINE, V15, P741, DOI 10.1097/00007632-199008010-00003
   Shea KG, 1998, SPINE, V23, P551, DOI 10.1097/00007632-199803010-00007
   SHROUT PE, 1979, PSYCHOL BULL, V86, P420, DOI 10.1037/0033-2909.86.2.420
   TALLROTH K, 1994, EUR J RADIOL, V18, P227, DOI 10.1016/0720-048X(94)90341-7
   Taylor M, 2007, SPINE J, V7, P654, DOI 10.1016/j.spinee.2006.10.017
   Vaccaro AR, 2003, EUR SPINE J, V12, P495, DOI 10.1007/s00586-003-0561-8
   Weinstein JN, 2007, NEW ENGL J MED, V356, P2257, DOI 10.1056/NEJMoa070302
   Zhao K, 2005, J BIOMECH, V38, P1943, DOI 10.1016/j.jbiomech.2004.07.029
NR 42
TC 21
Z9 22
U1 0
U2 4
PU LIPPINCOTT WILLIAMS & WILKINS
PI PHILADELPHIA
PA TWO COMMERCE SQ, 2001 MARKET ST, PHILADELPHIA, PA 19103 USA
SN 0362-2436
EI 1528-1159
J9 SPINE
JI SPINE
PD APR 1
PY 2011
VL 36
IS 7
BP 572
EP 580
DI 10.1097/BRS.0b013e3181e11c13
PG 9
WC Clinical Neurology; Orthopedics
WE Science Citation Index Expanded (SCI-EXPANDED)
SC Neurosciences & Neurology; Orthopedics
GA 737AH
UT WOS:000288537800019
PM 21217439
DA 2022-11-02
ER

PT J
AU Aihara, T
   Endo, K
   Suzuki, H
   Sawaji, Y
   Urushibara, M
   Matsuoka, Y
   Takamatsu, T
   Murata, K
   Kusakabe, T
   Maekawa, A
   Ouchi, J
AF Aihara, Takato
   Endo, Kenji
   Suzuki, Hidekazu
   Sawaji, Yasunobu
   Urushibara, Makoto
   Matsuoka, Yuji
   Takamatsu, Taichiro
   Murata, Kazuma
   Kusakabe, Takuya
   Maekawa, Asato
   Ouchi, Juntaro
TI Long-term Outcomes Following Lumbar Microendoscopic Diskectomy and
   Microendoscopic Decompression: Minimum 10-year Follow-up Evaluation
   Performed Using a Patient-based Outcome Measure
SO JOURNAL OF NEUROLOGICAL SURGERY PART A-CENTRAL EUROPEAN NEUROSURGERY
LA English
DT Article
DE patient-based outcome measure; microendoscopic diskectomy;
   microendoscopic decompression; minimum 10-year follow-up; reoperation
   rate
ID SPINAL STENOSIS; CLINICAL-OUTCOMES; SPONDYLOLISTHESIS; FUSION;
   LAMINOTOMY; SURGERY
AB Study Design Retrospective study of prospectively collected outcome data.
   Background No studies have evaluated the long-term outcomes following microendoscopic diskectomy for lumbar disk herniation (MEDH) and microendoscopic decompression for lumbar spinal stenosis (MEDS) using the Japanese Orthopaedic Association Back Pain Evaluation Questionnaire (JOABPEQ).
   Objective To assess the minimum 10-year outcomes following MEDH and MEDS.
   Patients and Methods Seventy-six patients were classified into three groups: disk herniation (DH) group (33 patients underwent MEDH); spinal stenosis (SS) group (23 patients underwent MEDS); and degenerative spondylolisthesis (DS) group (20 DS patients underwent MEDS). The follow-up rate was 50.3% (76/151). The results were statistically compared using Scheffe's F test for differences among the DH, SS, and DS groups. The paired t test was used to compare the preoperative and postoperative visual analog scale (VAS) scores. The degrees of improvement (DOIs) on JOABPEQ and the intensities of improvement (IOIs) on VAS at the first follow-up evaluation (FFE) (mean: 12 months after the operation) and at the most recent follow-up evaluation (MRFE) (mean: 126 months) of the DH group were statistically compared by the paired t test. DOIs and IOIs at MRFE of the SS group (mean: 126 months) and DS group (mean: 125 months) were statistically compared by the unpaired t test. A p value < 0.05 was considered statistically significant.
   Results Statistical comparisons of the DOIs in all five functional scores and IOIs in low back pain (LBP), leg pain, and leg numbness showed no significant differences among the DH, SS, and DS groups. The effectiveness rates of pain-related disorders, gait disturbance, and social life disturbance in JOABPEQ were almost equally high in all three groups. Significant decreases in LBP, leg pain, and numbness, as measured with VAS, were noted at MRFE in all three groups. No significant differences were observed between FFE and MRFE concerning the DOIs and IOIs of the DH group, and between the SS and DS groups concerning the DOIs and IOIs at MRFE.
   Conclusion Clinical 1-year outcomes of MEDH were thought to be maintained for > 10 years, and MEDS leads to the same clinical long-term outcomes with DS as without DS. Moreover, MEDH and MEDS were almost equally effective for > 10 years not only in improving LBP, leg pain, and numbness but also especially in improving pain-related disorders, gait disturbance, and social life disturbance by detailed quality-of-life assessment using JOABPEQ.
C1 [Aihara, Takato; Urushibara, Makoto; Ouchi, Juntaro] Funabashi Orthoped Hosp, Dept Orthoped Surg, 1-833 Hasama, Funabashi, Chiba 2740822, Japan.
   [Aihara, Takato; Endo, Kenji; Suzuki, Hidekazu; Sawaji, Yasunobu; Matsuoka, Yuji; Takamatsu, Taichiro; Murata, Kazuma; Kusakabe, Takuya; Maekawa, Asato] Tokyo Med Univ, Dept Orthoped Surg, Shinjuku Ku, Tokyo, Japan.
RP Aihara, T (通讯作者)，Funabashi Orthoped Hosp, Dept Orthoped Surg, 1-833 Hasama, Funabashi, Chiba 2740822, Japan.
EM aihara@fff.or.jp
CR Aihara T, 2018, ASIAN SPINE J, V12, P132, DOI 10.4184/asj.2018.12.1.132
   Aihara Takato, 2012, Journal of Musculoskeletal Research, V15, P1250020, DOI 10.1142/S0218957712500200
   Foley K, 1997, TECH NEUROSURG, V3, P301
   Forsth P, 2013, BONE JOINT J, V95B, P960, DOI 10.1302/0301-620X.95B7.30776
   Fukui M, 2009, J ORTHOP SCI, V14, P348, DOI 10.1007/s00776-009-1337-8
   Hakkinen A, 2007, BMC MUSCULOSKEL DIS, V8, DOI 10.1186/1471-2474-8-2
   HUSKISSON EC, 1974, LANCET, V2, P1127, DOI 10.1016/S0140-6736(74)90884-8
   Ikuta K, 2008, MINIM INVAS NEUROSUR, V51, P267, DOI 10.1055/s-0028-1082314
   Kasai Y, 2017, J ORTHOP SCI, V22, P665, DOI 10.1016/j.jos.2017.02.012
   Khoo LT, 2002, NEUROSURGERY, V51, pS146, DOI 10.1227/01.NEU.0000031220.75770.29
   Kristof RA, 2002, J NEUROSURG, V97, P281, DOI 10.3171/spi.2002.97.3.0281
   Makino T, 2017, SPINE, V42, P1502, DOI 10.1097/BRS.0000000000002137
   Minamide A, 2015, EUR SPINE J, V24, P396, DOI 10.1007/s00586-014-3599-x
   Solberg TK, 2011, ACTA ORTHOP, V82, P56, DOI 10.3109/17453674.2010.548024
   TAILLARD W, 1954, Acta Orthop Scand, V24, P115
   Toyone T, 2004, J BONE JOINT SURG AM, V86A, P893, DOI 10.2106/00004623-200405000-00001
   Wang M, 2012, J NEUROL SURG PART A, V73, P195, DOI 10.1055/s-0031-1297248
   WILTSE LL, 1983, J BONE JOINT SURG AM, V65, P768, DOI 10.2106/00004623-198365060-00007
   Wong AP, 2012, MINIM INVASIVE SURG, V2012, DOI 10.1155/2012/325095
NR 19
TC 3
Z9 3
U1 0
U2 1
PU THIEME MEDICAL PUBL INC
PI NEW YORK
PA 333 SEVENTH AVE, NEW YORK, NY 10001 USA
SN 2193-6315
EI 2193-6323
J9 J NEUROL SURG PART A
JI J. Neurol. Surg. Part A
PD MAR
PY 2020
VL 81
IS 2
BP 163
EP 169
DI 10.1055/s-0039-1688559
PG 7
WC Clinical Neurology; Surgery
WE Science Citation Index Expanded (SCI-EXPANDED)
SC Neurosciences & Neurology; Surgery
GA LE2FU
UT WOS:000526539600010
PM 31581302
DA 2022-11-02
ER

PT J
AU Su, BW
   Cha, TD
   Kim, PD
   Lee, J
   April, EW
   Weidenbaum, M
   Albert, TJ
   Vaccaro, AR
AF Su, Brian W.
   Cha, Thomas D.
   Kim, Paul D.
   Lee, Joseph
   April, Ernest W.
   Weidenbaum, Mark
   Albert, Todd J.
   Vaccaro, Alexander R.
TI An Anatomic and Radiographic Study of Lumbar Facets Relevant to
   Percutaneous Transfacet Fixation
SO SPINE
LA English
DT Article
DE lumbar facet anatomy; transfacet fixation
ID SCREW FIXATION; INTERBODY FUSION; PEDICLE; SPINE; SPONDYLOLYSIS;
   COMBINATION; GRAFT; JOINT
AB Study Design. An anatomic study of lumbar facet anatomy for transfacet fixation.
   Objective. Describe the ideal starting point and trajectory for percutaneous transfacet fixation.
   Summary of Background Data. Percutaneous transfacet fixation is gaining popularity for posterior stabilization after anterior lumbar interbody fusion. Despite biomechanical and clinical studies, there are no anatomic guidelines for safe placement of percuatenous transfacet screws.
   Methods. Eighty L3-S1 facet joints from embalmed cadaveric spines were analyzed. Linear and angular measurements of the facets were recorded. Under direct visualization, the segments were pinned with an ipsilateral transfacet technique. The degrees of angulation in the sagittal and axial plane were recorded. The distances of the starting point relative to landmarks of the superior body were measured. Under fluoroscopy, radiographic parameters for ideal visualization of the pin and pin ending points were determined.
   Results. Inferior and superior facet heights ranged from 15.7 to 17.5 mm at all levels. The percentage of inferior facet extending below the L3 and L4 end plates was 84% and 86% respectively and decreased at L5 to 72%. The percentage of superior facet extending above the end plate ranged from 36% to 44% at all levels. The transverse facet angle progressively increased from L3 to S1. The L2-L3 segments could not be instrumented from the ipsilateral side due to the vertical facet orientation. For L3-S1 segments, the starting point in the coronal plane is based on the superior body of the instrumented segment and should be in line with the medial border of the pedicle in the medial-lateral direction and in line with the inferior end plate in the cranial-caudal direction. The screw should be laterally angulated approximately 15 degrees in the axial plane approximately 30 degrees caudally in the sagittal plane. The screw should end in the inferolateral quadrant of the pedicle on the AP radiograph and at the pedicle-vertebral body junction on the lateral radiograph. 35 degrees of axial rotation is the optimal fluoroscopic view for confirming screw placement.
   Conclusion. Ipsilateral transfacet fixation can be successfully performed in the L3-S1 segments by using the inferior end plate and medial pedicle wall of the superiorly instrumented level as anatomic landmarks in conjunction with axial and sagittal angles of insertion.
C1 [Su, Brian W.; Cha, Thomas D.; Kim, Paul D.; Lee, Joseph; Weidenbaum, Mark] NY Presbyterian Hosp, Dept Orthopaed Surg, Orthopaed Res Lab, New York, NY 10032 USA.
   [April, Ernest W.] Columbia Univ, Coll Phys & Surg, Dept Anat, New York, NY USA.
   [Albert, Todd J.; Vaccaro, Alexander R.] Thomas Jefferson Univ, Dept Orthopaed Surg, Rothman Inst, Philadelphia, PA 19107 USA.
RP Su, BW (通讯作者)，NY Presbyterian Hosp, Dept Orthopaed Surg, Orthopaed Res Lab, 622 W 168th St,PH 11, New York, NY 10032 USA.
EM Bws7@columbia.edu
CR Best NM, 2006, J SPINAL DISORD TECH, V19, P98, DOI 10.1097/01.bsd.0000179244.76244.5e
   Boden SD, 2002, SPINE, V27, pS26, DOI 10.1097/00007632-200208151-00007
   Boucher HH, 1997, CLIN ORTHOP RELAT R, P4
   Burkus JK, 2005, J BONE JOINT SURG AM, V87A, P1205, DOI 10.2106/JBJS.D.02532
   Ebraheim NA, 1996, SPINE, V21, P1296, DOI 10.1097/00007632-199606010-00003
   Ebraheim NA, 1997, SPINE, V22, P941, DOI 10.1097/00007632-199705010-00002
   Ebraheim NA, 1997, SPINE, V22, P1553, DOI 10.1097/00007632-199707150-00002
   Ebraheim NA, 1997, SPINE, V22, P2338, DOI 10.1097/00007632-199710150-00003
   El Masry MA, 2003, EUR SPINE J, V12, P408, DOI 10.1007/s00586-003-0566-3
   Eskander M, 2007, SPINE, V32, pE230, DOI 10.1097/01.brs.0000259232.30302.bf
   Ferrara LA, 2003, SPINE, V28, P1226, DOI 10.1097/01.BRS.0000065485.46539.17
   GRAHAM CE, 1979, CLIN ORTHOP RELAT R, P72
   Kandziora F, 2005, SPINE, V30, pE34, DOI 10.1097/01.brs.0000150484.85822.d0
   Kang HY, 2007, J NEUROSURG-SPINE, V7, P95, DOI 10.3171/SPI-07/07/095
   KING D, 1948, J BONE JOINT SURG AM, V30-A, P560, DOI 10.2106/00004623-194830030-00003
   Liu JY, 2006, SPINE, V31, pE350, DOI 10.1097/01.brs.0000219496.42765.8a
   MAGERL FP, 1984, CLIN ORTHOP RELAT R, P125
   Mahar A, 2006, J SPINAL DISORD TECH, V19, P591, DOI 10.1097/01.bsd.0000211238.21835.e4
   Margulies J Y, 2000, Bull Hosp Jt Dis, V59, P33
   Masharawi Y, 2007, EUR SPINE J, V16, P993, DOI 10.1007/s00586-007-0328-8
   Masharawi YM, 2007, SPINE, V32, pE176, DOI 10.1097/01.brs.0000257565.41856.0f
   Nojiri K, 2005, SURG RADIOL ANAT, V27, P123, DOI 10.1007/s00276-004-0305-4
   Sandhu HS, 2000, CLIN ORTHOP RELAT R, P56
   Shim CS, 2005, SPINE, V30, P838, DOI 10.1097/01.brs.0000157473.17313.6f
   Tiusanen H, 1996, Eur Spine J, V5, P288, DOI 10.1007/BF00304342
   Vaccaro, 1995, J Am Acad Orthop Surg, V3, P263
   WILTSE LL, 1984, SPINE, V9, P31, DOI 10.1097/00007632-198401000-00008
   Xu RM, 1999, SPINE, V24, P107, DOI 10.1097/00007632-199901150-00002
   Xu RM, 1999, SPINE, V24, P451, DOI 10.1097/00007632-199903010-00008
   Xu RM, 1999, SPINE, V24, P2057, DOI 10.1097/00007632-199910010-00016
   ZINDRICK MR, 1987, SPINE, V12, P160, DOI 10.1097/00007632-198703000-00012
NR 31
TC 22
Z9 29
U1 0
U2 6
PU LIPPINCOTT WILLIAMS & WILKINS
PI PHILADELPHIA
PA TWO COMMERCE SQ, 2001 MARKET ST, PHILADELPHIA, PA 19103 USA
SN 0362-2436
EI 1528-1159
J9 SPINE
JI SPINE
PD MAY 15
PY 2009
VL 34
IS 11
BP E384
EP E390
DI 10.1097/BRS.0b013e3181a39665
PG 7
WC Clinical Neurology; Orthopedics
WE Science Citation Index Expanded (SCI-EXPANDED)
SC Neurosciences & Neurology; Orthopedics
GA V17ZX
UT WOS:000207976200001
PM 19444051
DA 2022-11-02
ER

PT J
AU Gandhi, R
   Woo, KM
   Zywiel, MG
   Rampersaud, YR
AF Gandhi, Rajiv
   Woo, Kenneth M.
   Zywiel, Michael G.
   Rampersaud, Y. Raja
TI Metabolic Syndrome Increases the Prevalence of Spine Osteoarthritis
SO ORTHOPAEDIC SURGERY
LA English
DT Article
DE Metabolic syndrome; Obesity; Osteoarthritis; Spine
ID LOW-BACK-PAIN; 3RD NATIONAL-HEALTH; RISK-FACTORS; GENERAL-POPULATION;
   FOLLOW-UP; CARDIOVASCULAR-DISEASE; KNEE OSTEOARTHRITIS; ADIPOSE-TISSUE;
   US ADULTS; OBESITY
AB Objective: To determine whether the prevalence of severe spinal osteoarthritis (OA) increases with the number of metabolic syndrome (MetS) risk factors.
   Methods: Data from a single surgeon's high volume, spine surgery practice were reviewed. Severe OA was defined as degenerative spondylolisthesis or cervical or lumbar stenosis causing neurologically based symptoms and early OA as lumbar and cervical spondylosis causing axial pain only. Logistic regression modeling was used to determine the odds (adjusted for age and sex) of having severe spine OA with more numerous MetS risk factors.
   Results: Severe spinal OA was identified in 839/1502 patients (55.9%) and early OA in the remaining 663 individuals (44.1%). The overall prevalence of MetS was 30/1502 (2.0%): 26/839 (3.1%) in the severe OA group and 4/663 (0.6%) in the early OA group (P = 0.001). Presence of all four MetS risk factors was associated with almost quadruple the odds of having severe OA as compared with absence of risk factors (OR 3.9 [1.4-11.6], P < 0.01).
   Conclusion: The components of MetS are more prevalent in subjects with severe spinal OA than in those with spondylosis causing axial pain. Future study of the association between MetS and the incidence of OA is required.
C1 [Gandhi, Rajiv; Woo, Kenneth M.; Zywiel, Michael G.; Rampersaud, Y. Raja] Univ Toronto, Toronto Western Hosp, Div Orthopaed Surg, Toronto, ON M5T 2S8, Canada.
RP Zywiel, MG (通讯作者)，Univ Toronto, Toronto Western Hosp, Div Orthopaed Surg, 99 Bathurst St,446,1 East Wing, Toronto, ON M5T 2S8, Canada.
EM mike@zywiel.net
CR Alberti KGMM, 2006, DIABETIC MED, V23, P469, DOI 10.1111/j.1464-5491.2006.01858.x
   Alberti KGMM, 1998, DIABETIC MED, V15, P539, DOI 10.1002/(SICI)1096-9136(199807)15:7<539::AID-DIA668>3.0.CO;2-S
   Anand SS, 2003, CIRCULATION, V108, P420, DOI 10.1161/01.CIR.0000080884.27358.49
   Aspden RM, 2001, LANCET, V357, P1118, DOI 10.1016/S0140-6736(00)04264-1
   Bourne R, 2007, CLIN ORTHOP RELAT R, P185, DOI 10.1097/BLO.0b013e3181576035
   Conaghan PG, 2005, ANN RHEUM DIS, V64, P1539, DOI 10.1136/ard.2005.039263
   Dandona P, 2005, CIRCULATION, V111, P1448, DOI 10.1161/01.CIR.0000158483.13093.9D
   DEQUEKER J, 1993, ARTHRITIS RHEUM, V36, P1702, DOI 10.1002/art.1780361209
   Dumond H, 2003, ARTHRITIS RHEUM, V48, P3118, DOI 10.1002/art.11303
   Eckel RH, 2005, LANCET, V365, P1415, DOI 10.1016/S0140-6736(05)66378-7
   Enas Enas A, 2007, J Cardiometab Syndr, V2, P267, DOI 10.1111/j.1559-4564.2007.07392.x
   Findlay DM, 2007, RHEUMATOLOGY, V46, P1763, DOI 10.1093/rheumatology/kem191
   Ford ES, 2002, JAMA-J AM MED ASSOC, V287, P356, DOI 10.1001/jama.287.3.356
   FRYMOYER JW, 1988, NEW ENGL J MED, V318, P291, DOI 10.1056/NEJM198802043180506
   Gandhi R, 2010, J ARTHROPLASTY, V25, P416, DOI 10.1016/j.arth.2009.02.005
   Goldberg MS, 2000, SPINE, V25, P995, DOI 10.1097/00007632-200004150-00016
   Griffin TM, 2009, ARTHRITIS RHEUM-US, V60, P2935, DOI 10.1002/art.24854
   Grotle M, 2008, BMC MUSCULOSKEL DIS, V9, DOI 10.1186/1471-2474-9-132
   Grundy SM, 2006, J AM COLL CARDIOL, V47, P1093, DOI 10.1016/j.jacc.2005.11.046
   Grundy SM, 2004, CIRCULATION, V109, P433, DOI 10.1161/01.CIR.0000111245.75752.C6
   Grundy SM, 2004, J CLIN ENDOCR METAB, V89, P2595, DOI 10.1210/jc.2004-0372
   Gualillo O, 2007, OSTEOARTHR CARTILAGE, V15, P857, DOI 10.1016/j.joca.2007.04.015
   Guize L, 2006, B ACAD NATL MED, V190, P697
   Guize L, 2006, B ACAD NAT MED PARIS, V190, P685, DOI 10.1016/S0001-4079(19)33302-3
   HART DJ, 1993, J RHEUMATOL, V20, P331
   HART DJ, 1995, J RHEUMATOL, V22, P1118
   Hassett G, 2003, ARTHRITIS RHEUM, V48, P3112, DOI 10.1002/art.11321
   Janssen I, 2004, AM J CLIN NUTR, V79, P379
   Kern PA, 2001, AM J PHYSIOL-ENDOC M, V280, pE745
   Klein BEK, 2002, DIABETES CARE, V25, P1790, DOI 10.2337/diacare.25.10.1790
   Kurunlahti M, 1999, SPINE, V24, P2080, DOI 10.1097/00007632-199910150-00003
   Kylin E., 1923, ZENTRALBLATT INNERE, V44, P105, DOI DOI 10.1002/(SICI)1096-9136(199807)15:7<539::
   La Cava A, 2004, J MOL MED, V82, P4, DOI 10.1007/s00109-003-0492-1
   Leino-Arjas P, 2006, SPINE, V31, P1032, DOI 10.1097/01.brs.0000214889.31505.08
   Leino-Arjas P, 2006, SCAND J WORK ENV HEA, V32, P12, DOI 10.5271/sjweh.971
   Leiter LA, 2001, DIABETES CARE, V24, P1038, DOI 10.2337/diacare.24.6.1038
   Martin K, 1997, J RHEUMATOL, V24, P702
   Meigs JB, 2003, DIABETES, V52, P2160, DOI 10.2337/diabetes.52.8.2160
   MILGRAM JW, 1982, SPINE, V7, P498, DOI 10.1097/00007632-198209000-00015
   O'Neill TW, 1999, J RHEUMATOL, V26, P842
   Petrella RJ, 2008, CLIN THER, V30, P1145, DOI 10.1016/j.clinthera.2008.06.004
   Petrella RJ, 2007, CLIN THER, V29, P742, DOI 10.1016/j.clinthera.2007.04.009
   Podichetty VK, 2007, CELL MOL BIOL, V53, P4, DOI 10.1170/T814
   Powell A, 2005, BRIT J SPORT MED, V39, P4, DOI 10.1136/bjsm.2004.011841
   Pradhan AD, 2001, JAMA-J AM MED ASSOC, V286, P327, DOI 10.1001/jama.286.3.327
   Razak F, 2007, CIRCULATION, V115, P2111, DOI 10.1161/CIRCULATIONAHA.106.635011
   Rojas-Rodriguez J, 2007, MED HYPOTHESES, V69, P860, DOI 10.1016/j.mehy.2007.01.075
   Simopoulou T, 2007, OSTEOARTHR CARTILAGE, V15, P872, DOI 10.1016/j.joca.2007.01.018
   Singh G, 2002, AM J MANAG CARE, V8, pS383
   Sowers MF, 2008, OSTEOARTHR CARTILAGE, V16, P367, DOI 10.1016/j.joca.2007.07.016
   SYMMONS DPM, 1991, ANN RHEUM DIS, V50, P162, DOI 10.1136/ard.50.3.162
   Terlain B, 2006, B ACAD NAT MED PARIS, V190, P1421, DOI 10.1016/S0001-4079(19)33204-2
   Toussirot E, 2007, CURR MED CHEM, V14, P1095, DOI 10.2174/092986707780362826
   VANSAASE JLCM, 1988, J RHEUMATOL, V15, P1152
   Vozarova B, 2001, OBES RES, V9, P414, DOI 10.1038/oby.2001.54
   Waldron HA, 1997, ANN RHEUM DIS, V56, P116, DOI 10.1136/ard.56.2.116
   Yaffe K, 2004, JAMA-J AM MED ASSOC, V292, P2237, DOI 10.1001/jama.292.18.2237
   Yusuf S, 2005, LANCET, V366, P1640, DOI 10.1016/S0140-6736(05)67663-5
NR 58
TC 31
Z9 34
U1 0
U2 7
PU WILEY
PI HOBOKEN
PA 111 RIVER ST, HOBOKEN 07030-5774, NJ USA
SN 1757-7853
EI 1757-7861
J9 ORTHOP SURG
JI Orthop. Surg.
PD FEB
PY 2014
VL 6
IS 1
BP 23
EP 27
DI 10.1111/os.12093
PG 5
WC Orthopedics
WE Science Citation Index Expanded (SCI-EXPANDED)
SC Orthopedics
GA CS4ZZ
UT WOS:000362086400004
PM 24590989
OA Green Published
DA 2022-11-02
ER

PT J
AU Schoenfeld, AJ
   Thomas, D
   Bader, JO
   Bono, CM
AF Schoenfeld, Andrew J.
   Thomas, Dimitri
   Bader, Julia O.
   Bono, Christopher M.
TI Transforaminal Lumbar Interbody Fusion: Prognostic Factors Related to
   Retention in an Active Duty Military Population
SO MILITARY MEDICINE
LA English
DT Article
ID LOW-BACK-PAIN; SPONDYLOLISTHESIS; OUTCOMES
AB Little information is available regarding patient-based factors that may influence results following transforaminal lumbar interbody fusion (TLIF) in younger, high-demand individuals. A query of all TLIF procedures performed on active duty military personnel at our institution was conducted for the time period 2005 to 2008. Data was abstracted, including age, gender, military rank, preoperative diagnosis, complications, and ability to remain in the military. Favorable outcome was defined as the ability of the patient receiving TLIF to remain on active duty, without medical separation (Medical Evaluation Board [MEB]), at a minimum of 1 year postsurgery. Univariate analysis was conducted to identify potential risk factors for MEB. Factors with a univariate p value <0.2 were included in multivariate analysis and sensitivity testing to identify independent predictors of outcome. The cohort included 143 patients with an average age of 36.3 years and mean follow-up of 34.9 months. Younger age (odds ratio 0.93 per year increase in age; 95% confidence interval 0.87, 0.98) and Junior Enlisted rank (odds ratio 6.42; 95% confidence interval 2.20, 18.74) were found to increase the risk of MEB, and these relationships were maintained in the sensitivity analyses. These findings highlight the potential role of activity level and sociodemographic status in outcomes after TLIF in a military population.
C1 [Schoenfeld, Andrew J.; Thomas, Dimitri] Texas Tech Univ, Hlth Sci Ctr, William Beaumont Army Med Ctr, El Paso, TX 79920 USA.
   [Bader, Julia O.] Univ Texas El Paso, El Paso, TX 79920 USA.
   [Bono, Christopher M.] Brigham & Womens Hosp, Boston, MA 02115 USA.
RP Schoenfeld, AJ (通讯作者)，Texas Tech Univ, Hlth Sci Ctr, William Beaumont Army Med Ctr, 5005 North Piedras St, El Paso, TX 79920 USA.
RI Thomas, Dimitri/K-5742-2019
OI Schoenfeld, Andrew/0000-0002-3691-1215
CR Clark JB, 1998, MIL MED, V163, P444, DOI 10.1093/milmed/163.7.444
   Dhall SS, 2008, J NEUROSURG-SPINE, V9, P560, DOI 10.3171/SPI.2008.9.08142
   DiPaola CP, 2008, J AM ACAD ORTHOP SUR, V16, P130, DOI 10.5435/00124635-200803000-00004
   Djurasovic M, 2011, SPINE, V36, P404, DOI 10.1097/BRS.0b013e3181fde2c4
   Hackenberg L, 2005, EUR SPINE J, V14, P551, DOI 10.1007/s00586-004-0830-1
   Lowe TG, 2002, J SPINAL DISORD TECH, V15, P31, DOI 10.1097/00024720-200202000-00005
   MCGUIRE RA, 1993, SPINE, V18, P1662, DOI 10.1097/00007632-199309000-00015
   Meyer SA, 2011, SEMIN SPINE SURG, V23, P45, DOI DOI 10.1053/J.SEMSS.2010.12.004
   Molinari R W, 2001, Spine J, V1, P215
   Molinari RW, 2005, J SPINAL DISORD TECH, V18, pS24, DOI 10.1097/01.bsd.0000140197.07619.8b
   Moskowitz A, 2002, ORTHOP CLIN N AM, V33, P359, DOI 10.1016/S0030-5898(01)00008-6
   Mroz TE, 2011, SPINE, V36, pS75, DOI 10.1097/BRS.0b013e31822ef68c
   Mullie P, 2010, ARCH ENVIRON OCCUP H, V65, P135, DOI 10.1080/19338240903390339
   Potter BK, 2005, J SPINAL DISORD TECH, V18, P337, DOI 10.1097/01.bsd.0000166642.69189.45
   Salehi SA, 2004, NEUROSURGERY, V54, P368, DOI 10.1227/01.NEU.0000103493.25162.18
   Schoenfeld AJ, 2011, SPINAL CORD, V49, P874, DOI 10.1038/sc.2011.18
   Schoenfeld AJ, 2011, MIL MED, V176, P544, DOI 10.7205/MILMED-D-10-00397
   Schoenfeld AJ, 2011, SPINE J, V11, P381, DOI 10.1016/j.spinee.2011.03.013
   Villavicencio AT, 2005, J NEUROSURG-SPINE, V3, P436, DOI 10.3171/spi.2005.3.6.0436
NR 19
TC 4
Z9 4
U1 0
U2 1
PU ASSOC MILITARY SURG US
PI BETHESDA
PA 9320 OLD GEORGETOWN RD, BETHESDA, MD 20814 USA
SN 0026-4075
EI 1930-613X
J9 MIL MED
JI Milit. Med.
PD FEB
PY 2013
VL 178
IS 2
BP 228
EP 233
DI 10.7205/MILMED-D-12-00313
PG 6
WC Medicine, General & Internal
WE Science Citation Index Expanded (SCI-EXPANDED)
SC General & Internal Medicine
GA AN7TW
UT WOS:000340804900020
PM 23495471
OA Bronze
DA 2022-11-02
ER

PT J
AU Kakuta, Y
   Iizuka, Y
   Mieda, T
   Sonoda, H
   Ishiwata, S
   Honda, A
   Tsunoda, D
   Takasawa, E
   Tajika, T
   Chikuda, H
AF Kakuta, Yohei
   Iizuka, Yoichi
   Mieda, Tokue
   Sonoda, Hiroyuki
   Ishiwata, Sho
   Honda, Akira
   Tsunoda, Daisuke
   Takasawa, Eiji
   Tajika, Tsuyoshi
   Chikuda, Hirotaka
TI Transdural cauda equina herniation after uneventful lumbar surgery: A
   case report and review of the literature
SO INTERDISCIPLINARY NEUROSURGERY-ADVANCED TECHNIQUES AND CASE MANAGEMENT
LA English
DT Article
DE Transdural nerve root herniation; Postoperative dural tear; Magnetic
   resonance imaging
AB Background: Although incidental dural tears are relatively common during spine surgery, transdural nerve root herniation without the identification of dural tear is a rare complication during spine surgery.
   Case presentation
   An 80-year-old woman was diagnosed with L4-5 degenerative spondylolisthesis with spinal stenosis. The patient underwent L4-5 posterior decompression surgery and without any obvious incidental dural tear during surgery. On postoperative day (POD) 2, she complained of left leg pain. Magnetic resonance imaging (MRI) on POD 3 did not show any clearly causative lesion. Her left leg pain remained, but she was ambulatory. MRI findings on POD 15 were suggestive of transdural nerve root herniation contained in a pseudomeningocele. Reoperation was performed on the same day. Herniated cauda equina fibers were observed through a dural tear and dural closure was performed with continuous suturing after reduction of the herniated cauda equina fibers. Her left leg pain resolved immediately after surgery. At 12 months after surgery she reported that she had been doing housework without pain or bladder problems.
   Conclusion: Reoperation was performed for transdural nerve root herniation after lumbar decompression surgery, and resulted in a favorable outcome. Clinicians should be aware that transdural nerve root herniation can occur, even if no dural tear is identified intraoperatively.
C1 [Kakuta, Yohei; Iizuka, Yoichi; Mieda, Tokue; Sonoda, Hiroyuki; Ishiwata, Sho; Honda, Akira; Tsunoda, Daisuke; Takasawa, Eiji; Tajika, Tsuyoshi; Chikuda, Hirotaka] Gunma Univ, Grad Sch Med, Dept Orthopaed Surg, 3-39-22 Showa, Maebashi, Gunma 3718511, Japan.
RP Kakuta, Y (通讯作者)，Gunma Univ, Grad Sch Med, Dept Orthopaed Surg, 3-39-22 Showa, Maebashi, Gunma 3718511, Japan.
EM m1620020@gunma-u.ac.jp
OI Chikuda, Hirotaka/0000-0002-7913-1542; Tajika,
   Tsuyoshi/0000-0003-1021-5315
CR Baur A, 1997, EUR RADIOL, V7, P1259, DOI 10.1007/s003300050286
   Bosacco SJ, 2001, CLIN ORTHOP RELAT R, P238
   Fransen P, 2016, ACTA NEUROL BELG, V116, P419, DOI 10.1007/s13760-015-0579-9
   Kamali R, 2012, EUR J ORTHOP SURG TR, V22, P57, DOI 10.1007/s00590-011-0934-3
   Kothbauer KF, 2000, NEUROSURGERY, V47, P1449, DOI 10.1097/00006123-200012000-00039
   Matsumoto T, 2015, GLOB SPINE J, V5, pE13, DOI 10.1055/s-0034-1395422
   Nakayama Y., 2013, SEIKEIGEKA SAIGAIGEK, V62, P261, DOI [10.1055/s-0034-1395422., DOI 10.1055/S-0034-1395422]
   Shu W, 2020, J SPINAL CORD MED, V43, P552, DOI 10.1080/10790268.2018.1507802
   TOPPICH HG, 1994, SPINE, V19, P249
   Watanabe K, 2005, J NEUROSURG-SPINE, V3, P405, DOI 10.3171/spi.2005.3.5.0405
NR 10
TC 0
Z9 0
U1 0
U2 2
PU ELSEVIER
PI AMSTERDAM
PA RADARWEG 29, 1043 NX AMSTERDAM, NETHERLANDS
EI 2214-7519
J9 INTERDISCIP NEUROSUR
JI Interdiscip. Neurosurg.
PD JUN
PY 2021
VL 24
AR 101090
DI 10.1016/j.inat.2021.101090
EA JAN 2021
PG 4
WC Clinical Neurology
WE Emerging Sources Citation Index (ESCI)
SC Neurosciences & Neurology
GA QY0WG
UT WOS:000629766000001
OA gold
DA 2022-11-02
ER

PT J
AU Xie, TH
   Wang, CY
   Yang, ZQ
   Xiu, P
   Yang, X
   Wang, XD
   Wang, D
   Song, YM
   Zeng, JC
AF Xie, Tianhang
   Wang, Chaoyang
   Yang, Zhiqiang
   Xiu, Peng
   Yang, Xi
   Wang, Xiandi
   Wang, Duan
   Song, Yueming
   Zeng, Jiancheng
TI Minimally Invasive Oblique Lateral Lumbar Interbody Fusion Combined with
   Anterolateral Screw Fixation for Lumbar Degenerative Disc Disease
SO WORLD NEUROSURGERY
LA English
DT Article
DE Anterolateral screw fixation; Degenerative instability; Degenerative
   spondylolisthesis; Lumbar spinal stenosis; OLIF
ID COMPLICATIONS; OUTCOMES; SINGLE; INJURY; RISK; TLIF
AB OBJECTIVE: The purposes of the present study were to introduce an indirect decompression using oblique lateral lumbar interbody fusion combined with anterolateral screw fixation (OLIF-AF) for the treatment of lumbar degenerative disc disease and examine the clinical efficacy and radiographic outcomes.
   METHODS: A total of 65 patients had undergone single-level OLIF-AF at L2-L5 from December 2017 to August 2018. The cross-sectional area of the thecal sac was evaluated using magnetic resonance imaging. The disk height, foraminal height (FH), and degree of upper vertebral slippage were evaluated using computed tomography. The visual analog scale score and Oswestry disability index were recorded pre- and postoperatively.
   RESULTS: The visual analog scale scores and Oswestry disability index had significantly improved after surgery (P < 0.001). At 3 days postoperatively, the cross-sectional area had improved from 93.2 +/- 14.4 mm(2) to 124.2 +/- 7.5 mm(2) (P< 0.001), the disk height had increased from 9.9 +/- 1.7 mm to 12.7 +/- 1.0 mm (P < 0.001), the left FH had increased from 16.6 +/- 2.0 mm to 19.6 +/- 2.0 mm (P < 0.001). In contrast, the right FH had increased from 16.7 +/- 2.1 mm to 19.9 +/- 2.0 mm (P < 0.001), and the degree of upper vertebral vertebral slippage had decreased from 14.2% +/- 3.1% to 4.6% +/- 2.8% (P < 0.001), respectively. At the 12-month follow-up examination, these parameters showed no statistically significant differences compared with the values at 3 days postoperatively (P> 0.05). Adverse events were observed in 15 patients (23.1%) patients and included pain at the iliac bone donor site in 1 (1.5%), left thigh pain/ numbness in 2 (3.1%), quadriceps weakness in 2 (3.1%), psoas weakness in 3 (4.6%), intraoperative endplate injury in 2 (3.1%) and cage subsidence in 5 (7.7%).
   CONCLUSIONS: Our results have shown that OLIF-AF surgery is a relatively safe and effective surgical option for LDDD at L2-L5. Cage subsidence was the most common operative complication.
C1 [Xie, Tianhang; Wang, Chaoyang; Yang, Zhiqiang; Xiu, Peng; Yang, Xi; Wang, Xiandi; Wang, Duan; Song, Yueming; Zeng, Jiancheng] Sichuan Univ, West China Hosp, West China Sch Med, Dept Orthoped, Chengdu, Peoples R China.
RP Zeng, JC (通讯作者)，Sichuan Univ, West China Hosp, West China Sch Med, Dept Orthoped, Chengdu, Peoples R China.
EM tomzeng5@126.com
RI Wang, Chao/GXF-8353-2022
CR Abe K, 2017, SPINE, V42, P55, DOI 10.1097/BRS.0000000000001650
   Barbagallo Giuseppe M V, 2014, Evid Based Spine Care J, V5, P28, DOI 10.1055/s-0034-1368670
   Blizzard DJ, 2018, SPINE, V43, P440, DOI 10.1097/BRS.0000000000002330
   Brau Salvador A, 2004, Spine J, V4, P409, DOI 10.1016/j.spinee.2003.12.003
   Chung NS, 2017, EUR SPINE J, V26, P2797, DOI 10.1007/s00586-017-5176-6
   Cummock MD, 2011, J NEUROSURG-SPINE, V15, P11, DOI 10.3171/2011.2.SPINE10374
   Davis TT, 2014, J NEUROSURG-SPINE, V21, P785, DOI 10.3171/2014.7.SPINE13564
   Fricka KB, 2002, SPINE, V27, P702, DOI 10.1097/00007632-200204010-00006
   Fujibayashi S, 2017, SPINE, V42, P1478, DOI 10.1097/BRS.0000000000002139
   Garg J, 2010, J VASC SURG, V51, P946, DOI 10.1016/j.jvs.2009.11.039
   Hey HWD, 2010, INDIAN J ORTHOP, V44, P159, DOI 10.4103/0019-5413.62066
   Jin CZ, 2018, J ORTHOP SURG RES, V13, DOI 10.1186/s13018-018-0740-2
   Jin D, 2000, CHINESE J SURG, V38, P900
   Jin J, 2018, CLIN SPINE SURG, V31, P31, DOI 10.1097/BSD.0000000000000474
   Jutte PC, 2002, EUR SPINE J, V11, P594, DOI 10.1007/s00586-002-0469-8
   Kunze B, 2011, Z ORTHOP UNFALLCHIR, V149, P312, DOI 10.1055/s-0030-1250689
   Liu JP, 2020, WORLD NEUROSURG, V134, pE944, DOI 10.1016/j.wneu.2019.11.046
   Lowe TG, 2005, SPINE, V30, P311, DOI 10.1097/01.brs.0000152376.09501.ae
   Lykissas MG, 2014, SPINE J, V14, P749, DOI 10.1016/j.spinee.2013.06.066
   Malham GM, 2015, J NEUROSURG-SPINE, V23, P589, DOI 10.3171/2015.1.SPINE14566
   Mayer HM, 1997, SPINE, V22, P691, DOI 10.1097/00007632-199703150-00023
   Oda I, 2000, SPINE, V25, P2303, DOI 10.1097/00007632-200009150-00007
   Orita S, 2017, SPINE, V42, P135, DOI 10.1097/BRS.0000000000001700
   Ozgur BM, 2009, MINIMALLY INVASIVE S, P13
   Pumberger M, 2012, EUR SPINE J, V21, P1192, DOI 10.1007/s00586-011-2087-9
   Sato J, 2017, EUR SPINE J, V26, P671, DOI 10.1007/s00586-015-4170-0
   Schreiber U, 2005, EUR SPINE J, V14, P197, DOI 10.1007/s00586-004-0770-9
   Shunsuke F, 2015, SPINE, V40, P175
   Silvestre C, 2012, ASIAN SPINE J, V6, P89, DOI 10.4184/asj.2012.6.2.89
   Uribe JS, 2010, J NEUROSURG-SPINE, V13, P260, DOI 10.3171/2010.3.SPINE09766
   Wong AP, 2014, NEUROSURG CLIN N AM, V25, P279, DOI 10.1016/j.nec.2013.12.007
   Woo BG, 1999, SPINE, V24, P1414
   Woods KRM, 2017, SPINE J, V17, P545, DOI 10.1016/j.spinee.2016.10.026
   Xie TH, 2020, EUR SPINE J, V29, P199, DOI 10.1007/s00586-019-06163-2
   Zeng ZY, 2018, ORTHOP SURG, V10, P98, DOI 10.1111/os.12380
NR 35
TC 12
Z9 15
U1 1
U2 12
PU ELSEVIER SCIENCE INC
PI NEW YORK
PA STE 800, 230 PARK AVE, NEW YORK, NY 10169 USA
SN 1878-8750
EI 1878-8769
J9 WORLD NEUROSURG
JI World Neurosurg.
PD MAR
PY 2020
VL 135
DI 10.1016/j.wneu.2019.12.105
PG 8
WC Clinical Neurology; Surgery
WE Science Citation Index Expanded (SCI-EXPANDED)
SC Neurosciences & Neurology; Surgery
GA KR7GS
UT WOS:000517784600080
PM 31884124
DA 2022-11-02
ER

PT J
AU Jia, J
   Zhao, YW
   Liu, XY
AF Jia, Jun
   Zhao, Yiwei
   Liu, Xinyu
TI Impact of sagittal imbalance correction on clinical outcomes in patients
   undergoing MIS-TLIF for LSS
SO CLINICAL NEUROLOGY AND NEUROSURGERY
LA English
DT Article
DE Lumbar spinal stenosis; Spine; Pelvis; MIS-TLIF; Sagittal; Imbalance
ID LUMBAR; ALIGNMENT; SPONDYLOLISTHESIS; DECOMPRESSION; SCOLIOSIS
AB Objective: In the present study, we aimed to evaluate the effect of sagittal imbalance correction on clinical outcomes in patients undergoing single-segment minimally invasive transforaminal lumbar interbody fusion (MIS-TLIF) for lumbar spinal stenosis (LSS).
   Patients and methods: A total of 114 LSS patients with a minimum 2-year follow-up were included. Preoperative and final follow-up sagittal parameters were determined. Sagittal imbalance was defined as a sagittal vertical axis (SVA) >= 40 mm. Patients were divided into balanced group (group A: preoperative SVA < 40 mm) and imbalanced group (group B: preoperative SVA >= 40 mm), and group B was further divided into recovered group (postoperative SVA < 40 mm) and unrecovered group (postoperative SVA >= 40 mm). Visual analog scale (VAS) score, Japanese Orthopaedic Association (JOA) score and Oswestry Disability Index (ODI) were used to assess clinical outcomes.
   Results: The incidence of preoperative sagittal imbalance in LSS patients was 36.0% (41/114). A large mismatch between pelvic incidence and lumbar lordosis (PI-LL) was a risk factor for sagittal imbalance. After 2-year follow-up, sagittal imbalance was normalized in 65.9% of patients. Single-segment MIS-TLIF led to a significant decrease in SVA, pelvic tilt (PT) and PI-LL, as well as a significant increase in LL, thoracic kyphosis (TK) and sacral slope (SS) in both group A and group B. Preoperatively, the VAS, JOA and ODI scores were significantly poorer in patients with sagittal imbalance compared with those without sagittal imbalance. After MIS-TLIF, all clinical outcomes improved significantly. However, there was no significant difference in postoperative VAS, JOA and ODI scores between the group A and group B. In addition, there was no significant difference in postoperative VAS, JOA, and ODI scores between the recovered group and unrecovered group.
   Conclusions: A significant proportion of LSS patients with preoperative sagittal malalignment had a compensatory mechanism rather than a structural malalignment, while single-segment MIS-TLIF could effectively improve sagittal imbalance at 2-year follow-up. However, we found no correlation between the improvements of sagittal imbalance and 2-year clinical outcomes. Reconstruction of sagittal balance might not be the main goal of single-segment MIS-TLIF for LSS, and did not affect its clinical results at two-year follow-up.
C1 [Jia, Jun; Zhao, Yiwei; Liu, Xinyu] Shandong Univ, Cheeloo Coll Med, Wenhua West Rd 44, Jinan 250012, Shandong, Peoples R China.
   [Liu, Xinyu] Shandong Univ, Qilu Hosp, Dept Orthoped, Wenhua West Rd 107, Jinan 250012, Shandong, Peoples R China.
RP Liu, XY (通讯作者)，Shandong Univ, Qilu Hosp, Wenhua West Rd 107, Jinan 250012, Shandong, Peoples R China.
EM newyuliu@163.com
CR Abbas J, 2010, EUR SPINE J, V19, P1865, DOI 10.1007/s00586-010-1516-5
   Barrey C., 2011, EUR SPINE J, V20, P1, DOI 10.1007/s00586-011-1930-3
   Barrey C, 2007, EUR SPINE J, V16, P1459, DOI 10.1007/s00586-006-0294-6
   Barrey C, 2013, EUR SPINE J, V22, pS834, DOI 10.1007/s00586-013-3030-z
   Booth KC, 1999, SPINE, V24, P1712, DOI 10.1097/00007632-199908150-00013
   Cho J. H., 2017, SPINE J, V17
   Dohzono S, 2015, J NEUROSURG-SPINE, V23, P49, DOI 10.3171/2014.11.SPINE14452
   Fairbank JCT, 2000, SPINE, V25, P2940, DOI 10.1097/00007632-200011150-00017
   Fujii K, 2015, SPINE, V40, P703, DOI 10.1097/BRS.0000000000000708
   Han SY, 2016, INT J AERONAUT SPACE, V17, P175, DOI 10.5139/IJASS.2016.17.2.175
   Haro H, 2008, SPINE J, V8, P380, DOI 10.1016/j.spinee.2007.01.010
   Hikata T, 2015, J NEUROSURG-SPINE, V23, P451, DOI 10.3171/2015.1.SPINE14642
   Horton WC, 2005, SPINE, V30, P427, DOI 10.1097/01.brs.0000153698.94091.f8
   Jang JS, 2009, SPINE, V34, P280, DOI 10.1097/BRS.0b013e318191e792
   Lim JK, 2014, J KOREAN NEUROSURG S, V55, P331, DOI 10.3340/jkns.2014.55.6.331
   Meyerding HW, 1941, J BONE JOINT SURG, V23, P461
   Ng LCL, 2007, EUR SPINE J, V16, P199, DOI 10.1007/s00586-006-0078-z
   Rose PS, 2009, SPINE, V34, P852, DOI 10.1097/BRS.0b013e31818e5962
   Schwab F, 2012, SPINE, V37, P1077, DOI 10.1097/BRS.0b013e31823e15e2
   Schwab F, 2010, SPINE, V35, P2224, DOI 10.1097/BRS.0b013e3181ee6bd4
   Steurer J, 2011, BMC MUSCULOSKEL DIS, V12, DOI 10.1186/1471-2474-12-175
NR 21
TC 2
Z9 3
U1 0
U2 3
PU ELSEVIER
PI AMSTERDAM
PA RADARWEG 29, 1043 NX AMSTERDAM, NETHERLANDS
SN 0303-8467
EI 1872-6968
J9 CLIN NEUROL NEUROSUR
JI Clin. Neurol. Neurosurg.
PD JUN
PY 2019
VL 181
BP 119
EP 126
DI 10.1016/j.clineuro.2019.04.017
PG 8
WC Clinical Neurology; Surgery
WE Science Citation Index Expanded (SCI-EXPANDED)
SC Neurosciences & Neurology; Surgery
GA HZ2XP
UT WOS:000468712400023
PM 31039493
DA 2022-11-02
ER

PT J
AU Metzger, MF
   Robinson, ST
   Maldonado, RC
   Rawlinson, J
   Liu, J
   Acosta, FL
AF Metzger, Melodie F.
   Robinson, Samuel T.
   Maldonado, Ruben C.
   Rawlinson, Jeremy
   Liu, John
   Acosta, Frank L.
TI Biomechanical analysis of lateral interbody fusion strategies for
   adjacent segment degeneration in the lumbar spine
SO SPINE JOURNAL
LA English
DT Article
DE Adjacent segment disease; Biomechanics; Degeneration; Lateral interbody
   fusion; LLIF; Lumbar; Minimally invasive; Range of motion; Supplemental
   fixation
ID FIXATION; SPONDYLOLISTHESIS; INSTRUMENTATION; PREVALENCE; SURGERY
AB BACKGROUND CONTEXT: Surgical treatment of symptomatic adjacent segment disease (ASD) typically involves extension of previous instrumentation to include the newly affected level(s). Disruption of the incision site can present challenges and increases the risk of complication. Lateral-based interbody fusion techniques may provide a viable surgical alternative that avoids these risks. This study is the first to analyze the biomechanical effect of adding a lateral-based construct to an existing fusion.
   PURPOSE: The study aimed to determine whether a minimally invasive lateral interbody device, with and without supplemental instrumentation, can effectively stabilize the rostral segment adjacent to a two-level fusion when compared with a traditional posterior revision approach.
   STUDY DESIGN/SETTING: This is a cadaveric biomechanical study of lateral-based interbody strategies as add-on techniques to an existing fusion for the treatment of ASD.
   METHODS: Twelve lumbosacral specimens were non-destructively loaded in flexion, extension, lateral bending, and torsion. Sequentially, the tested conditions were intact, two-level transforaminal lumbar interbody fusion (TLIF) (L3-L5), followed by lateral lumbar interbody fusion procedures at L2-L3 including interbody alone, a supplemental lateral plate, a supplemental spinous process plate, and then either cortical screw or pedicle screw fixation. A three-level TLIF was the final instrumented condition. In all conditions, three-dimensional kinematics were tracked and range of motion (ROM) was calculated for comparisons. Institutional funds (<$50,000) in support of this work were provided by Medtronic Spine.
   RESULTS: The addition of a lateral interbody device superadjacent to a two-level fusion significantly reduced motion in flexion, extension, and lateral bending (p<.05). Supplementing with a lateral plate further reduced ROM during lateral bending and torsion, whereas a spinous process plate further reduced ROM during flexion and extension. The addition of posterior cortical screws provided the most stable lateral lumbar interbody fusion construct, demonstrating ROM comparable with a traditional three-level TLIF.
   CONCLUSIONS: The data presented suggest that a lateral-based interbody fusion supplemented with additional minimally invasive instrumentation may provide comparable stability with a traditional posterior revision approach without removal of the existing two-level rod in an ASD revision scenario. (C) 2017 Elsevier Inc. All rights reserved.
C1 [Metzger, Melodie F.; Robinson, Samuel T.; Maldonado, Ruben C.] Cedars Sinai Med Ctr, Dept Orthoped Surg, Orthoped Biomech Lab, 8700 Beverly Blvd,Davis Bldg Rm 6006, Los Angeles, CA 90048 USA.
   [Rawlinson, Jeremy] Medtron Spine, Medtron Spinal Appl Res, 2600 Sofamor Danek Dr, Memphis, TN 38132 USA.
   [Liu, John; Acosta, Frank L.] Univ Southern Calif, Keck Sch Med, Dept Neurol Surg, 1520 San Pablo St,Suite 3800, Los Angeles, CA 90033 USA.
RP Metzger, MF (通讯作者)，Cedars Sinai Med Ctr, Dept Orthoped Surg, Orthoped Biomech Lab, 8700 Beverly Blvd,Davis Bldg Rm 6006, Los Angeles, CA 90048 USA.
EM Melodie.Metzger@cshs.org
RI Metzger, Melodie/AAI-6142-2021
OI Metzger, Melodie/0000-0001-8892-7035; Robinson,
   Samuel/0000-0003-2356-9905
FU Medtronic
FX MFM: Grant: Medtronic (D, Paid to the institution), pertaining to
   submitted manuscript; Grants: Acumed (E, Paid to the institution), NASS
   (D, Paid to the institution), SRS (D, Paid to the institution), outside
   the submitted work. STR: Nothing to disclose. RCM: Nothing to disclose.
   JR: Stock Ownership: Medtronic (73 shares in employee stock), outside
   the submitted work; Employee and Research Scientist: Medtronic Spine.
   JL: Nothing to disclose. FLA: Grant: Medtronic (B, Paid to the
   institution), pertaining to submitted manuscript.
CR Campbell PG, 2011, NEUROSURG FOCUS, V31, DOI 10.3171/2011.7.FOCUS1134
   Cappuccino A, 2010, SPINE, V35, pS361, DOI 10.1097/BRS.0b013e318202308b
   Celestre PC, 2014, SPINE, V39, P172, DOI 10.1097/BRS.0000000000000094
   Choi KC, 2014, CLIN ORTHOP RELAT R, V472, P1845, DOI 10.1007/s11999-013-3256-4
   *FDA, 2000, GUID DOC PREP IDES S
   Fogel GR, 2014, J NEUROSURG-SPINE, V20, P291, DOI 10.3171/2013.11.SPINE13617
   Imagama S, 2016, CLIN SPINE SURG, V29, pE442, DOI 10.1097/BSD.0b013e31828aec78
   Laws CJ, 2012, SPINE, V37, P819, DOI 10.1097/BRS.0b013e31823551aa
   Lee CS, 2009, EUR SPINE J, V18, P1637, DOI 10.1007/s00586-009-1060-3
   Mantell M, 2016, J NEUROSURG-SPINE, V24, P32, DOI 10.3171/2015.4.SPINE14636
   Palejwala SK, 2014, CLIN NEUROL NEUROSUR, V124, P90, DOI 10.1016/j.clineuro.2014.06.031
   Perez-Orribo L, 2013, SPINE, V38, P635, DOI 10.1097/BRS.0b013e318279a95e
   Santos ERG, 2003, SPINE, V28, P997, DOI 10.1097/00007632-200305150-00007
   Sears WR, 2011, SPINE J, V11, P11, DOI 10.1016/j.spinee.2010.09.026
   Wang MY, 2014, J NEUROSURG-SPINE, V21, P861, DOI 10.3171/2014.8.SPINE13841
   Wheeler DJ, 2011, J BIOMECH, V44, P2383, DOI 10.1016/j.jbiomech.2011.06.034
   Wilke HJ, 2001, SPINE, V26, P636, DOI 10.1097/00007632-200103150-00014
   Xia XP, 2013, SPINE, V38, P597, DOI 10.1097/BRS.0b013e318273a2ea
NR 18
TC 11
Z9 14
U1 0
U2 5
PU ELSEVIER SCIENCE INC
PI NEW YORK
PA 360 PARK AVE SOUTH, NEW YORK, NY 10010-1710 USA
SN 1529-9430
EI 1878-1632
J9 SPINE J
JI Spine Journal
PD JUL
PY 2017
VL 17
IS 7
BP 1004
EP 1011
DI 10.1016/j.spinee.2017.03.005
PG 8
WC Clinical Neurology; Orthopedics
WE Science Citation Index Expanded (SCI-EXPANDED)
SC Neurosciences & Neurology; Orthopedics
GA FC5YD
UT WOS:000406916700013
PM 28323239
DA 2022-11-02
ER

PT J
AU Kim, HJ
   Chun, HJ
   Kang, KT
   Moon, SH
   Kim, HS
   Park, JO
   Moon, ES
   Kim, BR
   Sohn, JS
   Ko, YN
   Lee, HM
AF Kim, Ho-Joong
   Chun, Heoung-Jae
   Kang, Kyoung-Tak
   Moon, Seong-Hwan
   Kim, Hak-Sun
   Park, Jin-Oh
   Moon, Eun-Su
   Kim, Bo-Ram
   Sohn, Joon-Seok
   Ko, Yu-Na
   Lee, Hwan-Mo
TI The Biomechanical Effect of Pedicle Screws' Insertion Angle and Position
   on the Superior Adjacent Segment in 1 Segment Lumbar Fusion
SO SPINE
LA English
DT Article
DE lumbar fusion surgery; facet joint violation; pedicle screws; finite
   element model
ID FACET-JOINT VIOLATION; TRANSPEDICULAR INSTRUMENTATION; SPINE; DISC;
   LAMINECTOMY; MECHANICS; SPONDYLOLISTHESIS; COMPLICATIONS; STENOSIS;
   REMOVAL
AB Study Design. A finite element analysis.
   Objective. To investigate the association between the position of an inserted pedicle screw and the corresponding facet contact force or intradiscal pressure.
   Summary of Background Data. Although superior facet joint violation by pedicle screws is not an uncommon occurrence in instrumented lumbar fusion surgery, its actual biomechanical significance is not well understood. Furthermore, the association between the position of the pedicle screw and the stress on the corresponding disc/facet joint has yet to be investigated.
   Methods. According to the positions of pedicle screws in L4 of the L4-L5 lumbar fusion, 4 L4-L5 fusion models were simulated. These models included the violation of both L3-L4 superior facet joints by pedicle screws (facet joint violation [FV] model), the nonencroachment of both L3-L4 superior facet joints by pedicle screws (facet joint preservation [FP] model), and the removal state of pedicle screws in the FV model (removal of violated pedicle screws [rFV] model). The facet joint contact [FC] model represented the scenario in which the pedicle screws did not encroach upon either facet joint but were inserted close to the L3-L4 facet joint surface. Moreover, the uninstrumented fusion [UF] model represented the uninstrumented L4-L5 fusion. In each scenario, the intradiscal pressures and facet contact forces at the L2-L3 and L3-L4 segments were analyzed under extension and torsion moments.
   Results. The FV model yielded the greatest increases in facet contact force and intradiscal pressure at the L3-L4 segment under extension and torsion moments. Following the FV model, the increases in intradiscal pressure and facet contact force were the second highest in the FC model followed by the FP model. Furthermore, the rFV model represented prominent reductions of previously increased facet contact force and intradiscal pressure at the L3-L4 segment.
   Conclusion. In models of 1-segment lumbar fusion surgery, the positions of pedicle screws were closely linked with corresponding disc stresses and facet contact forces. However, even in cases of facet violation by pedicle screws, removal of the pedicle screw after fusion completion can reduce facet contract forces and disc stresses under both extension and torsional moments.
C1 [Moon, Seong-Hwan; Kim, Hak-Sun; Park, Jin-Oh; Moon, Eun-Su; Kim, Bo-Ram; Lee, Hwan-Mo] Yonsei Univ, Coll Med, Dept Orthopaed Surg, Seoul, South Korea.
   [Kim, Ho-Joong] Seoul Natl Univ, Coll Med, Spine Ctr, Seoul, South Korea.
   [Kim, Ho-Joong] Seoul Natl Univ, Coll Med, Dept Orthopaed Surg, Seoul, South Korea.
   [Kim, Ho-Joong] Seoul Natl Univ, Bundang Hosp, Seoul, South Korea.
   [Chun, Heoung-Jae; Kang, Kyoung-Tak] Yonsei Univ, Dept Mech Engn, Seoul 120749, South Korea.
   [Ko, Yu-Na] Yonse Sarang Hosp, Spine Ctr, Seoul, South Korea.
   [Ko, Yu-Na] Deerfield Acad, Deerfield, MA USA.
RP Lee, HM (通讯作者)，Yonsei Univ, Coll Med, Dept Orthopaed Surg, 134 Shinchon Dong, Seoul, South Korea.
EM hwanlee@yuhs.ac
OI Kim, Hak Sun/0000-0002-8330-4688; Lee, Hwan-Mo/0000-0002-5405-3832
FU Korean Health Technology R&D Project, Ministry of Health & Welfare,
   Republic of Korea [A110089]
FX This study was supported by a grant of the Korean Health Technology R&D
   Project, Ministry of Health & Welfare, Republic of Korea (A110089). H.
   J. Kim and H. J. Chun contributed equally to this work.
CR Bono CM, 2004, SPINE, V29, P455, DOI 10.1097/01.BRS.0000090825.94611.28
   Bresnahan L, 2009, SPINE, V34, P17, DOI 10.1097/BRS.0b013e318191438b
   Cardoso MJ, 2008, SPINE, V33, P2868, DOI 10.1097/BRS.0b013e31818c63d3
   Chen ZM, 2008, EUR SPINE J, V17, P1476, DOI 10.1007/s00586-008-0776-9
   DAVNE SH, 1992, SPINE, V17, pS184, DOI 10.1097/00007632-199206001-00021
   Fischgrund JS, 1997, SPINE, V22, P2807, DOI 10.1097/00007632-199712150-00003
   GOEL VK, 1988, SPINE, V13, P1003, DOI 10.1097/00007632-198809000-00007
   Goel VK, 2005, SPINE, V30, P2755, DOI 10.1097/01.brs.0000195897.17277.67
   Guan YB, 2006, MED BIOL ENG COMPUT, V44, P633, DOI 10.1007/s11517-006-0066-9
   Ha KY, 2009, SPINE, V34, P1663, DOI 10.1097/BRS.0b013e3181aacab5
   Hilibrand A S, 1999, J Am Acad Orthop Surg, V7, P239
   Kim HJ, 2011, SPINE, V36, P1367, DOI 10.1097/BRS.0b013e318221a595
   Kim HJ, 2010, MED BIOL ENG COMPUT, V48, P703, DOI 10.1007/s11517-010-0621-2
   Kim HJ, 2009, CLIN INVEST MED, V32, pE64
   Lonstein JE, 1999, J BONE JOINT SURG AM, V81A, P1519, DOI 10.2106/00004623-199911000-00003
   Lu YM, 1996, SPINE, V21, P2570, DOI 10.1097/00007632-199611150-00006
   Martin CR, 2007, SPINE, V32, P1791, DOI 10.1097/BRS.0b013e3180bc219e
   Moshirfar A, 2006, SPINE, V31, P2624, DOI 10.1097/01.brs.0000240691.35707.e8
   Natarajan RN, 2006, J BONE JOINT SURG AM, V88A, P36, DOI 10.2106/JBJS.F.00002
   Patwardhan AG, 1999, SPINE, V24, P1003, DOI 10.1097/00007632-199905150-00014
   PINTAR FA, 1992, J BIOMECH, V25, P1351, DOI 10.1016/0021-9290(92)90290-H
   Polikeit A, 2003, EUR SPINE J, V12, P413, DOI 10.1007/s00586-002-0505-8
   Renner SM, 2007, J BIOMECH, V40, P1326, DOI 10.1016/j.jbiomech.2006.05.019
   Schmidt H, 2012, EUR SPINE J, V21, pS663, DOI 10.1007/s00586-010-1382-1
   Shah RR, 2003, SPINE, V28, P272, DOI 10.1097/00007632-200302010-00013
   SHIRAZIADL A, 1986, SPINE, V11, P914, DOI 10.1097/00007632-198611000-00012
   Shono Y, 1998, SPINE, V23, P1550, DOI 10.1097/00007632-199807150-00009
   Wiltse LL, 1999, J SPINAL DISORD, V12, P27
   YAMAMOTO I, 1989, SPINE, V14, P1256, DOI 10.1097/00007632-198911000-00020
NR 29
TC 59
Z9 71
U1 1
U2 13
PU LIPPINCOTT WILLIAMS & WILKINS
PI PHILADELPHIA
PA TWO COMMERCE SQ, 2001 MARKET ST, PHILADELPHIA, PA 19103 USA
SN 0362-2436
EI 1528-1159
J9 SPINE
JI SPINE
PD SEP 1
PY 2012
VL 37
IS 19
BP 1637
EP 1644
DI 10.1097/BRS.0b013e31823f2115
PG 8
WC Clinical Neurology; Orthopedics
WE Science Citation Index Expanded (SCI-EXPANDED)
SC Neurosciences & Neurology; Orthopedics
GA 999YR
UT WOS:000308352300012
PM 22089393
DA 2022-11-02
ER

PT J
AU Chen, Z
   Peng, BG
   Li, DM
   Pang, XD
   Yang, H
AF Chen Zheng
   Peng Baogan
   Li Duanming
   Pang Xiaodong
   Yang Hong
TI Minimum 5-year follow-up study on the effects of the Wallis dynamic
   stabilization system in the treatment of lumbar degenerative disease
SO CHINESE MEDICAL JOURNAL
LA English
DT Article
DE Wallis; lumbar degenerative disease; adjacent segment disease; adjacent
   segment degeneration
ID ADJACENT SEGMENT DEGENERATION; INTERBODY FUSION; SPINAL STENOSIS;
   SPONDYLOLISTHESIS; FIXATION; OUTCOMES; IMPLANT; COMPLICATIONS;
   DECOMPRESSION; SURGERY
AB Background Short-term outcomes of the Wallis system in the treatment of lumbar degenerative disease (LDD) have been shown to be effective, whereas there is a paucity of studies on the mid long-term effects of the treatment of the Wallis system. This study was to evaluate the mid long-term effects of the Wallis dynamic stabilization system in the treatment of LDD.
   Methods A total of 26 patients who received the treatment of the Wallis system between February 2008 and January 2009 were included in the study, with 14 patients (Group 1) with L4/5 disc herniation and 12 patients (Group 2) with L5/S1 disc herniation and L4/5 intervertebral disc degeneration (IDD). Visual analog scale (VAS) and Oswestry Disability Index (ODI) were used to evaluate the clinical outcomes and lumbar X-rays and MRI were obtained to observe imaging changes before and after operation.
   Results The mean follow-up period was (63.50 +/- 2.12) months. The mean ODI and VAS scores decreased obviously three months and five years after operation (P<0.05). In Groups 1 and 2, L4/5 Cobb angle and range of motion (ROM) decreased and L4/5 posterior disc height increased at the last follow-up (P<0.05). There were no statistically significant changes in L4/5 anterior disc height and L3/4 University of California at Los Angeles grading before and after operation. There was no statistically significant change in Pfirrmann grading system of L4/5 IDD in Group 2 before and after operation. Adjacent segment degeneration at the last follow-up was found in two patients (2/26, 7.69%) and Modic changes in L4/5 endplates were detected in one patient (1/26, 3.85%).
   Conclusions The mid long-term effects of the Wallis system in the treatment of LDD were satisfied. The Wallis system, as a dynamic stabilization system, which can preserve some ROM of the fixed segment, sustain the lumbar stabilization, and prevent adjacent segment disease and fixed segment degeneration, is an effective instrument to treat LDD.
C1 [Chen Zheng] Huaian First Peoples Hosp, Dept Orthoped Surg, Huaian 223300, Jiangsu, Peoples R China.
   [Peng Baogan; Li Duanming; Pang Xiaodong; Yang Hong] Gen Hosp Armed Police Force, Inst Spinal Surg Armed Police Force, Dept Spinal Surg, Beijing 100039, Peoples R China.
RP Peng, BG (通讯作者)，Gen Hosp Armed Police Force, Inst Spinal Surg Armed Police Force, Dept Spinal Surg, Beijing 100039, Peoples R China.
EM pengbaogan76611@163.com
OI Peng, Baogan/0000-0003-1667-4125
CR Barz T, 2013, SPINE, V38, pE263, DOI 10.1097/BRS.0b013e318280c710
   Bastian L, 2001, EUR SPINE J, V10, P295, DOI 10.1007/s005860100278
   Booth KC, 1999, SPINE, V24, P1721, DOI 10.1097/00007632-199908150-00014
   Chen L, 2003, CHINESE MED J-PEKING, V116, P99
   Fairbank JCT, 2000, SPINE, V25, P2940, DOI 10.1097/00007632-200011150-00017
   Ghiselli G, 2004, J BONE JOINT SURG AM, V86A, P1497, DOI 10.2106/00004623-200407000-00020
   Griffith JF, 2007, SPINE, V32, pE708, DOI 10.1097/BRS.0b013e31815a59a0
   Ilharreborde B, 2011, EUR SPINE J, V20, P289, DOI 10.1007/s00586-010-1641-1
   Jia YH, 2012, CHINESE MED J-PEKING, V125, P253, DOI 10.3760/cma.j.issn.0366-6999.2012.02.017
   Kanayama M, 2009, J SPINAL DISORD TECH, V22, P463, DOI 10.1097/BSD.0b013e3181934512
   Korovessis P, 2004, SPINE, V29, P735, DOI 10.1097/01.BRS.0000112072.83196.0F
   Korovessis P, 2009, EUR SPINE J, V18, P830, DOI 10.1007/s00586-009-0976-y
   Kumar MN, 2001, EUR SPINE J, V10, P309, DOI 10.1007/s005860000207
   Lafage V, 2007, SPINE, V32, P1706, DOI 10.1097/BRS.0b013e3180b9f429
   Li CD, 2013, CHINESE MED J-PEKING, V126, P1732, DOI 10.3760/cma.j.issn.0366-6999.20112393
   Li Chun-de, 2011, Beijing Da Xue Xue Bao Yi Xue Ban, V43, P657
   Li HP, 2013, CHINESE MED J-PEKING, V126, P4265, DOI 10.3760/cma.j.issn.0366-6999.20121013
   Mariconda M, 2006, SPINE, V31, P2593, DOI 10.1097/01.brs.0000240726.26096.be
   Minns RJ, 1997, SPINE, V22, P1819, DOI 10.1097/00007632-199708150-00004
   Park P, 2004, SPINE, V29, P1938, DOI 10.1097/01.brs.0000137069.88904.03
   Phillips FM, 2000, J SPINAL DISORD, V13, P432, DOI 10.1097/00002517-200010000-00011
   Sakaura H, 2013, J NEUROSURG-SPINE, V19, P90, DOI 10.3171/2013.4.SPINE12651
   Schulte TL, 2008, EUR SPINE J, V17, P1057, DOI 10.1007/s00586-008-0667-0
   Senegas J, 2002, EUR SPINE J, V11, pS164, DOI 10.1007/s00586-002-0423-9
   Senegas J, 2007, EUR SPINE J, V16, P1279, DOI 10.1007/s00586-007-0359-1
   Senegas J, 2009, NEUROSURG REV, V32, P335, DOI 10.1007/s10143-009-0199-z
   Shim CS, 2008, SPINE, V33, pE820, DOI 10.1097/BRS.0b013e3181894fb1
   Umehara S, 2000, SPINE, V25, P1617, DOI 10.1097/00007632-200007010-00004
   Wilke HJ, 2008, EUR SPINE J, V17, P1049, DOI 10.1007/s00586-008-0657-2
   Wu WJ, 2012, CHINESE MED J-PEKING, V125, P2505, DOI 10.3760/cma.j.issn.0366-6999.2012.14.020
NR 30
TC 1
Z9 1
U1 0
U2 2
PU CHINESE MEDICAL ASSOC
PI BEIJING
PA 42 DONGSI XIDAJIE, BEIJING 100710, PEOPLES R CHINA
SN 0366-6999
J9 CHINESE MED J-PEKING
JI Chin. Med. J.
PD OCT 20
PY 2014
VL 127
IS 20
BP 3587
EP 3591
DI 10.3760/cma.j.issn.0366-6999.20141143
PG 5
WC Medicine, General & Internal
WE Science Citation Index Expanded (SCI-EXPANDED)
SC General & Internal Medicine
GA AT1XK
UT WOS:000344724100013
PM 25316234
DA 2022-11-02
ER

PT J
AU Lebl, DR
   Sama, AA
   Pumberger, M
   Kotwal, S
   Cammisa, FP
   Girardi, FP
AF Lebl, Darren R.
   Sama, Andrew A.
   Pumberger, Matthias
   Kotwal, Suhel
   Cammisa, Frank P., Jr.
   Girardi, Federico P.
TI Reamed Transacral Interbody Fusion for L5-S1 Pseudoarthrosis A Novel
   Salvage Technique in 10 Patients
SO JOURNAL OF SPINAL DISORDERS & TECHNIQUES
LA English
DT Article
DE lumbosacral fusion; pseudoarthrosis; L5-S1; transacral
ID PERIOPERATIVE COMPLICATIONS; ISTHMIC SPONDYLOLISTHESIS; POSTERIOR
   APPROACH; ANTERIOR; SACRUM; SCOLIOSIS; ADULT; PSEUDOARTHROSIS; REVISION;
   SURGERY
AB Study Design:A retrospective cohort study.Objective:To present the technique, radiographic, and clinical outcomes of a series of patients who underwent a novel method for revision L5-S1 interbody fusion.Summary of Background Data:Pseudoarthrosis at L5-S1 is a relatively common problem after long fusion to the sacrum. Revision approach to L5-S1 for cage or graft removal by anterior lumbar interbody fusion, posterior lumbar interbody fusion, or transforaminal interbody fusion is challenging and potentially dangerous which makes salvage by a posterior reamed transacral technique appealing.Methods:Consecutive patients with symptomatic pseudoarthrosis at L5-S1, who underwent posterior reamed fluoroscopically guided fusion were identified over a 3-year period. Operative notes, medical records, preoperative and postoperative plain radiographs, computed tomography scans, Visual Analog Scores (VAS) (lower extremity and low back) preoperatively, and at most recent follow-up were studied.Results:Ten patients (age, 532.8 y) with prior lumbar spinal operations (mean, 3.5 +/- 0.6) met the inclusion criteria. Prior procedures at L5-S1 were anterior lumbar interbody fusion (n=4), posterior lumbar interbody fusion (n=3), and posterolateral fusion (n=3). Mean Meyerding grade was 1.41 (range, 0-4). Reaming was performed between the S1 and S2 (n=9) or S2 and S3 (n=1) nerve roots and allowed fragmentation/removal of polyetheretherketone interbody grafts (n=3) or femoral ring allografts (n=3). Transacral Harms cage (n=8) or autograft (n=1) was passed through the reamed channel or a carbon fiber-reinforced polyetheretherketone directly into the interspace (n=1). VAS scores lower extremity (P=0.003) and low back (P=0.001) were improved at a mean follow-up of 13.5 +/- 3.6 months. No neurologic sequelae occurred and solid fusion was achieved in 9/10 (90%).Conclusions:We report a series of patients who underwent a novel revision technique for symptomatic lumbosacral pseudoarthrosis. Despite the small numbers in this cohort, a salvage technique is presented that permitted fusion as confirmed by computed tomography scan and improved VAS scores in the majority of patients. The data suggest that this technique should be considered as an alternative to the revision anterior or posterior approaches to L5-S1 and merits further investigation.
C1 [Lebl, Darren R.; Sama, Andrew A.; Pumberger, Matthias; Kotwal, Suhel; Cammisa, Frank P., Jr.; Girardi, Federico P.] Hosp Special Surg, Spine Care Inst, New York, NY 10021 USA.
RP Lebl, DR (通讯作者)，Hosp Special Surg, Spine Care Inst, 523 East 72nd St, New York, NY 10021 USA.
EM drlebl@stanfordalumni.org
RI Pumberger, Matthias/AAH-9086-2019
OI Pumberger, Matthias/0000-0002-0885-7370
CR BALDERSTON RA, 1986, SPINE, V11, P824, DOI 10.1097/00007632-198610000-00017
   BOHLMAN HH, 1982, J BONE JOINT SURG AM, V64, P415, DOI 10.2106/00004623-198264030-00012
   Botolin S, 2010, SPINE, V35, pE144, DOI 10.1097/BRS.0b013e3181ca7351
   Brau SA, 2008, SPINE, V33, P1662, DOI 10.1097/BRS.0b013e31817bb970
   FACISZEWSKI T, 1995, SPINE, V20, P1592, DOI 10.1097/00007632-199507150-00007
   Hanson DS, 2002, SPINE, V27, P1982, DOI 10.1097/00007632-200209150-00005
   Kim YJ, 2006, SPINE, V31, P2329, DOI 10.1097/01.brs.0000238968.82799.d9
   KOSTUIK JP, 1983, SPINE, V8, P489, DOI 10.1097/00007632-198307000-00006
   LAUERMAN WC, 1992, J SPINAL DISORD, V5, P149, DOI 10.1097/00002517-199206000-00001
   LOGUIDICE VA, 1988, SPINE, V13, P366, DOI 10.1097/00007632-198803000-00027
   Santos ERG, 2008, J SPINAL DISORD TECH, V21, P418, DOI 10.1097/BSD.0b013e3181573cb3
   Sasso RC, 2008, J SPINAL DISORD TECH, V21, P328, DOI 10.1097/BSD.0b013e318149e7ea
   Scaduto AA, 2003, J SPINAL DISORD TECH, V16, P502, DOI 10.1097/00024720-200312000-00003
   WATKINS R, 1992, CLIN ORTHOP RELAT R, P47
   Weistroffer JK, 2008, SPINE, V33, P1478, DOI 10.1097/BRS.0b013e3181753c53
   WETZEL FT, 1991, SPINE, V16, P839, DOI 10.1097/00007632-199107000-00027
NR 16
TC 0
Z9 0
U1 0
U2 3
PU LIPPINCOTT WILLIAMS & WILKINS
PI PHILADELPHIA
PA 530 WALNUT ST, PHILADELPHIA, PA 19106-3621 USA
SN 1536-0652
EI 1539-2465
J9 J SPINAL DISORD TECH
JI J. Spinal Disord. Tech.
PD AUG
PY 2013
VL 26
IS 6
BP 334
EP 341
DI 10.1097/BSD.0b013e318246b767
PG 8
WC Clinical Neurology; Orthopedics
WE Science Citation Index Expanded (SCI-EXPANDED)
SC Neurosciences & Neurology; Orthopedics
GA 244NS
UT WOS:000326396800017
PM 22262027
DA 2022-11-02
ER

PT J
AU Cummock, MD
   Vanni, S
   Levi, AD
   Yu, Y
   Wang, MY
AF Cummock, Matthew D.
   Vanni, Steven
   Levi, Allan D.
   Yu, Yong
   Wang, Michael Y.
TI An analysis of postoperative thigh symptoms after minimally invasive
   transpsoas lumbar interbody fusion
SO JOURNAL OF NEUROSURGERY-SPINE
LA English
DT Article
DE lumbar interbody fusion; thigh pain; outcome; transpsoas approach;
   complication; lumbar plexus; minimally invasive approach; quadriceps
   muscle; extreme lateral interbody fusion; spine
ID FEMORAL NERVE PALSY; BACK MUSCLE INJURY; CUTANEOUS NERVE; SPINE SURGERY;
   PLEXUS; COMPLICATION; DEFORMITY; RESPECT; PAIN
AB Object. The minimally invasive transpsoas interbody fusion technique requires dissection through the psoas muscle, which contains the nerves of the lumbosacral plexus posteriorly and genitofemoral nerve anteriorly. Retraction of the psoas is becoming recognized as a cause of transient postoperative thigh pain, numbness, paresthesias, and weakness. However, few reports have described the nature of thigh symptoms after this procedure.
   Methods. The authors performed a review of patients who underwent the transpsoas technique for lumbar spondylotic disease, disc degeneration, and spondylolisthesis treated at a single academic medical center. A review of patient charts, including the use of detailed patient-driven pain diagrams performed at equal preoperative and follow-up intervals, investigated the survival of postoperative thigh pain, numbness, paresthesias, and weakness of the iliopsoas and quadriceps muscles in the follow-up period on the ipsilateral side of the surgical approach.
   Results. Over a 3.2-year period, 59 patients underwent transpsoas interbody fusion surgery. Of these, 62.7% had thigh symptoms postoperatively. New thigh symptoms at first follow-up visit included the following: burning, aching, stabbing, or other pain (39.0%); numbness (42.4%); paresthesias (11.9%); and weakness (23.7%). At 3 months postoperatively, these percentages decreased to 15.5%, 24.1%, 5.6%, and 11.3%, respectively. Within the patient sample, 44% underwent a 1-level, 41% a 2-level, and 15% a 3-level transpsoas operation. While not statistically significant, thigh pain, numbness, and weakness were most prevalent after L4-5 transpsoas interbody fusion at the first postoperative follow-up. The number of lumbar levels that were surgically treated had no clear association with thigh symptoms but did correlate directly with surgical time, intraoperative blood loss, and length of hospital stay.
   Conclusions. Transpsoas interbody fusion is associated with high rates of immediate postoperative thigh symptoms. While larger, prospective studies are necessary to validate these findings, the authors found that half of the patients had symptom resolution at approximately 3 months postoperatively and more than 90% by 1 year. (DO!: 10.3171/2011.2.SPINE10374)
C1 [Cummock, Matthew D.] Univ Miami, Miller Sch Med, Dept Neurol Surg, Lois Pope LIFE Ctr, Miami, FL 33136 USA.
RP Cummock, MD (通讯作者)，Univ Miami, Miller Sch Med, Dept Neurol Surg, Lois Pope LIFE Ctr, 1095 NW 14th Terrace,D4-6, Miami, FL 33136 USA.
EM mcummock@med.miami.edu
OI Yu, Yong/0000-0001-8368-461X
CR Benglis DM, 2008, NEUROSURGERY, V63, pA191, DOI 10.1227/01.NEU.0000325487.49020.91
   Benglis DM, 2009, J NEUROSURG-SPINE, V10, P139, DOI 10.3171/2008.10.SPI08479
   Bergey DL, 2004, SPINE, V29, P1681, DOI 10.1097/01.BRS.0000133643.75795.EF
   Brau Salvador A, 2003, Spine J, V3, P351, DOI 10.1016/S1529-9430(03)00067-6
   Datta G, 2004, NEUROSURGERY, V54, P1413, DOI 10.1227/01.NEU.0000124751.57121.A6
   de Ridder VA, 1999, J ORTHOP TRAUMA, V13, P207, DOI 10.1097/00005131-199903000-00009
   Eck JC, 2007, J AM ACAD ORTHOP SUR, V15, P321, DOI 10.5435/00124635-200706000-00001
   German JW, 2005, SPINE, V30, pS52, DOI 10.1097/01.brs.0000174501.53285.9d
   Kawaguchi Y, 1998, SPINE, V23, P2282, DOI 10.1097/00007632-199811010-00006
   KAWAGUCHI Y, 1994, SPINE, V19, P2598, DOI 10.1097/00007632-199411001-00018
   Kirchmair L, 2008, REGION ANESTH PAIN M, V33, P109, DOI 10.1016/j.rapm.2007.07.016
   Knight RQ, 2009, J SPINAL DISORD TECH, V22, P34, DOI 10.1097/BSD.0b013e3181679b8a
   McAfee PC, 1998, SPINE, V23, P1476, DOI 10.1097/00007632-199807010-00009
   Moro T, 2003, SPINE, V28, P423, DOI 10.1097/00007632-200303010-00002
   Murata Y, 2000, J BONE JOINT SURG AM, V82A, P746, DOI 10.2106/00004623-200005000-00016
   Nakamura H, 2000, J AM COLL SURGEONS, V191, P686, DOI 10.1016/S1072-7515(00)00716-X
   NOBEL W, 1980, J NEUROSURG, V52, P533, DOI 10.3171/jns.1980.52.4.0533
   Ozgur Burak M, 2006, Spine J, V6, P435, DOI 10.1016/j.spinee.2005.08.012
   PAPASTEFANOU SL, 1994, SPINE, V19, P2842, DOI 10.1097/00007632-199412150-00020
   PIMENTA L, 2007, SPINE J, V7, pS52
   Regev GJ, 2009, SPINE, V34, P1330, DOI 10.1097/BRS.0b013e3181a029e1
   Saraph V, 2004, EUR SPINE J, V13, P425, DOI 10.1007/s00586-004-0722-4
   Shen FH, 2007, ORTHOP CLIN N AM, V38, P373, DOI 10.1016/j.ocl.2007.04.002
   Taylor H, 2002, SPINE, V27, P2758, DOI 10.1097/00007632-200212150-00004
   Tonetti J, 2006, J SPINAL DISORD TECH, V19, P135, DOI 10.1097/01.bsd.0000168717.00570.93
   Wang MY, 2008, NEUROSURGERY, V63, pA197, DOI 10.1227/01.NEU.0000320434.83458.10
   Wang MY, 2010, NEUROSURG FOCUS, V28, DOI 10.3171/2010.1.FOCUS09286
NR 27
TC 148
Z9 160
U1 0
U2 3
PU AMER ASSOC NEUROLOGICAL SURGEONS
PI ROLLING MEADOWS
PA 5550 MEADOWBROOK DRIVE, ROLLING MEADOWS, IL 60008 USA
SN 1547-5654
EI 1547-5646
J9 J NEUROSURG-SPINE
JI J. Neurosurg.-Spine
PD JUL
PY 2011
VL 15
IS 1
BP 11
EP 18
DI 10.3171/2011.2.SPINE10374
PG 8
WC Clinical Neurology; Surgery
WE Science Citation Index Expanded (SCI-EXPANDED)
SC Neurosciences & Neurology; Surgery
GA 782JP
UT WOS:000292004900006
PM 21476801
DA 2022-11-02
ER

PT J
AU Gandhoke, GS
   Shin, HM
   Chang, YF
   Tempel, Z
   Gerszten, PC
   Okonkwo, DO
   Kanter, AS
AF Gandhoke, Gurpreet S.
   Shin, Han Moe
   Chang, Yue-Fang
   Tempel, Zachary
   Gerszten, Peter C.
   Okonkwo, David O.
   Kanter, Adam S.
TI A Cost-Effectiveness Comparison Between Open Transforaminal and
   Minimally Invasive Lateral Lumbar Interbody Fusions Using the
   Incremental Cost-Effectiveness Ratio at 2-Year Follow-up
SO NEUROSURGERY
LA English
DT Article
DE Incremental cost-effectiveness ratio; Lateral lumbar interbody fusion;
   Minimum clinically important difference; Minimum cost-effective
   difference; Transforaminal lumbar interbody fusion
ID CLINICALLY IMPORTANT DIFFERENCE; SPINE SURGERY; HEALTH STATE; LOW-BACK;
   PAIN; SPONDYLOLISTHESIS; DISABILITY; OUTCOMES; UTILITY
AB BACKGROUND: Direct cost comparisons between minimally invasive spine surgeries and the open options are rare.
   OBJECTIVE: To compare healthcare costs associated with open transforaminal lumbar interbody fusion (TLIF) and minimally invasive lateral lumbar interbody fusion (LLIF) by calculating the incremental cost-effectiveness ratio (ICER) and to calculate the thresholds for minimum clinically important difference and minimum cost-effective difference for patient-reported outcome measures at the 2-year follow-up.
   METHODS: Forty-five patients who underwent single-level TLIF and 29 patients who underwent single-level stand-alone LLIF were included in the comparison. All costs from diagnosis through the 2-year follow-up were available from a comprehensive single-center data bank within a unified hospital system. Payment provided for all spine-related medical resource use from the time of diagnosis through 2 years was recorded. A 0% discount rate was applied. Quality-adjusted life-years (QALYs) were calculated from the EuroQol-5D collected in an unbiased manner. Difference in total cost per QALY gained for LLIF minus that for TLIF was assessed as the estimate of the ICER from a US perspective.
   RESULTS: Significant improvements were observed at the 2-year follow-up for both TLIF and LLIF with the Short Form-36 physical component summary, Oswestry Disability Index, visual analog scale back pain and leg pain scores, and EuroQol-5D. ICER calculations revealed similar mean cumulative QALYs gained at the 2-year interval (0.67 for TLIF and 0.60 for LLIF; P = .33). Median total costs of care after TLIF and LLIF were $44068 and $45574, respectively (P = .96). Minimum cost-effective difference thresholds with an anchor of <$50000 per QALY were higher than minimum clinically important difference thresholds for all patient-reported outcome measures. Total mean cost and EuroQol-5D were statistically equivalent between the 2 treatment groups.
   CONCLUSION: TLIF and LLIF produced equivalent 2-year patient outcomes at an equivalent cost-effectiveness profile
C1 [Gandhoke, Gurpreet S.; Shin, Han Moe; Chang, Yue-Fang; Tempel, Zachary; Gerszten, Peter C.; Okonkwo, David O.; Kanter, Adam S.] Univ Pittsburgh, Dept Neurol Surg, Med Ctr, Pittsburgh, PA 15260 USA.
RP Gandhoke, GS (通讯作者)，200 Lothrop St,Ste B 400, Pittsburgh, PA 15213 USA.
EM gandhokegs@upmc.edu
FU Sanford Larson grant
FX Dr Gurpreet S. Gandhoke is a Sanford Larson grant recipient, and the
   project was financed with the award proceedings. The authors have no
   personal, financial, or institutional interest in any of the drugs,
   materials, or devices described in this article.
CR Al-Khouja LT, 2014, NEUROSURG FOCUS, V36, DOI 10.3171/2014.4.FOCUS1449
   Andersson GBJ, 1999, LANCET, V354, P581, DOI 10.1016/S0140-6736(99)01312-4
   Bank W., GNI CAP ATL METH CUR
   Braithwaite RS, 2008, MED CARE, V46, P349, DOI 10.1097/MLR.0b013e31815c31a7
   Burnett MG, 2010, J NEUROSURG-SPINE, V13, P39, DOI 10.3171/2010.3.SPINE09552
   Copay AG, 2008, SPINE J, V8, P968, DOI 10.1016/j.spinee.2007.11.006
   Copay AG, 2007, SPINE J, V7, P541, DOI 10.1016/j.spinee.2007.01.008
   Hays RD, 2000, PHARMACOECONOMICS, V18, P419, DOI 10.2165/00019053-200018050-00001
   Lipscomb J, 2009, VALUE HEALTH, V12, pS18, DOI 10.1111/j.1524-4733.2009.00518.x
   National Institute for Clinical Excellence, GUID METH TECHN APPR
   Parker SL, 2014, WORLD NEUROSURG, V82, P230, DOI 10.1016/j.wneu.2013.01.041
   Parker SL, 2012, NEUROSURGERY, V71, P1149, DOI 10.1227/NEU.0b013e318271ebde
   Parker SL, 2012, WORLD NEUROSURG, V78, DOI 10.1016/j.wneu.2011.09.013
   Parker SL, 2011, J NEUROSURG-SPINE, V14, P598, DOI 10.3171/2010.12.SPINE10472
   Parker SL, 2011, SPINE J, V11, P705, DOI 10.1016/j.spinee.2011.04.024
   Pearson SD, 2010, HEALTH AFFAIR, V29, P1796, DOI 10.1377/hlthaff.2010.0623
   Prieto Luis, 2003, Health Qual Life Outcomes, V1, P80, DOI 10.1186/1477-7525-1-80
   Stafford RS, 2009, NEW ENGL J MED, V361, P1230, DOI 10.1056/NEJMp0906490
   United HealthCare, 2010, MIN INV LUMB SPIN FU
   Whitehead SJ, 2010, BRIT MED BULL, V96, P5, DOI 10.1093/bmb/ldq033
   Whitmore RG, 2012, NEUROSURGERY, V70, P860, DOI 10.1227/NEU.0b013e3182367272
NR 21
TC 16
Z9 17
U1 0
U2 4
PU OXFORD UNIV PRESS INC
PI CARY
PA JOURNALS DEPT, 2001 EVANS RD, CARY, NC 27513 USA
SN 0148-396X
EI 1524-4040
J9 NEUROSURGERY
JI Neurosurgery
PD APR
PY 2016
VL 78
IS 4
BP 585
EP 593
DI 10.1227/NEU.0000000000001196
PG 9
WC Clinical Neurology; Surgery
WE Science Citation Index Expanded (SCI-EXPANDED)
SC Neurosciences & Neurology; Surgery
GA DG8PG
UT WOS:000372345500025
PM 26726969
DA 2022-11-02
ER

PT J
AU Moojen, WA
   Arts, MP
   Jacobs, WCH
   van Zwet, EW
   van den Akker-van Marle, ME
   Koes, BW
   Vleggeert-Lankamp, CLAM
   Peul, WC
AF Moojen, Wouter A.
   Arts, Mark P.
   Jacobs, Wilco C. H.
   van Zwet, Erik W.
   van den Akker-van Marle, M. Elske
   Koes, Bart W.
   Vleggeert-Lankamp, Carmen L. A. M.
   Peul, Wilco C.
CA Leiden Hague SIPS Grp
TI IPD without bony decompression versus conventional surgical
   decompression for lumbar spinal stenosis: 2-year results of a
   double-blind randomized controlled trial
SO EUROPEAN SPINE JOURNAL
LA English
DT Article
DE Lumbar spinal stenosis; Interspinous implants; Bony decompression;
   Randomized trial
ID LOW-BACK-PAIN; NEUROGENIC INTERMITTENT CLAUDICATION; SHUTTLE WALKING
   TEST; QUALITY-OF-LIFE; X-STOP; INTERSPINAL IMPLANT; DEGENERATIVE
   SPONDYLOLISTHESIS; NATURAL-HISTORY; OUTCOME MEASURE; HEALTH-STATUS
AB Interspinous process devices (IPDs) are implanted to treat patients with intermittent neurogenic claudication (INC) based on lumbar spinal stenosis. It is hypothesized that patients with lumbar spinal stenosis treated with IPD have a faster short-term recovery, an equal outcome after 2 years and less back pain compared with bony decompression.
   A randomized design with variable block sizes was used, with allocations stratified according to center. Allocations were stored in prepared opaque, coded and sealed envelopes, and patients and research nurses were blind throughout the follow-up. Five neurosurgical centers (including one academic and four secondary level care centers) included participants. 211 participants were referred to the Leiden-The Hague Spine Prognostic Study Group. 159 participants with INC based on lumbar spinal stenosis at one or two levels with an indication for surgery were randomized into two groups. Patients and research nurses were blinded for the allocated treatment throughout the study period. 80 participants received an IPD and 79 participants underwent spinal bony decompression. The primary outcome at long-term (2-year) follow-up was the score for the Zurich Claudication Questionnaire. Repeated measurement analyses were applied to compare outcomes over time.
   At two years, the success rate according to the Zurich Claudication Questionnaire for the IPD group [69 % (95 % CI 57-78 %)] did not show a significant difference compared with standard bony decompression [60 % (95 % CI 48-71 %) p value 0.2]. Reoperations, because of absence of recovery, were indicated and performed in 23 cases (33 %) of the IPD group versus 6 (8 %) patients of the bony decompression group (p < 0.01). Furthermore, long-term VAS back pain was significantly higher [36 mm on a 100 mm scale (95 % CI 24-48)] in the IPD group compared to the bony decompression group [28 mm (95 % CI 23-34) p value 0.04].
   This double-blinded study could not confirm the advantage of IPD without bony decompression over conventional 'simple' decompression, two years after surgery. Moreover, in the IPD treatment arm, the reoperation rate was higher and back pain was even slightly more intense compared to the decompression treatment arm.
C1 [Moojen, Wouter A.; Jacobs, Wilco C. H.; Vleggeert-Lankamp, Carmen L. A. M.; Peul, Wilco C.] Leiden Univ, Dept Neurosurg, Med Ctr, Leiden, Netherlands.
   [Moojen, Wouter A.; Arts, Mark P.; Peul, Wilco C.] Med Ctr Haaglanden, Dept Neurosurg, The Hague, Netherlands.
   [van Zwet, Erik W.] Leiden Univ, Dept Med Stat, Med Ctr, NL-2300 RA Leiden, Netherlands.
   [van den Akker-van Marle, M. Elske] Leiden Univ, Dept Med Decis Making, Med Ctr, Leiden, Netherlands.
   [Koes, Bart W.] Erasmus MC, Dept Gen Practice, Rotterdam, Netherlands.
RP Moojen, WA (通讯作者)，Med Ctr Haaglanden, Dept Neurosurg, The Hague, Netherlands.
EM w.a.moojen@lumc.nl; m.arts@mchaaglanden.nl; w.c.h.jacobs@lumc.nl;
   e.w.van_zwet@lumc.nl; m.e.van_den_akker-van_marle@lumc.nl;
   b.koes@erasmusmc.nl; cvleggeert@lumc.nl; w.c.peul@lumc.nl
RI Koes, Bart w/K-4614-2016
OI Koes, Bart w/0000-0002-0450-9969; van den Akker-van Marle, M.
   Elske/0000-0002-5269-509X
FU Paradigm spine
FX Paradigm spine funded this trial.
CR Airaksinen O, 1996, Eur Spine J, V5, P193, DOI 10.1007/BF00395513
   Anderson PA, 2006, J NEUROSURG-SPINE, V4, P463, DOI 10.3171/spi.2006.4.6.463
   Arts MP, 2009, JAMA-J AM MED ASSOC, V302, P149, DOI 10.1001/jama.2009.972
   Bjelland I, 2002, J PSYCHOSOM RES, V52, P69, DOI 10.1016/S0022-3999(01)00296-3
   BRAZIER JE, 1992, BMJ-BRIT MED J, V305, P160, DOI 10.1136/bmj.305.6846.160
   CARLSSON AM, 1983, PAIN, V16, P87, DOI 10.1016/0304-3959(83)90088-X
   Chiu John C, 2006, Surg Technol Int, V15, P265
   Davis RJ, 2013, SPINE, V38, P1529, DOI 10.1097/BRS.0b013e31829a6d0a
   DEYO RA, 1986, SPINE, V11, P28, DOI 10.1097/00007632-198601000-00008
   DEYO RA, 1995, MED CARE, V33, pAS286
   Eichholz DM, 2006, NAT CLIN PRACT NEURO, V2, P22, DOI 10.1038/ncpneuro0092
   EVANS JG, 1964, BMJ-BRIT MED J, V2, P985, DOI 10.1136/bmj.2.5415.985
   Fox M W, 1997, Neurosurg Focus, V3, pe4
   Fox MW, 1996, J NEUROSURG, V85, P793, DOI 10.3171/jns.1996.85.5.0793
   HANRAETS P R, 1953, Folia Psychiatr Neurol Neurochir Neerl, V56, P3
   Hutchinson PJA, 2000, BRIT J NEUROSURG, V14, P195
   Ishimoto Y, 2012, OSTEOARTHR CARTILAGE, V20, P1103, DOI 10.1016/j.joca.2012.06.018
   JOHNSSON KE, 1993, ACTA ORTHOP SCAND, V64, P67, DOI 10.3109/17453679309160122
   JOHNSSON KE, 1991, SPINE, V16, P615, DOI 10.1097/00007632-199106000-00003
   Koes BW, 2006, BMJ-BRIT MED J, V332, P1430, DOI 10.1136/bmj.332.7555.1430
   Lee JB, 2004, J SPINAL DISORD TECH, V17, P72, DOI 10.1097/00024720-200402000-00013
   MAIN CJ, 1992, SPINE, V17, P42, DOI 10.1097/00007632-199201000-00007
   Malmivaara A, 2007, SPINE, V32, P1, DOI 10.1097/01.brs.0000251014.81875.6d
   Mariottini A, 2005, ACT NEUR S, V92, P129
   MCHORNEY CA, 1994, MED CARE, V32, P40, DOI 10.1097/00005650-199401000-00004
   Melzack R, 2005, ANESTHESIOLOGY, V103, P199, DOI 10.1097/00000542-200507000-00028
   MELZACK R, 1975, PAIN, V1, P277, DOI 10.1016/0304-3959(75)90044-5
   Moojen WA, 2013, BMJ-BRIT MED J, V347, DOI 10.1136/bmj.f6415
   Moojen WA, 2011, EUR SPINE J, V20, P1596, DOI 10.1007/s00586-011-1873-8
   Moojen WA, 2010, BMC MUSCULOSKEL DIS, V11, DOI 10.1186/1471-2474-11-100
   Oppenheimer JH, 2009, NEUROSURG FOCUS, V27, DOI 10.3171/2009.7.FOCUS09121
   PATRICK DL, 1995, SPINE, V20, P1899, DOI 10.1097/00007632-199509000-00011
   PATRICK DL, 1989, MED CARE, V27, pS217, DOI 10.1097/00005650-198903001-00018
   Peul WC, 2007, NEW ENGL J MED, V356, P2245, DOI 10.1056/NEJMoa064039
   Postacchini R, 2011, SPINE J, V11, P933, DOI 10.1016/j.spinee.2011.08.419
   Pratt RK, 2002, SPINE, V27, P84, DOI 10.1097/00007632-200201010-00020
   Rabe-Jablonska J, 1994, Psychiatr Pol, V28, P255
   Richter A, 2014, J SPINAL DISORD TECH, V27, P336, DOI 10.1097/BSD.0b013e31825f7203
   Richter A, 2010, EUR SPINE J, V19, P283, DOI 10.1007/s00586-009-1229-9
   ROLAND M, 1983, SPINE, V8, P145, DOI 10.1097/00007632-198303000-00005
   ROLAND M, 1983, SPINE, V8, P141, DOI 10.1097/00007632-198303000-00004
   Schoppink LEM, 1996, PHYS THER, V76, P268, DOI 10.1093/ptj/76.3.268
   Senegas J, 1991, Acta Orthop Belg, V57 Suppl 1, P221
   Senegas J, 2002, EUR SPINE J, V11, pS164, DOI 10.1007/s00586-002-0423-9
   Siddiqui M, 2006, J SPINAL DISORD TECH, V19, P328, DOI 10.1097/01.bsd.0000211297.52260.d5
   SINGH SJ, 1992, THORAX, V47, P1019, DOI 10.1136/thx.47.12.1019
   Sobottke R, 2009, EUR SPINE J, V18, P1494, DOI 10.1007/s00586-009-1081-y
   Stromqvist BH, 2013, SPINE, V38, P1436, DOI 10.1097/BRS.0b013e31828ba413
   Stucki G, 1996, SPINE, V21, P796, DOI 10.1097/00007632-199604010-00004
   STUCKI G, 1995, J CLIN EPIDEMIOL, V48, P1369, DOI 10.1016/0895-4356(95)00054-2
   Thome C, 2005, J NEUROSURG-SPINE, V3, P129, DOI 10.3171/spi.2005.3.2.0129
   Tsai Kai-Jow, 2006, J Surg Orthop Adv, V15, P167
   Tuli SK, 2006, SPINE, V31, P1276, DOI 10.1097/01.brs.0000217615.20018.6c
   TURNER JA, 1992, SPINE, V17, P1, DOI 10.1097/00007632-199201000-00001
   VERBIEST H, 1954, J BONE JOINT SURG BR, V36, P230, DOI 10.1302/0301-620X.36B2.230
   VERBIEST H, 1950, Ned Tijdschr Geneeskd, V94, P2415
   VERBIEST H, 1951, Ned Tijdschr Geneeskd, V95, P1965
   Weinstein JN, 2008, NEW ENGL J MED, V358, P794, DOI 10.1056/NEJMoa0707136
   Weinstein JN, 2007, NEW ENGL J MED, V356, P2257, DOI 10.1056/NEJMoa070302
   Zucherman JF, 2005, SPINE, V30, P1351, DOI 10.1097/01.brs.0000166618.42749.d1
   Zucherman JF, 2004, EUR SPINE J, V13, P22, DOI 10.1007/s00586-003-0581-4
NR 61
TC 24
Z9 25
U1 0
U2 6
PU SPRINGER
PI NEW YORK
PA 233 SPRING ST, NEW YORK, NY 10013 USA
SN 0940-6719
EI 1432-0932
J9 EUR SPINE J
JI Eur. Spine J.
PD OCT
PY 2015
VL 24
IS 10
BP 2295
EP 2305
DI 10.1007/s00586-014-3748-2
PG 11
WC Clinical Neurology; Orthopedics
WE Science Citation Index Expanded (SCI-EXPANDED)
SC Neurosciences & Neurology; Orthopedics
GA CS8FC
UT WOS:000362320200027
PM 25586759
OA Green Submitted, hybrid
DA 2022-11-02
ER

PT J
AU Laws, CJ
   Coughlin, DG
   Lotz, JC
   Serhan, HA
   Hu, SS
AF Laws, Cory J.
   Coughlin, Dezba G.
   Lotz, Jeffrey C.
   Serhan, Hassan A.
   Hu, Serena S.
TI Direct Lateral Approach to Lumbar Fusion Is a Biomechanically Equivalent
   Alternative to the Anterior Approach An In Vitro Study
SO SPINE
LA English
DT Article
DE anterior lumbar interbody fusion; biomechanics; direct lateral interbody
   fusion; extreme lateral interbody fusion; kinematics; pedicle screws;
   plate
ID SPINAL FIXATION DEVICES; INTERBODY FUSION; POSTERIOR INSTRUMENTATION;
   LUMBOSACRAL FIXATION; PLATE; STABILITY; MODEL; SPONDYLOLISTHESIS;
   MICRODISCECTOMY; DISKECTOMY
AB Study Design. A human cadaveric biomechanical study of lumbar mobility before and after fusion and with or without supplemental instrumentation for 5 instrumentation configurations.
   Objective. To determine the biomechanical differences between anterior lumbar interbody fusion (ALIF) and direct lateral interbody fusion (DLIF) with and without supplementary instrumentation.
   Summary of Background Data. Some prior studies have compared various surgical approaches using the same interbody device whereas others have investigated the stabilizing effect of supplemental instrumentation. No published studies have performed a side-by-side comparison of standard and minimally invasive techniques with and without supplemental instrumentation.
   Methods. Eight human lumbosacral specimens (16 motion segments) were tested in each of the 5 following configurations: (1) intact, (2) with ALIF or DLIF cage, (3) with cage plus stabilizing plate, (4) with cage plus unilateral pedicle screw fixation (PSF), and (5) with cage plus bilateral PSF. Pure moments were applied to induce specimen flexion, extension, lateral bending, and axial rotation. Three-dimensional kinematic responses were measured and used to calculate range of motion, stiffness, and neutral zone.
   Results. Compared to the intact state, DLIF significantly reduced range of motion in flexion, extension, and lateral bending (P = 0.0117, P = 0.0015, P = 0.0031). Supplemental instrumentation significantly increased fused-specimen stiffness for both DLIF and ALIF groups. For the ALIF group, bilateral PSF increased stiffness relative to stand-alone cage by 455% in flexion and 317% in lateral bending (P = 0.0009 and P < 0.0001). The plate increased ALIF group stiffness by 211% in extension and 256% in axial rotation (P = 0.0467 and P = 0.0303). For the DLIF group, bilateral PSF increased stiffness by 350% in flexion and 222% in extension (P < 0.0001 and P = 0.0008). No differences were observed between ALIF and DLIF groups supplemented with bilateral PSF.
   Conclusion. Our data support that the direct lateral approach, when supplemented with bilateral PSF, is a minimally invasive and biomechanically stable alternative to the open, anterior approach to lumbar spine fusion.
C1 [Laws, Cory J.; Coughlin, Dezba G.; Lotz, Jeffrey C.; Hu, Serena S.] Univ Calif San Francisco, San Francisco, CA 94143 USA.
   [Serhan, Hassan A.] DePuy Spine, Rayhman, MA USA.
RP Lotz, JC (通讯作者)，Univ Calif San Francisco, 513 Parnassus Ave,S1157, San Francisco, CA 94143 USA.
EM lotzj@orthosurg.ucsf.edu
FU DePuy Spine
FX The authors thank DePuy Spine for funding the research for this project.
   The authors also thank Hector and Johnny Eguizabal for the designing,
   manufacturing, and validation of the test apparatus as well as Marshall
   Fong for the electronics setup and Larry Souza for MTS assistance.
CR ABUMI K, 1989, SPINE, V14, P1249, DOI 10.1097/00007632-198911000-00019
   Aryan HE, 2007, SURG NEUROL, V68, P7, DOI 10.1016/j.surneu.2006.10.042
   ASAZUMA T, 1990, SPINE, V15, P1153, DOI 10.1097/00007632-199011010-00013
   Ashman R B, 1989, J Spinal Disord, V2, P274
   Benglis DM, 2009, J NEUROSURG-SPINE, V10, P139, DOI 10.3171/2008.10.SPI08479
   Brau Salvador A, 2002, Spine J, V2, P216, DOI 10.1016/S1529-9430(02)00184-5
   Burton D, 2005, SPINE, V30, P2765, DOI 10.1097/01.brs.0000190814.11514.5e
   Chastain CA, 2007, ORTHOPEDICS, V30, P389, DOI 10.3928/01477447-20070501-18
   CRAWFORD NR, 1995, SPINE, V20, P2097, DOI 10.1097/00007632-199510000-00005
   Eguizabal J, 2010, J BIOMECH, V43, P1422, DOI 10.1016/j.jbiomech.2010.02.004
   Freudenberger Curt, 2009, Orthopedics, V32, P492, DOI 10.3928/01477447-20090527-12
   Gerber M, 2006, SPINE, V31, P762, DOI 10.1097/01.brs.0000206360.83728.d2
   German JW, 2008, NEUROSURG FOCUS, V25, DOI 10.3171/FOC/2008/25/8/E20
   GILL K, 1993, ACTA ORTHOP SCAND, V64, P108, DOI 10.3109/17453679309160137
   Glazer PA, 1996, SPINE, V21, P1211, DOI 10.1097/00007632-199605150-00015
   Goel VK, 2006, J BONE JOINT SURG AM, V88A, P103, DOI 10.2106/JBJS.E.01363
   GOEL VK, 1985, SPINE, V10, P543, DOI 10.1097/00007632-198507000-00008
   Hackenberg L, 2005, EUR SPINE J, V14, P551, DOI 10.1007/s00586-004-0830-1
   Heth J A, 2001, Spine (Phila Pa 1976), V26, pE261, DOI 10.1097/00007632-200106150-00012
   Ishihara H, 2001, J SPINAL DISORD, V14, P91, DOI 10.1097/00002517-200104000-00001
   Johnson WM, 2007, J NEUROSURG-SPINE, V7, P332, DOI 10.3171/SPI-07/09/332
   Knight RQ, 2009, J SPINAL DISORD TECH, V22, P34, DOI 10.1097/BSD.0b013e3181679b8a
   Lund T, 1998, J BONE JOINT SURG BR, V80B, P351, DOI 10.1302/0301-620X.80B2.7693
   Nichols TA, 2007, J NEUROSURG-SPINE, V6, P267, DOI 10.3171/spi.2007.6.3.267
   Okuda S, 2006, J NEUROSURG-SPINE, V4, P304, DOI 10.3171/spi.2006.4.4.304
   Okuda S, 2006, J BONE JOINT SURG AM, V88A, P2714, DOI 10.2106/JBJS.F.00186
   Oppenheimer JH, 2009, NEUROSURG FOCUS, V27, DOI 10.3171/2009.7.FOCUS09121
   Ordway NR, 1997, ANN M INT SOC STUD L
   Oxland TR, 2000, J BONE JOINT SURG AM, V82A, P383, DOI 10.2106/00004623-200003000-00009
   Ozgur Burak M, 2006, Spine J, V6, P435, DOI 10.1016/j.spinee.2005.08.012
   PANJABI M, 1989, SPINE, V14, P194, DOI 10.1097/00007632-198902000-00008
   PANJABI MM, 1992, J SPINAL DISORD, V5, P390, DOI 10.1097/00002517-199212000-00002
   PANJABI MM, 1988, SPINE, V13, P1129, DOI 10.1097/00007632-198810000-00013
   PANJABI MM, 1994, J BONE JOINT SURG AM, V76A, P413, DOI 10.2106/00004623-199403000-00012
   Pimenta L, 2006, J NEUROSURG-SPINE, V5, P556, DOI 10.3171/spi.2006.5.6.556
   Regan JJ, 1996, SURG LAPAROSC ENDOSC, V6, P459, DOI 10.1097/00019509-199612000-00009
   Rousseau MA, 2006, EUR SPINE J, V15, P299, DOI 10.1007/s00586-005-0935-1
   Ryang YM, 2008, NEUROSURGERY, V62, P174, DOI 10.1227/01.NEU.0000311075.56486.C5
   Schmidt H, 2009, EUR SPINE J, V18, P1695, DOI 10.1007/s00586-009-1146-y
   TAKAHASHI K, 1990, SPINE, V15, P1211, DOI 10.1097/00007632-199011010-00022
   Tiusanen H, 1995, Eur Spine J, V4, P339, DOI 10.1007/BF00300293
   Wang ST, 2005, SPINE, V30, P62, DOI 10.1097/01.brs.0000150123.26869.48
   Wilke H J, 1998, Eur Spine J, V7, P148, DOI 10.1007/s005860050045
   WILTSE LL, 1988, SPINE, V13, P696
NR 44
TC 56
Z9 66
U1 0
U2 6
PU LIPPINCOTT WILLIAMS & WILKINS
PI PHILADELPHIA
PA TWO COMMERCE SQ, 2001 MARKET ST, PHILADELPHIA, PA 19103 USA
SN 0362-2436
EI 1528-1159
J9 SPINE
JI SPINE
PD MAY 1
PY 2012
VL 37
IS 10
BP 819
EP 825
DI 10.1097/BRS.0b013e31823551aa
PG 7
WC Clinical Neurology; Orthopedics
WE Science Citation Index Expanded (SCI-EXPANDED)
SC Neurosciences & Neurology; Orthopedics
GA 935DP
UT WOS:000303499400011
PM 21971125
DA 2022-11-02
ER

PT J
AU Mummaneni, PV
   Haddock, SM
   Liebschner, MAK
   Keaveny, TM
   Rosenberg, WS
AF Mummaneni, PV
   Haddock, SM
   Liebschner, MAK
   Keaveny, TM
   Rosenberg, WS
TI Biomechanical evaluation of a double-threaded pedicle screw in elderly
   vertebrae
SO JOURNAL OF SPINAL DISORDERS & TECHNIQUES
LA English
DT Article; Proceedings Paper
CT AANS/CNS Annual Meeting on Spine and Peripheral Nerves
CY FEB, 2001
CL PHOENIX, ARIZONA
SP AANS, CNS
DE biomechanics; lumbar spine; pedicle screws; pullout strength
ID INSERTIONAL TORQUE; PULLOUT STRENGTH; FIXATION; SPINE; BONE;
   SPONDYLOLISTHESIS; REDUCTION; STABILITY; SURGERY
AB We sought to test the hypothesis that a pedicle screw that has two parallel threads of different heights throughout the full length of the screw could increase both bone purchase and pullout strength compared with a standard single-threaded screw of similar dimensions. A single-threaded pedicle screw and a double-threaded pedicle screw were respectively placed into the paired pedicles of 21 vertebral bodies. The screws were then pulled out of the pedicles, and output parameters were measured. Although insertional torque was, on average, 14.5% higher (p = 0.039) for the single-threaded l screw, maximum pullout strength (p = 0.12), energy-to-failure (p = 0.39), and stiffness (p = 0.54) were not statistically different for the two screw types. It is concluded that a second, smaller inner thread on a double-threaded pedicle screw does not translate into either increased bone purchase or higher pullout strengths.
C1 Univ Calif San Francisco, Dept Neurol Surg, San Francisco, CA 94143 USA.
   Univ Calif Berkeley, Dept Mech Engn, Berkeley, CA 94720 USA.
   Univ Calif Berkeley, Dept Bioengn, Berkeley, CA 94720 USA.
RP Rosenberg, WS (通讯作者)，Univ Calif San Francisco, Dept Neurol Surg, 400 Parnassus Ave,8th Floor, San Francisco, CA 94143 USA.
CR AOTA Y, 1995, ARCH ORTHOP TRAUM SU, V114, P188, DOI 10.1007/BF00444260
   DAFTARI TK, 1994, J SPINAL DISORD, V7, P139, DOI 10.1097/00002517-199407020-00007
   HALVORSON TL, 1994, SPINE, V19, P2415, DOI 10.1097/00007632-199411000-00008
   Hasegawa K, 1997, SPINE, V22, P958, DOI 10.1097/00007632-199705010-00004
   HERBERT TJ, 1984, J BONE JOINT SURG BR, V66, P114, DOI 10.1302/0301-620X.66B1.6693468
   Hirano T, 1997, SPINE, V22, P2504, DOI 10.1097/00007632-199711010-00007
   KRAG MH, 1986, CLIN ORTHOP RELAT R, P75
   Kwok AWL, 1996, SPINE, V21, P2429, DOI 10.1097/00007632-199611010-00004
   Lynn G, 1997, SPINE, V22, P1568, DOI 10.1097/00007632-199707150-00007
   MAGERL FP, 1984, CLIN ORTHOP RELAT R, P125
   Masferrer R, 1998, J NEUROSURG, V89, P371, DOI 10.3171/jns.1998.89.3.0371
   McCormick P C, 1997, Clin Neurosurg, V44, P29
   MCELHANEY J, 1964, J APPL PHYSIOL, V19, P1234, DOI 10.1152/jappl.1964.19.6.1234
   MORAN JM, 1989, J ORTHOPAED RES, V7, P107, DOI 10.1002/jor.1100070115
   Pfeiffer M, 1996, SPINE, V21, P1037, DOI 10.1097/00007632-199605010-00009
   SAMMARCO GJ, 1989, FOOT ANKLE, V10, P129, DOI 10.1177/107110078901000304
   SCHATZKER J, 1975, CLIN ORTHOP RELAT R, P115
   Seybold EA, 1999, SPINE, V24, P2397, DOI 10.1097/00007632-199911150-00018
   SIJBRANDIJ S, 1983, J BONE JOINT SURG BR, V65, P40, DOI 10.1302/0301-620X.65B1.6822599
   SKINNER R, 1990, SPINE, V15, P195, DOI 10.1097/00007632-199003000-00007
   SOSHI S, 1991, SPINE, V16, P1335, DOI 10.1097/00007632-199111000-00015
   WILLETT K, 1993, J ORTHOP TRAUMA, V7, P375, DOI 10.1097/00005131-199308000-00015
   WITTENBERG RH, 1993, CLIN ORTHOP RELAT R, P278
   Xu RM, 1998, SPINE, V23, P1065, DOI 10.1097/00007632-199805010-00021
   ZDEBLICK TA, 1993, SPINE, V18, P1673, DOI 10.1097/00007632-199309000-00016
   ZINDRICK MR, 1986, CLIN ORTHOP RELAT R, P99
NR 26
TC 29
Z9 34
U1 1
U2 3
PU LIPPINCOTT WILLIAMS & WILKINS
PI PHILADELPHIA
PA 530 WALNUT ST, PHILADELPHIA, PA 19106-3621 USA
SN 1536-0652
J9 J SPINAL DISORD TECH
JI J. Spinal Disord. Tech.
PD FEB
PY 2002
VL 15
IS 1
BP 64
EP 68
DI 10.1097/00024720-200202000-00012
PG 5
WC Clinical Neurology; Orthopedics
WE Conference Proceedings Citation Index - Science (CPCI-S); Science Citation Index Expanded (SCI-EXPANDED)
SC Neurosciences & Neurology; Orthopedics
GA 537WE
UT WOS:000174782000009
PM 11891455
DA 2022-11-02
ER

PT J
AU Matsukawa, K
   Yanai, Y
   Fujiyoshi, K
   Kato, T
   Yato, Y
AF Matsukawa, Keitaro
   Yanai, Yoshihide
   Fujiyoshi, Kanehiro
   Kato, Takashi
   Yato, Yoshiyuki
TI Depth of vertebral screw insertion using a cortical bone trajectory
   technique in lumbar spinal fusion: radiological significance of a long
   cortical bone trajectory
SO JOURNAL OF NEUROSURGERY-SPINE
LA English
DT Article
DE cortical bone trajectory; screw insertion depth; bone fusion; posterior
   lumbar interbody fusion; long trajectory; degenerative
ID PEDICLE SCREW; INTERBODY FUSION; BIOMECHANICAL EVALUATION; FIXATION
   STRENGTH; MINERAL DENSITY; STABILITY
AB OBJECTIVE Contrary to original cortical bone trajectory (CBT), "long CBT" directed more anteriorly in the vertebral body has recently been recommended because of improved screw fixation and load sharing within the vertebra. However, to the authors' knowledge there has been no report on the clinical significance of the screw length and screw insertion depth used with the long CBT technique. The aim of the present study was to investigate the influence of the screw insertion depth in the vertebra on lumbar spinal fusion using the CBT technique.
   METHODS A total of 101 consecutive patients with L4 degenerative spondylolisthesis who underwent single-level posterior lumbar interbody fusion at L4-5 using the CBT technique were included (mean follow-up 32.9 months). Screw loosening and bone fusion were radiologically assessed to clarify the factors contributing to these outcomes. Investigated factors were as follows: 1) age, 2) sex, 3) body mass index, 4) bone mineral density, 5) intervertebral mobility, 6) screw diameter, 7) screw length, 8) depth of the screw in the vertebral body (%depth), 9) facetectomy, 10) crosslink connector, and 11) cage material.
   RESULTS The incidence of screw loosening was 3.1% and bone fusion was achieved in 91.7% of patients. There was no significant factor affecting screw loosening. The %depth in the group with bone fusion [fusion (+)] was significantly higher than that in the group without bone fusion [fusion (-)] (50.3% +/- 8.2% vs 37.0% +/- 9.5%, respectively; p = 0.001), and multivariate logistic regression analysis revealed that %depth was a significant independent predictor of bone fusion. Receiver operating characteristic curve analysis identified %depth > 39.2% as a predictor of bone fusion (sensitivity 90.9%, specificity 75.0%).
   CONCLUSIONS This study is, to the authors' knowledge, the first to investigate the significance of the screw insertion depth using the CBT technique. The cutoff value of the screw insertion depth in the vertebral body for achieving bone fusion was 39.2%.
C1 [Matsukawa, Keitaro; Yanai, Yoshihide; Fujiyoshi, Kanehiro; Kato, Takashi; Yato, Yoshiyuki] Natl Hosp Org, Murayama Med Ctr, Dept Orthopaed Surg, Musashimurayama, Tokyo, Japan.
RP Matsukawa, K (通讯作者)，Natl Hosp Org, Murayama Med Ctr, Musashimurayama, Tokyo, Japan.
EM keitaro197897@hotmail.com
CR Buhler DW, 1998, SPINE, V23, P1220, DOI 10.1097/00007632-199806010-00009
   Buza JA, 2021, J ROBOT SURG, V15, P13, DOI 10.1007/s11701-020-01147-7
   Elmekaty M, 2018, ASIAN SPINE J, V12, P870, DOI 10.31616/asj.2018.12.5.870
   Hung CW, 2016, CLIN NEUROL NEUROSUR, V145, P41, DOI 10.1016/j.clineuro.2016.03.005
   Ito Z, 2010, SPINE, V35, pE1101, DOI 10.1097/BRS.0b013e3181de4f2e
   Kaito T, 2018, J ORTHOP SCI, V23, P865, DOI 10.1016/j.jos.2018.06.005
   Karami KJ, 2015, J SPINAL DISORD TECH, V28, pE133, DOI 10.1097/BSD.0000000000000178
   Lee GW, 2015, SPINE J, V15, P1519, DOI 10.1016/j.spinee.2015.02.038
   Matsukawa K, 2016, SPINE, V41, pE851, DOI 10.1097/BRS.0000000000001459
   Matsukawa K, 2016, ACTA NEUROCHIR, V158, P465, DOI 10.1007/s00701-016-2705-8
   Matsukawa K, 2015, J NEUROSURG-SPINE, V23, P471, DOI 10.3171/2015.1.SPINE141103
   Matsukawa K, 2015, SPINE, V40, pE873, DOI 10.1097/BRS.0000000000000983
   McKinley TO, 1999, SPINE, V24, P18, DOI 10.1097/00007632-199901010-00005
   Park SB, 2017, J KOREAN NEUROSURG S, V60, P348, DOI 10.3340/jkns.2016.0707.002
   Perez-Orribo L, 2013, SPINE, V38, P635, DOI 10.1097/BRS.0b013e318279a95e
   Sakaura H, 2020, J NEUROSURG-SPINE, V32, P155, DOI 10.3171/2019.8.SPINE19631
   Sakaura H, 2016, J NEUROSURG-SPINE, V25, P591, DOI 10.3171/2016.3.SPINE151525
   Santoni BG, 2009, SPINE J, V9, P366, DOI 10.1016/j.spinee.2008.07.008
   Schreiber JJ, 2011, J BONE JOINT SURG AM, V93A, P1057, DOI 10.2106/JBJS.J.00160
   Takenaka S, 2017, CLIN SPINE SURG, V30, pE1411, DOI 10.1097/BSD.0000000000000514
   Weiser L, 2017, EUR SPINE J, V26, P2891, DOI 10.1007/s00586-017-5091-x
   ZINDRICK MR, 1986, CLIN ORTHOP RELAT R, P99
NR 22
TC 4
Z9 4
U1 1
U2 5
PU AMER ASSOC NEUROLOGICAL SURGEONS
PI ROLLING MEADOWS
PA 5550 MEADOWBROOK DRIVE, ROLLING MEADOWS, IL 60008 USA
SN 1547-5654
EI 1547-5646
J9 J NEUROSURG-SPINE
JI J. Neurosurg.-Spine
PD NOV
PY 2021
VL 35
IS 5
BP 601
EP 606
DI 10.3171/2021.2.SPINE202229
PG 6
WC Clinical Neurology; Surgery
WE Science Citation Index Expanded (SCI-EXPANDED)
SC Neurosciences & Neurology; Surgery
GA WW5NZ
UT WOS:000717964400006
PM 34388711
OA Bronze
DA 2022-11-02
ER

PT J
AU Park, CH
   Lee, SH
AF Park, Chang Hong
   Lee, Sang Ho
TI Endoscopic Epidural Laser Decompression Versus Transforaminal
   Epiduroscopic Laser Annuloplasty for Lumbar Disc Herniation: A
   Prospective, Randomized Trial
SO PAIN PHYSICIAN
LA English
DT Article
DE Epiduroscopy; laser; annuloplasty; disc; herniation; TELA
ID HOLMIUM-YAG LASER; NEURAL DECOMPRESSION; STEROID INJECTIONS; NDYAG
   LASER; BACK-PAIN; IN-VITRO; EFFICACY; SPACE
AB Background: Lumbar radicular pain often results from lumbar disc herniation, spinal stenosis, or degenerative spondylolisthesis. Minimally invasive disc decompression procedures, such as nucleo-annuloplasty or epiduroscopic neural decompression by laser, have been devised to treat such pain.
   Objective: The short-term outcomes of disc decompression by endoscopic epidural laser decompression (EELD) or transforaminal epiduroscopic laser annuloplasty (TELA) were compared in patients with lumbar radicular pain due to disc herniation.
   Study Design: A randomized, prospective trial.
   Setting: The Department of Anesthesiology and Pain Medicine at Spine Health Wooridul Hospital in Daegu, Korea.
   Methods: A total of 97 patients were enrolled in this study; 48 patients underwent EELD and 49 underwent TELA. The pain relief was evaluated at baseline and at 1, 3, and 6 months post-procedure via the numeric rating scale (NRS). The Oswestry Disability Index (ODI) was recorded at baseline and at the final follow-up. Postoperative wound pain was assessed over a 24-hour period. Complications and side effects were also recorded, as were operative times (from local anesthetic infiltration at entry sites to suturing of skin).
   Results: At post-treatment months 1, 3, and 6 the mean pain scores of patients were significantly lower (relative to pre-treatment baseline) regardless of the procedure used. However, the mean pain scores did not differ significantly by procedure (EELD vs TELA). As well, the number of patients who obtained relief from their pain and needed analgesics was not statistically significant. The irrigation volume was significantly higher in the TELA group. Two patients undergoing TELA procedures experienced headache during the procedures; however, no serious complications such as bleeding, dural/neural injuries, or infection were recorded for either group.
   Limitation: The observed significant reductions in pain (from baseline) lacked secondary outcome substantiation and given the mid follow-up period, no long-term follow-up results were monitored.
   Conclusion: Both EELD and TELA provide similar outcomes and are reasonable treatment options for carefully selected patients with lower back or radicular pain.
C1 [Park, Chang Hong; Lee, Sang Ho] Spine Hlth Wooridul Hosp, 648 Gukchaebosang Ro, Daegu, South Korea.
RP Park, CH (通讯作者)，Spine Hlth Wooridul Hosp, 648 Gukchaebosang Ro, Daegu, South Korea.
EM magary1@hotmail.com
CR Cheng JW, 2014, SPINE, V39, pB60, DOI 10.1097/BRS.0000000000000495
   Choy D S, 1995, J Clin Laser Med Surg, V13, P153
   Jayasree RS, 2009, PHOTOMED LASER SURG, V27, P547, DOI 10.1089/pho.2008.2304
   Jo D, 2016, PAIN MED
   Jo DH, 2013, KOREAN J PAIN, V26, P27, DOI 10.3344/kjp.2013.26.1.27
   Jo D, 2016, PAIN PHYSICIAN, V19, pE209
   Kumar N, 2014, INT J SPINE SURG, V8, DOI 10.14444/1018
   Lee GW, 2014, EUR J ORTHOP SURG TR, V24, P231, DOI DOI 10.1007/s00590-013-1407-7
   Lee SH, 2011, PAIN MED, V12, P370, DOI 10.1111/j.1526-4637.2011.01064.x
   Lee SH, 2016, PHOTOMED LASER SURG, V34, P121, DOI 10.1089/pho.2015.4000
   Manchikanti Laxmaiah, 2013, Pain Physician, V16, pSE25
   Manchikanti L, 2012, PAIN PHYSICIAN, V15, pE199
   Marguet CG, 2005, J UROLOGY, V173, P1797, DOI 10.1097/01.ju.0000154341.08206.69
   Moon BJ, 2015, PAIN PHYSICIAN, V18, pE1091
   Murakibhavi V G, 2011, Evid Based Spine Care J, V2, P19, DOI 10.1055/s-0031-1274753
   OLMARKER K, 1994, SPINE, V19, P1803, DOI 10.1097/00007632-199408150-00003
   Park CH, 2011, PAIN PHYSICIAN, V14, P353
   Roberts ST, 2009, PM&R, V1, P657, DOI 10.1016/j.pmrj.2009.04.008
   Ruetten S, 2003, MINIM INVAS NEUROSUR, V46, P1, DOI 10.1055/s-2003-37962
   Ruetten S, 2002, J CLIN LASER MED SUR, V20, P203, DOI 10.1089/104454702760230528
   SAAL JS, 1990, SPINE, V15, P674, DOI 10.1097/00007632-199007000-00011
   Tsou Paul M, 2004, Spine J, V4, P564
NR 22
TC 7
Z9 7
U1 1
U2 4
PU AM SOC INTERVENTIONAL PAIN PHYSICIANS
PI PADUCAH
PA 81 LAKEVIEW DR, PADUCAH, KY 42001 USA
SN 1533-3159
J9 PAIN PHYSICIAN
JI Pain Physician
PD NOV-DEC
PY 2017
VL 20
IS 7
BP 663
EP 670
PG 8
WC Anesthesiology; Clinical Neurology
WE Science Citation Index Expanded (SCI-EXPANDED)
SC Anesthesiology; Neurosciences & Neurology
GA FT1EM
UT WOS:000422877600018
PM 29149145
DA 2022-11-02
ER

PT J
AU Mukai, Y
   Takenaka, S
   Hosono, N
   Miwa, T
   Fuji, T
AF Mukai, Yoshihiro
   Takenaka, Shota
   Hosono, Noboru
   Miwa, Toshitada
   Fuji, Takeshi
TI Intramuscular pressure of the multifidus muscle and low-back pain after
   posterior lumbar interbody fusion: comparison of mini-open and
   conventional approaches
SO JOURNAL OF NEUROSURGERY-SPINE
LA English
DT Article
DE prospective randomized study; minimally invasive surgery; paraspinal
   splitting approach; Wiltse approach; pedicle screw; lumbar
ID SPINE SURGERY; HISTOCHEMICAL ANALYSES; EXTERNAL COMPRESSION; PARASPINAL
   MUSCLES; BLOOD-FLOW; INJURY; RETRACTION; EXERCISE; HUMANS; LEG
AB Object. This randomized study was designed to elucidate the time course of the perioperative development of intramuscular multifidus muscle pressure after posterior lumbar interbody fusion (PLIF) and to investigate whether the route of pedicle screw insertion affects this pressure and resultant low-back pain. Although several studies have focused on intramuscular pressure associated with posterior lumbar surgery, those studies examined intramuscular pressure generated by the muscle retractors during surgery. No study has investigated the intramuscular pressure after PLIF.
   Methods. Forty patients with L4-5 degenerative spondylolisthesis were randomly assigned to undergo either the mini-open PLIF procedure with pedicle screw insertion between the multifidus and longissimus muscles (n = 20) or the conventional PLIF procedure via a midline approach only (n = 20). Intramuscular pressure was measured 5 times (at 30 minutes and at 6,12,24, and 48 hours after surgery) with an intraoperatively installed sensor. Concurrently, the FACES Pain Rating Scale score for low-back pain and the total dose of postoperative analgesics were recorded.
   Results. With the patients in the supine position, for both groups the mean pressure values were consistently 40-50 mm Hg, which exceeded the critical capillary pressure of the muscle. With the patients in the lateral decubitus position, the pressure decreased over time (from 14 to 9 mm Hg in the mini-open group and from 20 to 10 mm Hg in the conventional group). Among patients in the mini-open group, the pressure was lower, but the difference was not statistically significant. Postoperative pain and postoperative analgesic dosages were also lower.
   Conclusions. To the authors' knowledge, this is the first study to evaluate postoperative intramuscular pressure after PLIF. Although the results did not demonstrate a significant difference in the intramuscular pressure between the 2 types of PLIF, mini-open PLIF was associated with less pain after surgery.
C1 [Mukai, Yoshihiro; Takenaka, Shota; Hosono, Noboru; Fuji, Takeshi] Osaka Kosei Nenkin Hosp, Dept Orthoped Surg, Fukushima, Osaka, Japan.
   [Miwa, Toshitada] Kansai Rosai Hosp, Dept Orthoped Surg, Amagasaki, Hyogo, Japan.
RP Mukai, Y (通讯作者)，Osaka Kosei Nenkin Hosp, Dept Orthoped Surg, 4-2-78 Fukushima, Osaka 5530003, Japan.
EM mukai-y@umin.net
CR Bindal RK, 2008, J NEUROSURG-SPINE, V9, P570, DOI 10.3171/SPI.2008.4.08182
   Boden SD, 1995, SPINE, V20, pS166
   BRANTIGAN JW, 1993, SPINE, V18, P2106, DOI 10.1097/00007632-199310001-00030
   Brantigan JW, 2000, SPINE, V25, P1437, DOI 10.1097/00007632-200006010-00017
   CLOWARD RB, 1953, J NEUROSURG, V10, P154, DOI 10.3171/jns.1953.10.2.0154
   Datta G, 2004, NEUROSURGERY, V54, P1413, DOI 10.1227/01.NEU.0000124751.57121.A6
   Karikari IO, 2010, SPINE, V35, pS294, DOI 10.1097/BRS.0b013e3182022ddc
   KAWAGUCHI Y, 1994, SPINE, V19, P2590, DOI 10.1097/00007632-199411001-00017
   KAWAGUCHI Y, 1994, SPINE, V19, P2598, DOI 10.1097/00007632-199411001-00018
   Kawaguchi Y, 1996, SPINE, V21, P2683, DOI 10.1097/00007632-199611150-00019
   Kobayashi Y, 2010, SPINE, V35, P1423, DOI 10.1097/BRS.0b013e3181c645bb
   KONNO S, 1994, SPINE, V19, P2186, DOI 10.1097/00007632-199410000-00011
   Kramer M, 2004, EUR SPINE J, V13, P530, DOI 10.1007/s00586-003-0617-9
   MELBERG PE, 1989, AM J SPORT MED, V17, P747, DOI 10.1177/036354658901700603
   OGATA K, 1982, CLIN ORTHOP RELAT R, P105
   PEDOWITZ RA, 1990, AM J SPORT MED, V18, P35, DOI 10.1177/036354659001800106
   Ray CD, 1997, SPINE, V22, P667, DOI 10.1097/00007632-199703150-00019
   STEFFEE AD, 1988, CLIN ORTHOP RELAT R, P99
   Stevens KJ, 2006, J SPINAL DISORD TECH, V19, P77, DOI 10.1097/01.bsd.0000193820.42522.d9
   STYF J, 1987, SPINE, V12, P675, DOI 10.1097/00007632-198709000-00006
   STYF JR, 1986, CLIN ORTHOP RELAT R, P253
   Styf JR, 1998, SPINE, V23, P354, DOI 10.1097/00007632-199802010-00014
   Taylor H, 2002, SPINE, V27, P2758, DOI 10.1097/00007632-200212150-00004
   WILTSE LL, 1968, J BONE JOINT SURG AM, VA 50, P919, DOI 10.2106/00004623-196850050-00004
   WILTSE LL, 1988, SPINE, V13, P696
   Wong D L, 1988, Pediatr Nurs, V14, P9
NR 26
TC 14
Z9 23
U1 0
U2 6
PU AMER ASSOC NEUROLOGICAL SURGEONS
PI ROLLING MEADOWS
PA 5550 MEADOWBROOK DRIVE, ROLLING MEADOWS, IL 60008 USA
SN 1547-5654
EI 1547-5646
J9 J NEUROSURG-SPINE
JI J. Neurosurg.-Spine
PD DEC
PY 2013
VL 19
IS 6
BP 651
EP 657
DI 10.3171/2013.8.SPINE13183
PG 7
WC Clinical Neurology; Surgery
WE Science Citation Index Expanded (SCI-EXPANDED)
SC Neurosciences & Neurology; Surgery
GA 257EW
UT WOS:000327367400001
PM 24074511
DA 2022-11-02
ER

PT J
AU Nakashima, H
   Sato, K
   Ando, T
   Inoh, H
   Nakamura, H
AF Nakashima, Hiroaki
   Sato, Kouji
   Ando, Toshihiro
   Inoh, Hidefumi
   Nakamura, Hiroshi
TI Comparison of the Percutaneous Screw Placement Precision of Isocentric
   C-arm 3-dimensional Fluoroscopy-navigated Pedicle Screw Implantation and
   Conventional Fluoroscopy Method With Minimally Invasive Surgery
SO JOURNAL OF SPINAL DISORDERS & TECHNIQUES
LA English
DT Article
DE percutaneous pedicle screw; isocentric C-arm 3-dimensional fluoroscopy;
   navigation; minimally invasive spine surgery; degenerative
   spondylolisthesis
ID LUMBAR; INSERTION; ACCURACY; FIXATION; SPINE
AB Study Design: Retrospective clinical study to compare the percutaneous screw placement precision of isocentric C-arm (Iso-C) 3-dimensional fluoroscopy-navigated pedicle screw implantation and conventional fluoroscopy.
   Objective: The purpose of this study was to evaluate the accuracy of clinical percutaneous pedicle screw placement (PPSP) using Iso-C 3-dimensional fluoroscopy navigation.
   Summary of Background Data: The technique of PPSP recently has been applied to internal fixation for segmental lumbar instability as a form of minimally invasive spine surgery. The percutaneous insertion technique requires surgical skill and experience. The 3-dimensional fluoroscopy-based image-guidance navigation system has been proven to be effective in guiding accurate PPSP in the lumbar area of cadavers. However, there have been few clinical reports comparing the accuracy of Iso-C 3-dimensional fluoroscopy-navigated pedicle screw implantation and the conventional fluoroscopy method.
   Methods: Here, 300 percutaneous pedicle screws were evaluated; half of them were inserted under Iso-C 3-dimensional navigation and the others under fluoroscopy. The accuracy of pedicle screw placement was examined postoperatively using an axial 2-mm slice computed tomography. Screw malpositioning was classified either as exposed screw (< 50% of the screw outside the pedicle) or perforated pedicle (> 50% of the screw outside the pedicle boundaries).
   Results: Of the 150 pedicle screws placed with Iso-C 3-dimensional fluoroscopy-based image-guide assistance, 11 (7.3%) were classified as exposed screws and 0 (0%) as perforated pedicle. Of the 150 pedicle screws inserted under fluoroscopy, 18 (12%) were classified as exposed screw and 5 (3.3%) as perforated pedicle. The difference in frequency of screw misplacement between the procedure using Iso-C 3-dimensional fluoroscopy-based image-guide assistance and that using fluoroscopy was statistically significant (P<0.05; chi(2) test).
   Conclusions: This study demonstrates the feasibility of placing percutaneous posterior lumbar pedicle screws with the assistance of Iso-C 3-dimensional navigation.
C1 [Nakashima, Hiroaki] Chubu Rosai Hosp, Dept Orthoped Surg, Minato Ku, Aichi 4550018, Japan.
   [Sato, Kouji; Ando, Toshihiro; Nakamura, Hiroshi] Nagoya Daini Red Cross Hosp, Dept Orthoped Surg, Nagoya, Aichi, Japan.
   [Inoh, Hidefumi] Anjo Kosei Hosp, Dept Orthopaed Surg, Anjo, Japan.
RP Nakashima, H (通讯作者)，Chubu Rosai Hosp, Dept Orthoped Surg, Minato Ku, 1-10-6 Komei, Aichi 4550018, Japan.
EM hirospine0527@yahoo.co.jp
RI 宏彰, 中島/AAM-6809-2021
CR Acosta Frank L Jr, 2005, Spine J, V5, P339, DOI 10.1016/j.spinee.2004.09.012
   Amiot LP, 2000, SPINE, V25, P606, DOI 10.1097/00007632-200003010-00012
   Foley KT, 2003, SPINE, V28, pS26, DOI 10.1097/00007632-200308011-00006
   Foley KT, 2002, J NEUROSURG, V97, P7, DOI 10.3171/spi.2002.97.1.0007
   Holly Langston T, 2006, Neurosurg Focus, V20, pE6
   Holly LT, 2003, J NEUROSURG, V99, P324, DOI 10.3171/spi.2003.99.3.0324
   Khoo LT, 2002, NEUROSURGERY, V51, pS166, DOI 10.1227/01.NEU.0000031068.83783.7B
   Kim CW, 2008, SPINE J, V8, P584, DOI 10.1016/j.spinee.2006.12.012
   Kosmopoulos V, 2007, SPINE, V32, pE111, DOI 10.1097/01.brs.0000254048.79024.8b
   Laine T, 2000, EUR SPINE J, V9, P235, DOI 10.1007/s005860000146
   MAGERL F, 1980, LANGENBECK ARCH CHIR, V352, P427, DOI 10.1007/BF01292083
   MAGERL FP, 1984, CLIN ORTHOP RELAT R, P125
   Mummaneni PV, 2005, NEUROSURGERY, V57, P256, DOI 10.1227/01.NEU.0000176408.95304.F3
   Schlenzka D, 2000, EUR SPINE J, V9, pS57, DOI 10.1007/PL00010023
   Schwender JD, 2005, J SPINAL DISORD TECH, V18, pS1, DOI 10.1097/01.bsd.0000132291.50455.d0
   Wang MY, 2004, NEUROSURGERY, V54, P1138, DOI 10.1227/01.NEU.0000119330.70023.8F
   Wiesner L, 1999, SPINE, V24, P1599, DOI 10.1097/00007632-199908010-00015
   Yukawa Y, 2006, J NEUROSURG-SPINE, V5, P488, DOI 10.3171/spi.2006.5.6.488
NR 18
TC 78
Z9 87
U1 0
U2 0
PU LIPPINCOTT WILLIAMS & WILKINS
PI PHILADELPHIA
PA TWO COMMERCE SQ, 2001 MARKET ST, PHILADELPHIA, PA 19103 USA
SN 1536-0652
EI 1539-2465
J9 J SPINAL DISORD TECH
JI J. Spinal Disord. Tech.
PD OCT
PY 2009
VL 22
IS 7
BP 468
EP 472
DI 10.1097/BSD.0b013e31819877c8
PG 5
WC Clinical Neurology; Orthopedics
WE Science Citation Index Expanded (SCI-EXPANDED)
SC Neurosciences & Neurology; Orthopedics
GA 622LN
UT WOS:000279665400002
PM 20075808
DA 2022-11-02
ER

PT J
AU Hasib, MM
   Yamada, K
   Hoshino, M
   Yamada, E
   Tamai, K
   Takahashi, S
   Suzuki, A
   Toyoda, H
   Terai, H
   Nakamura, H
AF Hasib, Maruf Mohammad
   Yamada, Kentaro
   Hoshino, Masatoshi
   Yamada, Eiji
   Tamai, Koji
   Takahashi, Shinji
   Suzuki, Akinobu
   Toyoda, Hiromitsu
   Terai, Hidetomi
   Nakamura, Hiroaki
TI Y Can Conventional Magnetic Resonance Imaging Substitute
   Three-Dimensional Magnetic Resonance Imaging in the Diagnosis of Lumbar
   Foraminal Stenosis?
SO ASIAN SPINE JOURNAL
LA English
DT Article
DE Lumbar foraminal stenosis; Three-dimensional magnetic resonance imaging;
   Perineural fat obliteration; Surgery; Conservative treatment
ID NERVE; ENTRAPMENT; SURGERY; SPINE
AB Study Design: Retrospective radiological comparative design.
   Purpose: To investigate whether conventional magnetic resonance imaging (MRI) could substitute three-dimensional (3D)-MRI for the calculation of the foraminal stenotic ratio (FSR) and clarification of which patients can be assessed more accurately using 3D-MRI.
   Overview of Literature: Previous studies have indicated that 3D-MRI is useful for diagnosing lumbar foraminal stenosis. The FSR obtained using 3D-MRI, described as the ratio of stenosis length, characterized by perineural fat obliteration, to the length of the entire foramen, could indicate the stenosis severity; however, this method is time-consuming and expensive. The FSR also can be calculated using conventional MRI.
   Methods: We investigated 154 foramina at L5-S1 in 77 patients. All the patients had degenerative lumbar disorders and had undergone both conventional MRI and 3D-MRI during the same visit. Differences between the FSRs calculated from conventional and 3D-MRI reconstructions and any correlations with the plain radiography findings were assessed.
   Results: In foramina that had a FSR of <50% on conventional MRI, the difference between the FSR obtained using conventional MRI and 3D-MRI was 5.1%, with a correlation coefficient of 0.777. For foramina with a FSR >= 50% on conventional MRI, the difference was 20.2%, with a correlation coefficient of 0.54. FSR obtained using 3D-MRI was significantly greater in patients who required surgery than in those who were successfully treated with conservative methods (88% and 42%, respectively). Segments with spondylolisthesis or lateral wedging showed higher FSRs than those without these conditions on both types of MRI.
   Conclusions: FSRs <50% obtained using conventional MRI were sufficiently reliable; however, the results were inaccurate for FSRs >= 50%. Patients with high FSRs on 3D-MRI were more likely to require surgical treatment. Therefore, 3D-MRI is recommended in patients with suspected stenosis detected using conventional MRI or plain radiographs.
C1 [Hasib, Maruf Mohammad; Yamada, Kentaro; Hoshino, Masatoshi; Tamai, Koji; Takahashi, Shinji; Suzuki, Akinobu; Toyoda, Hiromitsu; Terai, Hidetomi; Nakamura, Hiroaki] Osaka City Univ, Dept Orthopaed Surg, Osaka, Japan.
   [Yamada, Kentaro] Fuchu Hosp, Dept Orthopaed Surg, Osaka, Japan.
   [Yamada, Eiji] Osaka City Univ, Div Cent Radiol, Osaka, Japan.
RP Yamada, K (通讯作者)，Osaka City Univ, Grad Sch Med, Dept Orthopaed Surg, Abeno Ku, 1-4-3 Asahi Machi, Osaka 5458585, Japan.
EM yamachen@msic.med.osaka-cu.ac.jp
RI Takahashi, Shinji/ABC-5330-2020
OI Takahashi, Shinji/0000-0002-6906-5406; Yamada,
   Kentaro/0000-0001-9864-2017; Tamai, Koji/0000-0003-1467-2599
CR Ando M, 2013, EUR SPINE J, V22, P833, DOI 10.1007/s00586-012-2592-5
   Aota Y, 2007, SPINE, V32, P896, DOI 10.1097/01.brs.0000259809.75760.d5
   BURTON CV, 1981, CLIN ORTHOP RELAT R, P191
   Byun WM, 2012, SPINE, V37, P840, DOI 10.1097/BRS.0b013e3182374465
   Eguchi Y, 2017, SPINE SURG RELAT RES, V1, P61, DOI 10.22603/ssrr.1.2016-0015
   Heo DH, 2009, SPINE, V34, P2419, DOI 10.1097/BRS.0b013e3181b96187
   Jenis LG, 2000, SPINE, V25, P389, DOI 10.1097/00007632-200002010-00022
   Kaneko Y, 2012, EUR SPINE J, V21, P2594, DOI 10.1007/s00586-012-2408-7
   Kojima A, 2017, SPINE SURG RELAT RES, V1, P146, DOI 10.22603/ssrr.1.2017-0003
   KUNOGI J, 1991, SPINE, V16, P1312, DOI 10.1097/00007632-199111000-00012
   LEE CK, 1988, SPINE, V13, P313, DOI 10.1097/00007632-198803000-00015
   Lee S, 2010, AM J ROENTGENOL, V194, P1095, DOI 10.2214/AJR.09.2772
   Lee S, 2015, ACTA RADIOL, V56, P174, DOI 10.1177/0284185114524196
   NATHAN H, 1982, INT ORTHOP, V6, P197, DOI 10.1007/BF00267730
   Nemoto Osamu, 2014, Eur J Orthop Surg Traumatol, V24 Suppl 1, pS209, DOI 10.1007/s00590-013-1377-9
   Ploumis A, 2006, SPINE, V31, P2353, DOI 10.1097/01.brs.0000240206.00747.cb
   PORTER RW, 1984, SPINE, V9, P418, DOI 10.1097/00007632-198405000-00017
   Takeuchi M, 2015, SPINE J, V15, P895, DOI 10.1016/j.spinee.2015.02.011
   Wildermuth S, 1998, RADIOLOGY, V207, P391, DOI 10.1148/radiology.207.2.9577486
   WILTSE LL, 1984, SPINE, V9, P31, DOI 10.1097/00007632-198401000-00008
   Yamada H, 2015, J ORTHOP SCI, V20, P287, DOI 10.1007/s00776-014-0677-1
   Yamada K, 2015, EUR SPINE J, V24, P333, DOI 10.1007/s00586-014-3683-2
   Yamada K, 2017, SPINE J, V17, P1074, DOI 10.1016/j.spinee.2017.03.010
   Yamada K, 2013, SPINE, V38, pE723, DOI 10.1097/BRS.0b013e31828f4e12
   Yamada K, 2011, EUR SPINE J, V20, P947, DOI 10.1007/s00586-010-1597-1
NR 25
TC 1
Z9 1
U1 0
U2 0
PU KOREAN SOC SPINE SURGERY
PI SEOUL
PA DEPT ORTHOPAEDIC SURGERY, YONSEI UNIV, COLL MEDICINE, SEOUL, 120-752,
   SOUTH KOREA
SN 1976-1902
EI 1976-7846
J9 ASIAN SPINE J
JI Asian Spine J.
PD AUG
PY 2021
VL 15
IS 4
BP 472
EP 480
DI 10.31616/asj.2020.0133
PG 9
WC Orthopedics
WE Emerging Sources Citation Index (ESCI)
SC Orthopedics
GA UC2MB
UT WOS:000686365300008
PM 33059434
OA Green Published, gold
DA 2022-11-02
ER

PT J
AU Anandjiwala, J
   Seo, JY
   Ha, KY
   Oh, IS
   Shin, DC
AF Anandjiwala, Jigar
   Seo, Jun-Yeong
   Ha, Kee-Yong
   Oh, In-Soo
   Shin, Dong-Cheul
TI Adjacent segment degeneration after instrumented posterolateral lumbar
   fusion: a prospective cohort study with a minimum five-year follow-up
SO EUROPEAN SPINE JOURNAL
LA English
DT Article
DE Adjacent segment degeneration; Instrumented lumbar fusion; Risk factors
ID CANINE INTERVERTEBRAL-DISK; INTERBODY FUSION; SPINE FUSION; LUMBOSACRAL
   FUSION; SPONDYLOLISTHESIS; IMMOBILIZATION; BIOMECHANICS; DISEASE;
   ARTHRODESIS; INSTABILITY
AB Purpose To (1) clarify the role of various risk factors in the development of ASD, (2) compare instrumentation configuration with the development of ASD, (3) correlate the radiological incidence of ASD and its clinical outcome and (4) compare the clinical outcome between patients with radiological evidence of ASD and without ASD.
   Methods This study prospectively examined 74 consecutive patients who underwent instrumented lumbar/lumbosacral fusion for degenerative disease with a minimum follow-up of 5 years. Among the patients, 68 were enrolled in the study. All of the patients had undergone preoperative radiological assessment and postoperative radiological assessment at regular intervals. The onset and progression of ASD changes were evaluated. The patients were divided in two groups: patients with radiographic evidence of ASD (group 1) and patients without ASD changes (group 2). Comprehensive analysis of various risk factors between group 1 and group 2 patients was performed. The Visual Analog Scale (VAS) was used to evaluate the clinical outcome and the functional outcome was evaluated using the Oswestry Disability Index (ODI) before and after surgery along with radiological assessment.
   Results Radiographic ASD occurred in 20.6% (14/68) of patients. Preoperative disc degeneration at an adjacent segment was a significant risk factor for ASD. Other risk factors such as the age of a patient at the time of surgery, gender, preoperative diagnosis, length of fusion, instrumentation configuration, sagittal alignment and lumbar or lumbosacral fusion were not significant risk factors for the development of ASD. There was no correlation between ASD and its clinical outcome as determined at the final follow-up session. In addition, clinical outcome of patients with ASD and without ASD were not comparable.
   Conclusions Patients with preoperative disc degeneration at an adjacent segment were more at risk for the development of ASD. Other risk factors including instrumentation configuration were not significantly associated with ASD. There was no correlation between both the radiological development of ASD and its clinical outcome and the clinical outcome of patients with and without ASD.
C1 [Anandjiwala, Jigar; Ha, Kee-Yong; Oh, In-Soo; Shin, Dong-Cheul] Catholic Univ Korea, Coll Med, Seoul St Marys Hosp, Dept Orthoped Surg, Seoul 137040, South Korea.
   [Seo, Jun-Yeong] Jeju Natl Univ, Sch Med, Jeju Natl Univ Hosp, Dept Orthoped Surg, Cheju, South Korea.
RP Ha, KY (通讯作者)，Catholic Univ Korea, Coll Med, Seoul St Marys Hosp, Dept Orthoped Surg, 505 Banpo Dong, Seoul 137040, South Korea.
EM kyh@catholic.ac.kr
OI Seo, Jun-Yeong/0000-0001-8881-7952
CR AOTA Y, 1995, J SPINAL DISORD, V8, P464, DOI 10.1097/00024720-199512000-00006
   Axelsson P, 1997, SPINE, V22, P414, DOI 10.1097/00007632-199702150-00012
   BRODSKY AE, 1976, CLIN ORTHOP RELAT R, P130
   BRODSKY AE, 1989, SPINE, V14, P447, DOI 10.1097/00007632-198904000-00022
   Cheh G, 2007, SPINE, V32, P2253, DOI 10.1097/BRS.0b013e31814b2d8e
   Chen W J, 2001, Spine (Phila Pa 1976), V26, pE519, DOI 10.1097/00007632-200111150-00024
   Chow DHK, 1996, SPINE, V21, P549, DOI 10.1097/00007632-199603010-00004
   Chung KJ, 2007, INT ORTHOP, V31, P653, DOI 10.1007/s00264-006-0249-x
   COCHRAN T, 1983, SPINE, V8, P576, DOI 10.1097/00007632-198309000-00003
   COLE TC, 1987, J ORTHOP RES, V5, P337, DOI 10.1002/jor.1100050305
   COLE TC, 1985, J ORTHOP RES, V3, P277, DOI 10.1002/jor.1100030304
   Cunningham BW, 1997, SPINE, V22, P2655, DOI 10.1097/00007632-199711150-00014
   DEKUTOSKI MB, 1994, SPINE, V19, P1745, DOI 10.1097/00007632-199408000-00015
   Djurasovic Mladen O, 2008, Orthopedics, V31, P546
   Etebar S, 1999, J NEUROSURG, V90, P163, DOI 10.3171/spi.1999.90.2.0163
   FRYMOYER JW, 1979, SPINE, V4, P435, DOI 10.1097/00007632-197909000-00008
   Ghiselli G, 2004, J BONE JOINT SURG AM, V86A, P1497, DOI 10.2106/00004623-200407000-00020
   GOLDNER JL, 1981, SPINE, V6, P293, DOI 10.1097/00007632-198105000-00018
   Guigui P, 2000, REV CHIR ORTHOP, V86, P546
   Ha KY, 2008, SPINE, V33, P1192, DOI 10.1097/BRS.0b013e318170fd35
   HA KY, 1993, J SPINAL DISORD, V6, P99
   Ha KY, 2005, SPINE, V30, P562, DOI 10.1097/01.brs.0000154674.16708.af
   HIRABAYASHI K, 1981, Keio Journal of Medicine, V30, P133
   Hsu K, 1993, LUMBAR FUSION STABIL, P54
   Ishihara H, 2001, J SPINAL DISORD, V14, P91, DOI 10.1097/00002517-200104000-00001
   Kumar MN, 2001, EUR SPINE J, V10, P314, DOI 10.1007/s005860000239
   Kumar MN, 2001, EUR SPINE J, V10, P309, DOI 10.1007/s005860000207
   LEE CK, 1984, SPINE, V9, P574, DOI 10.1097/00007632-198409000-00007
   LEE CK, 1988, SPINE, V13, P375, DOI 10.1097/00007632-198803000-00029
   Miyakoshi N, 2000, SPINE, V25, P1837, DOI 10.1097/00007632-200007150-00016
   MOSKOWITZ A, 1980, J BONE JOINT SURG AM, V62, P364, DOI 10.2106/00004623-198062030-00006
   NAGATA H, 1993, SPINE, V18, P2471, DOI 10.1097/00007632-199312000-00017
   Nakai S, 1999, J SPINAL DISORD, V12, P293
   PANJABI MM, 1980, NEUROSURGERY, V7, P76, DOI 10.1227/00006123-198007000-00014
   Park P, 2004, SPINE, V29, P1938, DOI 10.1097/01.brs.0000137069.88904.03
   Pfirrmann CWA, 2001, SPINE, V26, P1873, DOI 10.1097/00007632-200109010-00011
   QUINNELL RC, 1981, SPINE, V6, P263, DOI 10.1097/00007632-198105000-00008
   Rahm MD, 1996, J SPINAL DISORD, V9, P392
   Throckmorton TW, 2003, SPINE, V28, P2546, DOI 10.1097/01.BRS.0000092340.24070.F3
   Wiltse LL, 1999, J SPINAL DISORD, V12, P27
NR 40
TC 72
Z9 97
U1 0
U2 12
PU SPRINGER
PI NEW YORK
PA 233 SPRING ST, NEW YORK, NY 10013 USA
SN 0940-6719
EI 1432-0932
J9 EUR SPINE J
JI Eur. Spine J.
PD NOV
PY 2011
VL 20
IS 11
BP 1951
EP 1960
DI 10.1007/s00586-011-1917-0
PG 10
WC Clinical Neurology; Orthopedics
WE Science Citation Index Expanded (SCI-EXPANDED)
SC Neurosciences & Neurology; Orthopedics
GA 838MF
UT WOS:000296295600020
PM 21786038
OA Green Published
DA 2022-11-02
ER

PT J
AU Delawi, D
   Dhert, WJA
   Rillardon, L
   Gay, E
   Prestamburgo, D
   Garcia-Fernandez, C
   Guerado, E
   Specchia, N
   Van Susante, JLC
   Verschoor, N
   van Ufford, HMEQ
   Oner, FC
AF Delawi, D.
   Dhert, W. J. A.
   Rillardon, L.
   Gay, E.
   Prestamburgo, D.
   Garcia-Fernandez, C.
   Guerado, E.
   Specchia, N.
   Van Susante, J. L. C.
   Verschoor, N.
   van Ufford, H. M. E. Quarles
   Oner, F. C.
TI A Prospective, Randomized, Controlled, Multicenter Study of Osteogenic
   Protein-1 in Instrumented Posterolateral Fusions Report on Safety and
   Feasibility
SO SPINE
LA English
DT Article
DE spinal fusion; bone morphogenetic proteins; BMP-7; OP-1; autograft
ID ILIAC CREST AUTOGRAFT; BONE-GRAFT; LUMBAR FUSION; OP-1; EFFICACY;
   RHBMP-7
AB Study Design. A prospective, randomized, controlled, multicenter clinical study.
   Objective. To evaluate the safety and feasibility of osteogenic protein (OP)-1 in 1-level lumbar spine instrumented posterolateral fusions.
   Summary of Background Data. Instrumented posterolateral fusion with the use of autograft is a commonly performed procedure for a variety of spinal disorders. However, harvesting of bone from the iliac crest is associated with complications. A promising alternative for autograft are bone morphogenetic proteins.
   Methods. As part of a larger prospective, randomized, multicenter study, 36 patients were included, who received a 1-level instrumented posterolateral fusion of the lumbar spine. All patients had a degenerative or isthmic spondylolisthesis with symptoms of neurologic compression. There were 2 treatment arms: OP-1 combined with locally available bone from laminectomy (OP-1 group) or iliac crest autograft (autograft group). The primary outcome was the fusion rate based on a computed tomography scan after 1-year follow-up. The clinical outcome was measured using the Oswestry Disability Index. Additionally, the safety of OP-1 was evaluated by comparing the number and severity of adverse events that occurred between both groups.
   Results. Using strict criteria, fusion rates of 63% were found in the OP-1 group and 67% in the control group (P = 0.95). There was a decrease in Oswestry scores at subsequent postoperative time points compared with preoperative values (P > 0.001). There were no significant differences in the mean Oswestry scores between the study group and control group at any time point (P = 0.56). No product-related adverse events occurred.
   Conclusion. The results demonstrate that OP-1 combined with locally obtained autograft is a safe and effective alternative for iliac crest autograft in instrumented single-level posterolateral fusions of the lumbar spine. The main advantage of OP-1 is that it avoids morbidity associated with the harvesting of autogenous bone grafts from the iliac crest.
C1 [Delawi, D.; Dhert, W. J. A.; Oner, F. C.] Univ Med Ctr Utrecht, Dept Orthopaed, NL-3508 GA Utrecht, Netherlands.
   [van Ufford, H. M. E. Quarles] Univ Med Ctr Utrecht, Dept Radiol, NL-3508 GA Utrecht, Netherlands.
   [Rillardon, L.] Hop Beaujon, Dept Orthopaed, Clichy, France.
   [Gay, E.] Hop La Tronche, Dept Neurosurg, Grenoble, France.
   [Prestamburgo, D.] Osped Circolo Varese, Dept Orthopaed & Traumatol, Varese, Italy.
   [Garcia-Fernandez, C.] Hosp Clin San Carlos, Dept Orthopaed Surg & Traumatol, Madrid, Spain.
   [Guerado, E.] Hosp Costa Sol, Dept Orthopaed Surg & Traumatol, Marbella, Spain.
   [Specchia, N.] Osped Ruiniti Ancona, Dept Orthopaed Surg & Traumatol, Ancona, Italy.
   [Van Susante, J. L. C.] Rijnstate, Dept Orthopaed, Arnhem, Netherlands.
   [Verschoor, N.] Jeroen Bosch Ziekenhuis, Dept Orthopaed, Den Bosch, Netherlands.
RP Oner, FC (通讯作者)，Univ Med Ctr Utrecht, Dept Orthopaed, POB 85500,G05-225, NL-3508 GA Utrecht, Netherlands.
EM f.c.oner@umcutrecht.nl
RI van Susante, Job/ABC-8091-2020; Oner, FC/L-7769-2013
OI Oner, FC/0000-0003-0858-8243; SPECCHIA, Nicola/0000-0001-8710-378X;
   Garcia-Fernandez, Carlos/0000-0002-9329-3820; Guerado,
   Enrique/0000-0002-8711-5307; Dhert, Wouter/0000-0001-9150-6143
FU Corporate/Industry and Institutional funds
FX Corporate/Industry and Institutional funds were received in support of
   this work. No benefits in any form have been or will be received from a
   commercial party related directly or indirectly to the subject of this
   manuscript.
CR Anderson DG, 2002, SPINE, V27, pS49, DOI 10.1097/00007632-200208151-00011
   Arrington ED, 1996, CLIN ORTHOP RELAT R, P300, DOI 10.1097/00003086-199608000-00037
   BRODSKY AE, 1991, SPINE, V16, pS261, DOI 10.1097/00007632-199106001-00017
   Burkus JK, 2002, SPINE, V27, P2396, DOI 10.1097/00007632-200211010-00015
   Christensen FB, 2001, SPINE, V26, P538, DOI 10.1097/00007632-200103010-00018
   Dirks PB, 2008, PHILOS T R SOC B, V363, P139, DOI 10.1098/rstb.2006.2017
   Fairbank J C, 1980, Physiotherapy, V66, P271
   FERNYHOUGH JC, 1992, SPINE, V17, P1474, DOI 10.1097/00007632-199212000-00006
   Fischgrund JS, 2004, SPINE, V29, P173, DOI 10.1097/01.BRS.0000111142.76601.1A
   Johnsson R, 2002, SPINE, V27, P2654, DOI 10.1097/00007632-200212010-00004
   Kanayama M, 2006, SPINE, V31, P1067, DOI 10.1097/01.brs.0000216444.01888.21
   Perri B, 2007, SPINE J, V7, P235, DOI 10.1016/j.spinee.2006.04.010
   Piccirillo SGM, 2006, NATURE, V444, P761, DOI 10.1038/nature05349
   Poynton AR, 2002, SPINE, V27, pS40, DOI 10.1097/00007632-200208151-00010
   Sengupta DK, 2006, SPINE, V31, P985, DOI 10.1097/01.brs.0000215048.51237.3c
   URIST MR, 1965, SCIENCE, V150, P893, DOI 10.1126/science.150.3698.893
   Vaccaro AR, 2008, SPINE, V33, P2850, DOI 10.1097/BRS.0b013e31818a314d
   Vaccaro AR, 2005, EUR SPINE J, V14, P623, DOI 10.1007/s00586-004-0845-7
   WOOD GW, 1995, SPINE, V20, P819, DOI 10.1097/00007632-199504000-00017
   Wozney JM, 2002, SPINE, V27, pS2, DOI 10.1097/00007632-200208151-00002
   Younger E M, 1989, J Orthop Trauma, V3, P192, DOI 10.1097/00005131-198909000-00002
   ZDEBLICK TA, 1993, SPINE, V18, P983, DOI 10.1097/00007632-199306150-00006
   2007, INITIAL SCI DISCUSSI
NR 23
TC 28
Z9 30
U1 0
U2 4
PU LIPPINCOTT WILLIAMS & WILKINS
PI PHILADELPHIA
PA TWO COMMERCE SQ, 2001 MARKET ST, PHILADELPHIA, PA 19103 USA
SN 0362-2436
EI 1528-1159
J9 SPINE
JI SPINE
PD MAY 20
PY 2010
VL 35
IS 12
BP 1185
EP 1191
DI 10.1097/BRS.0b013e3181d3cf28
PG 7
WC Clinical Neurology; Orthopedics
WE Science Citation Index Expanded (SCI-EXPANDED)
SC Neurosciences & Neurology; Orthopedics
GA 601PJ
UT WOS:000278074400001
PM 20445470
DA 2022-11-02
ER

PT J
AU Minamide, A
   Yoshida, M
   Yamada, H
   Nakagawa, Y
   Kawai, M
   Maio, K
   Hashizume, H
   Iwasaki, H
   Tsutsui, S
AF Minamide, Akihito
   Yoshida, Munehito
   Yamada, Hiroshi
   Nakagawa, Yukihiro
   Kawai, Masaki
   Maio, Kazuhiro
   Hashizume, Hiroshi
   Iwasaki, Hiroshi
   Tsutsui, Shunji
TI Endoscope-assisted spinal decompression surgery for lumbar spinal
   stenosis
SO JOURNAL OF NEUROSURGERY-SPINE
LA English
DT Article
DE clinical outcomes; endoscopic surgery; lumbar spinal stenosis; minimally
   invasive surgery
ID PAIN EVALUATION QUESTIONNAIRE; ADJACENT SEGMENT; DEGENERATIVE
   SPONDYLOLISTHESIS; LONG-TERM; FUSION; COMPLICATIONS; LAMINECTOMY;
   VALIDATION; LAMINOTOMY; MANAGEMENT
AB Object. The authors undertook this study to document the clinical outcomes of microendoscopic laminotomy, a minimally invasive decompressive surgical technique using spinal endoscopy for lumbar decompression, in patients with lumbar spinal stenosis (LSS).
   Methods. A total of 366 patients were enrolled in the study and underwent microendoscopic laminotomy between 2007 and 2010. Indications for surgery were single- or double-level LSS, persistent neurological symptoms, and failure of conservative treatment. Microendoscopy provided wide visualization through oblique lenses and allowed bilateral decompression via a unilateral approach, through partial resection of the base of the spinous process, thereby preserving the supraspinous and interspinous ligaments and contralateral musculature. Clinical symptoms and signs of low-back pain were evaluated prior to and following surgical intervention by applying the Japanese Orthopaedic Association (JOA) scoring system, Roland-Morris Disability Questionnaire (RMDQ), Japanese Orthopaedic Association Back Pain Evaluation Questionnaire (JOABPEQ), and 36-Item Short Form Health Survey (SF-36). These items were evaluated preoperatively and 2 years postoperatively.
   Results. Effective circumferential decompression was achieved in all patients. The 2-year follow-up evaluation was completed for 310 patients (148 men and 162 women; mean age 68.7 years). The average recovery rate based on the JOA score was 61.3%. The overall results were excellent in 34.9% of the patients, good in 34.9%, fair in 21.7%, and poor in 8.5%. The mean RMDQ score significantly improved from 11.3 to 4.8 (p < 0.001). In all categories of both JOABPEQ and SF-36, scores at 2 years' follow-up were significantly higher than those obtained before surgery (p < 0.001). Twelve surgery-related complications were identified: dural tear (6 cases [1.9%]), wrong-level operation (1 [0.3%]), transient neuralgia (4 [1.3%]), and infection (1 [0.3%]). All patients recovered, and there were no serious postoperative complications.
   Conclusions. Microendoscopic laminotomy is a safe and very effective minimally invasive surgical technique for the treatment of degenerative LSS.
C1 [Minamide, Akihito; Yoshida, Munehito; Yamada, Hiroshi; Nakagawa, Yukihiro; Kawai, Masaki; Maio, Kazuhiro; Hashizume, Hiroshi; Iwasaki, Hiroshi; Tsutsui, Shunji] Wakayama Med Univ, Dept Orthopaed Surg, Wakayama 6418510, Japan.
RP Minamide, A (通讯作者)，Wakayama Med Univ, Dept Orthopaed Surg, 811-1 Kimiidera, Wakayama 6418510, Japan.
EM minamide@wakayama-med.ac.jp
RI Hashizume, Hiroshi/V-6888-2019
OI Hashizume, Hiroshi/0000-0002-9064-0284
CR ABUMI K, 1990, SPINE, V15, P1142, DOI 10.1097/00007632-199011010-00011
   Amundsen T, 2000, SPINE, V25, P1424, DOI 10.1097/00007632-200006010-00016
   Athiviraham A, 2007, CLIN ORTHOP RELAT R, P90, DOI 10.1097/BLO.0b013e31803799a9
   Atlas SJ, 2000, SPINE, V25, P556, DOI 10.1097/00007632-200003010-00005
   BRIDWELL KH, 1993, J SPINAL DISORD, V6, P461, DOI 10.1097/00002517-199306060-00001
   Fischgrund JS, 1997, SPINE, V22, P2807, DOI 10.1097/00007632-199712150-00003
   Fukuhara S, 1998, J CLIN EPIDEMIOL, V51, P1037, DOI 10.1016/S0895-4356(98)00095-X
   Fukui M, 2008, J ORTHOP SCI, V13, P173, DOI 10.1007/s00776-008-1213-y
   Ghiselli G, 2004, J BONE JOINT SURG AM, V86A, P1497, DOI 10.2106/00004623-200407000-00020
   GROB D, 1995, J BONE JOINT SURG AM, V77A, P1036, DOI 10.2106/00004623-199507000-00009
   HAHER TR, 1994, SPINE, V19, P2667, DOI 10.1097/00007632-199412000-00012
   HERKOWITZ HN, 1991, J BONE JOINT SURG AM, V73A, P802, DOI 10.2106/00004623-199173060-00002
   Iguchi T, 2000, SPINE, V25, P1754, DOI 10.1097/00007632-200007150-00003
   Ikuta K, 2005, J NEUROSURG-SPINE, V2, P624, DOI 10.3171/spi.2005.2.5.0624
   Izumida S, 1986, J JPN ORTHOP ASS, V60, P391
   JOHNSSON KE, 1989, SPINE, V14, P591, DOI 10.1097/00007632-198906000-00008
   Jolles BM, 2001, J BONE JOINT SURG BR, V83B, P949, DOI 10.1302/0301-620X.83B7.11722
   Jonsson B, 1997, SPINE, V22, P2932, DOI 10.1097/00007632-199712150-00016
   Kaito T, 2010, J NEUROSURG-SPINE, V12, P671, DOI 10.3171/2009.12.SPINE08823
   Katz JN, 1996, SPINE, V21, P92, DOI 10.1097/00007632-199601010-00022
   Kawaguchi Y, 2001, J SPINAL DISORD, V14, P404, DOI 10.1097/00002517-200110000-00006
   Khoo LT, 2002, NEUROSURGERY, V51, pS146, DOI 10.1227/01.NEU.0000031220.75770.29
   Kornblum MB, 2004, SPINE, V29, P726, DOI 10.1097/01.BRS.0000119398.22620.92
   Liao JC, 2011, SPINE, V36, P1600, DOI 10.1097/BRS.0b013e3181f99e11
   Matsumoto M, 2010, J ORTHOP SCI, V15, P92, DOI 10.1007/s00776-009-1428-6
   MCCULLOCH JA, 1991, ADULT SPINE PRINCIPL, P1821
   Nakamura M, 2003, SPINE, V28, P2414, DOI 10.1097/01.BRS.0000085425.90995.09
   Nowitzke AM, 2005, NEUROSURGERY, V56, P755, DOI 10.1227/01.NEU.0000156470.79032.7B
   Oertel MF, 2006, NEUROSURGERY, V59, P1264, DOI 10.1227/01.NEU.0000245616.32226.58
   Ohtori S, 2010, J ORTHOP SCI, V15, P86, DOI 10.1007/s00776-009-1426-8
   Palmer S, 2002, J NEUROSURG, V97, P213, DOI 10.3171/spi.2002.97.2.0213
   Pao JL, 2009, EUR SPINE J, V18, P672, DOI 10.1007/s00586-009-0903-2
   Park P, 2004, SPINE, V29, P1938, DOI 10.1097/01.brs.0000137069.88904.03
   Perez-Cruet MJ, 2002, NEUROSURGERY, V51, pS129, DOI 10.1227/01.NEU.0000031004.69814.2D
   PINTAR FA, 1992, SPINE, V17, P804, DOI 10.1097/00007632-199207000-00013
   POSTACCHINI F, 1992, J BONE JOINT SURG BR, V74, P862, DOI 10.1302/0301-620X.74B6.1447247
   Sairyo K, 2010, MINIM INVAS NEUROSUR, V53, P175, DOI 10.1055/s-0030-1262814
   Shibayama M, 2008, J BONE JOINT SURG BR, V90B, P1066, DOI 10.1302/0301-620X.90B8.20938
   Suzukamo Yoshimi, 2003, J Orthop Sci, V8, P543, DOI 10.1007/s00776-003-0679-x
   TURNER JA, 1992, SPINE, V17, P1, DOI 10.1097/00007632-199201000-00001
   Weinstein JN, 2007, NEW ENGL J MED, V356, P2257, DOI 10.1056/NEJMoa070302
   Yoshida M, 2005, STATE OF ART FOR MINIMALLY INVASIVE SPINE SURGERY, P15, DOI 10.1007/4-431-26666-6_3
NR 42
TC 54
Z9 58
U1 1
U2 5
PU AMER ASSOC NEUROLOGICAL SURGEONS
PI ROLLING MEADOWS
PA 5550 MEADOWBROOK DRIVE, ROLLING MEADOWS, IL 60008 USA
SN 1547-5654
EI 1547-5646
J9 J NEUROSURG-SPINE
JI J. Neurosurg.-Spine
PD DEC
PY 2013
VL 19
IS 6
BP 664
EP 671
DI 10.3171/2013.8.SPINE13125
PG 8
WC Clinical Neurology; Surgery
WE Science Citation Index Expanded (SCI-EXPANDED)
SC Neurosciences & Neurology; Surgery
GA 257EW
UT WOS:000327367400003
PM 24093466
DA 2022-11-02
ER

PT J
AU Kalichman, L
   Li, L
   Kim, DH
   Guermazi, A
   Berkin, V
   O'Donnell, CJ
   Hoffmann, U
   Cole, R
   Hunter, DJ
AF Kalichman, Leonid
   Li, Ling
   Kim, David H.
   Guermazi, Ali
   Berkin, Valery
   O'Donnell, Christopher J.
   Hoffmann, Udo
   Cole, Rob
   Hunter, David J.
TI Facet Joint Osteoarthritis and Low Back Pain in the Community-Based
   Population
SO SPINE
LA English
DT Article
ID COMPUTED-TOMOGRAPHY; LUMBAR SPINE; DEGENERATIVE SPONDYLOLISTHESIS;
   ZYGAPOPHYSIAL JOINT; CLINICAL-FEATURES; DISC DEGENERATION;
   GENERAL-PRACTICE; CORONARY-ARTERY; PREVALENCE; COMORBIDITY
AB Study Design. Cross-sectional study.
   Objective. To evaluate the association between lumbar spine facet joint osteoarthritis (FJ OA) identified by multidetector computed tomography (CT) and low back pain (LBP) in the community-based Framingham Heart Study.
   Summary of Background Data. The association between lumbar FJ OA and LBP remains unclear.
   Methods. This study was an ancillary project to the Framingham Heart Study. A sample of 3529 participants of the Framingham Heart Study aged 40 to 80 underwent multidetector CT imaging to assess aortic calcification. One hundred eighty-eight individuals were consecutively enrolled in this ancillary study to assess radiographic features associated with LBP. LBP in the preceding 12 months was evaluated using a self-report questionnaire. FJ OA was evaluated on CT scans using a 4-grade scale. The association between FJ OA and LBP was examined used multiple logistic regression models, while adjusting for gender, age, and BMI.
   Results. CT imaging revealed a high prevalence of FJ OA (59.6% of males and 66.7% of females). Prevalence of FJ OA increases with age. By decade, FJ OA was present in 24.0% of < 40-years-olds, 44.7% of 40- to 49-years-olds, 74.2% of 50- to 59-years-olds, 89.2% of 60- to 69-year-olds, and 69.2% of > 70-years-olds. By spinal level the prevalence of FJ OA was: 15.1% at L2-L3, 30.6% at L3-L4, 45.1% at L4-L5, and 38.2% at L5-S1. In this community-based population, individuals with FJ OA at any spinal level showed no association with LBP.
   Conclusion. There is a high prevalence of FJ OA in the community. Prevalence of FJ OA increases with age with the highest prevalence at the L4-L5 spinal level. At low spinal levels women have a higher prevalence of lumbar FJ OA than men. In the present study, we failed to find an association between FJ OA, identified by multidetector CT, at any spinal level and LBP in a community-based study population. Spine 2008;33:2560-2565
C1 [Li, Ling; Kim, David H.; Hunter, David J.] New England Baptist Hosp, Div Res, Boston, MA 02120 USA.
   [Guermazi, Ali] Boston Univ, Sch Med, Dept Radiol, Boston, MA 02215 USA.
   [O'Donnell, Christopher J.] NHLBI, Framingham, MA USA.
   [O'Donnell, Christopher J.] Framingham Heart Dis Epidemiol Study, Framingham, MA USA.
   [O'Donnell, Christopher J.] Harvard Univ, Sch Med, Div Cardiol, MA Gen Hosp, Boston, MA 02115 USA.
   [Hoffmann, Udo] Harvard Univ, Sch Med, Dept Radiol, MA Gen Hosp,Cardiac MR CT PET Program, Boston, MA 02115 USA.
RP Hunter, DJ (通讯作者)，New England Baptist Hosp, Div Res, 125 Parker Hill Ave, Boston, MA 02120 USA.
EM djhunter@caregroup.harvard.edu
RI Kalichman, Leonid/Q-7547-2019; Kalichman, Leonid/C-6266-2008; Hunter,
   David J/A-4622-2010
OI Kalichman, Leonid/0000-0003-2987-4396; Kalichman,
   Leonid/0000-0003-2987-4396; Hunter, David J/0000-0003-3197-752X
FU National Heart, Lung, and Blood Institute's Framingham Heart Study
   [N01-HC-25195]; Arthritis Foundation Postdoctoral; DIVISION OF
   EPIDEMIOLOGY AND CLINICAL APPLICATIONS [N01HC025195] Funding Source: NIH
   RePORTER
FX This work was supported by the National Heart, Lung, and Blood
   Institute's Framingham Heart Study contract (No. N01-HC-25195) for the
   recruitment, enrollment, and examination of the Offspring and Third
   Generation Cohort and the imaging by computed tomography scan. L. K. is
   supported by an Arthritis Foundation Postdoctoral Grant. Address
   correspondence and reprint requests to David J. Hunter, Chief, Division
   of Research, NewEngland Baptist Hospital, 125 Parker Hill Ave, Boston
   MA. 02120; E-mail: djhunter@caregroup.harvard.edu
CR Aihara T, 2000, J Orthop Sci, V5, P238, DOI 10.1007/s007760050158
   ALPEROVITCHNAJE.D, 2005, THESIS TEL AVIV U
   Badgley CE, 1941, J BONE JOINT SURG, V23, P481
   Bogduk N, 1997, CLIN J PAIN, V13, P285, DOI 10.1097/00002508-199712000-00003
   CARRERA GF, 1980, RADIOLOGY, V134, P145, DOI 10.1148/radiology.134.1.7350594
   Dovrat E, 2007, AM J IND MED, V50, P626, DOI 10.1002/ajim.20488
   Dreyer SJ, 1996, ARCH PHYS MED REHAB, V77, P290, DOI 10.1016/S0003-9993(96)90115-X
   DREYFUSS P, 1997, NONSURGICAL MANAGEME, P123
   DREYFUSS PH, 1995, SPINE, V20, P2040, DOI 10.1097/00007632-199509150-00019
   Eubanks JD, 2007, SPINE, V32, P2058, DOI 10.1097/BRS.0b013e318145a3a9
   FEINLEIB M, 1975, PREV MED, V4, P518, DOI 10.1016/0091-7435(75)90037-7
   Fujiwara A, 2000, SPINE, V25, P3036, DOI 10.1097/00007632-200012010-00011
   Fujiwara A, 1999, EUR SPINE J, V8, P396, DOI 10.1007/s005860050193
   Gabriel SE, 1999, J RHEUMATOL, V26, P2475
   Ghaffari M, 2006, OCCUP MED-OXFORD, V56, P455, DOI 10.1093/occmed/kql062
   Goldthwait JE, 1911, BOSTON MED SURG J, V164, P365, DOI 10.1056/NEJM191103161641101
   Gries NC, 2000, EUR SPINE J, V9, P23, DOI 10.1007/s005860050004
   GROBLER JL, 1993, SPINE, V18, P80
   Ha KY, 2005, SPINE, V30, P562, DOI 10.1097/01.brs.0000154674.16708.af
   Haara MM, 2003, ANN RHEUM DIS, V62, P151, DOI 10.1136/ard.62.2.151
   Haughton V., 1995, DIAGNOSIS BONE JOINT, P237
   HELBIG T, 1988, SPINE, V13, P61, DOI 10.1097/00007632-198801000-00015
   Hoffmann U, 2006, EUR J RADIOL, V57, P396, DOI 10.1016/j.ejrad.2005.12.027
   Iguchi T, 2002, J SPINAL DISORD TECH, V15, P93, DOI 10.1097/00024720-200204000-00001
   JACKSON RP, 1988, SPINE, V13, P966, DOI 10.1097/00007632-198809000-00002
   Kadam UT, 2004, ANN RHEUM DIS, V63, P408, DOI 10.1136/ard.2003.007526
   Kalichman L, 2006, JOINT BONE SPINE, V73, P406, DOI 10.1016/j.jbspin.2005.11.013
   KESSLER RC, 1995, AM J PSYCHIAT, V152, P1026
   KUORINKA I, 1987, APPL ERGON, V18, P233, DOI 10.1016/0003-6870(87)90010-X
   LEWIN THORD, 1964, ACTA ORTHOP SCAND SUPPL, V73, P1
   LEWINNEK GE, 1986, CLIN ORTHOP RELAT R, P216
   Manchikanti L, 1999, Pain Physician, V2, P59
   Manchikanti L, 2000, Curr Rev Pain, V4, P337
   Marks Ray, 2002, Med Sci Monit, V8, pCR305
   Maul I, 2003, OCCUP ENVIRON MED, V60, P497, DOI 10.1136/oem.60.7.497
   NACHEMSON AL, 1992, CLIN ORTHOP RELAT R, P8
   Nagaosa Y, 1998, SPINE, V23, P1447, DOI 10.1097/00007632-199807010-00004
   NEWMAN PH, 1963, J BONE JOINT SURG BR, V45, P39, DOI 10.1302/0301-620X.45B1.39
   NORTH RB, 1994, PAIN, V57, P77, DOI 10.1016/0304-3959(94)90110-4
   Parikh NI, 2007, CIRCULATION, V116, P1473, DOI 10.1161/CIRCULATIONAHA.107.705202
   PATHRIA M, 1987, RADIOLOGY, V164, P227, DOI 10.1148/radiology.164.1.3588910
   RASKIN SP, 1981, ORTHOPEDICS, V4, P186, DOI 10.3928/0147-7447-19810201-13
   RAYMOND J, 1984, RADIOLOGY, V151, P333, DOI 10.1148/radiology.151.2.6709900
   RESNICK R, 1995, DIAGNOSIS BONE JOINT, P1372
   REVEL ME, 1992, ARCH PHYS MED REHAB, V73, P824
   ROSNER IA, 1986, CLIN ORTHOP RELAT R, P77
   Rushton JL, 2002, J AM ACAD CHILD PSY, V41, P199, DOI 10.1097/00004583-200202000-00014
   SCHELLEVIS FG, 1993, J CLIN EPIDEMIOL, V46, P469, DOI 10.1016/0895-4356(93)90024-U
   SCHWARZER AC, 1994, SPINE, V19, P1132, DOI 10.1097/00007632-199405001-00006
   SCHWARZER AC, 1995, SPINE, V20, P907, DOI 10.1097/00007632-199504150-00005
   SCHWARZER AC, 1995, ANN RHEUM DIS, V54, P100, DOI 10.1136/ard.54.2.100
   Selby DK, 1981, CONT ORTHOP, V312, P1097
   Singh G, 2002, AM J MANAG CARE, V8, pS383
   Splansky GL, 2007, AM J EPIDEMIOL, V165, P1328, DOI 10.1093/aje/kwm021
   Srikanth VK, 2005, OSTEOARTHR CARTILAGE, V13, P769, DOI 10.1016/j.joca.2005.04.014
   TAYLOR JR, 1986, SPINE, V11, P739, DOI 10.1097/00007632-198609000-00014
   Tischer T, 2006, EUR SPINE J, V15, P308, DOI 10.1007/s00586-005-0958-7
   Vogt Molly T, 2003, Spine J, V3, P255, DOI 10.1016/S1529-9430(03)00024-X
   Vogt MT, 1998, SPINE, V23, P2640, DOI 10.1097/00007632-199812010-00020
   WANG WN, 1989, SUPERCOND SCI TECH, V2, P55, DOI 10.1088/0953-2048/2/1/012
   Weishaupt D, 1998, RADIOLOGY, V209, P661, DOI 10.1148/radiology.209.3.9844656
   Weishaupt D, 1999, SKELETAL RADIOL, V28, P215, DOI 10.1007/s002560050503
NR 62
TC 180
Z9 204
U1 0
U2 16
PU LIPPINCOTT WILLIAMS & WILKINS
PI PHILADELPHIA
PA 530 WALNUT ST, PHILADELPHIA, PA 19106-3621 USA
SN 0362-2436
J9 SPINE
JI SPINE
PD NOV 1
PY 2008
VL 33
IS 23
BP 2560
EP 2565
DI 10.1097/BRS.0b013e318184ef95
PG 6
WC Clinical Neurology; Orthopedics
WE Science Citation Index Expanded (SCI-EXPANDED)
SC Neurosciences & Neurology; Orthopedics
GA 369DA
UT WOS:000260673300012
PM 18923337
OA Green Accepted
DA 2022-11-02
ER

PT J
AU Driver, J
   Huang, KT
   Krag, M
   Bydon, M
   Nunley, P
   Lavoie, S
   Lu, Y
   Stone, M
   Chi, JH
AF Driver, Joseph
   Huang, Kevin T.
   Krag, Martin
   Bydon, Mohamad
   Nunley, Pierce
   Lavoie, Stephane
   Lu, Yi
   Stone, Marcus
   Chi, John H.
TI One Year Outcomes From a Prospective Multicenter Investigation Device
   Trial of a Novel Conformal Mesh Interbody Fusion Device
SO SPINE
LA English
DT Article
DE degenerative spondylolisthesis; lumbar interbody fusion; minimally
   invasive spine surgery; technical report; transforaminal lumbar
   interbody fusion
ID 2-YEAR COMPARATIVE OUTCOMES; DISKECTOMY; DISEASE; CAGE
AB Study Design. A prospective multicenter investigational device exempt trial is underway evaluating a novel conformable mesh interbody fusion device in subjects undergoing single-level fusion for degenerative disc disease. Patients meeting inclusion and exclusion criteria were offered enrollment. There is no comparative group in this study. Objective. Establish the short and long-term safety and effectiveness of a novel conformable mesh interbody fusion device in subjects undergoing single-level fusion for degenerative disc disease unresponsive to conservative care. Summary of Background Data. Transforaminal lumbar interbody fusion remains a critical procedure for patients with degenerative lumbar disc disease. Increasingly minimally invasive techniques have been proposed to minimize muscle dissection and tissue damage with the goal of minimizing pain and length of stay. Methods. One hundred two subjects were enrolled across 10 sites. Ninety nine subjects remained available for follow-up at 12-months. Physical evaluations/imaging were performed serially through 12-months. Validated assessment tools included 100 mm visual analogue scale (VAS) for pain, Oswestry Disability Index (ODI) for function, and computerized tomography scan for fusion. Independent committees were used to identify adverse events and for assessment of radiographic fusion. Results. Reductions in low back pain (LBP)/leg pain and improvements in functional status occur early and are maintained through 12-month follow-up. Mean VAS-LBP change from baseline to 6-weeks post-op (-46 mm) continued to improve through 12 months (-51 mm). Similar trends were observed for leg pain. Mean ODI change from baseline to 6 weeks post-op (-17) was almost doubled by 12 months (-32). Fusion rates at 12-months are high (98%). No device-related serious adverse events have occurred. Conclusion. 12-month outcomes demonstrated excellent patient compliance and positive outcomes for pain, function, fusion, and device safety. Clinical improvements were observed by 6-weeks post-op and appear durable up to 1 year later. A novel mesh interbody device may provide an alternative means of interbody fusion that reduces connective tissue disruption.
C1 [Driver, Joseph; Huang, Kevin T.; Lu, Yi; Chi, John H.] Harvard Med Sch, Brigham & Womens Hosp, Dept Neurosurg, 75 Francis St, Boston, MA 02115 USA.
   [Krag, Martin] Univ Vermont, Dept Orthoped Surg, Med Ctr, Burlington, VT USA.
   [Bydon, Mohamad] Mayo Clin Hosp, Dept Neurosurg, Rochester, MN USA.
   [Nunley, Pierce; Stone, Marcus] Spine Inst Louisiana, Shreveport, LA USA.
   [Lavoie, Stephane] Florida Orthoped Associates, Orange, FL USA.
RP Chi, JH (通讯作者)，Harvard Med Sch, Brigham & Womens Hosp, Dept Neurosurg, 75 Francis St, Boston, MA 02115 USA.
EM jchi@bwh.harvard.edu
RI Lu, Yi/AEV-5561-2022
CR Arts MP, 2011, NEUROSURGERY, V69, P135, DOI 10.1227/NEU.0b013e318214a98c
   Arts MP, 2009, JAMA-J AM MED ASSOC, V302, P149, DOI 10.1001/jama.2009.972
   Bevevino AJ, 2014, J CLIN NEUROSCI, V21, P1686, DOI 10.1016/j.jocn.2014.02.021
   Bourghli A, 2011, Eur Spine J, V20 Suppl 5, P663, DOI 10.1007/s00586-011-1934-z
   Cannestra AF, 2016, SPINE, V41, pS44, DOI 10.1097/BRS.0000000000001465
   Carreon LY, 2008, SPINE J, V8, P747, DOI 10.1016/j.spinee.2007.06.013
   Chapman JR, 2011, SPINE, V36, pS54, DOI 10.1097/BRS.0b013e31822ef74d
   Gonzalez-Blohm SA, 2014, J NEUROSURG-SPINE, V20, P387, DOI 10.3171/2013.12.SPINE13798
   Hardenbrook M, 2016, NEUROSURG FOCUS, V40, DOI 10.3171/2015.10.FOCUS15389
   Isaacs RE, 2016, SPINE, V41, pS133, DOI 10.1097/BRS.0000000000001472
   KAMBIN P, 1986, CLIN ORTHOP RELAT R, P37
   Landham PR, 2017, EUR SPINE J, V26, P2843, DOI 10.1007/s00586-017-5170-z
   ODOM GL, 1958, JAMA-J AM MED ASSOC, V166, P23, DOI 10.1001/jama.1958.02990010025006
   Pearson AM, 2013, SPINE, V38, P1799, DOI 10.1097/BRS.0b013e3182a314d0
   Phan K, 2015, EUR SPINE J, V24, P1017, DOI 10.1007/s00586-015-3903-4
   Qu JT, 2015, EUR SPINE J, V24, P1058, DOI 10.1007/s00586-015-3890-5
   Rasouli MR, 2014, COCHRANE DB SYST REV, DOI 10.1002/14651858.CD010328.pub2
   Ruan WF, 2016, INT J SURG, V31, P86, DOI 10.1016/j.ijsu.2016.05.061
   Sembrano JN, 2016, SPINE, V41, pS123, DOI 10.1097/BRS.0000000000001471
   Terman SW, 2014, J NEUROSURG-SPINE, V20, P644, DOI 10.3171/2014.2.SPINE13794
   Wang MY, 2018, NEUROSURGERY, V83, P827, DOI 10.1093/neuros/nyx400
   Wang MY, 2016, NEUROSURG FOCUS, V40, DOI 10.3171/2015.11.FOCUS15435
   Wang MY, 2012, J SPINAL DISORD TECH, V25, P324, DOI 10.1097/BSD.0b013e318220be32
   Zheng XJ, 2010, SPINE J, V10, P987, DOI 10.1016/j.spinee.2010.08.016
NR 24
TC 1
Z9 1
U1 1
U2 2
PU LIPPINCOTT WILLIAMS & WILKINS
PI PHILADELPHIA
PA TWO COMMERCE SQ, 2001 MARKET ST, PHILADELPHIA, PA 19103 USA
SN 0362-2436
EI 1528-1159
J9 SPINE
JI SPINE
PD JAN 15
PY 2021
VL 46
IS 2
BP E126
EP E132
DI 10.1097/BRS.0000000000003710
PG 7
WC Clinical Neurology; Orthopedics
WE Science Citation Index Expanded (SCI-EXPANDED)
SC Neurosciences & Neurology; Orthopedics
GA SV3MQ
UT WOS:000663727000018
PM 32991515
DA 2022-11-02
ER

PT J
AU Eloqayli, H
   Khader, Y
   Abdallah, O
AF Eloqayli, Haytham
   Khader, Yousef
   Abdallah, Ossama
TI A pilot study to propose a treatment-based classification for
   subgrouping patients with surgically treated degenerative lumbar spine
   with focus on comparing decompression versus decompression with fusion
SO INTERDISCIPLINARY NEUROSURGERY-ADVANCED TECHNIQUES AND CASE MANAGEMENT
LA English
DT Article
DE Spine; Fusion; Lumbar; Laminectomy; Disc; Pain
ID LOW-BACK-PAIN; NONSURGICAL MANAGEMENT; PLUS FUSION; STENOSIS;
   SPONDYLOLISTHESIS; OUTCOMES; LAMINECTOMY; LAMINOTOMY
AB Objective and background: Degenerative lumbar spine and chronic back pain is a heterogeneous disorder with controversies over the correlation of degenerative image findings to pain generation. This resulted in variable treatment response and the risk of overdoing unnecessary surgery and instrumentation. The current pilot study is an initial work suggesting a new sub-classification for a heterogeneous disorder of degenerative spine diseases and chronic back pain into 6 homogeneous sub-classes. Addressing all subclasses need at least 3 articles so we presented a pilot data for two of these six subclasses and presented the comparison just as a method for future comparison once we have data for all 6 subclasses from our or other centers research.
   Methods: A retrospective cohort study reporting health related quality of life outcome (HRQoL), demographics, surgery indications, surgical type, procedural data. The rationale of reporting functional patient outcome is to stress that the ultimate goal is not only the surgical procedure success but the return of the patients to daily and working life. Example outcome comparison is included to guide future treatment effectiveness comparison once TBC groups 1-6 are available.
   Results: A total of 32 patients underwent decompression alone and 30 patient's decompressions plus instrumental fusion. The mean scores for all SF-12 domains and the summary measures of pain, social, physical and mental components are reported.
   Conclusion: In the current study we report HRQoL for two degenerative spine presentations; lumbar spinal stenosis with and without significant back pain with two treatments; decompression with and without fusion. Owning to the complexity of degenerative spine, the current paper proposes reporting treatment effectiveness and outcome for 6 TBC groups surgically treated patient's subgroups with the aim of building a database from reported outcome studies that can use the TBC subgrouping model for guiding therapeutic selection for each individual patient.
C1 [Eloqayli, Haytham] Jordan Univ Sci & Technol, Fac Med, Dept Neurosurg, Irbid 22110, Jordan.
   [Khader, Yousef] Jordan Univ Sci & Technol, Fac Med, Dept Publ Hlth & Community Med, Irbid 22110, Jordan.
   [Eloqayli, Haytham; Abdallah, Ossama] Dubai Healthcare City, Emirate Specialty Hosp, POB 66566, Dubai, U Arab Emirates.
RP Eloqayli, H (通讯作者)，Jordan Univ Sci & Technol, Fac Med, Dept Neurosurg, Irbid 22110, Jordan.
EM hmeloqayli@just.edu.jo; yskhader@just.edu.jo;
   ossama.abdallah@emirateshospital.ae
RI Khader, Yousef/AAE-9620-2019
OI Khader, Yousef/0000-0002-7830-6857; eloqayli,
   haytham/0000-0003-0021-0887
CR Al-Gamal E, 2017, INT J NURS KNOWL, V28, P94, DOI 10.1111/2047-3095.12106
   Atlas SJ, 2000, SPINE, V25, P556, DOI 10.1097/00007632-200003010-00005
   Atlas SJ, 2005, SPINE, V30, P936, DOI 10.1097/01.brs.0000158953.57966.c0
   Bogduk N, 2012, RADIOL CLIN N AM, V50, P613, DOI 10.1016/j.rcl.2012.04.012
   Chang HS, 2014, SPINE, V39, P400, DOI 10.1097/BRS.0000000000000161
   Covaro A, 2016, EFORT OPEN REV, V1, P267, DOI 10.1302/2058-5241.1.000030
   DELITTO A, 1995, PHYS THER, V75, P470, DOI 10.1093/ptj/75.6.470
   Delitto A, 2012, J ORTHOP SPORT PHYS, V42, pA1, DOI 10.2519/jospt.2012.42.4.A1
   Dugan SA, 2009, J PHYS ACT HEALTH, V6, P33, DOI 10.1123/jpah.6.1.33
   Eloqayli H, 2018, BRIT J NEUROSURG, V32, P172, DOI 10.1080/02688697.2018.1436691
   Eloqayli H, 2018, MED HYPOTHESES, V111, P55, DOI 10.1016/j.mehy.2017.12.026
   Flynn T, 2002, SPINE, V27, P2835, DOI 10.1097/00007632-200212150-00021
   Forsth P, 2016, NEW ENGL J MED, V374, P1413, DOI 10.1056/NEJMoa1513721
   Fritz JM, 2007, J ORTHOP SPORT PHYS, V37, P290, DOI 10.2519/jospt.2007.2498
   Fritzell P, 2004, SPINE, V29, P421, DOI 10.1097/01.BRS.0000102681.61791.12
   Ghogawala Z, 2016, NEW ENGL J MED, V374, P1424, DOI 10.1056/NEJMoa1508788
   Hebert JJ, 2011, SPORTS HEALTH, V3, P534, DOI 10.1177/1941738111415044
   Henschke N, 2007, BMC FAM PRACT, V8, DOI 10.1186/1471-2296-8-40
   Larson Celia O, 2008, Prev Chronic Dis, V5, pA44
   Lee Casey K, 2004, Spine J, V4, p173S, DOI 10.1016/j.spinee.2004.07.002
   Machado Gustavo C, 2016, Cochrane Database Syst Rev, V11, pCD012421
   Malmivaara A, 2007, SPINE, V32, P1, DOI 10.1097/01.brs.0000251014.81875.6d
   Munting E, 2015, EUR SPINE J, V24, P358, DOI 10.1007/s00586-014-3349-0
   Rampersaud YR, 2014, CAN J SURG, V57, pE126, DOI 10.1503/cjs.032213
   Rauch A, 2008, EUR J PHYS REHAB MED, V44, P329
   Savage R A, 1997, Eur Spine J, V6, P106
   Sigmundsson FG, 2015, SPINE J, V15, P638, DOI 10.1016/j.spinee.2014.11.020
   Ulrich NH, 2017, SPINE, V42, pE1077, DOI 10.1097/BRS.0000000000002068
   Watters WC, 2008, SPINE J, V8, P305, DOI 10.1016/j.spinee.2007.10.033
   Weinstein JN, 2008, NEW ENGL J MED, V358, P794, DOI 10.1056/NEJMoa0707136
   Willems P, 2013, ACTA ORTHOP, V84, P1, DOI 10.3109/17453674.2012.753565
   Zaina F, 2016, COCHRANE DB SYST REV, DOI 10.1002/14651858.CD010264.pub2
   ZIGMOND AS, 1983, ACTA PSYCHIAT SCAND, V67, P361, DOI 10.1111/j.1600-0447.1983.tb09716.x
NR 33
TC 1
Z9 1
U1 0
U2 1
PU ELSEVIER
PI AMSTERDAM
PA RADARWEG 29, 1043 NX AMSTERDAM, NETHERLANDS
EI 2214-7519
J9 INTERDISCIP NEUROSUR
JI Interdiscip. Neurosurg.
PD DEC
PY 2018
VL 14
BP 164
EP 168
DI 10.1016/j.inat.2018.08.010
PG 5
WC Clinical Neurology
WE Emerging Sources Citation Index (ESCI)
SC Neurosciences & Neurology
GA GZ7OE
UT WOS:000449670000041
OA gold
DA 2022-11-02
ER

PT J
AU Kim, CH
   Chung, CK
   Kim, MJ
   Choi, Y
   Kim, MJ
   Hahn, S
   Shin, S
   Jong, JM
   Lee, JH
AF Kim, Chi Heon
   Chung, Chun Kee
   Kim, Myo Jeong
   Choi, Yunhee
   Kim, Min-Jung
   Hahn, Seokyung
   Shin, Sukyoun
   Jong, Jong-myung
   Lee, Jun Ho
TI Increased Volume of Lumbar Surgeries for Herniated Intervertebral Disc
   Disease and Cost-Effectiveness Analysis A Nationwide Cohort Study
SO SPINE
LA English
DT Article
DE cost-benefit analysis; discectomy; endoscope; hospital; intervertebral
   disc; lumbar vertebra; reoperation; spine; surgery
ID RESEARCH TRIAL SPORT; NONOPERATIVE TREATMENT; EFFECTIVENESS RATIO;
   REOPERATION RATE; HEALTH INSURANCE; UTILITY ANALYSIS; SPINAL STENOSIS;
   FUSION SURGERY; SPONDYLOLISTHESIS; DECOMPRESSION
AB Study Design. Retrospective cohort study of a nationwide database.
   Objective. The primary objective was to summarize the use of surgical methods for lumbar herniated intervertebral disc disease (HIVD) at two different time periods under the national health insurance system. The secondary objective was to perform a cost-effectiveness analysis by utilizing incremental cost-effectiveness ratio (ICER).
   Summary of Background Data. The selection of surgical method for HIVD may or may not be consistent with cost effectiveness under national health insurance system, but this issue has rarely been analyzed.
   Methods. The data of all patients who underwent surgeries for HIVD in 2003 (n = 17,997) and 2008 (n = 38,264) were retrieved. The surgical methods included open discectomy (OD), fusion surgery, laminectomy, and percutaneous endoscopic lumbar discectomy (PELD). The hospitals were classified as tertiary-referral hospitals (>= 300 beds), medium-sized hospitals (30-300 beds), or clinics (<30 beds). ICER showed the difference in the mean total cost per 1% decrease in the reoperation probability among surgical methods. The total cost included the costs of the index surgery and the reoperation.
   Results. In 2008, the number of surgeries increased by 2.13-fold. The number of hospitals increased by 34.75% (731 in 2003 and 985 in 2008). The proportion of medium-sized hospitals increased from 62.79% to 70.86%, but the proportion of surgeries performed at those hospitals increased from 61.31% to 85.08%. The probability of reoperation was highest after laminectomy (10.77%), followed by OD (10.50%), PELD (9.20%), and fusion surgery (7.56%). The ICERs indicated that PELD was a cost-effective surgical method. The proportion of OD increased from 71.21% to 84.12%, but that of PELD decreased from 16.68% to 4.57%.
   Conclusion. The choice of surgical method might not always be consistent with cost-effectiveness strategies, and a high proportion of medium-sized hospitals may be responsible for this change.
C1 [Kim, Chi Heon; Chung, Chun Kee; Jong, Jong-myung] Seoul Natl Univ Hosp, Dept Neurosurg, Seoul, South Korea.
   [Kim, Chi Heon; Chung, Chun Kee; Jong, Jong-myung] Seoul Natl Univ, Coll Med, Dept Neurosurg, 101 Daehak Ro, Seoul 110744, South Korea.
   [Kim, Chi Heon; Chung, Chun Kee; Jong, Jong-myung] Seoul Natl Univ, Med Res Ctr, Neurosci Res Inst, Seoul, South Korea.
   [Kim, Chi Heon; Chung, Chun Kee; Jong, Jong-myung] Seoul Natl Univ Hosp, Clin Res Inst, Seoul, South Korea.
   [Chung, Chun Kee] Seoul Natl Univ Hosp, Dept Brain & Cognit Sci, Seoul, South Korea.
   [Kim, Myo Jeong] Hlth Insurance Review & Assessment Res Inst, Hlth Insurance Review & Assessment Serv, Wonju, South Korea.
   [Choi, Yunhee; Kim, Min-Jung] Seoul Natl Univ Hosp, Med Res Collaborating Ctr, Div Med Stat, Seoul, South Korea.
   [Hahn, Seokyung] Seoul Natl Univ, Coll Med, Dept Prevent Med, Seoul, South Korea.
   [Shin, Sukyoun] Samsung Life Insurance, Dept Customer Supporting Team, Seoul, South Korea.
   [Lee, Jun Ho] Kyung Hee Univ, Med Ctr, Sch Med, Dept Neurosurg, Seoul, South Korea.
RP Chung, CK (通讯作者)，Seoul Natl Univ, Coll Med, Dept Neurosurg, 101 Daehak Ro, Seoul 110744, South Korea.
EM chungc@snu.ac.kr
RI Lee, Jun-Ho/Y-1578-2019
OI Hahn, Seokyung/0000-0002-4684-4917; LEE, JUN HO/0000-0001-6246-8053
FU Korea Health Industry Development Institute (KHIDI) - Ministry of Health
   & Welfare, Republic of Korea [HC15C1320]; Seoul National University
   Hospital funds [0320160210 (2016-1062)]
FX The Korea Health Technology R&D Project supported this work through the
   Korea Health Industry Development Institute (KHIDI) funded by the
   Ministry of Health & Welfare, Republic of Korea (HC15C1320). Grant No.
   0320160210 (2016-1062) from the Seoul National University Hospital funds
   were received in support of this work.
CR Ahn YJ, 2016, BMJ OPEN, V6, DOI 10.1136/bmjopen-2016-012432
   Bang HJ, 2012, J STAT THEORY PRACT, V6, P428, DOI 10.1080/15598608.2012.695571
   Daffner SD, 2010, SPINE J, V10, P463, DOI 10.1016/j.spinee.2010.02.005
   Devin CJ, 2015, NEUROSURGERY, V77, pS116, DOI 10.1227/NEU.0000000000000949
   Deyo RA, 2006, CLIN ORTHOP RELAT R, P139, DOI 10.1097/01.blo.0000198726.62514.75
   Deyo RA, 2010, JAMA-J AM MED ASSOC, V303, P1259, DOI 10.1001/jama.2010.338
   Gandhoke GS, 2016, NEUROSURGERY, V78, P585, DOI 10.1227/NEU.0000000000001196
   Glassman SD, 2012, SPINE, V37, P769, DOI 10.1097/BRS.0b013e3181e03099
   Hansson E, 2007, EUR SPINE J, V16, P329, DOI 10.1007/s00586-006-0131-y
   Heitjan DF, 1999, MED DECIS MAKING, V19, P9, DOI 10.1177/0272989X9901900102
   Hirth RA, 2000, MED DECIS MAKING, V20, P332, DOI 10.1177/0272989X0002000310
   Horsirimanont S, 2015, INT J BIOMED RES, V6, P825
   Kim CH, 2015, SPINE, V40, pE1063, DOI 10.1097/BRS.0000000000001053
   Kim CH, 2015, SPINE J, V15, P866, DOI 10.1016/j.spinee.2015.01.029
   Kim CH, 2013, SPINE J, V13, P1230, DOI 10.1016/j.spinee.2013.06.069
   Kim CH, 2013, SPINE, V38, P581, DOI 10.1097/BRS.0b013e318274f9a7
   Kim KH, 2012, J KOREAN MED SCI, V27, P579, DOI 10.3346/jkms.2012.27.6.579
   Lee WY, 2014, INT J ENV RES PUB HE, V11, P7304, DOI 10.3390/ijerph110707304
   Malter AD, 1996, SPINE, V21, P1048, DOI 10.1097/00007632-199605010-00011
   Martin BI, 2007, SPINE, V32, P2119, DOI 10.1097/BRS.0b013e318145a56a
   Martin BI, 2007, SPINE, V32, P382, DOI 10.1097/01.brs.0000254104.55716.46
   Martin BI, 2014, SPINE J, V14, P1237, DOI 10.1016/j.spinee.2013.08.018
   Martin BI, 2012, SPINE J, V12, P89, DOI 10.1016/j.spinee.2011.11.010
   Martin-Fernandez J, 2014, BMC HEALTH SERV RES, V14, DOI 10.1186/1472-6963-14-287
   Owens DK, 1998, J GEN INTERN MED, V13, P716, DOI 10.1046/j.1525-1497.1998.00211.x
   Parker SL, 2014, J NEUROSURG-SPINE, V21, P143, DOI 10.3171/2014.3.SPINE1320
   Quan HD, 2005, MED CARE, V43, P1130, DOI 10.1097/01.mlr.0000182534.19832.83
   Rasouli MR, 2014, COCHRANE DB SYST REV, DOI 10.1002/14651858.CD010328.pub2
   Ruetten S, 2008, SPINE, V33, P931, DOI 10.1097/BRS.0b013e31816c8af7
   Tosteson ANA, 2008, SPINE, V33, P2108, DOI 10.1097/BRS.0b013e318182e390
   van den Hout WB, 2008, BMJ-BRIT MED J, V336, P1351, DOI 10.1136/bmj.39583.709074.BE
   Weinstein JN, 2006, JAMA-J AM MED ASSOC, V296, P2451, DOI 10.1001/jama.296.20.2451
   Weinstein JN, 2006, JAMA-J AM MED ASSOC, V296, P2441, DOI 10.1001/jama.296.20.2441
NR 33
TC 22
Z9 24
U1 0
U2 4
PU LIPPINCOTT WILLIAMS & WILKINS
PI PHILADELPHIA
PA TWO COMMERCE SQ, 2001 MARKET ST, PHILADELPHIA, PA 19103 USA
SN 0362-2436
EI 1528-1159
J9 SPINE
JI SPINE
PD APR 15
PY 2018
VL 43
IS 8
BP 585
EP 593
DI 10.1097/BRS.0000000000002473
PG 9
WC Clinical Neurology; Orthopedics
WE Science Citation Index Expanded (SCI-EXPANDED)
SC Neurosciences & Neurology; Orthopedics
GA GP0SK
UT WOS:000440520600020
PM 29095409
DA 2022-11-02
ER

PT J
AU Shah, K
   Gadiya, A
   Nene, A
AF Shah, Kunal
   Gadiya, Akshay
   Nene, Abhay
TI Autostabilization of neglected high-grade fractureudislocation in the
   cervical spine
SO JOURNAL OF CRANIOVERTEBRAL JUNCTION AND SPINE
LA English
DT Article
DE Autostabilization; cervical spine; neglected fractureudislocation
AB Neglected cervical spine trauma is rare with very few case series reported in literature. There are no clear guidelines for its treatment. If operative treatment is sought, the role of skull traction, type of approach (anterior only, posterior only, or combined), sequence of surgery, type of instrumentation, etc., have to be considered. Hence, the treatment is challenging. Autostabilization has been described in the natural history of degenerative lumbar spondylolisthesis. As a result, many patients are treated nonoperatively, obviating need of surgery. We report two cases of neglected/untreated fractureudislocation at subaxial cervical spine. They presented with exertional neck pain. Computed tomography scan showed bony fusion at involved level. The patient was treated nonsurgically with favorable outcome at long-term follow-up. Our cases depict autostabilization in a case of neglected traumatic cervical spine injury, which is never been reported. Such patients do well with nonsurgical treatment, thus obviating need for extensive deformity correction.
C1 [Shah, Kunal] Aarav Polyclin, We Are Spine Ctr, Bombay, Maharashtra, India.
   [Gadiya, Akshay; Nene, Abhay] Lilavati Hosp & Res Ctr, Bombay 400050, Maharashtra, India.
RP Gadiya, A (通讯作者)，Lilavati Hosp & Res Ctr, Bombay 400050, Maharashtra, India.
EM akshaygadia@gmail.com
CR Basu Saumyajit, 2011, J Orthop Surg (Hong Kong), V19, P331
   Beutler WJ, 2003, SPINE, V28, P1027, DOI 10.1097/00007632-200305150-00014
   Prabhat Vinay, 2017, J Clin Orthop Trauma, V8, P125, DOI 10.1016/j.jcot.2016.10.002
   Srivastava SK, 2016, J CRANIOVERTEBRAL JU, V7, P140, DOI 10.4103/0974-8237.188414
NR 4
TC 0
Z9 0
U1 0
U2 0
PU WOLTERS KLUWER MEDKNOW PUBLICATIONS
PI MUMBAI
PA WOLTERS KLUWER INDIA PVT LTD , A-202, 2ND FLR, QUBE, C T S  NO 1498A-2
   VILLAGE MAROL, ANDHERI EAST, MUMBAI, 400059, INDIA
SN 0974-8237
EI 0976-9285
J9 J CRANIOVERTEBRAL JU
JI J. Craniovertebral Junction Spine
PD OCT-DEC
PY 2018
VL 9
IS 4
BP 274
EP 276
DI 10.4103/jcvjs.JCVJS_92_18
PG 3
WC Otorhinolaryngology
WE Emerging Sources Citation Index (ESCI)
SC Otorhinolaryngology
GA HI4IU
UT WOS:000456415100014
PM 30783353
OA Green Published, gold
DA 2022-11-02
ER

PT J
AU Karabulut, EM
   Ibrikci, T
AF Karabulut, Esra Mahsereci
   Ibrikci, Turgay
TI Effective Automated Prediction of Vertebral Column Pathologies Based on
   Logistic Model Tree with SMOTE Preprocessing
SO JOURNAL OF MEDICAL SYSTEMS
LA English
DT Article
DE Vertebral column pathologies; Logistic model tree; SMOTE; Biomechanical
   measures
ID CLASSIFIERS; DIAGNOSIS; SPINE
AB This study develops a logistic model tree based automation system based on for accurate recognition of types of vertebral column pathologies. Six biomechanical measures are used for this purpose: pelvic incidence, pelvic tilt, lumbar lordosis angle, sacral slope, pelvic radius and grade of spondylolisthesis. A two-phase classification model is employed in which the first step is preprocessing the data by use of Synthetic Minority Over-sampling Technique (SMOTE), and the second one is feeding the classifier Logistic Model Tree (LMT) with the preprocessed data. We have achieved an accuracy of 89.73 %, and 0.964 Area Under Curve (AUC) in computer based automatic detection of the pathology. This was validated via a 10-fold-cross-validation experiment conducted on clinical records of 310 patients. The study also presents a comparative analysis of the vertebral column data with the use of several machine learning algorithms.
C1 [Karabulut, Esra Mahsereci] Gaziantep Univ, Vocat High Sch Higher Educ, TR-27310 Gaziantep, Turkey.
   [Ibrikci, Turgay] Cukurova Univ, Dept Elect Elect Engn, TR-01330 Adana, Turkey.
RP Ibrikci, T (通讯作者)，Cukurova Univ, Dept Elect Elect Engn, TR-01330 Adana, Turkey.
EM ibrikci@cu.edu.tr
RI IBRIKCI, Turgay/E-3804-2016; IBRIKCI, Turgay/R-4432-2019
OI IBRIKCI, Turgay/0000-0003-1321-2523; 
CR Abdrabou E., 2012, P INT INF ENG SYST I
   Alomari RS, 2011, INT J COMPUT ASS RAD, V6, P119, DOI 10.1007/s11548-010-0487-7
   Anitha H, 2012, J MED SYST, V36, P1943, DOI 10.1007/s10916-011-9654-9
   Berthonnaud E, 2005, J SPINAL DISORD TECH, V18, P40, DOI 10.1097/01.bsd.0000117542.88865.77
   BIGOS SJ, 1994, US AGENCY HLTH CARE
   Blake C, 1998, UCI REPOSITORY MACHI
   Chamarthy P, 2004, COMPUT MED IMAG GRAP, V28, P39, DOI 10.1016/j.compmedimag.2003.10.001
   Chawla N.V., 2003, ICMLWORKSHOP LEARN I
   Chawla NV, 2002, J ARTIF INTELL RES, V16, P321, DOI 10.1613/jair.953
   Neto ARD, 2011, LECT NOTES COMPUT SC, V6669, P588
   Friedman J, 2000, ANN STAT, V28, P337, DOI 10.1214/aos/1016218223
   Hall M., 2009, SIGKDD EXPLORATIONS, V11
   Herring JL, 2001, J BIOMED INFORM, V34, P74, DOI 10.1006/jbin.2001.1003
   Kostuik J. P., 2002, LOW BACK PAIN OSTEOP
   Landwehr N, 2005, MACH LEARN, V59, P161, DOI 10.1007/s10994-005-0466-3
   Langworthy James R., 1993, Journal of Medical Systems, V17, P253, DOI 10.1007/BF00996954
   Legaye J, 1998, Eur Spine J, V7, P99, DOI 10.1007/s005860050038
   Mattos CLC, 2013, NEURAL COMPUT APPL, V22, P49, DOI 10.1007/s00521-011-0747-7
   NINDS National Institute of Neurological Disorders and Stroke, LOW BACK PAIN FACT S
   Ozcift A, 2011, COMPUT BIOL MED, V41, P265, DOI 10.1016/j.compbiomed.2011.03.001
   Podgorelec Vili, 2002, J Med Syst, V26, P445, DOI 10.1023/A:1016409317640
   Pollettini JT, 2012, J MED SYST, V36, P3861, DOI 10.1007/s10916-012-9859-6
   Roussouly P., 2011, EUR SPINE J, V20, P609, DOI 10.1007/s00586-011-1928-x
   Sergides I G, 2011, Eur Spine J, V20 Suppl 5, P591, DOI 10.1007/s00586-011-1926-z
   Stone C.J., 1984, CLASSIFICATION REGRE
   Verdonck B, 1998, LECT NOTES COMPUT SC, V1496, P822
   Whitmarsh T, 2013, MED IMAGE ANAL, V17, P475, DOI 10.1016/j.media.2013.02.002
NR 27
TC 29
Z9 29
U1 0
U2 14
PU SPRINGER
PI NEW YORK
PA 233 SPRING ST, NEW YORK, NY 10013 USA
SN 0148-5598
EI 1573-689X
J9 J MED SYST
JI J. Med. Syst.
PD MAY
PY 2014
VL 38
IS 5
AR 50
DI 10.1007/s10916-014-0050-0
PG 9
WC Health Care Sciences & Services; Medical Informatics
WE Science Citation Index Expanded (SCI-EXPANDED)
SC Health Care Sciences & Services; Medical Informatics
GA AJ6HA
UT WOS:000337790600014
PM 24753003
DA 2022-11-02
ER

PT J
AU Friedly, J
   Standaert, C
   Chan, L
AF Friedly, Janna
   Standaert, Christopher
   Chan, Leighton
TI Epidemiology of Spine Care: The Back Pain Dilemma
SO PHYSICAL MEDICINE AND REHABILITATION CLINICS OF NORTH AMERICA
LA English
DT Article
DE Low back pain; Epidemiology; Low back pain treatments; Low back pain
   outcomes; Spine interventions
ID EPIDURAL STEROID INJECTIONS; LUMBAR RADICULAR PAIN; INTRADISCAL
   ELECTROTHERMAL THERAPY; EVIDENCE-INFORMED MANAGEMENT; AMBULATORY SURGERY
   CENTERS; UNITED-STATES; DOUBLE-BLIND; CONTROLLED-TRIAL; OLDER-ADULTS;
   DEGENERATIVE SPONDYLOLISTHESIS
AB In this article the epidemiology of back pain and the use of a variety of treatments for back pain in the United States are reviewed The dilemma faced by medical providers caring for patients with low back pain is examined in the context of epidemiologic data Back pain is becoming increasingly common and a growing number of treatment options are being used with increasing frequency in clinical practice However, limited evidence exists to demonstrate the effectiveness of these treatments In addition, health-related quality of life for persons with back pain is not improving despite the availability and use of an expanding array of treatments This dilemma poses a difficult challenge for medical providers treating individual patients who suffer from back pain
C1 [Friedly, Janna] Univ Washington, Dept Rehabil Med, Seattle, WA 98104 USA.
   [Standaert, Christopher] Univ Washington Sports & Spine Phys, Harborview Med Ctr, Seattle, WA 98104 USA.
   [Chan, Leighton] NIH, Dept Rehabil Med, Ctr Clin, Bethesda, MD 20892 USA.
RP Friedly, J (通讯作者)，Univ Washington, Dept Rehabil Med, 325 9th Ave, Seattle, WA 98104 USA.
FU Intramural NIH HHS [ZIA CL060073-03] Funding Source: Medline
CR Ahern D K, 1990, R I Med J, V73, P21
   Anderson G., 1997, ADULT SPINE PRINCIPL
   Andersson GBJ, 2006, SPINE, V31, P1402, DOI 10.1097/01.brs.0000219362.82997.97
   Appleby D, 2006, PAIN MED, V7, P308, DOI 10.1111/j.1526-4637.2006.00172.x
   Arden NK, 2005, RHEUMATOLOGY, V44, P1399, DOI 10.1093/rheumatology/kei028
   Atlas SJ, 2005, SPINE, V30, P927, DOI 10.1097/01.brs.0000158954.68522.2a
   BACON NMK, 1994, PSYCHOSOM MED, V56, P118, DOI 10.1097/00006842-199403000-00007
   Banaszkiewicz Paul A, 2003, Bull Hosp Jt Dis, V61, P127
   BEEKMAN CE, 1985, PHYS THER, V65, P1649, DOI 10.1093/ptj/65.11.1649
   Binder DS, 2009, CURR REV MUSCULOSKE, V2, P15, DOI 10.1007/s12178-008-9039-y
   Birkmeyer N J, 1999, Eff Clin Pract, V2, P218
   Bogduk N, 2008, SPINE J, V8, P56, DOI 10.1016/j.spinee.2007.10.010
   Botwin KP, 2002, AM J PHYS MED REHAB, V81, P898, DOI 10.1097/00002060-200212000-00003
   BRANTHAVER B, 1995, SPINE, V20, P1165, DOI 10.1097/00007632-199505150-00011
   Buchbinder R, 2009, MED J AUSTRALIA, V191, P476, DOI 10.5694/j.1326-5377.2009.tb02906.x
   BUSH K, 1991, SPINE, V16, P572, DOI 10.1097/00007632-199105000-00015
   Buttermann GR, 2004, J BONE JOINT SURG AM, V86A, P670, DOI 10.2106/00004623-200404000-00002
   Campello MA, 2006, SPINE, V31, P1850, DOI 10.1097/01.brs.0000227288.00378.d5
   Carette S, 1997, NEW ENGL J MED, V336, P1634, DOI 10.1056/NEJM199706053362303
   Carey TS, 2009, SPINE, V34, P718, DOI 10.1097/BRS.0b013e31819792b0
   Carrino JA, 2002, RADIOLOGY, V225, P723, DOI 10.1148/radiol.2253011401
   Cavanaugh JA, 2006, J BONE JOINT SURG AM, V88A, P63, DOI 10.2106/JBJS.E.01411
   Chou R, 2009, SPINE, V34, P1094, DOI 10.1097/BRS.0b013e3181a105fc
   Chukmaitov AS, 2008, HEALTH SERV RES, V43, P1485, DOI 10.1111/j.1475-6773.2007.00809.x
   Cleland JA, 2008, EUR SPINE J, V17, P70, DOI 10.1007/s00586-007-0511-y
   Cluff R, 2002, ANESTH ANALG, V95, P403, DOI 10.1097/00000539-200208000-00031
   Compton WM, 2006, DRUG ALCOHOL DEPEN, V81, P103, DOI 10.1016/j.drugalcdep.2005.05.009
   CUCKLER JM, 1985, J BONE JOINT SURG AM, V67A, P63, DOI 10.2106/00004623-198567010-00009
   Delport EG, 2004, ARCH PHYS MED REHAB, V85, P479, DOI 10.1016/S0003-9993(03)00472-6
   DePalma MJ, 2008, SPINE J, V8, P45, DOI 10.1016/j.spinee.2007.09.009
   Deyo RA, 2001, NEW ENGL J MED, V344, P363, DOI 10.1056/NEJM200102013440508
   DEYO RA, 1988, J RHEUMATOL, V15, P1557
   Deyo RA, 2006, CLIN ORTHOP RELAT R, P139, DOI 10.1097/01.blo.0000198726.62514.75
   Deyo RA, 2007, NEW ENGL J MED, V356, P2239, DOI 10.1056/NEJMp078052
   Deyo RA, 2006, SPINE, V31, P2724, DOI 10.1097/01.brs.0000244618.06877.cd
   Deyo RA, 2010, JAMA-J AM MED ASSOC, V303, P1259, DOI 10.1001/jama.2010.338
   Deyo RA, 2009, J AM BOARD FAM MED, V22, P62, DOI 10.3122/jabfm.2009.01.080102
   Dreyfuss PH., 2003, SPINE J, V3, P50
   Dworkin RH, 2008, J PAIN, V9, P105, DOI 10.1016/j.jpain.2007.09.005
   Freburger JK, 2009, ARCH INTERN MED, V169, P251, DOI 10.1001/archinternmed.2008.543
   Freeman BJC, 2005, SPINE, V30, P2369, DOI 10.1097/01.brs.0000186587.43373.f2
   Friedly J, 2008, J BONE JOINT SURG AM, V90A, P1730, DOI 10.2106/JBJS.G.00858
   Friedly J, 2008, ARCH PHYS MED REHAB, V89, P1011, DOI 10.1016/j.apmr.2007.10.037
   Friedly J, 2007, SPINE, V32, P1754, DOI 10.1097/BRS.0b013e3180b9f96e
   Fritz JM, 2008, SPINE, V33, P1800, DOI 10.1097/BRS.0b013e31817bd853
   Fukusaki M, 1998, CLIN J PAIN, V14, P148, DOI 10.1097/00002508-199806000-00010
   GELLHORN A, J SPINE IN PRESS
   Kalichman L, 2007, SEMIN ARTHRITIS RHEU, V37, P69, DOI 10.1016/j.semarthrit.2007.01.007
   Kallmes DF, 2009, NEW ENGL J MED, V361, P569, DOI 10.1056/NEJMoa0900563
   Katz S, 2008, BURDEN MUSCULOSKELET
   LIEVRE J A, 1957, Bull Mem Soc Med Hop Paris, V73, P1110
   Luo XM, 2004, SPINE, V29, P79, DOI 10.1097/01.BRS.0000105527.13866.0F
   Mahowald ML, 2005, ARTHRITIS RHEUM-US, V52, P312, DOI 10.1002/art.20784
   Manchikanti L, 2009, PAIN PHYSICIAN, V12, P699
   Manchikanti Laxmaiah, 2007, Pain Physician, V10, P627
   Martell BA, 2007, ANN INTERN MED, V146, P116, DOI 10.7326/0003-4819-146-2-200701160-00006
   Martin BI, 2008, JAMA-J AM MED ASSOC, V299, P656, DOI 10.1001/jama.299.6.656
   Martin CR, 2007, SPINE, V32, P1791, DOI 10.1097/BRS.0b013e3180bc219e
   *MEDPAC, 2004, MEDPAC REP C MED PAY, P185
   Menachemi N, 2008, JT COMM J QUAL PATIE, V34, P546, DOI 10.1016/S1553-7250(08)34069-0
   Mirza SK, 2007, SPINE, V32, P816, DOI 10.1097/01.brs.0000259225.37454.38
   Mitchell JM, 2007, MED CARE RES REV, V64, P395, DOI 10.1177/1077558707301953
   Mitchell JM, 2007, HEALTH AFFAIR, V26, pW415, DOI 10.1377/hlthaff.26.3.w415
   Nath S, 2008, SPINE, V33, P1291, DOI 10.1097/BRS.0b013e31817329f0
   Nelemans PJ, 2001, SPINE, V26, P501, DOI 10.1097/00007632-200103010-00014
   NEWMAN RI, 1978, PAIN, V4, P283, DOI 10.1016/0304-3959(77)90140-3
   Nickel R, 2001, SPINE, V26, P2271, DOI 10.1097/00007632-200110150-00020
   Pai S, 2004, ORTHOP CLIN N AM, V35, P1, DOI 10.1016/S0030-5898(03)00101-9
   Palmer KT, 2005, OCCUP MED-OXFORD, V55, P612, DOI 10.1093/occmed/kqi142
   Paulozzi LJ, 2006, PHARMACOEPIDEM DR S, V15, P618, DOI 10.1002/pds.1276
   Paulozzi LJ, 2006, AM J PREV MED, V31, P506, DOI 10.1016/j.amepre.2006.08.017
   Pauza Kevin J, 2004, Spine J, V4, P27, DOI 10.1016/j.spinee.2003.07.001
   Pincus Tamar, 2002, Spine (Phila Pa 1976), V27, pE109, DOI 10.1097/00007632-200203010-00017
   Price C, 2005, HEALTH TECHNOL ASSES, V9, P1
   Rhee Y, 2007, CLIN THER, V29, P2603, DOI 10.1016/j.clinthera.2007.12.006
   Riew KD, 2006, J BONE JOINT SURG AM, V88A, P1722, DOI 10.2106/JBJS.E.00278
   Riew KD, 2000, J BONE JOINT SURG AM, V82A, P1589, DOI 10.2106/00004623-200011000-00012
   Ritzwoller DP, 2006, BMC MUSCULOSKEL DIS, V7, DOI 10.1186/1471-2474-7-72
   Rivest C, 1998, ARTHRIT CARE RES, V11, P291, DOI 10.1002/art.1790110410
   Roine E, 2009, INT J TECHNOL ASSESS, V25, P427, DOI 10.1017/S0266462309990353
   Rydevik BL, 1997, SPINE, V22, P2313, DOI 10.1097/00007632-199710010-00024
   Saal JS, 2000, SPINE, V25, P382, DOI 10.1097/00007632-200002010-00021
   Schaufele Michael K, 2006, Pain Physician, V9, P361
   Shiri R, 2010, AM J EPIDEMIOL, V171, P135, DOI 10.1093/aje/kwp356
   Slipman Curtis W, 2003, Spine J, V3, P310, DOI 10.1016/S1529-9430(03)00025-1
   Staal JB, 2009, SPINE, V34, P49, DOI 10.1097/BRS.0b013e3181909558
   Strope SA, 2008, J UROLOGY, V180, P1070, DOI 10.1016/j.juro.2008.05.051
   Strope SA, 2009, BMC HEALTH SERV RES, V9, DOI 10.1186/1472-6963-9-121
   Vad VB, 2002, SPINE, V27, P11, DOI 10.1097/00007632-200201010-00005
   Valat JP, 2003, ANN RHEUM DIS, V62, P639, DOI 10.1136/ard.62.7.639
   van Tulder M, 2007, SPINE, V32, P1785, DOI 10.1097/BRS.0b013e3180b9ef49
   Vogt MT, 2006, ARTHRIT RHEUM-ARTHR, V55, P513, DOI 10.1002/art.21997
   Wallace AS, 2009, SPINE J, V9, P721, DOI 10.1016/j.spinee.2009.04.022
   Wang MC, 2007, SPINE, V32, P342, DOI 10.1097/01.brs.0000254120.25411.ae
   Watters WC, 2009, SPINE J, V9, P609, DOI 10.1016/j.spinee.2009.03.016
   Weiner DK, 2006, PAIN MED, V7, P143, DOI 10.1111/j.1526-4637.2006.00112.x
   Weiner SS, 2010, BEST PRACT RES CL RH, V24, P267, DOI 10.1016/j.berh.2009.12.001
   Weinstein JN, 2007, NEW ENGL J MED, V356, P2257, DOI 10.1056/NEJMoa070302
   Weinstein JN, 2006, JAMA-J AM MED ASSOC, V296, P2451, DOI 10.1001/jama.296.20.2451
   Weinstein JN, 2009, J BONE JOINT SURG AM, V91A, P1295, DOI 10.2106/JBJS.H.00913
   Weinstein JN, 2004, HLTH AFF MILLWOOD S
   Weinstein Stuart M, 2003, Spine J, V3, p37S
   Wilde VE, 2007, PHYS THER, V87, P1348, DOI 10.2522/ptj.20060329
   Wilson-MacDonald J, 2005, J BONE JOINT SURG BR, V87B, P352, DOI 10.1302/0301-620X.87B3.15338
   Zerzan JT, 2006, MED CARE, V44, P1005, DOI 10.1097/01.mlr.0000228025.04535.25
   2007, FED REGIST, V72, P42469
NR 106
TC 82
Z9 87
U1 0
U2 10
PU W B SAUNDERS CO-ELSEVIER INC
PI PHILADELPHIA
PA 1600 JOHN F KENNEDY BOULEVARD, STE 1800, PHILADELPHIA, PA 19103-2899 USA
SN 1047-9651
EI 1558-1381
J9 PHYS MED REH CLIN N
JI Phys. Med. Rehabil. Clin. N. Am.
PD NOV
PY 2010
VL 21
IS 4
BP 659
EP +
DI 10.1016/j.pmr.2010.08.002
PG 20
WC Rehabilitation
WE Science Citation Index Expanded (SCI-EXPANDED)
SC Rehabilitation
GA 687PJ
UT WOS:000284790100003
PM 20977955
OA Green Accepted
DA 2022-11-02
ER

PT J
AU Sebaaly, A
   El Rachkidi, R
   Grobost, P
   Burnier, M
   Labelle, H
   Roussouly, P
AF Sebaaly, Amer
   El Rachkidi, Rami
   Grobost, Pierre
   Burnier, Marion
   Labelle, Hubert
   Roussouly, Pierre
TI L5 incidence: an important parameter for spinopelvic balance evaluation
   in high-grade spondylolisthesis
SO SPINE JOURNAL
LA English
DT Article
DE High-grade spondylolisthesis; L5 incidence; Lumbosacral kyphosis; Pelvic
   parameters; Sacral doming; Sagittal balance
ID SPINO-PELVIC ALIGNMENT; SAGITTAL ALIGNMENT; VARIABILITY; RELIABILITY;
   CHILDREN
AB BACKGROUND: In high-grade spondylolisthesis (HGSPL), the pelvic incidence (PI) is not a reliable measurement because of doming of the sacrum. Measurement of L5 incidence (L5I) was described as a tool to measure pelvic morphology in HGSPL and for surgical follow-up.
   OBJECTIVE: We aimed to evaluate L5I in HGSPL and its relationship to other spinopelvic parameters.
   STUDY DESIGN: A retrospective study of a cohort of 184 patients with HGSPL was carried out.
   METHODS: Whole spine radiographs were analyzed for PI, pelvic tilt (PT), sacral slope, lumbar lordosis (LL), L5I, L5 tilt (L5T), L5 slope, lumbosacral kyphosis. and slip percentage. Statistical analysis and correlation were made (Pearson correlation test; p<.05). In accordance to Cohen, statically significant correlation were considered strong if R>0.5, moderate if 0.3<R<0.5, and small if R<0.3.
   RESULTS: A total of 184 cases were analyzed, with a female-to-male ratio of 2.35 and a mean age of 20.1 years. Sacral doming was present in 73% of the cases. Mean L5I incidence was 65.2 degrees and strongly correlated to other sagittal parameters. especially PT (R=0.7). LL (R=0.7), L5T (R=177). and L5 slope (R=183). There was less but still strong correlation to Dubousset lumbosacral kyphosis (Dub-LSK) angle (R=-0.63) and percentage of slippage (R=0.56). L5 tilt showed nearly perfect correlation to PT (R=195). Forty-four percent of the cases were balanced HGSPL, whereas 56% of the cases were unbalanced HGSPL. L5 incidence was found to be a good predictor of local imbalance with a cutoff of L5I=61.
   CONCLUSION: This paper describes L5I, which is a positional parameter in HGSPL. L5 incidence is a simple and reliable measure in the preoperative setting in HGSPL. Its correlation with spinal sagittal parameters (especially PT and LL) is strong and was found to be better than Dub-LSK. There is also a good correlation between L5I and HGSPL pelvic parameters (slip percentage and lumbosacral kyphosis). We recommend its use for evaluation of surgical correction and recommend the value of 60 degrees as cutoff value to define spinopelvic balance in HGSPL. (C) 2018 Elsevier Inc. All lights reserved.
C1 [Sebaaly, Amer; Grobost, Pierre; Burnier, Marion; Roussouly, Pierre] Clin Medicochirurg Massues, Dept Orthoped Surg, 92 Rue Edmond Locard, F-69005 Lyon, France.
   [Sebaaly, Amer; El Rachkidi, Rami] St Joseph Univ, Fac Med, Damascus Rd, Beirut 11072180, Lebanon.
   [El Rachkidi, Rami] Hotel Dieu France, Dept Orthoped Surg, Alfred Naccache St, Beirut 166830, Lebanon.
   [Labelle, Hubert] St Justine Univ Hosp Ctr, 3175 Chemin Cote St Catherine, Montreal, PQ H3T 1C5, Canada.
RP Sebaaly, A (通讯作者)，Clin Medicochirurg Massues, Dept Orthoped Surg, 92 Rue Edmond Locard, F-69005 Lyon, France.; Sebaaly, A (通讯作者)，St Joseph Univ, Fac Med, Damascus Rd, Beirut 11072180, Lebanon.
EM amersebaaly@hotmail.com
RI Sebaaly, Amer/AAO-8463-2020
OI El Rachkidi, Rami/0000-0002-5917-254X
CR Berthonnaud E, 2005, J SPINAL DISORD TECH, V18, P66, DOI 10.1097/01.bsd.0000128345.32521.43
   Bourassa-Moreau E, 2010, SPINE, V35, P1401, DOI 10.1097/BRS.0b013e3181c3e740
   Cohen J., 1988, STAT POWER ANAL BEHA, DOI DOI 10.4324/9780203771587
   Driscoll C, 2011, EUR SPINE J, V20, P1711, DOI [10.1007/s00586-011-1801-y, 10.1007/s00586-011-1932-1]
   Dubousset J, 1997, CLIN ORTHOP RELAT R, P77
   Glavas P, 2009, EUR SPINE J, V18, P212, DOI 10.1007/s00586-008-0818-3
   Hresko MT, 2007, SPINE, V32, P2208, DOI 10.1097/BRS.0b013e31814b2cee
   Hresko MT, 2009, J PEDIATR ORTHOPED, V29, P157, DOI 10.1097/BPO.0b013e3181977de8
   Labelle H, 2011, ARGOSPINE NEWS J, V23, P28, DOI DOI 10.1007/S12240-011-0006-X
   Labelle H, 2008, EUR SPINE J, V17, P1170, DOI 10.1007/s00586-008-0713-y
   Le Huec J C, 2011, Eur Spine J, V20 Suppl 5, P699, DOI 10.1007/s00586-011-1938-8
   Mac-Thiong JM, 2008, SPINE, V33, P2316, DOI 10.1097/BRS.0b013e318186b236
   Mac-Thiong JM, 2007, EUR SPINE J, V16, P227, DOI 10.1007/s00586-005-0013-8
   Marks M, 2009, SPINE, V34, P949, DOI 10.1097/BRS.0b013e318199650a
   McCarty ME, 2009, J PEDIATR ORTHOPED, V29, P755, DOI 10.1097/BPO.0b013e3181b76a2c
   Min Kan, 2012, Eur Spine J, V21 Suppl 6, pS785, DOI 10.1007/s00586-011-1949-5
   Park SJ, 2011, NEUROSURGERY, V68, P355, DOI 10.1227/NEU.0b013e3182117249
   Roussouly P, 2001, EUROSPINE 2001, P19
   Roussouly P, 2006, SPINE, V31, P2484, DOI 10.1097/01.brs.0000239155.37261.69
   Roussouly Pierre, 2011, Eur Spine J, V20 Suppl 5, P578, DOI 10.1007/s00586-011-1924-1
   Roussouly Pierre, 2011, Eur Spine J, V20 Suppl 5, P609, DOI 10.1007/s00586-011-1928-x
   Stoker GE, 2011, ARGOSPINE NEWS J, V23, P33, DOI DOI 10.1007/S12240-011-0007-9
   Thiong JMM, 2004, SPINE, V29, P1642, DOI 10.1097/01.BRS.0000132312.78469.7B
   Vialle R, 2007, EUR SPINE J, V16, P1641, DOI 10.1007/s00586-007-0348-4
   Wang Z, 2010, SPINE, V35, P71, DOI 10.1097/BRS.0b013e3181bc9436
   Zhu F, 2014, SPINE, V39, pE140, DOI 10.1097/BRS.0000000000000069
NR 26
TC 4
Z9 7
U1 0
U2 3
PU ELSEVIER SCIENCE INC
PI NEW YORK
PA STE 800, 230 PARK AVE, NEW YORK, NY 10169 USA
SN 1529-9430
EI 1878-1632
J9 SPINE J
JI Spine Journal
PD AUG
PY 2018
VL 18
IS 8
BP 1417
EP 1423
DI 10.1016/j.spinee.2018.01.014
PG 7
WC Clinical Neurology; Orthopedics
WE Science Citation Index Expanded (SCI-EXPANDED)
SC Neurosciences & Neurology; Orthopedics
GA GS4DR
UT WOS:000443585000014
PM 29360579
DA 2022-11-02
ER

PT J
AU Ivanov, AA
   Faizan, A
   Ebraheim, NA
   Yeasting, R
   Goel, VK
AF Ivanov, Alexander A.
   Faizan, Ahmad
   Ebraheim, Nabil A.
   Yeasting, Richard
   Goel, Vijay K.
TI The effect of removing the lateral part of the pars interarticularis on
   stress distribution at the neural arch in lumbar foraminal
   microdecompression at L3-L4 and L4-L5 - Anatomic and finite element
   investigations
SO SPINE
LA English
DT Article
DE lumbar foraminal microdecompression; anatomic investigation; finite
   element investigation
ID DISC HERNIATIONS; SURGICAL-TREATMENT; SPONDYLOLYSIS; DECOMPRESSION;
   DIAGNOSIS; EXCISION; PEDICLE; RISK
AB Study Design. The assessment of L3 and L4 pars interarticularis thickness and finite element analysis of stress distribution across L3 and L4 pars interarticularis.
   Objective. To quantify the morphology of the region of the L3 and L4 pars interarticularis and to assess the stress increase as a function of access size using the finite element lumbar spine model.
   Summary of Background Data. Inadequate decompression and traction of the nerve structures are several causes of the unsatisfactory outcomes in patients after foraminal stenosis decompression and far lateral disc herniation removal by extraforaminal exposure. Enlarging the access of the foraminal exposure by the removal of the lateral aspect of the pars interarticularis may be able to diminish the inadequate decompression and traction of the nerve structures; however, it may lead to increase stress and fracture of the neural arch.
   Methods. We used 15 human cadaver L3 and L4 lumbar vertebrae for measuring the thickness of the pars interarticularis. The ventral and dorsal surfaces were subdivided into 4 equal parts, and the thickness of each part was measured using a digital caliper. An experimentally validated 3-dimensional nonlinear finite element model of the intact L3-S1 segment was used to simulate the lateral removal of one fourth and one half of the L3 and L4 pars interarticularis.
   Results. The mean thicknesses of the pars interarticularis showed a gradual increase toward the lateral edge. Finite element model analyses predicted stresses increased to 35% and 40% after removal of one half of the lateral part of the L3 and L4 pars interarticularis, respectively, and were much closer to the intact spine after removal of one fourth of the lateral part of the pars interarticularis.
   Conclusion. The removal of one fourth of the lateral aspect of the pars interarticularis has minimal influence on the stresses in the remaining L3 and L4 neural arches. The lateral half of the pars has the largest thickness, and its removal leads to considerable stress increases.
C1 Med Univ Ohio, Dept Orthopaed Surg, Toledo, OH 43614 USA.
RP Ebraheim, NA (通讯作者)，Med Univ Ohio, Dept Orthopaed Surg, 3065 Arlington Ave,Suite 2440, Toledo, OH 43614 USA.
EM nebraheim@mco.edu
CR Cervellini P, 2005, ACTA NEUROCHIR SUPPL, V92, P99
   Chang SB, 2006, SPINE, V31, P1163, DOI 10.1097/01.brs.0000216431.69359.91
   Chosa E, 2004, J ORTHOP RES, V22, P158, DOI 10.1016/S0736-0266(03)00160-8
   CYRON BM, 1978, J BONE JOINT SURG BR, V60, P234, DOI 10.1302/0301-620X.60B2.659472
   DARDEN BV, 1995, SPINE, V20, P1500, DOI 10.1097/00007632-199507000-00011
   DONALDSON WF, 1993, SPINE, V18, P1263, DOI 10.1097/00007632-199308000-00003
   Ebraheim NA, 1997, SPINE, V22, P941, DOI 10.1097/00007632-199705010-00002
   ELBOHY AA, 1989, J BIOMECH, V22, P931, DOI 10.1016/0021-9290(89)90077-8
   Epstein NE, 2002, SPINAL CORD, V40, P491, DOI 10.1038/sj.sc.3101319
   FELON L, 2006, 52 ANN M ORTH RES SO
   FOLEY KT, 1999, NEUROSURG FOCUS, V7
   Goel VK, 2005, SPINE, V30, P2755, DOI 10.1097/01.brs.0000195897.17277.67
   Grauer Jonathan N, 2006, Spine J, V6, P659, DOI 10.1016/j.spinee.2006.03.011
   Hijikata S, 1975, J TODEN HOSPITAL, V5, P39
   Hodges SD, 1999, SPINE, V24, P1243, DOI 10.1097/00007632-199906150-00012
   Ivanov A, 2007, MINIM INVAS NEUROSUR, V50, P18, DOI 10.1055/s-2006-947996
   IVANOV A, 2006, 52 ANN M ORTH RES SO
   JANE JA, 1990, J NEUROSURG, V72, P143, DOI 10.3171/jns.1990.72.1.0143
   KAMBIN P, 1983, CLIN ORTHOP RELAT R, V174, P127
   KIM SC, 2000, SEMIN NEUROSURG, V11, P141
   KUNOGI J, 1991, SPINE, V16, P1312, DOI 10.1097/00007632-199111000-00012
   Li B, 2004, SPINE, V29, P2438, DOI 10.1097/01.brs.0000144355.50660.65
   MAROON JC, 1990, J NEUROSURG, V72, P378, DOI 10.3171/jns.1990.72.3.0378
   Obenchain T G, 2001, Spine J, V1, P415, DOI 10.1016/S1529-9430(01)00149-8
   Reulen HJ, 1996, NEUROSURGERY, V39, P345, DOI 10.1097/00006123-199608000-00022
   Sairyo K, 2006, SPINAL CORD, V44, P440, DOI 10.1038/sj.sc.3101867
   Sairyo K, 2005, SPINE, V30, P2649, DOI 10.1097/01.brs.0000188117.77657.ee
   Sairyo K, 2005, MINIM INVAS NEUROSUR, V48, P119, DOI 10.1055/s-2004-830223
   Sairyo K, 2005, AM J SPORT MED, V33, P583, DOI 10.1177/0363546504269035
   WILTSE LL, 1968, J BONE JOINT SURG AM, VA 50, P919, DOI 10.2106/00004623-196850050-00004
   Yamamoto S, 1999, JSME INT J C-MECH SY, V42, P521, DOI 10.1299/jsmec.42.521
   Yeung AT, 2002, SPINE, V27, P722, DOI 10.1097/00007632-200204010-00009
NR 32
TC 36
Z9 44
U1 0
U2 3
PU LIPPINCOTT WILLIAMS & WILKINS
PI PHILADELPHIA
PA TWO COMMERCE SQ, 2001 MARKET ST, PHILADELPHIA, PA 19103 USA
SN 0362-2436
EI 1528-1159
J9 SPINE
JI SPINE
PD OCT 15
PY 2007
VL 32
IS 22
BP 2462
EP 2466
DI 10.1097/BRS.0b013e3181573d33
PG 5
WC Clinical Neurology; Orthopedics
WE Science Citation Index Expanded (SCI-EXPANDED)
SC Neurosciences & Neurology; Orthopedics
GA 221NH
UT WOS:000250234100010
PM 18090086
DA 2022-11-02
ER

PT J
AU Bertagnoli, R
   Yue, JJ
   Shah, RV
   Nanieva, R
   Pfeiffer, F
   Fenk-Mayer, A
   Kershaw, T
   Husted, DS
AF Bertagnoli, R
   Yue, JJ
   Shah, RV
   Nanieva, R
   Pfeiffer, F
   Fenk-Mayer, A
   Kershaw, T
   Husted, DS
TI The treatment of disabling single-level lumbar discogenic low back pain
   with total disc arthroplasty utilizing the prodisc prosthesis - A
   prospective study with 2-year minimum follow-up
SO SPINE
LA English
DT Article
DE low back pain; discogenic back pain; disc replacement; disc
   arthroplasty; Prodisc
ID ACQUIRED SPONDYLOLYSIS; FUSION; REPLACEMENT; SPINE; SURGERY;
   DEGENERATION; ALLOGRAFT; ADJACENT; ANTERIOR; OUTCOMES
AB Study Design. Prospective, longitudinal minimum 2-year follow-up.
   Objective. To assess the efficacy and safety of the Prodisc implant in patients with disabling single-level discogenic low back pain (LBP).
   Summary of Background Data. The treatment of debilitating discogenic LBP has been controversial and varied. To date, a longitudinal prospective study of the treatment of single-level incapacitating discogenic LBP using the Prodisc total disc arthroplasty technique has not been described.
   Methods. A prospective analysis was performed on 118 patients treated with single-level lumbar Prodisc total disc arthroplasty. Patients 18 to 60 years of age with disabling and recalcitrant discogenic LBP with or without radicular pain secondary to single-level discogenic LBP from L3 to S1 were included. Patients were assessed before surgery, and outcome measurements were after surgery administered at 3, 6, 12, and 24 months.
   Results. A total of 104 patients (88%) fulfilled all follow-up criteria. The median age of all patients was 47 years (range, 36-60 years). Statistical improvements in VAS, Oswestry, and patient satisfaction scores occurred 3 months postoperatively. These improvements were maintained at the 24-month follow-up. Radicular pain also decreased significantly. Full-time and part-time work rates increased from 10% to 35% and 3% to 24%, respectively. No additional fusion surgeries were necessary either at the affected or unaffected levels. Radiographic analysis revealed an affected disc height increase from 4 mm to 13 mm (P<0.001) and an affected disc motion from 3 degrees to 7 degrees (P<0.004).
   Conclusions. Single-level Prodisc lumbar total disc arthroplasty is a safe and efficacious treatment method for debilitating lumbar discogenic LBP. Significant improvements in patient satisfaction and disability scores occurred after surgery by 3 months and were maintained at the 2-year follow-up. No device-related complications occurred. Patients with severe to moderate disc height loss as well as those with symptomatic posterior anular defects with minimal disc height loss achieve functional gains and significant pain relief. Careful and appropriate patient selection is essential in ensuring optimal surgical outcomes.
C1 St Elizabeth Klinikum, Spine Ctr, Dept Orthopaed Surg, Straubing, Germany.
   Yale Univ, Dept Orthopaed Surg & Rehabil, New Haven, CT USA.
   Yale Univ, Sch Publ Hlth, New Haven, CT USA.
RP Yue, JJ (通讯作者)，Yale Univ, Sch Med, Dept Orthopaed Surg & Rehabil, 800 Howard Ave,POB 208071, New Haven, CT 06520 USA.
EM james.yue@yale.edu
CR Bao QB, 1996, BIOMATERIALS, V17, P1157, DOI 10.1016/0142-9612(96)84936-2
   Bao QB, 2002, SPINE, V27, P1245, DOI 10.1097/00007632-200206010-00020
   BLAISER MR, 1987, J PEDIATR ORTHOPED, V7, P215
   BRUNET JA, 1984, J BONE JOINT SURG BR, V66, P720, DOI 10.1302/0301-620X.66B5.6501368
   BUTTNERJANZ K, 1989, INT ORTHOP, V13, P173, DOI 10.1007/BF00268042
   Cinotti G, 1996, SPINE, V21, P995, DOI 10.1097/00007632-199604150-00015
   Cunningham BW, 2002, EUR SPINE J, V11, pS115, DOI 10.1007/s00586-002-0481-z
   DANIEL JW, 1980, J SOC OCCUP MED, V30, P49
   de Kleuver M, 2003, EUR SPINE J, V12, P108, DOI 10.1007/s00586-002-0500-0
   ENKER P, 1993, SPINE, V18, P1061, DOI 10.1097/00007632-199306150-00017
   Esses SI, 1996, SPINE, V21, P676, DOI 10.1097/00007632-199603150-00003
   Fairbank J C, 1980, Physiotherapy, V66, P271
   France JC, 1999, SPINE, V24, P553, DOI 10.1097/00007632-199903150-00010
   Fritzell P, 2001, SPINE, V26, P2521, DOI 10.1097/00007632-200112010-00002
   Fritzell P, 2002, SPINE, V27, P1131, DOI 10.1097/00007632-200206010-00002
   Fritzell P, 2001, SPINE, V26, P32
   Ghiselli G, 2004, J BONE JOINT SURG AM, V86A, P1497, DOI 10.2106/00004623-200407000-00020
   Gibson JNA, 1999, SPINE, V24, P1820, DOI 10.1097/00007632-199909010-00012
   GRIFFITH SL, 1994, SPINE, V19, P1842, DOI 10.1097/00007632-199408150-00009
   Hagg O, 2003, EUR SPINE J, V12, P22, DOI 10.1007/s00586-002-0465-z
   Hagg O, 2003, EUR SPINE J, V12, P12, DOI 10.1007/s00586-002-0464-0
   Hagg O, 2002, SPINE, V27, P1223, DOI 10.1097/00007632-200206010-00015
   HARRIS RI, 1963, J BONE JOINT SURG AM, V45, P1159, DOI 10.2106/00004623-196345060-00003
   HEDMAN TP, 1991, SPINE, V16, pS256, DOI 10.1097/00007632-199106001-00016
   Hochschuler SH, 2002, EUR SPINE J, V11, pS106, DOI 10.1007/s00586-002-0439-1
   Hopf C, 2002, Z ORTHOP GRENZGEB, V140, P485, DOI 10.1055/s-2002-34000
   HSU ZJ, 1998, N AM SPIN SOC M COL
   INOUE S, 1984, CLIN ORTHOP RELAT R, P22
   Kostuik JP, 1998, ORTHOP CLIN N AM, V29, P701, DOI 10.1016/S0030-5898(05)70042-0
   Kotani Y, 2002, SPINE, V27, P929, DOI 10.1097/00007632-200205010-00008
   KOZAK JA, 1990, SPINE, V15, P322, DOI 10.1097/00007632-199004000-00014
   LEE CK, 1988, SPINE, V13, P375, DOI 10.1097/00007632-198803000-00029
   LEHMANN TR, 1987, SPINE, V12, P97, DOI 10.1097/00007632-198703000-00004
   LEMAIRE JP, 1997, CLIN ORTHOP RELAT R, V337, P64, DOI DOI 10.1097/00003086-199704000-00009
   Liljenqvist U, 1998, Eur Spine J, V7, P125, DOI 10.1007/s005860050042
   Liljenqvist U, 1998, Z ORTHOP GRENZGEB, V136, P358, DOI 10.1055/s-2008-1053750
   Link HD, 2002, EUR SPINE J, V11, pS98, DOI 10.1007/s00586-002-0475-x
   Mayer HM, 2002, EUR SPINE J, V11, pS85, DOI 10.1007/s00586-002-0445-3
   Nachemson A, 1996, SPINE, V21, P1835, DOI 10.1097/00007632-199608010-00023
   OBRIEN JP, 1983, ORTHOP CLIN N AM, V14, P639
   Sarwat AM, 2001, EUR SPINE J, V10, P237, DOI 10.1007/s005860000236
   Schofferman J, 2001, Spine (Phila Pa 1976), V26, pE207, DOI 10.1097/00007632-200105150-00019
   Slosar PJ, 2000, SPINE, V25, P722, DOI 10.1097/00007632-200003150-00012
   Smedley J, 1998, SPINE, V23, P2422, DOI 10.1097/00007632-199811150-00012
   Szpalski M, 2002, EUR SPINE J, V11, pS65, DOI 10.1007/s00586-002-0474-y
   Thomsen K, 1997, SPINE, V22, P2813, DOI 10.1097/00007632-199712150-00004
   TURNER JA, 1992, JAMA-J AM MED ASSOC, V268, P907, DOI 10.1001/jama.268.7.907
   URBANIAK JR, 1973, J BIOMED MATER RES, V7, P165, DOI 10.1002/jbm.820070311
   WATKINS RG, 1986, SPINE, V11, P385, DOI 10.1097/00007632-198605000-00018
   Yelland MJ, 2004, SPINE, V29, P2126, DOI 10.1097/01.brs.0000141188.83178.b3
   Zeegers WS, 1999, EUR SPINE J, V8, P210, DOI 10.1007/s005860050160
NR 51
TC 60
Z9 68
U1 0
U2 1
PU LIPPINCOTT WILLIAMS & WILKINS
PI PHILADELPHIA
PA TWO COMMERCE SQ, 2001 MARKET ST, PHILADELPHIA, PA 19103 USA
SN 0362-2436
EI 1528-1159
J9 SPINE
JI SPINE
PD OCT 1
PY 2005
VL 30
IS 19
BP 2230
EP 2236
DI 10.1097/01.brs.0000182217.87660.40
PG 7
WC Clinical Neurology; Orthopedics
WE Science Citation Index Expanded (SCI-EXPANDED)
SC Neurosciences & Neurology; Orthopedics
GA 971BG
UT WOS:000232355500018
PM 16205353
DA 2022-11-02
ER

PT J
AU Linhardt, O
   Grifka, J
   Benditz, A
AF Linhardt, O.
   Grifka, J.
   Benditz, A.
TI Are There Segmental Differences of Lumbar Spondylodesis? - Comparison of
   the Segments L IV/V and L V/S I in Patients with Transforaminal Lumbar
   Intercorporal Fusion (TLIF)
SO ZEITSCHRIFT FUR ORTHOPADIE UND UNFALLCHIRURGIE
LA German
DT Article
DE spondylodesis; TLIF; osteochondrosis
ID INTERBODY FUSION; PEDICLE SCREW; SPINE; PLIF; SPONDYLOLISTHESIS;
   SURGERY; CAGES
AB Background: The aim of this study was to report surgical results with open TLIF (transforaminal lumbar intervertebral fusion) of segment L V/S I, in comparison with TLIF of segment L IV/V.
   Patients and Methods: 60 patients with degenerative spine disease were operated with TLIF spondylodesis and followed up in a clinical and radiological study. 30 patients were operated in segment L IV/V (group 1) and another 30 in segment L V/S I (group 2). These patients were followed up 2 weeks and 12 months after surgery, by means of a clinical examination and questionnaires on pain (visual analogue scale) and quality of life (Oswestry score).
   Results: The rate of intra-and postoperative complications was 5% in all 60 patients; the fusion ratewas 100%. In all patients, a 70% improvement in back pain, leg pain and quality of life was achieved after 12 months. For leg pain and quality of life, a significantly better result was seen in group 1 than in group 2 two weeks after the operation. This may be explained by reversible dysaesthesias in 3 patients in group 2. In 2 patients in group 2, it was necessary to convert from TLIF to ALIF (anterior lumbar interbody fusion). Directly after the operation, the mean intervertebral height was 8.2mm in group 1 and 7.3 mm in group 2, in comparison with 7.7 mm and 6.8 mm after one year, respectively.
   Conclusion: In patients with contraction osteochondrosis in segment L V/S I, spondylodesis in segment L V/S I is - for anatomical reasons - more likely to be linked to reversible nerve irritations than with segment L IV/V. In some cases, conversion from TLIF on ALIF is necessary. In patients with degenerative spine disease, TLIF in segments L IV/V and L V/S I is absolutely accepted as a safe and up-to-date procedure.
C1 [Linhardt, O.] Orthopadiezentrum Arabellapk Munchen, Munich, Germany.
   [Grifka, J.; Benditz, A.] Univ Regensburg, Orthopad Klin, Bad Abbach, Germany.
RP Linhardt, O (通讯作者)，OZA Munchen, Englschalkingerstr 12, D-81925 Munich, Germany.
EM olinhardt@oza-m.de
OI Benditz, Achim/0000-0001-9098-1495
CR Adogwa O, 2015, WORLD NEUROSURG, V83, P860, DOI 10.1016/j.wneu.2014.12.034
   BRANTIGAN JW, 1994, SPINE, V19, P1271, DOI 10.1097/00007632-199405310-00014
   Dick W, 1988, NEUROORTHOPADIE, P228
   Diedrich O, 2001, ZBL NEUROCHIR, V62, P106, DOI 10.1055/s-2001-21796
   Ding Yingsheng, 2014, Zhongguo Xiu Fu Chong Jian Wai Ke Za Zhi, V28, P535
   FACISZEWSKI T, 1995, SPINE, V20, P1592, DOI 10.1097/00007632-199507150-00007
   France JC, 1999, SPINE, V24, P553, DOI 10.1097/00007632-199903150-00010
   Fraser RD, 1995, SPINE, V20, pS167, DOI 10.1097/00007632-199512151-00016
   Grosser V, 1996, UNFALLCHIRURG, V99, P470
   HAHNEL H, 1988, Z KLIN MED, V43, P1779
   Hanley SD, 1999, CLIN RADIOL, V54, P201, DOI 10.1016/S0009-9260(99)91151-0
   Harmon PH., 1961, CLIN ORTHOP RELAT R, V169, P18
   Harms J, 1985, ORTHOP PRAX, V21, P996
   Holte D C, 1994, Eur Spine J, V3, P32, DOI 10.1007/BF02428314
   HOPF C, 1991, Z ORTHOP GRENZGEB, V129, P365, DOI 10.1055/s-2008-1040257
   Kramer J., 1994, BANDSCHEIBENBEDINGTE, P143
   Lemcke J, 2007, Z ORTHOP GRENZGEB, V145, P48, DOI 10.1055/s-2007-960512
   Matzen KA, 1998, LUMBALE SPINALKANALS
   Niethard FU, 2014, DUALE REIHE ORTHOPAD, P421
   Okuda S, 2004, SPINE, V29, P1535, DOI 10.1097/01.BRS.0000131417.93637.9D
   Papavero L., 2008, SPINALE NEUROCHIRURG, P302
   Pitzen T, 1999, Z ORTHOP GRENZGEB, V137, P214, DOI 10.1055/s-2008-1037396
   Rothman L., 1989, SEMIN SPINE SURG, V1, P78
   Salis-Saglio GF, 1985, Z ORTHOP, V123, P852
   Talia AJ, 2015, J CLIN NEUROSCI, V22, P243, DOI 10.1016/j.jocn.2014.08.008
   Tian W, 2014, J SPINAL DISORD TECH
NR 26
TC 0
Z9 0
U1 0
U2 2
PU THIEME MEDICAL PUBL INC
PI NEW YORK
PA 333 SEVENTH AVE, NEW YORK, NY 10001 USA
SN 1864-6697
EI 1864-6743
J9 Z ORTHOP UNFALLCHIR
JI Z. Orthop. Unfallchir.
PD OCT
PY 2015
VL 153
IS 5
BP 546
EP 551
DI 10.1055/s-0035-1557908
PG 6
WC Orthopedics
WE Science Citation Index Expanded (SCI-EXPANDED)
SC Orthopedics
GA CT5ER
UT WOS:000362831600018
PM 26451863
DA 2022-11-02
ER

PT J
AU Riesner, HJ
   Matzen, KA
   Mlinaric, M
   Wild, A
AF Riesner, H. -J.
   Matzen, K. A.
   Mlinaric, M.
   Wild, A.
TI Therapeutic efficiency in multisegmental fusions of the lumbar spine
SO ZEITSCHRIFT FUR ORTHOPADIE UND UNFALLCHIRURGIE
LA German
DT Article
DE multilevel degenerative lumbar changes; implant failure; effectiveness
ID PEDICLE SCREW INSTRUMENTATION; LOW-BACK-PAIN; INTERBODY FUSION;
   COMPLICATIONS; ANTERIOR; SPONDYLOLISTHESIS; MULTICENTER; SURGERY;
   WINNER; VOLVO
AB Aim: The aim of this study was to evaluate of the efficiency of an internal fixateur used since 1998 in multisegmental spondylodesis of the lumbar spine.
   Method: The prospective Study included 105 patients with degenerative changes or instabilities of the lumbar spine, who underwent an anterior and posterior stabilisation of more than two segments. The minimum period of follow-up was more than 6 months. There were several objective scores used for the evaluation of the efficiency (Oswestry score/visual analogue scale [VAS]). In addition, the quality of the new internal implant was assessed concerning the rate of loosening and failure of the implant. This new internal fixateur, produced as a titanium alloy, consists of peclicle screws and longitudinal rods with 5 mm diameter and connection elements. Upon pulling the nut a square stabilised situation is created. Altogether the three-segmental stabilisations predominated (n = 77), 23 patients received a four-segmental, four patients a five-segmental stabilisation and one received a stabilisation of six levels, mainly involving the segments L3/4 to L5/S1. Because of severe deformities in 14 cases the pedicle screws were applied by computer-assisted navigation (Navitrak).
   Results: In 12 patients (11.4%) radiological signs of loosening of the inserted pedicle screws in the vertebra were diagnosed. The radiological analysis resulted in pseudarthrosis of 4 (1.2%) of the 349 amalgamated segments. There were no cases of material failure. The average Value of the pain score preoperatively (VAS) was 7.7 (5 - 10, SA 1.3) and postoperatively 4.6 (1 - 10, SA 1.8). With regard to the Oswestry disability index the preoperative average value amounted to 51.9% (30 - 91, SA 11.8) and postoperatively 35% (12 - 74, SA 11.8). In all 98 (93.3%) patients were satisfied, 7 (6.7%) patients reported a decline of the subjective outcome.
   Conclusion: This system achieved a high degree of patient satisfaction and showed a low rate of pseudarthrosis. Furthermore, it can be inserted for short and long fusions, as well in deformities.
C1 [Riesner, H. -J.] Univ Leipzig, Klin Unfallchirurg Plast & Wiederherstellungschir, D-04103 Leipzig, Germany.
   [Matzen, K. A.; Mlinaric, M.; Wild, A.] Klin Orthopad Wirbelsaulentherapie & Spezielle Or, Augsburg, Germany.
RP Riesner, HJ (通讯作者)，Univ Leipzig, Klin Unfallchirurg Plast & Wiederherstellungschir, Liebigstr 20, D-04103 Leipzig, Germany.
EM hajo.riesner@gmx.de
CR BANWART JC, 1995, SPINE, V20, P1055, DOI 10.1097/00007632-199505000-00012
   BRANTIGAN JW, 1994, SPINE, V19, P1271, DOI 10.1097/00007632-199405310-00014
   Christensen FB, 2002, SPINE, V27, P1269, DOI 10.1097/00007632-200206150-00006
   DICK W, 1989, OPERAT ORTHOP TRAUMA, V1, P43
   DORNER J, 1995, ORTHOP PRAX, V31, P836
   FACISZEWSKI T, 1995, SPINE, V20, P1592, DOI 10.1097/00007632-199507150-00007
   Fairbank J C, 1980, Physiotherapy, V66, P271
   Fischgrund JS, 1997, SPINE, V22, P2807, DOI 10.1097/00007632-199712150-00003
   France JC, 1999, SPINE, V24, P553, DOI 10.1097/00007632-199903150-00010
   Freeman BJC, 2000, EUR SPINE J, V9, P42, DOI 10.1007/s005860050007
   Fritzell P, 2001, SPINE, V26, P2521, DOI 10.1097/00007632-200112010-00002
   Fritzell P, 2003, EUR SPINE J, V12, P178, DOI 10.1007/s00586-002-0493-8
   Gertzbein SD, 1996, SPINE, V21, P1918, DOI 10.1097/00007632-199608150-00018
   Greiner-Perth R, 2004, SPINE, V29, P2516, DOI 10.1097/01.brs.0000144833.63581.c1
   HAHNEL H, 1991, Z ORTHOP GRENZGEB, V129, P197, DOI 10.1055/s-2008-1040183
   Jutte PC, 2002, EUR SPINE J, V11, P594, DOI 10.1007/s00586-002-0469-8
   KORGE A, 2001, INT S INT DISC REPL
   Lemcke J, 2007, Z ORTHOP GRENZGEB, V145, P48, DOI 10.1055/s-2007-960512
   Lettice JJ, 2005, SPINE, V30, P675, DOI 10.1097/01.brs.0000155418.21183.ec
   Madan SS, 2003, EUR SPINE J, V12, P567, DOI 10.1007/s00586-002-0516-5
   Matzen KA, 1998, LUMBALE SPINALKANALS
   PROBSTL O, 1995, ORTHOP PRAX, V31, P398
   Rompe J D, 1995, Eur Spine J, V4, P231, DOI 10.1007/BF00303417
   ZDEBLICK TA, 1993, SPINE, V18, P983, DOI 10.1097/00007632-199306150-00006
   ZUCHERMAN J, 1992, SPINE, V17, P834, DOI 10.1097/00007632-199207000-00018
NR 25
TC 4
Z9 4
U1 0
U2 0
PU THIEME MEDICAL PUBL INC
PI NEW YORK
PA 333 SEVENTH AVE, NEW YORK, NY 10001 USA
SN 1864-6697
J9 Z ORTHOP UNFALLCHIR
JI Z. Orthop. Unfallchir.
PD JUL
PY 2008
VL 146
IS 4
BP 444
EP 451
DI 10.1055/s-2008-1038320
PG 8
WC Orthopedics
WE Science Citation Index Expanded (SCI-EXPANDED)
SC Orthopedics
GA 337PC
UT WOS:000258447000003
PM 18704839
DA 2022-11-02
ER

PT J
AU Chen, BL
   Wei, FX
   Ueyama, K
   Xie, DH
   Sannohe, A
   Liu, SY
AF Chen, Bai-Ling
   Wei, Fu-Xin
   Ueyama, Kazumasa
   Xie, Deng-Hui
   Sannohe, Akio
   Liu, Shao-Yu
TI Adjacent segment degeneration after single-segment PLIF: the risk factor
   for degeneration and its impact on clinical outcomes
SO EUROPEAN SPINE JOURNAL
LA English
DT Article
DE Lumbar fusion; Adjacent segment degeneration; Risk factor; Clinical
   outcome
ID LUMBAR SPINE FUSION; LUMBOSACRAL FUSION; DISC DEGENERATION; FOLLOW-UP;
   DISEASE; SPONDYLOLISTHESIS; FIXATION
AB Purpose To investigate: (1) the risk factors for radiologic cranial adjacent segment degeneration (ASD) after single-segment PLIF at the same level, and (2) the impact of the ASD on the clinical outcomes.
   Methods From October 2004 to May 2009, 109 patients who underwent PLIF for degenerative instability at L4/5 and have more than 2 years follow-up were studied retrospectively. We measured the preoperative bone mineral density (BMD), lumbar lordosis, the lumbosacral joint angle, the lumbar inclination, the height and the dynamic angulation of the intervertebral space at the fused segments and the upper adjacent segment, the sliding displacement between L3 and L4. Clinical outcomes were evaluated using the Japanese Orthopedic Association (JOA) score and the Oswestry Disability Index (ODI). Patients were divided into two groups according to the progression of L3-L4 degeneration: Group A without progression of L3-L4 degeneration, Group B with progression of L3-L4 degeneration. Clinical outcomes and radiologic measurement index between the two groups were compared, and the risk factors for progression of L3-L4 degeneration were analyzed. The correlation between clinical outcomes and progression of L3-L4 degeneration were also investigated.
   Results There were 11 patients (22%) classified into Group A. No significant difference was found between the two groups in terms of the lordosis angle at L1 and S1, the laminar inclination at L3, the pre-existing L3-L4 disk degeneration, the lordosis angle of L4-L5, the lumbosacral joint angle and preoperative BMD (P > 0.05). Significant differences were found between the two groups in age. No significant difference was found between the two groups in the ODI and the JOA score at the final follow-up (P > 0.05).
   Results Radiologic degeneration of the cranial adjacent segment after single-segment PLIF did not significantly correlate with clinical outcomes. Age was a risk factor for radiologic degeneration, however, there was no significant correlation between degeneration and preoperative radiologic factors and bone mineral density (BMD).
C1 [Chen, Bai-Ling; Wei, Fu-Xin; Liu, Shao-Yu] Sun Yat Sen Univ, Affiliated Hosp 1, Dept Spinal Surg, Guangzhou 510275, Guangdong, Peoples R China.
   [Ueyama, Kazumasa; Sannohe, Akio] Hirosaki Mem Hosp, Dept Spinal Surg, Hirosaki, Aomori, Japan.
   [Xie, Deng-Hui] Guangzhou Women & Childrens Hosp, Dept Orthoped Surg, Guangzhou, Guangdong, Peoples R China.
RP Chen, BL (通讯作者)，Sun Yat Sen Univ, Affiliated Hosp 1, Dept Spinal Surg, 183 Huangpu E Rd, Guangzhou 510275, Guangdong, Peoples R China.
EM berlinch2007@yahoo.com.cn
CR AOTA Y, 1995, J SPINAL DISORD, V8, P464, DOI 10.1097/00024720-199512000-00006
   Bastian L, 2001, EUR SPINE J, V10, P295, DOI 10.1007/s005860100278
   Battie MC, 2004, SPINE, V29, P2679, DOI 10.1097/01.brs.0000146457.83240.eb
   BODEN SD, 1990, J BONE JOINT SURG AM, V72A, P403, DOI 10.2106/00004623-199072030-00013
   Cheh G, 2007, SPINE, V32, P2253, DOI 10.1097/BRS.0b013e31814b2d8e
   Chen CS, 2002, J SPINAL DISORD TECH, V15, P53, DOI 10.1097/00024720-200202000-00010
   Cho KS, 2009, J KOREAN NEUROSURG S, V46, P425, DOI 10.3340/jkns.2009.46.5.425
   Djurasovic Mladen O, 2008, Orthopedics, V31, P546
   Ekman P, 2009, EUR SPINE J, V18, P1175, DOI 10.1007/s00586-009-0947-3
   Ghiselli G, 2003, SPINE, V28, P1275
   GREENOUGH CG, 1992, SPINE, V17, P36, DOI 10.1097/00007632-199201000-00006
   HIRABAYASHI K, 1983, SPINE, V8, P693, DOI 10.1097/00007632-198310000-00003
   Kumar MN, 2001, EUR SPINE J, V10, P314, DOI 10.1007/s005860000239
   Kumar MN, 2001, EUR SPINE J, V10, P309, DOI 10.1007/s005860000207
   Lee CS, 2009, EUR SPINE J, V18, P1637, DOI 10.1007/s00586-009-1060-3
   Nagaosa Y, 1998, SPINE, V23, P1447, DOI 10.1097/00007632-199807010-00004
   Okuda S, 2008, SPINE, V33, P2754, DOI 10.1097/BRS.0b013e31817bb9c2
   Park P, 2004, SPINE, V29, P1938, DOI 10.1097/01.brs.0000137069.88904.03
   QUINNELL RC, 1981, SPINE, V6, P263, DOI 10.1097/00007632-198105000-00008
   Seitsalo S, 1997, Eur Spine J, V6, P393, DOI 10.1007/BF01834066
   Umehara S, 2000, SPINE, V25, P1617, DOI 10.1097/00007632-200007010-00004
   Yamamoto T., 1998, J MUSCULOSKELETAL RE, V2, P181, DOI [10.1142/S0218957798000184, DOI 10.1142/S0218957798000184]
   Yang JY, 2008, SPINE, V33, P503, DOI 10.1097/BRS.0b013e3181657dc3
   YANG SW, 1986, SPINE, V11, P937
   Zencica P, 2010, ACTA CHIR ORTHOP TR, V77, P124
NR 25
TC 40
Z9 54
U1 0
U2 12
PU SPRINGER
PI NEW YORK
PA 233 SPRING ST, NEW YORK, NY 10013 USA
SN 0940-6719
EI 1432-0932
J9 EUR SPINE J
JI Eur. Spine J.
PD NOV
PY 2011
VL 20
IS 11
BP 1946
EP 1950
DI 10.1007/s00586-011-1888-1
PG 5
WC Clinical Neurology; Orthopedics
WE Science Citation Index Expanded (SCI-EXPANDED)
SC Neurosciences & Neurology; Orthopedics
GA 838MF
UT WOS:000296295600019
PM 21720728
OA Green Published
DA 2022-11-02
ER

PT J
AU Basu, S
   Solanki, A
   Patel, D
   Lenke, LG
   Silva, FE
   Biswas, A
AF Basu, Saumyajit
   Solanki, Anil
   Patel, Dharmesh
   Lenke, Lawrence G.
   Silva, Fernando E.
   Biswas, Amitava
TI Normal spino-pelvic parameters and correlation between lumbar lordosis
   (LL) and pelvic incidence (PI) in children and adolescents in Indian
   population
SO SPINE DEFORMITY
LA English
DT Article
DE Pediatric spine; Spino-pelvic parameters; Lumbar lordosis; Pelvic
   incidence; Indian spinal parameters; PI-LL correlation
ID SAGITTAL ALIGNMENT; RADIOGRAPHIC ANALYSIS; SPINOPELVIC BALANCE; THORACIC
   KYPHOSIS; SPONDYLOLISTHESIS; ADULTS; AGE; L5
AB Purpose The purpose of this work is to describe normal spino-pelvic parameters for pediatric and adolescent Indian population (and compare it with a cohort of different ethnicity) and to find out the correlation of pelvis incidence (PI) and lumbar lordosis (LL) Methods 129 asymptomatic subjects (66 males, 63 females) with age 4-15 years were studied. Pelvic incidence (PI), pelvic tilt (PT), sacral slope (SS), and lumbar lordosis (LL) were measured on lateral whole-spine standing radiographs using computer software and compared in relation to age, sex, and ethnicity. Using correlation and regression analysis, the association and predictability of LL with PI was studied within the entire sample and then among age groups 4-10 and 11-15 years. Results Mean PI was 42 degrees +/- 8.1 degrees, whereas PT and SS were 12.9 degrees +/- 7.8 degrees and 29.3 degrees +/- 9.62 degrees, respectively. PI and SS were lower (p < 0.0001), but PT was higher than Caucasians. Overall PI remained unchanged in the age group > 10 years in comparison to the younger age. Mean PT was lower (p = 0.0020), but SS and LL were higher (p = 0.0027 and p = 0.0002 respectively). Angular spino-pelvic parameters were similar between sex groups. Overall correlation between PI and LL was 0.4 (p < 0.0001) which was 0.1 (p = 0.2345) and 0.5 (p < 0.0001) for ages 4-10 and 11-15 years, respectively. Overall, the prediction of PI based on LL is not very accurate with a simple linear term between PI and LL (R-2 = 0.1) and only improve marginally with a restricted cubic spline function. Conclusions In pediatric and adolescent' population, ethnicity and age-related variations of normal sagittal spino-pelvic parameters exist and should be considered in patient management.
C1 [Basu, Saumyajit] Kothari Med Ctr, Dept Spine Surg, Kolkata 700027, W Bengal, India.
   [Solanki, Anil] Shalby Hosp, Ahmadabad, Gujarat, India.
   [Patel, Dharmesh] Ortho Plus Specialty Hosp, Rajkot, Gujarat, India.
   [Lenke, Lawrence G.] Columbia Univ, Daniel & Jane & Spine Hosp, New York Presbyterian Allen Hosp, Dept Orthoped Surg, New York, NY USA.
   [Silva, Fernando E.] Houston Methodist Neurosurg Inst, Houston Methodist Dept Neurol Surg, 17183 IH 45 South, The Woodlands, TX 77385 USA.
   [Biswas, Amitava] Kothari Med Ctr, Kolkata 700027, W Bengal, India.
RP Basu, S (通讯作者)，Kothari Med Ctr, Dept Spine Surg, Kolkata 700027, W Bengal, India.
EM saumyajitbasu@hotmail.com; dr.anilsolanki89@gmail.com;
   dharmeshjetani@gmail.com; lawrence.g.lenke@columbia.edu;
   fesilva@houstonmethodist.org; orthobizz@gmail.com
OI Basu, Saumyajit/0000-0001-7979-8745
CR Boulay C, 2006, EUR SPINE J, V15, P415, DOI 10.1007/s00586-005-0984-5
   Curylo LJ, 2002, SPINE, V27, P2021, DOI 10.1097/00007632-200209150-00010
   DURING J, 1985, SPINE, V10, P83, DOI 10.1097/00007632-198501000-00013
   Ghandhari H, 2013, BIOMED RES INT, V2013, DOI 10.1155/2013/842624
   Glassman SD, 2005, SPINE, V30, P2024, DOI 10.1097/01.brs.0000179086.30449.96
   Hanson DS, 2002, SPINE, V27, P2026, DOI 10.1097/00007632-200209150-00011
   Inoue H, 2002, SPINE, V27, P831, DOI 10.1097/00007632-200204150-00010
   Jackson RP, 2003, SPINE, V28, P151, DOI 10.1097/00007632-200301150-00011
   JACKSON RP, 1994, SPINE, V19, P1611, DOI 10.1097/00007632-199407001-00010
   Kim YJ, 2006, SPINE, V31, P2343, DOI 10.1097/01.brs.0000238970.67552.f5
   Kuntz C, 2007, J NEUROSURG-SPINE, V6, P104, DOI 10.3171/spi.2007.6.2.104
   Labelle H, 2004, SPINE, V29, P2049, DOI 10.1097/01.brs.0000138279.53439.cc
   Lafage R, 2015, SPINE J, V15, P2493, DOI 10.1016/j.spinee.2015.08.067
   Lee CS, 2011, SPINE, V36, pE1648, DOI 10.1097/BRS.0b013e318216b0fd
   Mac-Thiong JM, 2007, EUR SPINE J, V16, P227, DOI 10.1007/s00586-005-0013-8
   Mangione P, 1997, Eur Spine J, V6, P163, DOI 10.1007/BF01301430
   Marty C, 2002, EUR SPINE J, V11, P119, DOI 10.1007/s00586-001-0349-7
   Rose PS, 2009, SPINE, V34, P785, DOI 10.1097/BRS.0b013e31819d0c86
   Roussouly P., 2011, EUR SPINE J, V20, P578, DOI [10.1007/s00586-011-1924-1, DOI 10.1007/S00586-011-1924-1]
   Singh R, 2018, SICOT-J, V4, DOI 10.1051/sicotj/2016003
   Sullivan TB., 2018, SPINE DEFORM, V6, P529
   Tanguay F, 2007, EUR SPINE J, V16, P531, DOI 10.1007/s00586-006-0238-1
   Thiong JMM, 2004, SPINE, V29, P1642, DOI 10.1097/01.BRS.0000132312.78469.7B
   Vialle R, 2005, J BONE JOINT SURG AM, V87A, P260, DOI 10.2106/JBJS.D.02043
   Wang JJ, 2010, INJURY, V41, P415, DOI 10.1016/j.injury.2010.01.001
   Yagi M, 2012, SPINE, V37, P1479, DOI 10.1097/BRS.0b013e31824e4888
   Yang CW, 2016, SPINE, V41, P399, DOI 10.1097/BRS.0000000000001231
   Yokoyama K, 2017, NEUROL RES, V39, P414, DOI 10.1080/01616412.2017.1296654
   Zhu ZZ, 2014, SPINE, V39, pE1, DOI 10.1097/BRS.0000000000000022
NR 29
TC 0
Z9 0
U1 0
U2 0
PU SPRINGER
PI NEW YORK
PA ONE NEW YORK PLAZA, SUITE 4600, NEW YORK, NY, UNITED STATES
SN 2212-134X
EI 2212-1358
J9 SPINE DEFORM
JI Spine Deform.
PD JUL
PY 2021
VL 9
IS 4
BP 941
EP 948
DI 10.1007/s43390-020-00280-5
PG 8
WC Clinical Neurology; Orthopedics
WE Emerging Sources Citation Index (ESCI)
SC Neurosciences & Neurology; Orthopedics
GA TK7HO
UT WOS:000674326300010
PM 33738765
DA 2022-11-02
ER

PT J
AU Musante, DB
   Firtha, ME
   Atkinson, BL
   Hahn, R
   Ryaby, JT
   Linovitz, RJ
AF Musante, David B.
   Firtha, Michael E.
   Atkinson, Brent L.
   Hahn, Rebekah
   Ryaby, James T.
   Linovitz, Raymond J.
TI Clinical evaluation of an allogeneic bone matrix containing viable
   osteogenic cells in patients undergoing one- and two-level
   posterolateral lumbar arthrodesis with decompressive laminectomy
SO JOURNAL OF ORTHOPAEDIC SURGERY AND RESEARCH
LA English
DT Article
DE Cellular bone allograft; Spinal arthrodesis; Bone graft extender;
   Trinity Evolution; Lumbar spine fusion
ID ILIAC CREST BONE; DONOR-SITE MORBIDITY; SPINAL-FUSION; ANKLE
   ARTHRODESIS; MARROW ASPIRATE; LONG-TERM; FOLLOW-UP; AUTOGRAFT;
   SPONDYLOLISTHESIS; OUTCOMES
AB Background: Trinity Evolution (R) cellular bone allograft (TE) possesses the osteogenic, osteoinductive, and osteoconductive elements essential for bone healing. The purpose of this study is to evaluate the radiographic and clinical outcomes when TE is used as a graft extender in combination with locally derived bone in one-and two-level instrumented lumbar posterolateral arthrodeses.
   Methods: In this retrospective evaluation, a consecutive series of subject charts that had posterolateral arthrodesis with TE and a 12-month radiographic follow-up were evaluated. All subjects were diagnosed with degenerative disc disease, radiculopathy, stenosis, and decreased disc height. At 2 weeks and at 3 and 12 months, plain radiographs were performed and the subject's back and leg pain (VAS) was recorded. An evaluation of fusion status was performed at 12 months.
   Results: The population consisted of 43 subjects and 47 arthrodeses. At 12 months, a fusion rate of 90.7 % of subjects and 89.4 % of surgical levels was observed. High-risk subjects (e.g., diabetes, tobacco use, etc.) had fusion rates comparable to normal patients. Compared with the preoperative leg or back pain level, the postoperative pain levels were significantly (p < 0.0001) improved at every time point. There were no adverse events attributable to TE.
   Conclusions: Fusion rates using TE were higher than or comparable to fusion rates with autologous iliac crest bone graft that have been reported in the recent literature for posterolateral fusion procedures, and TE fusion rates were not adversely affected by several high-risk patient factors. The positive results provide confidence that TE can safely replace autologous iliac crest bone graft when used as a bone graft extender in combination with locally derived bone in the setting of posterolateral lumbar arthrodesis in patients with or without risk factors for compromised bone healing.
C1 [Musante, David B.] Triangle Orthoped, 120 William Penn Plaza, Durham, NC 27704 USA.
   [Firtha, Michael E.] Campbell Univ, Campbell Sch Osteopath Med, 4350 US-421, Lilington, NC 27546 USA.
   [Atkinson, Brent L.] Atkinson Biol Consulting, 9189 Fox Fire Way, Littleton, CO 80129 USA.
   [Hahn, Rebekah; Ryaby, James T.; Linovitz, Raymond J.] Orthofix Inc, 3451 Plano Pkwy, Lewisville, TX 75056 USA.
RP Musante, DB (通讯作者)，Triangle Orthoped, 120 William Penn Plaza, Durham, NC 27704 USA.
EM dmusante@triangleortho.com
FU Orthofix
FX Orthofix funded the data collection, analysis, and interpretation and
   manuscript writing.
CR Anderson JJ, 2014, J FOOT ANKLE SURG, V53, P683, DOI 10.1053/j.jfas.2014.06.029
   Appaduray SP, 2013, J CLIN NEUROSCI, V20, P1713, DOI 10.1016/j.jocn.2013.01.021
   Baboolal TG, 2014, REGEN MED, V9, P593, DOI [10.2217/RME.14.17, 10.2217/rme.14.17]
   BANWART JC, 1995, SPINE, V20, P1055, DOI 10.1097/00007632-199505000-00012
   Brosky TA, 2009, J FOOT ANKLE SURG, V48, P61, DOI 10.1053/j.jfas.2008.10.002
   Brydone AS, 2010, P I MECH ENG H, V224, P1329, DOI 10.1243/09544119JEIM770
   Cammisa FP, 2004, SPINE, V29, P660, DOI 10.1097/01.BRS.0000116588.17129.B9
   Chang CH, 2008, SURG NEUROL, V70, P47, DOI 10.1016/j.surneu.2008.05.022
   Dai LY, 2008, SPINE, V33, P1299, DOI 10.1097/BRS.0b013e3181732a8e
   Dimitriou R, 2011, INJURY, V42, pS3, DOI 10.1016/j.injury.2011.06.015
   FERNYHOUGH JC, 1992, SPINE, V17, P1474, DOI 10.1097/00007632-199212000-00006
   Gaston MS, 2007, J BONE JOINT SURG BR, V89B, P1553, DOI 10.1302/0301-620X.89B12
   Gupta AR, 2001, INT MED J, V8, P163
   Hagg O, 2003, EUR SPINE J, V12, P12, DOI 10.1007/s00586-002-0464-0
   HERKOWITZ HN, 1991, J BONE JOINT SURG AM, V73A, P802, DOI 10.2106/00004623-199173060-00002
   Hurlbert RJ, 2013, SPINE, V38, P2139, DOI 10.1097/BRS.0000000000000007
   Jones CP, 2015, FOOT ANKLE INT, V36, P1129, DOI 10.1177/1071100715586181
   Kalanithi PA, 2012, SPINE, V37, P982, DOI 10.1097/BRS.0b013e31823bbeef
   Kang J, 2012, SPINE, V37, P1083, DOI 10.1097/BRS.0b013e31823ed817
   Kornblum MB, 2004, SPINE, V29, P726, DOI 10.1097/01.BRS.0000119398.22620.92
   Korovessis P, 2005, EUR SPINE J, V14, P630, DOI 10.1007/s00586-004-0855-5
   KURZ LT, 1989, SPINE, V14, P1324, DOI 10.1097/00007632-198912000-00009
   Niu CC, 2009, SPINE, V34, P2715, DOI 10.1097/BRS.0b013e3181b47232
   Ong KL, 2014, NEUROSURG FOCUS, V36, DOI 10.3171/2014.4.FOCUS1440
   Park JJ, 2013, BULL HOSP JT DIS, V71, P39
   Rush Shannon M, 2010, Foot Ankle Spec, V3, P140, DOI 10.1177/1938640010369638
   Rush SM, 2009, J FOOT ANKLE SURG, V48, P163, DOI 10.1053/j.jfas.2008.12.008
   Sawin PD, 1998, J NEUROSURG, V88, P255, DOI 10.3171/jns.1998.88.2.0255
   Schnee CL, 1997, SPINE, V22, P2222, DOI 10.1097/00007632-199710010-00005
   Summers BN, 1989, J BONE JOINT SURG BR, V71B, P667
   Tang HH, 2014, J ORTHOP SURG RES, V9, DOI 10.1186/1749-799X-9-15
   Tsutsumimoto T, 2008, EUR SPINE J, V17, P1107, DOI 10.1007/s00586-008-0695-9
   Vanichkachorn J, 2016, EUR SPINE J
   Weil L, 2008, FOOT ANKLE ONLINE J, V1, P5
   Wu CH, 2008, ACTA ORTHOP, V79, P67, DOI 10.1080/17453670710014789
NR 35
TC 10
Z9 10
U1 0
U2 6
PU BIOMED CENTRAL LTD
PI LONDON
PA 236 GRAYS INN RD, FLOOR 6, LONDON WC1X 8HL, ENGLAND
SN 1749-799X
J9 J ORTHOP SURG RES
JI J. Orthop. Surg. Res.
PD MAY 27
PY 2016
VL 11
AR 63
DI 10.1186/s13018-016-0392-z
PG 9
WC Orthopedics
WE Science Citation Index Expanded (SCI-EXPANDED)
SC Orthopedics
GA DN7WH
UT WOS:000377290400002
PM 27233773
OA gold, Green Published
DA 2022-11-02
ER

PT J
AU Mehdian, SH
   Arun, R
AF Mehdian, S. Hossein
   Arun, Ranganathan
TI A New Three-Stage Spinal Shortening Procedure For Reduction of Severe
   Adolescent Isthmic Spondylolisthesis A Case Series with Medium- to
   Long-term Follow-Up
SO SPINE
LA English
DT Article
DE adolescent high-grade isthmic spondylolisthesis; anatomic reduction; new
   technique
ID SACRAL INTERBODY FUSION; HIGH-GRADE; INSITU ARTHRODESIS; YOUNG-PATIENTS;
   IN-SITU; CHILDREN; DECOMPRESSION; ANTERIOR; STABILIZATION; FIXATION
AB Study Design. A case series of eight consecutive patients with severe (Meyerding Grade >= 3) adolescent isthmic spondylolisthesis (SAIS) who underwent reduction and stabilization by using a new surgical technique.
   Objective. To report the results of a safe three-stage spinal shortening procedure in a single operative session in eight patients with SAIS.
   Summary of Background Data. The treatment of SAIS is controversial and the opinion continues to remain divided between in situ fusion and reduction followed by stabilization. We reported a new surgical technique to facilitate safe reduction and stabilization of SAIS and the results in eight adolescents are presented.
   Methods. Eight patients with Meyerding Grade III (2), IV (5), and V(1) were operated between 2000 and 2006 for SAIS. The back/leg pain duration was 13.7 months and average age at surgery was 14.75 years. The slip angle (SA), percentage slip (%S), sacral inclination (SI), lumbar lordosis (LL), pelvic incidence (PI), and sagittal balance were measured and the Oswestry Disability Index (ODI) and visual analog scale pain score were used as outcome measures. All patients underwent posterior decompression with sacral dome osteotomy, anterior transperitoneal L5/S1 discectomy, and posterior reduction and instrumented circumferential fusion in a single operative session.
   Results. The average follow-up was 6 years. The mean preoperative degree of slip was 86%, which improved to 5% (r 1-17%, spondyloptosis case 32%) postoperatively. The mean L5 SA, SI, and LL preoperatively were 48 degrees, 34 degrees, and -72 degrees, respectively, and postoperatively improved to 43 degrees and-47 degrees, respectively. The sagittal balance was 55 and 34 mm pre- and postoperatively, respectively. Near anatomical reduction was achieved in seven patients. No implant failures or revisions to date. The mean ODI improved to 6% from 56% and visual analog scale from 8 to 1, postoperatively.
   Conclusion. This safe 3-stage procedure assists sudden reduction and circumferential fusion of SAIS without any neurologic deficit and excellent clinicoradiologic outcome restoring normal lumbosacral biomechanics.
C1 [Mehdian, S. Hossein] Nottingham Univ Hosp NHS Trust, Ctr Spinal Studies & Surg, Nottingham, England.
   [Arun, Ranganathan] No Deanery, Newcastle Upon Tyne, Tyne & Wear, England.
RP Arun, R (通讯作者)，45 St Cuthbert Ave, Middlesbrough TS7 8RG, Cleveland, England.
EM arearoon@yahoo.com
CR Albrecht S, 1998, Z ORTHOP GRENZGEB, V136, P182, DOI 10.1055/s-2008-1051303
   ANI N, 1991, SPINE, V16, pS302, DOI 10.1097/00007632-199106001-00025
   Bartolozzi P, 2003, SPINE, V28, P1135, DOI 10.1097/00007632-200306010-00010
   Boachie-Adjei O, 2002, SPINE, V27, pE161, DOI 10.1097/00007632-200203150-00019
   BOOS N, 1993, SPINE, V18, P1655, DOI 10.1097/00007632-199309000-00014
   BOXALL D, 1979, J BONE JOINT SURG AM, V61, P479, DOI 10.2106/00004623-197961040-00001
   BRADFORD DS, 1988, SPINE, V13, P580
   BRADFORD DS, 1990, J BONE JOINT SURG AM, V72A, P1060, DOI 10.2106/00004623-199072070-00016
   Dimar J, 1986, ORTHOP REV, V15, P49
   Durrani A, 2000, 67 ANN AAOS M ORL FL
   EDWARDS CC, 1994, SPINE, V19, P1535
   ESSES SI, 1995, J BONE JOINT SURG AM, V77A, P172, DOI 10.2106/00004623-199502000-00002
   FREDRICKSON BE, 1984, J BONE JOINT SURG AM, V66A, P699, DOI 10.2106/00004623-198466050-00008
   FREEMAN BL, 1989, J BONE JOINT SURG AM, V71A, P594, DOI 10.2106/00004623-198971040-00015
   Grimes PF, 2000, SPINE, V25, P2009, DOI 10.1097/00007632-200008150-00002
   Grobler LJ, 1991, ADULT SPINE PRINCIPL, V2, P1655
   HARRIS IE, 1987, J BONE JOINT SURG AM, V69A, P960, DOI 10.2106/00004623-198769070-00002
   Helenius I, 2006, SPINE, V31, P190, DOI 10.1097/01.brs.0000194843.94071.09
   HENSINGER R N, 1976, Spine, V1, P207, DOI 10.1097/00007632-197612000-00005
   JOHNSON JR, 1983, J BONE JOINT SURG BR, V65, P43
   Kumar MN, 2001, EUR SPINE J, V10, P314, DOI 10.1007/s005860000239
   Lamberg T, 2007, J BONE JOINT SURG AM, V89A, P512, DOI 10.2106/JBJS.E.00545
   LAURENT LE, 1976, CLIN ORTHOP RELAT R, P85
   MAURICE HD, 1989, SPINE, V14, P214, DOI 10.1097/00007632-198902000-00012
   Mehdian SMH, 2005, SPINE, V30, pE579, DOI 10.1097/01.brs.0000181051.60960.32
   Molinari MRW, 1999, SPINE, V24, P1701, DOI 10.1097/00007632-199908150-00012
   Molinari RW, 2002, CLIN ORTHOP RELAT R, P109
   NEWMAN PH, 1975, ORTHOP CLIN N AM, V6, P197
   OBRIEN JP, 1994, CLIN ORTHOP RELAT R, P64
   PEEK RD, 1989, J BONE JOINT SURG AM, V71A, P62, DOI 10.2106/00004623-198971010-00011
   Roca J, 1999, SPINE, V24, P709, DOI 10.1097/00007632-199904010-00019
   Rothman L., 1989, SEMIN SPINE SURG, V1, P78
   Ruf M, 2006, SPINE, V31, P269, DOI 10.1097/01.brs.0000197204.91891.eb
   SARASTE H, 1985, ACTA ORTHOP SCAND, V56, P253, DOI 10.3109/17453678508993007
   SCHOENECKER PL, 1990, J BONE JOINT SURG AM, V72A, P369, DOI 10.2106/00004623-199072030-00008
   SCHWEND RM, 1992, J PEDIATR ORTHOPED, V12, P703, DOI 10.1097/01241398-199211000-00001
   SEITSALO S, 1990, J BONE JOINT SURG BR, V72, P259, DOI 10.1302/0301-620X.72B2.2312566
   SEITSALO S, 1991, SPINE, V16, P417, DOI 10.1097/00007632-199104000-00004
   Smith JA, 2001, SPINE, V26, P2227, DOI 10.1097/00007632-200110150-00014
   SMITH MD, 1990, J BONE JOINT SURG AM, V72A, P415, DOI 10.2106/00004623-199072030-00015
   SPENCER DL, 1983, SPINE, V8, P672, DOI 10.1097/00007632-198309000-00014
   STEFFEE AD, 1988, CLIN ORTHOP RELAT R, P82
   University Hospital Public Relations, 1988, SCOL RES SOC MORB MO, P7
   Vialle R, 2007, EUR SPINE J, V16, P1641, DOI 10.1007/s00586-007-0348-4
   Wiltse LL, 1969, S SPIN AM AC ORTH SU, P143
   ZIELKE K, 1986, CLIN ORTHOP RELAT R, P151
NR 46
TC 15
Z9 20
U1 0
U2 6
PU LIPPINCOTT WILLIAMS & WILKINS
PI PHILADELPHIA
PA TWO COMMERCE SQ, 2001 MARKET ST, PHILADELPHIA, PA 19103 USA
SN 0362-2436
EI 1528-1159
J9 SPINE
JI SPINE
PD MAY 15
PY 2011
VL 36
IS 11
BP E705
EP E711
DI 10.1097/BRS.0b013e3182158c1f
PG 7
WC Clinical Neurology; Orthopedics
WE Science Citation Index Expanded (SCI-EXPANDED)
SC Neurosciences & Neurology; Orthopedics
GA 758YT
UT WOS:000290205400004
PM 21358576
DA 2022-11-02
ER

PT J
AU Blount, KJ
   Krompinger, WJ
   Maljanian, R
   Browner, BD
AF Blount, KJ
   Krompinger, WJ
   Maljanian, R
   Browner, BD
TI Moving toward a standard for spinal fusion outcomes assessment
SO JOURNAL OF SPINAL DISORDERS & TECHNIQUES
LA English
DT Article
DE spinal fusion; outcomes
ID HEALTH SURVEY QUESTIONNAIRE; POSTEROLATERAL LUMBAR FUSION; SICKNESS
   IMPACT PROFILE; BACK-PAIN; INTERBODY FUSION; PATIENT OUTCOMES;
   UNITED-STATES; SF-36; SPONDYLOLISTHESIS; INSTRUMENTATION
AB Previous spinal fusion outcomes assessment studies have been complicated by inconsistencies in evaluative criteria and consequent variations in results. As a result, a general consensus is lacking on how to achieve comprehensive outcomes assessment for spinal fusion surgeries. The purpose of this article is to report the most validated and frequently used assessment measures to facilitate comparable outcomes studies in the future. Twenty-seven spinal fusion outcomes studies published between 1990 and 2000 were retrospectively reviewed. Study characteristics such as design, evaluative measures, and assessment tools were recorded and analyzed. Based on the reviewed literature, an outcomes assessment model is proposed including the Short Form-36 Health Survey, the Oswestry Disability Questionnaire, the North American Spine Society Patient Satisfaction Index, the Prolo Economic Scale, a 0-10 analog pain scale, medication use, radiographically assessed fusion status, and a generalized complication rate.
C1 Hartford Hosp, Inst Outcomes Res & Evaluat, Ishikari, Hokkaido 06102, Japan.
   Univ Connecticut, Sch Med, Dept Orthopaed, Farmington, CT USA.
RP Blount, KJ (通讯作者)，Hartford Hosp, Inst Outcomes Res & Evaluat, 80 Seymour St, Ishikari, Hokkaido 06102, Japan.
CR Agazzi S, 1999, J NEUROSURG, V91, P186, DOI 10.3171/spi.1999.91.2.0186
   Albert TJ, 2000, SPINE, V25, P123, DOI 10.1097/00007632-200001010-00021
   AMARANATH L, 1989, CLIN ORTHOP RELAT R, V249, P223
   Barrick WT, 2000, SPINE, V25, P853, DOI 10.1097/00007632-200004010-00014
   BERGNER M, 1976, MED CARE, V14, P57, DOI 10.1097/00005650-197601000-00006
   BRAZIER JE, 1992, BMJ-BRIT MED J, V305, P160, DOI 10.1136/bmj.305.6846.160
   BRIDWELL KH, 1993, J SPINAL DISORD, V6, P461, DOI 10.1097/00002517-199306060-00001
   Buttermann GR, 1998, SPINE, V23, P116, DOI 10.1097/00007632-199801010-00024
   Calderone RR, 1996, ORTHOP CLIN N AM, V27, P201
   Clark CR, 1997, J BONE JOINT SURG AM, V79A, P1119, DOI 10.2106/00004623-199708000-00001
   Daltroy LH, 1996, SPINE, V21, P741, DOI 10.1097/00007632-199603150-00017
   Daltroy LH, 1996, SPINE, P21
   DAVIS H, 1994, SPINE, V19, P1117, DOI 10.1097/00007632-199405001-00003
   Dawson J, 1996, QUAL HEALTH CARE, V5, P81, DOI 10.1136/qshc.5.2.81
   Deguchi M, 1998, J SPINAL DISORD, V11, P459
   DEYO RA, 1993, SPINE, V18, P1463
   DEYO RA, 1986, SPINE, V11, P951, DOI 10.1097/00007632-198611000-00017
   Deyo RA, 1998, SPINE, V23, P2003, DOI 10.1097/00007632-199809150-00018
   Fairbank J C, 1980, Physiotherapy, V66, P271
   FARBER GL, 1995, SPINE, V20, P1494, DOI 10.1097/00007632-199507000-00010
   FINGERHUT L, 1997, INJURY CHARTBOOK HLT, P217
   Fowler FJ, 1996, SPINE, V21, P749, DOI 10.1097/00007632-199603150-00018
   France JC, 1999, SPINE, V24, P553, DOI 10.1097/00007632-199903150-00010
   GARRATT AM, 1993, BMJ-BRIT MED J, V306, P1440, DOI 10.1136/bmj.306.6890.1440
   Gertzbein SD, 1998, SPINE, V23, P2352, DOI 10.1097/00007632-199811010-00021
   Glassman SD, 1998, ORTHOPEDICS, V21, P1201
   Glassman SD, 1998, J SPINAL DISORD, V11, P383
   GREENOUGH C, 1996, HOSP JOINT DIS, V55, P162
   Greenough CG, 1998, SPINE, V23, P479, DOI 10.1097/00007632-199802150-00015
   GREENOUGH CG, 1992, SPINE, V17, P36, DOI 10.1097/00007632-199201000-00006
   Grevitt M, 1997, J BONE JOINT SURG BR, V79B, P48, DOI 10.1302/0301-620X.79B1.1269
   GRUBB SA, 1992, SPINE, V17, P349, DOI 10.1097/00007632-199203000-00018
   Hacker RJ, 1997, SPINE, V22, P660, DOI 10.1097/00007632-199703150-00017
   Hains F, 1998, J MANIP PHYSIOL THER, V21, P75
   HERKOWITZ HN, 1991, J BONE JOINT SURG AM, V73A, P802, DOI 10.2106/00004623-199173060-00002
   Hinkley BS, 1997, SPINE, V22, P312, DOI 10.1097/00007632-199702010-00016
   HOWE J, 1985, SPINE, V10, P804, DOI 10.1097/00007632-198511000-00004
   HUSKISSON EC, 1974, LANCET, V2, P1127, DOI 10.1016/S0140-6736(74)90884-8
   JENKINSON C, 1993, BRIT MED J, V306, P1437, DOI 10.1136/bmj.306.6890.1437
   Jenkinson C, 1997, J PUBLIC HEALTH MED, V19, P179, DOI 10.1093/oxfordjournals.pubmed.a024606
   JENSEN MP, 1986, PAIN, V27, P117, DOI 10.1016/0304-3959(86)90228-9
   Johnson D. W., 1989, ACIDIC PRECIPITATION, P1
   KANT AP, 1995, SPINE, V20, P2313, DOI 10.1097/00007632-199511000-00009
   Katz JN, 1997, SPINE, V22, P1123, DOI 10.1097/00007632-199705150-00012
   LAWLIS GF, 1989, SPINE, V14, P511, DOI 10.1097/00007632-198905000-00007
   MCGUIRE RA, 1993, SPINE, V18, P1662, DOI 10.1097/00007632-199309000-00015
   MCHORNEY C, 1994, MED CARE, V26, P724
   MCHORNEY CA, 1994, MED CARE, V32, P551, DOI 10.1097/00005650-199406000-00002
   Muggleton JM, 2000, J SPINAL DISORD, V13, P200, DOI 10.1097/00002517-200006000-00002
   Nork SE, 1999, SPINE, V24, P561, DOI 10.1097/00007632-199903150-00012
   PAPPAS CTE, 1992, NEUROSURGERY, V30, P862, DOI 10.1227/00006123-199206000-00007
   Penta M, 1997, SPINE, V22, P2429, DOI 10.1097/00007632-199710150-00021
   Pickard AS, 1999, STROKE, V30, P1213, DOI 10.1161/01.STR.30.6.1213
   PROLO DJ, 1986, SPINE, V11, P601, DOI 10.1097/00007632-198607000-00012
   REVILL SI, 1976, ANAESTHESIA, V31, P1191, DOI 10.1111/j.1365-2044.1976.tb11971.x
   ROLAND M, 1983, SPINE, V8, P141, DOI 10.1097/00007632-198303000-00004
   Schnee CL, 1997, J NEUROSURG, V86, P56, DOI 10.3171/jns.1997.86.1.0056
   Slosar PJ, 2000, SPINE, V25, P722, DOI 10.1097/00007632-200003150-00012
   STEINMANN JC, 1992, CLIN ORTHOP RELAT R, P80
   TAYLOR VM, 1994, SPINE, V19, P1207, DOI 10.1097/00007632-199405310-00002
   Thomsen K, 1997, SPINE, V22, P2813, DOI 10.1097/00007632-199712150-00004
   Tiusanen H, 1996, CLIN ORTHOP RELAT R, P153
   TRIANO JJ, 1993, J MANIP PHYSIOL THER, V16, P67
   TURNER JA, 1992, JAMA-J AM MED ASSOC, V268, P907, DOI 10.1001/jama.268.7.907
   VERNON H, 1991, J MANIP PHYSIOL THER, V14, P409
   WADDELL G, 1993, ACTA ORTHOP SCAND, V64, P134, DOI 10.3109/17453679309160144
   Ware JE, 1996, MED CARE, V34, P220, DOI 10.1097/00005650-199603000-00003
   WARE JE, 1992, MED CARE, V30, P473, DOI 10.1097/00005650-199206000-00002
   Wehbe MA, 1998, J BONE JOINT SURG AM, V80A, P1395, DOI 10.2106/00004623-199809000-00022
   Wheeler AH, 1999, SPINE, V24, P1290, DOI 10.1097/00007632-199907010-00004
   Whitecloud TS, 1998, J SPINAL DISORD, V11, P479
   WHITECLOUD TS, 1989, SPINE, V14, P472, DOI 10.1097/00007632-198904000-00027
   Woertgen C, 1997, Eur Spine J, V6, P173, DOI 10.1007/BF01301432
   YUAN HA, 1994, SPINE, V19, pS2279
   ZDEBLICK TA, 1993, SPINE, V18, P983, DOI 10.1097/00007632-199306150-00006
NR 75
TC 20
Z9 21
U1 0
U2 2
PU LIPPINCOTT WILLIAMS & WILKINS
PI PHILADELPHIA
PA TWO COMMERCE SQ, 2001 MARKET ST, PHILADELPHIA, PA 19103 USA
SN 1536-0652
EI 1539-2465
J9 J SPINAL DISORD TECH
JI J. Spinal Disord. Tech.
PD FEB
PY 2002
VL 15
IS 1
BP 16
EP 23
DI 10.1097/00024720-200202000-00003
PG 8
WC Clinical Neurology; Orthopedics
WE Science Citation Index Expanded (SCI-EXPANDED)
SC Neurosciences & Neurology; Orthopedics
GA 537WE
UT WOS:000174782000003
PM 11891446
DA 2022-11-02
ER

PT J
AU Goh, GS
   Yue, WM
   Guo, CM
   Tan, SB
   Chen, JLT
AF Goh, Graham S.
   Yue, Wai-Mun
   Guo, Chang-Ming
   Tan, Seang-Beng
   Chen, John Li-Tat
TI Comparative Demographics and Outcomes of Minimally Invasive
   Transforaminal Lumbar Interbody Fusion in Chinese, Malays, and Indians
SO CLINICAL SPINE SURGERY
LA English
DT Article
DE minimally invasive; lumbar fusion; TLIF; race; ethnicity; Chinese;
   Malay; Indian; outcomes; satisfaction
AB Study Design: This study carried out a retrospective review of prospectively collected registry data. Objective: This study aimed to determine whether (1) utilization rates; (2) demographics and preoperative statuses; and (3) clinical outcomes differ among Chinese, Malays, and Indians undergoing minimally invasive transforaminal lumbar interbody fusion (MIS-TLIF). Summary of Background Data: There is a marked racial disparity in spine surgery outcomes between white and African American patients. Comparative studies of ethnicity have mostly been carried out in American populations, with an underrepresentation of Asian ethnic groups. It is unclear whether these disparities exist among Chinese, Malays, and Indians. Methods: A prospectively maintained registry was reviewed for 753 patients who underwent primary MIS-TLIF for degenerative spondylolisthesis between 2006 and 2013. The cohort was stratified by race. Comparisons of demographics, functional outcomes, and patient satisfaction were performed preoperatively and 1 month, 3 months, 6 months, and 2 years postoperatively. Results: Compared with population statistics, there was an overrepresentation of Chinese (6.6%) and an underrepresentation of Malays (5.0%) and Indians (3.5%) who underwent MIS-TLIF. Malays and Indians were younger and had higher body mass index at the time of surgery compared with Chinese. After adjusting for age, sex, and body mass index, Malays had significantly worse back pain and Indians had poorer Short-Form 36 Physical Component Summary compared with Chinese preoperatively. Chinese also had a better preoperative Oswestry Disability Index compared with the other races. Although significant differences remained at 1 month, there was no difference in outcomes up to 2 years postoperatively, except for a lower Physical Component Summary in Indians compared with Chinese at 2 years. The rate of minimal clinically important difference attainment, satisfaction, and expectation fulfillment was also comparable. At 2 years, 87.0% of Chinese, 76.9% of Malays, and 91.7% of Indians were satisfied. Conclusion: The variations in demographics, preoperative statuses, and postoperative outcomes between races should be considered when interpreting outcome studies of lumbar spine surgery in Asian populations.
C1 [Goh, Graham S.; Guo, Chang-Ming; Chen, John Li-Tat] Singapore Gen Hosp, Dept Orthoped Surg, 20 Coll Rd,Level 4, Singapore 169865, Singapore.
   [Yue, Wai-Mun] Orthopaed Ctr, Singapore, Singapore.
   [Tan, Seang-Beng] Mt Elizabeth Med Ctr, Orthopaed & Spine Clin, Singapore, Singapore.
RP Goh, GS (通讯作者)，Singapore Gen Hosp, Dept Orthoped Surg, 20 Coll Rd,Level 4, Singapore 169865, Singapore.
EM goh.graham@gmail.com
CR Adogwa O, 2016, SPINE, V41, P1677, DOI 10.1097/BRS.0000000000001616
   Alosh H, 2009, SPINE, V34, P1956, DOI 10.1097/BRS.0b013e3181ab930e
   Baaj AA, 2017, SPINE, V42, P1706, DOI 10.1097/BRS.0000000000002208
   Cody EA, 2017, FOOT ANKLE INT, V38, P472, DOI 10.1177/1071100717690807
   Daltroy LH, 1996, SPINE, V21, P741, DOI 10.1097/00007632-199603150-00017
   Dario AB, 2015, SPINE J, V15, P1106, DOI 10.1016/j.spinee.2015.02.001
   Department of Statistics Ministry of Trade and Industry Republic of Singapore, 2018, YB STAT SINGAPORE
   Elsamadicy AA, 2018, J NEUROSURG-SPINE, V29, P40, DOI 10.3171/2017.12.SPINE171079
   Feng R, 2018, SPINE, V43, pE601, DOI 10.1097/BRS.0000000000002438
   Gentry S, 2017, CUREUS, V9, DOI 10.7759/cureus.1079
   Glassman SD, 2008, J BONE JOINT SURG AM, V90A, P1839, DOI 10.2106/JBJS.G.01095
   Goh GSH, 2019, SPINE, V44, P809, DOI 10.1097/BRS.0000000000002943
   Heuch I, 2013, SPINE, V38, P133, DOI 10.1097/BRS.0b013e3182647af2
   Ibrahim SA, 2010, CURR ORTHOP PRACT, V21, P126, DOI 10.1097/BCO.0b013e3181d08223
   Jacobs CA, 2014, J ARTHROPLASTY, V29, P1576, DOI 10.1016/j.arth.2014.03.022
   Jiang L, 2014, J ARTHROPLASTY, V29, P304, DOI 10.1016/j.arth.2013.06.002
   Kim EJ, 2017, SPINE, V42, P1331, DOI 10.1097/BRS.0000000000002087
   Knutsson B, 2015, SPINE, V40, P1451, DOI 10.1097/BRS.0000000000001038
   Lad SP, 2013, SPINE, V38, P927, DOI 10.1097/BRS.0b013e31828165f9
   Lim J, 2017, GLOB POLICY, V8, P103, DOI 10.1111/1758-5899.12247
   McGirt MJ, 2017, J NEUROSURG-SPINE, V27, P357, DOI 10.3171/2016.11.SPINE16526
   Murphy ME, 2017, NEUROSURGERY, V81, P638, DOI 10.1093/neuros/nyx057
   Papadopulos NA., 2016, BREAST RECONSTRUCTIO, P1221
   Parker SL, 2011, J NEUROSURG-SPINE, V14, P598, DOI 10.3171/2010.12.SPINE10472
   Peng Chan Wearn Benedict, 2009, Spine (Phila Pa 1976), V34, P1385, DOI 10.1097/BRS.0b013e3181a4e3be
   Razali SM, 2000, INT J SOC PSYCHIATR, V46, P281, DOI 10.1177/002076400004600405
   Roitberg BZ, 2013, ACTA NEUROCHIR, V155, P757, DOI 10.1007/s00701-013-1664-6
   Schoenfeld AJ, 2012, SPINE, V37, P1505, DOI 10.1097/BRS.0b013e318251cc78
   Siow WM, 2013, CLIN ORTHOP RELAT R, V471, P1451, DOI 10.1007/s11999-012-2776-7
   Smuck M, 2014, SPINE J, V14, P209, DOI 10.1016/j.spinee.2013.11.010
   Tan EC, 2008, J PAIN, V9, P849, DOI 10.1016/j.jpain.2008.04.004
   Teraguchi M., 2013, SPINE J, V13, pS83
   Ware JE, 1996, MED CARE, V34, P220, DOI 10.1097/00005650-199603000-00003
   Watanabe K, 2007, SPINE, V32, P2711, DOI 10.1097/BRS.0b013e31815a7ef0
   Watson PJ, 2005, PAIN, V118, P194, DOI 10.1016/j.pain.2005.08.010
   Weinstein JN, 2008, NEW ENGL J MED, V358, P794, DOI 10.1056/NEJMoa0707136
   Weinstein JN, 2007, NEW ENGL J MED, V356, P2257, DOI 10.1056/NEJMoa070302
   Xie F, 2006, VALUE HEALTH, V9, pA223, DOI 10.1016/S1098-3015(10)63270-6
NR 38
TC 0
Z9 0
U1 0
U2 0
PU LIPPINCOTT WILLIAMS & WILKINS
PI PHILADELPHIA
PA TWO COMMERCE SQ, 2001 MARKET ST, PHILADELPHIA, PA 19103 USA
SN 2380-0186
J9 CLIN SPINE SURG
JI Clin. Spine Surg.
PD MAR
PY 2021
VL 34
IS 2
BP 66
EP 72
DI 10.1097/BSD.0000000000001020
PG 7
WC Clinical Neurology; Orthopedics
WE Science Citation Index Expanded (SCI-EXPANDED)
SC Neurosciences & Neurology; Orthopedics
GA QN3EF
UT WOS:000622346600007
PM 33633059
DA 2022-11-02
ER

PT J
AU Wang, H
   Ma, L
   Yang, DL
   Ding, WY
   Shen, Y
   Zhang, YZ
AF Wang, Hui
   Ma, Lei
   Yang, Da-Long
   Ding, Wen-Yuan
   Shen, Yong
   Zhang, Ying-Ze
TI Radiological analysis of degenerative lumbar scoliosis in relation to
   pelvic incidence
SO INTERNATIONAL JOURNAL OF CLINICAL AND EXPERIMENTAL MEDICINE
LA English
DT Article
DE Pelvic incidence; spinopelvic parameters; degenerative lumbar scoliosis
ID SAGITTAL ALIGNMENT; SPINAL DEFORMITY; RADIOGRAPHIC PARAMETERS; STANDING
   POSITION; ADULT SCOLIOSIS; BALANCE; SPONDYLOLISTHESIS; CLASSIFICATION;
   ORIENTATION; FUSION
AB Purpose: The purpose of this study was to identify the influence of pelvic incidence (PI) on spinopelvic parameters in patients with degenerative lumbar scoliosis (DLS) and compare them with those of a normal population. Methods: There were two groups in this study. One group was composed by 136 patients with DLS and another was composed by 120 participants free of spinal disease. In each group there were three subgroups according to PI, which were low (PI less than 45 degrees), middle (PI between 45 degrees and 60 degrees) and high PI group (PI more than 60 degrees). Sagittal spinopelvic parameters were compared between the DLS patients and asymptomatic participants in each PI group. Results: The number of DLS patients with low, middle, and high PI were 38 (27.9%), 50 (36.8%), and 48 (35.3%), respectively. In the control group, the number of low, middle, and high PI participants were 52 (43.3%), 41 (34.2%), and 27 (22.5%), respectively. There were significant difference in PT, SS, LL, SVA and TLJ between the three subgroups in the DLS patients. Patients with high PI showed large TLJ, LL, PT, SS and small SVA. In the Control group and DLS group, PI determined pelvic orientation (PT, SS) and sagittal spinal parameters (LL, TLJ). In terms of correlation between SS and LL, between SS and TLJ, both DLS and Control groups showed significant correlations. In terms of correlation between PT and SVA, between PT and TLJ, only the DLS group showed a significant correlation. Compared with the asymptomatic participants, DLS patients showed a high PT and low SS as well as kyphotic TLJ, lumbar hypolordosis and thoracic hypokyphosis in all PI groups. Conclusions: The changes in spinopelvic parameters and pelvic compensatory mechanisms differ according to PI in patients with DLS, restoration of LL based on individual PI could help in accomplishing a balanced spinopelvic alignment.
C1 [Wang, Hui; Ma, Lei; Yang, Da-Long; Ding, Wen-Yuan; Shen, Yong; Zhang, Ying-Ze] Hebei Med Univ, Hosp 3, Dept Spine Surg, Shijiazhuang, Peoples R China.
RP Ding, WY (通讯作者)，Hebei Med Univ, Hosp 3, Dept Spine Surg, Shijiazhuang, Peoples R China.
EM din-gwenyuan2012@126.com
OI Zhang, YIngze/0000-0001-8042-6105; Ding, Wenyuan/0000-0002-7257-4316
CR Bae JS, 2012, SPINE J, V12, P1045, DOI 10.1016/j.spinee.2012.10.011
   Barrey C, 2007, NEUROSURGERY, V61, P981, DOI 10.1227/01.neu.0000303194.02921.30
   Barrey C, 2007, EUR SPINE J, V16, P1459, DOI 10.1007/s00586-006-0294-6
   Berthonnaud E, 2005, J SPINAL DISORD TECH, V18, P40, DOI 10.1097/01.bsd.0000117542.88865.77
   Boulay C, 2006, EUR SPINE J, V15, P415, DOI 10.1007/s00586-005-0984-5
   DUVALBEAUPERE G, 1992, ANN BIOMED ENG, V20, P451, DOI 10.1007/BF02368136
   Glassman SD, 2005, SPINE, V30, P2024, DOI 10.1097/01.brs.0000179086.30449.96
   Hong JY, 2010, J SPINAL DISORD TECH, V23, P461, DOI 10.1097/BSD.0b013e3181bf1a85
   Hresko MT, 2007, SPINE, V32, P2208, DOI 10.1097/BRS.0b013e31814b2cee
   Kawakami M, 2002, SPINE, V27, P59, DOI 10.1097/00007632-200201010-00014
   Lafage V, 2008, SPINE, V33, P1572, DOI 10.1097/BRS.0b013e31817886a2
   Lafage V, 2009, SPINE, V34, pE599, DOI 10.1097/BRS.0b013e3181aad219
   Lazennec JY, 2000, EUR SPINE J, V9, P47, DOI 10.1007/s005860050008
   Legaye J, 1998, Eur Spine J, V7, P99, DOI 10.1007/s005860050038
   Roussouly P, 2005, SPINE, V30, P346, DOI 10.1097/01.brs.0000152379.54463.65
   Schwab F, 2010, SPINE, V35, P2224, DOI 10.1097/BRS.0b013e3181ee6bd4
   Schwab F, 2009, SPINE, V34, P1828, DOI 10.1097/BRS.0b013e3181a13c08
   Thiong JMM, 2004, SPINE, V29, P1642, DOI 10.1097/01.BRS.0000132312.78469.7B
NR 18
TC 4
Z9 4
U1 0
U2 1
PU E-CENTURY PUBLISHING CORP
PI MADISON
PA 40 WHITE OAKS LN, MADISON, WI 53711 USA
SN 1940-5901
J9 INT J CLIN EXP MED
JI Int. J. Clin. Exp. Med.
PY 2015
VL 8
IS 12
BP 22345
EP 22351
PG 7
WC Medicine, Research & Experimental
WE Science Citation Index Expanded (SCI-EXPANDED)
SC Research & Experimental Medicine
GA DF0FT
UT WOS:000371015200037
PM 26885212
DA 2022-11-02
ER

PT J
AU Dowling, A
   Lewandrowski, KU
AF Dowling, Alvaro
   Lewandrowski, Kai-Uwe
TI Endoscopic Transforaminal Lumbar Interbody Fusion With a Single Oblique
   PEEK Cage and Posterior Supplemental Fixation
SO INTERNATIONAL JOURNAL OF SPINE SURGERY
LA English
DT Article
DE lumbar interbody fusion; minimally invasive; endoscopic; direct
   visualization
ID PEDICLE SCREW FIXATION; LOW-DOSE CHEMONUCLEOLYSIS; SPINAL STENOSIS;
   PERIOPERATIVE OUTCOMES; CLINICAL-OUTCOMES; PAIN MANAGEMENT; DISC
   HERNIATION; DISKECTOMY; SURGERY; CLASSIFICATION
AB Background: To demonstrate the feasibility of an endoscopically assisted minimally invasive surgery transforaminal lumbar interbody fusion (MIS-TLIF) and to study clinical outcomes with the use of a static oblique bullet-shaped cannulated poly-ether-ether-ketone (PEEK) lumbar interbody fusion cage in conjunction with platelet enriched plasma infused allograft cancellous chips and posterior supplemental fixation.
   Methods: In this retrospective study of 43 patients who underwent endoscopically assisted MIS-TLIF for spondylolisthesis (53.5%) and stenosis (46.3%), the Oswestry Disability Index, the visual analog scale (VAS) for back and leg pain, and the modified Macnab criteria were used as primary clinical outcome measures. Clinical outcomes were cross-tabulated against fusion grade using the Bridwell classification of interbody fusion.
   Results: The majority of patients (90.7%) had excellent (8/43; 18.6%) and good (31/43; 72.1%) Macnab outcomes. There were significant VAS back score reductions from an average preoperative values of 8.9070 to a postoperative VAS score of 3.8605, and a score of 2.7674 at final follow-up (P<.0001). The reductions in the VAS leg scores were also significant from preoperative score of 5.58 to a postoperative value of 2.16, and a final follow-up score of 1.67 (P<.0001); the Oswestry Disability Index score went from a preoperative value of 54.4 to 23.3 postoperatively and 18.5 at the final follow-up (P<.0001). The vast majority of patients (92.9%) with Bridwell grade I fusion had excellent and good Macnab outcomes (P=.027).
   Conclusions: The authors recommend the use of an endoscope as an adjunct to MIS-TLIF, a minimally invasive spinal surgery technique in which many surgeons may be well versed and have a great deal of experience. Clinical outcomes with the endoscopic interbody fusion procedure with a static PEEK cage in conjunction with platelet-enriched bone allograft were favorable.
   Level of Evidence: 3.
   Clinical Relevance: Feasibility study.
C1 [Dowling, Alvaro] Endoscop Spine Clin, Santiago, Chile.
   [Dowling, Alvaro] Univ Sao Paulo, Dept Orthopaed Surg, Ribeirao Preto, Brazil.
   [Lewandrowski, Kai-Uwe] Ctr Adv Spine Care Southern Arizona, 4787 E Camp Lowell Dr, Tucson, AZ 85712 USA.
   [Lewandrowski, Kai-Uwe] Surg Inst Tucson, 4787 E Camp Lowell Dr, Tucson, AZ 85712 USA.
   [Lewandrowski, Kai-Uwe] Univ Fed Estado Rio de Janeiro, Dept Neurosurg, Rio de Janeiro, Brazil.
   [Lewandrowski, Kai-Uwe] Fdn Univ Sanitas, Dept Orthopaed, Bogota, DC, Colombia.
RP Lewandrowski, KU (通讯作者)，Ctr Adv Spine Care Southern Arizona, 4787 E Camp Lowell Dr, Tucson, AZ 85712 USA.; Lewandrowski, KU (通讯作者)，Surg Inst Tucson, 4787 E Camp Lowell Dr, Tucson, AZ 85712 USA.
EM business@tucsonspine.com
OI Lewandrowski, Kai-Uwe/0000-0001-7842-2914
CR Adogwa O, 2016, J NEUROSURG-SPINE, V25, P689, DOI 10.3171/2015.8.SPINE15476
   Alvi MA, 2019, WORLD NEUROSURG, V127, P596, DOI 10.1016/j.wneu.2019.03.284
   Asher AL, 2016, J NEUROSURG-SPINE, V25, P170, DOI 10.3171/2015.11.SPINE15872
   Avci S, 2019, ULUS TRAVMA ACIL CER, V25, P447, DOI 10.5505/tjtes.2018.32627
   Berkenstadt H, 2001, J NEUROSURG ANESTH, V13, P246, DOI 10.1097/00008506-200107000-00013
   Beyaz SG, 2016, PAIN PRACT, V16, pE74, DOI 10.1111/papr.12426
   Byvaltsev V A, 2019, Adv Gerontol, V32, P189
   Choi G, 2010, MINIM INVAS NEUROSUR, V53, P147, DOI 10.1055/s-0030-1254145
   CHOI WS, 2016, BIOMED RES INT, V2016
   Dowling A, 2020, J SPINE SURG, V6, pS120
   FAIRBANK J, 1995, SPINE, V20, P1535, DOI 10.1097/00007632-199507000-00020
   Fairbank JCT, 2000, SPINE, V25, P2940, DOI 10.1097/00007632-200011150-00017
   Feiz-Erfan I, 2007, J NEUROSURG-SPINE, V7, P496, DOI 10.3171/SPI-07/11/496
   Fujii Y, 2019, J SPINE SURG, pS294
   Goldstein CL, 2016, J NEUROSURG-SPINE, V24, P416, DOI 10.3171/2015.2.SPINE14973
   HASEGAWA T, 1995, J BONE JOINT SURG AM, V77A, P32, DOI 10.2106/00004623-199501000-00005
   Held U, 2019, J NEUROSURG-SPINE, V31, P185, DOI 10.3171/2019.1.SPINE181098
   Hellinger S, 2019, J SPINE SURG, pS133
   Heo DH, 2017, NEUROSURG FOCUS, V43, pE8, DOI DOI 10.3171/2017.5.F0CUS17146
   Heo DH, 2019, NEUROSURG FOCUS, V46, DOI 10.3171/2019.1.FOCUS18695
   Hockley A, 2019, GLOB SPINE J, V9, P624, DOI 10.1177/2192568218822320
   Hofstetter CP, 2013, J NEUROSURG-SPINE, V19, P454, DOI 10.3171/2013.6.SPINE12282
   HOOGLAND T, 1995, J SPINAL DISORD, V8, P228, DOI 10.1097/00002517-199506000-00009
   HOOGLAND T, 1993, J NEUROSURG, V79, P967
   HOOGLAND T, 1995, Z ORTHOP GRENZGEB, V133, P106, DOI 10.1055/s-2008-1039420
   Hoogland T, 2008, SPINE, V33, P973, DOI 10.1097/BRS.0b013e31816c8ade
   Hoogland T, 2006, SPINE, V31, pE890, DOI 10.1097/01.brs.0000245955.22358.3a
   Huang M, 2019, J SPINE SURG, pS29
   Huang M, 2020, J SPINE SURG, V6, pS29
   Imajo Y, 2017, J ORTHOP SCI, V22, P10, DOI 10.1016/j.jos.2016.08.014
   Kamson S, 2019, PAIN PHYSICIAN, V22, P75
   Kim CW, 2016, WORLD NEUROSURG, V90, P228, DOI 10.1016/j.wneu.2016.02.075
   Kim J-S, 2020, J SPINE SURG, pS224
   Kim JS, 2009, J SPINAL DISORD TECH, V22, P114, DOI 10.1097/BSD.0b013e318169bff5
   Kim JE, 2018, CLIN ORTHOP SURG, V10, P248, DOI 10.4055/cios.2018.10.2.248
   Lau D, 2013, NEUROSURGERY, V72, P529, DOI 10.1227/NEU.0b013e318282a558
   LEE CK, 1988, SPINE, V13, P313, DOI 10.1097/00007632-198803000-00015
   Lee S, 2007, EUR SPINE J, V16, P431, DOI 10.1007/s00586-006-0219-4
   Lewandrowski KU, 2019, INT J SPINE SURG, V13, P399, DOI 10.14444/6055
   Lewandrowski KU, 2019, INT J SPINE SURG, V13, P53, DOI 10.14444/6008
   Lewandrowski KU, 2014, INT J SPINE SURG, V8, DOI 10.14444/1026
   Lewandrowski KU, 2020, J SPINE SURG, V6, pS237
   Lewandrowski KU, 2020, WORLD NEUROSURG
   Liang Y, 2015, EUR SPINE J, V24, P2560, DOI 10.1007/s00586-015-3933-y
   Lohre R, 2020, J SPINE SURG, V6, pS208
   Lonne G, 2014, EUR SPINE J, V23, P1320, DOI 10.1007/s00586-014-3248-4
   Manchikanti L, 2013, PAIN PHYSICIAN, V16, pE635
   Massie LW, 2018, NEUROSURG FOCUS, V44, DOI 10.3171/2017.10.FOCUS17562
   McGirt MJ, 2011, J NEUROSURG-SPINE, V14, P771, DOI 10.3171/2011.1.SPINE10571
   Milette PC, 2000, RADIOL CLIN N AM, V38, P1267, DOI 10.1016/S0033-8389(08)70006-X
   Min SH, 2013, EUR SPINE J, V22, P1164, DOI 10.1007/s00586-012-2619-y
   Parker SL, 2014, WORLD NEUROSURG, V82, P230, DOI 10.1016/j.wneu.2013.01.041
   Patel Amar A, 2015, Iowa Orthop J, V35, P130
   Patgaonkar P, 2020, J SPINE SURG, V6, pS145
   Ramirez Leon JF, 2020, J SPINE SURG, V6, pS275
   Ransom NA, 2020, J SPINE SURG, V6, pS197
   Reed CC, 2017, ALIMENT PHARM THER, V45, P1443, DOI 10.1111/apt.14061
   Rouben D, 2011, J SPINAL DISORD TECH, V24, P288, DOI 10.1097/BSD.0b013e3181f9a60a
   Schubert Michael, 2005, Oper Orthop Traumatol, V17, P641, DOI 10.1007/s00064-005-1156-9
   Sengupta DK, 2003, ORTHOP CLIN N AM, V34, P281, DOI 10.1016/S0030-5898(02)00069-X
   Sharif S, 2018, WORLD NEUROSURG, V119, P472, DOI 10.1016/j.wneu.2018.06.094
   Singhal NR, 2016, J PEDIATR SURG, V51, P612, DOI 10.1016/j.jpedsurg.2015.10.084
   Sivakumaran R, 2018, WORLD NEUROSURG, V120, pE921, DOI 10.1016/j.wneu.2018.08.191
   Skovrlj B, 2015, WORLD J ORTHOP, V6, P996, DOI 10.5312/wjo.v6.i11.996
   SONG JNA, 2019, ZHONGGUO GU SHANG, V32, P1381
   Trungu S, 2018, J NEUROL SURG PART A, V79, P358, DOI 10.1055/s-0038-1655760
   Tsou Paul M, 2004, Spine J, V4, P564
   Vavken J, 2016, EUR SPINE J, V25, P1474, DOI 10.1007/s00586-015-4193-6
   Wang HW, 2013, CLIN NEUROL NEUROSUR, V115, P1987, DOI 10.1016/j.clineuro.2013.06.008
   Wang MY, 2019, NEUROSURG FOCUS, V46, DOI 10.3171/2019.1.FOCUS1957
   Wang MY, 2018, NEUROSURGERY, V83, P827, DOI 10.1093/neuros/nyx400
   Wang MY, 2016, NEUROSURG FOCUS, V40, DOI 10.3171/2015.11.FOCUS15435
   Yang Y, 2015, INT J CLIN EXP MED, V8, P21319
   Yeung A, 2020, J SPINE SURG, V6, pS66
   Yeung A, 2019, NEUROSPINE, V16, P52, DOI 10.14245/ns.1938038.019
   Zhang JL, 2018, ARCH MED SCI, V14, P1432, DOI 10.5114/aoms.2018.74890
   Zhou Y, 2008, CHIN J TRAUMATOL, V11, P225, DOI 10.1016/S1008-1275(08)60047-4
NR 77
TC 2
Z9 2
U1 0
U2 1
PU INT SOC ADVANCEMENT SPINE SURGERY-ISASS
PI WHEATON
PA 301 S COUNTY FARM RD, STE L, WHEATON, IL, UNITED STATES
EI 2211-4599
J9 INT J SPINE SURG
JI Int. J. Spine Surg.
PD DEC 1
PY 2020
VL 14
SU 3
BP S45
EP S55
DI 10.14444/7126
PG 11
WC Surgery
WE Emerging Sources Citation Index (ESCI)
SC Surgery
GA PD0WO
UT WOS:000597415500007
PM 33122187
OA Green Published, gold
DA 2022-11-02
ER

PT J
AU Yoshioka, K
   Murakami, H
   Demura, S
   Kato, S
   Kawashima, H
   Sanada, S
   Tsuchiya, H
AF Yoshioka, Katsuhito
   Murakami, Hideki
   Demura, Satoru
   Kato, Satoshi
   Kawashima, Hiroki
   Sanada, Shigeru
   Tsuchiya, Hiroyuki
TI The Large Individual Differences in the Range of Hip Joint Motion Rather
   Than Lumbar Spine Motion Affect Dynamic Spinopelvic Rhythm
SO SPINE SURGERY AND RELATED RESEARCH
LA English
DT Article
DE Spinopelvic rhythm; Global spinal balance; dynamic factor
ID LOW-BACK-PAIN; SAGITTAL ALIGNMENT; PELVIC INCIDENCE; CLASSIFICATION;
   BALANCE; LORDOSIS; VALIDATION; VOLUNTEERS; PARAMETERS; SCOLIOSIS
AB Introduction: Global spinal balance and its relationship to the pelvis have received much attention, and various formulae have been used to predict postoperative spinopelvic alignment for spinal surgery. However, previous studies had limitations because no consideration was given to the dynamic factor.
   Methods: Fifteen healthy adults without any lumbar disorder (group A) and 9 L4-spondylolisthesis patients (Group B) volunteered to participate in the study. Sequential images were captured with the subjects in the standing position with maximal forward bending followed by backward bending using a dynamic flat panel detector system. Spinopelvic parameters (LL: lumbar lordosis, SA: sacrofemoral angle, SS: sacral slope, PI: pelvic incidence, DP: distance of the horizontal movement of the pelvis) were evaluated. We also investigated the relationship between LL, and SA (lumbar/hip [L/H] ratio) as the spinopelvic rhythm.
   Results: In group A, the mean change in LL was 83.2 +/- 9.5 degrees; change in SA, 45.4 +/- 16.6 degrees; SS, 42.6 +/- 8.9 degrees; PI, 43.2 +/- 7.7 degrees; DP, 15.7 +/- 3.4 cm, and L/H ratio, 3.6 +/- 2.7. However, spinopelvic rhythm changed over time, because the change in LL was larger than the change in SA from the middle of the rising motion to the upright position. In group B, the mean change in LL was 50.3 +/- 8.0 degrees; SA, 56.9 +/- 16.0 degrees; SS, 27.5 +/- 13.5 degrees; PI, 47.4 +/- 10.4 degrees; DP, 12.7 +/- 6.8 cm; and L/H ratio, 1.0 +/- 0.5.
   Conclusions: When compared with the change in LL, individual differences were largely noted in the change in SA. These results demonstrated that the range of hip joint motion under physiological conditions, unlike anatomical motion, differed substantially between individuals. Therefore, spinopelvic rhythm is dependent on the change in SA.
C1 [Yoshioka, Katsuhito; Murakami, Hideki; Demura, Satoru; Kato, Satoshi; Tsuchiya, Hiroyuki] Kanazawa Univ, Grad Sch Med Sci, Dept Orthopaed Surg, Kanazawa, Ishikawa, Japan.
   [Yoshioka, Katsuhito] Natl Hosp Org, Dept Orthopaed Surg, Kanazawa Med Ctr, Kanazawa, Ishikawa, Japan.
   [Kawashima, Hiroki; Sanada, Shigeru] Kanazawa Univ, Dept Fac Hlth Sci, Inst Med Pharmaceut & Hlth Sci, Kanazawa, Ishikawa, Japan.
RP Yoshioka, K (通讯作者)，Kanazawa Univ, Grad Sch Med Sci, Dept Orthopaed Surg, Kanazawa, Ishikawa, Japan.; Yoshioka, K (通讯作者)，Natl Hosp Org, Dept Orthopaed Surg, Kanazawa Med Ctr, Kanazawa, Ishikawa, Japan.
EM ortho1976ky@yahoo.co.jp
OI Kato, Satoshi/0000-0003-4762-5932
CR Barrey C, 2007, NEUROSURGERY, V61, P981, DOI 10.1227/01.neu.0000303194.02921.30
   Berthonnaud E, 2005, J SPINAL DISORD TECH, V18, P40, DOI 10.1097/01.bsd.0000117542.88865.77
   Boulay C, 2006, EUR SPINE J, V15, P415, DOI 10.1007/s00586-005-0984-5
   DOLAN P, 1993, CLIN BIOMECH, V8, P185, DOI 10.1016/0268-0033(93)90013-8
   DURING J, 1985, SPINE, V10, P83, DOI 10.1097/00007632-198501000-00013
   Esola MA, 1996, SPINE, V21, P71, DOI 10.1097/00007632-199601010-00017
   Ferrero E, 2015, EUR SPINE J, V24, P1219, DOI 10.1007/s00586-015-3778-4
   Funao H, 2012, EUR SPINE J, V21, P2181, DOI 10.1007/s00586-012-2374-0
   Garbossa D, 2014, EUR SPINE J, V23, pS616, DOI 10.1007/s00586-014-3558-6
   GELB DE, 1995, SPINE, V20, P1351, DOI 10.1097/00007632-199506000-00005
   Hasebe Kiyotaka, 2014, Eur J Orthop Surg Traumatol, V24, P193
   Hasegawa K, 2017, J ANAT, V230, P619, DOI 10.1111/joa.12586
   Hikata T, 2015, J NEUROSURG-SPINE, V23, P451, DOI 10.3171/2015.1.SPINE14642
   Inami S, 2016, EUR SPINE J, V25, P3638, DOI 10.1007/s00586-016-4563-8
   Jackson RP, 2000, SPINE, V25, P575, DOI 10.1097/00007632-200003010-00008
   Korovessis P, 2002, J SPINAL DISORD TECH, V15, P384, DOI 10.1097/00024720-200210000-00007
   Kumar MN, 2001, EUR SPINE J, V10, P314, DOI 10.1007/s005860000239
   Lafage V, 2012, J NEUROSURG-SPINE, V16, P15, DOI 10.3171/2011.8.SPINE11272
   Lafage V, 2011, SPINE, V36, P1037, DOI 10.1097/BRS.0b013e3181eb9469
   Lafage V, 2009, SPINE, V34, pE599, DOI 10.1097/BRS.0b013e3181aad219
   Lamartina C, 2014, EUR SPINE J, V23, P1177, DOI 10.1007/s00586-014-3227-9
   Lazennec JY, 2000, EUR SPINE J, V9, P47, DOI 10.1007/s005860050008
   Legaye J, 1998, Eur Spine J, V7, P99, DOI 10.1007/s005860050038
   McClure PW, 1997, SPINE, V22, P552, DOI 10.1097/00007632-199703010-00019
   Mehta VA, 2012, NEUROSURGERY, V70, P707, DOI 10.1227/NEU.0b013e31823262ea
   Morel E, 2005, REV CHIR ORTHOP, V91, P615, DOI 10.1016/S0035-1040(05)84465-4
   PAQUET N, 1994, SPINE, V19, P596, DOI 10.1097/00007632-199403000-00016
   Porter JL, 1997, SPINE, V22, P1508, DOI 10.1097/00007632-199707010-00017
   Roussouly P, 2005, SPINE, V30, P346, DOI 10.1097/01.brs.0000152379.54463.65
   Sairyo Koichi, 2013, Eur J Orthop Surg Traumatol, V23, P657, DOI 10.1007/s00590-012-1044-6
   Schwab F, 2007, SPINE, V32, P2723, DOI 10.1097/BRS.0b013e31815a58f2
   Schwab F, 2012, SPINE, V37, P1077, DOI 10.1097/BRS.0b013e31823e15e2
   STAGNARA P, 1982, SPINE, V7, P335, DOI 10.1097/00007632-198207000-00003
   Terran J, 2013, NEUROSURGERY, V73, P559, DOI 10.1227/NEU.0000000000000012
   Vialle R, 2005, J BONE JOINT SURG AM, V87A, P260, DOI 10.2106/JBJS.D.02043
   Wong TKT, 2004, HUM MOVEMENT SCI, V23, P21, DOI 10.1016/j.humov.2004.03.004
   Yamato Y, 2016, SPINE, V41, pE211, DOI 10.1097/BRS.0000000000001209
NR 37
TC 1
Z9 2
U1 0
U2 0
PU JAPANESE SOC SPINE SURGERY & RELATED RESEARCH
PI TOKYO
PA 1-1-1, HITOTSUBASHI, CHIYODA-KU, PALACE SIDE BLDG, TOKYO, 100-0003,
   JAPAN
SN 2432-261X
J9 SPINE SURG RELAT RES
JI Spine Surg. Relat. Res.
PY 2019
VL 3
IS 3
BP 255
EP 260
DI 10.22603/ssrr.2018-0089
PG 6
WC Surgery
WE Emerging Sources Citation Index (ESCI)
SC Surgery
GA IZ1PX
UT WOS:000486861600009
PM 31440685
OA Green Published, Green Submitted, gold
DA 2022-11-02
ER

PT J
AU Shin, EK
   Kim, CH
   Chung, CK
   Choi, Y
   Yim, D
   Jung, W
   Park, SB
   Moon, JH
   Heo, W
   Kim, SM
AF Shin, E. Kyung
   Kim, Chi Heon
   Chung, Chun Kee
   Choi, Yunhee
   Yim, Dahae
   Jung, Whei
   Park, Sung Bae
   Moon, Jung Hyeon
   Heo, Won
   Kim, Sung-Mi
TI Sagittal imbalance in patients with lumbar spinal stenosis and outcomes
   after simple decompression surgery
SO SPINE JOURNAL
LA English
DT Article
DE Balance; Laminectomy; Ligamentum flavum; Sagittal; Spinal stenosis;
   Spine; Surgery
ID CONCORDANCE CORRELATION-COEFFICIENT; LOG-RANK TEST; DEGENERATIVE
   KYPHOSIS; CANAL STENOSIS; CLINICAL-OUTCOMES; ALIGNMENT; LAMINECTOMY;
   FUSION; VALIDATION; LAMINOTOMY
AB BACKGROUND CONTEXT: Lumbar spinal stenosis (LSS) is the most common lumbar degenerative disease, and sagittal imbalance is uncommon. Forward-bending posture, which is primarily caused by buckling of the ligamentum flavum, may be improved via simple decompression surgery.
   PURPOSE: The objectives of this study were to identify the risk factors for sagittal imbalance and to describe the outcomes of simple decompression surgery.
   STUDY DESIGN: This is a retrospective nested case-control study
   PATIENTSAMPLE: Thiswas a retrospective study that included 83 consecutive patients (M: F=46: 37; mean age, 68.5 +/- 7.7 years) who underwent decompression surgery and a minimum of 12 months of follow-up.
   OUTCOME MEASURES: The primary end point was normalization of sagittal imbalance after decompression surgery.
   METHODS: Sagittal imbalance was defined as a C7 sagittal vertical axis (SVA) >= 40 mm on a 36-inch-long lateral whole spine radiograph. Logistic regression analysis was used to identify the risk factors for sagittal imbalance. Bilateral decompression was performed via a unilateral approach with a tubular retractor. The SVA was measured on serial radiographs performed 1, 3, 6, and 12 months postoperatively. The prognostic factors for sagittal balance recovery were determined based on various clinical and radiological parameters.
   RESULTS: Sagittal imbalance was observed in 54% (45/83) of patients, and its risk factors were old age and a large mismatch between pelvic incidence and lumbar lordosis. The 1-year normalization rate was 73% after decompression surgery, and the median time to normalization was 1 to 3 months. Patients who did not experience SVA normalization exhibited low thoracic kyphosis (hazard ratio [HR], 1.04; 95% confidence interval [CI], 1.02-1.10) (p<. 01) and spondylolisthesis (HR, 0.33; 95% CI, 0.17-0.61) before surgery.
   CONCLUSIONS: Sagittal imbalance was observed in more than 50% of LSS patients, but this imbalance was correctable via simple decompression surgery in 70% of patients. (C) 2016 Elsevier Inc. All rights reserved.
C1 [Shin, E. Kyung; Jung, Whei] Seoul Natl Univ Coll Med, Dept Med, 101,Daehak ro, Seoul 03080, South Korea.
   [Kim, Chi Heon; Chung, Chun Kee; Park, Sung Bae; Moon, Jung Hyeon; Heo, Won; Kim, Sung-Mi] Seoul Natl Univ Coll Med, Dept Neurosurg, 101,Daehak Ro, Seoul 03080, South Korea.
   [Kim, Chi Heon; Chung, Chun Kee; Park, Sung Bae; Moon, Jung Hyeon; Heo, Won] Seoul Natl Univ Hosp, Dept Neurosurg, 101,Daehak ro, Seoul 03080, South Korea.
   [Kim, Chi Heon; Chung, Chun Kee; Park, Sung Bae] Seoul Natl Univ Hosp, Clin Res Inst, 101,Daehak ro, Seoul 03080, South Korea.
   [Chung, Chun Kee] Seoul Natl Univ Coll Nat Sci, Dept Brain & Cognit Sci, 56-1,Sillim dong, Seoul 08826, South Korea.
   [Choi, Yunhee; Yim, Dahae] Seoul Natl Univ Coll Med, Med Res Collaborating Ctr, 101,Daehak ro, Seoul 03080, South Korea.
   [Park, Sung Bae] Seoul Natl Univ Boramae, Med Ctr 20, Dept Neurosurg, Boramae ro 5,5-gil, Seoul 07061, South Korea.
RP Kim, CH (通讯作者)，Seoul Natl Univ, Coll Med, Dept Neurosurg, 101 Daehak Ro, Seoul 110744, South Korea.
EM chiheon1@snu.ac.kr
RI Kim, Chi Heon/J-6536-2019; Chung, Chun Kee/J-5650-2012
OI Kim, Chi Heon/0000-0003-0497-1130; Chung, Chun Kee/0000-0003-3485-2327
FU Seoul National University Hospital Research Fund [0420153090
   (2015-0987)]; grant of the Korea Health Technology R&D Project through
   the Korea Health Industry Development Institute (KHIDI); Ministry of
   Health & Welfare, Republic of Korea [HC15C1320]
FX This work was supported by Grant No. 0420153090 (2015-0987) from the
   Seoul National University Hospital Research Fund. This research was
   supported by a grant of the Korea Health Technology R&D Project through
   the Korea Health Industry Development Institute (KHIDI), funded by the
   Ministry of Health & Welfare, Republic of Korea (HC15C1320). The authors
   appreciate the statistical advice from the Medical Research
   Collaborating Center at the Seoul National University Hospital and the
   Seoul National University College of Medicine The senior author (CHK) is
   a consultant of Richard Wolf GmbH. There is no grant from Richard Wolf
   GmbH. The other authors declare no conflict of interest concerning the
   materials or methods used in this study or the findings described in
   this paper. This study was approved by the institutional review board at
   the Seoul National University Hospital (H-1505-086-673).
CR Barrey C, 2007, EUR SPINE J, V16, P1459, DOI 10.1007/s00586-006-0294-6
   BENDEL RB, 1977, J AM STAT ASSOC, V72, P46, DOI 10.2307/2286904
   Carrasco JL, 2003, BIOMETRICS, V59, P849, DOI 10.1111/j.0006-341X.2003.00099.x
   Carrasco JL, 2013, COMPUT METH PROG BIO, V109, P293, DOI 10.1016/j.cmpb.2012.09.002
   Copay AG, 2008, SPINE J, V8, P968, DOI 10.1016/j.spinee.2007.11.006
   Deer TR, 2012, PAIN PHYSICIAN, V15, P451
   Dohzono S, 2015, J NEUROSURG-SPINE, V23, P49, DOI 10.3171/2014.11.SPINE14452
   Fujii K, 2015, SPINE, V40, P703, DOI 10.1097/BRS.0000000000000708
   GELB DE, 1995, SPINE, V20, P1351, DOI 10.1097/00007632-199506000-00005
   Ghogawala Z, 2016, NEW ENGL J MED, V374, P1424, DOI 10.1056/NEJMoa1508788
   Glassman SD, 2005, SPINE, V30, P2024, DOI 10.1097/01.brs.0000179086.30449.96
   Hikata T, 2015, J NEUROSURG-SPINE, V23, P451, DOI 10.3171/2015.1.SPINE14642
   Huang JL, 2008, STAT MED, V27, P3217, DOI 10.1002/sim.3211
   Hyun SJ, 2016, CLIN SPINE SURG, V29, P441, DOI 10.1097/BSD.0b013e3182aa28b0
   Jang JS, 2007, SPINE, V32, P2694, DOI 10.1097/BRS.0b013e31815a590b
   Jang JS, 2007, J NEUROSURG-SPINE, V7, P387, DOI 10.3171/SPI-07/10/387
   Jang JS, 2009, NEUROSURGERY, V64, P115, DOI 10.1227/01.NEU.0000335642.14527.26
   Jeon CH, 2015, SPINE, V40, pE279, DOI 10.1097/BRS.0000000000000745
   Jiang SD, 2014, BMC MUSCULOSKEL DIS, V15, DOI 10.1186/1471-2474-15-332
   Kim CH, 2015, GLOB SPINE J, V5, P31, DOI 10.1055/s-0034-1395423
   Kim CH, 2013, SPINE J, V13, P1230, DOI 10.1016/j.spinee.2013.06.069
   Kim CH, 2012, J NEUROSURG-SPINE, V16, P154, DOI 10.3171/2011.10.SPINE11367
   Kim DY, 2005, SPINE, V30, pE123, DOI 10.1097/01.brs.0000157172.00635.3a
   Kim R, 2015, PAIN PHYSICIAN, V18, P555
   Kim YJ, 2006, SPINE, V31, P2343, DOI 10.1097/01.brs.0000238970.67552.f5
   Komp M, 2015, PAIN PHYSICIAN, V18, P61
   Korovessis P, 2010, SPINE, V35, P898, DOI 10.1097/BRS.0b013e3181d51e84
   Lafage V, 2009, SPINE, V34, pE599, DOI 10.1097/BRS.0b013e3181aad219
   Lee CS, 2011, SPINE, V36, pE1648, DOI 10.1097/BRS.0b013e318216b0fd
   Lee S, 2010, AM J ROENTGENOL, V194, P1095, DOI 10.2214/AJR.09.2772
   Legaye J, 1998, Eur Spine J, V7, P99, DOI 10.1007/s005860050038
   MACNAB I, 1971, J BONE JOINT SURG AM, VA 53, P891, DOI 10.2106/00004623-197153050-00004
   MEYERDING H W, 1956, J Int Coll Surg, V26, P566
   Munting E, 2015, EUR SPINE J, V24, P358, DOI 10.1007/s00586-014-3349-0
   Okuda T, 2005, EUR SPINE J, V14, P277, DOI 10.1007/s00586-004-0782-5
   Overdevest GM, 2015, COCHRANE DB SYST REV, DOI 10.1002/14651858.CD010036.pub2
   Pan W, 1999, J COMPUT GRAPH STAT, V8, P109, DOI 10.2307/1390923
   RUCKER G, 1988, STAT MED, V7, P1139, DOI 10.1002/sim.4780071106
   Schizas C, 2012, J BONE JOINT SURG BR, V94B, P98, DOI 10.1302/0301-620X.94B1.27420
   Schwab F., 2012, SPINE PBILA PA 1976, V37, P1077, DOI [DOI 10.1097/BRS.0B013E31823E15E2, 10.1097/BRS.0b013e31823e15e2]
   Sigmundsson FG, 2015, SPINE J, V15, P638, DOI 10.1016/j.spinee.2014.11.020
   Song KS, 2014, J BONE JOINT SURG AM, V96A, P557, DOI 10.2106/JBJS.M.00167
   Suzuki H, 2010, SPINE, V35, pE344, DOI 10.1097/BRS.0b013e3181c91121
   Taghipour-Darzi M, 2012, PHYSIOTHER RES INT, V17, P227, DOI 10.1002/pri.1522
   TAKAHASHI K, 1995, SPINE, V20, P650, DOI 10.1097/00007632-199503150-00003
   Takeda N, 2009, J ORTHOP SCI, V14, P748, DOI 10.1007/s00776-009-1394-z
   TAKEMITSU Y, 1988, SPINE, V13, P1317, DOI 10.1097/00007632-198811000-00019
   Verbiest H, 1980, Neurosurg Rev, V3, P75, DOI 10.1007/BF01644422
   Watanabe K, 2011, J NEUROSURG-SPINE, V14, P51, DOI 10.3171/2010.9.SPINE09933
   Wellner JA, 1997, J AM STAT ASSOC, V92, P945, DOI 10.2307/2965558
   Zhao Q, 2004, STAT MED, V23, P1621, DOI 10.1002/sim.1746
NR 51
TC 17
Z9 21
U1 0
U2 7
PU ELSEVIER SCIENCE INC
PI NEW YORK
PA STE 800, 230 PARK AVE, NEW YORK, NY 10169 USA
SN 1529-9430
EI 1878-1632
J9 SPINE J
JI Spine Journal
PD FEB
PY 2017
VL 17
IS 2
BP 175
EP 182
DI 10.1016/j.spinee.2016.08.023
PG 8
WC Clinical Neurology; Orthopedics
WE Science Citation Index Expanded (SCI-EXPANDED)
SC Neurosciences & Neurology; Orthopedics
GA EO1IP
UT WOS:000396452300004
PM 27546526
DA 2022-11-02
ER

PT J
AU Schizas, C
   Pralong, E
   Tzioupis, C
   Kulik, G
AF Schizas, Constantin
   Pralong, Etienne
   Tzioupis, Christopher
   Kulik, Gerit
TI Interspinous Distraction in Lumbar Spinal Stenosis A Neurophysiological
   Perspective
SO SPINE
LA English
DT Article
DE interspinous distraction devices; open decompressive spinal surgery;
   motor evoked potentials; lumbar spinal stenosis; neurophysiology; lumbar
   spine; neurogenic claudication; laminectomy; laminotomy; interspinous
   distraction
ID X-STOP DEVICE; NEUROGENIC INTERMITTENT CLAUDICATION; DEGENERATIVE
   SPONDYLOLISTHESIS; PROCESS DECOMPRESSION; IMPLANT; MULTICENTER;
   MANAGEMENT; OUTCOMES
AB Study Design. Prospective neurophysiological study.
   Objective. To identify and quantify the neurophysiological effects of interspinous distraction during spine surgery for lumbar spinal stenosis (LSS).
   Summary of Background Data. Interspinous devices have been introduced as an alternative treatment of LSS in selected patients aiming at obtaining indirect decompression. Nevertheless, there is no data on the immediate neurophysiological effect of distraction.
   Methods. Thirty patients with LSS undergoing decompression (14 at single level, 16 at multiple levels) were enrolled, resulting in a total of 48 levels to be analyzed. Before decompression, calibrated incremental distraction simulating interspinous device implantation of 8, 10, 12, 14, and 16 mm was performed. Intraoperative motor evoked potentials were acquired before any distraction, during distraction at each incremental value and after bilateral decompression. We evaluated relative changes of motor evoked potentials normalized to hand muscles and related them to the number of affected levels, LSS radiological severity based on the A to D grading, lordosis, and disc height.
   Results. For single-level disease, 8-mm distraction and open decompression yielded similar improvement in motor evoked potentials not only in levels with morphological grades A or B, but also in levels with morphological grades C or D (i.e., severe or extreme stenosis) (P = 0.32). In contrast, distraction superior to 8 mm was less effective (P <= 0.05). In multiple-level stenosis, decompression was significantly more effective than any degree of distraction (P < 0.001). No correlation of those results to disc height or lordosis was observed. Using chi(2) trend test to analyze the effect of distraction, a linear trend favoring moderate over severe stenotic morphology was observed (P = 0.0349).
   Conclusion. Interspinous distraction of 8 mm is sufficient to replicate electrophysiological improvements obtained during full decompression even in severe single-level stenosis but not in multilevel disease. Interspinous distraction has therefore an immediately measurable neurophysiological effect.
C1 [Schizas, Constantin; Kulik, Gerit] CHU Vaudois, Dept Orthoped, CH-1011 Lausanne, Switzerland.
   [Pralong, Etienne] CHU Vaudois, Dept Neurosurg, CH-1011 Lausanne, Switzerland.
   [Schizas, Constantin] Univ Lausanne, Lausanne, Switzerland.
   [Tzioupis, Christopher] Hirslanden Grp Hosp, Lausanne, Switzerland.
RP Schizas, C (通讯作者)，CHU Vaudois, Dept Orthoped, CH-1011 Lausanne, Switzerland.
EM cschizas@hotmail.com
RI /AAF-8292-2020
FU AOSpine Foundation
FX AOSpine Foundation research grant funds were received to support this
   work.
CR Anderson PA, 2006, J NEUROSURG-SPINE, V4, P463, DOI 10.3171/spi.2006.4.6.463
   Atlas SJ, 2005, SPINE, V30, P936, DOI 10.1097/01.brs.0000158953.57966.c0
   Bjorn S, 2013, SPINE, V38, P1436
   Borg A, 2012, BRIT J NEUROSURG, V26, P445, DOI 10.3109/02688697.2012.680630
   Brussee P, 2008, EUR SPINE J, V17, P200, DOI 10.1007/s00586-007-0540-6
   Christie SD, 2005, SPINE, V30, pS73, DOI 10.1097/01.brs.0000174532.58468.6c
   Hartmann F, 2011, ARCH ORTHOP TRAUM SU, V131, P917, DOI 10.1007/s00402-010-1235-8
   Kondrashov DG, 2006, J SPINAL DISORD TECH, V19, P323, DOI 10.1097/01.bsd.0000211294.67508.3b
   Lee JB, 2004, J SPINAL DISORD TECH, V17, P72, DOI 10.1097/00024720-200402000-00013
   Lindsey DP, 2003, SPINE, V28, P2192, DOI 10.1097/01.BRS.0000084877.88192.8E
   Andreasen ML, 2007, J MANIP PHYSIOL THER, V30, P26, DOI 10.1016/j.jmpt.2006.11.009
   Macdonald David B, 2006, J Clin Monit Comput, V20, P347, DOI 10.1007/s10877-006-9033-0
   MacDonald DB, 2002, J CLIN NEUROPHYSIOL, V19, P416, DOI 10.1097/00004691-200210000-00005
   Postacchini R, 2011, SPINE J, V11, P933, DOI 10.1016/j.spinee.2011.08.419
   Richards JC, 2005, SPINE, V30, P744, DOI 10.1097/01.brs.0000157483.28505.e3
   Schizas C, 2010, EUR CELLS MATER, V20, P306
   Schizas C, 2010, SPINE, V35, P1919, DOI 10.1097/BRS.0b013e3181d359bd
   Siddiqui M, 2007, SPINE, V32, P1345, DOI 10.1097/BRS.0b013e31805b7694
   Sloan TB, 2002, J CLIN NEUROPHYSIOL, V19, P430, DOI 10.1097/00004691-200210000-00006
   Sobottke R, 2009, EUR SPINE J, V18, P1494, DOI 10.1007/s00586-009-1081-y
   Verhoof OJ, 2008, EUR SPINE J, V17, P188, DOI 10.1007/s00586-007-0492-x
   Weinstein JN, 2008, SPINE, V33, P2789, DOI 10.1097/BRS.0b013e31818ed8f4
   Yi XB, 2010, PAIN PHYSICIAN, V13, pE327
   Zucherman JF, 2005, SPINE, V30, P1351, DOI 10.1097/01.brs.0000166618.42749.d1
   Zucherman JF, 2004, EUR SPINE J, V13, P22, DOI 10.1007/s00586-003-0581-4
NR 25
TC 7
Z9 7
U1 0
U2 7
PU LIPPINCOTT WILLIAMS & WILKINS
PI PHILADELPHIA
PA 530 WALNUT ST, PHILADELPHIA, PA 19106-3621 USA
SN 0362-2436
EI 1528-1159
J9 SPINE
JI SPINE
PD NOV 15
PY 2013
VL 38
IS 24
BP 2113
EP 2117
DI 10.1097/01.brs.0000435031.96058.f6
PG 5
WC Clinical Neurology; Orthopedics
WE Science Citation Index Expanded (SCI-EXPANDED)
SC Neurosciences & Neurology; Orthopedics
GA 299ER
UT WOS:000330378900019
PM 24026157
DA 2022-11-02
ER

PT J
AU Clark, JC
   Jasmer, G
   Marciano, FF
   Tumialan, LM
AF Clark, Justin C.
   Jasmer, Gary
   Marciano, Frederick F.
   Tumialan, Luis M.
TI Minimally invasive transforaminal lumbar interbody fusions and
   fluoroscopy: a low-dose protocol to minimize ionizing radiation
SO NEUROSURGICAL FOCUS
LA English
DT Article
DE radiation exposure; radiation safety; fluoroscopy; minimally invasive
   surgery; transforaminal lumbar interbody fusion; spine surgery; lumbar
   spine
ID PULSED FLUOROSCOPY; SPINE SURGERY; CARDIAC-CATHETERIZATION; EXPOSURE;
   REDUCTION; CHILDREN; QUALITY; SYSTEMS; TECHNOLOGY; NAVIGATION
AB Object. There is an increasing awareness of radiation exposure to surgeons and the lifelong implications of such exposure. One of the main criticisms of minimally invasive transforaminal lumbar interbody fusion (MIS TLIF) is the amount of ionizing radiation required to perform the procedure. The goal in this study was to develop a protocol that would minimize the fluoroscopy time and radiation exposure needed to perform an MIS TLIF without compromising visualization of the anatomy or efficiency of the procedure.
   Methods. A retrospective review of a prospectively collected database was performed to review the development of a low-dose protocol for MIS TLIFs in which a combination of low-dose pulsed fluoroscopy and digital spot images was used. Total fluoroscopy time and radiation dose were reviewed for 50 patients who underwent single-level MIS TLIFs.
   Results. Fifty patients underwent single-level MIS TLIFs, resulting in the placement of 200 pedicle screws and 57 interbody spacers. There were 28 women and 22 men with an average age of 58.3 years (range 32-78 years). The mean body mass index was 26.2 kg/m(2) (range 17.1-37.6 kg/m(2)). Indications for surgery included spondylolisthesis (32 patients), degenerative disc disease with radiculopathy (12 patients), and recurrent disc herniation (6 patients). Operative levels included 7 at L3-4, 40 at L4-5, and 3 at L5-S1. The mean operative time was 177 minutes (range 139-241 minutes). The mean fluoroscopic time was 18.72 seconds (range 7-29 seconds). The mean radiation dose was 0.247 mGy*m(2) (range 0.06046-0.84054 mGy*m(2)). No revision surgery was required for any of the patients in this series.
   Conclusions. Altering the fluoroscopic technique to low-dose pulse images or digital spot images can dramatically decrease fluoroscopy times and radiation doses in patients undergoing MIS TLIFs, without compromising image quality, accuracy of pedicle screw placement, or efficiency of the procedure.
C1 [Clark, Justin C.; Marciano, Frederick F.; Tumialan, Luis M.] St Josephs Hosp, Barrow Neurol Inst, Div Neurol Surg, Phoenix, AZ 85013 USA.
   [Jasmer, Gary] Scottsdale Healthcare Syst, Div Radiol, Scottsdale, AZ USA.
   [Marciano, Frederick F.; Tumialan, Luis M.] Scottsdale Healthcare Syst, Div Neurol Surg, Scottsdale, AZ USA.
RP Tumialan, LM (通讯作者)，St Josephs Hosp, Barrow Neurol Inst, Neurosci Publicat, 350 W Thomas Rd, Phoenix, AZ 85013 USA.
EM Neuropub@dignityhealth.org
RI Marciano, Fernanda/B-2890-2011
OI Marciano, Fernanda/0000-0001-7740-8766; Clark,
   Justin/0000-0002-6806-7848
CR AUFRICHTIG R, 1994, MED PHYS, V21, P245, DOI 10.1118/1.597285
   Belanger B, 2006, PEDIATR RADIOL, V36, P204, DOI 10.1007/s00247-006-0228-9
   Bevelacqua JJ, 2010, HEALTH PHYS, V98, pS39, DOI 10.1097/HP.0b013e3181d18d63
   Bindal RK, 2008, J NEUROSURG-SPINE, V9, P570, DOI 10.3171/SPI.2008.4.08182
   Brown PH, 2000, PEDIATR RADIOL, V30, P229, DOI 10.1007/s002470050728
   Campbell RM, 2005, PEDIATR CARDIOL, V26, P29, DOI 10.1007/s00246-004-0353-x
   Chida K, 2007, CATHETER CARDIO INTE, V69, P115, DOI 10.1002/ccd.20961
   Cohen MD, 2009, CLIN RADIOL, V64, P70, DOI 10.1016/j.crad.2008.07.011
   Cohen Mervyn D, 2008, J Am Coll Radiol, V5, P205, DOI 10.1016/j.jacr.2007.09.014
   DENBOER A, 1994, CIRCULATION, V89, P2710, DOI 10.1161/01.CIR.89.6.2710
   Elkoushy MA, 2012, UROLOGY, V79, P1230, DOI 10.1016/j.urology.2012.01.027
   Frush DP, 2008, PEDIATR RADIOL, V38, pS629, DOI 10.1007/s00247-008-1006-7
   Geijer H, 2002, ACTA RADIOL, V43, P4
   Goodman BS, 2011, AM J PHYS MED REHABI
   Hartl R, 2013, WORLD NEUROSURG, V79, P162, DOI 10.1016/j.wneu.2012.03.011
   Haque MU, 2006, SPINE, V31, P2516, DOI 10.1097/01.brs.0000238675.91612.2f
   Hernandez RJ, 1996, AM J ROENTGENOL, V167, P1247, DOI 10.2214/ajr.167.5.8911190
   HOLMES DR, 1990, J AM COLL CARDIOL, V15, P159, DOI 10.1016/0735-1097(90)90193-S
   Kim CW, 2008, SPINE J, V8, P584, DOI 10.1016/j.spinee.2006.12.012
   Kotre CJ, 2004, BRIT J RADIOL, V77, P597, DOI 10.1259/bjr/54198101
   Lee K, 2012, SPINE, V37, P1240, DOI 10.1097/BRS.0b013e31824589d5
   Lu ZF, 2005, J APPL CLIN MED PHYS, V6, P88, DOI 10.1120/jacmp.v6i4.2065
   Mariscalco MW, 2011, SPINE, V36, P255, DOI 10.1097/BRS.0b013e3181ceb976
   Mulconrey DS, 2013, J SPINAL DISORD TECH
   Nickoloff EL, 2011, RADIOGRAPHICS, V31, P591, DOI 10.1148/rg.312105185
   Payer M, 2011, ACTA NEUROCHIR, V153, P1455, DOI 10.1007/s00701-011-1023-4
   Rauch P, 2012, MED PHYS, V39, P2826, DOI 10.1118/1.4704524
   Scanavacca M, 1998, INT J CARDIOL, V63, P71, DOI 10.1016/S0167-5273(97)00278-7
   Smith DL, 2013, J ENDOUROL, V27, P384, DOI 10.1089/end.2012.0213
   Smith HE, 2008, J SPINAL CORD MED, V31, P532, DOI 10.1080/10790268.2008.11753648
   Villavicencio AT, 2005, J SPINAL DISORD TECH, V18, P369, DOI 10.1097/01.bsd.0000168511.67189.64
   Wang J, 2012, J SPINAL DISORD TECH
   Wang JA, 2011, EUR SPINE J, V20, P623, DOI 10.1007/s00586-010-1578-4
   Wang JA, 2010, EUR SPINE J, V19, P1780, DOI 10.1007/s00586-010-1404-z
   Webb Jonathan, 2008, SAS J, V2, P145
   WESENBERG RL, 1984, RADIOLOGY, V153, P243, DOI 10.1148/radiology.153.1.6473790
   Willis Charles E, 2004, Radiol Technol, V76, P150
NR 37
TC 25
Z9 26
U1 0
U2 9
PU AMER ASSOC NEUROLOGICAL SURGEONS
PI ROLLING MEADOWS
PA 5550 MEADOWBROOK DRIVE, ROLLING MEADOWS, IL 60008 USA
SN 1092-0684
J9 NEUROSURG FOCUS
JI Neurosurg. Focus
PD AUG
PY 2013
VL 35
IS 2
AR E8
DI 10.3171/2013.5.FOCUS13144
PG 7
WC Clinical Neurology; Surgery
WE Science Citation Index Expanded (SCI-EXPANDED)
SC Neurosciences & Neurology; Surgery
GA 194KX
UT WOS:000322633300009
PM 23905959
OA Bronze
DA 2022-11-02
ER

PT J
AU Imagama, S
   Kawakami, N
   Matsubara, Y
   Kanemura, T
   Tsuji, T
   Ohara, T
AF Imagama, Shiro
   Kawakami, Noriaki
   Matsubara, Yuji
   Kanemura, Tokumi
   Tsuji, Taichi
   Ohara, Tetsuya
TI Preventive Effect of Artificial Ligamentous Stabilization on the Upper
   Adjacent Segment Impairment Following Posterior Lumbar Interbody Fusion
SO SPINE
LA English
DT Article
DE adjacent segment impairment; rigid spine fusion; soft stabilization;
   prevention of transition syndrome
ID DEGENERATIVE SPONDYLOLISTHESIS; DYNAMIC STABILIZATION; GRAF SYSTEM;
   BACK-PAIN; DISC; DECOMPRESSION; SPINE; REPLACEMENT; EXPERIENCE;
   MANAGEMENT
AB Study Design. A retrospective, comparative study.
   Objective. To assess the effects of soft stabilization with artificial ligamentous bands placed on the upper segment adjacent to posterior lumbar interbody fusion (PLIF) for prevention of transition syndrome compared with patients who underwent PLIF without soft stabilization.
   Summary of Background Data. Spine fusion increases mechanical stress and can cause other spinal problems adjacent to the fusion level. Soft stabilization using artificial ligamentous bands has been reported to decrease the flexion instability and this iatrogenic problems. There is no report concerning the effect of soft stabilization to transition syndrome following PLIF.
   Methods. In 225 patients undergoing L4/5 PLIF, 70 consecutive patients who were treated concomitantly with decompression of L3/4 with minimum 2-year follow-up were included. Thirty-five patients underwent soft stabilization of L3/4 (soft stabilization [S] group) with natural neutral concept rods, and 35 patients did not (decompression [D] group). Radiographic changes in the disc height, vertebral slip, intervertebral angle, range of motion, lumbar lordosis, and L3 tilt angle were measured. On magnetic resonance imaging (MRI), postoperative progression of the disc degeneration and spinal canal stenosis were evaluated.
   Results. In the S group, significant posterior intervertebral expansion on radiograph was less advanced at the final follow-up (P < 0.005). MRI images demonstrated less significant aggravation of disc degeneration (P < 0.001) and progression of adjacent stenosis (P < 0.01), at L3/4 in the S group. Adjacent intervertebral changes on MRI occurred relatively early after surgery, suggesting that changes were due to transition syndrome, but not age-related changes.
   Conclusion. These results demonstrated an effect of soft stabilization for the prevention of transition syndrome in lumbar spine fusion. Although the postoperative follow-up periods in this study were not sufficiently long to reach a definitive conclusion, intervertebral breakdown adjacent to the rigid spine fusion could be diminished by the application of soft stabilization.
C1 [Kawakami, Noriaki; Tsuji, Taichi; Ohara, Tetsuya] Meijo Hosp, Dept Orthoped & Spine Surg, Naka Ku, Nagoya, Aichi 4600001, Japan.
   [Imagama, Shiro] Nagoya Univ, Sch Med, Dept Orthoped Surg, Nagoya, Aichi 4648601, Japan.
   [Matsubara, Yuji] Kariya Toyota Gen Hosp, Dept Orthoped Surg, Toyota, Japan.
   [Kanemura, Tokumi] Konan Kosei Hosp, Dept Orthoped Surg, Konan, Japan.
RP Kawakami, N (通讯作者)，Meijo Hosp, Dept Orthoped & Spine Surg, Naka Ku, 1-3-1 Sannomaru, Nagoya, Aichi 4600001, Japan.
EM nupriver@sea.plala.or.jp
RI IMAGAMA, Shiro/I-7419-2014
FU Grants-in-Aid for Scientific Research [21591897] Funding Source: KAKEN
CR BODEN SD, 1990, J BONE JOINT SURG AM, V72A, P403, DOI 10.2106/00004623-199072030-00013
   Booth KC, 1999, SPINE, V24, P1721, DOI 10.1097/00007632-199908150-00014
   Christie SD, 2005, SPINE, V30, pS73, DOI 10.1097/01.brs.0000174532.58468.6c
   Cunningham BW, 1997, SPINE, V22, P2655, DOI 10.1097/00007632-199711150-00014
   Gardner ADH, 1992, LUMBOSACRAL SPINOPEL, P889
   Ghiselli G, 2004, J BONE JOINT SURG AM, V86A, P1497, DOI 10.2106/00004623-200407000-00020
   Graf H, 1992, RACHIS, V412, P123
   Grob D, 2005, SPINE, V30, P324, DOI 10.1097/01.brs.0000152584.46266.25
   Guyer RD, 2003, SPINE, V28, pS15, DOI 10.1097/00007632-200308011-00004
   Hadlow SV, 1998, SPINE, V23, P1172, DOI 10.1097/00007632-199805150-00020
   INOUE S, 1986, J JPN ORTHOP ASSOC, V60, P391
   JENSEN MC, 1994, NEW ENGL J MED, V331, P69, DOI 10.1056/NEJM199407143310201
   Kanayama M, 2005, SPINE, V30, P588, DOI 10.1097/01.brs.0000154766.74637.5e
   Kanayama M, 2001, J NEUROSURG, V95, P5, DOI 10.3171/spi.2001.95.1.0005
   KAWAKAMI N, 2003, INT M ADV SPIN TECHN
   Konno S, 2000, SPINE, V25, P1533, DOI 10.1097/00007632-200006150-00012
   LEE CK, 1988, SPINE, V13, P375, DOI 10.1097/00007632-198803000-00029
   LEHMANN TR, 1987, SPINE, V12, P97, DOI 10.1097/00007632-198703000-00004
   LEONG JCY, 1983, SPINE, V8, P793, DOI 10.1097/00007632-198310000-00018
   Markwalder TM, 2003, ACTA NEUROCHIR, V145, P209, DOI 10.1007/s00701-002-1056-9
   McAfee PC, 2006, SPINE, V31, P1217, DOI 10.1097/01.brs.0000217689.08487.a8
   Miyakoshi N, 1999, SPINE, V24, P67, DOI 10.1097/00007632-199901010-00016
   Nockels RP, 2005, SPINE, V30, pS68, DOI 10.1097/01.brs.0000174531.19982.99
   Onda A, 2006, J NEUROSURG-SPINE, V5, P26, DOI 10.3171/spi.2006.5.1.26
   PENTA M, 1995, SPINE, V20, P743, DOI 10.1097/00007632-199503150-00018
   Pfirrmann CWA, 2001, SPINE, V26, P1873, DOI 10.1097/00007632-200109010-00011
   Regan JJ, 2006, SPINE, V31, P2270, DOI 10.1097/01.brs.0000234726.55383.0c
   Schnake KJ, 2006, SPINE, V31, P442, DOI 10.1097/01.brs.0000200092.49001.6e
   Sengupta DK, 2005, SPINE, V30, pS71, DOI 10.1097/01.brs.0000155579.88537.8e
   STRAUSS PJ, 1994, SPINE, V19, P965, DOI 10.1097/00007632-199404150-00016
   Wai EK, 2006, SPINE, V31, P1952, DOI 10.1097/01.brs.0000228849.37321.a8
NR 31
TC 27
Z9 34
U1 0
U2 7
PU LIPPINCOTT WILLIAMS & WILKINS
PI PHILADELPHIA
PA TWO COMMERCE SQ, 2001 MARKET ST, PHILADELPHIA, PA 19103 USA
SN 0362-2436
EI 1528-1159
J9 SPINE
JI SPINE
PD DEC 1
PY 2009
VL 34
IS 25
BP 2775
EP 2781
DI 10.1097/BRS.0b013e3181b4b1c2
PG 7
WC Clinical Neurology; Orthopedics
WE Science Citation Index Expanded (SCI-EXPANDED)
SC Neurosciences & Neurology; Orthopedics
GA 527EI
UT WOS:000272349200009
PM 19940736
DA 2022-11-02
ER

PT J
AU Crawford, MA
   Lightsey, MH
   Xiong, XG
   Striano, MB
   Pisano, JA
   Schoenfeld, JA
   Simpson, KA
AF Crawford, M. Alexander
   Lightsey, M. Harry
   Xiong, X. Grace
   Striano, M. Brendan
   Pisano, J. Alfred
   Schoenfeld, J. Andrew
   Simpson, K. Andrew
TI Variability and contributions to cost associated with anterior versus
   posterior approaches to lumbar interbody fusion
SO CLINICAL NEUROLOGY AND NEUROSURGERY
LA English
DT Article
DE Interbody Fusion; ALIF; TLIF; PLIF; Cost; Value
ID INSTRUMENTED POSTEROLATERAL FUSION; DEGENERATIVE SPONDYLOLISTHESIS;
   SPINE; COMPLICATIONS; METAANALYSIS; ARTHRODESIS
AB Objective: Lumbar interbody fusions are being performed with increased frequency in the last decade. Anterior and posterior interbody techniques have demonstrated relatively similar success rates. Nonetheless, despite increased attention to cost-effective care delivery, approach-related differences in procedural cost and predictors for these differences remain poorly defined. The purpose of this investigation was to characterize the variability in cost for anterior versus posterior-based lumbar interbody fusions and to identify key predictors of procedural cost.
   Methods: We evaluated the records of all patients who underwent a primary anterior (ALIF) or posterior/ transforaminal (PLIF/TLIF) lumbar interbody fusion with concomitant posterior fusion from 2016 to 2020 at four hospitals in a major metropolitan area. We reviewed the records of all included patients and abstracted demographics, insurance status, approach, operative time, diagnosis, surgeon, institution, open versus minimally invasive technique, and components of procedural costs. Costs based upon interbody approach were compared via multivariable adjusted analyses using negative binomial regression.
   Results: We included 139 interbody fusion procedures; 98 were performed via posterior approach (TLIF/PLIF) and 41 using an anterior approach. Anterior techniques were associated with significantly increased costs as compared to posterior procedures (anterior, $16316 [SE 556] vs. posterior, $9415 [SE 345]; p < 0.001). This determination remained significant following multivariable adjusted analysis (regression coefficient -0.22, 95% CI -0.34, -0.10, p < 0.001). Multivariable analysis also indicated that surgeon, invasiveness, and procedure time were significant predictors of total cost.
   Conclusion: Our findings demonstrate that anterior interbody techniques are, on average, 173% (anterior, $16316 [SE 556] vs. posterior, $9415 [SE 345]; p < 0.001) more expensive than posterior-based procedures. Given the relative equipoise of these different approaches for many clinical applications, these findings should be considered in an ecosystem increasingly attentive to cost effective care delivery. This work has also provided specific procedural variables for surgeons and systems to target when optimizing procedural costs.
C1 [Crawford, M. Alexander; Lightsey, M. Harry; Xiong, X. Grace; Striano, M. Brendan] Harvard Med Sch, Harvard Combined Orthopaed Residency Program, Boston, MA 02115 USA.
   [Pisano, J. Alfred; Schoenfeld, J. Andrew; Simpson, K. Andrew] Harvard Med Sch, Brigham & Womens Hosp, Dept Orthopaed Surg, 75 Francis St, Boston, MA 02115 USA.
RP Simpson, KA (通讯作者)，Harvard Med Sch, Brigham & Womens Hosp, Dept Orthopaed Surg, 75 Francis St, Boston, MA 02115 USA.
EM Asimpson@bwh.harvard.edu
OI SIMPSON, ANDREW/0000-0001-8731-3576
CR Adogwa O, 2011, J NEUROSURG-SPINE, V15, P138, DOI 10.3171/2011.3.SPINE10562
   Ajiboye RM, 2018, CLIN SPINE SURG, V31, pE230, DOI 10.1097/BSD.0000000000000549
   Anderson DG, 2011, EUR SPINE J, V20, P1323, DOI 10.1007/s00586-011-1782-x
   Beckerman D, 2020, GLOB SPINE J, V10, P39, DOI 10.1177/2192568219853251
   Childers CP, 2018, JAMA SURG, V153, DOI 10.1001/jamasurg.2017.6233
   Christensen A, 2014, EUR SPINE J, V23, P1137, DOI 10.1007/s00586-014-3238-6
   Crawford A., REGION ANESTH PAIN M
   Deyo RA, 2006, CLIN ORTHOP RELAT R, P139, DOI 10.1097/01.blo.0000198726.62514.75
   Djurasovic M, 2020, J NEUROSURG-SPINE, V32, P31, DOI 10.3171/2019.6.SPINE1965
   Droeghaag R, 2021, SPINE J, V21, P945, DOI 10.1016/j.spinee.2021.01.018
   Eleswarapu A, 2021, GLOB SPINE J, V11, P1223, DOI 10.1177/2192568220942501
   Flynn JM, 2018, J BONE JOINT SURG AM, V100, P1574, DOI 10.2106/JBJS.17.01584
   Fujimori T, 2018, J ORTHOP SCI, V23, P299, DOI 10.1016/j.jos.2017.11.014
   Garg J, 2010, J VASC SURG, V51, P946, DOI 10.1016/j.jvs.2009.11.039
   Gottschalk MB, 2015, SPINE, V40, P917, DOI 10.1097/BRS.0000000000000856
   Goz V, 2014, SPINE J, V14, P2019, DOI 10.1016/j.spinee.2013.11.050
   Han XX, 2009, SPINE, V34, pE618, DOI 10.1097/BRS.0b013e3181a9beab
   Harris MB, 2010, J BONE JOINT SURG AM, V92A, P567, DOI 10.2106/JBJS.I.00003
   Hartman C, 2019, WORLD NEUROSURG, V122, pE1037, DOI 10.1016/j.wneu.2018.10.207
   Lightsey HM, 2021, SPINE J, V21, P359, DOI 10.1016/j.spinee.2020.11.009
   Makanji H, 2018, EUR SPINE J, V27, P1868, DOI 10.1007/s00586-018-5544-x
   Malik AT, 2020, WORLD NEUROSURG, V135, DOI 10.1016/j.wneu.2019.12.117
   Ozgur Burak M, 2006, Spine J, V6, P435, DOI 10.1016/j.spinee.2005.08.012
   Rajaee SS, 2012, SPINE, V37, P67, DOI 10.1097/BRS.0b013e31820cccfb
   Schadler P, 2018, GLOB SPINE J, V8, P471, DOI 10.1177/2192568217738766
   Schoenfeld AJ, 2017, CLIN ORTHOP RELAT R, V475, P2838, DOI 10.1007/s11999-017-5229-5
   Singh K, 2014, SPINE J, V14, P1694, DOI 10.1016/j.spinee.2013.10.053
   Talia AJ, 2015, J CLIN NEUROSCI, V22, P243, DOI 10.1016/j.jocn.2014.08.008
   Tobert DG, 2018, J BONE JOINT SURG AM, V100, P1490, DOI 10.2106/JBJS.18.00107
   Twitchell S, 2018, NEUROSURG FOCUS, V44, DOI 10.3171/2018.1.FOCUS17724
   Varshneya K, 2020, CLIN SPINE SURG, V33, pE226, DOI 10.1097/BSD.0000000000000904
   Xiong G, 2021, CLIN ORTHOP RELAT R, V479, P1417, DOI 10.1097/CORR.0000000000001775
   Xu H, 2009, J NEUROSURG-SPINE, V10, P496, DOI 10.3171/2009.2.SPINE08623
   Zhou ZJ, 2011, J NEUROSURG-SPINE, V15, P295, DOI 10.3171/2011.4.SPINE10330
NR 34
TC 4
Z9 4
U1 0
U2 0
PU ELSEVIER
PI AMSTERDAM
PA RADARWEG 29, 1043 NX AMSTERDAM, NETHERLANDS
SN 0303-8467
EI 1872-6968
J9 CLIN NEUROL NEUROSUR
JI Clin. Neurol. Neurosurg.
PD JUL
PY 2021
VL 206
AR 106688
DI 10.1016/j.clineuro.2021.106688
EA MAY 2021
PG 6
WC Clinical Neurology; Surgery
WE Science Citation Index Expanded (SCI-EXPANDED)
SC Neurosciences & Neurology; Surgery
GA XD3AM
UT WOS:000722581600013
PM 34015696
DA 2022-11-02
ER

PT J
AU Lee, NJ
   Boddapati, V
   Mathew, J
   Marciano, G
   Fields, M
   Buchana, IA
   Zuckerman, SL
   Park, PJ
   Leung, E
   Lombardi, JM
   Lehman, RA
AF Lee, Nathan J.
   Boddapati, Venkat
   Mathew, Justin
   Marciano, Gerard
   Fields, Michael
   Buchana, Ian A.
   Zuckerman, Scott L.
   Park, Paul J.
   Leung, Eric
   Lombardi, Joseph M.
   Lehman, Ronald A.
TI Does robot-assisted spine surgery for multi-level lumbar fusion achieve
   better patient-reported outcomes than free-hand techniques?
SO INTERDISCIPLINARY NEUROSURGERY-ADVANCED TECHNIQUES AND CASE MANAGEMENT
LA English
DT Article
DE Robot-assisted spine surgery; Patient-reported outcomes; Lumbar spine
   fusion
ID PEDICLE SCREW PLACEMENT; POTENTIAL RISK; ACCURACY; FIXATION; INJURY
AB Objective: To compare the patient-reported outcomes (PROs) between patients undergoing multilevel lumbar fusion with robot-assisted vs. freehand techniques.
   Methods: This was a single-institution cohort study of adult patients (>= 18 years old) undergoing robot-assisted spine surgery from 2016 to 2018 with minimum 2-year follow-up. A propensity-score matching (PSM) algorithm accounted for several perioperative factors. PROs were measured using the Oswestry Disability Index (ODI). The minimum clinically important difference (MCID) between groups were assessed at each follow-up period (6-weeks/6-months/1-year/2-years). Chi-square/fisher exact test and t-test/ANOVA were used for categorical and continuous variables, respectively.
   Results: After PSM, a total of 70 patients remained. The mean (standard deviation) charlson comorbidity index was 1.4 (1.0) and 57% of patients were female. The most common diagnoses included degenerative disc disease (37.1%), degenerative scoliosis (27.1%), and high grade spondylolisthesis (grade > 2) (19%), and the mean number of instrumented levels was 4.6 (4.4). Rates for intraoperative/postoperative complications, and any reoperation within 2 years after surgery were low and similar between groups. The baseline ODI scores were similar between freehand (39.1) and robot-assisted surgery (40.5, P-value = 0.736). By two years, substantial improvements in both groups (mean ODI-freehand: 4.6, robot-assisted: 1.5; MCID%-freehand: 77.1%, robotassisted: 82.9%) were achieved, but not significantly different (P-value > 0.05). No differences were observed for the other follow-up periods. When comparing individual component scores, the robot-assisted group scored higher in "Lifting," "Sitting," and "Standing;" however, the magnitudes of these differences were less than 1 point.
   Conclusion: Robot-assisted multi-level lumbar fusion can achieve excellent and similar patient-reported outcomes to conventional freehand techniques. Future studies should include large, prospective randomized controlled trials as well as the inclusion of other patient reported outcome measures.
C1 [Lee, Nathan J.; Boddapati, Venkat; Mathew, Justin; Marciano, Gerard; Fields, Michael; Buchana, Ian A.; Zuckerman, Scott L.; Park, Paul J.; Leung, Eric; Lombardi, Joseph M.; Lehman, Ronald A.] Columbia Univ, Med Ctr, Och Spine Hosp New York Presbyterian, Dept Orthopaed, New York, NY USA.
RP Lee, NJ (通讯作者)，Columbia Univ, Med Ctr, 161 Ft Washington Ave, New York, NY 10032 USA.
EM njl2116@cumc.columbia.edu
OI Fields, Michael/0000-0002-6077-1494
CR Aoude AA, 2015, EUR SPINE J, V24, P990, DOI 10.1007/s00586-015-3853-x
   Brooks R, 1996, HEALTH POLICY, V37, P53, DOI 10.1016/0168-8510(96)00822-6
   Chen XY, 2020, J ORTHOP SURG RES, V15, DOI 10.1186/s13018-020-01796-2
   Daubs Michael D, 2007, Instr Course Lect, V56, P247
   Elswick CM, 2020, NEUROSURG CLIN N AM, V31, P103, DOI 10.1016/j.nec.2019.08.012
   Fairbank JCT, 2000, SPINE, V25, P2940, DOI 10.1097/00007632-200011150-00017
   Fan Y, 2018, MEDICINE, V97, DOI 10.1097/MD.0000000000010970
   Feng S, 2020, ORTHOP SURG, V12, P86, DOI 10.1111/os.12587
   Gao ST, 2018, EUR SPINE J, V27, P921, DOI 10.1007/s00586-017-5333-y
   Ghasem A, 2018, SPINE, V43, P1670, DOI 10.1097/BRS.0000000000002695
   Graves C, 2018, NEUROSURGERY, V82, P136, DOI 10.1093/neuros/nyx476
   Hicks JM, 2010, SPINE, V35, pE465, DOI 10.1097/BRS.0b013e3181d1021a
   Hung M, 2018, CLIN ORTHOP RELAT R, V476, P2027, DOI 10.1097/CORR.0000000000000419
   Hyun SJ, 2017, SPINE, V42, P353, DOI 10.1097/BRS.0000000000001778
   Jiang BW, 2019, FRONT MED-PRC, V13, P723, DOI 10.1007/s11684-019-0716-6
   Jiang J, 2016, EUR SPINE J, V25, P3282, DOI 10.1007/s00586-016-4569-2
   Jiang J, 2016, EUR SPINE J, V25, P1794, DOI 10.1007/s00586-016-4378-7
   Kim HJ, 2018, INT J MED ROBOT COMP, V14, DOI 10.1002/rcs.1917
   Kim HJ, 2017, INT J MED ROBOT COMP, V13, DOI 10.1002/rcs.1779
   Kim YJ, 2005, SPINE, V30, P2084, DOI 10.1097/01.brs.0000178818.92105.ec
   Kim YJ, 2004, SPINE, V29, P333, DOI 10.1097/01.BRS.0000109983.12113.9B
   Lee TJ, 2020, CLIN SPINE SURG, V33, P140, DOI 10.1097/BSD.0000000000000982
   Li HM, 2020, SPINE, V45, pE111, DOI 10.1097/BRS.0000000000003193
   Lieberman IH, 2020, JBJS ESSENT SURG TEC, V10, DOI 10.2106/JBJS.ST.19.00020
   Luther N, 2015, J SPINAL DISORD TECH, V28, pE298, DOI 10.1097/BSD.0b013e31828af33e
   Martin BI, 2008, JAMA-J AM MED ASSOC, V299, P656, DOI 10.1001/jama.299.6.656
   Mason A, 2014, J NEUROSURG-SPINE, V20, P196, DOI 10.3171/2013.11.SPINE13413
   McCormick JD, 2013, J AM ACAD ORTHOP SUR, V21, P99, DOI 10.5435/JAAOS-21-02-99
   Meng XT, 2016, NEUROSURG REV, V39, P385, DOI 10.1007/s10143-015-0679-2
   Park SM, 2018, YONSEI MED J, V59, P438, DOI 10.3349/ymj.2018.59.3.438
   Peng YN, 2020, ANN TRANSL MED, V8, DOI 10.21037/atm-20-1106
   Quan HD, 2011, AM J EPIDEMIOL, V173, P676, DOI 10.1093/aje/kwq433
   Rahmathulla G, 2014, NEUROSURG FOCUS, V36, DOI 10.3171/2014.1.FOCUS13516
   Ramos RD, 2020, J KOREAN NEUROSURG S, V63, P777, DOI 10.3340/jkns.2020.0001
   Rihn JA, 2013, J AM ACAD ORTHOP SUR, V21, P419, DOI 10.5435/JAAOS-21-07-419
   Ringel F, 2012, SPINE, V37, pE496, DOI 10.1097/BRS.0b013e31824b7767
   Samdani AF, 2010, NEUROSURGERY, V66, P290, DOI 10.1227/01.NEU.0000363853.62897.94
   SCOTT J, 1976, PAIN, V2, P175, DOI 10.1016/0304-3959(76)90113-5
   Siddiqui MI, 2019, WORLD NEUROSURG, V130, pE417, DOI 10.1016/j.wneu.2019.06.107
   Tian NF, 2011, EUR SPINE J, V20, P846, DOI 10.1007/s00586-010-1577-5
   van Dijk JD, 2015, SPINE, V40, pE986, DOI 10.1097/BRS.0000000000000960
   WARE JE, 1992, MED CARE, V30, P473, DOI 10.1097/00005650-199206000-00002
   Yu LJ, 2018, INT J MED ROBOT COMP, V14, DOI 10.1002/rcs.1892
NR 43
TC 0
Z9 0
U1 0
U2 1
[truncated: 2,666,782 more chars]
