# Supplementary material for: Research topics and hotspot trends of lumbar spondylolisthesis: A text-mining study with machine learning
Source: Front Surg. 2023 Jan 6;9:1037978. doi: 10.3389/fsurg.2022.1037978 (PMC9852633; doi:10.3389/fsurg.2022.1037978)
Supplement: Supplementary file 2 [file Datasheet2.zip]

Archive with 11 entries (11 files):
- savedrecs (5).bib
- savedrecs (4).bib
- savedrecs (3).bib
- savedrecs (1).bib
- savedrecs (2).bib
- savedrecs.bib
- savedrecs (10).bib
- savedrecs (9).bib
- savedrecs (8).bib
- savedrecs (7).bib
- savedrecs (6).bib
