# Supplementary material for: Research topics and hotspot trends of lumbar spondylolisthesis: A text-mining study with machine learning
Source: Front Surg. 2023 Jan 6;9:1037978. doi: 10.3389/fsurg.2022.1037978 (PMC9852633; doi:10.3389/fsurg.2022.1037978)
Supplement: Supplementary file 2 [file Datasheet2.zip › savedrecs (5).bib]

@article{ WOS:000366208900017,
Author = {Phan, Kevin and Thayaparan, Ganesha K. and Mobbs, Ralph J.},
Title = {Anterior lumbar interbody fusion versus transforaminal lumbar interbody
   fusion - systematic review and meta-analysis},
Journal = {BRITISH JOURNAL OF NEUROSURGERY},
Year = {2015},
Volume = {29},
Number = {5},
Pages = {705-711},
Month = {SEP 3},
Abstract = {Purpose. To assess the clinical and radiographic outcomes and
   complications of anterior lumbar interbody fusion (ALIF) versus
   transforaminal lumbar interbody fusion (TLIF). Methods. A systematic
   literature search was conducted from six electronic databases. The
   relative risk and weighted mean difference (WMD) were used as
   statistical summary effect sizes. Results. Fusion rates (88.6\% vs.
   91.9\%, P = 0.23) and clinical outcomes were comparable between ALIF and
   TLIF. ALIF was associated with restoration of disk height (WMD, 2.71 mm,
   P = 0.01), segmental lordosis (WMD, 2.35, P = 0.03), and whole lumbar
   lordosis (WMD, 6.33, P = 0.03). ALIF was also associated with longer
   hospitalization (WMD, 1.8 days, P = 0.01), lower dural injury (0.4\% vs.
   3.8\%, P = 0.05) but higher blood vessel injury (2.6\% vs. 0\%, P =
   0.04). Conclusions. ALIF and TLIF appear to have similar success and
   clinical outcomes, with different complication profiles. ALIF may be
   associated with superior restoration of disk height and lordosis, but
   requires further validation in future studies.},
Publisher = {TAYLOR \& FRANCIS LTD},
Address = {4 PARK SQUARE, MILTON PARK, ABINGDON OX14 4RN, OXON, ENGLAND},
Type = {Article},
Language = {English},
Affiliation = {Mobbs, RJ (Corresponding Author), Prince Wales Private Hosp, Dept Neurosurg, Neuro Spine Clin, Suite 7a,Level 7,Barker St, Randwick, NSW 2031, Australia.
   Mobbs, Ralph J., Prince Wales Private Hosp, Dept Neurosurg, Neuro Spine Clin, Randwick, NSW 2031, Australia.
   NeuroSpine Surg Res Grp NSURG, Sydney, NSW, Australia.},
DOI = {10.3109/02688697.2015.1036838},
ISSN = {0268-8697},
EISSN = {1360-046X},
Keywords = {ALIF; anterior lumbar interbody fusion; fusion; lumbar spondylosis;
   TLIF; transforaminal lumbar interbody fusion},
Keywords-Plus = {LOW-BACK-PAIN; ISTHMIC-SPONDYLOLISTHESIS; DISC DEGENERATION;
   COMPLICATIONS; SPINE},
Research-Areas = {Neurosciences \& Neurology; Surgery},
Web-of-Science-Categories  = {Clinical Neurology; Surgery},
Author-Email = {ralphmobbs@hotmail.com},
ResearcherID-Numbers = {Thayaparan, Ganesha K/B-6406-2014},
ORCID-Numbers = {Thayaparan, Ganesha K/0000-0001-6024-2480},
Cited-References = {Bono CM, 2004, SPINE, V29, P455, DOI 10.1097/01.BRS.0000090825.94611.28.
   Brau Salvador A, 2004, Spine J, V4, P409, DOI 10.1016/j.spinee.2003.12.003.
   Chiriano J, 2009, J VASC SURG, V50, P148, DOI 10.1016/j.jvs.2009.01.007.
   Crandall DG, 2009, SPINE, V34, P2126, DOI 10.1097/BRS.0b013e3181b612db.
   Dorward IG, 2013, SPINE, V38, pE755, DOI 10.1097/BRS.0b013e31828d6ca3.
   Faundez AA, 2009, EUR SPINE J, V18, P203, DOI 10.1007/s00586-008-0845-0.
   Hackenberg L, 2005, EUR SPINE J, V14, P551, DOI 10.1007/s00586-004-0830-1.
   Hacker RJ, 1997, SPINE, V22, P660, DOI 10.1097/00007632-199703150-00017.
   Hacker RJ, 1997, SPINE, V22, P5.
   HART LG, 1995, SPINE, V20, P11, DOI 10.1097/00007632-199501000-00003.
   Hee HT, 2001, J SPINAL DISORD, V14, P533, DOI 10.1097/00002517-200112000-00013.
   Hsieh PC, 2007, J NEUROSURG-SPINE, V7, P379, DOI 10.3171/SPI-07/10/379.
   Ishihara H, 2001, J SPINAL DISORD, V14, P91, DOI 10.1097/00002517-200104000-00001.
   Jiang SD, 2012, ARCH ORTHOP TRAUM SU, V132, P1259, DOI 10.1007/s00402-012-1546-z.
   Kim JS, 2009, J SPINAL DISORD TECH, V22, P114, DOI 10.1097/BSD.0b013e318169bff5.
   Kim JS, 2010, J NEUROSURG-SPINE, V12, P171, DOI 10.3171/2009.9.SPINE09272.
   Kim NH, 1999, YONSEI MED J, V40, P256, DOI 10.3349/ymj.1999.40.3.256.
   Lee Sang-Ho, 2004, Spine J, V4, P644, DOI 10.1016/j.spinee.2004.04.012.
   Phan K, 2015, ANN CARDIOTHORAC SUR, V4, P112, DOI 10.3978/j.issn.2225-319X.2015.02.04.
   Rao PJ, 2014, SPINE J, DOI {[}10.1016/j.spinee.2014.12.019, DOI 10.1016/J.SPINEE.2014.12.019.].
   Ray CD, 1997, SPINE, V22, P681, DOI 10.1097/00007632-199703150-00021.
   Villavicencio AT, 2006, J SPINAL DISORD TECH, V19, P92, DOI 10.1097/01.bsd.0000185277.14484.4e.
   Watkins RG, 2014, J SPINAL DISORD TECH, V27, P253, DOI 10.1097/BSD.0b013e31828a8447.
   Whitecloud TS, 2001, J SPINAL DISORD, V14, P100, DOI 10.1097/00002517-200104000-00002.},
Number-of-Cited-References = {24},
Times-Cited = {101},
Usage-Count-Last-180-days = {1},
Usage-Count-Since-2013 = {6},
Journal-ISO = {Br. J. Neurosurg.},
Doc-Delivery-Number = {CY1ZV},
Web-of-Science-Index = {Science Citation Index Expanded (SCI-EXPANDED)},
Unique-ID = {WOS:000366208900017},
DA = {2022-11-01},
}

@article{ WOS:000749847400013,
Author = {Shi, Jinhui and Kurra, Swamy and Danaher, Michael and Bailey, Frank and
   Sullivan, Katherine H. and Lavelle, William},
Title = {The Reliability of CT Scan Measurements of Pelvic Incidence in the
   Evaluation of Adult Spondylolisthesis},
Journal = {CUREUS JOURNAL OF MEDICAL SCIENCE},
Year = {2022},
Volume = {14},
Number = {1},
Month = {JAN 28},
Abstract = {Background: Pelvic incidence (PI) has been described as a parameter that
   may be a risk factor for lumbar spondylolisthesis (SPL). Studies have
   reported PI measurement is more precise in CT scans. Very limited
   studies have measured PI using CT scans to evaluate SPL. We analyzed the
   reliability of CT scans to measure PI to evaluate SPL and compared it to
   patients without SPL.
   Methods: A retrospective, cross-sectional study of PI in a consecutive
   cohort of patients' pelvic/abdominal CT scans from an emergency room
   visit at a Level 1 trauma center between 2013 and 2016. Inclusion
   criteria was >18 years and had no lumbar or pelvis fracture. A total of
   361 patients met the criteria for our study. We documented age, average
   PI, and SPL (type, grading, and location). Sagittal CT scans were used
   to measure PI (between hip axis to an orthogonal line originating at the
   center of superior end plate axis of first sacral vertebra). Patients
   were categorized: with SPL (n=45) and without SPL (n=316). Subgroups
   were comprised based on the location of SPL (L4/L5 and L5/S1) and type
   of SPL. Analysis of variance (ANOVA) and chisquare tests used; p <= 0.05
   considered statistically significant.
   Results: Patients with SPL were significantly older versus patients
   without SPL, p=0.006. There were no statistical differences in PI
   between patients with and without SPL (p=0.29); between subgroups of
   patients with SPL at L4/L5 and without SPL (p=0.52); between subgroups
   with type of SPL at L4/L5 and without SPL (p=0.47); and between SPL
   patients at L5/S1 and without SPL (p=0.40). Patients with isthmic SPL at
   L5/S1 had nearly significant higher PIs (p=0.06) compared to those
   without SPL or with degenerative SPL at L5/S1. There was a trend towards
   higher PI in Grade 2 SPL patients at L5/S1, p=0.18.
   Conclusions: Patients with SPL were significantly older than patients
   without SPL. The two trends observed were that PI was higher in patients
   with isthmic SPL at L5/S1 and an increased PI with Grade 2 isthmic SPL
   at L5/S1. Our reported CT PI measurements correlated with reported PI
   measured using standard radiographs in patients with SPL. CT scans may
   be a reliable modality to evaluate adult SPL.},
Publisher = {CUREUS INC},
Address = {PO BOX 61002, PALO ALTO, CA 94306 USA},
Type = {Article},
Language = {English},
Affiliation = {Lavelle, W (Corresponding Author), State Univ New York, Upstate Med Univ, Orthoped Surg, Syracuse, NY 13221 USA.
   Shi, Jinhui, Soochow Univ, Affiliated Hosp 1, Orthoped, Suzhou, Peoples R China.
   Kurra, Swamy; Sullivan, Katherine H.; Lavelle, William, State Univ New York, Upstate Med Univ, Orthoped Surg, Syracuse, NY 13221 USA.
   Danaher, Michael, Univ Vermont, Orthopaed \& Rehabil, Burlington, VT USA.
   Bailey, Frank, Univ Chicago Med, Anesthesiol, Chicago, IL 60611 USA.},
DOI = {10.7759/cureus.21696},
Article-Number = {e21696},
EISSN = {2168-8184},
Keywords = {lumbar lordosis; age; spinopelvic parameters; sacral slope; pelvic tilt;
   degenerative spondylolisthesis; isthmic spondylolisthesis;
   spondylolisthesis; computed tomography (ct); pelvic incidence (pi)},
Keywords-Plus = {SPINOPELVIC ALIGNMENT; LOW-GRADE; SAGITTAL ALIGNMENT; PARAMETERS;
   BALANCE; SPINE},
Research-Areas = {General \& Internal Medicine},
Web-of-Science-Categories  = {Medicine, General \& Internal},
Author-Email = {lavellwf@yahoo.com},
Cited-References = {Ames CP, 2012, J NEUROSURG-SPINE, V16, P547, DOI 10.3171/2012.2.SPINE11320.
   Barrey C, 2007, NEUROSURGERY, V61, P981, DOI 10.1227/01.neu.0000303194.02921.30.
   Chakravarthy V, 2019, NEUROSURG CLIN N AM, V30, P341, DOI 10.1016/j.nec.2019.02.008.
   Dimar JR, 2008, EUR SPINE J, V17, P1373, DOI 10.1007/s00586-008-0755-1.
   DUVALBEAUPERE G, 1992, ANN BIOMED ENG, V20, P451, DOI 10.1007/BF02368136.
   Ferrero E, 2015, EUR SPINE J, V24, P1219, DOI 10.1007/s00586-015-3778-4.
   Funao H, 2012, EUR SPINE J, V21, P2181, DOI 10.1007/s00586-012-2374-0.
   Grannum S, 2015, Spine Deform, V3, P98, DOI 10.1016/j.jspd.2014.06.012.
   Hanson DS, 2002, SPINE, V27, P2026, DOI 10.1097/00007632-200209150-00011.
   Kim CH, 2012, J NEUROSURG-SPINE, V16, P154, DOI 10.3171/2011.10.SPINE11367.
   Krishna MLVS, 2018, ASIAN SPINE J, V12, P277, DOI {[}10.4184/asj.2018.12.2.2277, 10.4184/asj.2018.12.2.277].
   Labelle H, 2005, SPINE, V30, pS27, DOI 10.1097/01.brs.0000155560.92580.90.
   Labelle H, 2004, SPINE, V29, P2049, DOI 10.1097/01.brs.0000138279.53439.cc.
   Lai Q, 2018, BMC MUSCULOSKEL DIS, V19, DOI 10.1186/s12891-018-2073-z.
   Legaye J, 1998, Eur Spine J, V7, P99, DOI 10.1007/s005860050038.
   Maciejczak A, 2017, EUR SPINE J, V26, P3112, DOI 10.1007/s00586-016-4808-6.
   Mangione P, 1997, Eur Spine J, V6, P163, DOI 10.1007/BF01301430.
   Mehta VA, 2012, NEUROSURGERY, V70, P707, DOI 10.1227/NEU.0b013e31823262ea.
   MEYERDING H W, 1956, J Int Coll Surg, V26, P566.
   Min WK, 2014, J SPINAL DISORD TECH, V27, P162, DOI 10.1097/BSD.0b013e31829c07a4.
   Peleg S, 2007, SPINE, V32, pE397, DOI 10.1097/BRS.0b013e318074d676.
   Radovanovic I, 2017, J NEUROSURG-SPINE, V26, P448, DOI 10.3171/2016.9.SPINE1680.
   Schuller S, 2011, EUR SPINE J, V20, P713, DOI 10.1007/s00586-010-1640-2.
   Schwab F, 2009, SPINE, V34, P1828, DOI 10.1097/BRS.0b013e3181a13c08.
   Strube P, 2018, CLIN SPINE SURG, V31, P263, DOI 10.1097/BSD.0000000000000660.
   Syrmou E, 2010, HIPPOKRATIA, V14, P17.
   Taxter AJ, 2014, PHYSICIAN SPORTSMED, V42, P94, DOI 10.3810/psm.2014.02.2052.
   Thiong JMM, 2004, SPINE, V29, P1642, DOI 10.1097/01.BRS.0000132312.78469.7B.
   Vaz G, 2002, EUR SPINE J, V11, P80, DOI 10.1007/s005860000224.
   Vrtovec T, 2012, SPINE, V37, pE479, DOI 10.1097/BRS.0b013e31823770af.},
Number-of-Cited-References = {30},
Times-Cited = {0},
Usage-Count-Last-180-days = {4},
Usage-Count-Since-2013 = {4},
Journal-ISO = {Cureus J Med Sci},
Doc-Delivery-Number = {YR2SW},
Web-of-Science-Index = {Emerging Sources Citation Index (ESCI)},
Unique-ID = {WOS:000749847400013},
OA = {Green Published, gold},
DA = {2022-11-01},
}

@article{ WOS:000863297100004,
Author = {Duculan, Roland and Fong, Alex M. and Carrino, John A. and Cammisa,
   Frank P. and Sama, Andrew A. and Hughes, Alexander P. and Lebl, Darren
   R. and Farmer, James C. and Huang, Russel C. and Sandhu, Harvinder S.
   and Mancuso, Carol A. and Girardi, Federico P.},
Title = {Quantitative CT for Preoperative Assessment of Lumbar Degenerative
   Spondylolisthesis: The Unique Impact of L4 Bone Mineral Density on
   Single-Level Disease},
Journal = {HSS JOURNAL},
Year = {2022},
Volume = {18},
Number = {4},
Pages = {469-477},
Month = {NOV},
Abstract = {Background: Quantitative computed tomography (qCT) efficiently measures
   3-dimensional vertebral bone mineral density (BMD), but its utility in
   measuring BMD at various vertebral levels in patients with lumbar
   degenerative spondylolisthesis (LDS) is unclear. Purpose: We sought to
   determine whether qCT could differentiate BMD at different levels of
   LDS, particularly at L4-L5, the most common single level for LDS. In
   addition, we sought to describe patterns of BMD for single-level and
   multiple-level LDS. Methods: We conducted a study of patients undergoing
   surgery for LDS who were part of a larger longitudinal study comparing
   preoperative and intraoperative images. Preoperative patients were
   grouped as single-level or multiple-level LDS, and qCT BMD was obtained
   for L1-S1 vertebrae. Mean BMD was compared with literature reports; in
   multivariable analyses, BMD of each vertebra was assessed according to
   the level of LDS, controlling for covariates and for BMD of other
   vertebrae. Results: Of 250 patients (mean age: 67 years, 64\% women), 22
   had LDS at L3-L4 only, 170 at L4-L5 only, 13 at L5-S1 only, and 45 at
   multiple levels. Compared with other disorders reported in the
   literature, BMD in our sample similarly decreased from L1 to L3 then
   increased from L4 to S1, but mean BMD per vertebra in our sample was
   lower. Nearly half of our sample met criteria for osteopenia. In
   multivariable analysis controlling for BMD at other vertebrae, lower L4
   BMD was associated with LDS at L4-L5, greater pelvic incidence minus
   lumbar lordosis, and not having diabetes. In contrast, in similar
   multivariable analysis, greater L4 BMD was associated with LDS at L3-L4.
   Bone mineral density of L3 and L5 was not associated with LDS levels.
   Conclusion: In our sample of preoperative patients with LDS, we observed
   lower BMD for LDS than for other lumbar disorders. L4 BMD varied
   according to the level of LDS after controlling for covariates and BMD
   of other vertebrae. Given that BMD can be obtained from routine imaging,
   our findings suggest that qCT data may be useful in the comprehensive
   assessment of and strategy for LDS surgery. More research is needed to
   elucidate the cause-effect relationships among spinopelvic alignment,
   LDS, and BMD.},
Publisher = {SAGE PUBLICATIONS INC},
Address = {2455 TELLER RD, THOUSAND OAKS, CA 91320 USA},
Type = {Article},
Language = {English},
Affiliation = {Mancuso, CA (Corresponding Author), Hosp Special Surg, 535 East 70th St, New York, NY 10021 USA.
   Duculan, Roland; Fong, Alex M.; Carrino, John A.; Cammisa, Frank P.; Sama, Andrew A.; Hughes, Alexander P.; Lebl, Darren R.; Farmer, James C.; Huang, Russel C.; Sandhu, Harvinder S.; Mancuso, Carol A.; Girardi, Federico P., Hosp Special Surg, 535 East 70th St, New York, NY 10021 USA.
   Mancuso, Carol A., Weill Cornell Med, New York, NY USA.},
DOI = {10.1177/15563316221096675},
ISSN = {1556-3316},
EISSN = {1556-3324},
Keywords = {lumbar degenerative spondylolisthesis; LDS; qCT; bone mineral density;
   BMD; single-level LDS},
Keywords-Plus = {LORDOSIS; SURGERY},
Research-Areas = {Orthopedics; Surgery},
Web-of-Science-Categories  = {Orthopedics; Surgery},
Author-Email = {mancusoc@hss.edu},
Cited-References = {American College of Radiology, ACR SPR SSR PRACT PA.
   Andersen T, 2013, BIOMED RES INT, V2013, DOI 10.1155/2013/123847.
   Austevoll IM, 2021, NEW ENGL J MED, V385, P526, DOI 10.1056/NEJMoa2100990.
   Budoff MJ, 2012, ACAD RADIOL, V19, P179, DOI 10.1016/j.acra.2011.10.006.
   Budoff MJ, 2010, RADIOLOGY, V257, P434, DOI 10.1148/radiol.10100132.
   Gezer NS, 2017, DIAGN INTERV RADIOL, V23, P385, DOI 10.5152/dir.2017.16463.
   Golinvaux NS, 2015, SPINE, V40, P342, DOI 10.1097/BRS.0000000000000747.
   He LC, 2014, EUR RADIOL, V24, P441, DOI 10.1007/s00330-013-3041-5.
   Kauppila LI, 1998, SPINE, V23, P1868, DOI 10.1097/00007632-199809010-00014.
   Loffler MT, 2021, FRONT ENDOCRINOL, V11, DOI 10.3389/fendo.2020.552719.
   Martin BI, 2019, SPINE, V44, P369, DOI 10.1097/BRS.0000000000002822.
   Okano I, 2021, EUR SPINE J, V30, P13, DOI 10.1007/s00586-020-06610-5.
   Okano I, 2020, WORLD NEUROSURG, V135, DOI 10.1016/j.wneu.2019.11.139.
   Okano I, 2020, SPINE J, V20, P181, DOI 10.1016/j.spinee.2019.02.017.
   Pavlovic A, 2013, OSTEOPOROSIS INT, V24, P2269, DOI 10.1007/s00198-013-2296-7.
   Rothenfluh DA, 2015, EUR SPINE J, V24, P1251, DOI 10.1007/s00586-014-3454-0.
   Salzmann SN, 2019, SPINE J, V19, P695, DOI 10.1016/j.spinee.2018.10.007.
   Samelson EJ, 2012, J BONE MINER RES, V27, P654, DOI 10.1002/jbmr.1482.
   Steiger F, 2014, EUR SPINE J, V23, P945, DOI 10.1007/s00586-013-3144-3.
   Sundararaghavan V, 2017, THER ADV MUSCULOSKEL, V9, P67, DOI 10.1177/1759720X16687480.
   Wang YXJ, 2017, J ORTHOP TRANSL, V11, P39, DOI 10.1016/j.jot.2016.11.001.
   Weinstein JN, 2007, NEW ENGL J MED, V356, P2257, DOI 10.1056/NEJMoa070302.
   Weiss AJ., 2014, CHARACTERISTICS OPER.
   Williams R, 2016, GLOB SPINE J, V6, P35, DOI 10.1055/s-0035-1555655.},
Number-of-Cited-References = {24},
Times-Cited = {0},
Usage-Count-Last-180-days = {0},
Usage-Count-Since-2013 = {0},
Journal-ISO = {HSS J.},
Doc-Delivery-Number = {5B0WJ},
Web-of-Science-Index = {Science Citation Index Expanded (SCI-EXPANDED)},
Unique-ID = {WOS:000863297100004},
DA = {2022-11-01},
}

@article{ WOS:000456753600036,
Author = {Donnally, III, Chester J. and Madhavan, Karthik and Butler, Alexander J.
   and Sheu, Jonathan I. and Massel, Dustin H. and Green, Barth A. and
   Gjolaj, Joseph P.},
Title = {A novel technique for stabilization of high-grade spondylolisthesis with
   transvertebral fusion without reduction},
Journal = {JOURNAL OF CLINICAL NEUROSCIENCE},
Year = {2019},
Volume = {60},
Pages = {170-175},
Month = {FEB},
Abstract = {Surgical treatment of high-grade spondylolisthesis and spondyloptosis is
   recommended in symptomatic patients, yet there exists much debate
   regarding the optimal surgical approach and the need for reduction.
   Similar to the Bohlman technique in that fixation is achieved across two
   vertebral endplates, we discuss a novel technique with the advantage of
   using bilateral threaded pedicle screws of large diameter and length
   instead of a single fibula allograft. Patients underwent posterior
   instrumented fusion without spondylolisthesis reduction using a novel
   technique placing pedicle screws with a transvertebral trajectory
   through the two end plates involved in the spondylolisthesis. Following
   screw placement, patients underwent decompression +/- discectomy. Screws
   were connected to adjacent pedicle screws either in the upper adjacent
   vertebrae (i.e. L5) or the more rostral adjacent vertebrae (i.e. L4) if
   spinal alignment or instability necessitate including additional levels
   of fixation. Three patients were reviewed with ages of 67, 62, 58 years,
   operative times of 377-790 min, estimated blood loss 400-1050 cc, and
   follow-up times of 478-1082 days. There were no CSF leaks, intragenic
   neurologic deficits post-operatively, implant failures, revisions, or
   other systemic events. Two patients achieve radiographic fusion assessed
   by CT. At the time of final follow up, all patients were satisfied and
   essentially pain free. This one-stage technique offers the ability to
   manage local malalignment with a technique that inherently minimizes
   risk. The minimal complications and favorable outcomes make this
   technique an effective, efficient and safe procedure. Additional studies
   will focus on long term outcomes and should include larger patient
   samples. (C) 2018 Elsevier Ltd. All rights reserved.},
Publisher = {ELSEVIER SCI LTD},
Address = {THE BOULEVARD, LANGFORD LANE, KIDLINGTON, OXFORD OX5 1GB, OXON, ENGLAND},
Type = {Article},
Language = {English},
Affiliation = {Donnally, CJ (Corresponding Author), Univ Miami Hosp, Dept Orthopaed Surg, 1400 NW 12th Ave, Miami, FL 33136 USA.
   Donnally, Chester J., III; Butler, Alexander J.; Massel, Dustin H.; Gjolaj, Joseph P., Univ Miami Hosp, Dept Orthopaed Surg, 1400 NW 12th Ave, Miami, FL 33136 USA.
   Madhavan, Karthik; Green, Barth A., Univ Miami Hosp, Dept Neurosurg, 1400 NW 12th Ave, Miami, FL 33136 USA.
   Sheu, Jonathan I., Univ Miami, Leonard M Miller Sch Med, Dept Educ, 1600 NW 10th Ave 1140, Miami, FL 33136 USA.},
DOI = {10.1016/j.jocn.2018.11.001},
ISSN = {0967-5868},
EISSN = {1532-2653},
Keywords = {Novel technique; High-grade spondylolisthesis; L5 spondylectomy;
   Spino-pelvic balance; Spondyloptosis},
Keywords-Plus = {LUMBAR INTERBODY FUSION; ISTHMIC SPONDYLOLISTHESIS; CIRCUMFERENTIAL
   FUSION; IN-SITU; DECOMPRESSION; CHILDREN; ANTERIOR; SCREW},
Research-Areas = {Neurosciences \& Neurology},
Web-of-Science-Categories  = {Clinical Neurology; Neurosciences},
Author-Email = {Chester.Donnally@jhsmiami.org},
ResearcherID-Numbers = {Butler, Andrew/AAL-5746-2020
   },
ORCID-Numbers = {Butler, Andrew/0000-0003-3869-9120
   Donnally III, Chester/0000-0002-1701-0745
   Sheu, Jonathan/0000-0002-1916-0755
   Massel, Dustin/0000-0002-8147-5555
   Butler, Alexander/0000-0003-4135-7391},
Cited-References = {ABDU WA, 1994, SPINE, V19, P710, DOI 10.1097/00007632-199403001-00011.
   ANI N, 1991, SPINE, V16, pS302, DOI 10.1097/00007632-199106001-00025.
   Bartolozzi P, 2003, SPINE, V28, P1135, DOI 10.1097/00007632-200306010-00010.
   Boachie-Adjei O, 2002, SPINE, V27, pE161, DOI 10.1097/00007632-200203150-00019.
   BOHLMAN HH, 1982, J BONE JOINT SURG AM, V64, P415, DOI 10.2106/00004623-198264030-00012.
   Bouyer B, 2014, CHILD NERV SYST, V30, P505, DOI 10.1007/s00381-013-2260-z.
   Fu KMG, 2011, SPINE, V36, P308, DOI 10.1097/BRS.0b013e3181cf3a1d.
   Ghogawala Z, 2016, NEW ENGL J MED, V374, P1424, DOI 10.1056/NEJMoa1508788.
   Hanson DS, 2002, SPINE, V27, P1982, DOI 10.1097/00007632-200209150-00005.
   Hart RA, 2014, J NEUROSURG-SPINE, V20, P523, DOI 10.3171/2014.1.SPINE12904.
   Hu SS, 1996, SPINE, V21, P367, DOI 10.1097/00007632-199602010-00023.
   Ishihara H, 2001, J SPINAL DISORD, V14, P91, DOI 10.1097/00002517-200104000-00001.
   Jouve JL, 2014, EUR SPINE J, V23, P457, DOI 10.1007/s00586-014-3343-6.
   Lakshmanan P, 2009, SPINE J, V9, P1024, DOI 10.1016/j.spinee.2009.08.456.
   Molinari MRW, 1999, SPINE, V24, P1701, DOI 10.1097/00007632-199908150-00012.
   MONTGOMERY DM, 1994, J SPINAL DISORD, V7, P167, DOI 10.1097/00002517-199407020-00011.
   Naderi S, 2003, J NEUROSURG, V99, P151, DOI 10.3171/spi.2003.99.2.0151.
   OXLAND TR, 1992, SPINE, V17, P74, DOI 10.1097/00007632-199201000-00012.
   Petraco DM, 1996, SPINE, V21, P1133, DOI 10.1097/00007632-199605150-00002.
   Remes V, 2006, SPINE, V31, P2491, DOI 10.1097/01.brs.0000239218.38489.db.
   Ruf M, 2006, SPINE, V31, P269, DOI 10.1097/01.brs.0000197204.91891.eb.
   Scheer JK, 2015, WORLD NEUROSURG, V84, P108, DOI 10.1016/j.wneu.2015.02.037.
   Transfeldt EE, 2007, SPINE, V32, pS126, DOI 10.1097/BRS.0b013e318145b353.},
Number-of-Cited-References = {23},
Times-Cited = {4},
Usage-Count-Last-180-days = {0},
Usage-Count-Since-2013 = {2},
Journal-ISO = {J. Clin. Neurosci.},
Doc-Delivery-Number = {HI9CT},
Web-of-Science-Index = {Science Citation Index Expanded (SCI-EXPANDED)},
Unique-ID = {WOS:000456753600036},
DA = {2022-11-01},
}

@article{ WOS:A1997XK86500015,
Author = {Wimmer, C and Gluch, H and Krismer, M and Ogon, M and Jesenko, R},
Title = {AP-translation in the proximal disc adjacent to lumbar spine fusion - A
   retrospective comparison of mono- and polysegmental fusion in 120
   patients},
Journal = {ACTA ORTHOPAEDICA SCANDINAVICA},
Year = {1997},
Volume = {68},
Number = {3},
Pages = {269-272},
Month = {JUN},
Abstract = {120 consecutive patients with painful spondylolisthesis underwent
   combined anterior and posterior fusion. Patients were divided
   retrospectively into two groups. In group I, 46 patients were treated
   with monosegmental fusion. In group II, 74 had polysegmental fusion. The
   mean follow-up time was 3 (2-7) years.
   Anterior posterior (AP)-translation in the first disc superior to fusion
   was measured according to Wiltse and Winter (1983). In group I, 3 and in
   group II, 10 patients developed an AP-translation of more then 3 mm in
   the disc adjacent to the fusion. AP-translation correlated with the
   number of fused segments and the follow-up time.},
Publisher = {TAYLOR \& FRANCIS AS},
Address = {KARL JOHANS GATE 5, NO-0154 OSLO, NORWAY},
Type = {Article},
Language = {English},
Affiliation = {Wimmer, C (Corresponding Author), UNIV INNSBRUCK, DEPT ORTHOPED SURG, ANICHSTR 35, A-6020 INNSBRUCK, AUSTRIA.
   DEPT SPINAL SURG, VOGTAAREUTH, GERMANY.},
DOI = {10.3109/17453679708996699},
ISSN = {0001-6470},
Keywords-Plus = {SPONDYLOLISTHESIS},
Research-Areas = {Orthopedics},
Web-of-Science-Categories  = {Orthopedics},
Cited-References = {ANDERSON CE, 1956, J BONE JOINT SURG AM, V38, P1142, DOI 10.2106/00004623-195638050-00019.
   AXELSSON P, 1994, ACTA ORTHOP SCAND, V65, P309, DOI 10.3109/17453679408995459.
   BRODSKY AE, 1976, CLIN ORTHOP RELAT R, P130.
   DANIELSON B, 1989, ACTA RADIOL, V30, P65.
   FRONING EC, 1968, J BONE JOINT SURG AM, VA 50, P897, DOI 10.2106/00004623-196850050-00003.
   FRYMOYER J W, 1978, Spine, V3, P1, DOI 10.1097/00007632-197803000-00001.
   FRYMOYER JW, 1979, SPINE, V4, P435, DOI 10.1097/00007632-197909000-00008.
   FRYMOYER JW, 1981, SPINE, V6, P284, DOI 10.1097/00007632-198105000-00015.
   HARRIS RI, 1963, J BONE JOINT SURG AM, V45, P1159, DOI 10.2106/00004623-196345060-00003.
   HW Meyerding, 1932, SURG GYNECOL OBSTET, V54, P371.
   LEE CK, 1984, SPINE, V9, P574, DOI 10.1097/00007632-198409000-00007.
   LEE CK, 1988, SPINE, V13, P375, DOI 10.1097/00007632-198803000-00029.
   LEHMANN TR, 1987, SPINE, V12, P97, DOI 10.1097/00007632-198703000-00004.
   MACNAB I, 1971, J BONE JOINT SURG AM, VA 53, P663, DOI 10.2106/00004623-197153040-00005.
   Pihlajamaki H, 1996, ACTA ORTHOP SCAND, V67, P63, DOI 10.3109/17453679608995612.
   ROMBOLD C, 1965, J BONE JOINT SURG AM, VA 47, P1237, DOI 10.2106/00004623-196547060-00014.
   SHAFFER WO, 1990, SPINE, V15, P741, DOI 10.1097/00007632-199008010-00003.
   WILTSE LL, 1983, J BONE JOINT SURG AM, V65, P768, DOI 10.2106/00004623-198365060-00007.
   YANG SW, 1986, SPINE, V11, P937.},
Number-of-Cited-References = {19},
Times-Cited = {34},
Usage-Count-Last-180-days = {0},
Usage-Count-Since-2013 = {0},
Journal-ISO = {Acta Orthop. Scand.},
Doc-Delivery-Number = {XK865},
Web-of-Science-Index = {Science Citation Index Expanded (SCI-EXPANDED)},
Unique-ID = {WOS:A1997XK86500015},
DA = {2022-11-01},
}

@article{ WOS:000447941300232,
Author = {Costa, Jose and Silva, Pedro Santos and Cunha, Marisa and Almeida,
   Mariana and Vaz, Rui and Pereira, Paulo},
Title = {Predictors of Poor Outcome in Patients Submitted to Minimally Invasive
   Transforaminal Lumbar Interbody Fusion},
Journal = {WORLD NEUROSURGERY},
Year = {2018},
Volume = {119},
Pages = {488-493},
Month = {NOV},
Abstract = {BACKGROUND: Minimally invasive transforaminal lumbar interbody fusion
   (MI-TLIF) has become an increasingly popular method for lumbar
   arthrodesis. While having similar long-term outcomes when compared with
   open TLIF, it decreases the amount of intraoperative blood loss and
   iatrogenic muscle damage, the intensity of postoperative pain, and the
   duration of hospital stay. However, uncertainty remains about which
   factors contribute to outcomes in these patients. The purpose of this
   study was to retrospectively analyze a cohort of patients submitted to
   MI-TLIF and to identify factors that can be associated with a worse
   postoperative outcome.
   METHODS: Clinical records from 283 patients were assessed and, according
   to Odom's criteria, postoperative clinical outcome at 12 months was
   classified as excellent, good, fair, and poor. Demographic variables,
   clinical data, and surgery-related data were analyzed, looking for
   associations between them and clinical outcome. A binomial logistic
   regression analysis was then performed to include those associations.
   RESULTS: The main variables associated with worse prognosis
   ({''}poor{''} class according to Odom's criteria) were a period of sick
   leave longer than 3 months before the surgery, age younger than 50
   years, lytic spondylolisthesis, L5-S1 level, and occurrence of
   complications. These 5 conditions were included in a logistic regression
   analysis, and 3 of them were independently associated with poor outcome:
   operative complications, age younger than 50 years, and sick leave
   longer than 3 months before surgery.
   CONCLUSIONS: Younger patients, those on a sick leave for more than 3
   months before surgery, or those who suffered surgical complications
   tended to have less satisfactory results after MI-TLIF.},
Publisher = {ELSEVIER SCIENCE INC},
Address = {360 PARK AVE SOUTH, NEW YORK, NY 10010-1710 USA},
Type = {Article},
Language = {English},
Affiliation = {Silva, PS (Corresponding Author), Univ Porto, Fac Med, Porto, Portugal.
   Silva, PS (Corresponding Author), Ctr Hosp Sao Joao, Dept Neurosurg, Porto, Portugal.
   Silva, PS (Corresponding Author), Neurosci Ctr CUF, Porto, Portugal.
   Costa, Jose; Silva, Pedro Santos; Cunha, Marisa; Almeida, Mariana; Vaz, Rui; Pereira, Paulo, Univ Porto, Fac Med, Porto, Portugal.
   Silva, Pedro Santos; Cunha, Marisa; Vaz, Rui; Pereira, Paulo, Ctr Hosp Sao Joao, Dept Neurosurg, Porto, Portugal.
   Silva, Pedro Santos; Vaz, Rui; Pereira, Paulo, Neurosci Ctr CUF, Porto, Portugal.},
DOI = {10.1016/j.wneu.2018.06.207},
ISSN = {1878-8750},
EISSN = {1878-8769},
Keywords = {Clinical outcome; Lumbar fusion; Minimally invasive surgery;
   Transforaminal lumbar interbody fusion},
Keywords-Plus = {SMOKING-CESSATION; CLINICAL-OUTCOMES; SPINE SURGERY; SPONDYLOLISTHESIS;
   PSEUDOARTHROSIS; COMPLICATIONS; OLDER},
Research-Areas = {Neurosciences \& Neurology; Surgery},
Web-of-Science-Categories  = {Clinical Neurology; Surgery},
Author-Email = {pedrodossantossilva@gmail.com},
ResearcherID-Numbers = {Silva, Pedro Santos/J-9914-2019
   Pereira, Paulo/GRS-0578-2022
   },
ORCID-Numbers = {Silva, Pedro Santos/0000-0002-7523-5782
   Pereira, Paulo/0000-0001-6961-9213
   Vaz, Rui/0000-0001-7527-8187},
Cited-References = {Adogwa O, 2012, SPINE J, V12, P179, DOI 10.1016/j.spinee.2011.08.014.
   Blume H, 1981, J NEUROL ORTHOP SURG, V2, P171.
   BROWN CW, 1986, SPINE, V11, P942, DOI 10.1097/00007632-198611000-00015.
   Ekman P, 2009, SPINE, V34, P1204, DOI 10.1097/BRS.0b013e3181a19e66.
   Foley Kevin T, 2002, Clin Neurosurg, V49, P499.
   Foley KT, 2003, SPINE, V28, pS26, DOI 10.1097/00007632-200308011-00006.
   Glassman SD, 2000, SPINE, V25, P2608, DOI 10.1097/00007632-200010150-00011.
   Hackenberg L, 2005, EUR SPINE J, V14, P551, DOI 10.1007/s00586-004-0830-1.
   Holly Langston T, 2006, Neurosurg Focus, V20, pE6.
   Jackson KL, 2016, GLOB SPINE J, V6, P695, DOI 10.1055/s-0036-1571285.
   Lau D, 2013, NEUROSURG FOCUS, V35, DOI 10.3171/2013.5.FOCUS13154.
   Lau D, 2013, J CLIN NEUROSCI, V20, P80, DOI 10.1016/j.jocn.2012.07.004.
   Lau D, 2011, J CLIN NEUROSCI, V18, P624, DOI 10.1016/j.jocn.2010.09.004.
   Lee Dennis, 2014, J Bone Joint Surg Am, V96, pe89.
   Lin GX, 2017, WORLD NEUROSURG, V106, P174, DOI {[}10.1016/j.WNEU.2017.06.136, 10.1016/j.wneu.2017.06.136].
   Ozgur BM, 2005, EUR SPINE J, V14, P887, DOI 10.1007/s00586-005-0941-3.
   Park P, 2008, NEUROSURGERY, V62, P693, DOI 10.1227/01.neu.0000317318.33365.f1.
   Park Y, 2011, ASIAN SPINE J, V5, P228, DOI 10.4184/asj.2011.5.4.228.
   Parker SL, 2015, WORLD NEUROSURG, V83, P608, DOI 10.1016/j.wneu.2014.12.018.
   Peng Chan Wearn Benedict, 2009, Spine (Phila Pa 1976), V34, P1385, DOI 10.1097/BRS.0b013e3181a4e3be.
   Salehi SA, 2004, NEUROSURGERY, V54, P368, DOI 10.1227/01.NEU.0000103493.25162.18.
   Silva PS, 2013, NEUROSURG FOCUS, V35, DOI 10.3171/2013.5.FOCUS13157.
   Trief PM, 2006, SPINE, V31, P823, DOI 10.1097/01.brs.0000206362.03950.5b.
   Villavicencio AT, 2017, J NEUROSURG-SPINE, V26, P144, DOI 10.3171/2016.7.SPINE16284.
   Weiner BK, 2006, MED SCI MONITOR, V12, pCR99.
   Wu WJ, 2012, CHINESE MED J-PEKING, V125, P2505, DOI 10.3760/cma.j.issn.0366-6999.2012.14.020.},
Number-of-Cited-References = {26},
Times-Cited = {1},
Usage-Count-Last-180-days = {0},
Usage-Count-Since-2013 = {4},
Journal-ISO = {World Neurosurg.},
Doc-Delivery-Number = {GX7IO},
Web-of-Science-Index = {Science Citation Index Expanded (SCI-EXPANDED)},
Unique-ID = {WOS:000447941300232},
DA = {2022-11-01},
}

@article{ WOS:000642494100008,
Author = {Shimizu, Itsuroh and Miaki, Hiroichi and Mizuno, Katsunori and Azuma,
   Nobuhide and Nakagawa, Takao and Yamazaki, Toshiaki},
Title = {Contributions of Muscle Elasticity and Lateral Slide of the Transversus
   Abdominis to Lumbar Stability},
Journal = {JOURNAL OF SPORT REHABILITATION},
Year = {2021},
Volume = {30},
Number = {4},
Pages = {582-586},
Month = {MAY},
Abstract = {Context: Lumbar instability can cause lumbar spondylolisthesis and
   chronic low-back pain in sports situation. Abdominal hollowing is
   commonly used in clinical practice to preferentially target the
   transversus abdominis (TrA) to stabilize the lumbar vertebrae; however,
   the contribution of muscle elasticity and lateral slide of the TrA to
   lumbar stability has not yet been clarified. Objective: To clarify the
   contribution of elasticity and lateral slide of the TrA to lumbar
   stability and to identify an effective exercise to stabilize the lumbar
   vertebrae. Design: Experimental study. Setting: Laboratory. Patients: A
   total of 29 healthy males participated in this study. Interventions: The
   participants performed hollowing during measurement of muscle elasticity
   of TrA and both knees extension from crook lying position for pelvic
   stability measurement. Main Outcome Measures: Lumbar stability, muscle
   elasticity change ratio, and lateral slide amount of TrA. Results: There
   was a significant correlation between elasticity of the TrA and lumbar
   stability; however, no relationship was observed between lateral slide
   and lumbar stability or elasticity of the TrA. Conclusion: Elasticity of
   the TrA and lumbar stability was significantly correlated; therefore,
   improving the tonicity of the TrA may stabilize the lumbar vertebrae in
   healthy individuals. Moreover, hollowing with maximum effort may be
   effective as training aimed to stabilize the lumbar vertebrae for
   physical dysfunction due to lumbar instability.},
Publisher = {HUMAN KINETICS PUBL INC},
Address = {1607 N MARKET ST, PO BOX 5076, CHAMPAIGN, IL 61820-2200 USA},
Type = {Article},
Language = {English},
Affiliation = {Shimizu, I (Corresponding Author), Fukui Gen Clin, Dept Phys Therapy, Fukui, Japan.
   Shimizu, I (Corresponding Author), Kanazawa Univ, Grad Sch Med Sci, Div Hlth Sci, Kanazawa, Ishikawa, Japan.
   Shimizu, Itsuroh, Fukui Gen Clin, Dept Phys Therapy, Fukui, Japan.
   Shimizu, Itsuroh; Azuma, Nobuhide, Kanazawa Univ, Grad Sch Med Sci, Div Hlth Sci, Kanazawa, Ishikawa, Japan.
   Miaki, Hiroichi; Nakagawa, Takao; Yamazaki, Toshiaki, Kanazawa Univ, Fac Hlth Sci, Inst Med Pharmaceut \& Hlth Sci, Kanazawa, Ishikawa, Japan.
   Mizuno, Katsunori, Fukui Gen Hosp, Dept Orthopaed, Fukui, Japan.
   Azuma, Nobuhide, Fukui Hlth Sci Univ, Fac Hlth Sci, Dept Rehabil Phys Therapy, Fukui, Japan.},
DOI = {10.1123/jsr.2020-0085},
ISSN = {1056-6716},
EISSN = {1543-3072},
Keywords = {elastography; exercise; low back pain; lumbar instability; abdominal
   hollowing},
Keywords-Plus = {DRAWING-IN MANEUVER; TRUNK MUSCLES; STIFFNESS; ELASTOGRAPHY;
   CONTRACTION; RELIABILITY; WALL},
Research-Areas = {Rehabilitation; Sport Sciences},
Web-of-Science-Categories  = {Rehabilitation; Sport Sciences},
Author-Email = {yumenokyuusaku@hotmail.com},
Cited-References = {Allison GT, 2008, J ORTHOP SPORT PHYS, V38, P228, DOI 10.2519/jospt.2008.2703.
   Azevedo DC, 2014, J BODYW MOV THER, V18, P210, DOI 10.1016/j.jbmt.2013.05.017.
   Eom Juri, 2016, J Phys Ther Sci, V28, P1849, DOI 10.1589/jpts.28.1849.
   FRIBERG O, 1987, CLIN BIOMECH, V2, P211, DOI 10.1016/0268-0033(87)90084-2.
   Hides J, 2008, BRIT J SPORT MED, V42, P809, DOI 10.1136/bjsm.2007.044024.
   Hides JA, 2007, J ORTHOP SPORT PHYS, V37, P480, DOI 10.2519/jospt.2007.2416.
   Hides JA, 2009, EUR SPINE J, V18, P410, DOI 10.1007/s00586-008-0827-2.
   Hodges P, 2003, SPINE, V28, P2594, DOI 10.1097/01.BRS.0000096676.14323.25.
   Hodges PW, 2003, MUSCLE NERVE, V27, P682, DOI 10.1002/mus.10375.
   Ikezoe T, 2012, EUR J APPL PHYSIOL, V112, P43, DOI 10.1007/s00421-011-1952-x.
   Kim CY, 2017, J SPINAL CORD MED, V40, P17, DOI 10.1080/10790268.2016.1198576.
   Kim M, 2016, J BACK MUSCULOSKELET, V29, P317, DOI 10.3233/BMR-150633.
   Kim SJ, 2016, ULTRASONOGRAPHY, V35, P104, DOI 10.14366/usg.15072.
   Koh HW, 2014, J PHYS THER SCI, V26, P295, DOI 10.1589/jpts.26.295.
   Lee AY, 2013, ANN REHABIL MED-ARM, V37, P804, DOI 10.5535/arm.2013.37.6.804.
   MacDonald D, 2016, ULTRASOUND MED BIOL, V42, P1018, DOI 10.1016/j.ultrasmedbio.2015.12.002.
   Madokoro S, 2014, J PHYS THER SCI, V26, P889, DOI 10.1589/jpts.26.889.
   O'Sullivan PB, 1997, SPINE, V22, P2959, DOI 10.1097/00007632-199712150-00020.
   O'Sullivan Peter, 1997, Aust J Physiother, V43, P91.
   Rostami M, 2015, J BACK MUSCULOSKELET, V28, P635, DOI 10.3233/BMR-140559.
   Shimizu I, 2019, J BIOMECH, V89, P72, DOI 10.1016/j.jbiomech.2019.04.018.
   Tran D, 2016, J MECH BEHAV BIOMED, V60, P451, DOI 10.1016/j.jmbbm.2016.03.001.
   Tsao H, 2007, EXP BRAIN RES, V181, P537, DOI 10.1007/s00221-007-0950-z.
   Urquhart DM, 2005, MANUAL THER, V10, P144, DOI 10.1016/j.math.2004.08.011.
   Wong Arnold Y L, 2014, J Pain, V15, DOI 10.1016/j.jpain.2013.10.008.},
Number-of-Cited-References = {25},
Times-Cited = {0},
Usage-Count-Last-180-days = {2},
Usage-Count-Since-2013 = {5},
Journal-ISO = {J. Sport Rehabil.},
Doc-Delivery-Number = {RQ5YK},
Web-of-Science-Index = {Science Citation Index Expanded (SCI-EXPANDED)},
Unique-ID = {WOS:000642494100008},
DA = {2022-11-01},
}

@article{ WOS:A1992GY52100013,
Author = {FOWLIE, SM and GULLAN, RW and VARMA, JS},
Title = {DIARRHEA AND FECAL INCONTINENCE - UNUSUAL CAUSES AMONG ENDURANCE
   ATHLETES},
Journal = {PHYSICIAN AND SPORTSMEDICINE},
Year = {1992},
Volume = {20},
Number = {1},
Pages = {94-\&},
Month = {JAN},
Abstract = {Two endurance athletes developed diarrhea and fecal incontinence each
   time they exercised strenuously.  Such gastrointestinal difficulties are
   usually benign, but physicians determined that the disorders were an
   unusual presentation of lumbar spondylolisthesis in a runner and a
   jejunal diverticulosis in a cyclist.  The runner's diarrhea and
   incontinence resolved when she avoided activities that precipitated her
   symptoms, and the cyclist's condition resolved with oral tetracycline.},
Publisher = {MCGRAW HILL HEALTHCARE PUBLICATIONS},
Address = {4530 WEST 77TH ST, MINNEAPOLIS, MN 55435-5000},
Type = {Article},
Language = {English},
Affiliation = {FOWLIE, SM (Corresponding Author), RADCLIFFE INFIRM,DEPT CLIN GERATOL,OXFORD OX2 6HE,ENGLAND.},
ISSN = {0091-3847},
Research-Areas = {General \& Internal Medicine; Orthopedics; Sport Sciences},
Web-of-Science-Categories  = {Primary Health Care; Orthopedics; Sport Sciences},
Number-of-Cited-References = {0},
Times-Cited = {0},
Usage-Count-Last-180-days = {0},
Usage-Count-Since-2013 = {4},
Journal-ISO = {Physician Sportsmed.},
Doc-Delivery-Number = {GY521},
Web-of-Science-Index = {Science Citation Index Expanded (SCI-EXPANDED)},
Unique-ID = {WOS:A1992GY52100013},
DA = {2022-11-01},
}

@article{ WOS:000273015600018,
Author = {Oishi, Yosuke and Murase, Masaaki and Hayashi, Yoshihiro and Ogawa,
   Takayuki and Hamawaki, Jun-ichi},
Title = {Smaller facet effusion in association with restabilization at the time
   of operation in Japanese patients with lumbar degenerative
   spondylolisthesis Clinical article},
Journal = {JOURNAL OF NEUROSURGERY-SPINE},
Year = {2010},
Volume = {12},
Number = {1},
Pages = {88-95},
Month = {JAN},
Abstract = {Object. The objective of this study was to assess. in patients with
   degenerative lumbar spondylolisthesis, which factors determine whether
   the involved disc levels were restabilized or remained unstable at the
   time of operation using multifactorial analysis.
   Methods. A total of 195 consecutive patients who had received
   laminectomy with or without fusion at our hospital between 2003 and 2007
   for progressed degenerative spondylolisthesis (slip percentage > 10\% at
   lateral flexion position) with spinal canal stenosis participated in
   this study. Sagittal plane unstable motion was defined according to the
   criteria that translatory displacement was > 4 mm (translatory
   hypermobility) or rotatory displacement was > 10 degrees (rotatory
   hypermobility). There were 52 unstable cases (including 23 translatory
   and 43 rotatory hypermobility cases) and 143 stable cases. Nine
   parameters were investigated retrospectively as candidate factors: age,
   sex, body mass index. disc level, tirade of disc degeneration, grade of
   disc spur formation. facet effusion size, length of facet Spur
   formation. and angle between facets. The differences in the candidate
   factors between the unstable and stable group, together with the
   association between translatory or rotatory displacements and factors
   other than sex and disc level, were investigated. Multivariate logistic
   regression analysis was also used to determine independent factors for
   the presence of unstable motion at the time of operation.
   Results. The unstable group had significantly greater facet effusion
   size (p < 0.001) than the stable group. There were no significant
   differences between the 2 groups in age, sex, body mass index, disc
   level. grade of disc degeneration. grade of disc spur formation. length
   of facet spur formation, or angle between facets. Multiple regression
   analysis for all candidate factors (except for sex and disc level)
   indicated that translatory displacement significantly correlated with
   facet effusion size positively (p < 0.001), and that rotatory
   displacement significantly correlated with facet effusion size
   positively (p < 0.001) and with age (p = -0.042) and grade of disc
   degeneration (p = -0.033) negatively. Logistic regression analysis for
   all candidate factors demonstrated that increased facet effusion size
   (OR 1.656., 95\% CI 1.182-2.321) was the only independent factor for the
   presence of unstable motion at the time of operation. Facet effusion
   size had high negative but low positive predictive value in determining
   unstable motion at the time of operation. One of the reasons for the tow
   positive predictive value was the association between facet spur
   formation and restabilization of the segments in the patients with
   greater facet effusion.
   Conclusions. Facet effusion size was associated with the determination
   of whether the affected disc was stabilized or remained unstable at the
   time of operation. In particular. a smaller facet effusion size strongly
   suggested that the affected disc had been restabilized in the patients
   with lumbar degenerative spondylolisthesis. (DOI:
   10.3171/2009.7.SPINE08908)},
Publisher = {AMER ASSOC NEUROLOGICAL SURGEONS},
Address = {5550 MEADOWBROOK DRIVE, ROLLING MEADOWS, IL 60008 USA},
Type = {Article},
Language = {English},
Affiliation = {Oishi, Y (Corresponding Author), Hamawaki Orthopaed Hosp, Dept Orthoped Surg, Naka Ku, 9-5 Funairi Nakamachi, Hiroshima 7300842, Japan.
   Oishi, Yosuke; Murase, Masaaki; Hayashi, Yoshihiro; Ogawa, Takayuki; Hamawaki, Jun-ichi, Hamawaki Orthopaed Hosp, Dept Orthoped Surg, Naka Ku, Hiroshima 7300842, Japan.},
DOI = {10.3171/2009.7.SPINE08908},
ISSN = {1547-5654},
Keywords = {lumbar degenerative spondylolisthesis; restabilization; sagittal plane
   instability; facet effusion; magnetic resonance imaging},
Keywords-Plus = {SPINAL-FUSION; INSTABILITY; JOINTS; ORIENTATION; ETIOLOGY; DISEASE;
   TROPISM},
Research-Areas = {Neurosciences \& Neurology; Surgery},
Web-of-Science-Categories  = {Clinical Neurology; Surgery},
Author-Email = {info@hamawaki.or.jp},
Cited-References = {BIRD HA, 1980, SCAND J RHEUMATOL, V9, P203, DOI 10.3109/03009748009112347.
   Boden SD, 1996, J BONE JOINT SURG AM, V78A, P403, DOI 10.2106/00004623-199603000-00012.
   Chaput C, 2007, SPINE, V32, P1883, DOI 10.1097/BRS.0b013e318113271a.
   Dai LY, 2001, INT ORTHOP, V25, P40, DOI 10.1007/s002640000201.
   EYRE D, 1989, NEW PERSPECTIVES ON LOW BACK PAIN, P147.
   Fujiwara A, 2000, SPINE, V25, P3036, DOI 10.1097/00007632-200012010-00011.
   GROBLER JL, 1993, SPINE, V18, P80.
   Grogan J, 1997, AM J NEURORADIOL, V18, P1325.
   Hanley EN, 1995, SPINE, V20, pS143.
   HERKOWITZ HN, 1995, SPINE, V20, P1084, DOI 10.1097/00007632-199505000-00018.
   IMADA K, 1995, J BONE JOINT SURG BR, V77B, P126, DOI 10.1302/0301-620X.77B1.7822369.
   KIRKALDYWILLIS WH, 1982, CLIN ORTHOP RELAT R, P110.
   MATSUNAGA S, 1990, SPINE, V15, P1204, DOI 10.1097/00007632-199011010-00021.
   Matsunaga S, 2000, J NEUROSURG, V93, P194, DOI 10.3171/spi.2000.93.2.0194.
   Muggleton JM, 2000, J SPINAL DISORD, V13, P200, DOI 10.1097/00002517-200006000-00002.
   Nagaosa Y, 1998, SPINE, V23, P1447, DOI 10.1097/00007632-199807010-00004.
   NATHAN H, 1962, J BONE JOINT SURG AM, V44, P243, DOI 10.2106/00004623-196244020-00003.
   O'Neill TW, 1999, J RHEUMATOL, V26, P842.
   Rihn JA, 2007, SPINE, V32, P1555, DOI 10.1097/BRS.0b013e318067dc55.
   ROSENBERG NJ, 1975, J BONE JOINT SURG AM, VA 57, P467, DOI 10.2106/00004623-197557040-00004.
   Sanderson PL, 1996, J BONE JOINT SURG BR, V78B, P951, DOI 10.1302/0301-620X78B6.1291.
   SATO K, 1989, SPINE, V14, P1265, DOI 10.1097/00007632-198911000-00022.
   Sengupta DK, 2005, SPINE, V30, pS71, DOI 10.1097/01.brs.0000155579.88537.8e.
   WHITE AA, 1990, CLIN BIOMECHANICS SP, P349.
   WOOD KB, 1994, SPINE, V19, P1697, DOI 10.1097/00007632-199408000-00008.},
Number-of-Cited-References = {25},
Times-Cited = {13},
Usage-Count-Last-180-days = {0},
Usage-Count-Since-2013 = {5},
Journal-ISO = {J. Neurosurg.-Spine},
Doc-Delivery-Number = {536AX},
Web-of-Science-Index = {Science Citation Index Expanded (SCI-EXPANDED)},
Unique-ID = {WOS:000273015600018},
DA = {2022-11-01},
}

@article{ WOS:A1992KE43400002,
Author = {OECKLER, R and HAMBURGER, C and SCHMIEDEK, P and HABERL, H},
Title = {SURGICAL OBSERVATIONS IN EXTREMELY LATERAL LUMBAR-DISK HERNIATION},
Journal = {NEUROSURGICAL REVIEW},
Year = {1992},
Volume = {15},
Number = {4},
Pages = {255-258},
Abstract = {About 10\% of lumbar disc herniations are localized in an extreme
   lateral position refered to as `'extracanalicular''. The clinical
   syndrome is a typical one with compression signs of the lateral,
   extra-foraminal nerve root and minimal lumbar pain. A reliable diagnosis
   can be made only since high resolution spinal computed tomography has
   become available. Surgical treatment will be rendered difficult by the
   `'hidden'' localisation of the disc fragments. A total number of 15
   patients has been operated on in our department during the last year. In
   10 patients, we used the lateral microsurgical approach proposed by
   REULEN, in five cases a combined procedure with lateral sequestrotomy
   and medial nucleotomy. In the first group, re-sequestration occured in
   three cases and further surgery including medial nucleotomy was
   performed then. A good result with remission could be achieved in 13
   cases, whereas in two cases with additional spondylolisthesis, lumbar
   back pain continued, but the radicular symptoms were reduced.},
Publisher = {SPRINGER},
Address = {233 SPRING ST, NEW YORK, NY 10013 USA},
Type = {Article},
Language = {English},
Affiliation = {OECKLER, R (Corresponding Author), UNIV MUNICH, KLINIKUM GROSSHADERN, NEUROSURG KLIN, MARCHIONINISTR 15, W-8000 MUNICH 70, GERMANY.},
ISSN = {0344-5607},
EISSN = {1437-2320},
Keywords = {EXTRACANALICULAR DISK HERNIATION; HIGH RESOLUTION COMPUTERIZED
   TOMOGRAPHY; LATERAL SURGICAL APPROACH; LUMBAR DISK HERNIATION; NERVE
   ROOT COMPRESSION},
Keywords-Plus = {DIAGNOSIS},
Research-Areas = {Neurosciences \& Neurology; Surgery},
Web-of-Science-Categories  = {Clinical Neurology; Surgery},
Cited-References = {ABDULLAH AF, 1988, NEUROSURGERY, V22, P648, DOI 10.1227/00006123-198804000-00005.
   ABDULLAH AF, 1974, J NEUROSURG, V41, P229, DOI 10.3171/jns.1974.41.2.0229.
   ANGTUACO EJC, 1984, NEUROSURGERY, V14, P350, DOI 10.1227/00006123-198403000-00018.
   GODERSKY JC, 1984, NEUROSURGERY, V14, P549, DOI 10.1227/00006123-198405000-00004.
   LOZES G, 1987, NEUROCHIRURGIE, V33, P425.
   MOTATEANU M, 1986, NEUROCHIRURGIE, V32, P74.
   Patrick B S, 1975, Surg Neurol, V3, P301.
   Postacchini F, 1979, CLIN ORTHOP RELAT R, V138, P222.
   RECOULESARCHE D, 1985, NEUROCHIRURGIE, V31, P61.
   REULEN HJ, 1987, ACTA NEUROCHIR, V84, P64, DOI 10.1007/BF01456353.
   SHENKIN HA, 1979, J NEUROSURG, V50, P45, DOI 10.3171/jns.1979.50.1.0045.
   STOETER P, 1983, NEUROCHIRURGIA, V26, P31.},
Number-of-Cited-References = {12},
Times-Cited = {9},
Usage-Count-Last-180-days = {0},
Usage-Count-Since-2013 = {0},
Journal-ISO = {Neurosurg. Rev.},
Doc-Delivery-Number = {KE434},
Web-of-Science-Index = {Science Citation Index Expanded (SCI-EXPANDED)},
Unique-ID = {WOS:A1992KE43400002},
DA = {2022-11-01},
}

@article{ WOS:000649672700011,
Author = {Sielatycki, J. Alex and Devin, Clinton J. and Pennings, Jacquelyn and
   Koscielski, Marissa and Metcalf, Tyler and Archer, Kristin R. and Dunn,
   Robert and Humphreys, S. Craig and Hodges, Scott},
Title = {A novel lumbar total joint replacement may be an improvement over fusion
   for degenerative lumbar conditions: a comparative analysis of
   patient-reported outcomes at one year},
Journal = {SPINE JOURNAL},
Year = {2021},
Volume = {21},
Number = {5},
Pages = {829-840},
Month = {MAY},
Abstract = {BACKGROUND CONTEXT: Effective alternatives to lumbar fusion for
   degenerative conditions have remained elusive. Anterior total disc
   replacement does not address facet pathology or central/recess stenosis,
   resulting in limited indications. A posterior-based motion-preserving
   option that allows for neural decompression, facetectomy, and
   reconstruction of the disc and facets may have a role.
   PURPOSE: The purpose was to compare one-year patient-reported outcomes
   for a novel, all-posterior, lumbar total joint replacement (LTJR -
   replacing both the disc and facet joints) against transforaminal lumbar
   interbody fusion (TLIF) for degenerative lumbar conditions warranting
   fusion (degenerative spondylolisthesis, recurrent disc herniation,
   severe foraminal stenosis requiring facet removal, and adjacent segment
   degeneration).
   STUDY DESIGN/SETTING: A retrospective analysis of prospectively
   collected data comparing outcomes for LTJR patients to TLIF patients at
   an academic teaching hospital.
   PATIENT SAMPLE: Analysis was conducted on 156 adult TLIF patients who
   were propensity matched to the 52 LTJR patients for a total sample of
   208.
   OUTCOME MEASURES: Self-reported Oswestry Disability Index (ODI) and
   Numeric Rating Scale (NRS) for back and leg pain were compared
   preoperatively, 3 months and 1 year after surgery.
   METHODS: The implant is a motion-preserving lumbar reconstruction that
   replaces the function of both the disc and facets and is implanted using
   a bilateral transforaminal approach with complete facetectomies. Adult
   patients with degenerative lumbar pathology undergoing either LTJR or
   open TLIF were analyzed. These degenerative conditions included: grade 1
   degenerative spondylolisthesis, recurrent disc herniation, adjacent
   segment disease, disc degeneration with severe foraminal stenosis).
   Trauma, tumor, grade 2 or higher spondylolisthesis, spinal deformity,
   and infection cases were excluded. Propensity score matching was
   performed to ensure parity between the cohorts. Multivariable regression
   analyses were done to compare the 1-year results as measured by 3
   different standards to assess procedure success.
   RESULTS: At 3 months, both the LTJR and TLIF cohorts showed significant
   and similar improvements in ODI and NRS back and leg pain. At 1 year,
   the LTJR cohort showed continued improvement in ODI and NRS back pain,
   while the TLIF group showed a plateau for ODI, back and leg pain. In a
   series of three multivariable logistic regressions, LTJR was shown to
   provide 3.3 times greater odds of achieving the minimal clinical symptom
   state in disability and pain (ODI <20\%, NRS back and leg pain <2) and
   2.4 and 4.1 times greater odds of achieving substantial clinical benefit
   (18\% reduction in ODI) and minimal clinically important difference
   (30\% reduction in ODI) as compared to TLIF.
   CONCLUSIONS: Here we present a comparative analysis for the first 52
   patients undergoing a novel, posterior-based LTJR for the lumbar spine
   versus TLIF for degenerative pathology. The approach for the LTJR allows
   for wide neural decompression, facetectomy, and complete discectomy,
   with the implant working to replace the function of the disc and facets
   to preserve motion. At 1 year, the LTJR cohort showed significant
   improvement in ODI and NRS back and leg pain as compared to TLIF. These
   results suggest that wide neural decompression combined with motion
   preservation using this novel LTJR may represent a viable alternative to
   TLIF for treating certain degenerative conditions. A prospective
   controlled trial is under development to further evaluate the efficacy,
   safety, and durability of this procedure. (C) 2020 The Author(s).
   Published by Elsevier Inc.},
Publisher = {ELSEVIER SCIENCE INC},
Address = {STE 800, 230 PARK AVE, NEW YORK, NY 10169 USA},
Type = {Article},
Language = {English},
Affiliation = {Sielatycki, JA (Corresponding Author), Ctr Sports Med \& Orthopaed, 1000 Hanover St, Chattanooga, TN 37405 USA.
   Sielatycki, J. Alex; Hodges, Scott, Ctr Sports Med \& Orthopaed, 1000 Hanover St, Chattanooga, TN 37405 USA.
   Devin, Clinton J., Steamboat Orthopaed \& Spine Inst, Steamboat Springs, CO USA.
   Devin, Clinton J.; Pennings, Jacquelyn; Archer, Kristin R., Vanderbilt Univ, Med Ctr, Nashville, TN USA.
   Koscielski, Marissa; Humphreys, S. Craig; Hodges, Scott, 3Spine, Boston, MA USA.
   Metcalf, Tyler, Ohio State Univ, Coll Med, Columbus, OH 43210 USA.
   Dunn, Robert, Univ Cape Town, Cape Town, South Africa.
   Humphreys, S. Craig, Kenai Spine, Soldotna, AK USA.},
DOI = {10.1016/j.spinee.2020.12.001},
EarlyAccessDate = {MAY 2021},
ISSN = {1529-9430},
EISSN = {1878-1632},
Keywords = {Lumbar; Disc degeneration; Degenerative; Motion preservation; Lumbar
   motion; Lumbar fusion; Transforaminal fusion},
Keywords-Plus = {SURGERY},
Research-Areas = {Neurosciences \& Neurology; Orthopedics},
Web-of-Science-Categories  = {Clinical Neurology; Orthopedics},
Author-Email = {jalexsielatycki@gmail.com},
ResearcherID-Numbers = {Dunn, Robert/GQQ-8243-2022},
ORCID-Numbers = {Dunn, Robert/0000-0002-3689-0346},
Cited-References = {An VVG, 2018, J ARTHROPLASTY, V33, P297, DOI 10.1016/j.arth.2017.08.040.
   Andrews RM, 2006, CHARACTERSTICS OPERA.
   Asher AM, 2020, SPINE J, V20, P847, DOI 10.1016/j.spinee.2020.01.010.
   Buckland AJ, 2017, BONE JOINT J, V99-B, P585, DOI 10.1302/0301-620X.99B5.BJJ-2016-0657.R1.
   Christensen FB, 2004, ACTA ORTHOP SCAND, V75, P6.
   Crawford CH, 2019, SPINE J, DOI {[}10.1016/jspinee.2018.06.348, DOI 10.1016/JSPINEE.2018.06.348].
   Deyo RA, 2004, NEW ENGL J MED, V350, P722, DOI 10.1056/NEJMsb031771.
   Esposito CI, 2018, J ARTHROPLASTY, V33, P1449, DOI 10.1016/j.arth.2017.12.005.
   Fairbank JCT, 2000, SPINE, V25, P2940, DOI 10.1097/00007632-200011150-00017.
   Farrar JT, 2001, PAIN, V94, P149, DOI 10.1016/S0304-3959(01)00349-9.
   Glassman SD, 2008, J BONE JOINT SURG AM, V90A, P1839, DOI 10.2106/JBJS.G.01095.
   Hey HWD, 2017, SPINE J, V17, P360, DOI 10.1016/j.spinee.2016.10.003.
   Hjermstad MJ, 2011, J PAIN SYMPTOM MANAG, V41, P1073, DOI 10.1016/j.jpainsymman.2010.08.016.
   Ho DE, 2011, J STAT SOFTW, V42.
   Hodges SD, 2019, N AM SPIN SOC ANN M.
   Irmola TM, 2018, SPINE, V43, P295, DOI 10.1097/BRS.0000000000002291.
   Kim S, 2012, SPINE J, V12, P44, DOI 10.1016/j.spinee.2011.10.004.
   Lee SJ, 2016, OSTEOPOROSIS INT, V27, P1131, DOI 10.1007/s00198-015-3318-4.
   Martin BI, 2007, SPINE, V32, P382, DOI 10.1097/01.brs.0000254104.55716.46.
   Palmer DK, 2011, SPINE J, V11, pE15, DOI 10.1016/j.spinee.2011.06.002.
   Pan AX, 2016, EUR SPINE J, V25, P1522, DOI 10.1007/s00586-016-4415-6.
   Parker SL, 2015, NEUROSURG FOCUS, V39, DOI 10.3171/2015.9.FOCUS15356.
   Patwardhan A, 2017, SWISS MED WKLY.
   Patwardhan AG, 2017, SPINE J, DOI {[}10.1016/j.spinee.2017.07.191, DOI 10.1016/J.SPINEE.2017.07.191].
   Pearson A, 2012, SPINE, V37, P1791, DOI 10.1097/BRS.0b013e3182634b04.
   Rao MJ, 2014, ARCH ORTHOP TRAUM SU, V134, P149, DOI 10.1007/s00402-013-1905-4.
   Ren Chunpeng, 2014, Eur J Orthop Surg Traumatol, V24 Suppl 1, pS245, DOI 10.1007/s00590-014-1445-9.
   Rothenfluh DA, 2015, EUR SPINE J, V24, P1251, DOI 10.1007/s00586-014-3454-0.
   Salzmann SN, 2017, CURR REV MUSCULOSKE, V10, P153, DOI 10.1007/s12178-017-9397-4.
   Schroeder GD, 2016, CLIN SPINE SURG, V29, P150, DOI 10.1097/BSD.0000000000000356.
   Sielatycki JA, 2021, GLOB SPINE J, V11, P1099, DOI 10.1177/2192568220939527.
   Sjovold SG, 2012, EUR SPINE J, V21, P1660, DOI 10.1007/s00586-012-2253-8.
   Teng I, 2017, J CLIN NEUROSCI, V44, P11, DOI 10.1016/j.jocn.2017.06.013.
   Wang JC, 2012, SPINE, V37, pS133, DOI 10.1097/BRS.0b013e31826cadf2.
   Yavin D, 2017, NEUROSURGERY, V80, P701, DOI 10.1093/neuros/nyw162.},
Number-of-Cited-References = {35},
Times-Cited = {3},
Usage-Count-Last-180-days = {0},
Usage-Count-Since-2013 = {0},
Journal-ISO = {Spine Journal},
Doc-Delivery-Number = {SB0DK},
Web-of-Science-Index = {Science Citation Index Expanded (SCI-EXPANDED)},
Unique-ID = {WOS:000649672700011},
OA = {hybrid},
DA = {2022-11-01},
}

@article{ WOS:000250205600006,
Author = {Gum, Jeff L. and Asher, Marc A. and Burton, Douglas C. and Lai, Sue-Min
   and Lambart, Leah M.},
Title = {Transverse plane pelvic rotation in adolescent idiopathic scoliosis:
   primary or compensatory?},
Journal = {EUROPEAN SPINE JOURNAL},
Year = {2007},
Volume = {16},
Number = {10},
Pages = {1579-1586},
Month = {OCT},
Abstract = {Several studies have suggested that the pelvis is involved in the
   etiology or pathogenesis of adolescent idiopathic scoliosis (AIS). The
   purpose of this retrospective, cross-sectional radiographic study is to
   identify any correlation between the transverse plane rotational
   position of the pelvis in stance and operative-size idiopathic or
   congenital scoliosis deformities, using Scheuermann's kyphosis and
   isthmic spondylolisthesis patients for comparison. The hypothesis tested
   was that the direction of transverse pelvic rotation is the same as that
   for a thoracic scoliosis. As a group, AIS patients had a significant
   transverse plane pelvic rotation in the same direction as the thoracic
   curve. When subdivided into the six Lenke curve patterns, this was true
   for the groups with a major thoracic curve: thoracic (1), double
   thoracic (2) and double curve patterns (3). It was not true for patterns
   with a major thoracolumbar/lumbar curve: single thoracolumbar/lumbar (5)
   and double thoracic-thoracolumbar/lumbar (6). Nor was it true for triple
   (4) curves. The Lenke 1 and 2 major thoracic curves without compensatory
   thoracolumbar/lumbar curves did not have the predicted pelvic rotation.
   All congenital scoliosis patients studied had main thoracic curves and
   significant transverse plane pelvic rotation in the same direction as
   the thoracic curve. There was no transverse plane pelvic rotation in the
   Scheuermann's kyphosis or isthmic spondylolisthesis patients. We
   interpret these findings as consistent with a compensatory rotation of
   the pelvis in the same direction as the main thoracic curve in most
   patients with a compensatory thoracolumbar/lumbar curve as well as in
   patients with main thoracic congenital scoliosis.},
Publisher = {SPRINGER},
Address = {233 SPRING ST, NEW YORK, NY 10013 USA},
Type = {Article},
Language = {English},
Affiliation = {Asher, MA (Corresponding Author), Univ Kansas, Med Ctr, Dept Orthoped Surg, 3901 Rainbow Blvd, Kansas City, KS 66160 USA.
   Univ Kansas, Med Ctr, Dept Orthoped Surg, Kansas City, KS 66160 USA.
   Univ Kansas, Med Ctr, Dept Prevent Med \& Publ Hlth, Kansas City, KS 66160 USA.},
DOI = {10.1007/s00586-007-0400-4},
ISSN = {0940-6719},
Keywords = {adolescent idiopathic scoliosis; transverse plane; spinal deformity;
   pelvic rotation},
Keywords-Plus = {FUSION LEVELS; DEFORMITIES; SELECTION},
Research-Areas = {Neurosciences \& Neurology; Orthopedics},
Web-of-Science-Categories  = {Clinical Neurology; Orthopedics},
Author-Email = {masher@kumc.edu},
Cited-References = {ASHER MA, 1995, SPINE, V20, P1386, DOI 10.1097/00007632-199506000-00010.
   Asher MA, 1999, CLIN ORTHOP RELAT R, P11, DOI 10.1097/00003086-199907000-00003.
   BUNNELL WP, 1984, J BONE JOINT SURG AM, V66A, P1381, DOI 10.2106/00004623-198466090-00010.
   Burton DC, 1999, SPINE, V24, P1728, DOI 10.1097/00007632-199908150-00015.
   Burwell R G, 1992, Acta Orthop Belg, V58 Suppl 1, P33.
   Burwell RG, 1997, ST HEAL T, V37, P123.
   BURWELL RG, 2006, RES SPINAL DEFORMITI, V5, P57.
   Burwell RG, 1977, SCOLIOSIS, P123.
   Cheng JCY, 2003, SPINE, V28, P815, DOI 10.1097/00007632-200304150-00015.
   Cheung CSK, 2006, SPINE, V31, P330, DOI 10.1097/01.brs.0000197410.92525.10.
   Cheung KMC, 2003, SPINE, V28, P2499, DOI 10.1097/01.BRS.0000092366.30032.97.
   CHEUNG KMC, 2005, J ORTHOP SURG HONG S, V9, P80.
   Chu WCW, 2006, SPINE, V31, pE19, DOI 10.1097/01.brs.0000193892.20764.51.
   Cobb JR., 1948, INSTR COURSE LECT, V5, P261.
   COLE AA, 2000, ETIOLOGY ADOLESCENT, P411.
   DESMET AA, 1983, RADIOLOGY, V147, P369, DOI 10.1148/radiology.147.2.6340156.
   Dubousset Jean, 1994, P479.
   DUNN PM, 1976, BRIT MED BULL, V32, P71, DOI 10.1093/oxfordjournals.bmb.a071327.
   Goldberg CJ, 1997, SPINE, V22, P2228, DOI 10.1097/00007632-199710010-00006.
   GUM J, 2006, TRANSVERSE PLANE PEL.
   ISO, 1978, GUID EV HUM EXP WHOL.
   Jantz R L, 1993, Anthropol Anz, V51, P59.
   Karski T, 2005, PAN ARAB J ORTH TRAU, V9, P123.
   KARSKI T, 2002, ETIOLOGY CALLED IDIO.
   KING HA, 1983, J BONE JOINT SURG AM, V65, P1302, DOI 10.2106/00004623-198365090-00012.
   Lenke LG, 2001, J BONE JOINT SURG AM, V83A, P1169, DOI 10.2106/00004623-200108000-00006.
   Lucas B, 2005, SPINE, V30, pE20, DOI 10.1097/01.brs.0000149000.52646.2f.
   McMaster M., 2006, J BONE JOINT SURG BR, V88, P225.
   MIYANJI F, 2006, SCOLIOSIS RES SOC 41, P206.
   NORMELLI H, 1985, SPINE, V10, P123, DOI 10.1097/00007632-198503000-00002.
   PERDRIOLLE R, 1996, SPINE, V17, P513.
   Rigo M, 1997, ST HEAL T, V37, P63.
   Ross B., 1995, FUNDAMENTALS BIOSTAT, P518.
   SAJI MJ, 1995, SPINE, V20, P303, DOI 10.1097/00007632-199502000-00008.
   Schwender JD, 2000, SPINE, V25, P2358, DOI 10.1097/00007632-200009150-00015.
   Skalli W, 2006, SPINE, V31, pE359, DOI 10.1097/01.brs.0000219402.01636.87.
   Smith FM, 2002, J BONE JOINT SURG BR, V84B, P392, DOI 10.1302/0301-620X.84B3.12619.
   SUNNEGARDH J, 1988, EUR J APPL PHYSIOL O, V58, P291, DOI 10.1007/BF00417265.},
Number-of-Cited-References = {38},
Times-Cited = {33},
Usage-Count-Last-180-days = {0},
Usage-Count-Since-2013 = {7},
Journal-ISO = {Eur. Spine J.},
Doc-Delivery-Number = {221CS},
Web-of-Science-Index = {Science Citation Index Expanded (SCI-EXPANDED)},
Unique-ID = {WOS:000250205600006},
OA = {Green Published},
DA = {2022-11-01},
}

@article{ WOS:000293541000006,
Author = {Charles, Y. P. and Walter, A. and Schuller, S. and Steib, J. -P.},
Title = {Dynamic instrumentation of the lumbar spine},
Journal = {ORTHOPADE},
Year = {2011},
Volume = {40},
Number = {8},
Pages = {703+},
Month = {AUG},
Abstract = {Total disc replacement and posterior dynamic stabilization represent
   alternatives to lumbar spinal fusion which should reduce the risk of
   adjacent segment degeneration. Disc replacement is indicated for pure
   discopathy without facet joint degeneration. Spinopelvic balance
   influences the implant's biomechanics. Therefore pelvic incidence,
   sacral slope, segmental lordosis and the mean axis of rotation need to
   be considered. Dynamic stabilization is indicated in moderate discopathy
   and facet joint degeneration, in degenerative spondylolisthesis grade I
   with a hypermobile segment and in dynamic lumbar stenosis. The
   combination of caudal fusion and cranial dynamic stabilization allows a
   better maintenance of lordosis with multiple level instrumentation and
   prevents adjacent segment degeneration. If pelvic incidence and sacral
   slope are high, L5-S1 should be fused because of elevated shear forces.},
Publisher = {SPRINGER},
Address = {233 SPRING ST, NEW YORK, NY 10013 USA},
Type = {Article},
Language = {German},
Affiliation = {Charles, YP (Corresponding Author), Hop Univ Strasbourg, Serv Chirurg Rachis, 1 Pl Hop,BP 426, F-67091 Strasbourg, France.
   Charles, Y. P.; Walter, A.; Schuller, S.; Steib, J. -P., Hop Univ Strasbourg, Serv Chirurg Rachis, F-67091 Strasbourg, France.},
DOI = {10.1007/s00132-011-1800-z},
ISSN = {0085-4530},
EISSN = {1433-0431},
Keywords = {Spinopelvic balance; Sagittal alignment; Lumbar disc replacement;
   Dynamic stabilization; Adjacent segment degeneration},
Keywords-Plus = {ADJACENT MOTION SEGMENTS; TOTAL DISC ARTHROPLASTY; SAGITTAL BALANCE;
   IN-VITRO; SPINOPELVIC ALIGNMENT; NEUTRALIZATION SYSTEM; RADIOGRAPHIC
   ANALYSIS; STABILIZATION SYSTEM; FOLLOW-UP; FUSION},
Research-Areas = {Orthopedics},
Web-of-Science-Categories  = {Orthopedics},
Author-Email = {yann.philippe.charles@chru-strasbourg.fr},
Cited-References = {Cakir B, 2005, CLIN BIOMECH, V20, P357, DOI 10.1016/j.clinbiomech.2004.11.019.
   Cakir B, 2009, SPINE, V34, P1287, DOI 10.1097/BRS.0b013e3181a136ab.
   Chen H, 2011, J SPINAL DISORD TECH, V24, P37, DOI 10.1097/BSD.0b013e3181d5349b.
   Chung SS, 2006, J SPINAL DISORD TECH, V19, P307, DOI 10.1097/01.bsd.0000208255.14329.1e.
   Galbusera F, 2008, EUR SPINE J, V17, P1635, DOI 10.1007/s00586-008-0811-x.
   Gillet P, 2003, J SPINAL DISORD TECH, V16, P338, DOI 10.1097/00024720-200308000-00005.
   GRIFFITH SL, 1994, SPINE, V19, P1842, DOI 10.1097/00007632-199408150-00009.
   Grob D, 2005, SPINE, V30, P324, DOI 10.1097/01.brs.0000152584.46266.25.
   Guigui P, 2003, REV CHIR ORTHOP, V89, P496.
   Kafer W, 2008, SPINE, V33, P2444, DOI 10.1097/BRS.0b013e318182c37b.
   Kumar MN, 2001, EUR SPINE J, V10, P314, DOI 10.1007/s005860000239.
   Labelle H, 2005, SPINE, V30, pS27, DOI 10.1097/01.brs.0000155560.92580.90.
   Le Huec JC, 2005, EUR SPINE J, V14, P480, DOI 10.1007/s00586-004-0843-9.
   Le Huec JC, 2005, ORTHOP CLIN N AM, V36, P315, DOI 10.1016/j.ocl.2005.02.001.
   LEE CK, 1988, SPINE, V13, P375, DOI 10.1097/00007632-198803000-00029.
   Legaye J, 2005, REV CHIR ORTHOP, V91, P542, DOI 10.1016/S0035-1040(05)84444-7.
   Legaye J, 1998, Eur Spine J, V7, P99, DOI 10.1007/s005860050038.
   Lemaire JP, 2005, J SPINAL DISORD TECH, V18, P353, DOI 10.1097/01.bsd.0000172361.07479.6b.
   Min JH, 2008, J SPINAL DISORD TECH, V21, P305, DOI 10.1097/BSD.0b013e318142b960.
   Niosi CA, 2008, SPINE, V33, P19, DOI 10.1097/BRS.0b013e31815e7f76.
   Oda I, 1999, SPINE, V24, P2139, DOI 10.1097/00007632-199910150-00014.
   Putzier M, 2005, SPINE, V30, pE109, DOI 10.1097/01.brs.0000154630.79887.ef.
   Roussouly P, 2010, EUR SPINE J, V19, P1824, DOI 10.1007/s00586-010-1476-9.
   Schmoelz W, 2006, EUR SPINE J, V15, P1276, DOI 10.1007/s00586-005-0032-5.
   Schmoelz W, 2003, J SPINAL DISORD TECH, V16, P418, DOI 10.1097/00024720-200308000-00015.
   Schnake KJ, 2006, SPINE, V31, P442, DOI 10.1097/01.brs.0000200092.49001.6e.
   Schuller S, 2011, EUR SPINE J, V20, P713, DOI 10.1007/s00586-010-1640-2.
   Shono Y, 1998, SPINE, V23, P1550, DOI 10.1097/00007632-199807150-00009.
   Siepe CJ, 2007, SPINE, V32, P782, DOI 10.1097/01.brs.0000259071.64027.04.
   Stoll TM, 2002, EUR SPINE J, V11, pS170, DOI 10.1007/s00586-002-0438-2.
   Tournier C, 2007, EUR SPINE J, V16, P411, DOI 10.1007/s00586-006-0208-7.
   Tripiano P, 2005, J BONE JOINT SURG AM, V87A, P490, DOI 10.2106/JBJS.C.01345.
   Umehara S, 2000, SPINE, V25, P1617, DOI 10.1097/00007632-200007010-00004.
   Vaz G, 2002, EUR SPINE J, V11, P80, DOI 10.1007/s005860000224.
   Vialle R, 2005, J BONE JOINT SURG AM, V87A, P260, DOI 10.2106/JBJS.D.02043.
   Wilke HJ, 2009, SPINE, V34, P255, DOI 10.1097/BRS.0b013e3181920e9c.
   Zander T, 2006, CLIN BIOMECH, V21, P767, DOI 10.1016/j.clinbiomech.2006.04.001.},
Number-of-Cited-References = {37},
Times-Cited = {4},
Usage-Count-Last-180-days = {0},
Usage-Count-Since-2013 = {5},
Journal-ISO = {Orthopade},
Doc-Delivery-Number = {802WF},
Web-of-Science-Index = {Science Citation Index Expanded (SCI-EXPANDED)},
Unique-ID = {WOS:000293541000006},
DA = {2022-11-01},
}

@article{ WOS:A1996VA48600023,
Author = {Nachemson, A and Zdeblick, TA and OBrien, JP},
Title = {Lumbar disc disease with discogenic pain - What surgical treatment is
   most effective?},
Journal = {SPINE},
Year = {1996},
Volume = {21},
Number = {15},
Pages = {1835-1838},
Month = {AUG 1},
Abstract = {The diagnosis and treatment of painful degenerative disc disease remains
   one of the most controversial topics in the spine literature. The debate
   continues as to whether surgical treatment should be attempted, and if
   so, which surgical approach is optimal. Surgical options include the
   following general types of spinal fusion: posterolateral (instrumented
   or noninstrumented), anterior lumbar interbody, posterior lumbar
   interbody, and transarticular facet joint screws. Dr. Nachemson
   continues to take his long-standing position that the diagnosis is
   unreliable and that the outcomes are inadequate to justify the risks and
   costs. Dr. Zdeblick believes that instrumented posterolateral spinal
   fusions can offer a high degree of success with an acceptably low rate
   of complications. Finally, Dr. O'Brien believes that the pain generator
   is anterior and that the treatment should be anterior discectomy and
   interbody fusion combined with posterior transarticular facet screw
   fusion.},
Publisher = {LIPPINCOTT-RAVEN PUBL},
Address = {227 EAST WASHINGTON SQ, PHILADELPHIA, PA 19106},
Type = {Editorial Material},
Language = {English},
Affiliation = {Nachemson, A (Corresponding Author), GOTHENBURG UNIV,SAHLGRENS HOSP,DEPT ORTHOPAED,S-41345 GOTHENBURG,SWEDEN.},
DOI = {10.1097/00007632-199608010-00023},
ISSN = {0362-2436},
Keywords = {controversy; discogenic pain; lumbar disc disease; surgery},
Keywords-Plus = {LOW-BACK-PAIN; FUSION; SPONDYLOLISTHESIS; DISCOGRAPHY; ANTERIOR},
Research-Areas = {Neurosciences \& Neurology; Orthopedics},
Web-of-Science-Categories  = {Clinical Neurology; Orthopedics},
Cited-References = {BLOCK A, 1993, 60 ANN M AM AC ORTH.
   Boos N, 1995, SPINE, V20, P2613, DOI 10.1097/00007632-199512150-00002.
   DANIELSON B, 1989, ACTA RADIOL, V30, P65.
   FLUKE MM, 1995, SPINE, V20, P501, DOI 10.1097/00007632-199502001-00017.
   FRANKLIN GM, 1994, SPINE, V19, P1897, DOI 10.1097/00007632-199409000-00005.
   Holte D C, 1994, Eur Spine J, V3, P32, DOI 10.1007/BF02428314.
   KOZAK JA, 1990, SPINE, V15, P322, DOI 10.1097/00007632-199004000-00014.
   KUSLICH SD, 1991, ORTHOP CLIN N AM, V22, P181.
   LINSON MA, 1991, SPINE, V16, P143, DOI 10.1097/00007632-199102000-00008.
   LORENZ M, 1991, SPINE, V16, pS455, DOI 10.1097/00007632-199108001-00029.
   MONTESANO PX, 1988, ORTHOPEDICS, V11, P1393.
   NACHEMSON A, 1989, SPINE, V14, P555, DOI 10.1097/00007632-198906000-00001.
   NACHEMSON AL, 1992, CLIN ORTHOP RELAT R, V279, P8.
   OBRIEN JP, 1972, CLIN ORTHOPAEDICS, V86, P151.
   WALL MS, 1995, J PEDIATR ORTHOPED, V15, P193.
   WETZEL FT, 1994, SPINE, V19, P792, DOI 10.1097/00007632-199404000-00012.
   WOOD GW, 1995, SPINE, V20, P819, DOI 10.1097/00007632-199504000-00017.
   YOSHIZAWA H, 1980, J PATHOL, V132, P95, DOI 10.1002/path.1711320202.
   ZDEBLICK TA, 1993, SPINE, V18, P983, DOI 10.1097/00007632-199306150-00006.},
Number-of-Cited-References = {19},
Times-Cited = {70},
Usage-Count-Last-180-days = {0},
Usage-Count-Since-2013 = {2},
Journal-ISO = {SPINE},
Doc-Delivery-Number = {VA486},
Web-of-Science-Index = {Science Citation Index Expanded (SCI-EXPANDED)},
Unique-ID = {WOS:A1996VA48600023},
DA = {2022-11-01},
}

@article{ WOS:000227212000005,
Author = {Kwon, BK and Hilibrand, AS and Malloy, K and Savas, PE and Silva, MT and
   Albert, TJ and Vaccaro, AR},
Title = {A critical analysis of the literature regarding surgical approach and
   outcome for adult low-grade isthmic spondylolisthesis},
Journal = {JOURNAL OF SPINAL DISORDERS \& TECHNIQUES},
Year = {2005},
Volume = {18},
Number = {1},
Pages = {S30-S40},
Month = {FEB},
Abstract = {Objective: A systematic review of the radiographic and clinical outcomes
   of adult patients undergoing surgery for low-grade isthmic
   spondylolisthesis was performed to determine whether conclusions could
   be made regarding the optimal choice of surgically managing adult
   low-grade isthmic spondylolisthesis.
   Methods: We tabulated the radiographic and clinical outcomes of patients
   who underwent a posterior procedure alone, an anterior procedure alone,
   or a combined anterior and posterior procedure. We also evaluated the
   influence of covariates such as laminectomy, spinal internal fixation,
   smoking, and secondary gain issues on these outcomes. Patients were
   pooled, and a chi(2) analysis was performed to determine the
   relationship between surgical approach and patient outcome. A covariate
   analysis was performed to determine the influence of a laminectomy,
   spinal fixation, smoking, and secondary gain issues on these outcomes.
   Results: The available literature consisted primarily of retrospective
   case series, with only 4 of 34 reports being prospective randomized
   controlled studies. Patients with combined anterior and posterior
   procedures were most likely to achieve a solid fusion and a successful
   clinical outcome. The use of spinal fixation also increased the chance
   of fusion and successful clinical outcome.
   Conclusions: A pooling of the surgical literature on adult low-grade
   spondylolisthesis indicates that a combined anterior and posterior
   procedure most reliably achieves fusion and a successful clinical
   outcome. The literature, however, is primarily retrospective and
   heterogeneous with respect to indications for surgery and methods of
   evaluating outcome, providing a compelling rationale for a prospective
   randomized controlled trial of the various surgical approaches to this
   problem.},
Publisher = {LIPPINCOTT WILLIAMS \& WILKINS},
Address = {530 WALNUT ST, PHILADELPHIA, PA 19106-3621 USA},
Type = {Article},
Language = {English},
Affiliation = {Kwon, BK (Corresponding Author), Univ British Columbia, Combined Neurosurg \& Orthopaed Spine Program, Dept Orthopaed, Vancouver Gen Hosp, D-6 Heather Pavil,2733 Heather St, Vancouver, BC V5Z 3J5, Canada.
   Univ British Columbia, Combined Neurosurg \& Orthopaed Spine Program, Dept Orthopaed, Vancouver Gen Hosp, Vancouver, BC V5Z 3J5, Canada.
   Univ British Columbia, Gowan \& Michele Guest Neurosci Canada Fdn, CIHR, Vancouver, BC V5Z 1M9, Canada.
   Thomas Jefferson Univ, Dept Paediat Orthopaed, Philadelphia, PA 19107 USA.
   Rothman Inst, Philadelphia, PA USA.
   MidAtlantic Spine, Williamsburg, VA USA.
   Thomas Jefferson Univ Hosp, Dept Neurosurg, Philadelphia, PA 19107 USA.},
DOI = {10.1097/01.bsd.0000133064.20466.88},
ISSN = {1536-0652},
Keywords = {isthmic spondylolisthesis; spinal internal fixation; systematic review},
Keywords-Plus = {LUMBAR INTERBODY FUSION; PEDICLE SCREW FIXATION; POSTEROLATERAL FUSION;
   SPONDYLOLYTIC SPONDYLOLISTHESIS; TRANSPEDICULAR FIXATION; SPINAL-FUSION;
   INSTRUMENTATION; DECOMPRESSION; BONE; COMPLICATIONS},
Research-Areas = {Neurosciences \& Neurology; Orthopedics},
Web-of-Science-Categories  = {Clinical Neurology; Orthopedics},
Author-Email = {briankkwon@yahoo.ca},
ResearcherID-Numbers = {Hilibrand, Alan/AAL-5114-2020},
Cited-References = {AXELSSON P, 1994, ACTA ORTHOP SCAND, V65, P309, DOI 10.3109/17453679408995459.
   BJARKE CF, 2002, SPINE, V27, P1269.
   BOOS N, 1991, J SPINAL DISORD, V4, P472, DOI 10.1097/00002517-199112000-00011.
   Carragee EJ, 1997, J BONE JOINT SURG AM, V79A, P1175, DOI 10.2106/00004623-199708000-00009.
   CHENG CL, 1989, J BONE JOINT SURG BR, V71, P264, DOI 10.1302/0301-620X.71B2.2925745.
   Deguchi M, 1998, J SPINAL DISORD, V11, P459.
   deLoubresse CG, 1996, CLIN ORTHOP RELAT R, P194.
   France JC, 1999, SPINE, V24, P553, DOI 10.1097/00007632-199903150-00010.
   GILL GG, 1955, J BONE JOINT SURG AM, V37, P493, DOI 10.2106/00004623-195537030-00005.
   HAMBLY M, 1989, SPINE, V14, P455, DOI 10.1097/00007632-198904000-00024.
   HANLEY EN, 1989, SPINE, V14, P48, DOI 10.1097/00007632-198901000-00009.
   Hashimoto T, 2002, SPINE, V27, P258, DOI 10.1097/00007632-200202010-00011.
   Hee HT, 2001, J SPINAL DISORD, V14, P533, DOI 10.1097/00002517-200112000-00013.
   Herkowitz, 1995, J Am Acad Orthop Surg, V3, P123.
   JACKSON A M, 1978, Spine, V3, P260, DOI 10.1097/00007632-197809000-00012.
   JOHNSON LP, 1988, SPINE, V13, P93, DOI 10.1097/00007632-198801000-00022.
   JOHNSSON R, 1992, SPINE, V17, P16, DOI 10.1097/00007632-199201000-00003.
   KANEDA K, 1985, SPINE, V10, P383, DOI 10.1097/00007632-198505000-00016.
   Kim NH, 1999, SPINE, V24, P812, DOI 10.1097/00007632-199904150-00014.
   KIM SS, 1990, SPINE, V15, P979, DOI 10.1097/00007632-199009000-00026.
   La Rosa G, 2003, J NEUROSURG, V99, P143, DOI 10.3171/spi.2003.99.2.0143.
   LENKE LG, 1992, J SPINAL DISORD, V5, P433, DOI 10.1097/00002517-199212000-00008.
   Madan S, 2002, SPINE, V27, P1536, DOI 10.1097/00007632-200207150-00011.
   MARDJETKO SM, 1994, SPINE, V19, pS2256, DOI 10.1097/00007632-199410151-00002.
   MCGUIRE RA, 1993, SPINE, V18, P1662, DOI 10.1097/00007632-199309000-00015.
   Moller H, 2000, SPINE, V25, P1716, DOI 10.1097/00007632-200007010-00017.
   Moon M S, 1994, Eur Spine J, V3, P172, DOI 10.1007/BF02190582.
   Nooraie H, 1999, ARCH ORTHOP TRAUM SU, V119, P337, DOI 10.1007/s004020050422.
   OSTERMAN K, 1976, CLIN ORTHOP RELAT R, P121.
   Rajaraman V, 1999, J NEUROSURG, V91, P60, DOI 10.3171/spi.1999.91.1.0060.
   RICCIARDI JE, 1995, SPINE, V20, P1917, DOI 10.1097/00007632-199509000-00014.
   ROMBOLD C, 1966, J BONE JOINT SURG AM, VA 48, P1282, DOI 10.2106/00004623-196648070-00003.
   Schnee CL, 1997, J NEUROSURG, V86, P56, DOI 10.3171/jns.1997.86.1.0056.
   Slosar PJ, 2000, SPINE, V25, P722, DOI 10.1097/00007632-200003150-00012.
   Spruit M, 2002, EUR SPINE J, V11, P428, DOI 10.1007/s00586-002-0400-3.
   Suk KS, 2001, YONSEI MED J, V42, P316, DOI 10.3349/ymj.2001.42.3.316.
   Suk SI, 1997, SPINE, V22, P210, DOI 10.1097/00007632-199701150-00016.
   Thomsen K, 1997, SPINE, V22, P2813, DOI 10.1097/00007632-199712150-00004.
   TSUJI H, 1994, J SPINAL DISORD, V7, P326.
   Vaccaro AR, 1997, SPINE, V22, P2030, DOI 10.1097/00007632-199709010-00018.
   VANRENS TJG, 1982, ACTA ORTHOP SCAND, V53, P383, DOI 10.3109/17453678208992231.
   Wang JM, 1996, J SPINAL DISORD, V9, P83.
   Whitecloud TS, 2001, J SPINAL DISORD, V14, P100, DOI 10.1097/00002517-200104000-00002.
   WOOD GW, 1995, SPINE, V20, P819, DOI 10.1097/00007632-199504000-00017.
   YUAN HA, 1994, SPINE, V19, pS2279.
   Zhao J, 2003, EUR SPINE J, V12, P173, DOI 10.1007/s00586-001-0376-4.},
Number-of-Cited-References = {46},
Times-Cited = {55},
Usage-Count-Last-180-days = {0},
Usage-Count-Since-2013 = {1},
Journal-ISO = {J. Spinal Disord. Tech.},
Doc-Delivery-Number = {900JU},
Web-of-Science-Index = {Science Citation Index Expanded (SCI-EXPANDED)},
Unique-ID = {WOS:000227212000005},
DA = {2022-11-01},
}

@article{ WOS:000346985700007,
Author = {Mizuno, Kentaro and Mikami, Yasuo and Nagae, Masateru and Tonomura,
   Hitoshi and Ikeda, Takumi and Fujiwara, Hiroyoshi and Kubo, Toshikazu},
Title = {Instrumented Reduction and Monosegmental Fusion for Meyerding Grade IV
   Developmental Spondylolisthesis A Report of 3 Cases},
Journal = {MEDICINE},
Year = {2014},
Volume = {93},
Number = {29},
Month = {DEC},
Abstract = {There are numerous reports of treatment methods for spondylolisthesis
   with a Meyerding Grade of more than III. In high dysplastic
   spondylosthesis, surgical treatment was selected because there is
   considered to be a high possibility of low back pain and lower limb
   neurological symptoms worsening if slippage progresses.
   Monosegmental lumbar interbody fusion (L5-S1) with a pedicle screw
   system (PPS) was used to treat three cases of Meyerding Grade IV
   developmental spondylolisthesis. Patients gave written informed consent.
   The spondylolisthesis was reduced to Meyerding Grade I and sagittal
   balance improved in all three cases. In two cases with severe spinal
   instability, there were no postoperative neurological complications and
   the course was favorable. However, in one case with little spinal
   mobility due to vertebral body dysplasia, despite performing sufficient
   decompression of the nerve root at L5 and slow reduction to avoid
   placing excessive tension on the nerve root, a transient neurological
   disorder was observed.
   A PPS was used to increase the reduction strength and favorable
   reduction was possible. However, in the case with a long clinical course
   and the case with poor spinal mobility, since the mobility and
   plasticity of the nerve root itself may have been reduced, it was
   considered that reduction should be performed carefully using
   intraoperative neurological monitoring.},
Publisher = {LIPPINCOTT WILLIAMS \& WILKINS},
Address = {TWO COMMERCE SQ, 2001 MARKET ST, PHILADELPHIA, PA 19103 USA},
Type = {Article},
Language = {English},
Affiliation = {Fujiwara, H (Corresponding Author), Kyoto Prefectural Univ Med, Grad Sch Med Sci, Dept Orthopaed, Kamigyo Ku, 465 Kawaramachi Hirokoji, Kyoto 6028566, Japan.
   Mizuno, Kentaro; Mikami, Yasuo; Nagae, Masateru; Tonomura, Hitoshi; Ikeda, Takumi; Fujiwara, Hiroyoshi; Kubo, Toshikazu, Kyoto Prefectural Univ Med, Grad Sch Med Sci, Dept Orthopaed, Kyoto 6028566, Japan.},
DOI = {10.1097/MD.0000000000000244},
Article-Number = {e244},
ISSN = {0025-7974},
EISSN = {1536-5964},
Keywords-Plus = {DECOMPRESSION; ARTHRODESIS; MANAGEMENT},
Research-Areas = {General \& Internal Medicine},
Web-of-Science-Categories  = {Medicine, General \& Internal},
Author-Email = {fjwr@koto.kpu-m.ac.jp},
ResearcherID-Numbers = {Mizuno, Kentaro/H-8950-2019
   },
ORCID-Numbers = {Mizuno, Kentaro/0000-0002-9624-2009
   Tonomura, Hitoshi/0000-0003-2995-9488},
Cited-References = {BOHLMAN HH, 1982, J BONE JOINT SURG AM, V64, P415, DOI 10.2106/00004623-198264030-00012.
   Harms J., 1997, TXB SPINAL SURG, V2.
   Lamartina C, 2009, EUR SPINE J, V18, pS133, DOI 10.1007/s00586-009-0984-y.
   Longo UG, 2014, J BONE JOINT SURG AM, V96A, P53, DOI 10.2106/JBJS.L.01012.
   Lonstein JE, 1999, SPINE, V24, P2640, DOI 10.1097/00007632-199912150-00011.
   Marchetti P.G., 1997, TXB SPINAL SURG.
   Nakamae Toshio, 2013, Eur J Orthop Surg Traumatol, V23 Suppl 1, pS121, DOI 10.1007/s00590-013-1199-9.
   PEEK RD, 1989, J BONE JOINT SURG AM, V71A, P62, DOI 10.2106/00004623-198971010-00011.
   Petraco DM, 1996, SPINE, V21, P1133, DOI 10.1097/00007632-199605150-00002.
   Ploumis Avraam, 2005, Acta Orthop Belg, V71, P750.
   Robert W., 2005, SPINE PHILA PA 197 S, V30, pS66.
   Ruf M, 2006, SPINE, V31, P269, DOI 10.1097/01.brs.0000197204.91891.eb.
   Sailhan F, 2006, SPINE, V31, P161, DOI 10.1097/01.brs.0000194780.17528.6b.
   Shufflebarger HL, 2005, SPINE, V30, pS42, DOI 10.1097/01.brs.0000155583.55856.f9.
   STEFFEE AD, 1988, CLIN ORTHOP RELAT R, P82.},
Number-of-Cited-References = {15},
Times-Cited = {1},
Usage-Count-Last-180-days = {0},
Usage-Count-Since-2013 = {1},
Journal-ISO = {Medicine (Baltimore)},
Doc-Delivery-Number = {AX5RW},
Web-of-Science-Index = {Science Citation Index Expanded (SCI-EXPANDED)},
Unique-ID = {WOS:000346985700007},
OA = {gold, Green Published},
DA = {2022-11-01},
}

@article{ WOS:000367832400009,
Author = {Landi, A. and Gregori, F. and Mancarella, C. and Maiola, V. and Maccari,
   E. and Marotta, N. and Delfini, R.},
Title = {Lumbar spinal degenerative ``microinstability'': hype or hope? Proposal
   of a new classification to detect it and to assess surgical treatment},
Journal = {EUROPEAN SPINE JOURNAL},
Year = {2015},
Volume = {24},
Number = {7, SI},
Pages = {S872-S878},
Month = {NOV},
Abstract = {Purpose The stage of unstable dysfunction, also defined as ``active
   discopathy'' by Nguyen in 2015 and configuring the first phase of the
   degenerative cascade described by Kirkaldy-Willis, has specific
   pathoanatomical and clinical characteristics (low back pain) in the
   interested vertebral segment, without the presence of spondylolisthesis
   in flexion-extension radiography. This clinical condition has been
   defined as ``microinstability'' (MI). The term has currently not been
   recognized by the scientific community and is subject of debate for its
   diagnostic challenge. MI indicates a clinical condition in which the
   patient has a degeneration of the lumbar spine, causing low back pain,
   and radiological examinations do not show a spondylolisthesis.
   Methods We elaborated a clinical score test based on preoperative
   radiological examinations (static and dynamic X-Rays, CT and MRI) to
   detect and assess MI. Then, we enrolled 74 patients, all the levels from
   L1 to S1 were analysed, for a total amount of 370 retrospectively
   analysed levels. We excluded patients with degenerative scoliosis, as it
   is related to an advanced stage of degeneration. The test has been
   developed with the aim of furnishing quantitative data on the basis of
   the aforementioned radiological examinations and of elaborating a
   diagnosis and a treatment for the degenerative pathology in
   dysfunctional phase, responsible for low back pain.
   Results We performed a statistical analysis on the results obtained from
   the test in terms of significativity and predictive value with a 1-year
   follow-up, calculating the p value and the x(2) value.
   Conclusions In patients with low back pain and negative dynamic X-Rays,
   an accurate analysis of the radiological exams (CT, MRI, X-Rays) allows
   to formulate a diagnosis of suspect MI with a good predictive value.
   This situation opens many clinical and medicolegal scenarios. The
   preliminary results seem to validate the test with a good predictive
   value, especially towards ASD, but they need further studies. On the
   basis of the results obtained, the test seems to allow a good
   classification of the dysfunctional phase of the degenerative cascade,
   identifying and classifying MI as a pathologic entity, defining its
   pathoanatomical and clinical relevance and elaborating a treatment
   algorithm.},
Publisher = {SPRINGER},
Address = {233 SPRING ST, NEW YORK, NY 10013 USA},
Type = {Article},
Language = {English},
Affiliation = {Landi, A (Corresponding Author), Univ Roma La Sapienza, Div Neurosurg, Dept Neurol \& Psychiat, Viale Policlin 155, I-00181 Rome, Italy.
   Landi, A.; Gregori, F.; Mancarella, C.; Maiola, V.; Maccari, E.; Marotta, N.; Delfini, R., Univ Roma La Sapienza, Div Neurosurg, Dept Neurol \& Psychiat, I-00181 Rome, Italy.},
DOI = {10.1007/s00586-015-4274-6},
ISSN = {0940-6719},
EISSN = {1432-0932},
Keywords = {Lumbar degenerative cascade; Microinstability; Lumbar degenerative
   spine; Lumbar biomechanics; Surgery; Low back pain},
Keywords-Plus = {LOW-BACK-PAIN; VERTEBRAL-END-PLATE; DISC DEGENERATION; MRI FINDINGS;
   INSTABILITY; SPONDYLOLISTHESIS; SIGNAL},
Research-Areas = {Neurosciences \& Neurology; Orthopedics},
Web-of-Science-Categories  = {Clinical Neurology; Orthopedics},
Author-Email = {dott.alessandro.landi@gmail.com},
ORCID-Numbers = {Maiola, Vincenza/0000-0003-4218-6387
   Landi, Alessandro/0000-0003-4303-6110},
Cited-References = {Benneker LM, 2005, EUR SPINE J, V14, P27, DOI 10.1007/s00586-004-0759-4.
   Bianchi M, 2015, BMC MUSCULOSKEL DIS, V16, DOI 10.1186/s12891-015-0688-x.
   Chaput C, 2007, SPINE, V32, P1883, DOI 10.1097/BRS.0b013e318113271a.
   Djurasovic M, 2012, EUR SPINE J, V21, P1616, DOI 10.1007/s00586-012-2244-9.
   DUPUIS PR, 1985, SPINE, V10, P262, DOI 10.1097/00007632-198504000-00015.
   Fujiwara A, 2001, SPINE, V26, P876, DOI 10.1097/00007632-200104150-00010.
   Fujiwara A, 1999, EUR SPINE J, V8, P396, DOI 10.1007/s005860050193.
   Griffith JF, 2007, SPINE, V32, pE708, DOI 10.1097/BRS.0b013e31815a59a0.
   Hancock MJ, 2015, SPINE J, V15, P2360, DOI 10.1016/j.spinee.2015.07.007.
   Kanna RM, 2014, SPINE J, V14, P300, DOI 10.1016/j.spinee.2013.10.042.
   KIRKALDYWILLIS WH, 1982, CLIN ORTHOP RELAT R, P110.
   Landi A, 2013, J SPINE, V2, pe11, DOI {[}10.4172/2165-7939.1000e111, DOI 10.4172/2165-7939.1000E111].
   Landi A, 2014, SURG CURR RES, DOI {[}10.4172/2161-1076.1000162, DOI 10.4172/2161-1076.1000162].
   Landi A, 2014, J SPINE NEUROSURG S, VS2, P2, DOI {[}10.4172/2325-9701.S2-e001, DOI 10.4172/2325-9701.S2-E001].
   Landi A, 2015, NEURORADIOLOGY, V57, P583, DOI 10.1007/s00234-015-1513-9.
   Landi A, 2014, WORLD J CLIN CASES, V2, P402, DOI 10.12998/wjcc.v2.i9.402.
   Landi A, 2013, WORLD J CLIN CASES, V1, P134, DOI 10.12998/wjcc.v1.i4.134.
   Maatta JH, 2015, SPINE J, V15, P1933, DOI 10.1016/j.spinee.2015.06.056.
   Mengiardi B, 2006, RADIOLOGY, V240, P786, DOI 10.1148/radiol.2403050820.
   Nguyen C, 2015, ANN RHEUM DIS, V74, P1488, DOI 10.1136/annrheumdis-2015-207317.
   Rahme R, 2008, AM J NEURORADIOL, V29, P838, DOI 10.3174/ajnr.A0925.
   Shan Z, 2015, EUR SPINE J, V24, P1909, DOI 10.1007/s00586-015-4061-4.
   Yochum T. R., 2004, ESSENTIALS SKELETAL, V1.
   Yu LP, 2012, PLOS ONE, V7, DOI 10.1371/journal.pone.0048074.},
Number-of-Cited-References = {24},
Times-Cited = {17},
Usage-Count-Last-180-days = {0},
Usage-Count-Since-2013 = {5},
Journal-ISO = {Eur. Spine J.},
Doc-Delivery-Number = {DA5GY},
Web-of-Science-Index = {Science Citation Index Expanded (SCI-EXPANDED)},
Unique-ID = {WOS:000367832400009},
DA = {2022-11-01},
}

@article{ WOS:000266469900005,
Author = {Vorsic, Matjaz and Bunc, Gorazd},
Title = {NONFUSION STABILIZATION IN THE DEGENERATIVE LUMBAR SPINE DISEASES},
Journal = {ZDRAVNISKI VESTNIK-SLOVENIAN MEDICAL JOURNAL},
Year = {2009},
Volume = {78},
Number = {4},
Pages = {195-202},
Month = {APR},
Abstract = {Background Modern style of living and the aging of the population
   increase the number of the patients with the degenerative diseases of
   the lumbar spine, especially in the active part of the population.
   Methods For the surgical treatment, different types of fusion were used
   in order to achieve the rigid stability of the affected motion segment.
   These techniques often lead to adjacent segments degeneration, therefore
   the development of the new dynamic systems, needing no fusion, occurred.
   With careful patient selection, the new operative techniques and
   instrumentation provide better results in these diseases.
   Results The results in the major centers, treating this pathology are
   encouraging, however being a new system, enough long-term results have
   to be available for proper evaluation of the method. In our department
   we treated 15 patients in one year, 11 of them were evaluated eight
   months after surgery with appropriate scales, so far with good results.
   Discussion Cosmic is a posterior nonfusion dynamic implant system,
   featuring hinged screws that provide a sufficient degree of dynamization
   and load sharing between the system and the vertebral column. The hinged
   screws are coated with bioactive calcium phosphate and connected
   adjacently with the rod, providing stability. The system provides a good
   rotational stability. The main indication for the Cosmic is symptomatic
   spinal stenosis accompanied by the spondylolisthesis.
   Conclusions Cosmic is a posterior dynamic nonfusion pedicle screw-rod
   system for the stabilization of the lumbar vertebral column. It
   represents the new step in the development of the spinal instrumentation
   and can efficiently replace the spondylodesis in the treatment of
   painful degenerative diseases of the lumbar spine.},
Publisher = {SLOVENE MEDICAL SOC},
Address = {ZDRAVNISKI VESTNIK, DALMATINOVA 10, P P 26, LJUBLJANA, 1001, SLOVENIA},
Type = {Article},
Language = {Slovene},
Affiliation = {Vorsic, M (Corresponding Author), Univ Klin Ctr Maribor, Ljubljanska 5, Maribor 2000, Slovenia.
   Vorsic, Matjaz; Bunc, Gorazd, Univ Klin Ctr Maribor, Maribor 2000, Slovenia.},
ISSN = {1318-0347},
Keywords = {lumbar spine; degenerative diseases; nonfusion stabilization;
   spondylolisthesis; spinal stenosis},
Keywords-Plus = {GRAF LIGAMENTOPLASTY; FUSION; INSTRUMENTATION; FIXATION},
Research-Areas = {General \& Internal Medicine},
Web-of-Science-Categories  = {Medicine, General \& Internal},
Author-Email = {matvorsic@gmail.com},
Cited-References = {Chou WY, 2002, ARCH ORTHOP TRAUM SU, V122, P39, DOI 10.1007/s004020100314.
   Eck J C, 1999, Am J Orthop (Belle Mead NJ), V28, P336.
   Etebar S, 1999, J NEUROSURG, V90, P163, DOI 10.3171/spi.1999.90.2.0163.
   Fujiwara A, 2000, SPINE, V25, P3036, DOI 10.1097/00007632-200012010-00011.
   Gillet P, 2003, J SPINAL DISORD TECH, V16, P338, DOI 10.1097/00024720-200308000-00005.
   Kanayama M, 2005, ORTHOP CLIN N AM, V36, P373, DOI 10.1016/j.ocl.2005.02.013.
   Kanayama M, 2001, J NEUROSURG, V95, P5, DOI 10.3171/spi.2001.95.1.0005.
   MCAFFE P, 2007, NEUROSURG FOCUS, V22, P9.
   Schwarzenbach O, 2005, ORTHOP CLIN N AM, V36, P363, DOI 10.1016/j.ocl.2005.03.001.
   STREMPEL VA, 2007, DYNAMIC RECONSTRUCTI, P330.
   Tanaka N, 2001, Spine J, V1, P47, DOI 10.1016/S1529-9430(01)00006-7.
   von Strempel A, 2006, COLUNA-COLUMNA, V5, P27.
   VONSTREMPEL A, 2005, JATROS ORTHOPEDIE, V1, P1.
   Welch WC, 2007, NEUROSURG FOCUS, V22, P1, DOI DOI 10.3171/foc.2007.22.1.8.
   Wenger M, 2005, J NEUROSURG-SPINE, V2, P289, DOI 10.3171/spi.2005.2.3.0289.},
Number-of-Cited-References = {15},
Times-Cited = {0},
Usage-Count-Last-180-days = {0},
Usage-Count-Since-2013 = {1},
Journal-ISO = {Zdr. Vestn.},
Doc-Delivery-Number = {451KU},
Web-of-Science-Index = {Science Citation Index Expanded (SCI-EXPANDED)},
Unique-ID = {WOS:000266469900005},
DA = {2022-11-01},
}

@article{ WOS:000377227900015,
Author = {Coskun Benlidayi, Ilke and Basaran, Sibel and Seydaoglu, Gulsah},
Title = {Lumbosacral morphology in lumbar disc herniation: a ``chicken and
   egg{''} issue},
Journal = {ACTA ORTHOPAEDICA ET TRAUMATOLOGICA TURCICA},
Year = {2016},
Volume = {50},
Number = {3},
Pages = {346-350},
Month = {MAY-JUN},
Abstract = {Objective: The aim of this study was to analyze the relationship, if
   any, between lumbar disc herniation and lumbosacral morphology.
   Methods: Intervertebral disc angles (IDA), lumbar lordosis angle (LLA),
   lumbosacral lordosis angle (LSLA), lumbosacral angle (LSA), and sacral
   tilt (ST) were measured on lumbar magnetic resonance imaging of 224
   patients with LDH (n=151) and without LDH (n=73) and were then compared.
   Results: Regarding LLA, LSLA, LSA and ST, there were no significant
   differences between the 2 groups. The smallest IDA of each level (except
   L2-L3) was detected at the same level with disc herniation. When the
   relationship between the grade of disc herniation and IDA was evaluated
   in patients with LDH, angles of L3-L4 and L4-L5 levels were
   significantly smaller in patients with extruded disc herniation (p=0.009
   and p=0.013, respectively).
   Conclusion: Despite changes in IDA by grade and level of disc
   herniation, no relation was found between lumbosacral alignment and LDH.},
Publisher = {TURKISH ASSOC ORTHOPAEDICS TRAUMATOLOGY},
Address = {TIP FAKULTESI ORTOPEDI VE TRAVMATOLOJI KLINIGI, ISTANBUL, TOPKAPI 34390,
   TURKEY},
Type = {Article},
Language = {English},
Affiliation = {Coskun Benlidayi, I (Corresponding Author), Cukurova Univ, Tip Fak, Fiziksel Tip \& Rehabil Anabilim Dali, Adana, Turkey.
   Cukurova Univ, Fac Med, Dept Phys Med \& Rehabil, Adana, Turkey.
   Cukurova Univ, Fac Med, Dept Biostat, Adana, Turkey.},
DOI = {10.3944/AOTT.2016.14.0278},
ISSN = {1017-995X},
Keywords = {Intervertebral disc angle; lumbar alignment; lumbar disc herniation;
   lumbosacral morphology},
Keywords-Plus = {LOW-BACK-PAIN; VERTEBRAL END-PLATE; SPINE; DEGENERATION; LORDOSIS;
   SPONDYLOLISTHESIS; REPEATABILITY; INCLINATION; ALIGNMENT; BALANCE},
Research-Areas = {Orthopedics},
Web-of-Science-Categories  = {Orthopedics},
Author-Email = {icbenlidayi@hotmail.com},
ResearcherID-Numbers = {Sarpel, Tunay/D-9438-2018
   Basaran, Sibel/ABH-8189-2020
   Basaran, Sibel/D-9437-2018
   },
ORCID-Numbers = {Sarpel, Tunay/0000-0001-6517-5969
   Basaran, Sibel/0000-0003-3228-3909
   Basaran, Sibel/0000-0003-3228-3909
   Seydaoglu, Gulsah/0000-0002-0899-894X},
Cited-References = {Antoniades SB, 2000, SPINE, V25, P1085, DOI 10.1097/00007632-200005010-00008.
   Barrey C, 2007, EUR SPINE J, V16, P1459, DOI 10.1007/s00586-006-0294-6.
   Been E, 2011, EUR SPINE J, V20, P1159, DOI 10.1007/s00586-010-1660-y.
   Belavy DL, 2012, PHYSIOL MEAS, V33, P1313, DOI 10.1088/0967-3334/33/8/1313.
   Bierma-Zeinstra SMA, 2001, J MANIP PHYSIOL THER, V24, P505, DOI 10.1067/mmt.2001.118207.
   Chaleat-Valayer Emmanuelle, 2011, Eur Spine J, V20 Suppl 5, P634, DOI 10.1007/s00586-011-1931-2.
   Chen IR, 2009, SPINE, V34, P1402, DOI 10.1097/BRS.0b013e31817b8fbd.
   Damasceno Luiz Henrique Fonseca, 2006, Acta ortop. bras., V14, P193, DOI 10.1590/S1413-78522006000400003.
   De Carvalho DE, 2012, APPL ERGON, V43, P876, DOI 10.1016/j.apergo.2011.12.007.
   De Carvalho DE, 2010, J MANIP PHYSIOL THER, V33, P48, DOI 10.1016/j.jmpt.2009.11.008.
   Endo K, 2010, EUR SPINE J, V19, P435, DOI 10.1007/s00586-009-1240-1.
   Ergun T, 2010, ACTA ORTHOP TRAUMATO, V44, P293, DOI 10.3944/AOTT.2010.2375.
   Evcik D, 2003, RHEUMATOL INT, V23, P163, DOI 10.1007/s00296-002-0268-x.
   Harrington JF, 2001, SPINE, V26, P2133.
   He X, 2012, SPINE, V37, pE1068, DOI 10.1097/BRS.0b013e31825640eb.
   JACKSON RP, 1994, SPINE, V19, P1611, DOI 10.1097/00007632-199407001-00010.
   JENSEN MC, 1994, NEW ENGL J MED, V331, P69, DOI 10.1056/NEJM199407143310201.
   Pappou IP, 2007, SPINE J, V7, P32, DOI 10.1016/j.spinee.2006.02.029.
   Rajnics P, 2002, INT ORTHOP, V26, P104, DOI 10.1007/s00264-001-0317-1.
   Roussouly P, 2005, SPINE, V30, P346, DOI 10.1097/01.brs.0000152379.54463.65.
   Youdas JW, 2000, PHYS THER, V80, P261, DOI 10.1093/ptj/80.3.261.},
Number-of-Cited-References = {21},
Times-Cited = {6},
Usage-Count-Last-180-days = {0},
Usage-Count-Since-2013 = {12},
Journal-ISO = {Acta Orthop. Traumatol. Turc.},
Doc-Delivery-Number = {DN7AO},
Web-of-Science-Index = {Science Citation Index Expanded (SCI-EXPANDED)},
Unique-ID = {WOS:000377227900015},
OA = {gold, Green Submitted},
DA = {2022-11-01},
}

@article{ WOS:000375764700011,
Author = {Shamji, Mohammed F. and Goldstein, Christina L. and Wang, Michael and
   Uribe, Juan S. and Fehlings, Michael G.},
Title = {Minimally Invasive Spinal Surgery in the Elderly: Does It Make Sense?},
Journal = {NEUROSURGERY},
Year = {2015},
Volume = {77},
Number = {1},
Pages = {S108-S115},
Month = {OCT},
Abstract = {Lumbar degenerative disease can have varied pathoanatomy, with stenosis,
   spondylolisthesis, and scoliosis contributing to significant pain and
   disability. Among appropriately selected patients, surgical intervention
   can treat both back pain and leg pain and improve quality of life in a
   cost-effective manner with an acceptable safety profile. The evolution
   of minimally invasive surgical (MIS) techniques offers the potential to
   decrease the physiological impact of surgery and to improve the
   complication profile while achieving the same spine surgical objectives.
   The utility of such techniques among elderly patients >65 years of age
   has not been rigorously evaluated, and this systematic review sought to
   define the utility and safety of MIS spinal surgery for decompression,
   interbody fusion, and deformity correction in this population. Review of
   2 studies for MIS lumbar decompression reveals that the majority of
   elderly patients exhibit significant improvements in pain (change in
   visual analog score for leg pain, 3.4 points) and disability (change in
   Oswestry Disability Index, 19 points), with inadvertent durotomy in 3\%
   of patients. Review of 4 studies for MIS lumbar interbody fusion reveals
   robust improvement in pain (change in visual analog score for leg pain,
   3.4 points; change in visual analog score for back pain, 7.2 points),
   with inadvertent durotomy in 5\% of patients. Narrative review was
   performed for adult degenerative deformity correction, revealing that
   MIS techniques are feasible for managing such patients with acceptable
   rates of osseous union and complication. On the basis of largely
   low-quality, retrospective evidence, we recommend that elderly patients
   should not be excluded from MIS interventions for symptomatic lumbar
   degenerative spinal disease.},
Publisher = {OXFORD UNIV PRESS INC},
Address = {JOURNALS DEPT, 2001 EVANS RD, CARY, NC 27513 USA},
Type = {Article},
Language = {English},
Affiliation = {Shamji, MF (Corresponding Author), WW4-446,399 Bathurst St, Toronto, ON M5T 2S8, Canada.
   Shamji, Mohammed F.; Fehlings, Michael G., Toronto Western Hosp, Div Neurosurg, Toronto, ON M5T 2S8, Canada.
   Shamji, Mohammed F.; Fehlings, Michael G., Univ Toronto, Dept Surg, Toronto, ON, Canada.
   Shamji, Mohammed F., Univ Toronto, Techna Res Inst, Toronto, ON, Canada.
   Goldstein, Christina L., Univ Missouri, Dept Orthoped Surg, Columbia, MO USA.
   Wang, Michael, Univ S Florida, Dept Neurosurg, Tampa, FL USA.
   Uribe, Juan S., Univ Miami, Dept Neurol Surg, Miami, FL USA.
   Fehlings, Michael G., Toronto Western Res Inst, Toronto, ON, Canada.},
DOI = {10.1227/NEU.0000000000000941},
ISSN = {0148-396X},
EISSN = {1524-4040},
Keywords = {Elderly; Minimally invasive spinal surgery; Outcomes; Safety},
Keywords-Plus = {LUMBAR INTERBODY FUSION; DEFORMITY SURGERY; DEGENERATIVE
   SPONDYLOLISTHESIS; POSTOPERATIVE COMPLICATIONS; PERIOPERATIVE
   COMPLICATIONS; NONOPERATIVE TREATMENT; OUTCOMES; DECOMPRESSION;
   STENOSIS; THORACOLUMBAR},
Research-Areas = {Neurosciences \& Neurology; Surgery},
Web-of-Science-Categories  = {Clinical Neurology; Surgery},
Author-Email = {mohammed.shamji@uhn.ca},
ORCID-Numbers = {Fehlings, Michael/0000-0002-5722-6364},
Cited-References = {Aleem IS, 2014, CLIN ORTHOP RELAT R, V472, P1824, DOI 10.1007/s11999-013-3411-y.
   {[}Anonymous], 2012, J SPINE.
   Arinzon Z, 2004, EUR SPINE J, V13, P32, DOI 10.1007/s00586-003-0643-7.
   Bach K, 2014, CLIN ORTHOP RELAT R, V472, P1749, DOI 10.1007/s11999-013-3441-5.
   Carreon LY, 2003, J BONE JOINT SURG AM, V85A, P2089, DOI 10.2106/00004623-200311000-00004.
   Castro C, 2014, CLIN ORTHOP RELAT R, V472, P1776, DOI 10.1007/s11999-013-3263-5.
   Charles YP, 2008, STUD HEALTH TECHNOL, V140, P72, DOI 10.3233/978-1-58603-888-5-72.
   Cheng I, 2010, SPINE, V35, P1039, DOI 10.1097/BRS.0b013e3181d85ec8.
   Cheng JS, 2008, NEUROSURGERY, V63, pA149, DOI 10.1227/01.NEU.0000320432.81345.94.
   Copay AG, 2008, SPINE J, V8, P968, DOI 10.1016/j.spinee.2007.11.006.
   Daubs MD, 2007, SPINE, V32, P2238, DOI 10.1097/BRS.0b013e31814cf24a.
   Deyo RA, 2010, JAMA-J AM MED ASSOC, V303, P1259, DOI 10.1001/jama.2010.338.
   Dhall SS, 2008, J NEUROSURG-SPINE, V9, P560, DOI 10.3171/SPI.2008.9.08142.
   Fan SW, 2010, SPINE, V35, P1615, DOI 10.1097/BRS.0b013e3181c70fe3.
   Gepstein R, 2004, CLIN ORTHOP RELAT R, P138, DOI 10.1097/01.blo.0000141901.23322.98.
   Kalbarczyk A, 1998, ACTA NEUROCHIR, V140, P637, DOI 10.1007/s007010050155.
   Karikari IO, 2011, NEUROSURGERY, V68, P897, DOI 10.1227/NEU.0b013e3182098bfa.
   Klein JD, 1996, SPINE, V21, P2676, DOI 10.1097/00007632-199611150-00018.
   Lee P, 2012, J CLIN NEUROSCI, V19, P111, DOI 10.1016/j.jocn.2011.09.005.
   Nematbakhsh A, 2005, AM ASS NEUR SURG ANN.
   Pinto M, 2006, J BONE JOINT SURG BR, V88-B, P447.
   Vallespir GP, 2008, SPINE, V33, P1588, DOI 10.1097/BRS.0b013e3181788704.
   Podichetty VK, 2006, J SPINAL DISORD TECH, V19, P161, DOI 10.1097/01.bsd.0000188663.46391.73.
   Rihn JA, 2015, J BONE JOINT SURG AM, V97A, P177, DOI 10.2106/JBJS.N.00313.
   Rodgers WB, 2010, SPINE, V35, pS355, DOI 10.1097/BRS.0b013e3182023796.
   Rosen DS, 2007, NEUROSURGERY, V60, P503, DOI 10.1227/01.NEU.0000255332.87909.58.
   Schwab FJ, 2012, EUR SPINE J, V21, P2603, DOI 10.1007/s00586-012-2370-4.
   Sciubba DM, 2016, EUR SPINE J, V25, P2433, DOI 10.1007/s00586-015-3759-7.
   Shamji MF, 2009, NEUROSURGERY, V65, P490, DOI 10.1227/01.NEU.0000350863.69524.8E.
   Smith ZA, 2014, PLOS ONE, V9, DOI 10.1371/journal.pone.0092611.
   Smith ZA, 2012, NAT REV NEUROL, V8, P443, DOI 10.1038/nrneurol.2012.110.
   Uribe JS, 2014, NEUROSURG FOCUS, V36, DOI 10.3171/2014.3.FOCUS13534.
   Wang MY, 2012, MINIM INVASIVE SURG, V2012, DOI 10.1155/2012/173685.
   Weinstein JN, 2010, SPINE, V35, P1329, DOI 10.1097/BRS.0b013e3181e0f04d.
   Weinstein JN, 2009, J BONE JOINT SURG AM, V91A, P1295, DOI 10.2106/JBJS.H.00913.
   Weinstein JN, 2008, SPINE, V33, P2789, DOI 10.1097/BRS.0b013e31818ed8f4.},
Number-of-Cited-References = {36},
Times-Cited = {27},
Usage-Count-Last-180-days = {0},
Usage-Count-Since-2013 = {4},
Journal-ISO = {Neurosurgery},
Doc-Delivery-Number = {DL6QW},
Web-of-Science-Index = {Science Citation Index Expanded (SCI-EXPANDED)},
Unique-ID = {WOS:000375764700011},
DA = {2022-11-01},
}

@article{ WOS:000227323000018,
Author = {Kanayama, M and Hashimoto, T and Shigenobu, K and Oha, F and Ishida, T
   and Yamane, S},
Title = {Non-fusion surgery for degenerative spondylolisthesis using artificial
   ligament stabilization - Surgical indication and clinical results},
Journal = {SPINE},
Year = {2005},
Volume = {30},
Number = {5},
Pages = {588-592},
Month = {MAR 1},
Abstract = {Study Design. A retrospective study.
   Objectives. To report midterm clinical and radiographic results of Graf
   artificial ligament stabilization in the treatment of degenerative
   spondylolisthesis and to evaluate the role of this procedure and its
   surgical indications for surgical success.
   Summary of Background Data. Nonfusion surgeries including artificial
   disc replacement and ligamentoplasty are increasingly gaining interest
   to avoid adverse effects of spinal fusion.
   Methods. Sixty-four consecutive patients with degenerative
   spondylolisthesis underwent artificial ligament stabilization. Surgical
   indication was symptomatic degenerative spondylolisthesis with < 25\% of
   vertebral slip, coronal facet tropism, and minimal disc space narrowing.
   Radiographic and clinical assessments were performed before surgery,
   immediately after surgery, and at the final follow-up. Mean follow-up
   period was 67 months ( 36 - 112 months).
   Results. Visual analog scales of low back pain and sciatic symptoms were
   significantly improved. Radiographic assessments demonstrated that
   segmental lordosis was maintained in 12.2 degrees, and flexion-extension
   motion was averaged 4.7 degrees at the final follow-up. Facet
   arthrodesis spontaneously occurred in 12 cases (18.8\%) at an average of
   59.5 months after surgery. Although vertebral slip was not improved,
   postoperative disc space narrowing was minimal. Additional surgeries
   were required in 4 cases for adjacent segment pathologies (6.3\%). One
   patient (1.6\%) underwent consequent spinal arthrodesis at the
   ligamentoplasty level.
   Conclusions. Artificial ligament stabilization did not improve the
   vertebral slip but maintained lordosis and preserved segmental motion in
   80\% of patients. This procedure is an effective alternative to spinal
   arthrodesis in the treatment of symptomatic degenerative
   spondylolisthesis ( Grade I) with minimal disc space narrowing and
   coronal facet tropism.},
Publisher = {LIPPINCOTT WILLIAMS \& WILKINS},
Address = {TWO COMMERCE SQ, 2001 MARKET ST, PHILADELPHIA, PA 19103 USA},
Type = {Article},
Language = {English},
Affiliation = {Kanayama, M (Corresponding Author), Hakodate Cent Gen Hosp, Dept Orthopaed Surg, Hon Cho 33-2, Hakodate, Hokkaido 0408585, Japan.
   Hakodate Cent Gen Hosp, Dept Orthopaed Surg, Hakodate, Hokkaido 0408585, Japan.},
DOI = {10.1097/01.brs.0000154766.74637.5e},
ISSN = {0362-2436},
EISSN = {1528-1159},
Keywords = {degenerative spondylolisthesis; nonfusion surgery; artificial ligament
   stabilization},
Keywords-Plus = {LUMBAR FUSION; FOLLOW-UP; INSTRUMENTATION; PROSTHESIS; MANAGEMENT;
   ADJACENT},
Research-Areas = {Neurosciences \& Neurology; Orthopedics},
Web-of-Science-Categories  = {Clinical Neurology; Orthopedics},
Author-Email = {mkanayama@aol.com},
Cited-References = {ABUMI K, 1990, SPINE, V15, P1142, DOI 10.1097/00007632-199011010-00011.
   BOXALL D, 1979, J BONE JOINT SURG AM, V61, P479, DOI 10.2106/00004623-197961040-00001.
   BRIDWELL KH, 1993, J SPINAL DISORD, V6, P461, DOI 10.1097/00002517-199306060-00001.
   Cinotti G, 1996, SPINE, V21, P995, DOI 10.1097/00007632-199604150-00015.
   Cunningham BW, 1997, SPINE, V22, P2655, DOI 10.1097/00007632-199711150-00014.
   Gardner A, 2002, EUR SPINE J, V11, pS157, DOI 10.1007/s00586-002-0436-4.
   Gardner ADH, 1992, LUMBOSACRAL SPINOPEL, P889.
   Graf H, 1992, RACHIS, V412, P123.
   GRIFFITH SL, 1994, SPINE, V19, P1842, DOI 10.1097/00007632-199408150-00009.
   Hadlow SV, 1998, SPINE, V23, P1172, DOI 10.1097/00007632-199805150-00020.
   Hashimoto T, 2001, Spine J, V1, P283, DOI 10.1016/S1529-9430(01)00028-6.
   Kanayama M, 2001, J NEUROSURG, V95, P5, DOI 10.3171/spi.2001.95.1.0005.
   KANEDA K, 1986, CLIN ORTHOP RELAT R, V203, P159.
   Klara PM, 2002, SPINE, V27, P1374, DOI 10.1097/00007632-200206150-00022.
   LEE CK, 1984, SPINE, V9, P574, DOI 10.1097/00007632-198409000-00007.
   LEE CK, 1988, SPINE, V13, P375, DOI 10.1097/00007632-198803000-00029.
   LEHMANN TR, 1987, SPINE, V12, P97, DOI 10.1097/00007632-198703000-00004.
   LEONG JCY, 1983, SPINE, V8, P793, DOI 10.1097/00007632-198310000-00018.
   Moon M-S, 1999, J MUSCULOSKELET RES, V3, P49.
   Ray CD, 2002, EUR SPINE J, V11, pS137, DOI 10.1007/s00586-002-0425-7.
   SALANOVA C, 1997, RACHIS, V9, P299.
   SELMON GPF, 2000, INT SOC STUD LUMB SP.
   WEST JL, 1991, J BONE JOINT SURG AM, V73A, P1179, DOI 10.2106/00004623-199173080-00006.
   ZDEBLICK TA, 1993, SPINE, V18, P983, DOI 10.1097/00007632-199306150-00006.},
Number-of-Cited-References = {24},
Times-Cited = {21},
Usage-Count-Last-180-days = {0},
Usage-Count-Since-2013 = {1},
Journal-ISO = {SPINE},
Doc-Delivery-Number = {902AH},
Web-of-Science-Index = {Science Citation Index Expanded (SCI-EXPANDED)},
Unique-ID = {WOS:000227323000018},
DA = {2022-11-01},
}

@article{ WOS:000274840700023,
Author = {Kasai, Yuichi and Inaba, Tadashi and Kato, Takaya and Matsumura,
   Yoshihiro and Akeda, Koji and Uchida, Atsumasa},
Title = {Biomechanical study of the lumbar spine using a unilateral pedicle screw
   fixation system},
Journal = {JOURNAL OF CLINICAL NEUROSCIENCE},
Year = {2010},
Volume = {17},
Number = {3},
Pages = {364-367},
Month = {MAR},
Abstract = {Lumbar fusion combined with unilateral pedicle screw fixation has
   received favourable clinical reports. However, there are very few
   reports about the biomechanical properties of this system. The purpose
   of this study was to compare the biomechanics of a unilateral pedicle
   screw system with a bilateral system. Two fresh lumbar vertebral columns
   from human cadavers were used. Seven models were prepared by the
   sequential damage and spinal instrumentation of each specimen. Bending
   and rotation tests were performed to clarify the range of motion for
   each model using a 6-axis material tester that we have developed. We
   showed that the unilateral pedicle screw system offers only uneven
   fixation. This results in dispersion of rigidity depending on the
   direction of bending and rotation. The bilateral pedicle screw system,
   however, allows excellent fixation in all directions. (C) 2009 Elsevier
   Ltd. All rights reserved.},
Publisher = {ELSEVIER SCI LTD},
Address = {THE BOULEVARD, LANGFORD LANE, KIDLINGTON, OXFORD OX5 1GB, OXON, ENGLAND},
Type = {Article},
Language = {English},
Affiliation = {Kasai, Y (Corresponding Author), Mie Univ, Grad Sch Med, Dept Orthopaed Surg, 2-174 Edobashi, Tsu, Mie 5148507, Japan.
   Kasai, Yuichi; Matsumura, Yoshihiro; Akeda, Koji; Uchida, Atsumasa, Mie Univ, Grad Sch Med, Dept Orthopaed Surg, Tsu, Mie 5148507, Japan.
   Inaba, Tadashi, Mie Univ, Dept Mech Engn, Tsu, Mie 5148507, Japan.
   Kato, Takaya, Mie Univ, Res Ctr Creat, Tsu, Mie 5148507, Japan.},
DOI = {10.1016/j.jocn.2009.06.017},
ISSN = {0967-5868},
Keywords = {Biomechanical study; Lumbar spine; Spinal instrumentation},
Keywords-Plus = {INTERBODY FUSION; DEGENERATIVE SPONDYLOLISTHESIS; INSTRUMENTATION;
   DEVICE},
Research-Areas = {Neurosciences \& Neurology},
Web-of-Science-Categories  = {Clinical Neurology; Neurosciences},
Author-Email = {ykasai@clin.medic.mie-u.ac.jp},
ORCID-Numbers = {Kato, Takaya/0000-0003-1821-3197},
Cited-References = {Beringer Will F, 2006, Neurosurg Focus, V20, pE4.
   BRIDWELL KH, 1993, J SPINAL DISORD, V6, P461, DOI 10.1097/00002517-199306060-00001.
   Fernandez-Fairen M, 2007, SPINE, V32, P395, DOI 10.1097/01.brs.0000255023.56466.44.
   Fujiwara M, 2006, J ROBOT MECHATRON, V18, P160, DOI 10.20965/jrm.2006.p0160.
   Ghiselli G, 2004, J BONE JOINT SURG AM, V86A, P1497, DOI 10.2106/00004623-200407000-00020.
   GOEL VK, 1991, SPINE, V16, pS155, DOI 10.1097/00007632-199103001-00023.
   Harris BM, 2004, SPINE, V29, pE65, DOI 10.1097/01.BRS.0000113034.74567.86.
   Jang JS, 2005, J NEUROSURG-SPINE, V3, P218, DOI 10.3171/spi.2005.3.3.0218.
   KABINS MB, 1992, J SPINAL DISORD, V5, P39, DOI 10.1097/00002517-199203000-00006.
   Lowe TG, 2002, CLIN ORTHOP RELAT R, P64.
   MCAFEE PC, 1989, SPINE, V14, P919, DOI 10.1097/00007632-198909000-00003.
   Slucky Andrew V, 2006, Spine J, V6, P78, DOI 10.1016/j.spinee.2005.08.003.
   Suk KS, 2000, SPINE, V25, P1843.
   Taneichi H, 2006, J NEUROSURG-SPINE, V4, P198, DOI 10.3171/spi.2006.4.3.198.
   YUAN HA, 1994, SPINE, V19, pS2279.
   ZDEBLICK TA, 1993, SPINE, V18, P983, DOI 10.1097/00007632-199306150-00006.},
Number-of-Cited-References = {16},
Times-Cited = {35},
Usage-Count-Last-180-days = {0},
Usage-Count-Since-2013 = {2},
Journal-ISO = {J. Clin. Neurosci.},
Doc-Delivery-Number = {559QI},
Web-of-Science-Index = {Science Citation Index Expanded (SCI-EXPANDED)},
Unique-ID = {WOS:000274840700023},
DA = {2022-11-01},
}

@article{ WOS:000234181300001,
Author = {Vaccaro, AR and Anderson, DG and Patel, T and Fischgrund, J and
   Truumees, E and Herkowitz, HN and Phillips, F and Hilibrand, A and
   Albert, TJ and Wetzel, T and McCulloch, JA},
Title = {Comparison of OP-1 putty (rhBMP-7) to iliac crest autograft for
   posterolateral lumbar arthrodesis - A minimum 2-year follow-up pilot
   study},
Journal = {SPINE},
Year = {2005},
Volume = {30},
Number = {24},
Pages = {2709-2716},
Month = {DEC 15},
Abstract = {Study Design. A prospective, randomized, controlled, multicenter
   clinical study.
   Objective. To compare the safety and clinical and radiographic outcomes
   of OP-1 (BMP-7) Putty to autogenous iliac crest bone graft in a
   population of patients undergoing laminectomy and posterolateral fusion
   for symptomatic lumbar stenosis associated with degenerative
   spondylolisthesis.
   Summary of Background Data. Although the existing preclinical and
   clinical data suggest that OP-1 is able to achieve osteoinduction and
   clinical fusion in a variety of situations, the efficacy of this
   recombinant protein in a clinical spine fusion population has not been
   fully elucidated. This study directly compares the efficacy and safety
   of OP-1 putty to autograft bone for arthrodesis in patients with
   symptomatic stenosis in association with degenerative spondylolisthesis.
   Methods. Thirty-six patients with degenerative lumbar spondylolisthesis
   and symptoms of neurogenic claudication underwent laminectomy, bilateral
   medial facetectomy, and posterolateral fusion using either iliac crest
   autograft or OP-1 Putty. Oswestry scores and SF-36 questionnaires were
   used to determine the clinical response to treatment. Independent,
   blinded neuroradiologists reviewed both static and dynamic radiographs
   to determine the fusion status. Successful fusion was declared when the
   presence of continuous bridging bone between the transverse processes
   was observed and less than 5 degrees of angular motion and 2 mm of
   translational movement was measured using digital calipers.
   Results. Efficacy data were tabulated for 27 patients at the 24-month
   time point and an additional 4 patients ( without evaluable 24-month
   results) at the 36-month time point. One patient was not evaluable for
   radiology, so the data reflect clinical information for 31 patients and
   radiology for 30 patients. Clinical success, defined as a 20\%
   improvement in the preoperative Oswestry score, was achieved by 17 of 20
   (85\%) OP-1 Putty patients and 7 of 11 (64\%) autograft patients. A
   successful posterolateral fusion was achieved in 11 of 20 (55\%) OP-1
   Putty patients and 4 of 10 (40\%) autograft patients. SF-36 scores
   showed similar clinical improvement in both groups. No systemic
   toxicity, ectopic bone formation, recurrent stenosis, or other adverse
   events specifically related to the use of the OP-1 Putty implant were
   observed.
   Conclusion. This study represents the first clinical trial to
   demonstrate the safety and similarity of OP-1 Putty as a replacement for
   autogenous bone graft in the posterolateral fusion environment with a
   minimum of 2-year follow-up. OP-1 Putty was able to achieve
   osteoinduction leading to a radiographically solid fusion in the absence
   of autogenous iliac crest bone graft in 55\% of the patients at 24 and
   36 months. These results compare favorably to the historical fusion
   rates reported for uninstrumented arthrodesis in this challenging
   clinical scenario.},
Publisher = {LIPPINCOTT WILLIAMS \& WILKINS},
Address = {TWO COMMERCE SQ, 2001 MARKET ST, PHILADELPHIA, PA 19103 USA},
Type = {Article},
Language = {English},
Affiliation = {Vaccaro, AR (Corresponding Author), Thomas Jefferson Univ, Dept Orthopaed, Rothman Inst, 925 Chestnut St,5th Floor, Philadelphia, PA 19107 USA.
   Thomas Jefferson Univ, Dept Orthopaed, Rothman Inst, Philadelphia, PA 19107 USA.
   Univ Virginia, Sch Med, Dept Orthopaed Surg, Charlottesville, VA 22908 USA.
   Commonwealth Orthopaed \& Rehabil, Fairfax, VA USA.
   Wayne State Univ, William Beaumont Hosp, Adjunct Fac Bioengn Ctr, Royal Oak, MI 48073 USA.
   William Beaumont Hosp, Dept Orthopaed Surg, Royal Oak, MI 48072 USA.
   Univ Chicago, Dept Surg, Spine Ctr, Chicago, IL 60637 USA.
   Thomas Jefferson Univ, Dept Orthopaed Surg, Rothman Inst, Philadelphia, PA 19107 USA.
   Univ Chicago, Louis A Weiss MD Mem Hosp, Dept Orthopaed Surg, Chicago, IL 60637 USA.
   Denver Orthopaed Clin, Denver, CO USA.},
DOI = {10.1097/01.brs.0000190812.08447.ba},
ISSN = {0362-2436},
EISSN = {1528-1159},
Keywords = {BMP; OP-1; fusion; posterolateral; lumbar spine; dynamic radiograph;
   degenerative spondylolisthesis},
Keywords-Plus = {AUTOGENOUS BONE-GRAFT; DEGENERATIVE SPONDYLOLISTHESIS; OSTEOGENIC
   PROTEIN; SPINAL STENOSIS; FUSION; INSTRUMENTATION; DECOMPRESSION;
   SUBSTITUTE; BIOLOGY; RHOP-1},
Research-Areas = {Neurosciences \& Neurology; Orthopedics},
Web-of-Science-Categories  = {Clinical Neurology; Orthopedics},
Author-Email = {alexvaccaro3@aol.com},
ResearcherID-Numbers = {Hilibrand, Alan/AAL-5114-2020},
Cited-References = {Barrick WT, 2000, SPINE, V25, P853, DOI 10.1097/00007632-200004010-00014.
   Beirne JC, 1996, INT J ORAL MAX SURG, V25, P268, DOI 10.1016/S0901-5027(06)80053-6.
   Boden SD, 2000, TISSUE ENG, V6, P383, DOI 10.1089/107632700418092.
   Boden SD, 1998, ORTHOP CLIN N AM, V29, P603, DOI 10.1016/S0030-5898(05)70034-1.
   BRIDWELL KH, 1993, J SPINAL DISORD, V6, P461, DOI 10.1097/00002517-199306060-00001.
   COOK SD, 1994, SPINE, V19, P1655, DOI 10.1097/00007632-199408000-00002.
   COTLER JM, 1990, SPINE FUSIONS SCI TE.
   Cunningham BW, 1999, SPINE, V24, P509, DOI 10.1097/00007632-199903150-00002.
   Fischgrund JS, 1997, SPINE, V22, P2807, DOI 10.1097/00007632-199712150-00003.
   Grauer JN, 2001, SPINE, V26, P127, DOI 10.1097/00007632-200101150-00004.
   Hadjipavlou AG, 2001, EUR SPINE J, V10, pS189, DOI 10.1007/s005860100275.
   HEGGENESS MH, 1991, SPINE, V16, pS449.
   HERKOWITZ HN, 1991, J BONE JOINT SURG AM, V73A, P802, DOI 10.2106/00004623-199173060-00002.
   Johnsson R, 2002, SPINE, V27, P2654, DOI 10.1097/00007632-200212010-00004.
   Kuntz KM, 2000, SPINE, V25, P1132, DOI 10.1097/00007632-200005010-00015.
   LI H, 2004, EUR SPINE J.
   Liao SS, 2003, SPINE, V28, P1954, DOI 10.1097/01.BRS.0000083240.13332.F6.
   Magin MN, 2001, SPINE, V26, P469, DOI 10.1097/00007632-200103010-00009.
   Paramore CG, 1999, NEUROSURGERY, V44, P1151, DOI 10.1097/00006123-199905000-00134.
   Rechtine GR, 1996, J SPINAL DISORD, V9, P382.
   Sidhu K S, 2001, Spine J, V1, P331, DOI 10.1016/S1529-9430(01)00113-9.
   Takahashi J, 2003, J SPINAL DISORD TECH, V16, P137, DOI 10.1097/00024720-200304000-00004.
   Thalgott J S, 2001, Spine J, V1, P131, DOI 10.1016/S1529-9430(01)00011-0.
   Uludag H, 2001, J BONE JOINT SURG AM, V83A, pS128.
   URIST MR, 1965, SCIENCE, V150, P893, DOI 10.1126/science.150.3698.893.
   Van de Putte K A, 1965, Clin Orthop Relat Res, V43, P257.
   Younger E M, 1989, J Orthop Trauma, V3, P192, DOI 10.1097/00005131-198909000-00002.},
Number-of-Cited-References = {27},
Times-Cited = {102},
Usage-Count-Last-180-days = {0},
Usage-Count-Since-2013 = {2},
Journal-ISO = {SPINE},
Doc-Delivery-Number = {996NR},
Web-of-Science-Index = {Science Citation Index Expanded (SCI-EXPANDED)},
Unique-ID = {WOS:000234181300001},
DA = {2022-11-01},
}

@article{ WOS:000364632400015,
Author = {Dizdarevic, Ismar and Bishop, Meghan and Sgromolo, Nicole and Hammoud,
   Sommer and Atanda, Jr., Alfred},
Title = {Approach to the pediatric athlete with back pain: more than just the
   pars},
Journal = {PHYSICIAN AND SPORTSMEDICINE},
Year = {2015},
Volume = {43},
Number = {4},
Pages = {421-431},
Month = {OCT 2},
Abstract = {Back pain in a pediatric patient can present a worrisome and challenging
   diagnostic dilemma for any physician. Although most back pain can be
   attributed to muscle strains and poor mechanics, it is necessary to
   appreciate the full differential of etiologies causing back pain in the
   pediatric population. The physician must recognize areas of mechanical
   weakness in the skeletally immature spine and the sport specific forces
   that can predispose a patient to injury. A comprehensive history
   involves determining the onset, chronicity, and location of the pain. A
   focused physical exam includes a neurological exam as well as
   provocative testing. The combination of a thorough history and focused
   physical exam should guide appropriate imaging. Radiographic tests are
   instrumental in narrowing the differential, making a diagnosis, and
   uncovering associated pathology. Treatment modalities such as activity
   modification, heat/cold compresses, and NSAIDs can provide pain relief
   and allow for effective physical therapy. In most cases nonoperative
   methods are successful in providing a safe and quick return to
   activities. Failure of conservative measures requires referral to an
   orthopedic surgeon, as surgical intervention may be warranted.},
Publisher = {TAYLOR \& FRANCIS LTD},
Address = {2-4 PARK SQUARE, MILTON PARK, ABINGDON OR14 4RN, OXON, ENGLAND},
Type = {Review},
Language = {English},
Affiliation = {Atanda, A (Corresponding Author), Nemours Alfred I duPont Hosp Children, Dept Orthoped Surg, Sports Med Program, POB 269, Wilmington, DE 19899 USA.
   Dizdarevic, Ismar, Mt Sinai Roosevelt Hosp Ctr, New York, NY USA.
   Bishop, Meghan, Thomas Jefferson Univ, Philadelphia, PA 19107 USA.
   Sgromolo, Nicole, Thomas Jefferson Univ, Jefferson Med Coll, Philadelphia, PA 19107 USA.
   Hammoud, Sommer, Thomas Jefferson Univ, Dept Orthopaed Surg, Philadelphia, PA 19107 USA.
   Atanda, Alfred, Jr., Nemours Alfred I duPont Hosp Children, Dept Orthoped Surg, Wilmington, DE 19899 USA.},
DOI = {10.1080/00913847.2015.1093668},
ISSN = {0091-3847},
EISSN = {2326-3660},
Keywords = {Back pain; lumbago; pediatric; adolescent; child; athlete; pars;
   spondylolysis; spondylolisthesis; Bertolotti apophyseal ring fracture;
   Scheuermann kyphosis; sacral stress fracture},
Keywords-Plus = {LUMBOSACRAL TRANSITIONAL VERTEBRA; SACRAL STRESS-FRACTURES; LUMBAR DISC
   HERNIATION; BERTOLOTTIS-SYNDROME; CLINICAL-SIGNIFICANCE;
   SCHEUERMANN-KYPHOSIS; PROVOCATION TESTS; DISTANCE RUNNERS; SACROILIAC
   JOINT; NATURAL-HISTORY},
Research-Areas = {General \& Internal Medicine; Orthopedics; Sport Sciences},
Web-of-Science-Categories  = {Primary Health Care; Orthopedics; Sport Sciences},
Author-Email = {Alfred.Atanda@nemours.org},
ORCID-Numbers = {Atanda, Alfred/0000-0001-9919-1166},
Cited-References = {Anthony KK, 2007, RHEUM DIS CLIN N AM, V33, P625, DOI 10.1016/j.rdc.2007.07.010.
   Atalay A, 2003, CHILD NERV SYST, V19, P82, DOI 10.1007/s00381-003-0716-2.
   Baker RJ, 2005, PRIMARY CARE, V32, P201, DOI 10.1016/j.pop.2004.11.004.
   BALAGUE F, 1988, SCAND J REHABIL MED, V20, P175.
   BATES DW, 1988, J GEN INTERN MED, V3, P191, DOI 10.1007/BF02596130.
   Beck Nicholas A, 2013, J Bone Joint Surg Am, V95, pe65, DOI 10.2106/JBJS.L.00824.
   Bhatia NN, 2008, J PEDIATR ORTHOPED, V28, P230, DOI 10.1097/BPO.0b013e3181651bc8.
   BICK EM, 1951, J BONE JOINT SURG AM, V33-A, P783, DOI 10.2106/00004623-195133030-00025.
   BLUMENTHAL SL, 1987, SPINE, V12, P929, DOI 10.1097/00007632-198711000-00015.
   Boden B P, 2000, J Am Acad Orthop Surg, V8, P344.
   Broadhurst NA, 1998, J SPINAL DISORD, V11, P341.
   Burton AK, 1996, SPINE, V21, P2323, DOI 10.1097/00007632-199610150-00004.
   Byun WM, 2012, KOREAN J RADIOL, V13, P403, DOI 10.3348/kjr.2012.13.4.403.
   Cavalier R, 2006, J AM ACAD ORTHOP SUR, V14, P417, DOI 10.5435/00124635-200607000-00004.
   Chang CH, 2008, SPINE, V33, P1750, DOI 10.1097/BRS.0b013e31817d1d12.
   Cheung EV, 2006, J AM ACAD ORTHOP SUR, V14, P488, DOI 10.5435/00124635-200608000-00006.
   Connolly LP, 2003, J NUCL MED, V44, P909.
   Corwell BN, 2010, EMERG MED CLIN N AM, V28, P811, DOI 10.1016/j.emc.2010.06.001.
   d'Hemecourt PA, 2000, CLIN SPORT MED, V19, P663, DOI 10.1016/S0278-5919(05)70231-3.
   Damborg F, 2006, J BONE JOINT SURG AM, V88A, P2133, DOI 10.2106/JBJS.E.01302.
   Dang L, 2010, EUR SPINE J, V19, P205, DOI 10.1007/s00586-009-1202-7.
   Davis PJC, 2008, ARCH DIS CHILDHOOD-E, V93, P73, DOI 10.1136/adc.2006.115535.
   de Almeida DB, 2009, ARQ NEURO-PSIQUIAT, V67, P268, DOI 10.1590/S0004-282X2009000200018.
   DENIS F, 1983, SPINE, V8, P817, DOI 10.1097/00007632-198311000-00003.
   Duggleby T, 1997, DISABIL REHABIL, V19, P505, DOI 10.3109/09638289709166043.
   ELSTER AD, 1989, SPINE, V14, P1373, DOI 10.1097/00007632-198912000-00015.
   EPSTEIN NE, 1991, SPINE, V16, P962, DOI 10.1097/00007632-199108000-00017.
   FAIRBANK JCT, 1984, SPINE, V9, P461, DOI 10.1097/00007632-198407000-00007.
   Fanucchi GL, 2009, AUST J PHYSIOTHER, V55, P97, DOI 10.1016/S0004-9514(09)70039-X.
   Fredericson M, 2003, PHYSICIAN SPORTSMED, V31, P31, DOI 10.3810/psm.2003.02.189.
   GARRICK JG, 1980, AM J SPORT MED, V8, P261, DOI 10.1177/036354658000800409.
   Gregory PL, 2005, CLIN J SPORT MED, V15, P79, DOI 10.1097/01.jsm.0000152710.82225.3d.
   HAASBEEK JF, 1994, J PEDIATR ORTHOPED, V14, P336, DOI 10.1097/01241398-199405000-00011.
   Haidar R, 2011, EUR J PEDIATR, V170, P149, DOI 10.1007/s00431-010-1220-9.
   Haus BM, 2012, CLIN SPORT MED, V31, P423, DOI 10.1016/j.csm.2012.03.011.
   HEITHOFF KB, 1994, SPINE, V19, P335, DOI 10.1097/00007632-199402000-00014.
   Hill JJ, 2010, J PHYSIOTHER, V56, P237, DOI 10.1016/S1836-9553(10)70006-0.
   Hollingworth P, 1996, BRIT J RHEUMATOL, V35, P1022.
   Jackson C, 2011, J PEDIATR HEALTH CAR, V25, P284, DOI 10.1016/j.pedhc.2010.03.003.
   JACKSON DW, 1976, CLIN ORTHOP RELAT R, P68.
   Kaspiris A, 2010, JCR-J CLIN RHEUMATOL, V16, P55, DOI 10.1097/RHU.0b013e3181cf3527.
   King HA, 1999, ORTHOP CLIN N AM, V30, P467, DOI 10.1016/S0030-5898(05)70099-7.
   Knott P, 2014, SCOLIOSIS SPINAL DIS, V9, DOI 10.1186/1748-7161-9-4.
   Kumar R, 2007, CHILD NERV SYST, V23, P1295, DOI 10.1007/s00381-007-0370-1.
   Labrom RD, 2007, J BONE JOINT SURG AM, V89A, P3, DOI 10.2106/JBJS.F.01236.
   LINGS S, 1982, SCAND J REHABIL MED, V14, P77.
   Longhino V, 2011, CLIN CASES MINER BON, V8, P19.
   LOWE TG, 1990, J BONE JOINT SURG AM, V72A, P940, DOI 10.2106/00004623-199072060-00026.
   LOWE TG, 1994, SPINE, V19, P1680, DOI 10.1097/00007632-199408000-00005.
   Lowe TG, 2007, SPINE, V32, pS115, DOI 10.1097/BRS.0b013e3181354501.
   Lundin O, 1998, SPINE, V23, P2574, DOI 10.1097/00007632-199812010-00012.
   Luo T David, 2015, Spine Deform, V3, P144, DOI 10.1016/j.jspd.2014.09.049.
   Major NM, 2000, AM J ROENTGENOL, V174, P727, DOI 10.2214/ajr.174.3.1740727.
   Mangla Jimmi, 2009, Am J Orthop (Belle Mead NJ), V38, P232.
   Micheli L J, 1979, Am J Sports Med, V7, P362, DOI 10.1177/036354657900700613.
   Micheli LJ, 2006, CLIN SPORT MED, V25, P75, DOI 10.1016/j.csm.2005.08.001.
   MICHELI LJ, 1995, ARCH PEDIAT ADOL MED, V149, P15, DOI 10.1001/archpedi.1995.02170130017004.
   Mitra R, 2009, PAIN PRACT, V9, P152, DOI 10.1111/j.1533-2500.2008.00253.x.
   Moon KH, 2010, J KOREAN NEUROSURG S, V47, P1, DOI 10.3340/jkns.2010.47.1.1.
   OLSEN TL, 1992, AM J PUBLIC HEALTH, V82, P606, DOI 10.2105/AJPH.82.4.606.
   Quinlan JF, 2006, J BONE JOINT SURG BR, V88B, P1183, DOI 10.1302/0301-620X.88B9.17211.
   Robinson HS, 2007, MANUAL THER, V12, P72, DOI 10.1016/j.math.2005.09.004.
   Sagi HC, 1998, SPINE, V23, P1635, DOI 10.1097/00007632-199808010-00002.
   Saifuddin A, 1997, CLIN RADIOL, V52, P666, DOI 10.1016/S0009-9260(97)80029-3.
   SALTER RB, 1963, J BONE JOINT SURG AM, V45, P587, DOI 10.2106/00004623-196345030-00019.
   SANTAVIRTA S, 1993, ARCH ORTHOP TRAUM SU, V112, P82, DOI 10.1007/BF00420261.
   Sassmannshausen G, 2002, CLIN SPORT MED, V21, P121, DOI 10.1016/S0278-5919(03)00061-9.
   Scharf S, 2009, SEMIN NUCL MED, V39, P293, DOI 10.1053/j.semnuclmed.2009.06.002.
   Schlenzka D, 2008, SPINAL DISORDERS, P765.
   Shah MK, 2002, SPINE, V27, pE104, DOI 10.1097/00007632-200202150-00023.
   Shaskan G, 2008, CURR SPORT MED REP, V7, P33, DOI 10.1097/01.CSMR.0000308677.76052.a3.
   Snyder RA, 2006, CLIN SPORT MED, V25, P37, DOI 10.1016/j.csm.2005.08.005.
   Soler T, 2000, AM J SPORT MED, V28, P57, DOI 10.1177/03635465000280012101.
   Sorensen KH, 1964, SCHEUERMANNS JUVENIL.
   SOVIO OM, 1985, J PEDIATR ORTHOPED, V5, P550, DOI 10.1097/01241398-198509000-00008.
   TAKATA K, 1988, J BONE JOINT SURG AM, V70A, P589, DOI 10.2106/00004623-198870040-00016.
   Taylor CS, 2013, SPINE, V38, P995, DOI 10.1097/BRS.0b013e318286b7dd.
   TINI PG, 1977, RHEUMATOL REHABIL, V16, P180, DOI 10.1093/rheumatology/16.3.180.
   Trevelyan FC, 2006, APPL ERGON, V37, P45, DOI 10.1016/j.apergo.2004.02.008.
   TURNER PG, 1989, SPINE, V14, P812, DOI 10.1097/00007632-198908000-00007.
   Waicus Kelly M, 2002, Curr Sports Med Rep, V1, P52.
   Wenger Dennis R., 1993, P455.
   Yamaguchi KT, 2012, J CHILD ORTHOP, V6, P237, DOI 10.1007/s11832-012-0409-z.
   Yen C H, 2009, J Orthop Surg (Hong Kong), V17, P85.
   Zaman Faisel M, 2006, Curr Sports Med Rep, V5, P37.},
Number-of-Cited-References = {85},
Times-Cited = {8},
Usage-Count-Last-180-days = {0},
Usage-Count-Since-2013 = {22},
Journal-ISO = {Physician Sportsmed.},
Doc-Delivery-Number = {CV9UL},
Web-of-Science-Index = {Science Citation Index Expanded (SCI-EXPANDED); Social Science Citation Index (SSCI)},
Unique-ID = {WOS:000364632400015},
DA = {2022-11-01},
}

@article{ WOS:000271308600002,
Author = {Park, Seong-cheol and Yoon, Sang Hoon and Hong, Yong-Pyo and Kim,
   Ki-jeong and Chung, Sang-Ki and Kim, Hyun-Jib},
Title = {Minimum 2-Year Follow-Up Result of Degenerative Spinal Stenosis Treated
   with Interspinous U (Coflex (TM))},
Journal = {JOURNAL OF KOREAN NEUROSURGICAL SOCIETY},
Year = {2009},
Volume = {46},
Number = {4},
Pages = {292-299},
Month = {OCT},
Abstract = {Objective : Clinical and radiological results of posterior dynamic
   stabilization using interspinous U (ISU, Coflex(TM), Paradigm Spine
   Inc.(R), NY, USA) were analyzed in comparison with posterior lumbar
   interbody fusion (PLIF) in degenerative lumbar spinal stenosis (LSS).
   Methods : A retrospective study was conducted for a consecutive series
   of 61 patients with degenerative LSS between May 2003 and December 2005.
   We included only the patients completed minimum 24 months follow up
   evaluation. Among them, 30 patients were treated with implantation of
   ISU after decompressive laminectomy (Group ISU) and 31 patients were
   treated with wide decompressive laminectomy and posterior lumbar
   interbody fusion (PLIF; Group PLIF). We evaluated visual analogue scale
   (VAS) and Oswestry Disability Index (ODI) for clinical outcomes (VAS,
   ODI), disc height ratio disc height (DH), disc height/vertebral body
   length x 100), static vertebral slip (VS) and depth of maximal
   radiolucent gap between ISU and spinous process) in preoperative,
   immediate postoperative and last follow up.
   Results : The mean age of group ISU (66.2 +/- 6.7 years) was 6.2 years
   older than the mean age of group PLIF (60.4 +/- 8.1 years; p = 0.003).
   In both groups, clinical measures improved significantly than
   preoperative values (p < 0.001). Operation time and blood loss was
   significantly shorter and lower in group ISU than group PLIF (p< 0.001).
   In group ISU, the DH increased transiently in immediate postoperative
   period (15.7 +/- 4.5\% --> 18.6 +/- 5.9\%), however decreased
   significantly in last follow up (13.8 +/- 6.6\%, p = 0.027). Vertebral
   slip (VS) of spondylolisthesis in group ISU increased during
   postoperative follow-up (2.3 +/- 3.3 --> 8.7 +/- 6.2, p = 0.040).
   Meanwhile, the postoperatively improved DH and VS was maintained in
   group PLIF in last follow up.
   Conclusion : According to our result, implantation of ISU after
   decompressive laminectomy in degenerative LSS is less invasive and
   provides similar clinical outcome in comparison with the instrumented
   fusion. However, the device has only transient effect on the
   postoperative restoration of disc height and reduction of slip in
   spondylolisthesis. Therefore, in the biomechanical standpoint, it is
   hard to expect that use of Interspinous U in decompressive laminectomy
   for degenerative LSS had long term beneficial effect.},
Publisher = {KOREAN NEUROSURGICAL SOC},
Address = {\#402 POSCO \# OFFICE BUILDING 151 SUNHWA-DONG, JUNG-GU, SEOUL, 100-130,
   SOUTH KOREA},
Type = {Article},
Language = {English},
Affiliation = {Kim, KJ (Corresponding Author), Seoul Natl Univ, Coll Med, Seoul Natl Univ Bundang Hosp, Dept Neurosurg, 166 Gumi Ro, Songnam 463707, South Korea.
   Park, Seong-cheol; Yoon, Sang Hoon; Kim, Ki-jeong; Chung, Sang-Ki; Kim, Hyun-Jib, Seoul Natl Univ, Coll Med, Seoul Natl Univ Bundang Hosp, Dept Neurosurg, Songnam 463707, South Korea.
   Hong, Yong-Pyo, Seoul Chuk Spine Hosp, Dept Neurosurg, Seoul, South Korea.},
DOI = {10.3340/jkns.2009.46.4.292},
ISSN = {2005-3711},
EISSN = {1598-7876},
Keywords = {Degenerative spinal stenosis; Lumbar; Dynamic stabilization;
   Interspinous U; CofIex (TM); Posterior lumbar interbody fusion},
Keywords-Plus = {NEUROGENIC INTERMITTENT CLAUDICATION; LUMBAR SPINE; X-STOP; PROCESS
   IMPLANT; SPONDYLOLISTHESIS; DECOMPRESSION; MULTICENTER; OPERATIONS;
   FUSION; SYSTEM},
Research-Areas = {Neurosciences \& Neurology; Surgery},
Web-of-Science-Categories  = {Clinical Neurology; Surgery},
Author-Email = {kijeong@snu.ac.kr},
ORCID-Numbers = {Yoon, Sang Hoon/0000-0003-0212-4819},
Cited-References = {Adelt D, 2007, PARADIGM SPINE J, V1, P1.
   BAE YS, 2008, KOREAN J SPINE, V5, P130.
   Bono CM, 2007, J SPINAL DISORD TECH, V20, P255, DOI 10.1097/BSD.0b013e3180331352.
   Christie SD, 2005, SPINE, V30, pS73, DOI 10.1097/01.brs.0000174532.58468.6c.
   DEYO RA, 1992, J BONE JOINT SURG AM, V74A, P536, DOI 10.2106/00004623-199274040-00009.
   FRIBERG O, 1989, ANN MED, V21, P341, DOI 10.3109/07853898909149218.
   Hur JW, 2007, J KOREAN NEUROSURG S, V41, P157, DOI 10.3340/jkns.2007.41.3.157.
   Hyo-Joo Lim MD., 2004, KOR J SPINE, V1, P456.
   Kaech DL, 2002, SPINAL RESTABILIZATION PROCEDURES: DIAGNOSTIC AND THERAPEUTIC ASPECTS OF INTERVERTEBRAL FUSION CAGES, ARTIFICIAL DISCS AND MOBILE IMPLANTS, P355.
   Kong DS, 2007, J KOREAN MED SCI, V22, P330, DOI 10.3346/jkms.2007.22.2.330.
   Lindsey DP, 2003, SPINE, V28, P2192, DOI 10.1097/01.BRS.0000084877.88192.8E.
   PARK CK, 2007, WORLD SPINE, V4.
   Park P, 2004, SPINE, V29, P1938, DOI 10.1097/01.brs.0000137069.88904.03.
   PARK YS, 2008, KOREAN J SPINE, V5, P258.
   PROLO DJ, 1986, SPINE, V11, P601, DOI 10.1097/00007632-198607000-00012.
   Richards JC, 2005, SPINE, V30, P744, DOI 10.1097/01.brs.0000157483.28505.e3.
   Schnake KJ, 2006, SPINE, V31, P442, DOI 10.1097/01.brs.0000200092.49001.6e.
   Siddiqui M, 2007, SPINE, V32, P1345, DOI 10.1097/BRS.0b013e31805b7694.
   Stoll TM, 2002, EUR SPINE J, V11, pS170, DOI 10.1007/s00586-002-0438-2.
   Taylor Jean, 2007, Neurosurg Focus, V22, pE6.
   Verhoof OJ, 2008, EUR SPINE J, V17, P188, DOI 10.1007/s00586-007-0492-x.
   Wilke HJ, 2008, EUR SPINE J, V17, P1049, DOI 10.1007/s00586-008-0657-2.
   Wiseman CM, 2005, SPINE, V30, P903, DOI 10.1097/01.brs.0000158876.51771.f8.
   YOON SM, 2008, KOREAN J SPINE, V5, P89.
   YOON SM, 2008, KOREAN J SPINE, V5, P136.
   Zucherman JF, 2005, SPINE, V30, P1351, DOI 10.1097/01.brs.0000166618.42749.d1.},
Number-of-Cited-References = {26},
Times-Cited = {28},
Usage-Count-Last-180-days = {0},
Usage-Count-Since-2013 = {15},
Journal-ISO = {J. Korean. Neurosurg. Soc.},
Doc-Delivery-Number = {513FT},
Web-of-Science-Index = {Science Citation Index Expanded (SCI-EXPANDED)},
Unique-ID = {WOS:000271308600002},
OA = {Green Published, gold},
DA = {2022-11-01},
}

@article{ WOS:000239175800003,
Author = {Gomez de la Riva, A. and Isla, A. and Perez-Lopez, C. and Ortega, R. and
   Fernandez-Miranda, J. C. and Heredero, J.},
Title = {Causes of reoperations in patients with lumbar spinal stenosis treated
   with instrumentations},
Journal = {NEUROCIRUGIA},
Year = {2006},
Volume = {17},
Number = {3},
Pages = {232-239},
Month = {JUN},
Abstract = {Objective. In present study we analyzes the causes leading to
   reoperation patients treated for lumbar spinal stenosis with laminectomy
   and lumbar instrumentation.
   Material and methods. 74 patients operated between January of 1996 and
   December of 2000 with a minimum 4 year follow-up were seleted for the
   study.
   Results. 16 patients (21 1\%) underwent a new surgical intervention. The
   main cause for reoperation was stenosis of the adjacent level superiorly
   to the instrumentation (in 50\%). Other causes were radicular fibrosis,
   persistence of stenosis after the surgery, neuropatic pain, failure of
   the instrumentation system, transpedicular screws misplacement and break
   of screws.
   Conclusions. Complications related with the initial surgical procedure
   are low, as half of the reoperations were due to stenosis of the segment
   superior to the fixation.},
Publisher = {SOCIEDAD LUSO-ESPANOLA NEUROCIRUGIA},
Address = {C/O J M IZQUIERDO HOSPITAL VALDECILLA, 39908 SANTANDER, SPAIN},
Type = {Article},
Language = {Spanish},
Affiliation = {de la Riva, AG (Corresponding Author), Hosp Univ La Paz, Serv Neurocirug, Paseo Castellana 261, Madrid 28046, Spain.
   Hosp Univ La Paz, Serv Neurocirug, Madrid 28046, Spain.},
ISSN = {1130-1473},
Keywords = {lumbar spinal stenosis; instrumentation; reoperation; adjacent level},
Keywords-Plus = {ADJACENT-SEGMENT DEGENERATION; PEDICLE SCREW INSTRUMENTATION;
   BIOMECHANICAL ANALYSIS; FUSION; SPONDYLOLISTHESIS; ARTHRODESIS;
   DECOMPRESSION; FIXATION; COMPLICATIONS; INSTABILITY},
Research-Areas = {Neurosciences \& Neurology; Surgery},
Web-of-Science-Categories  = {Neurosciences; Surgery},
Cited-References = {ABUMI K, 1990, SPINE, V15, P1142, DOI 10.1097/00007632-199011010-00011.
   Akamaru T, 2003, SPINE, V28, P1560, DOI 10.1097/00007632-200307150-00016.
   ARNOLDI CC, 1976, CLIN ORTHOP RELAT R, P4.
   Booth KC, 1999, SPINE, V24, P1721, DOI 10.1097/00007632-199908150-00014.
   BRIDWELL KH, 1993, J SPINAL DISORD, V6, P461, DOI 10.1097/00002517-199306060-00001.
   Brunon J, 1996, REV RHUM, V63, P44.
   Carreon LY, 2003, J BONE JOINT SURG AM, V85A, P2089, DOI 10.2106/00004623-200311000-00004.
   CARSON WL, 1990, SPINE, V15, P893, DOI 10.1097/00007632-199009000-00011.
   Colak A, 1999, EUR SPINE J, V8, P151, DOI 10.1007/s005860050146.
   CUNNINGHAM BW, 1993, SPINE, V18, P1677, DOI 10.1097/00007632-199309000-00017.
   Davne SH, 1992, SPINE S6, V17, P184, DOI DOI 10.1097/00007632-199206001-00021.
   ESSES SI, 1993, SPINE, V18, P2231, DOI 10.1097/00007632-199311000-00015.
   Etebar S, 1999, J NEUROSURG, V90, P163, DOI 10.3171/spi.1999.90.2.0163.
   FARBER GL, 1995, SPINE, V20, P1494, DOI 10.1097/00007632-199507000-00010.
   Fischgrund JS, 1997, SPINE, V22, P2807, DOI 10.1097/00007632-199712150-00003.
   Fox MW, 1996, J NEUROSURG, V85, P793, DOI 10.3171/jns.1996.85.5.0793.
   France JC, 1999, SPINE, V24, P553, DOI 10.1097/00007632-199903150-00010.
   Ghogawala Z, 2004, J NEUROSURG-SPINE, V1, P267, DOI 10.3171/spi.2004.1.3.0267.
   GROB D, 1995, J BONE JOINT SURG AM, V77A, P1036, DOI 10.2106/00004623-199507000-00009.
   Hadjipavlou A, 1996, INT ORTHOP, V20, P35, DOI 10.1007/s002640050024.
   HERKOWITZ HN, 1991, J BONE JOINT SURG AM, V73A, P802, DOI 10.2106/00004623-199173060-00002.
   HERKOWITZ HN, 1994, AAOS INSTR COURS LEC, V43, P425.
   HERKOWITZ HN, 1995, SPINE, V20, P1084, DOI 10.1097/00007632-199505000-00018.
   JAGER M, 2003, MED SCI MONITOR, V9, P327.
   Kimura I, 2001, J SPINAL DISORD, V14, P301, DOI 10.1097/00002517-200108000-00004.
   Kumar MN, 2001, EUR SPINE J, V10, P314, DOI 10.1007/s005860000239.
   Kuroki Hiroshi, 2002, J Orthop Sci, V7, P317, DOI 10.1007/s007760200054.
   Laine T, 1997, Eur Spine J, V6, P402, DOI 10.1007/BF01834068.
   LORENZ M, 1991, SPINE S8, V16, P455.
   MARCHESI DG, 1992, SPINE, V17, P304.
   MARDJETKO SM, 1994, SPINE, V19, pS2256, DOI 10.1097/00007632-199410151-00002.
   MCAFEE PC, 1991, SPINE, V16, P422.
   MCGUIRE RA, 1993, SPINE, V18, P1662, DOI 10.1097/00007632-199309000-00015.
   Mullin BB, 1996, J SPINAL DISORD, V9, P107, DOI 10.1097/00002517-199604000-00004.
   Narayan P, 2002, J NEUROSURG, V97, P277, DOI 10.3171/spi.2002.97.3.0277.
   Pfeiffer M, 2003, EUR SPINE J, V12, P369, DOI 10.1007/s00586-002-0510-y.
   Pihlajamaki H, 1997, J BONE JOINT SURG BR, V79B, P183, DOI 10.1302/0301-620X.79B2.7224.
   Rahm MD, 1996, J SPINAL DISORD, V9, P392.
   SIMMONS ED, 1992, SPINE S, V17, P117.
   Thomsen K, 1997, SPINE, V22, P2813, DOI 10.1097/00007632-199712150-00004.
   Umehara S, 2000, SPINE, V25, P1617, DOI 10.1097/00007632-200007010-00004.
   Wiltse LL, 1999, J SPINAL DISORD, V12, P27.
   ZDEBLICK TA, 1993, SPINE, V18, P983, DOI 10.1097/00007632-199306150-00006.},
Number-of-Cited-References = {43},
Times-Cited = {5},
Usage-Count-Last-180-days = {0},
Usage-Count-Since-2013 = {0},
Journal-ISO = {Neurocirugia},
Doc-Delivery-Number = {065RA},
Web-of-Science-Index = {Science Citation Index Expanded (SCI-EXPANDED)},
Unique-ID = {WOS:000239175800003},
DA = {2022-11-01},
}

@article{ WOS:000381387400020,
Author = {Ahmad, A. and Henderson, D. and Sharma, H.},
Title = {An interesting case of intractable proctalgia cured with decompression
   spinal surgery},
Journal = {BRITISH JOURNAL OF NEUROSURGERY},
Year = {2016},
Volume = {30},
Number = {4},
Pages = {461-463},
Month = {AUG},
Abstract = {We report a case of intractable proctalgia on a background of lower back
   and bilateral leg pain secondary to spinal canal stenosis and
   spondylolisthesis. A complete resolution was observed following spinal
   surgery. This case highlights consideration of a spinal aetiology when
   intractable proctalgia is associated with back and leg pain.},
Publisher = {TAYLOR \& FRANCIS LTD},
Address = {2-4 PARK SQUARE, MILTON PARK, ABINGDON OR14 4RN, OXON, ENGLAND},
Type = {Article},
Language = {English},
Affiliation = {Ahmad, A (Corresponding Author), Derriford Hosp, Derriford Rd, Plymouth PL6 8DH, Devon, England.
   Ahmad, A.; Henderson, D.; Sharma, H., Derriford Hosp, Derriford Rd, Plymouth PL6 8DH, Devon, England.},
DOI = {10.3109/02688697.2015.1100270},
ISSN = {0268-8697},
EISSN = {1360-046X},
Keywords = {intractable proctalgia; lumbar spinal stenosis; posterior spinal
   instrumentation; spinal; surgical decompression},
Keywords-Plus = {PAIN},
Research-Areas = {Neurosciences \& Neurology; Surgery},
Web-of-Science-Categories  = {Clinical Neurology; Surgery},
Author-Email = {adnan.ahmad@nhs.net},
ORCID-Numbers = {Henderson, Duncan/0000-0002-3916-8455
   Ahmad, Adnan/0000-0001-9259-6486},
Cited-References = {Bharucha AE, 2006, GASTROENTEROLOGY, V130, P1510, DOI 10.1053/j.gastro.2005.11.064.
   Chiarioni G, 2011, WORLD J GASTROENTERO, V17, P4447, DOI 10.3748/wjg.v17.i40.4447.
   Gilliland R, 1997, DIS COLON RECTUM, V40, P190, DOI 10.1007/BF02054987.},
Number-of-Cited-References = {3},
Times-Cited = {0},
Usage-Count-Last-180-days = {0},
Usage-Count-Since-2013 = {1},
Journal-ISO = {Br. J. Neurosurg.},
Doc-Delivery-Number = {DT3NG},
Web-of-Science-Index = {Science Citation Index Expanded (SCI-EXPANDED)},
Unique-ID = {WOS:000381387400020},
DA = {2022-11-01},
}

@article{ WOS:000508876600078,
Author = {Li, Xin-Feng and Jin, Lin-Yu and Lv, Zhen-Dong and Su, Xin-Jin and Wang,
   Kun and Shen, Hong-Xing and Song, Xiao-Xing},
Title = {Efficacy of percutaneous transforaminal endoscopic decompression
   treatment for degenerative lumbar spondylolisthesis with spinal stenosis
   in elderly patients},
Journal = {EXPERIMENTAL AND THERAPEUTIC MEDICINE},
Year = {2020},
Volume = {19},
Number = {2},
Pages = {1417-1424},
Month = {FEB},
Abstract = {The efficacy of fusion combined with decompression for the treatment of
   spinal stenosis with degenerative lumbar spondylolisthesis (DLS) has
   been debated. Percutaneous transforaminal endoscopic decompression
   (PTED) under local anesthesia is an ultra-minimally invasive procedure.
   The present study aimed to evaluate whether PTED is an effective
   alternative therapy for spinal stenosis associated with DLS in elderly
   patients. PTED was performed in elderly patients exhibiting lumbar
   stenosis and low-grade (Meyerding grades I and II) DLS; these patients
   also exhibited leg-dominant symptoms and had tolerable or absent
   mechanical back pain. Administration of general anesthesia may be
   considerably hazardous in patients when combined with comorbid
   conditions that result from aging. Therefore, the present procedure was
   performed under local anesthesia. No obvious radiographic lumbar
   intervertebral instability was identified prior to surgery. Pre- and
   post-operative visual analogue scale (VAS) score, Oswestry Disability
   Index (ODI) and walking distance data were collected. The clinical
   global outcomes following surgery were evaluated using modified MacNab
   criteria. A total of 18 elderly patients underwent surgery using PTED
   techniques. The mean follow-up time was 27.7 months (range, 24-33
   months) and the mean estimated blood loss was 18.33 ml (range, 10-35
   ml). The mean pre-operative ODI, VAS score of the back and VAS score of
   the leg were 68.2 +/- 6.5, 2.8 +/- 1.4 and 6.6 +/- 1.2, respectively.
   All average scores improved post-operatively to 31.7 +/- 5.2, 1.5 +/-
   0.6 and 1.7 +/- 0.8, respectively, at the latest follow-up. A
   statistically significant improvement was observed for all scores at 1
   month and that the scores remained relatively stable after that.
   According to modified MacNab criteria, the good-to-excellent rate was
   83.3\%. Only 1 patient required micro-decompression surgery due to poor
   rating. The present study indicated that PTED may be an effective
   alternative therapeutic option for elderly patients with low-grade DLS
   associated with spinal stenosis. However, PTED techniques continue to
   evolve and further follow-up studies are required to determine the
   long-term outcomes of this treatment technique.},
Publisher = {SPANDIDOS PUBL LTD},
Address = {POB 18179, ATHENS, 116 10, GREECE},
Type = {Article},
Language = {English},
Affiliation = {Li, XF (Corresponding Author), Shanghai Jiao Tong Univ, Sch Med, Renji Hosp, Baoshan Branch,Dept Orthopaed Surg, 1058 Huan Zheng Bei Rd, Shanghai 200444, Peoples R China.
   Song, XX (Corresponding Author), Shanghai Jiao Tong Univ, Sch Med, Ruijin Hosp, Dept Anesthesiol, 197 Ruijin Er Lu, Shanghai 200025, Peoples R China.
   Li, Xin-Feng, Shanghai Jiao Tong Univ, Sch Med, Renji Hosp, Baoshan Branch,Dept Orthopaed Surg, 1058 Huan Zheng Bei Rd, Shanghai 200444, Peoples R China.
   Li, Xin-Feng; Jin, Lin-Yu; Lv, Zhen-Dong; Su, Xin-Jin; Wang, Kun; Shen, Hong-Xing, Shanghai Jiao Tong Univ, Sch Med, Dept Orthopaed Surg, Renji Hosp, Shanghai 200127, Peoples R China.
   Song, Xiao-Xing, Shanghai Jiao Tong Univ, Sch Med, Ruijin Hosp, Dept Anesthesiol, 197 Ruijin Er Lu, Shanghai 200025, Peoples R China.},
DOI = {10.3892/etm.2019.8337},
ISSN = {1792-0981},
EISSN = {1792-1015},
Keywords = {degenerative lumbar spondylolisthesis; spinal stenosis; percutaneous
   transforaminal endoscopy; decompression},
Keywords-Plus = {MICROENDOSCOPIC DISKECTOMY; PLUS FUSION; LAMINECTOMY; FORAMINOPLASTY;
   SURGERY},
Research-Areas = {Research \& Experimental Medicine},
Web-of-Science-Categories  = {Medicine, Research \& Experimental},
Author-Email = {lxfrenji@126.com
   littlestar77@126.com},
Funding-Acknowledgement = {National Natural Science Foundation of China {[}81772292, 81270027];
   Medico-Engineering cooperation Fund of Shanghai Jiao Tong University
   {[}YG2012MS25, YG2016MS54]},
Funding-Text = {This study was supported by the National Natural Science Foundation of
   China (grant nos. 81772292 and 81270027) and by the Medico-Engineering
   cooperation Fund of Shanghai Jiao Tong University (grant nos. YG2012MS25
   and YG2016MS54).},
Cited-References = {Ahmad S, 2017, EUR SPINE J, V26, P414, DOI 10.1007/s00586-016-4637-7.
   Ahn Y, 2014, NEUROSURGERY, V75, P124, DOI 10.1227/NEU.0000000000000361.
   Alimi M, 2015, J NEUROSURG-SPINE, V22, P339, DOI 10.3171/2014.11.SPINE13597.
   Allen RT, 2010, SPINE, V35, pS375, DOI 10.1097/BRS.0b013e31820238d9.
   Austevoll IM, 2017, EUR SPINE J, V26, P404, DOI 10.1007/s00586-016-4683-1.
   Chang WL, 2017, ARCH ORTHOP TRAUM SU, V137, P637, DOI 10.1007/s00402-017-2685-z.
   Chen ZH, 2018, J NEUROSURG-SPINE, V28, P300, DOI 10.3171/2017.7.SPINE161434.
   Daltroy LH, 1996, SPINE, V21, P741, DOI 10.1097/00007632-199603150-00017.
   Dijkerman ML, 2018, EUR SPINE J, V27, P1629, DOI 10.1007/s00586-017-5436-5.
   DOWNIE WW, 1978, ANN RHEUM DIS, V37, P382, DOI 10.1136/ard.37.4.382.
   Forsth P, 2013, BONE JOINT J, V95B, P960, DOI 10.1302/0301-620X.95B7.30776.
   Ghogawala Z, 2016, NEW ENGL J MED, V374, P1424, DOI 10.1056/NEJMoa1508788.
   Hsieh MK, 2018, J NEUROSURG-SPINE, V29, P407, DOI 10.3171/2018.2.SPINE171160.
   Ikuta K, 2008, MINIM INVAS NEUROSUR, V51, P267, DOI 10.1055/s-0028-1082314.
   Inose H, 2018, CLIN SPINE SURG, V31, pE347, DOI 10.1097/BSD.0000000000000659.
   Jang JW, 2016, CLIN SPINE SURG, V29, P268, DOI 10.1097/BSD.0b013e31827566a8.
   Jasper GP, 2014, PAIN PHYSICIAN, V17, pE703.
   Jasper GP, 2014, CLIN NEUROL NEUROSUR, V119, P84, DOI 10.1016/j.clineuro.2014.01.019.
   Kelleher MO, 2010, SPINE, V35, pE981, DOI 10.1097/BRS.0b013e3181c46fb4.
   Kim CH, 2019, SPINE, V44, P346, DOI 10.1097/BRS.0000000000002805.
   Li XF, 2019, WORLD NEUROSURG, V126, pE517, DOI 10.1016/j.wneu.2019.02.083.
   Liu XY, 2018, J NEUROSURG-SPINE, V28, P317, DOI 10.3171/2017.6.SPINE172.
   MACNAB I, 1971, J BONE JOINT SURG AM, VA 53, P891, DOI 10.2106/00004623-197153050-00004.
   Minamide A, 2018, BONE JOINT J, V100B, P499, DOI 10.1302/0301-620X.100B4.BJJ-2017-0917.R1.
   Nie HF, 2016, SPINE, V41, pB30, DOI 10.1097/BRS.0000000000001810.
   Resnick DK, 2014, J NEUROSURG-SPINE, V21, P62, DOI 10.3171/2014.4.SPINE14275.
   Ruetten S, 2006, MINIM INVAS NEUROSUR, V49, P80, DOI 10.1055/s-2006-932172.
   Scholler K, 2017, NEUROSURGERY, V80, P355, DOI 10.1093/neuros/nyw091.
   Shin SH, 2018, WORLD NEUROSURG, V114, pE873, DOI 10.1016/j.wneu.2018.03.107.
   Winter R B, 1985, J Bone Joint Surg Am, V67, P823.
   Zander T, 2003, EUR SPINE J, V12, P427, DOI 10.1007/s00586-003-0540-0.},
Number-of-Cited-References = {31},
Times-Cited = {4},
Usage-Count-Last-180-days = {0},
Usage-Count-Since-2013 = {1},
Journal-ISO = {Exp. Ther. Med.},
Doc-Delivery-Number = {KE9NL},
Web-of-Science-Index = {Science Citation Index Expanded (SCI-EXPANDED)},
Unique-ID = {WOS:000508876600078},
OA = {Green Published, gold},
DA = {2022-11-01},
}

@article{ WOS:A1991FR64300005,
Author = {SANDVOSS, G and FELDMANN, H},
Title = {KLUGER FIXATEUR INTERNE FOR SPINAL INSTABILITY},
Journal = {NEUROSURGICAL REVIEW},
Year = {1991},
Volume = {14},
Number = {2},
Pages = {119-125},
Abstract = {KLUGER's ``Fixateur Interne{''} proved to be an excellent tool not only
   in spinal trauma for repositioning of impacted fractures and
   transpedicular stabilization of the dorsal column but also in other
   forms of thoracic or lumbar instability.
   After spinal tumor excision from a dorsal approach and vertebral
   replacement with methylmethacrylate additional stability through dorsal
   fixation was achieved with this device.
   Spondylodiscitis, symptomatic spondylolisthesis, spinal instability from
   degenerative disc disease as well as ``non-union{''} following previous
   surgery could be cured using KLUGER's internal fixation.  Rare
   complications, i.e. from broken screws or rods (5\%) caused no problems,
   but some patients required a second operation for read-justment of
   malpositioned screws which were causing pain or neurological deficit.},
Publisher = {WALTER DE GRUYTER \& CO},
Address = {GENTHINER STRASSE 13, D-10785 BERLIN, GERMANY},
Type = {Article},
Language = {English},
Affiliation = {HOSP LUDMILLENSTIFT,DEPT NEUROSURG,MEPPEN,GERMANY.},
DOI = {10.1007/BF00313035},
ISSN = {0344-5607},
Keywords = {INTERNAL FIXATION; PLIF; SPINAL INSTABILITY; SPINAL TUMORS;
   SPONDYLOLISTHESIS},
Keywords-Plus = {EXPERIENCE},
Research-Areas = {Neurosciences \& Neurology; Surgery},
Web-of-Science-Categories  = {Clinical Neurology; Surgery},
Cited-References = {ARBIT E, 1985, 8TH INT C NEUR SURG, V87.
   Brihaye J, 1988, Adv Tech Stand Neurosurg, V16, P121.
   BROCK M, 1989, COMMUNICATION.
   DICK W, 1985, PARAPLEGIA, V23, P225, DOI 10.1038/sc.1985.38.
   DICK W, 1988, NEUROORTHOPADIE, V4, P228.
   DICK W, 1987, INNERE FIXATION BRUS.
   EGGERS CH, 1987, AKTUELLE ONKOLOGIE, V23, P167.
   EISMONT FJ, 1986, UNSTABLE SPINE, P153.
   HARMS J, 1985, ORTHOP PRAX, V12, P996.
   HARRINGTON KD, 1981, J BONE JOINT SURG AM, V63, P36, DOI 10.2106/00004623-198163010-00005.
   KLUGER P, 1988, WIRBELSAULE FORSCHUN, V107, P146.
   KRAG MH, 1989, LUMBAR INTERBODY FUS, P251.
   LIN PM, 1989, LUMBAR INTERBODY FUS, P36.
   LIN PM, 1989, LUMBAR INTERBODY FUS, P4.
   MAGERL F, 1986, INT M AM ORTHOP ASS.
   MUTSCHLER W, 1989, 106 K DT GES CHIR MU.
   PENTELENYI T, 1987, 8TH EUR C NEUR BARC, V327.
   PERRIN R, 1987, 8TH EUR C NEUR BARC, V330.
   POUHL W, 1988, NEUROORTHOPADIE, V4, P315.
   RANA BN, 1988, WIRBELSAULE FORSCHUN, V107, P81.
   RISH BL, 1989, SURG NEUROL, V31, P281, DOI 10.1016/0090-3019(89)90053-0.
   RUFIN G, 1989, AKTUELLE PROBLEME CH, V35, P66.
   RUSSE W, 1989, 106 K DT GES CHIR MU.
   SANDVOSS G, 1990, UNPUB VERTEBRAL COLU.
   SCOVILLE WB, 1974, J NEUROSURG, V40, P529, DOI 10.3171/jns.1974.40.4.0529.
   STEFFEE AD, 1989, LUMBAR INTERBODY FUS, P81.
   SUEZAWA Y, 1989, AKTUELLE PROBLEME CH, V25, P94.
   UEHLINGER K, 1987, Z ORTHOP GRENZGEB, V125, P137, DOI 10.1055/s-2008-1044903.
   Waldis M, 1989, Aktuelle Probl Chir Orthop, V35, P99.
   WIESE UH, 1987, 8TH EUR C NEUR BARC, V327.
   ZIPPEL H, 1988, WIRBELSAULE FORSCHUN, V107, P171.
   ZIPPEL H, 1980, MED SPORT, V20, P65.},
Number-of-Cited-References = {32},
Times-Cited = {3},
Usage-Count-Last-180-days = {0},
Usage-Count-Since-2013 = {0},
Journal-ISO = {Neurosurg. Rev.},
Doc-Delivery-Number = {FR643},
Web-of-Science-Index = {Science Citation Index Expanded (SCI-EXPANDED)},
Unique-ID = {WOS:A1991FR64300005},
DA = {2022-11-01},
}

@article{ WOS:000522861300045,
Author = {Alvi, Mohammed Ali and Sebai, Adeeb and Yolcu, Yagiz and Wahood, Waseem
   and Elder, Benjamin D. and Kaufmann, Timothy and Bydon, Mohamad},
Title = {Assessing the Differences in Measurement of Degree of Spondylolisthesis
   Between Supine MRI and Erect X-Ray: An Institutional Analysis of 255
   Cases},
Journal = {OPERATIVE NEUROSURGERY},
Year = {2020},
Volume = {18},
Number = {4},
Pages = {438-443},
Month = {APR},
Abstract = {BACKGROUND: Degenerative spondylolisthesis is the displacement of one
   vertebral body over the adjacent one. While standing and
   flexion-extension X-rays are preferred for determining listhesis,
   magnetic resonance imaging (MRI) is often utilized to assess the
   compression of nerve root or spinal cord.
   OBJECTIVE: To investigate the difference in radiographic measurements of
   spondylolisthesis between X-rays and MRI.
   METHODS: We retrospectively reviewed the records and radiographic images
   of patients with a confirmed diagnosis of spondylolisthesis undergoing
   operation in 2016. Primary variable of interest was the degree of
   slippage as per the Meyerding method. Agreement between the 2 reviewers
   was assessed using the 2-way intraclass correlation coefficient (ICC)
   for slippage percentage and Cohen's Kappa for grade. Agreement of
   Meyerding grade between the 2 imaging techniques was assessed using
   Cohen's Kappa, while the slip percentage measured for each technique was
   compared using a Bland-Altman (BA) plot, mean difference (MD), and 1-way
   ICC.
   RESULTS: A total of 255 cases were analyzed. ICC between the 2 reviewers
   was found to be 0.75 (95\% confidence interval {[}CI] = 0.64-0.83, P
   <.001) for X-ray and 0.76 (95\% CI = 0.660.83, P <.001) for MRI.
   Agreement between X-ray and MRI for grading of spondylolisthesis was
   found to be poor (kappa = 0.32, P <.001). BA plot between X-ray and MRI
   measurements revealed anMDof 4.4\% (95\% limits of agreement: -10.3\% to
   19.3\%) with 5.16\% observations outside the limits of agreement and
   1-way ICC of 0.35 showing poor agreement.
   CONCLUSION: Our results demonstrate the discrepancy of spondylolisthesis
   grade measurements between weight-bearing X-ray and
   nonweight-bearingMRI. Careful evaluation of both imaging technique is
   warranted to determine the final severity of pathology and tailoring of
   management plan.},
Publisher = {OXFORD UNIV PRESS INC},
Address = {JOURNALS DEPT, 2001 EVANS RD, CARY, NC 27513 USA},
Type = {Article},
Language = {English},
Affiliation = {Bydon, M (Corresponding Author), Mayo Clin, Dept Neurol Surg, 200 First St SW, Rochester, MN 55905 USA.
   Alvi, Mohammed Ali; Sebai, Adeeb; Yolcu, Yagiz; Wahood, Waseem; Bydon, Mohamad, Mayo Clin, Neuroinformat Lab, Rochester, MN 55905 USA.
   Alvi, Mohammed Ali; Sebai, Adeeb; Yolcu, Yagiz; Wahood, Waseem; Elder, Benjamin D.; Bydon, Mohamad, Mayo Clin, Dept Neurol Surg, 200 First St SW, Rochester, MN 55905 USA.
   Kaufmann, Timothy, Mayo Clin, Div Radiol, Rochester, MN 55905 USA.},
DOI = {10.1093/ons/opz180},
ISSN = {2332-4252},
EISSN = {2332-4260},
Keywords = {Spondylolisthesis; X-Ray; MRI},
Keywords-Plus = {LUMBAR; DIAGNOSIS; FUSION},
Research-Areas = {Neurosciences \& Neurology; Surgery},
Web-of-Science-Categories  = {Clinical Neurology; Surgery},
Author-Email = {Bydon.Mohamad@mayo.edu},
ResearcherID-Numbers = {Alvi, Mohammed Ali/AFP-8378-2022
   Alvi, Mohammed Ali/AAE-1490-2019
   },
ORCID-Numbers = {Alvi, Mohammed Ali/0000-0002-7131-079X
   Wahood, Waseem/0000-0002-2963-4096},
Cited-References = {Bendo J A, 2001, Am J Orthop (Belle Mead NJ), V30, P247.
   Camara JR, 2015, AM J ROENTGENOL, V204, pW461, DOI 10.2214/AJR.14.13139.
   Chung JY, 2012, ASIAN SPINE J, V6, P221, DOI 10.4184/asj.2012.6.4.221.
   Forsth P, 2016, NEW ENGL J MED, V374, P1413, DOI 10.1056/NEJMoa1513721.
   Ghogawala Z, 2016, NEW ENGL J MED, V374, P1424, DOI 10.1056/NEJMoa1508788.
   Kalichman L, 2008, EUR SPINE J, V17, P327, DOI 10.1007/s00586-007-0543-3.
   Kalichman L, 2009, SPINE, V34, P199, DOI 10.1097/BRS.0b013e31818edcfd.
   Kanno H, 2015, SPINE J, V15, P1255, DOI 10.1016/j.spinee.2015.02.016.
   Kuhns BD, 2015, SPINE J, V15, P1956, DOI 10.1016/j.spinee.2014.08.006.
   LOWE RW, 1976, CLIN ORTHOP RELAT R, P80.
   Meyerding HW, 1931, J BONE JOINT SURG, V13, P39.
   Segebarth B, 2015, J SPINAL DISORD TECH, V28, P394, DOI 10.1097/BSD.0000000000000205.
   TAILLARD W, 1954, Acta Orthop Scand, V24, P115.
   Wiltse L L, 1964, Clin Orthop Relat Res, V35, P116.
   WILTSE LL, 1983, J BONE JOINT SURG AM, V65, P768, DOI 10.2106/00004623-198365060-00007.},
Number-of-Cited-References = {15},
Times-Cited = {3},
Usage-Count-Last-180-days = {0},
Usage-Count-Since-2013 = {1},
Journal-ISO = {Oper. Neurosurg.},
Doc-Delivery-Number = {KY8YF},
Web-of-Science-Index = {Science Citation Index Expanded (SCI-EXPANDED)},
Unique-ID = {WOS:000522861300045},
DA = {2022-11-01},
}

@article{ WOS:000354411600003,
Author = {Khajavi, Kaveh and Shen, Alessandria and Hutchison, Anthony},
Title = {Substantial clinical benefit of minimally invasive lateral interbody
   fusion for degenerative spondylolisthesis},
Journal = {EUROPEAN SPINE JOURNAL},
Year = {2015},
Volume = {24},
Number = {3},
Pages = {S314-S321},
Month = {APR},
Abstract = {Purpose Conventional lumbar arthrodesis for the treatment of
   degenerative spondylolisthesis (DS) is associated with high complication
   rates and variable clinical efficacy. Modern minimally invasive (MIS)
   approaches may reduce the morbidity and produce greater clinical
   improvement compared to traditional surgical techniques. The objective
   of this study is to report radiographic outcomes and evaluate clinical
   improvements in the context of substantial clinical benefit for DS
   patients treated with a MIS 90 degrees lateral, transpsoas approach for
   lumbar interbody fusion.
   Methods From 2005 to 2011, 60 consecutive patients were treated with MIS
   lateral interbody fusion for Grade I or II DS at a single institution.
   Mean patient age was 68 years, 75 \% were female, and 30 \% had
   undergone previous lumbar surgery. A total of 71 levels were treated,
   supplemental posterior fixation was used in 57 (95 \%) cases, and 26 (43
   \%) patients underwent additional direct posterior decompression.
   Results Average follow-up was 20.3 months. Average ORT, EBL, and LOS
   were 206 min, 83 cc, and 1.29 days, respectively. Complications occurred
   in 3 (5 \%) patients. Transient approach-related thigh/groin pain was
   observed in 5 (8 \%) cases. There were no cases of pseudoarthrosis. At 1
   year, LBP improved 71 \%, LP improved 68 \%, ODI decreased 52 \%, and
   SF-36 PCS and MCS improved 43 and 21 \%, respectively. Substantial
   clinical benefit was met by 94.7 \% of patients on NRS LBP, by 84.6 \%
   on NRS LP, by 83.7 \% on ODI, and by 66.7 \% on SF-36 PCS. Disc height
   increased 71 \% and segmental lordosis increased 27.8 \% at treated
   levels. Foraminal height, width, and volume increased 19.7, 18.0, and
   39.6 \%, respectively. Slip improved 60.7 \% with interbody fusion only
   and further improved to 69.2 \% after the placement of supplemental
   instrumentation.
   Conclusions MIS lateral interbody fusion in the treatment of DS resulted
   in significant improvements in clinical and radiographic outcomes, with
   a low complication rate and a high proportion of patients achieving
   substantial clinical benefit.},
Publisher = {SPRINGER},
Address = {233 SPRING ST, NEW YORK, NY 10013 USA},
Type = {Article},
Language = {English},
Affiliation = {Khajavi, K (Corresponding Author), Georgia Spine \& Neurosurg Ctr, 2001 Peachtree Rd Suite 550, Atlanta, GA 30309 USA.
   Khajavi, Kaveh; Shen, Alessandria; Hutchison, Anthony, Georgia Spine \& Neurosurg Ctr, Atlanta, GA 30309 USA.
   Khajavi, Kaveh; Shen, Alessandria; Hutchison, Anthony, Inst Neurosurg \& Spinal Res INSPIRE Fdn, Atlanta, GA USA.},
DOI = {10.1007/s00586-015-3841-1},
ISSN = {0940-6719},
EISSN = {1432-0932},
Keywords = {Minimally invasive surgery; XLIF; Spondylolisthesis; Substantial
   clinical benefit},
Keywords-Plus = {PEDICLE SCREW FIXATION; PERIOPERATIVE COMPLICATIONS; LUMBAR; ANTERIOR;
   OUTCOMES},
Research-Areas = {Neurosciences \& Neurology; Orthopedics},
Web-of-Science-Categories  = {Clinical Neurology; Orthopedics},
Author-Email = {khajavi@gaspine.com},
Cited-References = {BAKER JK, 1993, SPINE, V18, P2227, DOI 10.1097/00007632-199311000-00014.
   Berjano P, 2013, EUR SPINE J, V22, pS242, DOI 10.1007/s00586-012-2426-5.
   Berjano P, 2012, EUR SPINE J, V21, pS37, DOI 10.1007/s00586-012-2217-z.
   Berjano P, 2011, EUR SPINE J, V20, P1584, DOI 10.1007/s00586-011-1997-x.
   Brau Salvador A, 2002, Spine J, V2, P216, DOI 10.1016/S1529-9430(02)00184-5.
   Cappuccino A, 2010, SPINE, V35, pS361, DOI 10.1097/BRS.0b013e318202308b.
   Christensen FB, 1997, INT ORTHOP, V21, P176, DOI 10.1007/s002640050145.
   Copay AG, 2008, SPINE J, V8, P968, DOI 10.1016/j.spinee.2007.11.006.
   Elowitz EH, 2011, MINIM INVAS NEUROSUR, V54, P201, DOI 10.1055/s-0031-1286334.
   Epstein NE, 2008, SURG NEUROL, V70, P386, DOI 10.1016/j.surneu.2007.08.013.
   Ferrara LA, 2003, SPINE, V28, P1226, DOI 10.1097/01.BRS.0000065485.46539.17.
   FLYNN JC, 1984, SPINE, V9, P489, DOI 10.1097/00007632-198407000-00013.
   Glassman SD, 2008, J BONE JOINT SURG AM, V90A, P1839, DOI 10.2106/JBJS.G.01095.
   Glassman SD, 2007, SPINE, V32, P2764, DOI 10.1097/BRS.0b013e31815a7644.
   Glassman SD, 2009, SPINE J, V9, P13, DOI 10.1016/j.spinee.2008.08.011.
   Hu WK, 2011, EUR SPINE J, V20, P557, DOI 10.1007/s00586-010-1609-1.
   HUKINS DWL, 1990, SPINE, V15, P787, DOI 10.1097/00007632-199008000-00010.
   KAWAGUCHI Y, 1994, SPINE, V19, P2590, DOI 10.1097/00007632-199411001-00017.
   KAWAGUCHI Y, 1994, SPINE, V19, P2598, DOI 10.1097/00007632-199411001-00018.
   Kim Choll W, 2011, Instr Course Lect, V60, P353.
   Kim CW, 2010, SPINE, V35, pS281, DOI 10.1097/BRS.0b013e3182022d32.
   Kim DY, 2005, SPINE, V30, P123, DOI 10.1097/01.brs.0000148999.21492.53.
   Lauber S, 2006, SPINE, V31, P1693, DOI 10.1097/01.brs.0000224530.08481.4e.
   Luk KDK, 2003, SPINE, V28, P819, DOI 10.1097/00007632-200304150-00016.
   Marchi Luis, 2012, ScientificWorldJournal, V2012, P456346, DOI 10.1100/2012/456346.
   Martin CR, 2007, SPINE, V32, P1791, DOI 10.1097/BRS.0b013e3180bc219e.
   MATSUNAGA S, 1990, SPINE, V15, P1204, DOI 10.1097/00007632-199011010-00021.
   McAfee PC, 2010, SPINE, V35, pS271, DOI 10.1097/BRS.0b013e31820250a2.
   MEYERDING H W, 1956, J Int Coll Surg, V26, P566.
   Ogilvie JW, 2005, SPINE, V30, pS97, DOI 10.1097/01.brs.0000155581.81997.80.
   Okuda S, 2006, J NEUROSURG-SPINE, V4, P304, DOI 10.3171/spi.2006.4.4.304.
   Oliveira L, 2010, SPINE, V35, pS331, DOI 10.1097/BRS.0b013e3182022db0.
   Ozgur Burak M, 2006, Spine J, V6, P435, DOI 10.1016/j.spinee.2005.08.012.
   Park Y, 2011, ASIAN SPINE J, V5, P228, DOI 10.4184/asj.2011.5.4.228.
   Penta M, 1997, SPINE, V22, P2429, DOI 10.1097/00007632-199710150-00021.
   Pumberger M, 2012, EUR SPINE J, V21, P1192, DOI 10.1007/s00586-011-2087-9.
   Rajaraman V, 1999, J NEUROSURG, V91, P60, DOI 10.3171/spi.1999.91.1.0060.
   Rihn JA, 2009, SPINE J, V9, P623, DOI 10.1016/j.spinee.2009.04.004.
   Rodgers WB, 2012, SCI WORLD J, DOI 10.1100/2012/356712.
   Rodgers WB, 2011, SPINE, V36, P26, DOI 10.1097/BRS.0b013e3181e1040a.
   Rodgers WB, 2010, J SPINAL DISORD TECH, V23, P393, DOI 10.1097/BSD.0b013e3181b31729.
   Scaduto AA, 2003, J SPINAL DISORD TECH, V16, P502, DOI 10.1097/00024720-200312000-00003.
   Shamji MF, 2008, NEUROSURGERY, V63, pA139, DOI 10.1227/01.NEU.0000325486.92090.DA.
   Suk SI, 1997, SPINE, V22, P210, DOI 10.1097/00007632-199701150-00016.
   Tohmeh AG, 2011, J NEUROSURG-SPINE, V14, P31, DOI 10.3171/2010.9.SPINE09871.
   Tormenti MJ, 2010, NEUROSURG FOCUS, V28, DOI 10.3171/2010.1.FOCUS09263.
   Uribe JS, 2010, SPINE, V35, pS368, DOI 10.1097/BRS.0b013e3182027976.
   Villavicencio AT, 2006, J SPINAL DISORD TECH, V19, P92, DOI 10.1097/01.bsd.0000185277.14484.4e.
   Weinstein JN, 2007, NEW ENGL J MED, V356, P2257, DOI 10.1056/NEJMoa070302.
   Weinstein JN, 2009, J BONE JOINT SURG AM, V91A, P1295, DOI 10.2106/JBJS.H.00913.},
Number-of-Cited-References = {50},
Times-Cited = {22},
Usage-Count-Last-180-days = {1},
Usage-Count-Since-2013 = {16},
Journal-ISO = {Eur. Spine J.},
Doc-Delivery-Number = {CI0FI},
Web-of-Science-Index = {Science Citation Index Expanded (SCI-EXPANDED)},
Unique-ID = {WOS:000354411600003},
DA = {2022-11-01},
}

@article{ WOS:000314162200004,
Author = {Yao, Qi and Wang, Shaobai and Shin, Jae-Hyuk and Li, Guoan and Wood,
   Kirkham Burwick},
Title = {Lumbar Facet Joint Motion in Patients With Degenerative
   Spondylolisthesis},
Journal = {JOURNAL OF SPINAL DISORDERS \& TECHNIQUES},
Year = {2013},
Volume = {26},
Number = {1},
Pages = {E19-E27},
Month = {FEB},
Abstract = {Study Design: Controlled laboratory study.
   Objective: To investigate the in vivo biomechanical effect of
   degenerative lumbar spondylolisthesis (DLS) on the motion of the facet
   joint during various functional weight-bearing activities.
   Summary of Background Data: Although the morphologic changes of the
   facet joints in patients with DLS have been reported in a few studies,
   no data have been reported on the kinematics of these facet joints.
   Methods: Ten patients with DLS at L4-L5 were studied. Each patient
   underwent a magnetic resonance imaging scan to obtain 3-dimensional
   models of the lumbar vertebrae from L2-L5 and a dual fluoroscopic
   imaging scan in different postures: flexion-extension, left-right
   bending, and left-right torsion. The positions of the vertebrae were
   reproduced by matching the magnetic resonance imaging-based vertebral
   models to the fluoroscopic images. The kinematics of the facet joint and
   the ranges of motion were compared with those of healthy subjects and
   those of patients with degenerative disk diseases (DDD) previously
   published.
   Results: In DLS patients, the range of rotation of the facet joints was
   significantly less at the DLS level (L4-L5) than that at the adjacent
   levels (L2-L3 and L3-L4), whereas the range of translation was similar
   at all levels. The range of rotation at the facet joints of the DLS
   level decreased compared with those of both the DDD patients and healthy
   subjects at the corresponding vertebral level (L4-L5), whereas no
   significant difference was found in the range of translation. The range
   of motion of facet joints in DLS and in DDD patients was similar at the
   adjacent levels (L2-L3 and L3-L4).
   Conclusions: The range of rotation decreased at the facet joints at the
   DLS level (L4-L5) in patients compared with those in healthy subjects
   and DDD patients. This decrease in range of rotation implies that the
   DLS disease may cause restabilization of the joint. The data may help
   the selection of conservative treatment or different surgical techniques
   for the DLS patients.},
Publisher = {LIPPINCOTT WILLIAMS \& WILKINS},
Address = {TWO COMMERCE SQ, 2001 MARKET ST, PHILADELPHIA, PA 19103 USA},
Type = {Article},
Language = {English},
Affiliation = {Li, GA (Corresponding Author), Harvard Univ, Massachusetts Gen Hosp, Sch Med, Bioengn Lab,Dept Orthopaed Surg, 55 Fruit St,GRJ 1215, Boston, MA 02114 USA.
   Li, Guoan, Harvard Univ, Massachusetts Gen Hosp, Sch Med, Bioengn Lab,Dept Orthopaed Surg, Boston, MA 02114 USA.
   Yao, Qi; Wang, Shaobai; Shin, Jae-Hyuk; Li, Guoan; Wood, Kirkham Burwick, Harvard Univ, Sch Med, Boston, MA 02114 USA.
   Yao, Qi, Capital Med Univ, Beijing Shijitan Hosp, Dept Orthopaed Surg, Beijing, Peoples R China.},
DOI = {10.1097/BSD.0b013e31827a254f},
ISSN = {1536-0652},
EISSN = {1539-2465},
Keywords = {degenerative lumbar spondylolisthesis; facet joint kinematics; facet
   orientation; facet joint osteoarthritis; disk degeneration},
Keywords-Plus = {SPINAL STENOSIS; ORIENTATION; DISC; OSTEOARTHRITIS; DECOMPRESSION;
   ASSOCIATION; OUTCOMES; GRADE},
Research-Areas = {Neurosciences \& Neurology; Orthopedics},
Web-of-Science-Categories  = {Clinical Neurology; Orthopedics},
Author-Email = {gli1@partners.org},
ResearcherID-Numbers = {Wang, Shaobai/GRJ-2542-2022
   Shin, JH/CUC-8670-2022
   },
ORCID-Numbers = {Wang, Shaobai/0000-0002-1186-6980
   Shin, Jae-Hyuk/0000-0001-6344-0714},
Funding-Acknowledgement = {NIH {[}R21AR057989]; National Natural, Science Foundation of China
   {[}81000796]; Beijing Nova Program {[}2011085]; China Scholarship
   Council {[}2011911025]; NATIONAL INSTITUTE OF ARTHRITIS AND
   MUSCULOSKELETAL AND SKIN DISEASES {[}R21AR057989] Funding Source: NIH
   RePORTER},
Funding-Text = {Supported by partially the NIH (R21AR057989), National Natural, Science
   Foundation of China (81000796) and Beijing Nova Program (2011085), and
   China Scholarship Council (2011911025).},
Cited-References = {ADAMS MA, 1983, SPINE, V8, P327, DOI 10.1097/00007632-198304000-00017.
   Alicioglu B, 2009, Prague Med Rep, V110, P301.
   Berlemann U, 1999, J SPINAL DISORD, V12, P68.
   Boden SD, 1996, J BONE JOINT SURG AM, V78A, P403, DOI 10.2106/00004623-199603000-00012.
   Chaput C, 2007, SPINE, V32, P1883, DOI 10.1097/BRS.0b013e318113271a.
   Fujiwara A, 2000, SPINE, V25, P3036, DOI 10.1097/00007632-200012010-00011.
   Fujiwara A, 2001, CLIN ORTHOP RELAT R, P88.
   Ganju Aruna, 2002, Neurosurg Focus, V13, pE1.
   GROBLER JL, 1993, SPINE, V18, P80.
   HERKOWITZ HN, 1991, J BONE JOINT SURG AM, V73A, P802, DOI 10.2106/00004623-199173060-00002.
   Hong SW, 2010, J NEUROSURG-SPINE, V13, P27, DOI 10.3171/2010.3.SPINE0957.
   Iguchi T, 2002, J SPINAL DISORD TECH, V15, P93, DOI 10.1097/00024720-200204000-00001.
   Jacobsen S, 2007, SPINE, V32, P120, DOI 10.1097/01.brs.0000250979.12398.96.
   Jayakumar P, 2006, SPINE, V31, pE298, DOI 10.1097/01.brs.0000216602.98524.07.
   Jegapragasan M, 2011, SPINE J, V11, P340, DOI 10.1016/j.spinee.2011.03.011.
   Kalichman L, 2007, SEMIN ARTHRITIS RHEU, V37, P69, DOI 10.1016/j.semarthrit.2007.01.007.
   Kalichman L, 2009, SPINE, V34, pE579, DOI 10.1097/BRS.0b013e3181aa2acb.
   Kalichman L, 2009, SPINE, V34, P199, DOI 10.1097/BRS.0b013e31818edcfd.
   KIRKALDYWILLIS WH, 1982, CLIN ORTHOP RELAT R, P110.
   Kong MH, 2009, SPINE, V34, P2537, DOI 10.1097/BRS.0b013e3181b353ea.
   Kozanek M, 2009, SPINE, V34, pE689, DOI 10.1097/BRS.0b013e3181ab4456.
   Lattig F, 2012, EUR SPINE J, V21, P276, DOI 10.1007/s00586-011-1993-1.
   Lee SH, 2010, SPINE, V35, pE691, DOI 10.1097/BRS.0b013e3181d2607e.
   Li GA, 2009, EUR SPINE J, V18, P1013, DOI 10.1007/s00586-009-0936-6.
   Li WS, 2011, SPINE, V36, pE629, DOI 10.1097/BRS.0b013e3181faaef7.
   Masharawi Y, 2004, SPINE, V29, P1755, DOI 10.1097/01.BRS.0000134575.04084.EF.
   Nork SE, 1999, SPINE, V24, P561, DOI 10.1097/00007632-199903150-00012.
   PANJABI MM, 1992, SPINE, V17, P299, DOI 10.1097/00007632-199203000-00010.
   Pearson A, 2010, SPINE, V35, P298, DOI 10.1097/BRS.0b013e3181bdafd1.
   Pfirrmann CWA, 2001, SPINE, V26, P1873, DOI 10.1097/00007632-200109010-00011.
   Rampersaud YR, 2010, SPINE J, V10, pS35.
   ROSENBERG NJ, 1975, J BONE JOINT SURG AM, VA 57, P467, DOI 10.2106/00004623-197557040-00004.
   Sengupta DK, 2005, SPINE, V30, pS71, DOI 10.1097/01.brs.0000155579.88537.8e.
   Svedmark P, 2012, EUR SPINE J, V21, P599, DOI 10.1007/s00586-011-1988-y.
   Wang S, 2008, SPINE, V33, pE355, DOI 10.1097/BRS.0b013e3181715295.
   Weinstein JN, 2007, NEW ENGL J MED, V356, P2257, DOI 10.1056/NEJMoa070302.
   Weishaupt D, 1999, SKELETAL RADIOL, V28, P663, DOI 10.1007/s002560050571.
   WOOD KB, 1992, SPINE, V17, P1180, DOI 10.1097/00007632-199210000-00009.},
Number-of-Cited-References = {38},
Times-Cited = {15},
Usage-Count-Last-180-days = {0},
Usage-Count-Since-2013 = {6},
Journal-ISO = {J. Spinal Disord. Tech.},
Doc-Delivery-Number = {079HW},
Web-of-Science-Index = {Science Citation Index Expanded (SCI-EXPANDED)},
Unique-ID = {WOS:000314162200004},
OA = {Green Accepted},
DA = {2022-11-01},
}

@article{ WOS:000452185100003,
Author = {Okuda, Shinya and Nagamoto, Yukitaka and Matsumoto, Tomiya and Sugiura,
   Tsuyoshi and Takahashi, Yoshifumi and Iwasaki, Motoki},
Title = {Adjacent Segment Disease After Single Segment Posterior Lumbar Interbody
   Fusion for Degenerative Spondylolisthesis Minimum 10 Years Follow-up},
Journal = {SPINE},
Year = {2018},
Volume = {43},
Number = {23},
Pages = {E1384-E1388},
Month = {DEC 1},
Abstract = {Study Design. A retrospective study.
   Objective. The aim of this study was to investigate the incidence of
   adjacent segment disease (ASD) at 2, 5, and 10 years after primary
   posterior lumbar interbody fusion (PLIF), and clinical features of ASD.
   Summary of Background Data. Few reports have examined ASD after PLIF
   with more than 10 years of follow-up. Furthermore, no reports have
   examined limited conditions of preoperative pathology, fusion segment,
   and fusion method with long follow-up.
   Methods. Data were reviewed for 128 patients who underwent
   single-segment PLIF for L4 degenerative spondylolisthesis and could be
   followed for at least 10 years. Mean age at the time of surgery was 63
   years, and mean follow-up was 12.4 years. Follow-up rate was 62.4\%. ASD
   was defined as radiological ASD (R-ASD), radiological degeneration
   adjacent to the fusion segment by plain X-rays and magnetic resonance
   imaging (MRI); symptomatic ASD (S-ASD), a symptomatic condition due to
   neurological deterioration at the adjacent segment degeneration; and
   operative ASD (O-ASD), S-ASD requiring revision surgery.
   Results. Incidences of each ASD at 2, 5, and 10 years after primary PLIF
   were 19\%, 49\%, and 75\% for R-ASD, 6\%, 14\%, and 31\% for S-ASD, and
   5\%, 9\%, and 15\% for O-ASD, respectively. O-ASD incidence was 24\% at
   final follow-up. O-ASD peak was bimodal, at 2 and 10 years after primary
   PLIF. O-ASD was mainly observed at the cranial segment (77\%), followed
   by the caudal segment (13\%) and both cranial and caudal segments
   (10\%). With respect to O-ASD pathology, degenerative spondylolisthesis
   was observed in 52\%, spinal stenosis in 39\%, and disc herniation in
   10\%.
   Conclusion. Incidences of R-ASD, S-ASD, and O-ASD at 10 years after
   primary PLIF were 75\%, 31\%, and 15\%, respectively. With respect to
   O-ASD pathology, degenerative spondylolisthesis at the cranial segment
   was the most frequent.},
Publisher = {LIPPINCOTT WILLIAMS \& WILKINS},
Address = {TWO COMMERCE SQ, 2001 MARKET ST, PHILADELPHIA, PA 19103 USA},
Type = {Article},
Language = {English},
Affiliation = {Okuda, S (Corresponding Author), Osaka Rosai Hosp, Dept Orthopaed Surg, Kita Ku, 1179-3 Naga Sone cho, Sakai, Osaka 5918025, Japan.
   Okuda, Shinya; Nagamoto, Yukitaka; Matsumoto, Tomiya; Sugiura, Tsuyoshi; Takahashi, Yoshifumi; Iwasaki, Motoki, Osaka Rosai Hosp, Dept Orthopaed Surg, Osaka, Japan.},
DOI = {10.1097/BRS.0000000000002710},
ISSN = {0362-2436},
EISSN = {1528-1159},
Keywords = {adjacent segment disease; degenerative spondylolisthesis; long follow
   up; operative ASD; PLIF; radiological ASD; single segment fusion;
   symptomatic ASD},
Keywords-Plus = {RISK-FACTORS; SURGICAL OUTCOMES; TOTAL FACETECTOMY; SURGERY; MINIMUM;
   INSTRUMENTATION; STABILIZATION; DECOMPRESSION; ARTHRODESIS; PREVALENCE},
Research-Areas = {Neurosciences \& Neurology; Orthopedics},
Web-of-Science-Categories  = {Clinical Neurology; Orthopedics},
Author-Email = {okuda-s@umin.ac.jp},
Cited-References = {Anandjiwala J, 2011, EUR SPINE J, V20, P1951, DOI 10.1007/s00586-011-1917-0.
   Bae JS, 2010, NEUROSURGERY, V67, P1600, DOI 10.1227/NEU.0b013e3181f91697.
   Bydon M, 2014, J NEUROSURG-SPINE, V20, P380, DOI 10.3171/2013.12.SPINE13789.
   Cakir B, 2009, SPINE, V34, P1287, DOI 10.1097/BRS.0b013e3181a136ab.
   Cheh G, 2007, SPINE, V32, P2253, DOI 10.1097/BRS.0b013e31814b2d8e.
   Chen BL, 2011, EUR SPINE J, V20, P1946, DOI 10.1007/s00586-011-1888-1.
   Chen W J, 2001, Spine (Phila Pa 1976), V26, pE519, DOI 10.1097/00007632-200111150-00024.
   Cho TK, 2014, J NEUROL SURG PART A, V75, P270, DOI 10.1055/s-0033-1349331.
   Di Martino A, 2014, EUR SPINE J, V23, pS693, DOI 10.1007/s00586-014-3551-0.
   Ekman P, 2009, EUR SPINE J, V18, P1175, DOI 10.1007/s00586-009-0947-3.
   Ghiselli G, 2004, J BONE JOINT SURG AM, V86A, P1497, DOI 10.2106/00004623-200407000-00020.
   Harrop JS, 2008, SPINE, V33, P1701, DOI 10.1097/BRS.0b013e31817bb956.
   He BR, 2014, SPINE, V39, P1093, DOI 10.1097/BRS.0000000000000353.
   Heo Y, 2015, EUR SPINE J, V24, P2474, DOI 10.1007/s00586-015-4188-3.
   Hikata T, 2014, J SPINAL DISORD TECH, V27, P70, DOI 10.1097/BSD.0b013e31824e5292.
   Imagama S, 2009, SPINE, V34, P2775, DOI 10.1097/BRS.0b013e3181b4b1c2.
   Kaito T, 2011, ARCH ORTHOP TRAUM SU, V131, P1499, DOI 10.1007/s00402-011-1343-0.
   Kaito T, 2010, J NEUROSURG-SPINE, V12, P671, DOI 10.3171/2009.12.SPINE08823.
   Kanayama M, 2001, J NEUROSURG, V95, P5, DOI 10.3171/spi.2001.95.1.0005.
   Kanayama M, 2009, J SPINAL DISORD TECH, V22, P463, DOI 10.1097/BSD.0b013e3181934512.
   Kim KH, 2010, SPINE, V35, P625, DOI 10.1097/BRS.0b013e3181bb8168.
   Kumar MN, 2001, EUR SPINE J, V10, P314, DOI 10.1007/s005860000239.
   Kumar MN, 2001, EUR SPINE J, V10, P309, DOI 10.1007/s005860000207.
   Lawrence BD, 2012, SPINE, V37, pS52, DOI 10.1097/BRS.0b013e31826d60fb.
   Lee CS, 2009, EUR SPINE J, V18, P1637, DOI 10.1007/s00586-009-1060-3.
   Lee JC, 2014, SPINE, V39, pE339, DOI 10.1097/BRS.0000000000000164.
   Matsumoto T, 2017, J NEUROSURG-SPINE, V26, P435, DOI 10.3171/2016.9.SPINE16232.
   Min JH, 2008, J SPINAL DISORD TECH, V21, P305, DOI 10.1097/BSD.0b013e318142b960.
   Miwa T, 2013, EUR SPINE J, V22, P2864, DOI 10.1007/s00586-013-2863-9.
   Miyagi M, 2013, EUR SPINE J, V22, P1877, DOI 10.1007/s00586-013-2694-8.
   Nakashima H, 2015, SPINE, V40, pE831, DOI 10.1097/BRS.0000000000000917.
   Okuda S, 2006, J NEUROSURG-SPINE, V4, P304, DOI 10.3171/spi.2006.4.4.304.
   Okuda S, 2004, SPINE, V29, P1535, DOI 10.1097/01.BRS.0000131417.93637.9D.
   Okuda S, 2006, J BONE JOINT SURG AM, V88A, P2714, DOI 10.2106/JBJS.F.00186.
   Okuda Shinya, 2007, J Bone Joint Surg Am, V89 Suppl 2 Pt.2, P310, DOI 10.2106/JBJS.G.00307.
   Okuda S, 2016, SPINE, V41, pE148, DOI 10.1097/BRS.0000000000001188.
   Okuda S, 2014, J NEUROSURG-SPINE, V21, P171, DOI 10.3171/2014.4.SPINE13925.
   Okuda S, 2014, J NEUROSURG-SPINE, V20, P538, DOI 10.3171/2014.2.SPINE13800.
   Okuda S, 2008, SPINE, V33, P2754, DOI 10.1097/BRS.0b013e31817bb9c2.
   Park P, 2004, SPINE, V29, P1938, DOI 10.1097/01.brs.0000137069.88904.03.
   Rothenfluh DA, 2015, EUR SPINE J, V24, P1251, DOI 10.1007/s00586-014-3454-0.
   Sakaura H, 2013, GLOB SPINE J, V3, P219, DOI 10.1055/s-0033-1348088.
   Sakaura H, 2013, J NEUROSURG-SPINE, V19, P90, DOI 10.3171/2013.4.SPINE12651.
   Sears WR, 2011, SPINE J, V11, P11, DOI 10.1016/j.spinee.2010.09.026.
   Senteler M, 2014, EUR SPINE J, V23, P1384, DOI 10.1007/s00586-013-3132-7.
   Xia XP, 2013, SPINE, V38, P597, DOI 10.1097/BRS.0b013e318273a2ea.
   Yang JY, 2008, SPINE, V33, P503, DOI 10.1097/BRS.0b013e3181657dc3.},
Number-of-Cited-References = {47},
Times-Cited = {57},
Usage-Count-Last-180-days = {3},
Usage-Count-Since-2013 = {11},
Journal-ISO = {SPINE},
Doc-Delivery-Number = {HD0GE},
Web-of-Science-Index = {Science Citation Index Expanded (SCI-EXPANDED)},
Unique-ID = {WOS:000452185100003},
DA = {2022-11-01},
}

@article{ WOS:000847361200011,
Author = {Salimi, Hamidullah and Toyoda, Hiromitsu and Terai, Hidetomi and Yamada,
   Kentaro and Hoshino, Masatoshi and Suzuki, Akinobu and Takahashi, Shinji
   and Tamai, Koji and Hori, Yusuke and Yabu, Akito and Nakamura, Hiroaki},
Title = {Mid-term changes in spinopelvic sagittal alignment in lumbar spinal
   stenosis with coexisting degenerative spondylolisthesis or scoliosis
   after minimally invasive lumbar decompression surgery: minimum five-year
   follow-up},
Journal = {SPINE JOURNAL},
Year = {2022},
Volume = {22},
Number = {5},
Pages = {819-826},
Month = {MAY},
Abstract = {BACKGROUND CONTEXT: Recently, the number of patients with lumbar spinal
   stenosis (LSS) who present with a coexisting spinal deformity such as
   degenerative spondylolisthesis (DS) and scoliosis (DLS) has been
   increasing. Lumbar decompression without fusion can lead to a reactive
   improvement in the lumbar and sagittal spinopelvic alignment, even if a
   sagittal imbalance exists preoperatively. However, the mid- to long-term
   impact of the coexistence of DS and DLS on the change in sagittal
   spinopelvic alignment and clinical outcomes after decompression surgery
   remains unknown.
   PURPOSE: This study aimed to investigate whether the coexistence of DS
   or DLS in patients with LSS is associated with differences in
   radiological and clinical outcomes after minimally invasive lumbar
   decompression surgery.
   STUDY DESIGN/SETTING: A retrospective analysis of prospectively
   collected data.
   PATIENT SAMPLE: A total of 169 patients who underwent minimally invasive
   lumbar decompression surgery and follow-up >5 years postoperatively.
   OUTCOME MEASURES: Self-report measures: Low back pain (LBP) and/or leg
   pain and/or leg numbness visual analog scale (VAS) scores and the
   Japanese Orthopedic Association scores.
   PHYSIOLOGIC MEASURES: Standing sagittal spinopelvic alignment.
   METHODS: In total, 81 patients with LSS, 50 patients with LSS and DS (>=
   3 mm anterior slippage), and 38 patients with LSS and DLS (>= 15 degrees
   coronal Cobb angle) were included in the current study. Clinical and
   radiological outcome results before surgery and at 2 and 5 years after
   surgery were compared among the groups.
   RESULTS: In patients with LSS with coexisting DS, the clinical outcomes
   at 2, and 5 years after surgery were similar to those of patients with
   only LSS. In patients with LSS with coexisting DLS, the VAS LBP and leg
   pain at 2 years after surgery was significantly higher (34.7 vs. 27.8,
   p=0.014; 27.8 vs. 14.7, p=0.028) and the achievement rate of the minimal
   clinically important difference in VAS LBP and leg pain was
   significantly lower than that of the LSS group (36.1\% vs. 54.2\%,
   p=0.036; 58.3\% vs. 69.9\%, p=0.10). The clinical outcomes except VAS
   leg numbness at 5 years after surgery were similar to those of patients
   with only LSS. The reoperation rate of the DS group was significantly
   lower than that of the LSS group (4.0\% vs. 14.8\%; p=0.01); however,
   the reoperation rate of the DLS group was comparable to that of the LSS
   group (15.8\% vs. 14.8\%; p=0.493). Lumbar lordosis (LL), sacral slope,
   pelvic tilt, and pelvic incidence-LL had significantly improved and been
   maintained for 5 years after the surgery in both the DS and the DLS
   groups. The sagittal vertical axis had improved at two-year follow-up;
   however, no significant difference was observed at the 5-year follow-up
   in both the DS, and the DLS groups.
   CONCLUSIONS: Mid-term clinical outcomes in patients with LSS with and
   without deformity were comparable. Lumbar decompression without fusion
   can result in a reactive improvement in the lumbar and sagittal
   spinopelvic alignment, even with coexisting DS or DLS. Minimally
   invasive surgery could be considered for most patients with LSS. (C)
   2021 Elsevier Inc. All rights reserved.},
Publisher = {ELSEVIER SCIENCE INC},
Address = {STE 800, 230 PARK AVE, NEW YORK, NY 10169 USA},
Type = {Article},
Language = {English},
Affiliation = {Toyoda, H (Corresponding Author), Osaka City Univ, Grad Sch Med, Dept Orthoped Surg, Abeno Ku, 1-4-3 Asahi Machi, Osaka, Japan.
   Salimi, Hamidullah; Toyoda, Hiromitsu; Terai, Hidetomi; Suzuki, Akinobu; Takahashi, Shinji; Tamai, Koji; Hori, Yusuke; Yabu, Akito; Nakamura, Hiroaki, Osaka City Univ, Grad Sch Med, Dept Orthoped Surg, Osaka, Japan.
   Yamada, Kentaro, PL Hosp, Dept Orthoped Surg, Osaka, Japan.
   Hoshino, Masatoshi, Osaka City Gen Hosp, Dept Orthoped Surg, Osaka, Japan.},
DOI = {10.1016/j.spinee.2021.11.012},
ISSN = {1529-9430},
EISSN = {1878-1632},
Keywords = {Lumbar spinal stenosis; Scoliosis; Spondylolisthesis; Minimally invasive
   lumbar decompression surgery; Spinopelvic alignment; Long-term; 5-year
   follow-up study},
Keywords-Plus = {MICROENDOSCOPIC LAMINOTOMY; CLINICAL-OUTCOMES; CANAL STENOSIS; PLUS
   FUSION; DISABILITY; DEFORMITY; PAIN},
Research-Areas = {Neurosciences \& Neurology; Orthopedics},
Web-of-Science-Categories  = {Clinical Neurology; Orthopedics},
Author-Email = {h-toyoda@msic.med.osaka-cu.ac.jp},
ORCID-Numbers = {Salimi, Hamidullah/0000-0003-0140-9345
   Yamada, Kentaro/0000-0001-9864-2017
   Toyoda, Hiromitsu/0000-0002-3126-0046},
Cited-References = {Al Jammal OM, 2019, SPINE, V44, pE1369, DOI 10.1097/BRS.0000000000003155.
   Austevoll IM, 2020, JAMA NETW OPEN, V3, DOI 10.1001/jamanetworkopen.2020.15015.
   Bae HW, 2013, SPINE, V38, P916, DOI 10.1097/BRS.0b013e3182833e7c.
   Chang HS, 2018, WORLD NEUROSURG, V109, pE684, DOI 10.1016/j.wneu.2017.10.055.
   Cheng XK, 2020, CLIN INTERV AGING, V15, P1213, DOI 10.2147/CIA.S258702.
   Dijkerman ML, 2018, EUR SPINE J, V27, P1629, DOI 10.1007/s00586-017-5436-5.
   Dohzono S, 2016, J NEUROSURG-SPINE, V25, P39, DOI 10.3171/2015.12.SPINE15805.
   Dohzono S, 2015, J NEUROSURG-SPINE, V23, P49, DOI 10.3171/2014.11.SPINE14452.
   Forsth P, 2016, NEW ENGL J MED, V374, P1413, DOI 10.1056/NEJMoa1513721.
   Fujii K, 2015, SPINE, V40, P703, DOI 10.1097/BRS.0000000000000708.
   Ghogawala Z, 2016, NEW ENGL J MED, V374, P1424, DOI 10.1056/NEJMoa1508788.
   Hasan S, 2019, NEUROSURG FOCUS, V46, DOI 10.3171/2019.2.FOCUS195.
   Hikata T, 2015, J NEUROSURG-SPINE, V23, P451, DOI 10.3171/2015.1.SPINE14642.
   Kato M, 2017, GLOB SPINE J, V7, P498, DOI 10.1177/2192568217699192.
   Kelleher MO, 2010, SPINE, V35, pE981, DOI 10.1097/BRS.0b013e3181c46fb4.
   Liang HF, 2017, EUR SPINE J, V26, P3084, DOI 10.1007/s00586-017-5200-x.
   Minamide A, 2017, J ORTHOP SCI, V22, P377, DOI 10.1016/j.jos.2016.12.022.
   Ogura Y, 2019, J NEUROSURG-SPINE, V30, P743, DOI 10.3171/2018.11.SPINE181092.
   Parker SL, 2011, J NEUROSURG-SPINE, V14, P598, DOI 10.3171/2010.12.SPINE10472.
   Resnick DK, 2014, J NEUROSURG-SPINE, V21, P62, DOI 10.3171/2014.4.SPINE14275.
   Scholler K, 2017, NEUROSURGERY, V80, P355, DOI 10.1093/neuros/nyw091.
   Schwab F, 2012, SPINE, V37, P1077, DOI 10.1097/BRS.0b013e31823e15e2.
   Schwab FJ, 2013, SPINE, V38, pE803, DOI 10.1097/BRS.0b013e318292b7b9.
   Toyoda H, 2011, SPINE, V36, P410, DOI 10.1097/BRS.0b013e3181d25829.
   Tsutsui S, 2013, EUR SPINE J, V22, P2010, DOI 10.1007/s00586-013-2786-5.},
Number-of-Cited-References = {25},
Times-Cited = {0},
Usage-Count-Last-180-days = {1},
Usage-Count-Since-2013 = {2},
Journal-ISO = {Spine Journal},
Doc-Delivery-Number = {4D8AJ},
Web-of-Science-Index = {Science Citation Index Expanded (SCI-EXPANDED)},
Unique-ID = {WOS:000847361200011},
DA = {2022-11-01},
}

@article{ WOS:000327493300019,
Author = {Costa, Francesco and Ortolina, Alessandro and Tomei, Massimo and Cardia,
   Andrea and Zekay, Edwin and Fornari, Maurizio},
Title = {Instrumented fusion surgery in elderly patients (over 75 years old):
   clinical and radiological results in a series of 53 patients},
Journal = {EUROPEAN SPINE JOURNAL},
Year = {2013},
Volume = {22},
Number = {6, 4},
Pages = {S910-S913},
Month = {NOV},
Abstract = {To evaluate the clinical and radiological outcomes of elderly (> 75
   years old) patients who underwent spinal instrumented fusion surgery.
   Patients underwent lumbar pedicle screw fixation and fusion for
   degenerative spondylolisthesis. Clinical and radiological outcomes were
   assessed.
   53 patients were studied. Pre-operative VAS was 7.8, ODI was 47.6 \%.
   254 screws were placed (36 single level; 13 double levels and 4 cases
   three-levels). No mortality occurred. At 18 months follow-up VAS was
   4.1, ODI was 21.8 \%. A stable fusion was observed in 41 patients (78.8
   \%); in four cases there was minimal sign of instability and seven
   patients underwent a second surgery due to screw mobilization.
   Spinal fixation and fusion in patients older than 75 years old grants
   good results in terms of quality of life but the rate of morbidity is
   higher than standard spine surgery. Rate of fusion especially is still a
   critical point.},
Publisher = {SPRINGER},
Address = {233 SPRING ST, NEW YORK, NY 10013 USA},
Type = {Article},
Language = {English},
Affiliation = {Costa, F (Corresponding Author), Humanitas Clin \& Res Ctr, Via A Manzoni 56, I-20089 Milan, Italy.
   Costa, Francesco; Ortolina, Alessandro; Tomei, Massimo; Cardia, Andrea; Zekay, Edwin; Fornari, Maurizio, Humanitas Clin \& Res Ctr, I-20089 Milan, Italy.},
DOI = {10.1007/s00586-013-3021-0},
ISSN = {0940-6719},
EISSN = {1432-0932},
Keywords = {Spine surgery; Elderly; Complication; Navigation system; Outcome},
Keywords-Plus = {LUMBAR DECOMPRESSION; POSTERIOR FUSION; SPINE; COMPLICATIONS;
   ARTHRODESIS; OUTCOMES; SPONDYLOLISTHESIS; NAVIGATION; MORBIDITY;
   MORTALITY},
Research-Areas = {Neurosciences \& Neurology; Orthopedics},
Web-of-Science-Categories  = {Clinical Neurology; Orthopedics},
Author-Email = {f.costa@fastwebmail.it},
ResearcherID-Numbers = {Fornari, Maurizio/I-8619-2018
   Cardia, Andrea/K-4427-2018
   Costa, Francesco/K-4341-2018
   },
ORCID-Numbers = {Fornari, Maurizio/0000-0003-3611-749X
   Cardia, Andrea/0000-0002-7349-3753
   Costa, Francesco/0000-0002-5191-9477
   Fornari, Maurizio/0000-0003-0315-434X},
Cited-References = {Abdu WA, 2009, SPINE, V34, P2351, DOI 10.1097/BRS.0b013e3181b8a829.
   Acosta FL, 2011, J NEUROSURG-SPINE, V15, P667, DOI 10.3171/2011.7.SPINE10640.
   An MOR, 1948, PRACTITIONER, V160, P136.
   Andersen T, 2009, ACTA ORTHOP, V80, P445, DOI 10.3109/17453670903170505.
   Becker P, 2010, SPINE, V35, P1478, DOI 10.1097/BRS.0b013e3181c62294.
   Benz RJ, 2001, CLIN ORTHOP RELAT R, P116.
   BRIDWELL KH, 1995, SPINE, V20, P1410, DOI 10.1097/00007632-199520120-00014.
   Carreon LY, 2003, J BONE JOINT SURG AM, V85A, P2089, DOI 10.2106/00004623-200311000-00004.
   Costa F, 2011, SPINE, V36, P2094, DOI 10.1097/BRS.0b013e318201129d.
   Endres S, 2011, GER MED SCI, V9.
   Endres S, 2011, BMC MUSCULOSKEL DIS, V12, DOI 10.1186/1471-2474-12-189.
   Fischgrund JS, 1997, SPINE, V22, P2807, DOI 10.1097/00007632-199712150-00003.
   Gibson JNA, 1999, SPINE, V24, P1820, DOI 10.1097/00007632-199909010-00012.
   Glassman SD, 2007, SPINE J, V7, P547, DOI 10.1016/j.spinee.2006.11.003.
   Kilincer C, 2005, J NEUROSURG-SPINE, V3, P34, DOI 10.3171/spi.2005.3.1.0034.
   Monticone M, 2009, SPINE, V34, P2090, DOI 10.1097/BRS.0b013e3181aa1e6b.
   Raffo CS, 2006, SPINE, V31, P99, DOI 10.1097/01.brs.0000192678.25586.e5.
   Szpalski M, 2003, EUR SPINE J, V12, pS81, DOI 10.1007/s00586-003-0592-1.
   Tokuhashi Y, 2008, ORTHOPEDICS, V31, P1096.
   Van de Kelft E, 2012, SPINE, V37, pE1580, DOI 10.1097/BRS.0b013e318271b1fa.},
Number-of-Cited-References = {20},
Times-Cited = {21},
Usage-Count-Last-180-days = {0},
Usage-Count-Since-2013 = {1},
Journal-ISO = {Eur. Spine J.},
Doc-Delivery-Number = {258XZ},
Web-of-Science-Index = {Science Citation Index Expanded (SCI-EXPANDED)},
Unique-ID = {WOS:000327493300019},
OA = {Green Published},
DA = {2022-11-01},
}

@article{ WOS:000242576200001,
Author = {Videbaek, Tina S. and Christensen, Finn B. and Soegaard, Rikke and
   Hansen, Ebbe S. and Hoy, Kristian and Helmig, Peter and Niedermann, Bent
   and Eiskjoer, Soren P. and Bunger, Cody E.},
Title = {Circumferential fusion improves outcome in comparison with instrumented
   posterolateral fusion: Long-term results of a randomized clinical trial},
Journal = {SPINE},
Year = {2006},
Volume = {31},
Number = {25},
Pages = {2875-2880},
Month = {DEC 1},
Abstract = {Study Design. Prospective randomized clinical study with a 5- to 9-year
   follow-up period. Objective. The aim of the present study was to analyze
   the long-term outcome with respect to functional disability, pain, and
   general health of patients treated by means of circumferential lumbar
   fusion in comparison with those treated by means of instrumented
   posterolateral lumbar fusion. Summary of Background Data.
   Circumferential fusion has become a common procedure in lumbar spinal
   fusion both as a primary and salvage procedure. However, the claimed
   advantages of circumferential fusion over conventional posterolateral
   fusion lack scientific documentation. (The primary report with a 2-year
   follow-up has been published in Spine in 2002.) Methods. From April 1996
   to November 1999, a total of 148 patients (mean age, 45 years) with
   severe chronic low back pain were randomly selected for either
   posterolateral lumbar fusion (titanium Cotrel-Dubousset) or
   circumferential lumbar fusion (instrumented posterolateral fusion with
   anterior intervertebral support by a Brantigan cage). The primary
   outcome measure was the Dallas Pain Questionnaire (DPQ). The secondary
   outcome measures were the Oswestry Disability Index, the SF-36
   instrument, and the Low Back Pain Rating Scale. All measures assessed
   the endpoint outcomes at 5 to 9 years after surgery. Results. The
   available response rate was 93\%. The circumferential group showed a
   significantly better improvement (P < 0.05) in comparison with the
   posterolateral group with respect to all four DPQ categories: daily
   activities, work/leisure, anxiety/depression, and social interest. The
   Oswestry Disability Index supported these results (P < 0.01). General
   health, as assessed by means of the SF-36, also showed significantly
   better physical health (P < 0.01) in the circumferential group, whereas
   no significant difference was found with respect to mental health
   compared with the posterolateral group. The circumferential group
   experienced significantly less back pain (P < 0.05) in comparison with
   the posterolateral group. In regard to leg pain, no significant
   difference was found.},
Publisher = {LIPPINCOTT WILLIAMS \& WILKINS},
Address = {TWO COMMERCE SQ, 2001 MARKET ST, PHILADELPHIA, PA 19103 USA},
Type = {Article},
Language = {English},
Affiliation = {Christensen, FB (Corresponding Author), Aarhus Univ Hosp, Orthopaed Res Lab, Noerrebrogade 44,Bldg 1A, DK-8000 Aarhus C, Denmark.
   Aarhus Univ Hosp, Dept Orthopaed, Spine Unit, DK-8000 Aarhus, Denmark.},
DOI = {10.1097/01.brs.0000247793.99827.b7},
ISSN = {0362-2436},
EISSN = {1528-1159},
Keywords = {prospective randomized clinical study; functional outcome; degenerative
   lumbar disorders; isthmic spondylolisthesis; lumbar spinal fusion;
   anterior interbody fusion; circumferential fusion; Brantigan cage},
Keywords-Plus = {LOW-BACK-PAIN; SWEDISH-LUMBAR-SPINE; PEDICLE SCREW INSTRUMENTATION;
   NONSURGICAL TREATMENT; MULTICENTER; SPONDYLOLISTHESIS; WINNER; VOLVO},
Research-Areas = {Neurosciences \& Neurology; Orthopedics},
Web-of-Science-Categories  = {Clinical Neurology; Orthopedics},
Author-Email = {fbc@dadlnet.dk},
ResearcherID-Numbers = {Eiskjær, Søren/V-5373-2019
   },
ORCID-Numbers = {Eiskjær, Søren/0000-0002-6673-0116
   Hoy, Kristian/0000-0002-2551-5778
   Sogaard, Rikke/0000-0003-3557-8550},
Cited-References = {Brox JI, 2003, SPINE, V28, P1913.
   Christensen FB, 2004, ACTA ORTHOP SCAND, V75, P6.
   Christensen FB, 2002, SPINE, V27, P2674, DOI 10.1097/00007632-200212010-00006.
   Christensen FB, 2002, SPINE, V27, P1269, DOI 10.1097/00007632-200206150-00006.
   Ekman Per, 2005, Spine J, V5, P36, DOI 10.1016/j.spinee.2004.05.249.
   Fairbank J, 2005, BMJ-BRIT MED J, V330, P1233, DOI 10.1136/bmj.38441.620417.8F.
   Fairbank J C, 1980, Physiotherapy, V66, P271.
   Fairbank JCT, 2000, SPINE, V25, P2940, DOI 10.1097/00007632-200011150-00017.
   Fischgrund JS, 1997, SPINE, V22, P2807, DOI 10.1097/00007632-199712150-00003.
   France JC, 1999, SPINE, V24, P553, DOI 10.1097/00007632-199903150-00010.
   Fritzell P, 2001, SPINE, V26, P2521, DOI 10.1097/00007632-200112010-00002.
   Fritzell P, 2002, SPINE, V27, P1131, DOI 10.1097/00007632-200206010-00002.
   Fritzell P, 2004, SPINE, V29, P421, DOI 10.1097/01.BRS.0000102681.61791.12.
   LAWLIS GF, 1989, SPINE, V14, P511, DOI 10.1097/00007632-198905000-00007.
   MANNICHE C, 1994, PAIN, V57, P317, DOI 10.1016/0304-3959(94)90007-8.
   Moller H, 2000, SPINE, V25, P1716, DOI 10.1097/00007632-200007010-00017.
   Thomsen K, 1997, SPINE, V22, P2813, DOI 10.1097/00007632-199712150-00004.
   Ware JE, 2000, SPINE, V25, P3130, DOI 10.1097/00007632-200012150-00008.
   ZDEBLICK TA, 1993, SPINE, V18, P983, DOI 10.1097/00007632-199306150-00006.},
Number-of-Cited-References = {19},
Times-Cited = {103},
Usage-Count-Last-180-days = {0},
Usage-Count-Since-2013 = {5},
Journal-ISO = {SPINE},
Doc-Delivery-Number = {113CU},
Web-of-Science-Index = {Science Citation Index Expanded (SCI-EXPANDED)},
Unique-ID = {WOS:000242576200001},
DA = {2022-11-01},
}

@article{ WOS:000452162400021,
Author = {de Kunder, Suzanne L. and Rijkers, Kim and Caelers, Inge J. M. H. and de
   Bie, Rob A. and Koehler, Peter J. and van Santbrink, Henk},
Title = {Lumbar Interbody Fusion A Historical Overview and a Future Perspective},
Journal = {SPINE},
Year = {2018},
Volume = {43},
Number = {16},
Pages = {1161-1168},
Month = {AUG 15},
Abstract = {In this historical study we present an overview of lumbar interbody
   fusion surgery, which is one of the most commonly performed instrumented
   spinal fusion surgeries. The present article focuses on the history of
   lumbar interbody fusion surgery, starting from the foundation which was
   laid in the 19th and 20th century until today. The development of
   material and techniques evolved from simple wiring to the combination of
   transforaminal interbody fusion with polyether ether ketone cages and
   pedicle screw fixation with poly axial screws. The possibilities of
   instrumented spinal fusion grew during the past 100 years, and a
   considerable increase in instrumented spinal surgery was seen over the
   past decades. Today, gain lies in perfection of techniques and
   deliberate indication and development of guidelines. Therefore, more
   standardized studies on instrumented spinal surgery are needed to be
   done and techniques should be personalized on the patients' specific
   needs.},
Publisher = {LIPPINCOTT WILLIAMS \& WILKINS},
Address = {TWO COMMERCE SQ, 2001 MARKET ST, PHILADELPHIA, PA 19103 USA},
Type = {Article},
Language = {English},
Affiliation = {de Kunder, SL (Corresponding Author), Maastricht Univ, Med Ctr, Dept Neurosurg, Post Bus 5800, NL-6202 AZ Maastricht, Netherlands.
   de Kunder, Suzanne L.; Caelers, Inge J. M. H.; van Santbrink, Henk, Maastricht Univ, Med Ctr, Dept Neurosurg, Post Bus 5800, NL-6202 AZ Maastricht, Netherlands.
   de Kunder, Suzanne L.; de Bie, Rob A.; van Santbrink, Henk, Maastricht Univ, CAPHRI Sch Publ Hlth \& Primary Care, Maastricht, Netherlands.
   Rijkers, Kim; van Santbrink, Henk, Zuyderland Med Ctr, Dept Neurosurg, Heerlen, Netherlands.
   de Bie, Rob A., Maastricht Univ, Dept Epidemiol, Maastricht, Netherlands.
   Koehler, Peter J., Zuyderland Med Ctr, Dept Neurol, Heerlen, Netherlands.},
DOI = {10.1097/BRS.0000000000002534},
ISSN = {0362-2436},
EISSN = {1528-1159},
Keywords = {biomechanics; cages; history; instrumentation; interbody fusion; lumbar
   spine; lumbar spondylolisthesis; spinal fusion; surgery; techniques},
Keywords-Plus = {PEDICLE SCREW FIXATION; SPINE; BONE; INSTRUMENTATION; ARTHRODESIS;
   REDUCTION; OPERATION; SURGERY; DEVICE},
Research-Areas = {Neurosciences \& Neurology; Orthopedics},
Web-of-Science-Categories  = {Clinical Neurology; Orthopedics},
Author-Email = {suzannedekunder@gmail.com},
ORCID-Numbers = {de Kunder, Suzanne/0000-0001-6334-8221},
Cited-References = {Albee FH, 2007, CLIN ORTHOP RELAT R, P14, DOI 10.1097/BLO.0b013e3180686a0f.
   ANI N, 1991, SPINE, V16, pS302, DOI 10.1097/00007632-199106001-00025.
   {[}Anonymous], 1941, J BONE JOINT SURG AM, V23, P716.
   BAGBY GW, 1988, ORTHOPEDICS, V11, P931.
   Blume H, 1981, J NEUROL ORTHOP SURG, V2, P171.
   BOUCHER HH, 1959, J BONE JOINT SURG BR, V41, P248.
   Brantigan JW, 2000, SPINE, V25, P1437, DOI 10.1097/00007632-200006010-00017.
   BRANTIGAN JW, 1993, SPINE, V18, P1213, DOI 10.1097/00007632-199307000-00015.
   Briggs H, 1944, J BONE JOINT SURG, V26, P125.
   Burns BH, 1933, LANCET, V1, P1233.
   Campbell W., 1939, SURG GYNECOL OBSTET, V45, P218.
   Capener N, 1932, BRIT J SURG, V19, P374, DOI 10.1002/bjs.1800197505.
   Carragee EJ, 2011, SPINE J, V11, P463, DOI 10.1016/j.spinee.2011.06.001.
   Chen SH, 2007, BMC MUSCULOSKEL DIS, V8, DOI 10.1186/1471-2474-8-28.
   Chipault A., 1986, TRAVAUX NEUROLOGIE C.
   CLOWARD RB, 1953, J NEUROSURG, V10, P154, DOI 10.3171/jns.1953.10.2.0154.
   Cole CD, 2009, CURR REV MUSCULOSKE, V2, P118, DOI 10.1007/s12178-009-9053-8.
   Conley, 2003, STUD ADVENTURES BREE.
   CRAWLEY GR, 1988, VET SURG, V17, P117, DOI 10.1111/j.1532-950X.1988.tb00289.x.
   D'Ambrosia RD, 2016, ORTHOPEDICS, V39, P75, DOI 10.3928/01477447-20160304-03.
   Daniel TM, 2006, RESP MED, V100, P1862, DOI 10.1016/j.rmed.2006.08.006.
   DEBOWES RM, 1984, AM J VET RES, V45, P191.
   Deyo RA, 2004, NEW ENGL J MED, V350, P722, DOI 10.1056/NEJMsb031771.
   Dobson J, 1972, Ann R Coll Surg Engl, V50, P54.
   Forsth P, 2016, NEW ENGL J MED, V374, P1413, DOI 10.1056/NEJMoa1513721.
   Ghogawala Z, 2016, NEW ENGL J MED, V374, P1424, DOI 10.1056/NEJMoa1508788.
   Gittens RA, 2014, ACTA BIOMATER, V10, P3363, DOI 10.1016/j.actbio.2014.03.037.
   Gupta A, 2015, WORLD J ORTHOP, V6, P449, DOI 10.5312/wjo.v6.i6.449.
   HARMS J, 1982, Z ORTHOP GRENZGEB, V120, P343, DOI 10.1055/s-2008-1051624.
   Harms J G, 1998, Oper Orthop Traumatol, V10, P90, DOI 10.1007/s00064-006-0112-7.
   HARRINGTON PR, 1976, CLIN ORTHOP RELAT R, P157.
   HARRINGTON PR, 1969, SOUTH MED J, V62, P1, DOI 10.1097/00007611-196901000-00001.
   Hart RA, 2011, SPINE J, V11, P703, DOI 10.1016/j.spinee.2011.08.011.
   Hibbs R, 1929, SURG GYNECOL OBSTET, V48, P604.
   Hibbs RA, 1924, J BONE JOINT SURG, V6, P3.
   Hibbs RA, 2007, CLIN ORTHOP RELAT R, P17, DOI 10.1097/BLO.0b013e3180686b30.
   HOLDSWORTH F, 1970, J BONE JOINT SURG AM, VA 52, P1534, DOI 10.2106/00004623-197052080-00002.
   HUGHES JT, 1988, PARAPLEGIA, V26, P71, DOI 10.1038/sc.1988.15.
   Kabins MB, 1991, IOWA ORTHOP J, V11, P127.
   KING D, 1948, J BONE JOINT SURG AM, V30-A, P560, DOI 10.2106/00004623-194830030-00003.
   Kumar K, 1996, SPINE, V21, P653, DOI 10.1097/00007632-199603010-00024.
   Kurtz SM, 2007, BIOMATERIALS, V28, P4845, DOI 10.1016/j.biomaterials.2007.07.013.
   Kuslich SD, 1998, SPINE, V23, P1267, DOI 10.1097/00007632-199806010-00019.
   LANGE F, 1986, CLIN ORTHOP RELAT R, P3.
   Lin P M, 1977, Neurosurgery, V1, P118, DOI 10.1097/00006123-197709000-00006.
   Lister J, 1867, Br Med J, V2, P246.
   Malhotra D, 2014, OPER NEUROSURG, V10, P497, DOI 10.1227/NEU.0000000000000489.
   Mixter WJ., 1934, NEW ENGL J MED, V211, P210, DOI {[}10.1056/nejm193408022110506, DOI 10.1056/NEJM193408022110506].
   Mostofi SB, 2005, WHOS WHO ORTHOPEDICS.
   Naderi S, 2007, NEUROSURGERY, V60, P382, DOI 10.1227/01.NEU.0000249276.94933.8D.
   Olivares-Navarrete R, 2014, ANN BIOMED ENG, V42, P2551, DOI 10.1007/s10439-014-1108-3.
   PANJABI MM, 1980, NEUROSURGERY, V7, P76, DOI 10.1227/00006123-198007000-00014.
   Peltier LF., 1993, ORTHOPEDICS HIST ICO.
   Ray CD, 1997, SPINE, V22, P667, DOI 10.1097/00007632-199703150-00019.
   Robinson DH, 2012, J INVEST SURG, V25, P141, DOI 10.3109/08941939.2012.690328.
   Sari H, 2014, J PHARM PHARMACOL, V2, P87.
   Silver John Russell, 2003, HIST TREATMENT SPINA.
   STEFFEE AD, 1986, CLIN ORTHOP RELAT R, P45.
   STEFFEE AD, 1988, CLIN ORTHOP RELAT R, P99.
   Suk SI, 1997, SPINE, V22, P210, DOI 10.1097/00007632-199701150-00016.
   THOMPSON WAL, 1949, J BONE JOINT SURG AM, V31-A, P400, DOI 10.2106/00004623-194931020-00017.
   UNDERWOOD EA, 1945, P ROY SOC MED, V38, P697, DOI 10.1177/003591574503801214.
   Venable CS, 1941, ANN SURG, V114, P309, DOI 10.1097/00000658-194108000-00014.
   VICH JMO, 1985, J NEUROSURG, V63, P750, DOI 10.3171/jns.1985.63.5.0750.
   Williams D, 1987, J MAT, V18, P267.},
Number-of-Cited-References = {65},
Times-Cited = {31},
Usage-Count-Last-180-days = {1},
Usage-Count-Since-2013 = {23},
Journal-ISO = {SPINE},
Doc-Delivery-Number = {HC9XY},
Web-of-Science-Index = {Science Citation Index Expanded (SCI-EXPANDED)},
Unique-ID = {WOS:000452162400021},
DA = {2022-11-01},
}

@article{ WOS:000456162700004,
Author = {Austevoll, Ivar Magne and Gjestad, Rolf and Grotle, Margreth and
   Solberg, Tore and Brox, Jens Ivar and Hermansen, Erland and Rekeland,
   Frode and Indrekvam, Kari and Storheim, Kjersti and Hellum, Christian},
Title = {Follow-up score, change score or percentage change score for determining
   clinical important outcome following surgery? An observational study
   from the Norwegian registry for Spine surgery evaluating patient
   reported outcome measures in lumbar spinal stenosis and lumbar
   degenerative spondylolisthesis},
Journal = {BMC MUSCULOSKELETAL DISORDERS},
Year = {2019},
Volume = {20},
Month = {JAN 18},
Abstract = {BackgroundAssessment of outcomes for spinal surgeries is challenging,
   and an ideal measurement that reflects all aspects of importance for the
   patients does not exist. Oswestry Disability Index (ODI), EuroQol
   (EQ-5D) and Numeric Rating Scales (NRS) for leg pain and for back pain
   are commonly used patients reported outcome measurements (PROMs).
   Reporting the proportion of individuals with an outcome of clinical
   importance is recommended. Knowledge of the ability of PROMs to identify
   clearly improved patients is essential. The purpose of this study was to
   search cut-off criteria for PROMs that best reflect an improvement
   considered by the patients to be of clinical importance.MethodsThe
   Global Perceived Effect scale was utilized to evaluate a clinically
   important outcome 12months after surgery. The cut-offs for the PROMs
   that most accurately distinguish those who reported completely
   recovered' or much improved' from those who reported slightly improved',
   unchanged', slightly worse', much worse', or worse than ever' were
   estimated. For each PROM, we evaluated three candidate response
   parameters: the (raw) follow-up score, the (numerical) change score, and
   the percentage change score.ResultsWe analysed 3859 patients with Lumbar
   Spinal Stenosis {[}(LSS); mean age 66; female gender 50\%] and 617
   patients with Lumbar Degenerative Spondylolisthesis {[}(LDS); mean age
   67; 72\% female gender]. The accuracy of identifying completely
   recovered' and much better' patients was generally high, but lower for
   EQ-5D than for the other PROMs. For all PROMs the accuracy was lower for
   the change score than for the follow-up score and the percentage change
   score, especially among patients with low and high PROM scores at
   baseline.The optimal threshold for a clinically important outcome was 24
   for ODI, 0.69 for EQ-5D, 3 for NRS leg pain, and4 for NRS back pain,
   and, for the percentage change score, 30\% for ODI, 40\% for NRS leg
   pain, and33\% for NRS back pain. The estimated cut-offs were similar for
   LSS and for LDS.ConclusionFor estimating a success' rate assessed by a
   PROM, we recommend using the follow-up score or the percentage change
   score. These scores reflected a clinically important outcome better than
   the change score.},
Publisher = {BMC},
Address = {CAMPUS, 4 CRINAN ST, LONDON N1 9XW, ENGLAND},
Type = {Article},
Language = {English},
Affiliation = {Austevoll, IM (Corresponding Author), Haukeland Hosp, Kysthosp Hagevik, Orthoped Clin, Hagaviksbakken 25, N-5217 Bergen, Norway.
   Austevoll, IM (Corresponding Author), Univ Bergen, Dept Clin Med, Christies Gate 6, N-5007 Bergen, Norway.
   Austevoll, Ivar Magne; Hermansen, Erland; Rekeland, Frode; Indrekvam, Kari, Haukeland Hosp, Kysthosp Hagevik, Orthoped Clin, Hagaviksbakken 25, N-5217 Bergen, Norway.
   Austevoll, Ivar Magne; Hermansen, Erland; Indrekvam, Kari, Univ Bergen, Dept Clin Med, Christies Gate 6, N-5007 Bergen, Norway.
   Austevoll, Ivar Magne; Solberg, Tore; Brox, Jens Ivar; Hellum, Christian, Northern Norway Reg Hlth Author, Norwegian Registry Spine Surg NORspine, Postboks 20, N-9038 Tromso, Bodo, Norway.
   Gjestad, Rolf, Haukeland Hosp, Res Dept, Div Psychiat, Sanviksleitet 1, N-5036 Bergen, Norway.
   Brox, Jens Ivar, Oslo Univ Hosp, Dept Phys Med \& Rehabil, PB 4950, N-0424 Oslo, Norway.
   Solberg, Tore, Univ Hosp Northern Norway, Dept Neurosurg, Sykehusvegen 38, N-90919 Tromso, Norway.
   Grotle, Margreth; Storheim, Kjersti, Oslo Univ Hosp, Res \& Commun Unit Musculoskeletal Hlth FORMI, PB 4950, N-0424 Oslo, Norway.
   Hermansen, Erland, More \& Romsdal Hosp Trust, Dept Orthoped Surg, Alesund Hosp, Alesund, Norway.
   Hellum, Christian, Oslo Univ Hosp, Div Orthopaed Surg, N-0424 Oslo PB, Norway.
   Grotle, Margreth, OsloMet Oslo Metropolitan Univ, Fac Hlth Sci, POB 4 St Olavs Plass, N-0130 Oslo, Norway.},
DOI = {10.1186/s12891-018-2386-y},
Article-Number = {31},
ISSN = {1471-2474},
Keywords = {Lumbar spinal stenosis (LSS); Lumbar degenerative spondylolisthesis
   (LDS); Patient reported outcome measures (PROMs); Oswestry disability
   index (ODI); Leg pain; Back pain; Success criteria; Minimal clinically
   important difference (MCID)},
Keywords-Plus = {OSWESTRY DISABILITY INDEX; IMPORTANT DIFFERENCE; HEALTH-STATUS;
   BACK-PAIN; FUSION; QUESTIONNAIRE; DECOMPRESSION; DISORDERS; CONSENSUS;
   STATE},
Research-Areas = {Orthopedics; Rheumatology},
Web-of-Science-Categories  = {Orthopedics; Rheumatology},
Author-Email = {imau@helse-bergen.no},
ResearcherID-Numbers = {austevoll, ivar/GMW-9875-2022},
Funding-Acknowledgement = {Helse Vest RHF (the Western Regional Health Authority)},
Funding-Text = {The project has received funding from Helse Vest RHF (the Western
   Regional Health Authority). The funder has no influence on study design,
   management and interpretation of data or the decision to submit data.},
Cited-References = {ALTMAN DG, 1994, BRIT MED J, V309, P188, DOI 10.1136/bmj.309.6948.188.
   Austevoll IM, 2017, EUR SPINE J, V26, P404, DOI 10.1007/s00586-016-4683-1.
   Baker D, 1989, BACK PAIN NEW APPROA, P174.
   Barrett B, 2005, MED DECIS MAKING, V25, P250, DOI 10.1177/0272989X05276863.
   Bombardier C, 2000, SPINE, V25, P3100, DOI 10.1097/00007632-200012150-00003.
   Carreon LY, 2013, J NEUROSURG-SPINE, V18, P102, DOI 10.3171/2012.10.SPINE12727.
   Copay AG, 2008, SPINE J, V8, P968, DOI 10.1016/j.spinee.2007.11.006.
   de Vet HCW, 2007, QUAL LIFE RES, V16, P131, DOI 10.1007/s11136-006-9109-9.
   de Vet HCW, 2015, J CLIN EPIDEMIOL, V68, P518, DOI 10.1016/j.jclinepi.2014.07.008.
   Dolan P, 1996, HEALTH ECON, V5, P141, DOI 10.1002/(SICI)1099-1050(199603)5:2<141::AID-HEC189>3.0.CO;2-N.
   Dworkin RH, 2008, J PAIN, V9, P105, DOI 10.1016/j.jpain.2007.09.005.
   Fairbank JCT, 2000, SPINE, V25, P2940, DOI 10.1097/00007632-200011150-00017.
   Fekete TF, 2016, SPINE J, V16, pS12, DOI 10.1016/j.spinee.2016.01.180.
   Ferreira ML, 2012, J CLIN EPIDEMIOL, V65, P253, DOI 10.1016/j.jclinepi.2011.06.018.
   Forsth P, 2013, BONE JOINT J, V95B, P960, DOI 10.1302/0301-620X.95B7.30776.
   Forsth P, 2016, NEW ENGL J MED, V374, P1413, DOI 10.1056/NEJMoa1513721.
   Gatchel RJ, 2010, SPINE J, V10, P321, DOI 10.1016/j.spinee.2009.10.015.
   Ghogawala Z, 2016, NEW ENGL J MED, V374, P1424, DOI 10.1056/NEJMoa1508788.
   Glassman SD, 2008, J BONE JOINT SURG AM, V90A, P1839, DOI 10.2106/JBJS.G.01095.
   Glassman SD, 2010, SPINE J, V10, P328, DOI 10.1016/j.spinee.2009.12.026.
   Grotle M, 2003, J REHABIL MED, V35, P241, DOI 10.1080/16501970306094.
   Grovle L, 2014, J CLIN EPIDEMIOL, V67, P508, DOI 10.1016/j.jclinepi.2013.12.001.
   Guyatt GH, 1998, BRIT MED J, V316, P690, DOI 10.1136/bmj.316.7132.690.
   Guyatt GH, 2002, MAYO CLIN PROC, V77, P371, DOI 10.4065/77.4.371.
   Hellum C, 2011, BMJ-BRIT MED J, V342, DOI 10.1136/bmj.d2786.
   Hermansen E, 2017, BMC MUSCULOSKEL DIS, V18, DOI 10.1186/s12891-017-1491-7.
   Hudak PL, 2000, SPINE, V25, P3167, DOI 10.1097/00007632-200012150-00012.
   JAESCHKE R, 1989, CONTROL CLIN TRIALS, V10, P407, DOI 10.1016/0197-2456(89)90005-6.
   Kamper SJ, 2010, J CLIN EPIDEMIOL, V63, P760, DOI 10.1016/j.jclinepi.2009.09.009.
   Katz N, 2015, J PAIN, V16, P116, DOI 10.1016/j.jpain.2014.08.005.
   Katz NP, 2015, J ORTHOP SURG RES, V10, DOI 10.1186/s13018-014-0144-x.
   Lonne G, 2015, SPINE, V40, P514, DOI 10.1097/BRS.0000000000000798.
   Malmivaara A, 2007, SPINE, V32, P1, DOI 10.1097/01.brs.0000251014.81875.6d.
   Mannion AF, 2015, SPINE, V40, P710, DOI 10.1097/BRS.0000000000000751.
   McLeod LD, 2011, EXPERT REV PHARM OUT, V11, P163, DOI {[}10.1586/ERP.11.12, 10.1586/erp.11.12].
   Ostelo RWJG, 2008, SPINE, V33, P90, DOI 10.1097/BRS.0b013e31815e3a10.
   Ostelo RWJG, 2005, BEST PRACT RES CL RH, V19, P593, DOI 10.1016/j.berh.2005.03.003.
   Parai C, 2018, EUR SPINE J, V27, P554, DOI 10.1007/s00586-017-5331-0.
   Schafer JL, 2002, PSYCHOL METHODS, V7, P147, DOI 10.1037//1082-989X.7.2.147.
   Solberg T, 2013, ACTA ORTHOP, V84, P196, DOI 10.3109/17453674.2013.786634.
   Solberg TK, 2011, ACTA ORTHOP, V82, P56, DOI 10.3109/17453674.2010.548024.
   Stratford PW, 1998, PHYS THER, V78, P1186, DOI 10.1093/ptj/78.11.1186.
   Tape T. G, 2006, INTERPRETING DIAGNOS.
   Terwee CB, 2010, J CLIN EPIDEMIOL, V63, P524, DOI 10.1016/j.jclinepi.2009.08.010.
   van Hooff ML, 2016, SPINE J, V16, P1221, DOI 10.1016/j.spinee.2016.06.010.
   Van Hooff ML, 2015, ACTA ORTHOP, V86, P534, DOI 10.3109/17453674.2015.1043174.
   van Kampen DA, 2013, J ORTHOP SURG RES, V8, DOI 10.1186/1749-799X-8-40.
   Watters WC, 2008, SPINE J, V8, P305, DOI 10.1016/j.spinee.2007.10.033.
   Watters WC, 2009, SPINE J, V9, P609, DOI 10.1016/j.spinee.2009.03.016.
   Weinstein JN, 2008, NEW ENGL J MED, V358, P794, DOI 10.1056/NEJMoa0707136.
   Weinstein JN, 2007, NEW ENGL J MED, V356, P2257, DOI 10.1056/NEJMoa070302.
   Wright A, 2012, J MAN MANIP THER, V20, P160, DOI 10.1179/2042618612Y.0000000001.},
Number-of-Cited-References = {52},
Times-Cited = {34},
Usage-Count-Last-180-days = {1},
Usage-Count-Since-2013 = {2},
Journal-ISO = {BMC Musculoskelet. Disord.},
Doc-Delivery-Number = {HI0VO},
Web-of-Science-Index = {Science Citation Index Expanded (SCI-EXPANDED); Social Science Citation Index (SSCI)},
Unique-ID = {WOS:000456162700004},
OA = {Green Published, gold},
DA = {2022-11-01},
}

@inproceedings{ WOS:000246179600048,
Author = {Tanguay, Frederic and Mac-Thiong, Jean-Marc and De Guise, Jacques A. and
   Labelle, Hubert},
Editor = {Uyttendaele, D and Dangerfield, PH},
Title = {Relation between the sagittal pelvic and lumbar spine geometries
   following surgical correction of adolescent idiopathic scoliosis: A
   preliminary study},
Booktitle = {RESEARCH INTO SPINAL DEFORMITIES 5},
Series = {Studies in Health Technology and Informatics},
Year = {2006},
Volume = {123},
Pages = {299+},
Note = {6th Biennial Meeting of the
   International-Research-Society-of-Spinal-Deformities, Ghent, BELGIUM,
   JUN 21-24, 2006},
Organization = {Int Res Soc Spinal Deformities},
Abstract = {The influence of surgery on the relationship between the lumbar spine
   and the pelvis in adolescent idiopathic scoliosis (AIS) remains mostly
   unknown. The sagittal spinopelvic balance of 40 patients with AIS
   undergoing posterior spinal instrumentation and fusion was studied.
   After surgery, the total lumbar lordosis (LL) and the LL below fusion
   remained correlated to the sagittal pelvic geometry. LL within fusion,
   which is set by the instrumentation, was also related to the LL below
   fusion. This preliminary study shows that pelvic morphology probably has
   an important impact on the postoperative sagittal lumbar alignment.
   Evaluation of the sagittal pelvic geometry could therefore be useful in
   the preoperative planning of surgery for AIS. Further studies with more
   patients are still needed in order to confirm this hypothesis and to
   evaluate if the distal fusion level influences the spino-pelvic balance.},
Publisher = {IOS PRESS},
Address = {NIEUWE HEMWEG 6B, 1013 BG AMSTERDAM, NETHERLANDS},
Type = {Proceedings Paper},
Language = {English},
Affiliation = {Tanguay, F (Corresponding Author), CHu Sainte Justine, Div Orthopaed Surg, Montreal, PQ H3T 1C5, Canada.
   Tanguay, Frederic; Mac-Thiong, Jean-Marc; Labelle, Hubert, Univ Montreal, Fac Med, Montreal, PQ H3C 3J7, Canada.
   Tanguay, Frederic; Mac-Thiong, Jean-Marc; Labelle, Hubert, CHu Sainte Justine, Div Orthopaed Surg, Montreal, PQ H3T 1C5, Canada.
   Univ Montreal, CHUM, Res Ctr, Lab Imagerie Orthoped, Montreal, PQ, Canada.
   De Guise, Jacques A., Ecole Technol Super, Dept Automat Prod Engn, Montreal, PQ, Canada.},
ISSN = {0926-9630},
ISBN = {978-1-58603-630-0},
Keywords = {adolescent idiopathic scoliosis; lumbar lordosis; pelvic morphology;
   sagittal alignment; spinal instrumentation},
Keywords-Plus = {SPONDYLOLISTHESIS; BALANCE; ALIGNMENT; LORDOSIS},
Research-Areas = {Engineering; Genetics \& Heredity; Orthopedics; Surgery},
Web-of-Science-Categories  = {Engineering, Biomedical; Genetics \& Heredity; Orthopedics; Surgery},
ResearcherID-Numbers = {de Guise, Jacques A/A-6063-2013
   },
ORCID-Numbers = {de Guise, Jacques/0000-0003-0728-6403},
Funding-Acknowledgement = {Canada's Research-Based Pharmaceutical Companies (RxD); Fonds de
   Recherche en Sante du Quebec; Strategic Training Grants Program (MENTOR
   program) of the Canadian Institutes of Health Research},
Funding-Text = {This research was funded by Canadas Research-Based Pharmaceutical
   Companies (Rx\&D), by the Fonds de Recherche en Sante du Quebec and by
   the Strategic Training Grants Program (MENTOR program) of the Canadian
   Institutes of Health Research.},
Cited-References = {Guigui P, 2003, REV CHIR ORTHOP, V89, P496.
   Guigui P, 2002, J RADIOL, V83, P1143.
   Jackson RP, 2003, SPINE, V28, P151, DOI 10.1097/00007632-200301150-00011.
   Labelle H, 2004, SPINE, V29, P2049, DOI 10.1097/01.brs.0000138279.53439.cc.
   Legaye J, 1998, Eur Spine J, V7, P99, DOI 10.1007/s005860050038.
   Legaye J., 1993, RACHIS, V5, P215.
   Mac-Thiong JM, 2003, SPINE, V28, P1404, DOI 10.1097/01.BRS.0000067118.60199.D1.
   MACTHIONG JM, 2005, IN PRESS EUR SPINE J.
   Mangione P, 1997, REV CHIR ORTHOP, V83, P22.
   Marty C, 2002, EUR SPINE J, V11, P119, DOI 10.1007/s00586-001-0349-7.
   Roussouly P, 2003, REV CHIR ORTHOP, V89, P632.
   Thomson J D, 1989, J Spinal Disord, V2, P93.
   Vaz G, 2002, EUR SPINE J, V11, P80, DOI 10.1007/s005860000224.
   WASYLENKO M, 1983, SPINE, V8, P840, DOI 10.1097/00007632-198311000-00005.},
Number-of-Cited-References = {14},
Times-Cited = {9},
Usage-Count-Last-180-days = {0},
Usage-Count-Since-2013 = {0},
Doc-Delivery-Number = {BGD73},
Web-of-Science-Index = {Conference Proceedings Citation Index - Science (CPCI-S)},
Unique-ID = {WOS:000246179600048},
DA = {2022-11-01},
}

@article{ WOS:000453625000095,
Author = {Granville, Michelle and Berti, Aldo and Jacobson, Robert E.},
Title = {Vertebral Compression Fractures after Lumbar Instrumentation},
Journal = {CUREUS},
Year = {2017},
Volume = {9},
Number = {9},
Month = {SEP},
Abstract = {Lumbar spinal stenosis (LSS) is primarily found in an older population.
   This is a similar demographic group that develops both osteoporosis and
   vertebral compression fractures (VCF). This report reviewed a series of
   patients treated for VCF that had previous lumbar surgery for
   symptomatic spinal stenosis. Patients that only underwent laminectomy or
   fusion without instrumentation had a similar distribution of VCF as the
   non-surgical population in the mid-thoracic, or lower thoracic and upper
   lumbar spine. However, in the patients that had previous short-segment
   spinal instrumentation, fractures were found to be located more commonly
   in the mid-lumbar spine or sacrum adjacent to or within one or two
   spinal segments of the spinal instrumentation. Adjacent-level fractures
   that occur due to vertebral osteoporosis after long spinal segment
   instrumentation has been discussed in the literature. The purpose of
   this report is to highlight the previously unreported finding of
   frequent lumbar and sacral osteoporotic fractures in post-lumbar
   instrumentation surgery patients. Important additional factors found
   were lack of preventative medical treatment for osteoporosis, and
   secondary effects related to inactivity, especially during the first
   year after surgery.},
Publisher = {CUREUS INC},
Address = {PO BOX 61002, PALO ALTO, CA 94306 USA},
Type = {Article},
Language = {English},
Affiliation = {Granville, M (Corresponding Author), Univ Miami Hosp, Miami Neurosurg Ctr, Miami, FL 33136 USA.
   Granville, Michelle; Jacobson, Robert E., Univ Miami Hosp, Miami Neurosurg Ctr, Miami, FL 33136 USA.
   Berti, Aldo, Univ Miami Hosp, Miami Neurosurg Inst, Coral Gables Surg Ctr, Miami, FL USA.},
DOI = {10.7759/cureus.1729},
Article-Number = {e1729},
EISSN = {2168-8184},
Keywords = {lumbar stenosis; degenerative spondylolisthesis; lumbar spinal
   instrumentation; osteoporotic vertebral compression fractures; adjacent
   level vertebral fractures; sacral insufficiency fractures},
Keywords-Plus = {SPINAL STENOSIS; FUSION; FIXATION; SURGERY; DISEASE; RISK},
Research-Areas = {General \& Internal Medicine},
Web-of-Science-Categories  = {Medicine, General \& Internal},
Author-Email = {mgranville@hotmail.com},
Cited-References = {ASAZUMA T, 1990, SPINE, V15, P1153, DOI 10.1097/00007632-199011010-00013.
   Bonaldi G, 2012, J VASC INTERV RADIOL, V23, P1437, DOI 10.1016/j.jvir.2012.06.023.
   Chiu YC, 2016, MEDICINE, V95, DOI 10.1097/MD.0000000000003455.
   Cunningham BW, 2003, SPINE, V28, pS110, DOI 10.1097/01.BRS.0000092209.27573.90.
   Doita M, 2008, J SPINAL DISORD TECH, V21, P531, DOI 10.1097/BSD.0b013e31815b7e05.
   Etebar S, 1999, J NEUROSURG, V90, P163, DOI 10.3171/spi.1999.90.2.0163.
   Genevay S, 2010, BEST PRACT RES CL RH, V24, P253, DOI 10.1016/j.berh.2009.11.001.
   Ha KY, 2010, SPINE, V35, P137.
   Hatgis J, 2017, CUREUS, V9, DOI 10.7759/cureus.1061.
   Hatgis J, 2017, CUREUS, V9, DOI 10.7759/cureus.1008.
   Kalichman L, 2009, SPINE J, V9, P545, DOI 10.1016/j.spinee.2009.03.005.
   Kim HJ, 2008, SPINE, V33, P2435, DOI 10.1097/BRS.0b013e3181829fca.
   Kim HJ, 2011, SPINE, V36, pE588, DOI 10.1097/BRS.0b013e3181f92d8e.
   Lee BH, 2012, INDIAN J ORTHOP, V46, P279, DOI 10.4103/0019-5413.96379.
   Lee JC, 2015, ASIAN SPINE J, V9, P807, DOI 10.4184/asj.2015.9.5.807.
   Lee JC, 2014, SPINE, V39, pE339, DOI 10.1097/BRS.0000000000000164.
   Macdessi SJ, 2001, SPINE, V26, P580.
   Miller JD, 2008, SPINE, V33, pE717, DOI 10.1097/BRS.0b013e31817f8d40.
   Missori P, 2005, J NEUROSURG-SPINE, V3, P57, DOI 10.3171/spi.2005.3.1.0057.
   Montoure A, 2016, INT J PHYS MED REHAB, P4, DOI {[}10.4172/2329-9096.1000360, DOI 10.4172/2329-9096.1000360].
   Morishita Y, 2011, EUR SPINE J, V20, P1480, DOI 10.1007/s00586-011-1701-1.
   Park YS, 2017, J NEUROSURG-SPINE, V26, P638, DOI 10.3171/2016.10.SPINE16535.
   Siminoski K, 2012, OSTEOPOROSIS INT, V23, P1999, DOI 10.1007/s00198-011-1837-1.
   Toyone T, 2010, SPINE, V35, P1915, DOI 10.1097/BRS.0b013e3181dc846c.
   Vavken P, 2008, EUR SPINE J, V17, pS285, DOI 10.1007/s00586-007-0579-4.},
Number-of-Cited-References = {25},
Times-Cited = {6},
Usage-Count-Last-180-days = {0},
Usage-Count-Since-2013 = {0},
Journal-ISO = {Cureus},
Doc-Delivery-Number = {HE7NR},
Web-of-Science-Index = {Emerging Sources Citation Index (ESCI)},
Unique-ID = {WOS:000453625000095},
OA = {gold, Green Published},
DA = {2022-11-01},
}

@article{ WOS:000671879700023,
Author = {Korovessis, Panagiotis and Syrimpeis, Vasileios and Tsekouras, Vasileios},
Title = {Short Lumbosacral Decompression Plus Fixation Does Not Change the
   Spinopelvic Balance on Patients With Moderate Degenerative
   Spondylolisthesis and Associated Spinal Stenosis},
Journal = {SPINE DEFORMITY},
Year = {2019},
Volume = {7},
Number = {2},
Pages = {346-355},
Month = {MAR},
Abstract = {Study DesignA retrospective cohort study.ObjectivesTo investigate
   whether decompression plus short segment lumbosacral fixation changes
   the sagittal baseline spinopelvic parameters in patients with moderate
   degenerative spondylolisthesis (DS) and associated degenerative lumbar
   spinal stenosis (DLSS).Summary of Background DataSpinal decompression
   and fusion are commonly performed in DS with associated DLSS.
   Spinopelvic alignment after surgery for DS is an important research
   topic. The effect of short lumbosacral instrumented fusion on the global
   sagittal spinal balance has not been sufficiently
   studied.MethodsThirty-four consecutive adult patients (21 women, 13 men)
   aged 62 11 years with balanced spines {[}sagittal vertical axis (SVA) <=
   40 mm] received decompression and two to three vertebrae fixation plus
   fusion for DS grades I and II, associated with symptomatic DLSS. Age,
   gender, number of segments fused, posterolateral fusion (PLF) versus PLF
   plus posterior lumbar interbody fusion (PLIF) and segmental lordosis
   (SL) in the free segment above instrumentation were studied for a
   minimum follow-up of 60 months. The roentgenographic variables measured
   are T12-S1 lumbar lordosis (LL), SVA, sacral slope (SS), pelvic tilt
   (PT), pelvic incidence (PI), SL, and anterior (ADH) and posterior disc
   height (PDH) in the suprajacent free lumbar segment. Clinical outcomes
   were assessed with visual analog scale and Oswestry Disability
   Index.ResultsSVA significantly (p = .05) decreased postoperatively but
   returned to the baseline value at the final observation. Younger
   individuals (<= 59 years) stood with greater SS (p = .036) 6 months
   postoperatively and with less SVA in all 3 periods of observation (p =
   .013, .046, and .024) than their older (>59 years) counterparts.
   Patients with monosegmental stenosis showed on baseline less SVA (p =
   .028), PT (p = .031), and PI (p = .004) than their two-segmental
   stenosis counterparts. PI preoperatively to the last evaluation was
   significantly smaller in the patients who received 360 degrees fusion
   (p<.016).ConclusionsShort lumbosacral fixation does not significantly
   change the preoperative sagittal spinopelvic balance in adult patients
   with preoperatively balanced spines who have DS and DLSS.Level of
   EvidenceLevel III.},
Publisher = {SPRINGER},
Address = {ONE NEW YORK PLAZA, SUITE 4600, NEW YORK, NY, UNITED STATES},
Type = {Article},
Language = {English},
Affiliation = {Syrimpeis, V (Corresponding Author), Ileias 28, Patras 26224, Greece.
   Korovessis, Panagiotis; Syrimpeis, Vasileios; Tsekouras, Vasileios, Gen Hosp Patras, Orthopaed Dept, Patras, Greece.},
DOI = {10.1016/j.jspd.2018.08.016},
ISSN = {2212-134X},
EISSN = {2212-1358},
Keywords = {Sagittal balance; Spondylolisthesis; Spinal stenosis; Compensatory
   mechanism; Short fusion},
Research-Areas = {Neurosciences \& Neurology; Orthopedics},
Web-of-Science-Categories  = {Clinical Neurology; Orthopedics},
Author-Email = {vsyrimpeis@gmail.com},
Cited-References = {Barrey C, 2007, NEUROSURGERY, V61, P981, DOI 10.1227/01.neu.0000303194.02921.30.
   Barrey C, 2007, EUR SPINE J, V16, P1459, DOI 10.1007/s00586-006-0294-6.
   Berthonnaud E, 2005, J SPINAL DISORD TECH, V18, P40, DOI 10.1097/01.bsd.0000117542.88865.77.
   Cho JH, 2017, SPINE J, V17, P1794, DOI 10.1016/j.spinee.2017.05.029.
   Ferrero E, 2015, EUR SPINE J, V24, P1219, DOI 10.1007/s00586-015-3778-4.
   Gardocki Raymond J, 2002, Spine J, V2, P421, DOI 10.1016/S1529-9430(02)00426-6.
   Gillet P, 2003, J SPINAL DISORD TECH, V16, P338, DOI 10.1097/00024720-200308000-00005.
   Glassman SD, 2005, SPINE, V30, P2024, DOI 10.1097/01.brs.0000179086.30449.96.
   Glassman SD, 2005, SPINE, V30, P682, DOI 10.1097/01.brs.0000155425.04536.f7.
   Goldstein JA, 2001, SPINE, V26, P1137, DOI 10.1097/00007632-200105150-00009.
   Hu KJ, 2016, NEW ENGL J MED, V375, P598, DOI 10.1056/NEJMc1606502.
   Jang JS, 2009, NEUROSURGERY, V64, P115, DOI 10.1227/01.NEU.0000335642.14527.26.
   Johnson RD, 2013, J CLIN NEUROSCI, V20, P191, DOI 10.1016/j.jocn.2012.05.023.
   Kamo Y., 1992, SEIKEIGEKA, V43, P1111.
   Kawakami M, 2002, SPINE, V27, P59, DOI 10.1097/00007632-200201010-00014.
   Kim MK, 2011, BMC MUSCULOSKEL DIS, V12, DOI 10.1186/1471-2474-12-69.
   Korovessis P, 2010, SPINE, V35, P898, DOI 10.1097/BRS.0b013e3181d51e84.
   Korovessis PG, 1998, SPINE, V23, P700, DOI 10.1097/00007632-199803150-00010.
   Labelle H, 2008, EUR SPINE J, V17, P1170, DOI 10.1007/s00586-008-0713-y.
   Lafage V, 2009, SPINE, V34, pE599, DOI 10.1097/BRS.0b013e3181aad219.
   Lazennec JY, 2000, EUR SPINE J, V9, P47, DOI 10.1007/s005860050008.
   Le Huec J C, 2011, Eur Spine J, V20 Suppl 5, P699, DOI 10.1007/s00586-011-1938-8.
   Le Huec JC, 2015, INT ORTHOP, V39, P87, DOI 10.1007/s00264-014-2516-6.
   Mac-Thiong Jean-Marc, 2011, Eur Spine J, V20 Suppl 5, P572, DOI 10.1007/s00586-011-1923-2.
   Mac-Thiong Jean-Marc, 2009, Spine (Phila Pa 1976), V34, pE519, DOI 10.1097/BRS.0b013e3181a9c7ad.
   Mehta Vivek A, 2015, Neurosurgery, V76 Suppl 1, pS42, DOI 10.1227/01.neu.0000462077.50830.1a.
   Mobbs Ralph J, 2015, J Spine Surg, V1, P2, DOI 10.3978/j.issn.2414-469X.2015.10.05.
   Nunes Viviane Regina Hernandez, 2016, Rev. bras. ortop., V51, P662, DOI 10.1016/j.rboe.2016.09.003.
   Rajaee SS, 2012, SPINE, V37, P67, DOI 10.1097/BRS.0b013e31820cccfb.
   Rhee C, 2017, J CLIN NEUROSCI, V44, P95, DOI 10.1016/j.jocn.2017.06.039.
   Schwab F, 2003, SPINE, V28, P602, DOI 10.1097/00007632-200303150-00016.
   Schwab FJ, 2002, SPINE, V27, P387, DOI 10.1097/00007632-200202150-00012.
   Schwab F, 2006, SPINE, V31, P2109, DOI 10.1097/01.brs.0000231725.38943.ab.
   Sears William, 2005, Spine J, V5, P170, DOI 10.1016/j.spinee.2004.05.257.
   Tye EY, 2016, SPINE, V41, pE1039, DOI 10.1097/BRS.0000000000001535.
   Vialle R, 2005, J BONE JOINT SURG AM, V87A, P260, DOI 10.2106/JBJS.D.02043.},
Number-of-Cited-References = {36},
Times-Cited = {3},
Usage-Count-Last-180-days = {0},
Usage-Count-Since-2013 = {2},
Journal-ISO = {Spine Deform.},
Doc-Delivery-Number = {VK2WR},
Web-of-Science-Index = {Emerging Sources Citation Index (ESCI)},
Unique-ID = {WOS:000671879700023},
DA = {2022-11-01},
}

@article{ WOS:000686330200003,
Author = {Goncalves Barsotti, Carlos Eduardo and Aguiar Lira, Rejelos Charles and
   Andrade, Rodrigo Mantelatto and Torini, Alexandre Penna and Ribeiro, Ana
   Paula},
Title = {L5 Radiculopathy After Formal Reduction of High-Grade SDSG Type 5 and 6
   L5-S1 Isthmic Spondylolisthesis with 2-Year Follow-Up},
Journal = {INTERNATIONAL JOURNAL OF SPINE SURGERY},
Year = {2021},
Volume = {15},
Number = {4},
Pages = {645-653},
Month = {AUG 1},
Abstract = {Background: Surgery is the main treatment for patients with high-grade
   L5-S1 isthmic spondylolisthesis, which can result in neurologic
   complications, but little is known about its clinical course. The
   present study evaluated the presence of L5 radiculopathy in high-grade
   L5-S1 spondylolisthesis in adults in pre- and postoperative periods and
   after a 2-year follow-up.
   Methods: A series of 16 patients who underwent reduction and
   instrumented fusion for high-grade 5 and 6 spondylolisthesis between
   2018 and 2019 were retrospectively evaluated in the pre- and
   postoperative periods as well as after 6 weeks, 3 months, 6 months, and
   1 and 2 years of follow-up. Clinical and surgical data on possible
   neurological complications of L5 radiculopathy were prospectively
   collected.
   Results: The age was 20.1 +/- 12.0 years, and preoperative L5-S1 slip
   was 89.0\%. Five patients presented motor deficit in the preoperative
   period. In the immediate postoperative period, 9 patients (56\%)
   experienced motor deficits or worsening of the preoperative condition.
   At the 6-week follow-up, only 1 patient showed resolution of the motor
   deficit. Three patients presented healed motor deficits after 3 months,
   and 1 patient demonstrated a healed L5 motor radiculopathy after 6
   months. At the 1-year follow-up, only 1 patient exhibited an L5
   radiculopathy motor deficit, and at the 2-year follow-up, none of the
   patients exhibited an L5 radiculopathy motor deficit.
   Conclusion: L5 radiculopathy was frequent in the preoperative period and
   increased after reduction and instrumented fusion of high-grade L5-S1
   spondylolisthesis in the postoperative period and in the 6-week
   follow-up. Three and 6 months after the surgery, there were consecutive
   motor improvements. After 2 years of follow-up, no patients showed
   neurological deficit of L5 radiculopathy.},
Publisher = {INT SOC ADVANCEMENT SPINE SURGERY-ISASS},
Address = {301 S COUNTY FARM RD, STE L, WHEATON, IL, UNITED STATES},
Type = {Article},
Language = {English},
Affiliation = {Ribeiro, AP (Corresponding Author), Univ Sao Paulo, R Cipotanea 51, BR-05360160 Butanta, SP, Brazil.
   Goncalves Barsotti, Carlos Eduardo; Aguiar Lira, Rejelos Charles; Torini, Alexandre Penna, Inst Med Assistance State Publ Hosp Servant IMASP, Spine Grp, Sao Paulo, Brazil.
   Goncalves Barsotti, Carlos Eduardo; Andrade, Rodrigo Mantelatto, Clin Rehabil Ctr Scoliosis, Campinas, SP, Brazil.
   Torini, Alexandre Penna; Ribeiro, Ana Paula, Univ Santo Amaro, Biomech \& Musculoskeletal Rehabil Lab, Postgrad Program Hlth Sci, Sao Paulo, Brazil.
   Ribeiro, Ana Paula, Univ Sao Paulo, Sch Med, Sao Paulo, Brazil.},
DOI = {10.14444/8085},
EISSN = {2211-4599},
Keywords = {spondylolisthesis; radiculopathy; neurological deficit; spine},
Keywords-Plus = {RESEARCH SOCIETY MORBIDITY; STUDY-GROUP CLASSIFICATION; LUMBAR INTERBODY
   FUSION; INSTRUMENTED REDUCTION; DYSPLASTIC SPONDYLOLISTHESIS;
   SURGICAL-TREATMENT; SAGITTAL BALANCE; IN-SITU; COMPLICATIONS;
   DECOMPRESSION},
Research-Areas = {Surgery},
Web-of-Science-Categories  = {Surgery},
Author-Email = {apribeiro@usp.br},
ORCID-Numbers = {Aguiar Lira, Rejelos Charles/0000-0001-8593-9460},
Funding-Acknowledgement = {Spine Group of the Institute of Medical Assistance},
Funding-Text = {The authors acknowledge the help and support of all the participants and
   the Spine Group of the Institute of Medical Assistance to the State
   Public Hospital Servant in the state of Sao Paulo, Brazil, during the
   study.},
Cited-References = {Alzakri A, 2019, EUR SPINE J, V28, P2087, DOI 10.1007/s00586-019-05973-8.
   Bao HD, 2015, SPINE, V40, pE1150, DOI 10.1097/BRS.0000000000001104.
   Bartolozzi P, 2003, SPINE, V28, P1135, DOI 10.1097/00007632-200306010-00010.
   Beck AW, 2019, NEUROSURG CLIN N AM, V30, P291, DOI 10.1016/j.nec.2019.02.002.
   BRADFORD DS, 1987, J BONE JOINT SURG AM, V69A, P191, DOI 10.2106/00004623-198769020-00005.
   Compston A, 2010, BRAIN, V133, P2835, DOI 10.1093/brain/awq274.
   Driscoll C, 2011, EUR SPINE J, V20, P1711, DOI {[}10.1007/s00586-011-1801-y, 10.1007/s00586-011-1932-1].
   Fu KMG, 2011, J NEUROSURG-PEDIATR, V7, P37, DOI 10.3171/2010.10.PEDS10212.
   Gaines RW, 2005, SPINE, V30, pS66, DOI 10.1097/01.brs.0000155577.19606.df.
   Glassman SD, 2005, SPINE, V30, P2024, DOI 10.1097/01.brs.0000179086.30449.96.
   Gong Quan, 2013, Zhongguo Xiu Fu Chong Jian Wai Ke Za Zhi, V27, P393.
   Goyal N, 2009, J SPINAL DISORD TECH, V22, P321, DOI 10.1097/BSD.0b013e318182cdab.
   Hanson DS, 2002, SPINE, V27, P2026, DOI 10.1097/00007632-200209150-00011.
   Hanson DS, 2002, SPINE, V27, P1982, DOI 10.1097/00007632-200209150-00005.
   Helenius I, 2006, SPINE, V31, P190, DOI 10.1097/01.brs.0000194843.94071.09.
   Hoel RJ, 2018, NEUROSURG CLIN N AM, V29, P375, DOI 10.1016/j.nec.2018.03.006.
   Hresko MT, 2007, SPINE, V32, P2208, DOI 10.1097/BRS.0b013e31814b2cee.
   Joelson A, 2018, J BONE JOINT SURG AM, V100, P1357, DOI 10.2106/JBJS.17.01415.
   Kasliwal MK, 2013, NEUROSURG CLIN N AM, V24, P275, DOI 10.1016/j.nec.2012.12.002.
   Kasliwal MK, 2012, NEUROSURGERY, V71, P109, DOI 10.1227/NEU.0b013e3182535881.
   Lakshmanan P, 2009, SPINE J, V9, P1024, DOI 10.1016/j.spinee.2009.08.456.
   Lamartina C, 2009, EUR SPINE J, V18, pS133, DOI 10.1007/s00586-009-0984-y.
   Legaye J, 1998, Eur Spine J, V7, P99, DOI 10.1007/s005860050038.
   Longo UG, 2014, J BONE JOINT SURG AM, V96A, P53, DOI 10.2106/JBJS.L.01012.
   Mac-Thiong JM, 2006, EUR SPINE J, V15, P1425, DOI 10.1007/s00586-006-0101-4.
   Mac-Thiong JM, 2012, SPINE, V37, pE95, DOI 10.1097/BRS.0b013e3182233969.
   Mac-Thiong JM, 2008, SCOLIOSIS SPINAL DIS, V3, DOI 10.1186/1748-7161-3-19.
   Marty C, 2002, EUR SPINE J, V11, P119, DOI 10.1007/s00586-001-0349-7.
   Meyerding H.W., 1932, SURG GYNECOLOGY OBST, V54, P371.
   Meyerding HW, 1941, J BONE JOINT SURG, V23, P461.
   Molinari MRW, 1999, SPINE, V24, P1701, DOI 10.1097/00007632-199908150-00012.
   Petraco DM, 1996, SPINE, V21, P1133, DOI 10.1097/00007632-199605150-00002.
   Ruf M, 2006, SPINE, V31, P269, DOI 10.1097/01.brs.0000197204.91891.eb.
   Sailhan F, 2006, SPINE, V31, P161, DOI 10.1097/01.brs.0000194780.17528.6b.
   Schar RT, 2017, EUR SPINE J, V26, P679, DOI 10.1007/s00586-017-4964-3.
   Schwab F, 2010, SPINE, V35, P2224, DOI 10.1097/BRS.0b013e3181ee6bd4.
   Shufflebarger HL, 2005, SPINE, V30, pS42, DOI 10.1097/01.brs.0000155583.55856.f9.
   Smith JA, 2001, SPINE, V26, P2227, DOI 10.1097/00007632-200110150-00014.
   Videbaek TS, 2011, SPINE, V36, P183, DOI {[}10.1097/BRS.0b013e3181cc8fce, 10.1097/BRS.0b013e3181cd9ee5].
   Wang Z, 2008, SPINE, V33, P2185, DOI 10.1097/BRS.0b013e3181857f70.
   Willhuber GC, 2020, CLIN ORTHOP RELAT R, V478, P681, DOI 10.1097/CORR.0000000000001005.
   Yang EZ, 2016, EUR SPINE J, V25, P1587, DOI 10.1007/s00586-015-4341-z.},
Number-of-Cited-References = {42},
Times-Cited = {1},
Usage-Count-Last-180-days = {1},
Usage-Count-Since-2013 = {2},
Journal-ISO = {Int. J. Spine Surg.},
Doc-Delivery-Number = {UC1YP},
Web-of-Science-Index = {Emerging Sources Citation Index (ESCI)},
Unique-ID = {WOS:000686330200003},
OA = {gold, Green Published},
DA = {2022-11-01},
}

@article{ WOS:000365713900002,
Author = {Brodano, Giovanni B. and Martikos, Konstantinos and Lolli, Francesco and
   Gasbarrini, Alessandro and Cioni, Alfredo and Bandiera, Stefano and Di
   Silvestre, Mario and Boriani, Stefano and Greggi, Tiziana},
Title = {Transforaminal Lumbar Interbody Fusion in Degenerative Disk Disease and
   Spondylolisthesis Grade I Minimally Invasive Versus Open Surgery},
Journal = {JOURNAL OF SPINAL DISORDERS \& TECHNIQUES},
Year = {2015},
Volume = {28},
Number = {10},
Pages = {E559-E564},
Month = {DEC},
Abstract = {Background:Interbody fusion represents an efficient surgical treatment
   in degenerative lumbar disease, achieving satisfying outcome in >90\% of
   cases. Various studies have affirmed the advantages of percutaneous and
   minimally invasive techniques with regard to minimized damage on soft
   tissues during surgical procedure, but their efficacy in comparison with
   the classic open surgical procedures has not yet been
   demonstrated.Materials and Methods:This is a retrospective study. We
   compared 30 consecutive patients affected by disk degenerative disease
   or grade I degenerative spondylolisthesis that were treated with
   minimally invasive transforaminal lumbar interbody fusion (mini-TLIF) to
   a group of 34 consecutive patients presenting similar pathologic
   findings and demographic characteristics that underwent interbody fusion
   by traditional open approach (open-TLIF). All patients were treated
   between 2006 and 2010. Patients' mean age was 46 years (min 28-max 56)
   and 51 years (min 32-max 58), respectively. Mean follow-up was 23 months
   (min 12-max 38) and 25 months (min 12-max 40), respectively. Clinical
   evaluation was performed by using Visual Analogue Scale (VAS) and
   Oswestry Disability Index (ODI) questionnaires. Radiographic evaluation
   was performed on standing and dynamic x-rays before operation and at
   final follow-up.Results:There was a statistically significant
   improvement in clinical scores (VAS and ODI) in both groups. Early
   postoperative VAS score was significantly lower in the mini-TLIF group.
   Mean hospital stay and mean blood loss were significantly higher in the
   open-TLIF group than in the mini-TLIF group (7.4 vs. 4.1 d and 620 vs.
   230 mL, respectively). Surgical time length of the procedure was higher
   in the mini-TLIF group. There were no major neurological complications
   in any of the patients. At final follow-up, radiographic evaluation
   showed good implant stability in both groups.Conclusions:Mini-TLIF is a
   safe and efficient procedure and, when correctly and carefully
   performed, can reach good results, similar to those obtained with
   traditional open surgical techniques, even though it may require a
   longer surgical time at least during the first stages of the learning
   curve. Reduced surgical invasiveness, short hospital stay, and limited
   blood loss represent the major advantages of minimally invasive
   technique.},
Publisher = {LIPPINCOTT WILLIAMS \& WILKINS},
Address = {TWO COMMERCE SQ, 2001 MARKET ST, PHILADELPHIA, PA 19103 USA},
Type = {Article},
Language = {English},
Affiliation = {Brodano, GB (Corresponding Author), Rizzoli Orthoped Inst, Dept Oncol \& Degenerat Spine Surg, Via GC Pupilli, I-40136 Bologna, Italy.
   Brodano, Giovanni B.; Gasbarrini, Alessandro; Bandiera, Stefano; Boriani, Stefano, Rizzoli Orthoped Inst, Dept Oncol \& Degenerat Spine Surg, I-40136 Bologna, Italy.
   Martikos, Konstantinos; Lolli, Francesco; Cioni, Alfredo; Di Silvestre, Mario; Greggi, Tiziana, Rizzoli Orthoped Inst, Spinal Deform Surg, I-40136 Bologna, Italy.},
DOI = {10.1097/BSD.0000000000000034},
ISSN = {1536-0652},
EISSN = {1539-2465},
Keywords = {transforaminal lumbar interbody fusion; degenerative lumbar spine;
   degenerative spondylolisthesis; minimally invasive approach; open
   approach; clinical outcomes},
Keywords-Plus = {SPINE SURGERY; POSTERIOR; TLIF; COMPLICATIONS; MUSCLES},
Research-Areas = {Neurosciences \& Neurology; Orthopedics},
Web-of-Science-Categories  = {Clinical Neurology; Orthopedics},
Author-Email = {giovanni@barbantibrodano.com},
ResearcherID-Numbers = {Greggi, Tiziana/AAB-7534-2019
   Martikos, Konstantinos/S-7791-2019
   Gasbarrini, Alessandro/K-4290-2018
   Boriani, Stefano/V-7196-2017
   },
ORCID-Numbers = {Martikos, Konstantinos/0000-0003-1923-6163
   Gasbarrini, Antonio/0000-0003-4863-6924
   Boriani, Stefano/0000-0002-8426-9108
   Barbanti Brodano, Giovanni/0000-0002-7075-7020
   Gasbarrini, Alessandro/0000-0002-9575-4061
   Bandiera, Stefano/0000-0002-1517-5984},
Cited-References = {Dhall SS, 2008, J NEUROSURG-SPINE, V9, P560, DOI 10.3171/SPI.2008.9.08142.
   EVANS JH, 1985, CLIN ORTHOP RELAT R, P38.
   Fan SW, 2010, SPINE, V35, P1615, DOI 10.1097/BRS.0b013e3181c70fe3.
   Foley KT, 2003, SPINE, V28, pS26, DOI 10.1097/00007632-200308011-00006.
   Gejo R, 1999, SPINE, V24, P1023, DOI 10.1097/00007632-199905150-00017.
   HARMS J, 1982, Z ORTHOP GRENZGEB, V120, P343, DOI 10.1055/s-2008-1051624.
   Holly Langston T, 2006, Neurosurg Focus, V20, pE6.
   Humphreys SC, 2001, SPINE, V26, P567.
   Kawaguchi Y, 1996, SPINE, V21, P941, DOI 10.1097/00007632-199604150-00007.
   Lowe TG, 2002, J SPINAL DISORD TECH, V15, P31, DOI 10.1097/00024720-200202000-00005.
   Mummaneni PV, 2005, NEUROSURGERY, V57, P256, DOI 10.1227/01.NEU.0000176408.95304.F3.
   Ozgur BM, 2005, EUR SPINE J, V14, P887, DOI 10.1007/s00586-005-0941-3.
   Park Y, 2007, SPINE, V32, P537, DOI 10.1097/01.brs.0000256473.49791.f4.
   Peng Chan Wearn Benedict, 2009, Spine (Phila Pa 1976), V34, P1385, DOI 10.1097/BRS.0b013e3181a4e3be.
   Potter BK, 2005, J SPINAL DISORD TECH, V18, P337, DOI 10.1097/01.bsd.0000166642.69189.45.
   Rosenberg WS, 2001, NEUROSURGERY, V48, P569, DOI 10.1097/00006123-200103000-00022.
   Salehi SA, 2004, NEUROSURGERY, V54, P368, DOI 10.1227/01.NEU.0000103493.25162.18.
   Scheufler KM, 2007, NEUROSURGERY, V60, P203, DOI 10.1227/01.NEU.0000255388.03088.B7.
   Schizas C, 2009, INT ORTHOP, V33, P1683, DOI 10.1007/s00264-008-0687-8.
   Schwender JD, 2005, J SPINAL DISORD TECH, V18, pS1, DOI 10.1097/01.bsd.0000132291.50455.d0.
   SIHVONEN T, 1993, SPINE, V18, P575, DOI 10.1097/00007632-199304000-00009.
   Styf JR, 1998, SPINE, V23, P354, DOI 10.1097/00007632-199802010-00014.
   Villavicencio Alan T, 2010, Surg Neurol Int, V1, P12, DOI 10.4103/2152-7806.63905.
   Voor MJ, 1998, J SPINAL DISORD, V11, P328.
   Wang JA, 2010, EUR SPINE J, V19, P1780, DOI 10.1007/s00586-010-1404-z.},
Number-of-Cited-References = {25},
Times-Cited = {51},
Usage-Count-Last-180-days = {0},
Usage-Count-Since-2013 = {13},
Journal-ISO = {J. Spinal Disord. Tech.},
Doc-Delivery-Number = {CX5AX},
Web-of-Science-Index = {Science Citation Index Expanded (SCI-EXPANDED)},
Unique-ID = {WOS:000365713900002},
DA = {2022-11-01},
}

@article{ WOS:A1990EP99300006,
Author = {JACOBS, B and GHELMAN, B and MARCHISELLO, P},
Title = {COEXISTENCE OF CERVICAL AND LUMBAR-DISK DISEASE},
Journal = {SPINE},
Year = {1990},
Volume = {15},
Number = {12},
Pages = {1261-1264},
Month = {DEC},
Abstract = {A retrospective analysis of 200 patients requiring cervical disc surgery
   was performed to determine the frequency of coexistent lumbar disc or
   spine abnormalities.  The duration of follow-up ranged from 5 to 25
   years, averaging 14 years.  Sixty percent were women and 40\% were men,
   their ages ranging from 25-73 years.  Antecedent motor vehicle injury
   had occurred in 49 cases and work injury to the spine in 23.  Sixty-four
   percent had no history of prior back injury.  It was found that over
   31\% had undergone lumbar disc surgery, and a high number of patients
   demonstrated abnormal lumbar radiographs or myelograms, including 78
   with bulging discs, 100 with major root defects, 78 with minor root
   defects, 8 with spinal stenosis, and 7 with spondylolisthesis. 
   Myelograms were normal in 22 cases.  The sites of lumbar abnormalities
   included L4-5 (110), L5-S1 (90), and multilevel (8).  There was a higher
   incidence of lumbar disc abnormalities associated with multilevel
   cervical spondylosis.  There also was a relationship between residual
   symptoms and myelographic abnormalities.  Two studies in the authors'
   institution suggest an autoimmune basis for the frequent coexistence of
   cervical and lumbar disc disease, namely the demonstration of antigenic
   properties in the nucleus pulposus and high serum immunoglobulins.},
Publisher = {LIPPINCOTT-RAVEN PUBL},
Address = {227 EAST WASHINGTON SQ, PHILADELPHIA, PA 19106},
Type = {Article},
Language = {English},
Affiliation = {JACOBS, B (Corresponding Author), CORNELL UNIV,MED CTR,COLL MED,HOSP SPECIAL SURG,535 E 70TH ST,NEW YORK,NY 10021, USA.},
DOI = {10.1097/00007632-199012000-00006},
ISSN = {0362-2436},
Keywords = {COEXISTENCE OF CERVICAL AND LUMBAR DISK DISEASE; INCIDENCE OF LUMBAR
   MYELOGRAPHIC ABNORMALITIES},
Research-Areas = {Neurosciences \& Neurology; Orthopedics},
Web-of-Science-Categories  = {Clinical Neurology; Orthopedics},
Number-of-Cited-References = {0},
Times-Cited = {29},
Usage-Count-Last-180-days = {0},
Usage-Count-Since-2013 = {1},
Journal-ISO = {SPINE},
Doc-Delivery-Number = {EP993},
Web-of-Science-Index = {Science Citation Index Expanded (SCI-EXPANDED)},
Unique-ID = {WOS:A1990EP99300006},
DA = {2022-11-01},
}

@article{ WOS:000726809900012,
Author = {Kang, Min-Seok and You, Ki-Han and Choi, Jun-Young and Heo, Dong-Hwa and
   Chung, Hoon-Jae and Park, Hyun-Jin},
Title = {Minimally invasive transforaminal lumbar interbody fusion using the
   biportal endoscopic techniques versus microscopic tubular technique},
Journal = {SPINE JOURNAL},
Year = {2021},
Volume = {21},
Number = {12},
Pages = {2066-2077},
Month = {DEC},
Abstract = {BACKGROUND CONTEXT: Minimally invasive transforaminal lumbar interbody
   fusion (MIS-TLIF) with microscopic tubular technique is an established
   surgical procedure with several potential advantages, including
   decreased surgical-related morbidity, reduced length of hospital stay,
   and accelerated early rehabilitation. A recently introduced biportal
   endoscopic technique for spine surgery presents familiar surgical
   anatomy and can be conducted using a conventional approach with a
   minimal footprint; it is also applicable to TLIF.
   PURPOSE: To compare the clinical and radiological outcomes of biportal
   endoscopic technique transforaminal lumbar interbody fusion (BE-TLIF)
   and microscopic tubular technique transforaminal lumbar interbody
   (MT-TLIF) in patients with single- or two-segment lumbar spinal stenosis
   with or without spondylolisthesis.
   STUDY DESIGN: A retrospective cohort study.
   PATIENT SAMPLE: One hundred two participants with neurogenic
   intermittent claudication or lumbar radiculopathy with single- or
   two-level lumbar spinal stenosis with or without spondylolisthesis.
   OUTCOME MEASURES: Clinical outcomes were assessed using the visual
   analog scale (VAS) score for the back and leg pain, Oswestry Disability
   Index (ODI), and the Short Form-36 health survey Questionnaire (SF-36).
   Demographic data, operative data (total operation time, estimated blood
   loss, amount of surgical drain, postoperative transfusion, and length of
   hospital stay), and laboratory results (plasma hemoglobin, serum
   creatine phosphokinase, and C-reactive protein) were also evaluated. The
   fusion rate was assessed using the Bridwell interbody fusion grading
   system. Postoperative complications were also noted.
   METHODS: Patients were divided into two groups: group A (BE-TLIF) and
   group B (MT-TLIF). The clinical outcomes, including VAS-Back and
   VAS-Leg, ODI, and SF-36 scores, were evaluated at 1 month, 6 months, and
   1 year after surgery. Differences in demographics, operative data, and
   the laboratory and radiological results were assessed between the two
   groups. The fusion rate was assessed using standard standing lumbar
   radiographs and computed tomography scans conducted 1 year after
   surgery.
   RESULTS: Seventy-nine patients were analyzed in this study, 47 from
   group A and 32 from group B. Demographic and operative data were
   comparable for both the groups. The VAS-Back and SF-36 scores were more
   significantly improved in group A than in group B at 1 month after
   surgery. However, there were no significant differences between groups
   for the mean VAS-Back, VAS-Leg, ODI, and SF-36 scores at 1 year after
   the surgery. Although the total operation time was significantly longer
   in group A, the estimated blood loss and the amount of surgical drainage
   was significantly higher in group B (p < .001). There were no
   between-group differences for the fusion rate and postoperative
   complications.
   CONCLUSION: Both BE-TLIF and MT-TLIF provided equivalent and favorable
   clinical outcomes and fusion rates. Further large-scale, randomized,
   controlled trials with long-term followups are warranted. (C) 2021
   Elsevier Inc. All rights reserved.},
Publisher = {ELSEVIER SCIENCE INC},
Address = {STE 800, 230 PARK AVE, NEW YORK, NY 10169 USA},
Type = {Article},
Language = {English},
Affiliation = {Park, HJ (Corresponding Author), Hallym Univ, Spine Ctr, Dept Orthoped Surg, Kangnam Sacred Heart Hosp, 1 Singil Ro, Seoul 07441, South Korea.
   Kang, Min-Seok; Chung, Hoon-Jae, Bumin Hosp Seoul, Endoscop Spine Surg Ctr, Dept Orthoped Surg, Seoul 07590, South Korea.
   You, Ki-Han; Choi, Jun-Young; Park, Hyun-Jin, Hallym Univ, Kangnam Sacred Heart Hosp, Spine Ctr, Dept Orthoped Surg,Coll Med, Seoul 07440, South Korea.
   Heo, Dong-Hwa, Bumin Hosp Seoul, Endoscop Spine Surg Ctr, Dept Neurosurg, Seoul 07590, South Korea.},
DOI = {10.1016/j.spinee.2021.06.013},
EarlyAccessDate = {DEC 2021},
ISSN = {1529-9430},
EISSN = {1878-1632},
Keywords = {Biportal endoscopic technique; Microscopic tubular technique; Minimally
   invasive surgery; Transforaminal lumbar interbody fusion; Lumbar spinal
   stenosis; Neurogenic intermittent claudication; Lumbosacral
   radiculopathy},
Keywords-Plus = {LEARNING-CURVE; PERIOPERATIVE COMPLICATIONS; MULTIFIDUS MUSCLE; SPINAL
   SURGERY; OUTCOMES; POSTERIOR; SPONDYLOLISTHESIS; METAANALYSIS;
   COBLATION; STENOSIS},
Research-Areas = {Neurosciences \& Neurology; Orthopedics},
Web-of-Science-Categories  = {Clinical Neurology; Orthopedics},
Author-Email = {phjfrog@gmail.com},
ORCID-Numbers = {Park, Hyun Jin/0000-0002-8075-2813
   Kang, Min Seok/0000-0002-9773-4486},
Funding-Acknowledgement = {Hallym University Research Fund 2019 {[}HURF-2019-43]},
Funding-Text = {We would like to thank Editage (www.editage.co.kr) for English language
   editing. This research was supported by Hallym University Research Fund
   2019 (HURF-2019-43).},
Cited-References = {Arts M, 2011, EUR SPINE J, V20, P51, DOI 10.1007/s00586-010-1482-y.
   Aryan HE, 2006, J CLIN NEUROSCI, V13, P349, DOI 10.1016/j.jocn.2005.04.027.
   Bowers CA, 2014, INT J SURG, V12, P219, DOI 10.1016/j.ijsu.2013.12.014.
   Choi DJ, 2019, CLIN ORTHOP SURG, V11, P82, DOI 10.4055/cios.2019.11.1.82.
   Choi DJ, 2016, ASIAN SPINE J, V10, P624, DOI 10.4184/asj.2016.10.4.624.
   Goldstein CL, 2016, SPINE, V41, pS74, DOI 10.1097/BRS.0000000000001462.
   Goldstein CL, 2016, J NEUROSURG-SPINE, V24, P416, DOI 10.3171/2015.2.SPINE14973.
   Groetz SF, 2013, EUR SPINE J, V22, P1389, DOI 10.1007/s00586-012-2647-7.
   Heo DH, 2017, NEUROSURG FOCUS, V43, DOI 10.3171/2017.5.FOCUS17146.
   Hosono N, 2008, J NEUROSURG-SPINE, V9, P403, DOI 10.3171/SPI.2008.9.11.403.
   Jenkins NW, 2020, CLIN SPINE SURG, V33, pE236, DOI 10.1097/BSD.0000000000000933.
   Kang MS, 2021, ACTA NEUROCHIR, V163, P295, DOI 10.1007/s00701-020-04435-1.
   Kim JE, 2021, CLIN SPINE SURG, V34, pE64, DOI 10.1097/BSD.0000000000001024.
   Kim JE, 2020, BIOMED RES INT, V2020, DOI 10.1155/2020/8815432.
   Kim JE, 2019, ASIAN SPINE J, V13, P334, DOI 10.31616/asj.2018.0210.
   Kobayashi K, 2019, GLOB SPINE J, V9, P466, DOI 10.1177/2192568218800054.
   Kobayashi K, 2018, EUR SPINE J, V27, P1972, DOI 10.1007/s00586-018-5508-1.
   Kotil K, 2007, J NEUROSURG-SPINE, V6, P121, DOI 10.3171/spi.2007.6.2.121.
   Lee KH, 2012, EUR SPINE J, V21, P2265, DOI 10.1007/s00586-012-2281-4.
   Lin GX, 2019, WORLD NEUROSURG, V125, P425, DOI 10.1016/j.wneu.2019.02.038.
   Miller LE, 2020, WORLD NEUROSURG, V133, P358, DOI 10.1016/j.wneu.2019.08.162.
   Mobbs Ralph J, 2015, J Spine Surg, V1, P2, DOI 10.3978/j.issn.2414-469X.2015.10.05.
   Nandyala SV, 2014, SPINE J, V14, P1460, DOI 10.1016/j.spinee.2013.08.045.
   Narain AS, 2020, INT J SPINE SURG, V14, P125, DOI 10.14444/7018.
   Nomura K, 2017, GLOB SPINE J, V7, P54, DOI 10.1055/s-0036-1583943.
   Park J, 2020, ASIAN SPINE J, V14, P694, DOI 10.31616/asj.2020.0384.
   Park SM, 2020, SPINE J, V20, P156, DOI 10.1016/j.spinee.2019.09.015.
   Park SM, 2019, WORLD NEUROSURG, V128, pE709, DOI 10.1016/j.wneu.2019.04.240.
   Park SM, 2019, WORLD NEUROSURG, V122, pE1007, DOI 10.1016/j.wneu.2018.10.197.
   Peng Chan Wearn Benedict, 2009, Spine (Phila Pa 1976), V34, P1385, DOI 10.1097/BRS.0b013e3181a4e3be.
   Perez-Cruet MJ, 2014, SPINE, V39, pE191, DOI 10.1097/BRS.0000000000000078.
   Price JP, 2018, CLIN SPINE SURG, V31, pE121, DOI 10.1097/BSD.0000000000000581.
   Putzier M, 2016, SPINE J, V16, P811, DOI 10.1016/j.spinee.2015.07.460.
   Rodriguez-Vela J, 2013, EUR SPINE J, V22, P2857, DOI 10.1007/s00586-013-2853-y.
   Scholler K, 2017, NEUROSURGERY, V80, P355, DOI 10.1093/neuros/nyw091.
   Schwender JD, 2005, J SPINAL DISORD TECH, V18, pS1, DOI 10.1097/01.bsd.0000132291.50455.d0.
   Seng CS, 2013, SPINE, V38, P2049, DOI 10.1097/BRS.0b013e3182a8212d.
   Singh K, 2014, SPINE J, V14, P1694, DOI 10.1016/j.spinee.2013.10.053.
   Villavicencio AT, 2006, J SPINAL DISORD TECH, V19, P92, DOI 10.1097/01.bsd.0000185277.14484.4e.
   Wanderman NR, 2018, CLIN SPINE SURG, V31, P139, DOI 10.1097/BSD.0000000000000596.},
Number-of-Cited-References = {40},
Times-Cited = {2},
Usage-Count-Last-180-days = {2},
Usage-Count-Since-2013 = {2},
Journal-ISO = {Spine Journal},
Doc-Delivery-Number = {XJ5EB},
Web-of-Science-Index = {Science Citation Index Expanded (SCI-EXPANDED)},
Unique-ID = {WOS:000726809900012},
DA = {2022-11-01},
}

@article{ WOS:000309193200008,
Author = {Radcliff, Kristen and Hwang, Raymond and Hilibrand, Alan and Smith,
   Harvey E. and Gruskay, Jordan and Lurie, Jon D. and Zhao, Wenyan and
   Albert, Todd and Weinstein, James},
Title = {The Effect of Iliac Crest Autograft on the Outcome of Fusion in the
   Setting of Degenerative Spondylolisthesis A Subgroup Analysis of the
   Spine Patient Outcomes Research Trial (SPORT)},
Journal = {JOURNAL OF BONE AND JOINT SURGERY-AMERICAN VOLUME},
Year = {2012},
Volume = {94A},
Number = {18},
Pages = {1685-1692},
Month = {SEP 19},
Abstract = {Background: There is considerable controversy about the long-term
   morbidity associated with the use of posterior autologous iliac crest
   bone graft for lumbar spine fusion procedures compared with the use of
   bone-graft substitutes. The hypothesis of this study was that there is
   no long-term difference in outcome for patients who had posterior lumbar
   fusion with or without iliac crest autograft.
   Methods: The study population includes patients enrolled in the
   degenerative spondylolisthesis cohort of the Spine Patient Outcomes
   Research Trial who underwent lumbar spinal fusion. Patients were divided
   according to whether they had or had not received posterior autologous
   iliac crest bone graft.
   Results: There were 108 patients who had fusion with iliac crest
   autograft and 246 who had fusion without iliac crest autograft. There
   were no baseline differences between groups in demographic
   characteristics, comorbidities, or baseline clinical scores. At
   baseline, the group that received iliac crest bone graft had an
   increased percentage of patients who had multilevel fusions (32\% versus
   21\%; p = 0.033) and L5-S1 surgery (37\% versus 26\%; p = 0.031)
   compared with the group without iliac crest autograft. Operative time
   was higher in the iliac crest bone-graft group (233.4 versus 200.9
   minutes; p < 0.001), and there was a trend toward increased blood loss
   (686.9 versus 582.3; p = 0.057). There were no significant differences
   in postoperative complications, including infection or reoperation
   rates, between the groups. On the basis of the numbers available, no
   significant differences were detected between the groups treated with or
   without iliac crest bone graft with regard to the scores on Short
   Form-36, Oswestry Disability Index, Stenosis Bothersomeness Index, and
   Low Back Pain Bothersomeness Scale or the percent of patient
   satisfaction with symptoms averaged over the study period.
   Conclusions: The outcome scores associated with the use of posterior
   iliac crest bone graft for lumbar spinal fusion were not significantly
   lower than those after fusion without iliac crest autograft. Conversely,
   iliac crest bone-grafting was not associated with an increase in the
   complication rates or rates of reoperation. On the basis of these
   results, surgeons may choose to use iliac crest bone graft on a
   case-by-case basis for lumbar spinal fusion.},
Publisher = {LIPPINCOTT WILLIAMS \& WILKINS},
Address = {TWO COMMERCE SQ, 2001 MARKET ST, PHILADELPHIA, PA 19103 USA},
Type = {Article},
Language = {English},
Affiliation = {Radcliff, K (Corresponding Author), Thomas Jefferson Univ, Rothman Inst, Dept Orthopaed Surg, 925 Chestnut St, Philadelphia, PA 19107 USA.
   Radcliff, Kristen, Thomas Jefferson Univ, Rothman Inst, Dept Orthopaed Surg, Philadelphia, PA 19107 USA.
   Tufts Univ, Sch Med, Dept Orthopaed Surg, Boston, MA 02111 USA.
   New England Baptist Hosp, Boston, MA USA.
   Dartmouth Hitchcock Med Ctr, Lebanon, NH 03756 USA.},
DOI = {10.2106/JBJS.K.00952},
ISSN = {0021-9355},
EISSN = {1535-1386},
Keywords-Plus = {BONE-GRAFT; LUMBAR SPONDYLOLISTHESIS; POSTEROLATERAL FUSION; PAIN;
   STENOSIS; RHBMP-2; REPLACEMENT; RELIABILITY; SURGERY; QUALITY},
Research-Areas = {Orthopedics; Surgery},
Web-of-Science-Categories  = {Orthopedics; Surgery},
Author-Email = {kris.radcliff@rothmaninstitute.com},
ResearcherID-Numbers = {Hilibrand, Alan/AAL-5114-2020
   },
ORCID-Numbers = {Hwang, Raymond/0000-0002-6508-3148
   Radcliff, Kris/0000-0002-4614-3854},
Funding-Acknowledgement = {NATIONAL INSTITUTE OF ARTHRITIS AND MUSCULOSKELETAL AND SKIN DISEASES
   {[}U01AR045444] Funding Source: NIH RePORTER; NIAMS NIH HHS
   {[}U01-AR45444] Funding Source: Medline},
Cited-References = {Carragee EJ, 2009, SPINE J, V9, P873, DOI 10.1016/j.spinee.2009.09.001.
   Carreon LY, 2009, SPINE, V34, P238, DOI 10.1097/BRS.0b013e31818ffabe.
   Copay AG, 2008, SPINE J, V8, P968, DOI 10.1016/j.spinee.2007.11.006.
   Daltroy LH, 1996, SPINE, V21, P741, DOI 10.1097/00007632-199603150-00017.
   Delawi D, 2007, SPINE, V32, P1865, DOI 10.1097/BRS.0b013e318107674e.
   Dimar JR, 2006, SPINE, V31, P2534, DOI 10.1097/01.brs.0000240715.78657.81.
   Dimar JR, 2009, SPINE J, V9, P880, DOI 10.1016/j.spinee.2009.03.013.
   Dimar JR, 2009, J BONE JOINT SURG AM, V91A, P1377, DOI 10.2106/JBJS.H.00200.
   Fischgrund JS, 1997, SPINE, V22, P2807, DOI 10.1097/00007632-199712150-00003.
   Gibson S, 2002, SPINE, V27, P1599, DOI 10.1097/00007632-200208010-00002.
   HERKOWITZ HN, 1991, J BONE JOINT SURG AM, V73A, P802, DOI 10.2106/00004623-199173060-00002.
   Howard JM, 2011, SPINE J, V11, P534, DOI 10.1016/j.spinee.2010.09.001.
   Kim DH, 2009, SPINE J, V9, P886, DOI 10.1016/j.spinee.2009.05.006.
   Kornblum MB, 2004, SPINE, V29, P726, DOI 10.1097/01.BRS.0000119398.22620.92.
   Lenth R. V., 2006, JAVA APPLETS POWER S.
   MCHORNEY CA, 1994, MED CARE, V32, P40, DOI 10.1097/00005650-199401000-00004.
   Merritt AL, 2010, SPINE, V35, P1396, DOI 10.1097/BRS.0b013e3181cabf69.
   PATRICK DL, 1995, SPINE, V20, P1899, DOI 10.1097/00007632-199509000-00011.
   Putzier M, 2009, EUR SPINE J, V18, P687, DOI 10.1007/s00586-008-0875-7.
   Robertson PA, 2001, SPINE, V26, P1473, DOI 10.1097/00007632-200107010-00018.
   Schwartz CE, 2009, HEALTH QUAL LIFE OUT, V7, DOI 10.1186/1477-7525-7-49.
   Sengupta DK, 2006, SPINE, V31, P985, DOI 10.1097/01.brs.0000215048.51237.3c.
   Vaccaro Alexander R, 2002, Spine J, V2, P206, DOI 10.1016/S1529-9430(02)00180-8.
   Vaccaro AR, 2008, SPINE, V33, P2850, DOI 10.1097/BRS.0b013e31818a314d.
   Weinstein JN, 2007, NEW ENGL J MED, V356, P2257, DOI 10.1056/NEJMoa070302.
   Weinstein JN, 2009, J BONE JOINT SURG AM, V91A, P1295, DOI 10.2106/JBJS.H.00913.
   ZDEBLICK TA, 1993, SPINE, V18, P983, DOI 10.1097/00007632-199306150-00006.},
Number-of-Cited-References = {27},
Times-Cited = {25},
Usage-Count-Last-180-days = {0},
Usage-Count-Since-2013 = {3},
Journal-ISO = {J. Bone Joint Surg.-Am. Vol.},
Doc-Delivery-Number = {011VB},
Web-of-Science-Index = {Science Citation Index Expanded (SCI-EXPANDED)},
Unique-ID = {WOS:000309193200008},
OA = {Green Published},
DA = {2022-11-01},
}

@article{ WOS:000704935100015,
Author = {Elsamadicy, Aladine A. and Freedman, Isaac G. and Koo, Andrew B. and
   David, Wyatt and Hengartner, Astrid C. and Havlik, John and Reeves,
   Benjamin C. and Hersh, Andrew and Pennington, Zach and Kolb, Luis and
   Laurans, Maxwell and Shin, John H. and Sciubba, Daniel M.},
Title = {Patient- and hospital-related risk factors for non-routine discharge
   after lumbar decompression and fusion for spondylolisthesis},
Journal = {CLINICAL NEUROLOGY AND NEUROSURGERY},
Year = {2021},
Volume = {209},
Month = {OCT},
Abstract = {Objective: In various spinal surgeries, non-routine discharges have been
   associated with inferior outcomes. However, there exists a paucity of
   data regarding the relationship between non-routine discharge and
   quality of care among patients with spondylolisthesis. The aim of this
   study was to identify independent predictors for non routine discharge
   following spinal decompression and fusion for lumbar spondylolisthesis.
   Methods: A retrospective cohort study was performed using the American
   College of Surgeons (ACS) National Surgical Quality Improvement Program
   (NSQIP) database from 2010 through 2016. Adult patients (>= 18 years
   old) who underwent spinal decompression and fusion for lumbar
   spondylolisthesis were identified using ICD-9-CM diagnosis and CPT
   procedural coding systems. The study population was divided into two
   cohorts based on discharge disposition: routine (RD) and non-routine
   discharge (NRD). Patient demographics, comorbidities, adverse events,
   LOS, reoperation, and readmission were assessed. A multivariate logistic
   regression model was used to identify the independent predictors of
   non-home discharge and 30-day unplanned readmission.
   Results: A total of 5252 patients were identified, of which 4316
   (82.2\%) had a RD and 936 (18.8\%) had a NRD. The NRD cohort tended to
   be older (p < 0.001) and have a higher BMI (p < 0.001). Patients who
   experienced a NRD had a longer LOS (NRD: 4.7 +/- 3.7 days vs RD: 3.1 +/-
   2.0 days, p < 0.001), a higher proportion of adverse events (p < 0.001),
   higher rates of reoperation (p = 0.005) and unplanned 30-day readmission
   rates (p < 0.001). On multivariate regression analysis, age {[}OR: 1.08,
   95\% CI (1.06-1.10), p < 0.001], female sex {[}OR: 2.01, 95\%
   (1.51-2.69), p < 0.001], non-Hispanic Black race/ethnicity {[}OR: 2.10,
   95\% CI (1.36-3.24), p = 0.001], BMI {[}OR: 1.03, 95\% CI (1.01-1.05), p
   = 0.007], dependent functional status {[}OR: 3.33, 95\% CI (1.59 -
   6.99), p = 0.001], malnourishment {[}OR: 2.14, 95\% CI (1.27-3.62), p =
   0.005], and LOS {[}OR: 1.26, 95\% CI (1.18-1.33), p < 0.001] were all
   independent predictors for NRD. However, NRD did not independently
   predict an unplanned 30-day readmission on multivariate analysis.
   Conclusion: In our study we found that on univariate analysis NRD was
   associated with increased adverse events, length of stay and 30-day
   unplanned readmission. When controlling for patient-and hospital-related
   factors, we found that female sex, non-Hispanic Black race, BMI,
   dependent functional status, malnourishment and longer LOS were
   independently associated with NRD. However, NRD did not independently
   predict an unplanned 30 day readmission.},
Publisher = {ELSEVIER},
Address = {RADARWEG 29, 1043 NX AMSTERDAM, NETHERLANDS},
Type = {Article},
Language = {English},
Affiliation = {Elsamadicy, AA (Corresponding Author), Yale Univ, Sch Med, Dept Neurosurg, 333 Cedar St, New Haven, CT 06520 USA.
   Elsamadicy, Aladine A.; Freedman, Isaac G.; Koo, Andrew B.; David, Wyatt; Hengartner, Astrid C.; Havlik, John; Reeves, Benjamin C.; Kolb, Luis; Laurans, Maxwell, Yale Univ, Sch Med, Dept Neurosurg, 333 Cedar St, New Haven, CT 06520 USA.
   Hersh, Andrew; Sciubba, Daniel M., Johns Hopkins Sch Med, Dept Neurosurg, Baltimore, MD USA.
   Pennington, Zach, Mayo Clin, Dept Neurosurg, Rochester, MN USA.
   Shin, John H., Harvard Med Sch, Dept Neurosurg, Massachusetts Gen Hosp, Boston, MA 02115 USA.
   Sciubba, Daniel M., Long Isl Jewish Med Ctr, Dept Neurosurg, Zucker Sch Med Hofstra, Manhasset, NY 11030 USA.
   Sciubba, Daniel M., Northwell Hlth, North Shore Univ Hosp, Manhasset, NY 11030 USA.},
DOI = {10.1016/j.clineuro.2021.106902},
EarlyAccessDate = {SEP 2021},
Article-Number = {106902},
ISSN = {0303-8467},
EISSN = {1872-6968},
Keywords = {non-routine discharge; length of stay; spondylolisthesis; lumbar fusion;
   healthcare utilization},
Keywords-Plus = {30-DAY READMISSION; SURGERY; DISPOSITION; OUTCOMES; RATES},
Research-Areas = {Neurosciences \& Neurology; Surgery},
Web-of-Science-Categories  = {Clinical Neurology; Surgery},
Author-Email = {aladine.elsamadicy@yale.edu},
ResearcherID-Numbers = {David, Wyatt/GPP-1479-2022
   Freedman, Isaac G/AAY-2495-2021
   },
ORCID-Numbers = {Freedman, Isaac G/0000-0003-2603-4201
   Hersh, Andrew/0000-0003-1755-3974
   Hengartner, Astrid/0000-0003-0887-6851
   Havlik, John/0000-0002-0471-7995
   Reeves, Benjamin/0000-0002-5924-6991},
Cited-References = {Abt NB, 2017, J CLIN NEUROSCI, V36, P37, DOI 10.1016/j.jocn.2016.10.029.
   Akamnonu C, 2015, SPINE, V40, P423, DOI 10.1097/BRS.0000000000000759.
   Benton Joshua Alexander, 2020, Surg Neurol Int, V11, P411, DOI 10.25259/SNI\_707\_2020.
   Best Matthew J, 2015, Iowa Orthop J, V35, P147.
   Browne JA, 2007, SPINE, V32, P2214, DOI 10.1097/BRS.0b013e31814b1bc0.
   Ciol MA, 1996, J AM GERIATR SOC, V44, P285, DOI 10.1111/j.1532-5415.1996.tb00915.x.
   Cook C, 2018, MUSCULOSKEL SCI PRAC, V34, P77, DOI 10.1016/j.msksp.2018.01.003.
   De la Garza-Ramos R, 2016, J CLIN NEUROSCI, V31, P137, DOI 10.1016/j.jocn.2016.02.017.
   Elsamadicy AA, 2016, WORLD NEUROSURG, V96, P148, DOI 10.1016/j.wneu.2016.08.097.
   Fehlings MG, 2015, NEUROSURGERY, V77, pS1, DOI 10.1227/NEU.0000000000000953.
   Gracon ASA, 2016, VASC ENDOVASC SURG, V50, P398, DOI 10.1177/1538574416666227.
   Kalanithi PS, 2009, SPINE, V34, P1963, DOI 10.1097/BRS.0b013e3181ae2243.
   Khormaee S, 2019, SPINE J, V19, P430, DOI 10.1016/j.spinee.2018.05.044.
   Lagman C, 2017, WORLD NEUROSURG, V103, P780, DOI 10.1016/j.wneu.2017.04.001.
   Mummaneni PV, 2020, J NEUROSURG-SPINE, V32, P523, DOI 10.3171/2019.9.SPINE19644.
   Murphy ME, 2017, NEUROSURGERY, V81, P638, DOI 10.1093/neuros/nyx057.
   Ogink PT, 2019, EUR SPINE J, V28, P1775, DOI 10.1007/s00586-019-05936-z.
   Oh TK, 2021, EUR SPINE J, V30, P191, DOI 10.1007/s00586-020-06541-1.
   Ong KL, 2014, NEUROSURG FOCUS, V36, DOI 10.3171/2014.4.FOCUS1440.
   Pieters TA, 2019, WORLD NEUROSURG, V125, pE1183, DOI 10.1016/j.wneu.2019.01.275.
   Turcotte JJ, 2018, JAAOS GLOB RES REV, V2, DOI 10.5435/JAAOSGlobal-D-18-00085.
   Vasquez RA, 2017, NEUROSURGERY, V81, P772, DOI 10.1093/neuros/nyx114.
   Villavicencio A, 2020, CLIN NEUROL NEUROSUR, V191, DOI 10.1016/j.clineuro.2020.105686.},
Number-of-Cited-References = {23},
Times-Cited = {1},
Usage-Count-Last-180-days = {0},
Usage-Count-Since-2013 = {0},
Journal-ISO = {Clin. Neurol. Neurosurg.},
Doc-Delivery-Number = {WD4TM},
Web-of-Science-Index = {Science Citation Index Expanded (SCI-EXPANDED)},
Unique-ID = {WOS:000704935100015},
DA = {2022-11-01},
}

@article{ WOS:000266893600003,
Author = {Dean, Clayton L. and Gabriel, Josue P. and Cassinelli, Ezequiel H. and
   Bolesta, Michael J. and Bohlman, Henry H.},
Title = {Degenerative spondylolisthesis of the cervical spine: analysis of 58
   patients treated with anterior cervical decompression and fusion},
Journal = {SPINE JOURNAL},
Year = {2009},
Volume = {9},
Number = {6},
Pages = {439-446},
Month = {JUN},
Abstract = {BACKGROUND CONTEXT: Degenerative spondylolisthesis has been well
   described as a disorder of the lumbar spine. Few authors have suggested
   that a similar disorder occurs in the cervical spine. To our knowledge,
   the present study represents the largest series of patients with
   long-term follow-up who were managed surgically for the treatment of
   degenerative spondylolisthesis of the cervical spine.
   PURPOSE: To describe the clinical presentation and radiographic findings
   associated with degenerative cervical spondylolisthesis, and to report
   the long-term results of surgically managed patients.
   STUDY DESIGN: Analysis of 58 patients treated with anterior cervical
   decompression and fusion for degenerative spondylolisthesis of the
   cervical spine.
   PATIENT SAMPLE: From 1974 to 2003, 58 patients were identified as having
   degenerative spondylolisthesis of the cervical spine occurring in the
   absence of trauma, systemic inflammatory arthropathy, or congenital
   abnormality. These patients were identified from a database of
   approximately 500 patients with degenerative cervical spine disorders
   treated by the senior one of us.
   OUTCOME MEASURES: Patient outcomes were evaluated with regard to
   neurologic improvement (Nurick grade myelopathy) and osseous fusion.
   METHODS: The records of 58 patients were reviewed. The average follow-up
   period was 6.9 years (range, 2-24 years). Seventy-two cervical levels
   demonstrated spondylolisthesis. In all cases, there was radiographic
   evidence of facet degeneration and subluxation. All patients were
   treated with anterior cervical decompression and arthrodesis with iliac
   crest structural graft. This most commonly involved corpectomy of the
   caudal vertebrae. Three patients required additional posterior facet
   fusion.
   RESULTS: Fifty-eight patients demonstrated 72 levels of involvement. The
   C4-C5 level was most frequently involved (43\%). Two radiographically
   distinct types of listhesis were observed based on the amount of disc
   degeneration and the degree of spondylosis at adjacent levels. The
   average neurologic improvement was 1.5 Nurick grades. The overall fusion
   rate was 92\%. Three patients were treated with combined
   anterior-posterior arthrodesis. The prevalence of myelopathy and
   instability pattern was greater in the listheses occurring adjacent to
   spondylotic levels.
   CONCLUSIONS: Degenerative spondylolisthesis is relatively common in the
   cervical spine. Common to all cases is facet arthropathy and neurologic
   compression. Anterior cervical decompression and arthrodesis appears to
   yield excellent union rates and neurological improvement in those
   patients having cervical degenerative spondylolisthesis and significant
   neurological sequelae who have failed nonoperative treatments. (C) 2009
   Elsevier Inc. All rights reserved.},
Publisher = {ELSEVIER SCIENCE INC},
Address = {360 PARK AVE SOUTH, NEW YORK, NY 10010-1710 USA},
Type = {Article},
Language = {English},
Affiliation = {Dean, CL (Corresponding Author), Case Western Reserve Univ, Sch Med, Univ Hosp Spine Inst, 11100 Euclid Ave, Cleveland, OH 44106 USA.
   Dean, Clayton L.; Bohlman, Henry H., Case Western Reserve Univ, Sch Med, Univ Hosp Spine Inst, Cleveland, OH 44106 USA.
   Bohlman, Henry H., Case Western Reserve Univ, Sch Med, Dept Orthopaed Surg, Cleveland, OH 44106 USA.
   Dean, Clayton L., Emory Univ, Sch Med, Spine Ctr, Atlanta, GA 30309 USA.
   Gabriel, Josue P., Ohio State Univ, Sch Med, Dept Orthopaed Surg, Columbus, OH 43221 USA.
   Cassinelli, Ezequiel H., Peachtree Orthopaed Clin, Atlanta, GA 30342 USA.
   Bolesta, Michael J., Univ Texas SW Med Sch, Dept Orthopaed Surg, Dallas, TX 75235 USA.},
DOI = {10.1016/j.spinee.2008.11.010},
ISSN = {1529-9430},
EISSN = {1878-1632},
Keywords = {Cervical; Spondylolisthesis; Myelopathy; Corpectomy; Arthrodesis;
   Instability},
Keywords-Plus = {FOLLOW-UP; ARTHRODESIS; DISKECTOMY; MYELOPATHY; MANAGEMENT},
Research-Areas = {Neurosciences \& Neurology; Orthopedics},
Web-of-Science-Categories  = {Clinical Neurology; Orthopedics},
Author-Email = {c\_dean2@yahoo.com},
Cited-References = {ABDU WA, 1992, ORTHOPEDICS, V15, P287.
   Barros TEP, 1999, SPINAL CORD, V37, P166, DOI 10.1038/sj.sc.3100786.
   BOHLMAN H H, 1977, Spine, V2, P151, DOI 10.1097/00007632-197706000-00008.
   BOHLMAN HH, 1993, J BONE JOINT SURG AM, V75A, P1298, DOI 10.2106/00004623-199309000-00005.
   Boulos AS, 1996, J SPINAL DISORD, V9, P241.
   Curylo LJ, 2000, SPINE, V25, P2860, DOI 10.1097/00007632-200011150-00004.
   DEBURGE A, 1995, J BONE JOINT SURG BR, V77B, P122, DOI 10.1302/0301-620X.77B1.7822368.
   Emery SE, 1997, SPINE, V22, P2622, DOI 10.1097/00007632-199711150-00008.
   Emery SE, 1998, J BONE JOINT SURG AM, V80A, P941, DOI 10.2106/00004623-199807000-00002.
   HARDOUIN P, 1987, J RHEUMATOL, V14, P780.
   HAYASHI H, 1987, CLIN ORTHOP RELAT R, V214, P200.
   Herbinaux G., 1782, TRAITE DIVERS ACCOUC.
   HOHMANN D, 1988, Z ORTHOP GRENZGEB, V126, P353, DOI 10.1055/s-2008-1040213.
   HU RW, 1994, CLIN ORTHOP RELAT R, P208.
   Kilian HF., 1854, SCHILDERUNGEN NEUER.
   Kopacz KJ, 1999, ORTHOPEDICS, V22, P677.
   KOSNIK E J, 1979, Spine, V4, P203, DOI 10.1097/00007632-197905000-00004.
   LEE C, 1986, SKELETAL RADIOL, V15, P439, DOI 10.1007/BF00355101.
   NEWMAN PH, 1963, J BONE JOINT SURG BR, V45, P39, DOI 10.1302/0301-620X.45B1.39.
   PERLMAN R, 1951, J BONE JOINT SURG AM, V33-A, P1012, DOI 10.2106/00004623-195133040-00023.
   Phillips FM, 1997, SPINE, V22, P1585, DOI 10.1097/00007632-199707150-00012.
   ROSENBERG NJ, 1975, J BONE JOINT SURG AM, VA 57, P467, DOI 10.2106/00004623-197557040-00004.
   WERTHEIM SB, 1987, J BONE JOINT SURG AM, V69A, P833, DOI 10.2106/00004623-198769060-00006.
   WHITE AA, 1975, CLIN ORTHOP RELAT R, P85, DOI 10.1097/00003086-197506000-00011.
   WILTSE LL, 1993, SEMIN SPINE SURG, V5, P262.
   WILTSE LL, 1976, CLIN ORTHOP RELAT R, V116, P23.
   Woiciechowsky C, 2004, EUR SPINE J, V13, P680, DOI 10.1007/s00586-004-0673-9.
   Zdeblick TA, 1997, J BONE JOINT SURG AM, V79A, P523, DOI 10.2106/00004623-199704000-00007.},
Number-of-Cited-References = {28},
Times-Cited = {47},
Usage-Count-Last-180-days = {0},
Usage-Count-Since-2013 = {2},
Journal-ISO = {Spine Journal},
Doc-Delivery-Number = {456ZM},
Web-of-Science-Index = {Science Citation Index Expanded (SCI-EXPANDED)},
Unique-ID = {WOS:000266893600003},
DA = {2022-11-01},
}

@article{ WOS:000315423500049,
Author = {Guo, Shuguang and Sun, Junying and Tang, Genlin},
Title = {Clinical study of bilateral decompression via vertebral lamina
   fenestration for lumbar interbody fusion in the treatment of lower
   lumbar instability},
Journal = {EXPERIMENTAL AND THERAPEUTIC MEDICINE},
Year = {2013},
Volume = {5},
Number = {3},
Pages = {922-926},
Month = {MAR},
Abstract = {The aim of this study was to observe the clinical effects of bilateral
   decompression via vertebral lamina fenestration for lumbar interbody
   fusion in the treatment of lower lumbar instability. The 4-8 patients
   comprised 27 males and 21 females, aged 47-72 years. Three cases had
   first and second degree lumbar spondylolisthesis and all received
   bilateral vertebral lamina fenestration for posterior lumbar interbody
   fusion (PLIF) using a threaded fusion cage (TFC), which maintains the
   three-column spinal stability. Attention was given to ensure the correct
   pre-operative fenestration, complete decompression and the prevention of
   adhesions. After an average follow-up of 26.4 months, the one year
   post-operative X-ray radiographs suggested that the successful fusion
   rate was 88.1\%, and this was 100\% in the two-year post-operative
   radiographs. Moreover, the functional recovery rate was 97.9\%.
   Bilateral vertebral lamina fenestration for lumbar interbody fusion is
   an ideal surgical method for the treatment of lower lumbar instability.
   The surgical method retains the spinal posterior column and middle
   column and results in full decompression and reliable fusion by a
   limited yet effective surgical approach.},
Publisher = {SPANDIDOS PUBL LTD},
Address = {POB 18179, ATHENS, 116 10, GREECE},
Type = {Article},
Language = {English},
Affiliation = {Sun, JY (Corresponding Author), Soochow Univ, Affiliated Hosp 1, Dept Orthoped, 188 Shizi St, Suzhou 215006, Jiangsu, Peoples R China.
   Guo, Shuguang; Sun, Junying, Soochow Univ, Affiliated Hosp 1, Dept Orthoped, Suzhou 215006, Jiangsu, Peoples R China.
   Tang, Genlin, Peoples Hosp Taizhou Jiangsu Prov, Dept Orthoped, Taizhou 225300, Jiangsu, Peoples R China.},
DOI = {10.3892/etm.2013.903},
ISSN = {1792-0981},
EISSN = {1792-1015},
Keywords = {vertebral lamina fenestration; threaded fusion cage; interbody fusion;
   lower lumbar instability},
Keywords-Plus = {INVASIVE SPINE SURGERY; ANTERIOR; INSTRUMENTATION; TECHNOLOGY;
   LAMINOTOMY; DISKECTOMY; SYMPTOMS; OUTCOMES; CAGES; RISK},
Research-Areas = {Research \& Experimental Medicine},
Web-of-Science-Categories  = {Medicine, Research \& Experimental},
Author-Email = {junyingsuncn@yeah.net},
Cited-References = {BRIDWELL KH, 1995, SPINE, V20, P1410, DOI 10.1097/00007632-199520120-00014.
   Brotis AG, 2010, J SPINAL DISORD TECH, V23, P444, DOI 10.1097/BSD.0b013e3181c9828e.
   Delawi D, 2007, SPINE, V32, P1865, DOI 10.1097/BRS.0b013e318107674e.
   den Boer JJ, 2006, EUR SPINE J, V15, P527, DOI 10.1007/s00586-005-0910-x.
   Du Bois M, 2009, SPINE J, V9, P350, DOI 10.1016/j.spinee.2008.07.003.
   Fan SW, 2010, SPINE, V35, P1615, DOI 10.1097/BRS.0b013e3181c70fe3.
   Hsieh MK, 2011, SPINE J, V11, P24, DOI 10.1016/j.spinee.2010.10.021.
   Hu MW, 2012, J BONE JOINT SURG BR, V94B, P373, DOI 10.1302/0301-620X.94B3.27629.
   Iguchi T, 2004, J SPINAL DISORD TECH, V17, P284, DOI 10.1097/01.bsd.0000102473.95064.9d.
   Jindal G, 2011, MAGN RESON IMAGING C, V19, P475, DOI 10.1016/j.mric.2011.05.013.
   Kasis AG, 2009, SPINE, V34, P572, DOI 10.1097/BRS.0b013e3181973e35.
   Kim CW, 2011, J BONE JOINT SURG AM, V93A, P582.
   Lakkol S, 2011, J BONE JOINT SURG BR, V93B, P1518, DOI 10.1302/0301-620X.93B11.27187.
   Ledet EH, 2005, J BIOMECH ENG-T ASME, V127, P929, DOI 10.1115/1.2049334.
   Martin BI, 2007, SPINE, V32, P2119, DOI 10.1097/BRS.0b013e318145a56a.
   Mladenov KV, 2011, EUR SPINE J, V20, P1114, DOI 10.1007/s00586-011-1740-7.
   Musluman AM, 2011, J NEUROSURG-SPINE, V14, P488, DOI 10.3171/2010.11.SPINE10281.
   Oppenheimer JH, 2009, NEUROSURG FOCUS, V27, DOI 10.3171/2009.7.FOCUS09121.
   Ray CD, 1997, SPINE, V22, P681, DOI 10.1097/00007632-199703150-00021.
   Rodgers WB, 2011, SPINE, V36, P26, DOI 10.1097/BRS.0b013e3181e1040a.
   Scheufler KM, 2007, NEUROSURGERY, V60, P203, DOI 10.1227/01.NEU.0000255388.03088.B7.
   SONGER MN, 1990, SPINE, V15, P550, DOI 10.1097/00007632-199006000-00022.
   SONGER MN, 1995, SPINE, V20, P571, DOI 10.1097/00007632-199503010-00012.
   Villavicencio Alan T, 2010, Surg Neurol Int, V1, P12, DOI 10.4103/2152-7806.63905.
   Vishteh AG, 2005, SPINE, V30, P302, DOI 10.1097/01.brs.0000152155.96919.31.
   Zhao JA, 2011, J CLIN NEUROSCI, V18, P324, DOI 10.1016/j.jocn.2010.06.007.},
Number-of-Cited-References = {26},
Times-Cited = {7},
Usage-Count-Last-180-days = {0},
Usage-Count-Since-2013 = {2},
Journal-ISO = {Exp. Ther. Med.},
Doc-Delivery-Number = {096SB},
Web-of-Science-Index = {Science Citation Index Expanded (SCI-EXPANDED)},
Unique-ID = {WOS:000315423500049},
OA = {Green Submitted, Green Published, gold},
DA = {2022-11-01},
}

@article{ WOS:A1993LD46200014,
Author = {HARDCASTLE, PH},
Title = {REPAIR OF SPONDYLOLYSIS IN YOUNG FAST BOWLERS},
Journal = {JOURNAL OF BONE AND JOINT SURGERY-BRITISH VOLUME},
Year = {1993},
Volume = {75},
Number = {3},
Pages = {398-402},
Month = {MAY},
Abstract = {Fast bowling in the game of cricket requires repetitive spinal
   extension, lateral deviation, lumbar flexion and thoracodorsal rotation.
   Back pain is common, and it has been shown that pars interarticularis
   defects had occurred in over 50\% of a group of teenage fast bowlers.
   Many of these defects will heal, but some cause chronic pain which
   prevents bowling, although other activities may be painless.
   We report the successful results of local screw fusion of the pars
   interarticularis defects in ten bowlers, and recommend this method for
   this small group of sportsmen.},
Publisher = {BRITISH EDITORIAL SOC BONE JOINT SURGERY},
Address = {22 BUCKINGHAM STREET, LONDON, ENGLAND WC2N 6ET},
Type = {Article},
Language = {English},
Affiliation = {HARDCASTLE, PH (Corresponding Author), SIR GEORGE BEDBROOK SPINAL UNIT,PERTH,WA,AUSTRALIA.
   UNIV WESTERN AUSTRALIA,DEPT HUMAN MOVEMENT,NEDLANDS,WA 6009,AUSTRALIA.},
DOI = {10.1302/0301-620X.75B3.8496207},
ISSN = {0301-620X},
Research-Areas = {Orthopedics; Surgery},
Web-of-Science-Categories  = {Orthopedics; Surgery},
Cited-References = {Buck J E, 1970, J Bone Joint Surg Br, V52, P432.
   BUCK JE, 1979, J BONE JOINT SURG BR, V61, P123.
   CYRON BM, 1978, J BONE JOINT SURG BR, V60, P234, DOI 10.1302/0301-620X.60B2.659472.
   Elliott B, 1989, SEND STUMPS FLYING S.
   ELLIOTT BC, 1984, J HUM MOVEMENT STUD, V10, P83.
   ELLIOTT BC, 1990, SPORTS COACH, V13, P8.
   FERGUSON RJ, 1974, J BONE JOINT SURG AM, VA 56, P1300.
   Foster D, 1989, Br J Sports Med, V23, P150.
   FREDRICKSON BE, 1984, J BONE JOINT SURG AM, V66A, P699, DOI 10.2106/00004623-198466050-00008.
   HARDCASTLE P, 1992, J BONE JOINT SURG BR, V74, P421, DOI 10.1302/0301-620X.74B3.1587894.
   Hardcastle P, 1991, Aust Fam Physician, V20, P946.
   HARDCASTLE P, 1991, AUST FAM PHYSICIAN, V20, P946.
   JACKSON DW, 1976, CLIN ORTHOP RELAT R, P68.
   JOHNSON GV, 1992, J BONE JOINT SURG BR, V74, P426, DOI 10.1302/0301-620X.74B3.1587895.
   NICOL RO, 1986, SPINE, V11, P1027, DOI 10.1097/00007632-198612000-00011.
   ROCA J, 1989, CLIN ORTHOPAEDICS, V246, P86.},
Number-of-Cited-References = {16},
Times-Cited = {50},
Usage-Count-Last-180-days = {0},
Usage-Count-Since-2013 = {15},
Journal-ISO = {J. Bone Joint Surg.-Br. Vol.},
Doc-Delivery-Number = {LD462},
Web-of-Science-Index = {Science Citation Index Expanded (SCI-EXPANDED)},
Unique-ID = {WOS:A1993LD46200014},
DA = {2022-11-01},
}

@article{ WOS:000315497200011,
Author = {Hashimoto, Koji and Miyamoto, Kei and Yanagawa, Takashi and Hattori, Ryo
   and Aoki, Takaaki and Matsuoka, Toshio and Ohno, Takatoshi and Shimizu,
   Katsuji},
Title = {Lumbar Corsets Can Decrease Lumbar Motion in Golf Swing},
Journal = {JOURNAL OF SPORTS SCIENCE AND MEDICINE},
Year = {2013},
Volume = {12},
Number = {1},
Pages = {80-87},
Month = {MAR},
Abstract = {Swinging a golf club includes the rotation and extension of the lumbar
   spine. Golf-related low back pain has been associated with degeneration
   of the lumbar facet and intervertebral discs, and with spondylolysis.
   Reflective markers were placed directly onto the skin of 11young male
   amateur golfers without a previous history of back pain. Using a VICON
   system (Oxford Metrics, U. K.), full golf swings were monitored without
   a corset (WOC), with a soft corset (SC), and with a hard corset (HC),
   with each subject taking 3 swings. Changes in the angle between the
   pelvis and the thorax (maximum range of motion and angular velocity) in
   3 dimensions (lumbar rotation, flexion-extension, and lateral tilt) were
   analyzed, as was rotation of the hip joint. Peak changes in lumbar
   extension and rotation occurred just after impact with the ball. The
   extension angle of the lumbar spine at finish was significantly lower
   under SC (38) or HC (28 degrees) than under WOC (44 degrees) conditions
   (p < 0.05). The maximum angular velocity after impact was significantly
   smaller under HC (94 degrees/sec) than under SC (177 degrees/sec) and
   WOC (191 degrees/sec) conditions, as were the lumbar rotation angles at
   top and finish. In contrast, right hip rotation angles at top showed a
   compensatory increase under HC conditions. Wearing a lumbar corset while
   swinging a golf club can effectively decrease lumbar extension and
   rotation angles from impact until the end of the swing. These effects
   were significantly enhanced while wearing an HC.},
Publisher = {JOURNAL SPORTS SCIENCE \& MEDICINE},
Address = {MEDICAL FACULTY ULUDAG UNIV, DEPT SPORTS MEDICINE, BURSA, 16059, TURKEY},
Type = {Article},
Language = {English},
Affiliation = {Miyamoto, K (Corresponding Author), Gifu Univ, Grad Sch Med, Dept Reconstruct Surg Spine Bone \& Joint, 1-1 Yanagido, Gifu 5011194, Japan.
   Hashimoto, Koji, Yamauchi Hosp, Dept Orthopaed Surg, Gifu, Japan.
   Hashimoto, Koji; Ohno, Takatoshi; Shimizu, Katsuji, Gifu Univ, Grad Sch Med, Dept Orthopaed Surg, Gifu 5011194, Japan.
   Miyamoto, Kei, Gifu Univ, Grad Sch Med, Dept Reconstruct Surg Spine Bone \& Joint, Gifu 5011194, Japan.
   Yanagawa, Takashi, Sigmax Co Ltd, Res Dept, Tokyo, Japan.
   Hattori, Ryo; Aoki, Takaaki, Gifu Univ, Grad Sch Med, Dept Rehabil, Gifu 5011194, Japan.
   Matsuoka, Toshio, Gifu Univ, Grad Sch Med, Dept Sports Med \& Sports Sci, Gifu 5011194, Japan.},
ISSN = {1303-2968},
Keywords = {Golf; back pain; motion analysis; orthosis; corset},
Keywords-Plus = {LOW-BACK-PAIN; HIP ROTATION RANGE; ABDOMINAL BELTS; TRUNK; MOVEMENT;
   MUSCLES},
Research-Areas = {Sport Sciences},
Web-of-Science-Categories  = {Sport Sciences},
Author-Email = {beam-kjh@par.odn.ne.jp
   kei@bg8.so-net.ne.jp
   t\_yanagawa@sigmax.co.jp
   reh\_ryo@gifu-u.ac.jp
   ujimiya@gifu-u.ac.jp
   matsuoka@gifu-u.ac.jp
   takaohno@gifu-u.ac.jp
   shim@gifu-u.ac.jp},
Cited-References = {Adlington GS, 1996, CLIN SPORT MED, V15, P9.
   Batt M E, 1992, Br J Sports Med, V26, P63.
   Cholewicki J, 2010, CLIN BIOMECH, V25, P110, DOI 10.1016/j.clinbiomech.2009.10.010.
   Geisler P., 2001, GOLF SPORTS INJURY P, P185.
   Gertner E., 1994, FEELING PAR MED TEE.
   Grimshaw PN, 2000, MED SCI SPORT EXER, V32, P1667, DOI 10.1097/00005768-200010000-00001.
   Gulgin Heather, 2010, N Am J Sports Phys Ther, V5, P55.
   Hosea TM, 1996, CLIN SPORT MED, V15, P37.
   Hwang S, 2009, BMC MUSCULOSKEL DIS, V10, DOI 10.1186/1471-2474-10-15.
   Lee YH, 2000, CLIN BIOMECH, V15, P79, DOI 10.1016/S0268-0033(99)00049-2.
   MARRAS WS, 1995, SPINE, V20, P1440, DOI 10.1097/00007632-199507000-00002.
   McCarroll JR, 1996, CLIN SPORT MED, V15, P1.
   McHardy A, 2005, J CHIROPR MED, V4, P135, DOI 10.1016/S0899-3467(07)60122-0.
   Miyamoto K, 1999, CLIN BIOMECH, V14, P79, DOI 10.1016/S0268-0033(98)00070-9.
   Miyamoto K, 2008, CLIN BIOMECH, V23, P1220, DOI 10.1016/j.clinbiomech.2008.07.010.
   Murray E, 2009, PHYS THER SPORT, V10, P131, DOI 10.1016/j.ptsp.2009.08.002.
   Prateepavanich Pradit, 2001, Journal of the Medical Association of Thailand, V84, P572.
   Sairyo K, 2012, J NEUROSURG-SPINE, V16, P610, DOI 10.3171/2012.2.SPINE10914.
   Thummerer Y, 2012, GAIT POSTURE, V35, P23, DOI 10.1016/j.gaitpost.2011.07.018.
   Vad VB, 2004, AM J SPORT MED, V32, P494, DOI 10.1177/0363546503261729.
   Van Dillen LR, 2008, PHYS THER SPORT, V9, P72, DOI 10.1016/j.ptsp.2008.01.002.
   Vogt L, 2000, J REHABIL RES DEV, V37, P495.
   WALSH NE, 1990, AM J PHYS MED REHAB, V69, P245, DOI 10.1097/00002060-199010000-00004.},
Number-of-Cited-References = {23},
Times-Cited = {2},
Usage-Count-Last-180-days = {0},
Usage-Count-Since-2013 = {17},
Journal-ISO = {J. Sport. Sci. Med.},
Doc-Delivery-Number = {097TU},
Web-of-Science-Index = {Science Citation Index Expanded (SCI-EXPANDED)},
Unique-ID = {WOS:000315497200011},
DA = {2022-11-01},
}

@article{ WOS:000374618700017,
Author = {Szpalski, Marek and Gunzburg, Robert and Colloca, Christopher J. and
   Kosmopoulos, Victor and Hegazy, Mostafa Afifi and Freeman, Brian J. C.
   and Fabeck, Laurent},
Title = {Restoring lumbar spine stiffness using an interspinous implant in an
   ovine model of instability},
Journal = {CLINICAL BIOMECHANICS},
Year = {2016},
Volume = {33},
Pages = {85-91},
Month = {MAR},
Abstract = {Background: The objective of this study was to determine the effect of
   an interspinous implant on lumbar spine stability and stiffness during
   dorsoventral loading.
   Methods: Twelve Merino lambs were mechanically tested in vivo.
   Oscillatory (2 Hz) loads were applied to L2 under load control while
   displacements were monitored. Tri-axial accelerometers further
   quantified adjacent L3-L4 accelerations. Dorsoventral lumbar spine
   stiffness and L3 and L4 dorsoventral and axial displacements were
   determined over six trials of 20 cycles of loading. Four conditions were
   examined: 1) initial intact, 2) following destabilization at L3-L4, 3)
   following the insertion of an InSwing (R) interspinous device at L3-L4,
   and 4) with the implant secured with a tension band. Comparisons were
   performed using a one-way ANOVA with repeated measures and post-hoc
   Bonferroni correction.
   Findings: Compared to the intact condition, destabilization
   significantly decreased lumbar stiffness by 4.5\% (P = .001) which was
   only recovered by the interspinous device with tension band. The
   interspinous device caused a significant 9.75\% (P = .001) increase in
   dorsoventral stiffness from destabilization that increased 14\% with the
   tension band added (P = .001). The tension band was responsible for
   decreased displacements from the intact (P = .038), instability (P =
   .001), and interspinous device (P = .005) conditions. Dorsoventral L3-L4
   motion significantly improved with the interspinous device (P = .01) and
   the addition of the tension band (P = .001). No significant differences
   in L3-L4 intersegmental stability were noted for axial motion in the
   sagittal plane.
   Interpretation: This ovine model provided objective in vivo
   biomechanical evidence of lumbar instability and its restoration by
   means of an interspinous implant during dorsoventral spinal loading. (C)
   2016 Elsevier Ltd. All rights reserved.},
Publisher = {ELSEVIER SCI LTD},
Address = {THE BOULEVARD, LANGFORD LANE, KIDLINGTON, OXFORD OX5 1GB, OXON, ENGLAND},
Type = {Article},
Language = {English},
Affiliation = {Szpalski, M (Corresponding Author), Ctr Hosp Moliere Longchamp, Rue Marconi 142, B-1180 Brussels, Belgium.
   Szpalski, Marek, IRIS South Teaching Hosp, Hop Iris Sud, Dept Orthoped, Brussels, Belgium.
   Gunzburg, Robert, Edith Cavell Clin Hosp, Dept Orthopaed Surg, Brussels, Belgium.
   Colloca, Christopher J., Arizona State Univ, Coll Hlth Solut, Kinesiol Program, Biomech Lab, Phoenix, AZ USA.
   Kosmopoulos, Victor, Univ N Texas, Hlth Sci Ctr, Dept Orthopaed Surg, Bone \& Joint Res Ctr, Ft Worth, TX USA.
   Kosmopoulos, Victor, Univ N Texas, Dept Mat Sci \& Engn, Denton, TX 76203 USA.
   Hegazy, Mostafa Afifi, Univ Idaho, Dept Movement Sci, Moscow, ID 83843 USA.
   Freeman, Brian J. C., Royal Adelaide Hosp, Dept Spinal Surg, Adelaide, SA 5000, Australia.
   Freeman, Brian J. C., SA Pathol, Adelaide Ctr Spinal Res, Adelaide, SA, Australia.
   Freeman, Brian J. C., Univ Adelaide, Ctr Orthopaed \& Trauma Res, Adelaide, SA 5005, Australia.
   Fabeck, Laurent, St Pierre Hosp, Dept Orthoped, Brussels, Belgium.},
DOI = {10.1016/j.clinbiomech.2016.02.009},
ISSN = {0268-0033},
EISSN = {1879-1271},
Keywords = {Interspinous implant; Biomechanics; Spondylolisthesis; Lumbar spine;
   Stiffness; Instability; Ovine},
Keywords-Plus = {2-YEAR FOLLOW-UP; IN-VITRO; X-STOP; DYNAMIC NEUTRALIZATION; DISC
   DEGENERATION; STENOSIS; SYSTEM; FIXATION; SPONDYLOLISTHESIS;
   STABILIZATION},
Research-Areas = {Engineering; Orthopedics; Sport Sciences},
Web-of-Science-Categories  = {Engineering, Biomedical; Orthopedics; Sport Sciences},
Author-Email = {mszp@skynet.be},
ResearcherID-Numbers = {Szpalski, Marek/C-3412-2012
   Colloca, Christopher J./AAF-6755-2020},
ORCID-Numbers = {Colloca, Christopher J./0000-0002-6381-8278},
Funding-Acknowledgement = {Fondation ROI Baudoin IRIS Recherche; William M. Harris Family
   Foundation; International Spine Research Foundation; CBP Non-Profit,
   Inc.},
Funding-Text = {The authors would like to thank Robert J. Moore, PhD for his assistance
   with the experimental setup and data collection and the Fondation ROI
   Baudoin IRIS Recherche, the William M. Harris Family Foundation, the
   International Spine Research Foundation, and the CBP Non-Profit, Inc.
   for their support of this study.},
Cited-References = {Anesetti F, 2010, J NEUROSURG-SPINE, V13, P568, DOI 10.3171/2010.6.SPINE09885.
   Bono CM, 2007, J SPINAL DISORD TECH, V20, P255, DOI 10.1097/BSD.0b013e3180331352.
   Christie SD, 2005, SPINE, V30, pS73, DOI 10.1097/01.brs.0000174532.58468.6c.
   DAI LY, 1989, SPINE, V14, P523.
   Floman Y, 2007, J SPINAL DISORD TECH, V20, P337, DOI 10.1097/BSD.0b013e318030a81d.
   Freudiger S, 1999, ARCH ORTHOP TRAUM SU, V119, P127, DOI 10.1007/s004020050375.
   Fujiwara A, 2000, J SPINAL DISORD, V13, P444, DOI 10.1097/00002517-200010000-00013.
   Graf H, 1992, RACHIS, V412, P123.
   Grevitt M P, 1995, Eur Spine J, V4, P169, DOI 10.1007/BF00298241.
   Grob D, 2005, SPINE, V30, P324, DOI 10.1097/01.brs.0000152584.46266.25.
   Gunzburg R, 2009, EUR SPINE J, V18, P696, DOI 10.1007/s00586-009-0890-3.
   Humke T, 1996, Eur Spine J, V5, P183, DOI 10.1007/BF00395511.
   Keller TS, 2007, EUR SPINE J, V16, P245, DOI 10.1007/s00586-006-0114-z.
   Keller TS, 2007, J BIOMECH, V40, P191, DOI 10.1016/j.jbiomech.2005.10.037.
   Keller TS, 2006, J MANIP PHYSIOL THER, V29, P425, DOI 10.1016/j.jmpt.2006.06.012.
   Kettler A, 2008, CLIN BIOMECH, V23, P242, DOI 10.1016/j.clinbiomech.2007.09.004.
   Kettler A, 2007, EUR SPINE J, V16, P2186, DOI 10.1007/s00586-007-0485-9.
   Kim K Anthony, 2007, Neurosurg Focus, V22, pE7.
   Kong DS, 2007, J KOREAN MED SCI, V22, P330, DOI 10.3346/jkms.2007.22.2.330.
   LAUDET CG, 1993, RACHIS, V5.
   Leahy JC, 2000, P I MECH ENG H, V214, P479, DOI 10.1243/0954411001535507.
   Levin DA, 2007, BULL HOSP JT DIS, V65, P29.
   Lindsey DP, 2003, SPINE, V28, P2192, DOI 10.1097/01.BRS.0000084877.88192.8E.
   MIMURA M, 1994, SPINE, V19, P1371, DOI 10.1097/00007632-199406000-00011.
   Minns RJ, 1997, SPINE, V22, P1819, DOI 10.1097/00007632-199708150-00004.
   NACHEMSON A, 1985, INT ORTHOP, V9, P1, DOI 10.1007/BF00267031.
   PENNING L, 1987, SPINE, V12, P488, DOI 10.1097/00007632-198706000-00013.
   Pfeiffer M, 2010, OPER ORTHOP TRAUMATO, V22, P512, DOI 10.1007/s00064-010-9035-4.
   Phillips Frank M, 2006, Spine J, V6, P714, DOI 10.1016/j.spinee.2006.02.003.
   Resnick DK, 2005, J NEUROSURG-SPINE, V2, P679, DOI 10.3171/spi.2005.2.6.0679.
   Richter A, 2014, J SPINAL DISORD TECH, V27, P336, DOI 10.1097/BSD.0b013e31825f7203.
   Rigby MC, 2001, EUR SPINE J, V10, P234, DOI 10.1007/s005860100254.
   Schmoelz W, 2003, J SPINAL DISORD TECH, V16, P418, DOI 10.1097/00024720-200308000-00015.
   Senegas J, 2002, EUR SPINE J, V11, pS164, DOI 10.1007/s00586-002-0423-9.
   Siddiqui M, 2007, SPINE, V32, P1345, DOI 10.1097/BRS.0b013e31805b7694.
   Sterna J., 2006, 13 M NEUR SECT POL S.
   Stoll TM, 2002, EUR SPINE J, V11, pS170, DOI 10.1007/s00586-002-0438-2.
   Swanson KE, 2003, SPINE, V28, P26, DOI 10.1097/00007632-200301010-00008.
   Szpalski M, 1996, Eur Spine J, V5, P332, DOI 10.1007/BF00304349.
   Tsai Kai-Jow, 2006, J Surg Orthop Adv, V15, P167.
   Verhoof OJ, 2008, EUR SPINE J, V17, P188, DOI 10.1007/s00586-007-0492-x.
   Weinstein JN, 2008, NEW ENGL J MED, V358, P794, DOI 10.1056/NEJMoa0707136.
   Wiseman CM, 2005, SPINE, V30, P903, DOI 10.1097/01.brs.0000158876.51771.f8.
   Zucherman JF, 2005, SPINE, V30, P1351, DOI 10.1097/01.brs.0000166618.42749.d1.},
Number-of-Cited-References = {44},
Times-Cited = {0},
Usage-Count-Last-180-days = {0},
Usage-Count-Since-2013 = {2},
Journal-ISO = {Clin. Biomech.},
Doc-Delivery-Number = {DK0RA},
Web-of-Science-Index = {Science Citation Index Expanded (SCI-EXPANDED)},
Unique-ID = {WOS:000374618700017},
DA = {2022-11-01},
}

@article{ WOS:000431333500051,
Author = {Lu, Aiqing and Wang, Zhirong and Wang, Suchun},
Title = {Spine-pelvis sagittal parameters and clinical efficacy before and after
   short-segment reduction and fusion surgery in patients with degenerative
   lumbar spondylolisthesis},
Journal = {INTERNATIONAL JOURNAL OF CLINICAL AND EXPERIMENTAL MEDICINE},
Year = {2018},
Volume = {11},
Number = {4},
Pages = {3431-3438},
Abstract = {Objective: To study the spine-pelvis sagittal parameters before and
   after surgery as well as the clinical efficacy in patients with
   degenerative lumbar spondylolisthesis (DLS). Methods: One hundred and
   two DLS patients admitted to the hospital underwent the short-segment
   (less than three segments) reduction and fusion surgery from January
   2013 to January 2016 and received the follow-up. And the clinical
   results were retrospectively analyzed. The Japanese Orthopedics
   Association (JOA) score and visual analogue score (VAS) were
   respectively evaluated before surgery and at 1, 6 and 12 months
   post-surgery; patients' function improvements and pain relief conditions
   were digitalized and these patients were then divided into three groups
   (excellent group, good group and moderate and poor group) according to
   the clinical efficacy. The spine-pelvis sagittal parameters before
   surgery and at 1, 6 and 12 months post-surgery in 102 patients measured
   with the whole spine lateral side X-ray photograph in standing position
   were recorded and compared, including the changes of lumbar lordosis
   (LL), sacral slope (SS), pelvic tilt (PT), pelvic incidence (PI) and
   sagittal vertical axis (SVA). Results: Among the 102 patients, in terms
   of the evaluation about clinical efficacy, there were 79 excellent
   cases, 11 good cases, 7 moderate cases and 5 poor cases, and the
   excellent and good rate reached 88.20\%. The comparisons of general data
   before surgery among the three groups (excellent group, good group,
   moderate and poor group) were not statistically significant (all
   P>0.05). And with respect to the parameters including PI, PT, SS, LL and
   SVA in all the patients, there was no statistically significant
   difference between the data before and at 1 month post-surgery (all
   P>0.05). However, when compared with the parameters before surgery,
   those at 6 and 12 months post-surgery were decreased (all P<0.05).
   Moreover, when compared the JOA and VAS scores before surgery with those
   at each observation time point after surgery, there were statistically
   significant differences (all P<0.05), and with statistically significant
   differences at 1, 6 and 12 months post-surgery. Conclusion: The
   short-segment reduction and fusion surgery can significantly improve the
   clinical symptoms of DLS patients and the spine-pelvis parameters.},
Publisher = {E-CENTURY PUBLISHING CORP},
Address = {40 WHITE OAKS LN, MADISON, WI 53711 USA},
Type = {Article},
Language = {English},
Affiliation = {Wang, SC (Corresponding Author), Nanjing Univ Chinese Med, Dept Orthopaed, Zhangjiagang Hosp Tradit Chinese Med, 77 Changan South Rd, Zhangjiagang 215600, Jiangsu, Peoples R China.
   Lu, Aiqing; Wang, Zhirong; Wang, Suchun, Nanjing Univ Chinese Med, Dept Orthopaed, Zhangjiagang Hosp Tradit Chinese Med, 77 Changan South Rd, Zhangjiagang 215600, Jiangsu, Peoples R China.},
ISSN = {1940-5901},
Keywords = {Degenerative lumbar spondylolisthesis; reduction and fusion surgery;
   spine-pelvis sagittal parameters; Japanese Orthopedics Association
   score; visual analogue score},
Keywords-Plus = {ISTHMIC SPONDYLOLISTHESIS; SPINOPELVIC ALIGNMENT; BALANCE; GRADE;
   CLASSIFICATION; OSTEOTOMY; ADULTS},
Research-Areas = {Research \& Experimental Medicine},
Web-of-Science-Categories  = {Medicine, Research \& Experimental},
Author-Email = {suchunwang1015@163.com},
Funding-Acknowledgement = {Science and Technology Support Program of Zhangjiagang (Development of
   Society) {[}ZKS1412]; Special Clinical Treatment of Key Diseases of
   Suzhou City {[}LCZX201416]},
Funding-Text = {This paper was supported by Science and Technology Support Program of
   Zhangjiagang (Development of Society, ZKS1412) and Special Clinical
   Treatment of Key Diseases of Suzhou City (LCZX201416).},
Cited-References = {AITKEN RCB, 1969, P ROY SOC MED, V62, P989, DOI 10.1177/003591576906201005.
   Barrey C, 2007, NEUROSURGERY, V61, P981, DOI 10.1227/01.neu.0000303194.02921.30.
   Bjarnason JA, 2015, ANN TRANSL MED, V3, DOI 10.3978/j.issn.2305-5839.2015.12.37.
   Chang KW, 2008, SPINE, V33, P1470, DOI 10.1097/BRS.0b013e3181753bcd.
   DeWald CJ, 2005, SPINE, V30, pS49, DOI 10.1097/01.brs.0000155573.34179.7e.
   Fairbank JCT, 2000, SPINE, V25, P2940, DOI 10.1097/00007632-200011150-00017.
   Ferrero E, 2015, EUR SPINE J, V24, P1219, DOI 10.1007/s00586-015-3778-4.
   Funao H, 2012, EUR SPINE J, V21, P2181, DOI 10.1007/s00586-012-2374-0.
   Hammerberg KW, 2005, SPINE, V30, pS4, DOI 10.1097/01.brs.0000155576.62159.1c.
   Hanson DS, 2002, SPINE, V27, P2026, DOI 10.1097/00007632-200209150-00011.
   Harrison DE., 2001, SPINE PHILA PA 1976, V26, P235.
   Hohmann F, 1997, ORTHOPADE, V26, P781, DOI 10.1007/PL00003441.
   Hresko MT, 2007, SPINE, V32, P2208, DOI 10.1097/BRS.0b013e31814b2cee.
   Huang RP, 2003, SPINE, V28, P2381, DOI 10.1097/01.BRS.0000085325.42542.38.
   Kluger P, 1997, ORTHOPADE, V26, P790, DOI 10.1007/PL00003442.
   Labelle H, 2004, SPINE, V29, P2049, DOI 10.1097/01.brs.0000138279.53439.cc.
   Lim JK, 2013, J KOREAN NEUROSURG S, V53, P96, DOI 10.3340/jkns.2013.53.2.96.
   Mac-Thiong JM, 2010, SPINE, V35, pE1193, DOI 10.1097/BRS.0b013e3181e50808.
   Rose PS, 2009, SPINE, V34, P785, DOI 10.1097/BRS.0b013e31819d0c86.
   Wafa hamdi, 2012, Oman Med J, V27, P455, DOI 10.5001/omj.2012.109.},
Number-of-Cited-References = {20},
Times-Cited = {1},
Usage-Count-Last-180-days = {0},
Usage-Count-Since-2013 = {1},
Journal-ISO = {Int. J. Clin. Exp. Med.},
Doc-Delivery-Number = {GE6JV},
Web-of-Science-Index = {Science Citation Index Expanded (SCI-EXPANDED)},
Unique-ID = {WOS:000431333500051},
DA = {2022-11-01},
}

@article{ WOS:000380713300003,
Author = {Schulte, Tobias L. and Ringel, Florian and Quante, Markus and Eicker,
   Sven O. and Muche-Borowski, Cathleen and Kothe, Ralph},
Title = {Surgery for adult spondylolisthesis: a systematic review of the evidence},
Journal = {EUROPEAN SPINE JOURNAL},
Year = {2016},
Volume = {25},
Number = {8},
Pages = {2359-2367},
Month = {AUG},
Abstract = {Surgery for isthmic and degenerative spondylolisthesis (SL) in adults is
   carried out very frequently in everyday practice. However, it is still
   unclear whether the results of surgery are better than those of
   conservative treatment and whether decompression alone or instrumented
   fusion with decompression should be recommended. In addition, the role
   of reduction is unclear. Four clinically relevant key questions were
   addressed in this study: (1) Is surgery more successful than
   conservative treatment in relation to pain and function in adult
   patients with isthmic SL? (2) Is surgery more successful than
   conservative treatment in relation to pain and function in adult
   patients with degenerative SL? (3) Is instrumented fusion with
   decompression more successful in relation to pain and function than
   decompression alone in adult patients with degenerative SL and spinal
   canal stenosis? (4) Is instrumented fusion with reduction more
   successful in relation to pain and function than instrumented fusion
   without reduction in adult patients with isthmic or degenerative SL? A
   systematic PubMed search was carried out to identify randomized and
   nonrandomized controlled trials on these topics. Papers were analyzed
   systematically in a search for the best evidence. A total of 18 studies
   was identified and analyzed: two for question 1, eight for question 2,
   four for question 3, and four for question 4. Surgery appears to be
   better than conservative treatment in adults with isthmic SL (poor
   evidence) and also in adults with degenerative SL (good evidence).
   Instrumented fusion with decompression appears to be more successful
   than decompression alone in adults with degenerative SL and spinal
   stenosis (poor evidence). Reduction and instrumented fusion does not
   appear to be more successful than instrumented fusion without reduction
   in adults with isthmic or degenerative SL (moderate evidence).},
Publisher = {SPRINGER},
Address = {ONE NEW YORK PLAZA, SUITE 4600, NEW YORK, NY, UNITED STATES},
Type = {Review},
Language = {English},
Affiliation = {Schulte, TL (Corresponding Author), Munster Univ Hosp, Dept Orthopaed \& Tumor Orthopaed, Albert Schweitzer Campus 1, D-48149 Munster, Germany.
   Schulte, Tobias L., Munster Univ Hosp, Dept Orthopaed \& Tumor Orthopaed, Albert Schweitzer Campus 1, D-48149 Munster, Germany.
   Ringel, Florian, Tech Univ Munich, Dept Neurosurg, Klinikum Rechts Isar, Munich, Germany.
   Quante, Markus, Klinikum Neustadt, Dept Spine Surg, Neustadt, Germany.
   Quante, Markus, Klinikum Neustadt, Scoliosis Ctr, Neustadt, Germany.
   Eicker, Sven O., Univ Hamburg Eppendorf, Dept Neurosurg, Hamburg, Germany.
   Muche-Borowski, Cathleen, Assoc Sci Med Soc Germany, AWMF, Marburg, Germany.
   Kothe, Ralph, Schon Klin Hamburg, Clin Spinal Surg, Hamburg, Germany.},
DOI = {10.1007/s00586-015-4177-6},
ISSN = {0940-6719},
EISSN = {1432-0932},
Keywords = {Spondylolisthesis; Degenerative spondylolisthesis; Isthmic
   spondylolisthesis; Surgery; Conservative treatment; Adults; Fusion;
   Decompression; Reduction},
Keywords-Plus = {LUMBAR DEGENERATIVE SPONDYLOLISTHESIS; SPINAL STENOSIS; ISTHMIC
   SPONDYLOLISTHESIS; FOLLOW-UP; CONSERVATIVE MANAGEMENT; NONOPERATIVE
   TREATMENT; NATURAL-HISTORY; FUSION; OUTCOMES; DECOMPRESSION},
Research-Areas = {Neurosciences \& Neurology; Orthopedics},
Web-of-Science-Categories  = {Clinical Neurology; Orthopedics},
Author-Email = {dr.tobias.schulte@web.de},
ResearcherID-Numbers = {Ringel, Florian/E-4933-2014},
Cited-References = {Adam FF, 2003, INT ORTHOP, V27, P311, DOI 10.1007/s00264-003-0478-1.
   Alfieri A, 2013, J NEUROSURG SCI, V57, P103.
   Anderson PA, 2006, J NEUROSURG-SPINE, V4, P463, DOI 10.3171/spi.2006.4.6.463.
   Benli I. Teoman, 2006, Kobe Journal of Medical Sciences, V52, P151.
   Beutler WJ, 2003, SPINE, V28, P1027, DOI 10.1097/00007632-200305150-00014.
   BRIDWELL KH, 1993, J SPINAL DISORD, V6, P461, DOI 10.1097/00002517-199306060-00001.
   Brook R H, 1986, Int J Technol Assess Health Care, V2, P53.
   Centre for Evidence-Based Medicine University of Oxford, 2009, OXF CTR EV BAS MED L.
   Cummins J, 2006, SPINE, V31, P806, DOI 10.1097/01.brs.0000207473.09030.0d.
   Driscoll C, 2011, EUR SPINE J, V20, P1711, DOI {[}10.1007/s00586-011-1801-y, 10.1007/s00586-011-1932-1].
   Ekman Per, 2005, Spine J, V5, P36, DOI 10.1016/j.spinee.2004.05.249.
   Ekman P, 2009, EUR SPINE J, V18, P1175, DOI 10.1007/s00586-009-0947-3.
   Forsth P, 2013, BONE JOINT J, V95B, P960, DOI 10.1302/0301-620X.95B7.30776.
   Ghogawala Z, 2004, J NEUROSURG-SPINE, V1, P267, DOI 10.3171/spi.2004.1.3.0267.
   Guyatt G., 2002, USERSGUIDES MED LIT.
   Hagenmaier HSF, 2013, BMC MUSCULOSKEL DIS, V14, DOI 10.1186/1471-2474-14-245.
   HERKOWITZ HN, 1991, J BONE JOINT SURG AM, V73A, P802, DOI 10.2106/00004623-199173060-00002.
   Huang Xiaoli, 2006, AMIA Annu Symp Proc, P359.
   Jacobs WCH, 2006, EUR SPINE J, V15, P391, DOI 10.1007/s00586-005-1021-4.
   Jacobs WCH, 2013, EUR SPINE J, V22, P1936, DOI 10.1007/s00586-013-2823-4.
   Kalichman L, 2008, EUR SPINE J, V17, P327, DOI 10.1007/s00586-007-0543-3.
   Kalichman L, 2009, SPINE, V34, P199, DOI 10.1097/BRS.0b013e31818edcfd.
   Kleinstueck FS, 2012, EUR SPINE J, V21, P268, DOI 10.1007/s00586-011-1896-1.
   Lian XF, 2014, EUR SPINE J, V23, P172, DOI 10.1007/s00586-013-2858-6.
   Mannion AF, 2014, EUR SPINE J, V23, P1903, DOI 10.1007/s00586-014-3284-0.
   Marchetti Pier Giorgio, 1997, P1211.
   Matsudaira K, 2005, J ORTHOP SCI, V10, P270, DOI 10.1007/s00776-005-0887-7.
   MATSUNAGA S, 1990, SPINE, V15, P1204, DOI 10.1097/00007632-199011010-00021.
   McTimoney C A Michelle, 2003, Curr Sports Med Rep, V2, P41.
   Mlika-Cabanne N, 2011, BMJ QUAL SAF, V20, P141, DOI 10.1136/bmjqs.2010.040923.
   Moher David, 2009, Ann Intern Med, V151, P264, DOI 10.1136/bmj.b2535.
   Moller H, 2000, SPINE, V25, P1711, DOI 10.1097/00007632-200007010-00016.
   Park JH, 2012, ACTA NEUROCHIR, V154, P1205, DOI 10.1007/s00701-012-1394-1.
   Pearson A, 2011, SPINE, V36, P219, DOI 10.1097/BRS.0b013e3181d77c21.
   Pearson A, 2010, SPINE, V35, P298, DOI 10.1097/BRS.0b013e3181bdafd1.
   Pearson AM, 2013, SPINE, V38, P1799, DOI 10.1097/BRS.0b013e3182a314d0.
   Pearson AM, 2008, SPINE, V33, P2759, DOI 10.1097/BRS.0b013e31818e2d8b.
   Resnick DK, 2005, J NEUROSURG-SPINE, V2, P679, DOI 10.3171/spi.2005.2.6.0679.
   Rothman L., 1989, SEMIN SPINE SURG, V1, P78.
   SARASTE H, 1987, J PEDIATR ORTHOPED, V7, P631.
   Scottish Intercollegiate Guidelines Network (SIGN), 2014, SIGN 50 GUID DEV HDB.
   Steiger F, 2014, EUR SPINE J, V23, P945, DOI 10.1007/s00586-013-3144-3.
   Watters WC, 2009, SPINE J, V9, P609, DOI 10.1016/j.spinee.2009.03.016.
   Weinstein JN, 2007, NEW ENGL J MED, V356, P2257, DOI 10.1056/NEJMoa070302.
   Weinstein JN, 2009, J BONE JOINT SURG AM, V91A, P1295, DOI 10.2106/JBJS.H.00913.},
Number-of-Cited-References = {45},
Times-Cited = {24},
Usage-Count-Last-180-days = {0},
Usage-Count-Since-2013 = {11},
Journal-ISO = {Eur. Spine J.},
Doc-Delivery-Number = {DS3WL},
Web-of-Science-Index = {Science Citation Index Expanded (SCI-EXPANDED)},
Unique-ID = {WOS:000380713300003},
DA = {2022-11-01},
}

@article{ WOS:000321261100003,
Author = {Oezkan, Neriman and Sandalcioglu, Ibrahim Erol and Petr, Ondra and
   Kurniawan, Anastasia and Dammann, Philipp and Schlamann, Marc and Sure,
   Ulrich and Asgari, Siamak},
Title = {Minimally Invasive Transpedicular Dorsal Stabilization of the
   Thoracolumbar and Lumbar Spine Using the Minimal Access Non-Traumatic
   Insertion System (MANTIS): Preliminary Clinical Results in 52 Patients},
Journal = {JOURNAL OF NEUROLOGICAL SURGERY PART A-CENTRAL EUROPEAN NEUROSURGERY},
Year = {2012},
Volume = {73},
Number = {6},
Pages = {369-376},
Month = {NOV},
Abstract = {Background The aim of this study is to report about a preliminary
   experience with a new minimally invasive percutaneous transpedicular
   dorsal stabilization system (MANTIS, Stryker, Kalamazoo, MI, USA) for
   thoracolumbar and lumbar spinal diseases to demonstrate the benefits of
   the operative technique and drawbacks.
   Material and Methods The minimally invasive percutaneous transpedicular
   stabilization technique was performed in 52 patients with thoracolumbar
   and lumbar spinal diseases from February 2009 to August 2010. The
   average age of 25 male and 27 female patients was 60 years (range 15 to
   81 years). Visual analog scale (VAS) was used for pre- and postoperative
   evaluation of pain. In all patients, preoperative magnetic resonance
   imaging and computed tomography (CT) scan were performed to evaluate the
   neuronal and bony structures. Screw position of all operated segments
   was controlled by postoperative CT scan.
   Results Indication for surgery was spondylolisthesis in 28 cases
   (53.8\%), vertebral fracture in 15 cases (28.8\%), vertebral metastasis
   in 8 patients (15.4\%), and spondylodiscitis in 1 patient (1.9\%).
   Decompressive laminectomy was performed in 37 cases (71.2\%). An
   additional interbody fusion was necessary in 26 patients (50\%) due to
   degenerative motion spondylolisthesis. All patients showed pain
   improvement after surgery. The average preoperative VAS score was 7.98
   (minimum 5 and maximum 10) and improved after surgery to 2.15 (minimum 0
   and maximum 8). The rate of screw misplacement was 4.62\% (10 of 216
   screws). We revised three screws (1.38\%) in three different patients
   (5.6\%) due to suboptimal screw position although these patients had no
   neurological deterioration. Postoperative complications include
   cerebrospinal fluid leakage in four cases (7.7\%), which occurred during
   the decompressive procedure. One patient showed a postoperative hematoma
   located in the paravertebral muscle.
   Conclusion Minimally invasive transpedicular screw stabilization systems
   such as the MANTIS lead to safe and effective procedures. They can be
   used for different spinal disorders and can be combined with additional
   surgical procedures such as intervertebral fusion or decompression, if
   necessary.},
Publisher = {THIEME MEDICAL PUBL INC},
Address = {333 SEVENTH AVE, NEW YORK, NY 10001 USA},
Type = {Article},
Language = {English},
Affiliation = {Ozkan, N (Corresponding Author), Univ Duisburg Essen, Univ Hosp Essen, Dept Neurosurg, Hufelandstr 55, D-45122 Essen, Nrw, Germany.
   Oezkan, Neriman; Sandalcioglu, Ibrahim Erol; Dammann, Philipp; Sure, Ulrich, Univ Hosp Essen, Dept Neurosurg, Essen, Germany.
   Petr, Ondra; Kurniawan, Anastasia; Asgari, Siamak, Klinikum Ingolstadt, Ingolstadt, Germany.
   Schlamann, Marc, Univ Hosp Essen, Inst Diagnost \& Intervent Radiol \& Neuroradiol, Essen, Germany.},
DOI = {10.1055/s-0032-1304816},
ISSN = {2193-6315},
Keywords = {pedicle screws; minimally invasive surgery; lumbar spine;
   spondylolisthesis},
Keywords-Plus = {PEDICLE SCREW INSERTION; FRACTURES; INSTRUMENTATION; PLACEMENT; FIXATION},
Research-Areas = {Neurosciences \& Neurology; Surgery},
Web-of-Science-Categories  = {Clinical Neurology; Surgery},
Author-Email = {neriman.oezkan@uk-essen.de},
Cited-References = {Deininger MH, 2009, ACTA NEUROCHIR, V151, P1451, DOI 10.1007/s00701-009-0377-3.
   Foley KT, 2002, J NEUROSURG, V97, P7, DOI 10.3171/spi.2002.97.1.0007.
   Grass R, 2006, UNFALLCHIRURG, V109, P297, DOI 10.1007/s00113-005-1037-6.
   Holly LT, 2003, J NEUROSURG, V99, P324, DOI 10.3171/spi.2003.99.3.0324.
   Hubbe U, 2009, ACTA NEUROCHIR, V151, P545, DOI 10.1007/s00701-009-0272-y.
   KAWAGUCHI Y, 1994, SPINE, V19, P2598, DOI 10.1097/00007632-199411001-00018.
   Laine T, 2000, EUR SPINE J, V9, P235, DOI 10.1007/s005860000146.
   Maciejczak A, 2007, NEUROSURGERY, V60, P232, DOI 10.1227/01.NEU.0000255399.08033.B3.
   Palmisani M, 2009, EUR SPINE J, V18, pS71, DOI 10.1007/s00586-009-0989-6.
   Prokop A, 2009, UNFALLCHIRURG, V112, P621, DOI 10.1007/s00113-008-1556-z.
   Ringel F, 2006, NEUROSURGERY, V59, P361, DOI 10.1227/01.NEU.0000223505.07815.74.
   Schizas C, 2007, EUR SPINE J, V16, P613, DOI 10.1007/s00586-006-0221-x.
   Schwender JD, 2005, J SPINAL DISORD TECH, V18, pS1, DOI 10.1097/01.bsd.0000132291.50455.d0.
   VACCARO AR, 1995, J BONE JOINT SURG AM, V77A, P1200, DOI 10.2106/00004623-199508000-00009.
   Wiesner L, 2000, SPINE, V25, P615, DOI 10.1097/00007632-200003010-00013.},
Number-of-Cited-References = {15},
Times-Cited = {6},
Usage-Count-Last-180-days = {0},
Usage-Count-Since-2013 = {5},
Journal-ISO = {J. Neurol. Surg. Part A},
Doc-Delivery-Number = {175VG},
Web-of-Science-Index = {Science Citation Index Expanded (SCI-EXPANDED)},
Unique-ID = {WOS:000321261100003},
DA = {2022-11-01},
}

@article{ WOS:000289187700004,
Author = {Jang, Kun Soo and Kim, Heyun Sung and Ju, Chang Il and Kim, Seok Won and
   Lee, Sung Myung and Shin, Ho},
Title = {Paraspinal Muscle Sparing versus Percutaneous Screw Fixation: A
   Prospective and Comparative Study for the Treatment of L5-S1
   Spondylolisthesis},
Journal = {JOURNAL OF KOREAN NEUROSURGICAL SOCIETY},
Year = {2011},
Volume = {49},
Number = {3},
Pages = {163-166},
Month = {MAR},
Abstract = {Objective : Both the paraspinal muscle sparing approach and percutaneous
   screw fixation are less traumatic procedures in comparison with the
   conventional midline approach. These techniques have been used with the
   goal of reducing muscle injury. The purpose of this study was to
   evaluate and to compare the safety and efficacy of the paraspinal muscle
   sparing technique and percutaneous screw fixation for the treatment of
   L5-S1 spondylolisthesis.
   Methods : Twenty patients who had undergone posterior lumbar interbody
   fusion (PLIF) at the L5-S1 segment for spondylolisthesis were
   prospectively studied. They were divided into two groups by screw
   fixation technique (Group I : paraspinal muscle sparing approach and
   Group II: percutaneous screw fixation). Clinical outcomes were assessed
   by Low Back Outcome Score (LBOS) and Visual Analogue Scale (VAS) for
   back and leg pain at different times after surgery. In addition,
   modified MacNab's grading criteria were used to assess subjective
   patients' outcomes 6 months after surgery, Postoperative midline
   surgical scarring, intraoperative blood loss, mean operation time, and
   procedure-related complications were analyzed.
   Results : Excellent or good results were observed in all patients in
   both groups 6 months after surgery. Patients in both groups showed
   marked improvement in terms of LBOSs all over time intervals.
   Postoperative midline surgical scarring and intraoperative blood loss
   were lower in Group II compared to Group I although these differences
   were not statistically significant. Low back pain (LBP) and leg pain in
   both groups also showed significant improvement when compared to
   preoperative scores. However, at 7 days and 1 month after surgery,
   patients in Group II had significantly better LBP scores compared to
   Group I.
   Conclusion : In terms of LBP during the early postoperative period,
   patients who underwent percutaneous screw fixation showed better results
   compared to ones who underwent screw fixation via the paraspinal muscle
   sparing approach. Our results indicate that the percutaneous screw
   fixation procedure is the preferable minimally invasive technique for
   reducing LBP associated with L5-S1 spondylolisthesis.},
Publisher = {KOREAN NEUROSURGICAL SOC},
Address = {\#402 POSCO \# OFFICE BUILDING 151 SUNHWA-DONG, JUNG-GU, SEOUL, 100-130,
   SOUTH KOREA},
Type = {Article},
Language = {English},
Affiliation = {Kim, SW (Corresponding Author), Chosun Univ, Coll Med, Dept Neurosurg, 588 Seoseok Dong, Kwangju 501717, South Korea.
   Jang, Kun Soo; Ju, Chang Il; Kim, Seok Won; Lee, Sung Myung; Shin, Ho, Chosun Univ, Coll Med, Dept Neurosurg, Kwangju 501717, South Korea.
   Kim, Heyun Sung, Heori Sarong Hosp, Dept Neurosurg, Taejon, South Korea.},
DOI = {10.3340/jkns.2011.49.3.163},
ISSN = {2005-3711},
EISSN = {1598-7876},
Keywords = {Spondylolisthesis; Paraspinal muscle sparing approach; Percutaneous
   screw fixation; Back pain},
Keywords-Plus = {LUMBAR SPINE SURGERY; FUSION},
Research-Areas = {Neurosciences \& Neurology; Surgery},
Web-of-Science-Categories  = {Clinical Neurology; Surgery},
Author-Email = {chosunns@chosun.ac.kr
   ns64902@hanmail.net},
Cited-References = {Anand N, 2008, J SPINAL DISORD TECH, V21, P459, DOI 10.1097/BSD.0b013e318167b06b.
   BOGDUK N, 1982, J ANAT, V134, P383.
   DEPERETTI F, 1991, SURG RADIOL ANAT, V13, P133, DOI 10.1007/BF01623887.
   Fritzell P, 2002, SPINE, V27, P1131, DOI 10.1097/00007632-200206010-00002.
   Hyun SJ, 2007, J KOREAN MED SCI, V22, P646, DOI 10.3346/jkms.2007.22.4.646.
   Kawaguchi Y, 1996, SPINE, V21, P941, DOI 10.1097/00007632-199604150-00007.
   Kim HS, 2007, J KOREAN NEUROSURG S, V42, P6.
   Ota M, 2010, SPINE, V35, pE452, DOI 10.1097/BRS.0b013e3181ce0696.
   Styf JR, 1998, SPINE, V23, P354, DOI 10.1097/00007632-199802010-00014.
   WETZEL FT, 1991, SPINE, V16, P839, DOI 10.1097/00007632-199107000-00027.},
Number-of-Cited-References = {10},
Times-Cited = {4},
Usage-Count-Last-180-days = {0},
Usage-Count-Since-2013 = {1},
Journal-ISO = {J. Korean. Neurosurg. Soc.},
Doc-Delivery-Number = {745SZ},
Web-of-Science-Index = {Science Citation Index Expanded (SCI-EXPANDED)},
Unique-ID = {WOS:000289187700004},
OA = {Green Published, gold},
DA = {2022-11-01},
}

@article{ WOS:000262016100013,
Author = {Kang, Byung-Uk and Choi, Won-Chul and Lee, Sang-Ho and Jeon, Sang Hyeop
   and Park, Jong Dae and Maeng, Dae Hyeon and Choi, Young-Geun},
Title = {An analysis of general surgery-related complications in a series of 412
   minilaparotomic anterior lumbosacral procedures Clinical article},
Journal = {JOURNAL OF NEUROSURGERY-SPINE},
Year = {2009},
Volume = {10},
Number = {1},
Pages = {60-65},
Month = {JAN},
Abstract = {Object. Anterior lumbar surgery is associated with certain perioperative
   visceral and vascular complications. The aim of this study was to
   document all general surgery-related adverse events and complications
   following minilaparotomic retroperitoneal lumbar procedures and to
   discuss, strategies for their management or prevention.
   Methods. The authors analyzed data obtained in 412 patients who
   underwent anterior lumbosacral surgery between 2003 and 2005. The series
   comprised 114 men and 298 women whose mean age was 56 years (range 34-79
   years). Preoperative diagnoses were as follows: isthmic
   spondylolisthesis (32\%), degenerative spondylolisthesis (24\%),
   instability/stenosis (15\%), degenerative disc disease (15\%),
   failed-back surgery syndrome (7\%), and lumbar degenerative kyphosis or
   scoliosis (7\%). A single level was exposed in 264 patients (64\%), 2 in
   118 (29\%), and 3 or 4 in 30 (7\%). The average follow-up period was 16
   months.
   Results. Overall, 52 instances of complications and adverse events
   occurred in 50 patients (12.1\%), including sympathetic dysfunction in
   25 (6.06\%), vascular injury repaired with/without direct suture in 12
   (2.9\%), ileus lasting > 3 days in 5 (1.2\%), pleural effusion in 4
   (0.97\%), wound dehiscence in 2 (0.49\%). symptomatic retroperitoneal
   hematoma in 2 (0.49\%), angina in 1 (0.24\%), and bowel laceration in I
   patient (0.24\%). There was no instance of retrograde ejaculation in
   male patients, and most complications had no long-term sequelae.
   Conclusions. This report presents a detailed analysis of complications
   related to anterior lumbar surgery. Although the incidence of
   complications appears low considering the magnitude of the procedure,
   surgeons should be aware of these potential complications and their
   management. (DOI: 10.3171/2008.10.SPI08215)},
Publisher = {AMER ASSOC NEUROLOGICAL SURGEONS},
Address = {5550 MEADOWBROOK DRIVE, ROLLING MEADOWS, IL 60008 USA},
Type = {Article},
Language = {English},
Affiliation = {Kang, BU (Corresponding Author), Wooridul Spine Hosp, Dept Neurosurg, 50-3 Dongin Dong, Taegu 700732, South Korea.
   Kang, Byung-Uk; Choi, Won-Chul; Lee, Sang-Ho; Choi, Young-Geun, Wooridul Spine Hosp, Dept Neurosurg, Taegu 700732, South Korea.
   Jeon, Sang Hyeop; Maeng, Dae Hyeon, Wooridul Spine Hosp, Dept Thorac Surg, Seoul, South Korea.
   Park, Jong Dae, Wooridul Spine Hosp, Dept Gen Surg, Seoul, South Korea.},
DOI = {10.3171/2008.10.SPI08215},
ISSN = {1547-5654},
EISSN = {1547-5646},
Keywords = {complication; minilaparotomic anterior lumbar surgery; sympathetic
   injury; vascular injury},
Keywords-Plus = {LUMBAR INTERBODY FUSION; SPINE SURGERY; RETROPERITONEAL EXPOSURE;
   EXTRAPERITONEAL APPROACH; VASCULAR COMPLICATIONS; FOLLOW-UP;
   MULTICENTER; MANAGEMENT; INJURY},
Research-Areas = {Neurosciences \& Neurology; Surgery},
Web-of-Science-Categories  = {Clinical Neurology; Surgery},
Author-Email = {grussin@dreamwiz.com},
Funding-Acknowledgement = {Wooridul Spine Foundation},
Funding-Text = {This study was supported by a grant from Wooridul Spine Foundation.},
Cited-References = {BAKER JK, 1993, SPINE, V18, P2227, DOI 10.1097/00007632-199311000-00014.
   Bianchi C, 2003, ANN VASC SURG, V17, P137, DOI 10.1007/s10016-001-0396-x.
   Brau Salvador A, 2002, Spine J, V2, P216, DOI 10.1016/S1529-9430(02)00184-5.
   CARPENER N, 1932, BRIT J SURG, V19, P374.
   Castro FP, 2000, J SPINAL DISORD, V13, P538, DOI 10.1097/00002517-200012000-00015.
   CROCK HV, 1982, CLIN ORTHOP RELAT R, P157.
   DeWald CJ, 1999, AM SURGEON, V65, P61.
   Duggal N, 2004, NEUROSURGERY, V54, P636, DOI 10.1227/01.NEU.0000108423.87889.9E.
   Fantini GA, 2007, SPINE, V32, P2751, DOI 10.1097/BRS.0b013e31815a996e.
   FLYNN JC, 1984, SPINE, V9, P489, DOI 10.1097/00007632-198407000-00013.
   FREEBODY D, 1971, Journal of Bone and Joint Surgery British Volume, V53, P617.
   Kang BU, 2006, J NEUROSURG-SPINE, V5, P508, DOI 10.3171/spi.2006.5.6.508.
   KIRKALDYWILLIS WH, 1965, J BONE JOINT SURG AM, VA 47, P87, DOI 10.2106/00004623-196547010-00005.
   Kulkarni SS, 2003, EUR SPINE J, V12, P48, DOI 10.1007/s00586-002-0460-4.
   Kuslich SD, 1998, SPINE, V23, P1267, DOI 10.1097/00007632-199806010-00019.
   LEATHERMAN KD, 1973, CLIN ORTHOP RELAT R, P215, DOI 10.1097/00003086-197306000-00021.
   Lee SH, 2006, J NEUROSURG-SPINE, V5, P228, DOI 10.3171/spi.2006.5.3.228.
   Mayer HM, 1997, SPINE, V22, P691, DOI 10.1097/00007632-199703150-00023.
   MOE JH, 1978, MOES TXB SCOLIOSIS O.
   NEWMAN MH, 1992, SPINE, V17, P831, DOI 10.1097/00007632-199207000-00017.
   Obenchain T G, 1991, J Laparoendosc Surg, V1, P145, DOI 10.1089/lps.1991.1.145.
   Onimus M, 1996, SPINE, V21, P2491, DOI 10.1097/00007632-199611010-00016.
   Oskouian RJ, 2002, J NEUROSURG, V96, P1, DOI 10.3171/spi.2002.96.1.0001.
   Penta M, 1997, SPINE, V22, P2429, DOI 10.1097/00007632-199710150-00021.
   Rajaraman V, 1999, J NEUROSURG, V91, P60, DOI 10.3171/spi.1999.91.1.0060.
   Rampersaud YR, 2006, SPINE, V31, P1503, DOI 10.1097/01.brs.0000220652.39970.c2.
   Raskas DS, 1997, CLIN ORTHOP RELAT R, P86.
   Regan JJ, 1999, SPINE, V24, P402, DOI 10.1097/00007632-199902150-00023.
   Saraph V, 2004, EUR SPINE J, V13, P425, DOI 10.1007/s00586-004-0722-4.
   Sasso RC, 2005, SPINE, V30, P670, DOI 10.1097/01.brs.0000155423.18218.75.
   Sasso RC, 2003, SPINE, V28, P1023, DOI 10.1097/00007632-200305150-00013.
   Slosar PJ, 2000, SPINE, V25, P722, DOI 10.1097/00007632-200003150-00012.
   STAUFFER RN, 1972, J BONE JOINT SURG AM, VA 54, P756, DOI 10.2106/00004623-197254040-00006.
   Thalgott JS, 2000, SURG ENDOSC-ULTRAS, V14, P546.
   Tiusanen H, 1995, Eur Spine J, V4, P339, DOI 10.1007/BF00300293.
   WATKINS R, 1992, CLIN ORTHOP RELAT R, P47.
   WESTFALL SH, 1987, AM J SURG, V154, P700, DOI 10.1016/0002-9610(87)90248-0.
   Wimmer C, 1997, ORTHOPADE, V26, P563.
   Zdeblick TA, 2000, SPINE, V25, P2682, DOI 10.1097/00007632-200010150-00023.},
Number-of-Cited-References = {39},
Times-Cited = {45},
Usage-Count-Last-180-days = {0},
Usage-Count-Since-2013 = {3},
Journal-ISO = {J. Neurosurg.-Spine},
Doc-Delivery-Number = {388JM},
Web-of-Science-Index = {Science Citation Index Expanded (SCI-EXPANDED)},
Unique-ID = {WOS:000262016100013},
DA = {2022-11-01},
}

@article{ WOS:A1997XA52700008,
Author = {Gatt, CJ and Hosea, TM and Palumbo, RC and Zawadsky, JP},
Title = {Impact loading of the lumbar spine during football blocking},
Journal = {AMERICAN JOURNAL OF SPORTS MEDICINE},
Year = {1997},
Volume = {25},
Number = {3},
Pages = {317-321},
Month = {MAY-JUN},
Note = {19th Annual Meeting of the AOSSM, SUN VALLEY, ID, JUL, 1993},
Organization = {Amer Orthopaed Soc Sports Med},
Abstract = {The purpose of our study was to determine the impact force to the lumbar
   spine when football players hit a blocking sled. We quantified the loads
   at the L4-5 motion segment throughout the blocking sequence. Five
   Division I-A college football linemen were subjects for our study.
   Kinematic data were obtained while the subjects hit a blocking sled
   instrumented with a force plate. Three plane forces were then calculated
   from these data. The average impact force measured at the blocking sled
   was 3013 +/- 598 N. The average peak compression force at the L4-5
   motion segment was 8679 +/- 1965 N. The average peak anteroposterior
   shear force was 3304 +/- 1116 N, and the average peak lateral shear
   force was 1709 +/- 411 N. The magnitude of the loads on the L4-5 motion
   segment during football blocking exceed those determined during fatigue
   studies to cause pathologic changes in both the lumbar disk and the pars
   interarticularis. These data suggest that the mechanics of repetitive
   blocking may be responsible for the increased incidence of lumbar spine
   injury incurred by football linemen.},
Publisher = {AMER ORTHOPAEDIC SOC SPORT MED},
Address = {230 CALVARY STREET, WALTHAM, MA 02154},
Type = {Article; Proceedings Paper},
Language = {English},
Affiliation = {UNIV MED \& DENT NEW JERSEY,ROBERT WOOD JOHNSON MED SCH,DIV ORTHOPAED SURG,NEW BRUNSWICK,NJ.},
DOI = {10.1177/036354659702500308},
ISSN = {0363-5465},
Keywords-Plus = {SPONDYLOLYSIS; STRENGTH; STABILITY; PLAYERS; FORCES},
Research-Areas = {Orthopedics; Sport Sciences},
Web-of-Science-Categories  = {Orthopedics; Sport Sciences},
Cited-References = {ADAMS MA, 1980, J BONE JOINT SURG BR, V62, P358, DOI 10.1302/0301-620X.62B3.6447702.
   ADAMS MA, 1982, SPINE, V7, P184, DOI 10.1097/00007632-198205000-00002.
   CAPPOZZO A, 1984, Journal of Orthopaedic Research, V1, P292.
   COURTBROWN C, 1986, SEMINARS ORTHOP, V1, P65.
   CYRON BM, 1976, J BONE JOINT SURG BR, V58, P462, DOI 10.1302/0301-620X.58B4.1018032.
   CYRON BM, 1978, J BONE JOINT SURG BR, V60, P234, DOI 10.1302/0301-620X.60B2.659472.
   FERGUSON RJ, 1974, AM J SPORTS MED, V2, P63.
   GRANHED H, 1987, SPINE, V12, P146, DOI 10.1097/00007632-198703000-00010.
   GRAVES JE, 1994, ARCH PHYS MED REHAB, V75, P210.
   HANSSON TH, 1984, SPINE, V9, P720, DOI 10.1097/00007632-198410000-00012.
   Hosea TM, 1989, POSTGRADUATE ADV SPO, V3, P1.
   Hosea TM, 1989, T ORTHOP RES SOC, V14, P358.
   HUTTON W C, 1977, Spine, V2, P202, DOI 10.1097/00007632-197709000-00006.
   HUTTON WC, 1978, ACTA ORTHOP SCAND, V49, P604, DOI 10.3109/17453677808993246.
   Kono S., 1975, J JAP ORTHOP ASS, V49, P125.
   MCCARROLL JR, 1986, AM J SPORT MED, V14, P404, DOI 10.1177/036354658601400513.
   PANJABI M, 1989, SPINE, V14, P194, DOI 10.1097/00007632-198902000-00008.
   PANJABI MM, 1982, SPINE, V7, P192, DOI 10.1097/00007632-198205000-00003.
   ROBEY JM, 1971, J AMER MED ASSOC, V217, P184, DOI 10.1001/jama.217.2.184.
   SAAL JA, 1988, PHYSICIAN SPORTSMED, V16, P117, DOI 10.1080/00913847.1988.11709627.
   SAAL JA, 1988, PHYSICIAN SPORTSMED, V16, P61, DOI 10.1080/00913847.1988.11709596.
   SCHULTZ A, 1982, J BONE JOINT SURG AM, V64, P713, DOI 10.2106/00004623-198264050-00008.
   SCHULTZ AB, 1981, SPINE, V6, P76, DOI 10.1097/00007632-198101000-00017.
   SEMON RL, 1981, SPINE, V6, P172, DOI 10.1097/00007632-198103000-00012.
   WILLEN J, 1984, SPINE, V9, P624, DOI 10.1097/00007632-198409000-00014.},
Number-of-Cited-References = {25},
Times-Cited = {45},
Usage-Count-Last-180-days = {0},
Usage-Count-Since-2013 = {4},
Journal-ISO = {Am. J. Sports Med.},
Doc-Delivery-Number = {XA527},
Web-of-Science-Index = {Conference Proceedings Citation Index - Science (CPCI-S); Science Citation Index Expanded (SCI-EXPANDED)},
Unique-ID = {WOS:A1997XA52700008},
DA = {2022-11-01},
}

@article{ WOS:000473651300009,
Author = {Bokov, Andrey and Bulkin, Anatoliy and Aleynik, Alexander and Kutlaeva,
   Marina and Mlyavykh, Sergey},
Title = {Pedicle Screws Loosening in Patients With Degenerative Diseases of the
   Lumbar Spine: Potential Risk Factors and Relative Contribution},
Journal = {GLOBAL SPINE JOURNAL},
Year = {2019},
Volume = {9},
Number = {1},
Pages = {55-61},
Month = {FEB},
Abstract = {Study Design: Retrospective cohort study. Objective: To determine risk
   factors that may affect the rate of pedicle screws loosening in patients
   with degenerative diseases of the lumbar spine. Methods: A total of 250
   patients with a low-grade spondylolisthesis and lumbar instability
   associated with degenerative diseases were enrolled. Preoperatively
   patients underwent computed tomography (CT) and cancellous bone
   radiodensity of a vertebral body was measured in Hounsfield units (HU).
   Pedicle screw fixation was used to treat patients either with a
   posterior fusion only or in combination with transforaminal lumbar
   interbody fusion (TLIF), anterior lumbar interbody fusion (ALIF), and
   direct lateral interbody fusion (D-LIF). Minimal follow-up period
   accounted for 18 months. Cases with screw loosening were registered
   assessing association with risk factors using logistic regression.
   Results: The rate of screw loosening was in positive correlation with
   the number fused levels and decreasing bone radiodensity. Fusion with a
   greater load-bearing surface cage was associated with the decrease in
   rate of pedicle screws loosening. Incomplete reduction in case of
   spondylolisthesis, bilateral facet joints removal, and laminectomy
   performed without anterior support favored pedicle screws loosening
   development. The estimated model classifies correctly 79\% of cases with
   the specificity and sensitivity accounting for 87\% and 66\%
   respectively. Conclusions: The decreasing bone radiodensity in
   Hounsfield units has a considerable correlation with the rate of pedicle
   screws loosening. On the other hand, the length of fixation and applied
   surgical technique including fusion type also have a significant impact
   on complication rate. Spinal instrumentations should be planned by
   taking into account all potential risk factors and not characteristics
   relevant to bone quality assessment alone.},
Publisher = {SAGE PUBLICATIONS LTD},
Address = {1 OLIVERS YARD, 55 CITY ROAD, LONDON EC1Y 1SP, ENGLAND},
Type = {Article},
Language = {English},
Affiliation = {Bokov, A (Corresponding Author), Privolzhskiy Res Med Univ, Nizhnii Novgorod 603115, Russia.
   Bokov, Andrey; Bulkin, Anatoliy; Aleynik, Alexander; Kutlaeva, Marina; Mlyavykh, Sergey, Privolzhskiy Res Med Univ, Nizhnii Novgorod 603115, Russia.},
DOI = {10.1177/2192568218772302},
ISSN = {2192-5682},
EISSN = {2192-5690},
Keywords = {lumbar spine; degenerative diseases; pedicle screws loosening; interbody
   fusion; Hounsfield units; decompression},
Keywords-Plus = {BONE-MINERAL DENSITY; QUANTITATIVE COMPUTED-TOMOGRAPHY; X-RAY
   ABSORPTIOMETRY; BIOMECHANICAL BEHAVIOR; VERTEBRAL FRACTURES; HOUNSFIELD
   UNITS; OSTEOPOROSIS; CT; LAMINECTOMY; MANAGEMENT},
Research-Areas = {Neurosciences \& Neurology; Orthopedics},
Web-of-Science-Categories  = {Clinical Neurology; Orthopedics},
Author-Email = {andrei\_bokov@mail.ru},
ResearcherID-Numbers = {Bokov, Andrey/AAO-6764-2020
   Mlyavykh, Sergey/M-5341-2017
   Aleynik, Alexander/AAN-5861-2020
   },
ORCID-Numbers = {Bokov, Andrey/0000-0002-5203-0717
   Mlyavykh, Sergey/0000-0002-6310-4961
   Aleynik, Alexander/0000-0002-1761-1022
   Bulkin, Anatoliy/0000-0003-4391-7698},
Cited-References = {Atalay A, 2009, CLIN IMAG, V33, P374, DOI 10.1016/j.clinimag.2008.12.005.
   Bai XD, 2017, EUR SPINE J, V26, P606, DOI 10.1007/s00586-016-4810-z.
   Bisschop A, 2014, CLIN BIOMECH, V29, P912, DOI 10.1016/j.clinbiomech.2014.06.016.
   Bredow J, 2016, ARCH ORTHOP TRAUM SU, V136, P1063, DOI 10.1007/s00402-016-2487-8.
   Burke CJ, 2016, CLIN CASES MINER BON, V13, P135, DOI 10.11138/ccmbm/2016.13.2.135.
   Cadman Joseph, 2016, J Spine Surg, V2, P178.
   Cheung AM, 2013, CURR OSTEOPOROS REP, V11, P136, DOI 10.1007/s11914-013-0140-9.
   Choi MK, 2016, ACTA NEUROCHIR, V158, P1421, DOI 10.1007/s00701-016-2821-5.
   Fountoulis G, 2016, INT J ENDOCRINOL, V2016, DOI 10.1155/2016/6169721.
   Galbusera F, 2015, EUR SPINE J, V24, P1005, DOI 10.1007/s00586-015-3768-6.
   Jagersberg M, 2014, J NEUROL SURG PART A, V75, P329, DOI 10.1055/s-0034-1372432.
   Kanis JA, 2013, OSTEOPOROSIS INT, V24, P23, DOI 10.1007/s00198-012-2074-y.
   Kim JB, 2015, J KOREAN NEUROSURG S, V58, P357, DOI 10.3340/jkns.2015.58.4.357.
   Kohan EM, 2017, NEUROSURG FOCUS, V43, DOI 10.3171/2017.9.FOCUS17476.
   Lee KK, 2004, MED ENG PHYS, V26, P183, DOI 10.1016/j.medengphy.2003.11.006.
   Leone A, 2007, RADIOLOGY, V245, P62, DOI 10.1148/radiol.2451051359.
   Mallard F, 2013, ORTHOP TRAUMATOL-SUR, V99, P52, DOI 10.1016/j.otsr.2012.08.004.
   Matsukawa K, 2018, ACTA NEUROCHIR, V160, P405, DOI 10.1007/s00701-017-3424-5.
   Mizuno T, 2016, SPRINGERPLUS, V5, DOI 10.1186/s40064-016-2694-3.
   Mobbs Ralph J, 2015, J Spine Surg, V1, P2, DOI 10.3978/j.issn.2414-469X.2015.10.05.
   Niemeyer TK, 2006, NEUROSURGERY, V59, P1271, DOI 10.1227/01.NEU.0000245609.01732.E4.
   Rehman Q, 2002, ARTHRITIS RHEUM-US, V46, P1292, DOI 10.1002/art.10277.
   Rollinghoff M, 2010, ORTHOP REV, V2, P6, DOI 10.4081/or.2010.e3.
   Schreiber JJ, 2011, J BONE JOINT SURG AM, V93A, P1057, DOI 10.2106/JBJS.J.00160.
   Schwaiger BJ, 2014, AM J NEURORADIOL, V35, P1628, DOI 10.3174/ajnr.A3893.
   Smith JA, 1999, J CLIN DENSITOM, V2, P181, DOI 10.1385/JCD:2:2:181.
   Tenne M, 2013, OSTEOPOROSIS INT, V24, P1419, DOI 10.1007/s00198-012-2048-0.
   Wagner SC, 2016, SPINE, V41, pE1279, DOI 10.1097/BRS.0000000000001612.
   Wu ZX, 2012, ARCH ORTHOP TRAUM SU, V132, P471, DOI 10.1007/s00402-011-1439-6.
   Yu BS, 2010, J SPINAL DISORD TECH, V23, P404, DOI 10.1097/BSD.0b013e3181b63f4d.},
Number-of-Cited-References = {30},
Times-Cited = {27},
Usage-Count-Last-180-days = {2},
Usage-Count-Since-2013 = {6},
Journal-ISO = {Glob. Spine J.},
Doc-Delivery-Number = {IG2TG},
Web-of-Science-Index = {Science Citation Index Expanded (SCI-EXPANDED)},
Unique-ID = {WOS:000473651300009},
OA = {Green Published, gold},
DA = {2022-11-01},
}

@article{ WOS:000692109800028,
Author = {Aliabadi, Hamidreza and Paul, Manika S. and Kusumi, Mari and Chehrazi,
   Barry},
Title = {Less Invasive Decompressive Laminectomy and One-Level Lumbar Fusion in
   the Setting of Interspinous Fixation: A Retrospective Analysis of 15
   Patients},
Journal = {CUREUS},
Year = {2021},
Volume = {13},
Number = {9},
Month = {SEP 1},
Abstract = {Lumbar decompressive laminectomy for spinal stenosis can be performed
   using a less-invasive, unilateral approach with subperiosteal dissection
   and decompression by undermining the lamina from the ipsilateral to the
   contralateral side. A unilateral approach to bilateral decompression can
   be supplemented with interspinous instrumentation and facet fusion, a
   combined procedure that has not been studied before. The less-invasive
   technique appears to be as effective for lumbar stenosis as the
   traditional lumbar laminectomy. It also causes less blood loss and
   reduced operating time, and so may benefit patients who are elderly,
   medically frail, or with multiple comorhidities.
   Fifteen patients (eight females, seven males) underwent outpatient
   surgery by the author (HA) using this technique. These patients
   complained of progressive lower back pain associated with radicular pain
   exacerbated by prolonged standing or walking with improvement in flexed
   position of the lumbar spine with decreased walking distance ability. A
   one-level less-invasive lumbar laminectomy and foraminotomy with facet
   fusion and interspinous fixation were performed for spinal stenosis in
   conjunction with a Grade I degenerative spondylolisthesis. These
   patients all had a single-level facet fusion with bone graft material
   and local autograft. The approximate surgical time for each patient was
   between 50 and 80 minutes. The visual analog scale for pain (VAS) score
   decreased significantly after surgery; patients presented with
   preoperative VAS scores of 5-10/10 (mean 8.33/10). Postoperative VAS
   scores were 0-6/10 (mean 2/10), yielding a mean VAS improvement of 76\%
   following surgery. Future analysis should be performed for evaluation of
   sustained VAS score, Oswestry Disability Index (ODD, Form 36 Health
   Survey Questionnaire (SF 36), and the Zurich Claudication Questionnaire
   (ZCQ).},
Publisher = {CUREUS INC},
Address = {PO BOX 61002, PALO ALTO, CA 94306 USA},
Type = {Article},
Language = {English},
Affiliation = {Aliabadi, H (Corresponding Author), Spine \& Neurosurg Associates, Neurosurg, Roseville, CA 95661 USA.
   Aliabadi, Hamidreza; Chehrazi, Barry, Spine \& Neurosurg Associates, Neurosurg, Roseville, CA 95661 USA.
   Paul, Manika S., Riverside Community Hosp, Gen Surg, Riverside, CA USA.
   Kusumi, Mari, Kitasato Univ, Med Ctr, Neurosurg, Saitama, Japan.},
DOI = {10.7759/cureus.17653},
Article-Number = {e17653},
EISSN = {2168-8184},
Keywords = {decompressive laminectomy; laminectomy; interspinous fixation; minimally
   invasive},
Keywords-Plus = {PEDICLE SCREW FIXATION; SPINAL STENOSIS; SPONDYLOLISTHESIS; LAMINOTOMY;
   DISEASE; SURGERY; DEVICE},
Research-Areas = {General \& Internal Medicine},
Web-of-Science-Categories  = {Medicine, General \& Internal},
Author-Email = {hamidneurosurg@yahoo.com},
Cited-References = {Alimi M, 2015, J NEUROSURG-SPINE, V22, P339, DOI 10.3171/2014.11.SPINE13597.
   {[}Anonymous], 2019, INTERSPINOUS DISTRAC.
   Arbit E, 2001, CLIN ORTHOP RELAT R, P137.
   Davis R, 2013, J NEUROSURG-SPINE, V19, P174, DOI 10.3171/2013.4.SPINE12636.
   den Boogert HF, 2015, J NEUROSURG-SPINE, V23, P326, DOI 10.3171/2014.12.SPINE13994.
   DICKMAN CA, 1992, J NEUROSURG, V77, P860, DOI 10.3171/jns.1992.77.6.0860.
   Doherty P, 2017, CUREUS, V9, DOI 10.7759/cureus.1290.
   HERKOWITZ HN, 1991, J BONE JOINT SURG AM, V73A, P802, DOI 10.2106/00004623-199173060-00002.
   Karahalios DG, 2010, J NEUROSURG-SPINE, V12, P372, DOI 10.3171/2009.10.SPINE09305.
   Kato M, 2017, GLOB SPINE J, V7, P498, DOI 10.1177/2192568217699192.
   Khoo LT, 2002, NEUROSURGERY, V51, pS146, DOI 10.1227/01.NEU.0000031220.75770.29.
   Kim HJ, 2012, J KOREAN NEUROSURG S, V52, P359, DOI 10.3340/jkns.2012.52.4.359.
   Lopez AJ, 2017, CLIN SPINE SURG, V30, pE1279, DOI 10.1097/BSD.0000000000000411.
   Masferrer R, 1998, J NEUROSURG, V89, P371, DOI 10.3171/jns.1998.89.3.0371.
   Mobbs RJ, 2014, J NEUROSURG-SPINE, V21, P179, DOI 10.3171/2014.4.SPINE13420.
   Moojen WA, 2013, BMJ-BRIT MED J, V347, DOI 10.1136/bmj.f6415.
   Mummaneni PV, 2017, NEUROSURG FOCUS, V43, DOI 10.3171/2017.5.FOCUS17188.
   Poetscher AW, 2018, PLOS ONE, V13, DOI 10.1371/journal.pone.0199623.
   Resnick DK, 2014, J NEUROSURG-SPINE, V21, P54, DOI 10.3171/2014.4.SPINE14274.
   Staartjes VE, 2018, WORLD NEUROSURG, V110, pE355, DOI 10.1016/j.wneu.2017.11.001.
   TAYLOR VM, 1994, SPINE, V19, P1207, DOI 10.1097/00007632-199405310-00002.
   Thome C, 2005, J NEUROSURG-SPINE, V3, P129, DOI 10.3171/spi.2005.3.2.0129.
   Wong AP, 2012, MINIM INVASIVE SURG, V2012, DOI 10.1155/2012/325095.
   Wu MH, 2017, SPINE J, V17, P1082, DOI 10.1016/j.spinee.2017.04.002.
   Yaman O, 2015, TURK NEUROSURG, V25, P239, DOI 10.5137/1019-5149.JTN.8710-13.1.
   ZDEBLICK TA, 1993, SPINE, V18, P983, DOI 10.1097/00007632-199306150-00006.},
Number-of-Cited-References = {26},
Times-Cited = {0},
Usage-Count-Last-180-days = {0},
Usage-Count-Since-2013 = {1},
Journal-ISO = {Cureus},
Doc-Delivery-Number = {UK6XD},
Web-of-Science-Index = {Emerging Sources Citation Index (ESCI)},
Unique-ID = {WOS:000692109800028},
OA = {gold, Green Published},
DA = {2022-11-01},
}

@article{ WOS:000758817500003,
Author = {Zhang, Xinliang and Guo, Yunshan and Li, Yibing},
Title = {Comparison of the clinical efficacy of two fixation methods combined
   with OLIF in the treatment of lumbar spondylolisthesis in adult patients},
Journal = {JOURNAL OF ORTHOPAEDIC SURGERY AND RESEARCH},
Year = {2022},
Volume = {17},
Number = {1},
Month = {FEB 21},
Abstract = {Background To observe the clinical efficacy of an anterior single
   rob-screw fixation (ASRSF) combined with the oblique lumbar
   intervertebral fusion (OLIF) approach compared with a posterior
   percutaneous screw fixation (PPSF) combined with OLIF in the treatment
   of lumbar spondylolisthesis. Method This is a retrospective case-control
   study. Patients with degenerative lumbar spondylolisthesis (DLS) treated
   with either ASRSF combined with OLIF or PPSF combined with OLIF from
   January 2016 to January 2018 were enrolled in this study. None of the
   patients had posterior decompression. The visual analog scale (VAS) and
   Oswestry dysfunction index (ODI) were used for clinical efficacy
   assessment. The pre- and post-operational disc height, height of
   foramen, subsidence, and migration of cages, fusion rate and
   surgery-related complications were compared between the two groups.
   Results Fifty-three patients were included in this single-center study.
   According to the fixation methods, patients were divided into the ASRSF
   group (group A, 25 cases) and the PPSF group (group B, 28 cases). There
   was no statistical difference in surgery-related complications between
   groups. There was a significant difference in the VAS score at one-week
   post-surgery (2.3 +/- 0.5 vs. 3.5 +/- 0.4, P = 0.01), and three months
   post-operation (2.2 +/- 0.3 vs. 3.0 +/- 0.3, P = 0.01). Comparison of
   post-operative imaging data showed that there was a significant
   difference in the height of the foramen between groups at three months
   post-surgery(18.1 +/- 2.3 mm vs. 16.9 +/- 1.9 mm, P = 0.04). At 24
   months post-surgery, the ODI was 12.65 +/- 3.6 in group A and 19.1 +/-
   3.4 in group B (P = 0.01). Twelve months after surgery, the fusion rate
   in group A at 72.0\% and 78.6\% in group B was not statistically
   significant (P = 0.75). Fusion was identified in all patients at 24
   months post-surgery. Conclusion When compared to PPSF, ASRSF combined
   with OLIF for DLS can reduce post-operative low back pain in the initial
   stages, maintain the height of the foramen and improve the performance
   of lumbar function.},
Publisher = {BMC},
Address = {CAMPUS, 4 CRINAN ST, LONDON N1 9XW, ENGLAND},
Type = {Article},
Language = {English},
Affiliation = {Li, YB (Corresponding Author), Xi An Jiao Tong Univ, Dept Spine Surg, Affiliated Honghui Hosp, Xian 710000, Shaanxi, Peoples R China.
   Zhang, Xinliang; Guo, Yunshan; Li, Yibing, Xi An Jiao Tong Univ, Dept Spine Surg, Affiliated Honghui Hosp, Xian 710000, Shaanxi, Peoples R China.},
DOI = {10.1186/s13018-022-02991-z},
Article-Number = {115},
ISSN = {1749-799X},
Keywords = {OLIF; Anterior approach; Single rod-screw; Percutaneous pedicle screw},
Keywords-Plus = {LATERAL INTERBODY FUSION; DISC DEGENERATION; DISEASE; COMPLICATIONS;
   SPINE},
Research-Areas = {Orthopedics},
Web-of-Science-Categories  = {Orthopedics},
Author-Email = {max701ml@163.com},
ResearcherID-Numbers = {Li, yibing/GRO-4419-2022},
Cited-References = {Ding WY, 2011, CHINESE MED J-PEKING, V124, P3875, DOI 10.3760/cma.j.issn.0366-6999.2011.23.008.
   Elgawhary S., 2020, EGYPTIAN SPINE J, V33, P36, DOI {[}10.21608/esj.2020.21646.1119, DOI 10.21608/ESJ.2020.21646.1119].
   Formica M, 2020, Musculoskelet Surg, V104, P1, DOI 10.1007/s12306-019-00634-x.
   Huang WJ, 2013, EXP THER MED, V5, P678, DOI 10.3892/etm.2013.914.
   Inufusa A, 1996, SPINE, V21, P2218, DOI 10.1097/00007632-199610010-00008.
   Jin C, 2019, J ORTHOP SURG RES, V14, DOI 10.1186/s13018-019-1276-9.
   Jin WD, 2012, ARCH ORTHOP TRAUM SU, V132, P1429, DOI 10.1007/s00402-012-1575-7.
   Kim JS, 2016, NEUROSURGERY, V63, P190, DOI DOI 10.1227/01.neu.0000489803.65103.84.
   Lin JF, 2010, SPINE J, V10, pS86, DOI DOI 10.1016/j.spinee.2010.07.231.
   Ma Z., 2006, J SPINAL SURG, V12, P33.
   Ohtori S, 2015, YONSEI MED J, V56, P1051, DOI 10.3349/ymj.2015.56.4.1051.
   Phan K, 2016, J CLIN NEUROSCI, V31, P23, DOI 10.1016/j.jocn.2016.02.030.
   Ravindra VM, 2018, GLOB SPINE J, V8, P784, DOI 10.1177/2192568218770769.
   Resnick DK, 2005, J NEUROSURG-SPINE, V2, P670, DOI 10.3171/spi.2005.2.6.0670.
   Tevanov I, 2017, ROM J LEG MED, V25, P279, DOI 10.4323/rjlm.2017.279.
   Tian W, 2017, CHINESE MED J-PEKING, V130, P1617, DOI 10.4103/0366-6999.208251.
   Wakita Hiromasa, 2015, BMC Res Notes, V8, P126, DOI 10.1186/s13104-015-1087-y.
   Wang J, 2013, EUR SPINE J, V22, P489, DOI 10.1007/s00586-012-2462-1.
   Wang YXJ, 2017, J ORTHOP TRANSL, V11, P39, DOI 10.1016/j.jot.2016.11.001.
   Woods KRM, 2017, SPINE J, V17, P545, DOI 10.1016/j.spinee.2016.10.026.
   Zeng ZY, 2018, ORTHOP SURG, V10, P98, DOI 10.1111/os.12380.
   Zhu G., 2018, MEDICINE, V97, P676.},
Number-of-Cited-References = {22},
Times-Cited = {1},
Usage-Count-Last-180-days = {2},
Usage-Count-Since-2013 = {2},
Journal-ISO = {J. Orthop. Surg. Res.},
Doc-Delivery-Number = {ZE3WP},
Web-of-Science-Index = {Science Citation Index Expanded (SCI-EXPANDED)},
Unique-ID = {WOS:000758817500003},
OA = {Green Published, gold},
DA = {2022-11-01},
}

@article{ WOS:000330356200003,
Author = {Melnyk, Angela D. and Kingwell, Stephen P. and Zhu, Qingan and Chak,
   Jason D. and Cripton, Peter A. and Fisher, Charles G. and Dvorak, Marcel
   F. and Oxland, Thomas R.},
Title = {An In Vitro Model of Degenerative Lumbar Spondylolisthesis},
Journal = {SPINE},
Year = {2013},
Volume = {38},
Number = {14},
Pages = {E870-E877},
Month = {JUN 15},
Abstract = {Study Design. A biomechanical human cadaveric study.
   Objective. To create a biomechanical model of low-grade degenerative
   lumbar spondylolisthesis (DLS), defined by anterior listhesis, for
   future testing of spinal instrumentation.
   Summary of Background Data. Current spinal implants are used to treat a
   multitude of conditions that range from herniated discs to degenerative
   diseases. The optimal stiffness of these instrumentation systems for
   each specific spinal condition is unknown. Ex vivo models representing
   degenerative spinal conditions are scarce in the literature. A model of
   DLS for implant testing will enhance our understanding of implant-spine
   behavior for specific populations of patients.
   Methods. Four incremental surgical destabilizations were performed on 8
   lumbar functional spinal units. The facet complex and intervertebral
   disc were targeted to represent the tissue changes associated with DLS.
   After each destabilization, the specimen was tested with: (1) applied
   shear force (-50 to 250 N) with a constant axial compression force (300
   N) and (2) applied pure moments in flexion-extension, lateral bending
   and axial rotation (+/- 5 Nm). Relative motion between the 2 vertebrae
   was tracked with a motion capture system. The effect of specimen
   condition on intervertebral motion was assessed for shear and
   flexibility testing.
   Results. Shear translation increased, specimen stiffness decreased and
   range of motion increased with specimen destabilization P < 0.0002). A
   mean anterior translation of 3.1 mm (SD 1.1 mm) was achieved only after
   destabilization of both the facet complex and disc. Of the 5 specimen
   conditions, 3 were required to achieve grade 1 DLS: (1) intact, (3) a
   4-mm facet gap, and (5) a combined nucleus and annulus injury.
   Conclusion. Destabilization of both the facet complex and disc was
   required to achieve anterior listhesis of 3.1 mm consistent with a grade
   1 DLS under an applied shear force of 250 N. Sufficient listhesis was
   measured without radical specimen resection. Important anatomical
   structures for supporting spinal instrumentation were preserved such
   that this model can be used in future to characterize behavior of novel
   instrumentation prior to clinical trials.},
Publisher = {LIPPINCOTT WILLIAMS \& WILKINS},
Address = {TWO COMMERCE SQ, 2001 MARKET ST, PHILADELPHIA, PA 19103 USA},
Type = {Article},
Language = {English},
Affiliation = {Oxland, TR (Corresponding Author), Univ British Columbia, 818 West 10th Ave, Vancouver, BC V5Z 1M9, Canada.
   Melnyk, Angela D.; Cripton, Peter A.; Fisher, Charles G.; Dvorak, Marcel F.; Oxland, Thomas R., Univ British Columbia, Dept Orthopaed, Vancouver, BC V5Z 1M9, Canada.
   Melnyk, Angela D.; Chak, Jason D.; Cripton, Peter A.; Fisher, Charles G.; Dvorak, Marcel F.; Oxland, Thomas R., Univ British Columbia, Int Collaborat Repair Discoveries ICORD, Vancouver, BC V5Z 1M9, Canada.
   Kingwell, Stephen P., Univ Ottawa Hosp, Div Orthopaed, Ottawa, ON, Canada.
   Kingwell, Stephen P.; Fisher, Charles G.; Dvorak, Marcel F., Univ British Columbia, Div Spine, Dept Orthopaed, Vancouver, BC V5Z 1M9, Canada.
   Zhu, Qingan, So Med Univ, Dept Spine Surg, Nanfang Hosp, Guangzhou, Guangdong, Peoples R China.
   Chak, Jason D.; Cripton, Peter A.; Oxland, Thomas R., Univ British Columbia, Dept Mech Engn, Vancouver, BC V5Z 1M9, Canada.},
DOI = {10.1097/BRS.0b013e3182945897},
ISSN = {0362-2436},
EISSN = {1528-1159},
Keywords = {degenerative lumbar spondylolisthesis; spine; biomechanics; shear;
   cadaver; human; flexibility; stiffness; translation; facet joint;
   intervertebral disc},
Keywords-Plus = {FACET JOINTS; BIOMECHANICAL EVALUATION; CLINICAL-OUTCOMES; SPINAL
   STENOSIS; X-STOP; FUSION; FIXATION; TRUNK; STABILIZATION; ORIENTATION},
Research-Areas = {Neurosciences \& Neurology; Orthopedics},
Web-of-Science-Categories  = {Clinical Neurology; Orthopedics},
Author-Email = {toxland@icord.org},
ResearcherID-Numbers = {Cripton, Peter Alec/AAC-8268-2020
   },
ORCID-Numbers = {Cripton, Peter Alec/0000-0002-5067-0833
   Dvorak, Marcel/0000-0002-9404-8448
   Melnyk, Angela/0000-0003-4603-2350},
Funding-Acknowledgement = {Natural Sciences and Engineering Research Council of Canada; Medtronic
   Inc},
Funding-Text = {The Natural Sciences and Engineering Research Council of Canada and
   Medtronic Inc grant funds were received in support of this work.},
Cited-References = {Aono K, 2010, SPINE, V35, P887, DOI 10.1097/BRS.0b013e3181cdd1aa.
   Arjmand N, 2011, J BIOMECH, V44, P84, DOI 10.1016/j.jbiomech.2010.08.028.
   Beadon K, 2008, SPINE, V33, P2387, DOI 10.1097/BRS.0b013e318184e775.
   Boden SD, 1996, J BONE JOINT SURG AM, V78A, P403, DOI 10.2106/00004623-199603000-00012.
   Bothmann M, 2008, NEUROSURG REV, V31, P189, DOI 10.1007/s10143-007-0101-9.
   Callaghan JP, 1999, CLIN BIOMECH, V14, P203, DOI 10.1016/S0268-0033(98)00069-2.
   CAPPOZZO A, 1983, J BIOMECH, V16, P265, DOI 10.1016/0021-9290(83)90134-3.
   Cheh G, 2007, SPINE, V32, P2253, DOI 10.1097/BRS.0b013e31814b2d8e.
   Chen IR, 2009, SPINE, V34, P1402, DOI 10.1097/BRS.0b013e31817b8fbd.
   Crawford NR, 2001, J NEUROSURG, V94, P45, DOI 10.3171/spi.2001.94.1.0045.
   Dai LY, 2001, INT ORTHOP, V25, P40, DOI 10.1007/s002640000201.
   Deyo RA, 2005, SPINE, V30, P1441, DOI 10.1097/01.brs.0000166503.37969.8a.
   Fischgrund JS, 1997, SPINE, V22, P2807, DOI 10.1097/00007632-199712150-00003.
   Ghiselli G, 2004, J BONE JOINT SURG AM, V86A, P1497, DOI 10.2106/00004623-200407000-00020.
   Goertzen DJ, 2004, J BIOMECH, V37, P257, DOI 10.1016/S0021-9290(03)00307-5.
   Grob D, 2005, SPINE, V30, P324, DOI 10.1097/01.brs.0000152584.46266.25.
   GROBLER JL, 1993, SPINE, V18, P80.
   Hasegewa K, 2009, EUR SPINE J, V18, P465, DOI 10.1007/s00586-008-0842-3.
   Heo DH, 2012, J SPINAL DISORD TECH, V25, P409, DOI 10.1097/BSD.0b013e318231665d.
   Hikata T, 2012, J SPINAL DISORD TECH.
   HW Meyerding, 1932, SURG GYNECOL OBSTET, V54, P371.
   JANEVIC J, 1991, J ORTHOPAED RES, V9, P228, DOI 10.1002/jor.1100090211.
   Kettler A, 2006, CLIN BIOMECH, V21, P435, DOI 10.1016/j.clinbiomech.2005.12.005.
   Kim K, 2008, J BIOMECH ENG-T ASME, V130, DOI 10.1115/1.2907739.
   Konz R J, 2001, Spine (Phila Pa 1976), V26, pE38, DOI 10.1097/00007632-200102150-00003.
   Lee SH, 2012, SPINE, V37, P563, DOI 10.1097/BRS.0b013e31821c0b97.
   LIN HS, 1978, J BONE JOINT SURG AM, V60, P41, DOI 10.2106/00004623-197860010-00006.
   LIU YK, 1975, ORTHOP CLIN N AM, V6, P33.
   Lu WW, 2005, SPINE, V30, pE204, DOI 10.1097/01.brs.0000158871.14960.30.
   Lund T, 2011, ORTHOP CLIN N AM, V42, P529, DOI 10.1016/j.ocl.2011.07.006.
   MARDJETKO SM, 1994, SPINE, V19, pS2256, DOI 10.1097/00007632-199410151-00002.
   Marras WS, 1997, SPINE, V22, P2564, DOI 10.1097/00007632-199711010-00019.
   Martin CR, 2007, SPINE, V32, P1791, DOI 10.1097/BRS.0b013e3180bc219e.
   Matsunaga S, 2000, J NEUROSURG, V93, P194, DOI 10.3171/spi.2000.93.2.0194.
   Morris FL, 2000, INT J SPORTS MED, V21, P518, DOI 10.1055/s-2000-7409.
   PANJABI MM, 1988, SPINE, V13, P1129, DOI 10.1097/00007632-198810000-00013.
   Patwardhan Avinash, 2002, Stud Health Technol Inform, V91, P322.
   Pearson AM, 2008, SPINE, V33, P2759, DOI 10.1097/BRS.0b013e31818e2d8b.
   Rajaee SS, 2012, SPINE, V37, P67, DOI 10.1097/BRS.0b013e31820cccfb.
   Rihn JA, 2007, SPINE, V32, P1555, DOI 10.1097/BRS.0b013e318067dc55.
   Sairyo K, 1998, SPINE, V23, P1442, DOI 10.1097/00007632-199807010-00002.
   SATO K, 1989, SPINE, V14, P1265, DOI 10.1097/00007632-198911000-00022.
   SCHULTZ AB, 1982, J BIOMECH, V15, P669, DOI 10.1016/0021-9290(82)90021-5.
   Siddiqui M, 2007, SPINE, V32, P1345, DOI 10.1097/BRS.0b013e31805b7694.
   Suzuki K, 1999, SPINE, V24, P26, DOI 10.1097/00007632-199901010-00007.
   Tamburrelli FC, 2011, EUR SPINE J, V20, P27, DOI 10.1007/s00586-011-1763-0.
   Tang JA, 2012, J BIOMECH, V45, P706, DOI 10.1016/j.jbiomech.2011.12.018.
   Verhoof OJ, 2008, EUR SPINE J, V17, P188, DOI 10.1007/s00586-007-0492-x.
   ZDEBLICK TA, 1993, SPINE, V18, P983, DOI 10.1097/00007632-199306150-00006.},
Number-of-Cited-References = {49},
Times-Cited = {9},
Usage-Count-Last-180-days = {0},
Usage-Count-Since-2013 = {6},
Journal-ISO = {SPINE},
Doc-Delivery-Number = {298WW},
Web-of-Science-Index = {Science Citation Index Expanded (SCI-EXPANDED)},
Unique-ID = {WOS:000330356200003},
DA = {2022-11-01},
}

@article{ WOS:000352923200014,
Author = {Raastad, Joachim and Reiman, Michael and Coeytaux, Remy and Ledbetter,
   Leila and Goode, Adam P.},
Title = {The association between lumbar spine radiographic features and low back
   pain: A systematic review and meta-analysis},
Journal = {SEMINARS IN ARTHRITIS AND RHEUMATISM},
Year = {2015},
Volume = {44},
Number = {5},
Pages = {571-585},
Month = {APR},
Abstract = {Background/purpose: Low back pain (LBP) is a prevalent musculoskeletal
   condition and represents a substantial socioeconomic burden. Plain film
   radiography is a commonly used imaging technique. Radiographic features
   (RFs) such as disc space narrowing, osteophytes, spondylosis, endplate
   sclerosis, spondylolisthesis, and facet joint osteoarthritis have all
   been debated as potential pain generators in the lumbar spine. The aim
   of this study is to (1) determine the association between LBP and lumbar
   spine RFs in both community- and occupation-based groups and (2) to
   determine if there are differences in these associations between these
   two groups.
   Methods: A systematic electronic search of PubMed, EMBASE, CINAHL, and
   Cochrane was conducted with keywords related to LBP and lumbar spine
   RFs. The search was restricted from inception of each respective
   database to April 2014.
   Inclusion criteria consisted of observational studies of adults (>= 18
   years) with and without nonspecific LBP. Studies were excluded if they
   investigated LBP related to infection, malignancy, or rheumatologic
   nature or were conducted in cadavers. Quality assessment was conducted
   with the Item Bank for Assessment of Risk of Bias and Precision for
   Observational Studies of Interventions or Exposures. Random effect
   models were used for all pooled analyses with associations represented
   by odds ratios (OR) and 95\% confidence intervals (95\% CIs).
   Statistical heterogeneity was assessed with I-2, with significant
   heterogeneity represented as > 50\%.
   Results: Overall, 28 (22 community-based and six occupation-based)
   studies met the eligibility criteria consisting of 26,107 subjects. A
   significant, positive association was found between disc space narrowing
   and LBP, which did not differ (p = 0.22) in both community- and
   occupation-based studies {[}OR = 1.47 (95\% CI: 1.36-1.58)] and {[}OR =
   1.76 (95\% CI: 1.34-233)], respectively. No significant statistical
   heterogeneity was present in either estimate (I-2 = 0.0\%). A
   significant association was found between spondylolisthesis and LBP in
   occupation-based studies {[}OR = 2.21 (95\% CI: 1.44-3.39)] that
   differed significantly (p < 0.01) from community-based studies {[}OR =
   1.12 (95\% CI: 1.03-1.23)]. These individual estimates were also
   homogeneous (I-2 = 0.0\%). The association between other radiographic
   features was modest (i.e., spondylosis and osteophytes) or
   non-significant (i.e., endplate sclerosis and facet joint). Quality of
   included studies varied, with the majority demonstrating good quality.
   Conclusion: A significant association was found between disc space
   narrowing in both community- and occupational-based populations without
   significant differences between the associations. A significant strong
   association was found between spondylolisthesis and LBP among the
   occupational group but was weakly associated in the community-based
   group, which supports that spondylolisthesis may contribute a specific
   cause for LBP. (C) 2014 Elsevier Inc. All rights reserved.},
Publisher = {W B SAUNDERS CO-ELSEVIER INC},
Address = {1600 JOHN F KENNEDY BOULEVARD, STE 1800, PHILADELPHIA, PA 19103-2899 USA},
Type = {Review},
Language = {English},
Affiliation = {Goode, AP (Corresponding Author), 2200 W Main St, Durham, NC 27705 USA.
   Raastad, Joachim, Bergen Univ Coll, Bergen, Norway.
   Reiman, Michael; Goode, Adam P., Duke Univ, Dept Orthoped Surg, Durham, NC USA.
   Coeytaux, Remy, Duke Univ, Dept Community \& Family Med, Durham, NC USA.
   Ledbetter, Leila, Duke Univ, Med Ctr Lib, Durham, NC USA.},
DOI = {10.1016/j.semarthrit.2014.10.006},
ISSN = {0049-0172},
EISSN = {1532-866X},
Keywords = {Low back pain; Radiographic features; Plain film radiography; Systematic
   review; Meta-analysis},
Keywords-Plus = {FACET JOINT OSTEOARTHRITIS; ELDERLY CHINESE MEN; DISC DEGENERATION;
   RISK-FACTORS; RADIOLOGICAL CHANGES; PHYSICAL-ACTIVITY; X-RAY;
   PREVALENCE; SPONDYLOLISTHESIS; POPULATION},
Research-Areas = {Rheumatology},
Web-of-Science-Categories  = {Rheumatology},
Author-Email = {adam.goode@duke.edu},
ResearcherID-Numbers = {Ledbetter, Leila S/O-6780-2019
   Ledbetter, Leila S/N-9513-2014},
ORCID-Numbers = {Ledbetter, Leila S/0000-0002-5206-8002
   Ledbetter, Leila S/0000-0002-5206-8002},
Cited-References = {Antoniou J, 1996, J CLIN INVEST, V98, P996, DOI 10.1172/JCI118884.
   Balague F, 2012, LANCET, V379, P482, DOI 10.1016/S0140-6736(11)60610-7.
   Battie MC, 2004, SPINE, V29, P2679, DOI 10.1097/01.brs.0000146457.83240.eb.
   BIERINGSORENSEN F, 1985, SPINE, V10, P445, DOI 10.1097/00007632-198506000-00008.
   Chaiwanichsiri Dootchai, 2007, Journal of the Medical Association of Thailand, V90, P2477.
   Chen JC, 2004, OCCUP ENVIRON MED, V61, P992, DOI 10.1136/oem.2003.011775.
   Cho NH, 2012, SPINE, V37, P2001, DOI 10.1097/BRS.0b013e31825d1fa8.
   Chou R, 2007, ANN INTERN MED, V147, P478, DOI 10.7326/0003-4819-147-7-200710020-00006.
   de Schepper EIT, 2010, SPINE, V35, P531, DOI 10.1097/BRS.0b013e3181aa5b33.
   Denard PJ, 2010, SPINE J, V10, P865, DOI 10.1016/j.spinee.2010.07.004.
   DERSIMONIAN R, 1986, CONTROL CLIN TRIALS, V7, P177, DOI 10.1016/0197-2456(86)90046-2.
   Endean A, 2011, SPINE, V36, P160, DOI 10.1097/BRS.0b013e3181cd9adb.
   Freburger JK, 2009, ARCH INTERN MED, V169, P251, DOI 10.1001/archinternmed.2008.543.
   FROOM P, 1984, AVIAT SPACE ENVIR MD, V55, P556.
   FRYMOYER JW, 1984, J BONE JOINT SURG AM, V66A, P1048, DOI 10.2106/00004623-198466070-00011.
   Goode AP, 2013, CURR RHEUMATOL REP, V15, DOI 10.1007/s11926-012-0305-z.
   Goode AP, 2012, ARTHRIT CARE RES, V64, P1536, DOI 10.1002/acr.21720.
   Hanney WJ, 2009, AM J LIFESTYLE MED, V3, P63, DOI 10.1177/1559827608325627.
   He LC, 2014, EUR RADIOL, V24, P441, DOI 10.1007/s00330-013-3041-5.
   Heneweer H, 2011, EUR SPINE J, V20, P826, DOI 10.1007/s00586-010-1680-7.
   Hicks GE, 2009, SPINE, V34, P1301, DOI 10.1097/BRS.0b013e3181a18263.
   Higgins JPT, 2002, STAT MED, V21, P1539, DOI 10.1002/sim.1186.
   Horal J, 1969, Acta Orthop Scand Suppl, V118, P1.
   Horikawa K, 2006, J Orthop Surg (Hong Kong), V14, P9.
   Inaoka M, 2000, ARCH ORTHOP TRAUM SU, V120, P380, DOI 10.1007/PL00013766.
   Jarvik JG, 2002, ANN INTERN MED, V137, P586, DOI 10.7326/0003-4819-137-7-200210010-00010.
   Kalichman L, 2008, SPINE, V33, P2560, DOI 10.1097/BRS.0b013e318184ef95.
   Kalichman L, 2007, SEMIN ARTHRITIS RHEU, V37, P69, DOI 10.1016/j.semarthrit.2007.01.007.
   Katz JN, 2006, J BONE JOINT SURG AM, V88A, P21, DOI 10.2106/JBJS.E.01273.
   LAWRENCE JS, 1969, ANN RHEUM DIS, V28, P121, DOI 10.1136/ard.28.2.121.
   LEBOEUF C, 1989, J MANIP PHYSIOL THER, V12, P200.
   LIBSON E, 1982, INT ORTHOP, V6, P259.
   Macfarlane GJ, 2012, PAIN, V153, P27, DOI 10.1016/j.pain.2011.08.005.
   Manchikanti L, 2009, PAIN PHYSICIAN, V12, P9.
   Moher David, 2009, Ann Intern Med, V151, P264, DOI 10.1136/bmj.b2535.
   Muraki S, 2012, OSTEOARTHR CARTILAGE, V20, P712, DOI 10.1016/j.joca.2012.03.009.
   Muraki S, 2009, ANN RHEUM DIS, V68, P1401, DOI 10.1136/ard.2007.087296.
   Muraki S, 2012, OSTEOARTHR CARTILAGE, V19, P5214.
   Nemoto O, 2013, EUR SPINE J, V22, P453, DOI 10.1007/s00586-012-2488-4.
   Oksuz E, 2006, SPINE, V31, pE968, DOI 10.1097/01.brs.0000247787.25382.3c.
   Poole C, 2001, EPIDEMIOLOGY, V12, P291, DOI 10.1097/00001648-200105000-00005.
   Pye SR, 2004, J RHEUMATOL, V31, P753.
   RIIHIMAKI H, 1989, SCAND J WORK ENV HEA, V15, P280, DOI 10.5271/sjweh.1855.
   SAIRANEN E, 1981, SCAND J WORK ENV HEA, V7, P18, DOI 10.5271/sjweh.2572.
   Shao Z, 2002, SPINE, V27, P263, DOI 10.1097/00007632-200202010-00013.
   Smith-Bindman R, 2008, HEALTH AFFAIR, V27, P1491, DOI 10.1377/hlthaff.27.6.1491.
   Snodgrass JJ, 2004, J FORENSIC SCI, V49, P458.
   StataCorp College Station TX, 2011, STAT STAT SOFTW REL.
   Steinberg EL, 2003, CLIN RADIOL, V58, P985, DOI 10.1016/S0009-9260(03)00296-4.
   Sterne JAC, 2000, J CLIN EPIDEMIOL, V53, P1119, DOI 10.1016/S0895-4356(00)00242-0.
   SYMMONS DPM, 1991, ANN RHEUM DIS, V50, P162, DOI 10.1136/ard.50.3.162.
   Taylor JB, 2014, SPINE J, V14, P2299, DOI 10.1016/j.spinee.2014.01.026.
   vanTulder MW, 1997, SPINE, V22, P427, DOI 10.1097/00007632-199702150-00015.
   Videman T, 1998, SPINE, V23, P2477, DOI 10.1097/00007632-199812010-00002.
   Viswanathan M, 2012, J CLIN EPIDEMIOL, V65, P163, DOI 10.1016/j.jclinepi.2011.05.008.
   Vogt Molly T, 2003, Spine J, V3, P255, DOI 10.1016/S1529-9430(03)00024-X.
   Vogt MT, 1998, SPINE, V23, P2640, DOI 10.1097/00007632-199812010-00020.
   Wang YXJ, 2013, ARTHRITIS RHEUM-US, V65, P1004, DOI 10.1002/art.37857.
   Werner Erik L, 2005, Tidsskr Nor Laegeforen, V125, P1794.
   WIIKERI M, 1978, SCAND J WORK ENV HEA, V4, P47, DOI 10.5271/sjweh.2758.
   WITT I, 1984, SPINE, V9, P298, DOI 10.1097/00007632-198404000-00014.},
Number-of-Cited-References = {61},
Times-Cited = {56},
Usage-Count-Last-180-days = {1},
Usage-Count-Since-2013 = {28},
Journal-ISO = {Semin. Arthritis Rheum.},
Doc-Delivery-Number = {CF9YG},
Web-of-Science-Index = {Science Citation Index Expanded (SCI-EXPANDED)},
Unique-ID = {WOS:000352923200014},
DA = {2022-11-01},
}

@article{ WOS:000863146000002,
Author = {Watkins, Robert G. and Chang, David and G, III, Robert Watkins},
Title = {Spinal Injuries in the Overhead Athlete},
Journal = {CURRENT REVIEWS IN MUSCULOSKELETAL MEDICINE},
Abstract = {Purpose of Review Treatment of overhead athletes requires a systematic
   approach that will make an accurate diagnosis, deliver effective
   treatment, and make timely and safe return to sport. Recent Findings New
   data has shown success rates and return to play effectiveness after
   different types of cervical and lumbar surgery. Cervical foraminotomy
   has been shown to have the highest rate and fastest return to play, but
   with the highest incidence of need for revision surgery. Cervical
   artificial disc replacement has shown promising results in the general
   population and is being done more commonly in elite athletes, but has an
   unknown risk for failure. Cervical fusion is a well-established and
   effective treatment, but has the longest healing time and risk for
   adjacent level pathology. In the lumbar spine, discectomy has a long and
   proven track record, fusion is rarely performed but can be effective,
   and artificial disc replacement is extremely rare in an elite athlete.
   An effective and comprehensive approach can diagnose, treat, and return
   overhead athletes to competitive play.},
Publisher = {SPRINGER},
Address = {ONE NEW YORK PLAZA, SUITE 4600, NEW YORK, NY, UNITED STATES},
Type = {Article; Early Access},
Language = {English},
Affiliation = {Watkins, RG (Corresponding Author), Marina Spine Ctr, 4640 Admiralty Way,Suite 600, Marina Del Rey, CA 90292 USA.
   Watkins, Robert G.; Chang, David; G, Robert Watkins, III, Marina Spine Ctr, 4640 Admiralty Way,Suite 600, Marina Del Rey, CA 90292 USA.},
DOI = {10.1007/s12178-022-09791-2},
EarlyAccessDate = {SEP 2022},
ISSN = {1935-973X},
EISSN = {1935-9748},
Keywords = {Athlete; Sport; Overhead; Spine; Cervical; Lumbar},
Keywords-Plus = {ANTERIOR CERVICAL DISKECTOMY; CLINICAL-OUTCOMES; DISC HERNIATIONS;
   NONOPERATIVE TREATMENT; LUMBAR SPONDYLOLYSIS; SURGICAL-TREATMENT;
   FOLLOW-UP; FUSION; RETURN; RADICULOPATHY},
Research-Areas = {Orthopedics},
Web-of-Science-Categories  = {Orthopedics},
Author-Email = {robertwatkinsmd@yahoo.com
   davidchangmd@gmail.com
   spinergw@earthlink.net},
Cited-References = {Anakwenze OA, 2010, SPINE, V35, P825, DOI 10.1097/BRS.0b013e3181d3cf45.
   Andrews J, 2008, J BONE JOINT SURG BR, V90B, P619, DOI 10.1302/0301-620X.90B5.20546.
   Bartlett RJV, 1998, BRIT J RADIOL, V71, P11, DOI 10.1259/bjr.71.841.9534693.
   BODEN SD, 1990, J BONE JOINT SURG AM, V72A, P1178, DOI 10.2106/00004623-199072080-00008.
   Brauge D, 2020, CLIN J SPORT MED, V30, pE8, DOI 10.1097/JSM.0000000000000637.
   Burkus JK, 2014, J NEUROSURG-SPINE, V21, P516, DOI 10.3171/2014.6.SPINE13996.
   Burneikiene S, 2015, SPINE J, V15, P427, DOI 10.1016/j.spinee.2014.09.017.
   Caridi John M, 2011, HSS J, V7, P265.
   Dai LY, 2001, EUR SPINE J, V10, P78, DOI 10.1007/s005860000205.
   Dailey A, 2010, SPINE, V35, pS193, DOI 10.1097/BRS.0b013e3181f32db0.
   Davis RJ, 2015, J NEUROSURG-SPINE, V22, P15, DOI 10.3171/2014.7.SPINE13953.
   Debnath UK, 2003, J BONE JOINT SURG BR, V85B, P244, DOI 10.1302/0301-620X.85B2.13074.
   Diwan SA, 2012, PAIN PHYSICIAN, V15, pE405.
   Dreyer SJ, 1998, SPINE, V23, P2746, DOI 10.1097/00007632-199812150-00016.
   El Rassi G, 2005, AM J SPORT MED, V33, P1688, DOI 10.1177/0363546505275645.
   Engquist M, 2015, SPINE, V40, P1553, DOI 10.1097/BRS.0000000000001064.
   Fritz JM, 2014, J ORTHOP SPORT PHYS, V44, P45, DOI 10.2519/jospt.2014.5065.
   Gray BL, 2013, SPINE, V38, P1934, DOI 10.1097/BRS.0b013e3182a67678.
   Gross A, 2015, COCHRANE DB SYST REV, DOI 10.1002/14651858.CD004249.pub4.
   Hecht AC, 2017, SPIN INJ ATHL.
   Heller JG, 2009, SPINE, V34, P101, DOI 10.1097/BRS.0b013e31818ee263.
   Hsu WK, 2011, SPINE, V36, P800, DOI 10.1097/BRS.0b013e3181e50651.
   Hsu WK, 2011, SPINE J, V11, P180, DOI 10.1016/j.spinee.2010.12.009.
   Hu Y, 2016, PLOS ONE, V11, DOI 10.1371/journal.pone.0149312.
   HUTTON W C, 1977, Spine, V2, P202, DOI 10.1097/00007632-197709000-00006.
   JOHNSON JR, 1983, J BONE JOINT SURG BR, V65, P43.
   Levine, 1996, J Am Acad Orthop Surg, V4, P305.
   Mai HT, 2018, CLIN SPINE SURG, V31, pE80, DOI 10.1097/BSD.0000000000000570.
   Maroon JC, 2007, J NEUROSURG-SPINE, V6, P356, DOI 10.3171/spi.2007.6.4.13.
   Maroon JC, 2013, NEUROSURGERY, V73, P103, DOI 10.1227/01.neu.0000429843.68836.91.
   McAnany SJ, 2017, GLOB SPINE J, V7, P552, DOI 10.1177/2192568217700112.
   Minhas SV, 2016, AM J SPORT MED, V44, P1056, DOI 10.1177/0363546515623028.
   MODIC MT, 1987, RADIOLOGY, V163, P227, DOI 10.1148/radiology.163.1.3823440.
   Molinari RW, 2016, GLOB SPINE J, V6, P89, DOI 10.1055/s-0035-1570460.
   Nair R, 2015, CLIN ORTHOP RELAT R, V473, P1971, DOI 10.1007/s11999-014-3762-z.
   Niu Tianyi, 2017, Surg Neurol Int, V8, P138, DOI 10.4103/sni.sni\_386\_15.
   Phillips FM, 2015, SPINE, V40, P674, DOI 10.1097/BRS.0000000000000869.
   Prasartritha Thavat, 2001, Journal of the Medical Association of Thailand, V84, P1235.
   Radcliff KE, 2009, CURR SPORT MED REP, V8, P35, DOI 10.1249/JSR.0b013e318194f89e.
   RADHAKRISHNAN K, 1994, BRAIN, V117, P325, DOI 10.1093/brain/117.2.325.
   Rhee JM, 2007, J AM ACAD ORTHOP SUR, V15, P486, DOI 10.5435/00124635-200708000-00005.
   Roberts DW, 2011, ORTHOPEDICS, V34, P602, DOI 10.3928/01477447-20110627-23.
   Sakai T, 2010, SPINE, V35, pE641, DOI 10.1097/BRS.0b013e3181c9f2a2.
   Sasso RC, 2011, J BONE JOINT SURG AM, V93A, P1684, DOI {[}10.2106/JBJSJ.00476, 10.2106/JBJS.J.00476].
   Schroeder GD, 2013, AM J SPORT MED, V41, P2604, DOI 10.1177/0363546513499229.
   SCHULITZ KP, 1980, ARCH ORTHOP TRAUM SU, V96, P197, DOI 10.1007/BF00457783.
   Shriver MF, 2015, SPINE J, V15, P2016, DOI 10.1016/j.spinee.2015.05.010.
   Siepe CJ, 2007, EUR SPINE J, V16, P1001, DOI 10.1007/s00586-006-0257-y.
   Stone JL, 2016, SPINE, V41, pE1005, DOI 10.1097/BRS.0000000000001520.
   The back doctor App, APPLE APP STORE GOOG.
   Tumialan LM, 2010, NEUROSURG FOCUS, V28, DOI 10.3171/2010.1.FOCUS102.
   Vaccaro AR, 2001, ORTHOPEDICS, V24, P699, DOI 10.3928/0147-7447-20010701-29.
   Vallee JN, 2001, RADIOLOGY, V218, P886, DOI 10.1148/radiology.218.3.r01mr17886.
   Viezens L, 2013, J NEUROSURG-SPINE, V18, P255, DOI 10.3171/2013.1.SPINE12691.
   Watkins RG., 2020, SPINAL CONDITIONS AT.
   Watkins RG., 2010, SEMIN SPINE SURG, V22, P210, DOI {[}10.1053/J.SEMSS.2010.06.011, DOI 10.1053/J.SEMSS.2010.06.011].
   Watkins RG IV, SPINE INJURIES ATHLE.
   Watkins RG, 2021, CLIN SPORT MED, V40, P513, DOI 10.1016/j.csm.2021.03.006.
   Watkins RG, 2012, AM J SPORT MED, V40, P2530, DOI 10.1177/0363546512458570.
   Watkins RG, 2018, ORTHOP J SPORTS MED, V6, DOI 10.1177/2325967118779672.
   Weistroffer JK, 2011, AM J SPORT MED, V39, P632, DOI 10.1177/0363546510388901.
   Young IA, 2009, PHYS THER, V89, P632, DOI 10.2522/ptj.20080283.},
Number-of-Cited-References = {62},
Times-Cited = {0},
Usage-Count-Last-180-days = {0},
Usage-Count-Since-2013 = {0},
Journal-ISO = {Curr. Rev. Musculoskelet. Med.},
Doc-Delivery-Number = {5A8QO},
Web-of-Science-Index = {Science Citation Index Expanded (SCI-EXPANDED)},
Unique-ID = {WOS:000863146000002},
DA = {2022-11-01},
}

@article{ WOS:000261771900001,
Author = {Tosteson, Anna N. A. and Lurie, Jon D. and Tosteson, Tor D. and Skinner,
   Jonathan S. and Herkowitz, Harry and Albert, Todd and Boden, Scott D.
   and Bridwell, Keith and Longley, Michael and Andersson, Gunnar B. and
   Blood, Emily A. and Grove, Margaret R. and Weinstein, James N. and SPORT
   Investigators},
Title = {Surgical Treatment of Spinal Stenosis with and without Degenerative
   Spondylolisthesis: Cost-Effectiveness after 2 Years},
Journal = {ANNALS OF INTERNAL MEDICINE},
Year = {2008},
Volume = {149},
Number = {12},
Pages = {845+},
Month = {DEC 16},
Abstract = {Background: The SPORT (Spine Patient Outcomes Research Trial) reported
   favorable surgery outcomes over 2 years among patients with stenosis
   with and without degenerative spondylolisthesis, but the economic value
   of these surgeries is uncertain.
   Objective: To assess the short-term cost-effectiveness of spine surgery
   relative to nonoperative care for stenosis alone and for stenosis with
   spondylolisthesis.
   Design: Prospective cohort study.
   Data Sources: Resource utilization, productivity, and EuroQol EQ-5D
   score measured at 6 weeks and at 3, 6, 12, and 24 months after treatment
   among SPORT participants.
   Target Population: Patients with image-confirmed spinal stenosis, with
   and without degenerative spondylolisthesis.
   Time Horizon: 2 years.
   Perspective: Societal.
   Intervention: Nonoperative care or surgery (primarily decompressive
   laminectomy for stenosis and decompressive laminectomy with fusion for
   stenosis associated with degenerative spondylolisthesis).
   Outcome Measures: Cost per quality-adjusted life-year (QALY) gained.
   Results of Base-Case Analysis: Among 634 patients with stenosis, 394
   (62\%) had surgery, most often decompressive laminectomy (320 of 394
   {[}81\%]). Stenosis surgeries improved health to a greater extent than
   nonoperative care (QALY gain, 0.17 {[}95\% CI, 0.12 to 0.22]) at a cost
   of \$77 600 (CI, \$49 600 to \$120 000) per QALY gained. Among 601
   patients with degenerative spondylolisthesis, 368 (61\%) had surgery,
   most including fusion (344 of 368 {[}93\%]) and most with
   instrumentation (269 of 344 {[}78\%]). Degenerative spondylolisthesis
   surgeries significantly improved health versus nonoperative care (QALY
   gain, 0.23 {[}CI, 0.19 to 0.27]), at a cost of \$115 600 (CI, \$90 800
   to \$144 900) per QALY gained.
   Result of Sensitivity Analysis: Surgery cost markedly affected the value
   of surgery.
   Limitation: The study used self-reported utilization data, 2-year time
   horizon, and as-treated analysis to address treatment non-adherence
   among randomly assigned participants.
   Conclusion: The economic value of spinal stenosis surgery at 2 years
   compares favorably with many health interventions. Degenerative
   spondylolisthesis surgery is not highly cost-effective over 2 years but
   could show value over a longer time horizon.},
Publisher = {AMER COLL PHYSICIANS},
Address = {INDEPENDENCE MALL WEST 6TH AND RACE ST, PHILADELPHIA, PA 19106-1572 USA},
Type = {Article},
Language = {English},
Affiliation = {Tosteson, ANA (Corresponding Author), Dartmouth Med Sch, Multidisciplinary Clin Res Ctr Musculoskeletal Di, HB7505,1 Med Ctr Dr, Lebanon, NH 03756 USA.
   William Beaumont Hosp, Royal Oak, MI 48072 USA.
   Albert, Todd, Thomas Jefferson Univ, Rothman Inst, Philadelphia, PA 19107 USA.
   Emory Univ, Atlanta, GA 30322 USA.
   Bridwell, Keith, Washington Univ, Sch Med, St Louis, MO USA.
   Dartmouth Med Sch, Hanover, NH USA.
   Nebraska Fdn Spinal Res, Omaha, NE USA.
   Rush Univ, Med Ctr, Chicago, IL 60612 USA.},
DOI = {10.7326/0003-4819-149-12-200812160-00003},
ISSN = {0003-4819},
EISSN = {1539-3704},
Keywords-Plus = {LUMBAR-DISK HERNIATION; UNITED-STATES TRENDS; RESEARCH TRIAL SPORT;
   NONOPERATIVE TREATMENT; FUSION; SURGERY; ARTHRODESIS; LAMINECTOMY;
   WINNER},
Research-Areas = {General \& Internal Medicine},
Web-of-Science-Categories  = {Medicine, General \& Internal},
Funding-Acknowledgement = {National Institute of Arthritis and Musculoskeletal and Skin Diseases
   (NIAMS) {[}U01-AR45444, P60-AR048094, K23 AR 048138]; Office of Research
   on Women's Health; National Institutes of Health; National Institute of
   Occupational Safety and Health; Centers for Disease Control and
   Prevention; NATIONAL CANCER INSTITUTE {[}P30CA023108] Funding Source:
   NIH RePORTER; NATIONAL INSTITUTE OF ARTHRITIS AND MUSCULOSKELETAL AND
   SKIN DISEASES {[}U01AR045444, K23AR048138, P60AR048094] Funding Source:
   NIH RePORTER; NATIONAL INSTITUTE ON AGING {[}P01AG019783] Funding
   Source: NIH RePORTER},
Funding-Text = {By the National Institute of Arthritis and Musculoskeletal and Skin
   Diseases (NIAMS) (U01-AR45444); Office of Research on Women's Health,
   National Institutes of Health; and the National Institute of
   Occupational Safety and Health, Centers for Disease Control and
   Prevention. The Multidisciplinary Clinical Research Center in
   Musculoskeletal Diseases is funded by NIAMS (P60-AR048094). Dr. Lurie is
   supported by a Research Career Award from NIAMS (K23 AR 048138).},
Cited-References = {Birkmeyer NJO, 2002, SPINE, V27, P1361, DOI 10.1097/00007632-200206150-00020.
   {*}BUR LAB STAT, 2005, EMPL COSTS EMPL COMP.
   {*}BUR LAB STAT, 2005, EMPL COST IND.
   Chang RW, 1996, JAMA-J AM MED ASSOC, V275, P858, DOI 10.1001/jama.275.11.858.
   Dartmouth Atlas Working Group, 2000, DARTM ATL MUSC HLTH.
   Deyo RA, 2005, SPINE, V30, P1441, DOI 10.1097/01.brs.0000166503.37969.8a.
   Diggle P., 2002, ANAL LONGITUDINAL DA, V2nd edn, DOI DOI 10.2307/2983303.
   Fischgrund JS, 1997, SPINE, V22, P2807, DOI 10.1097/00007632-199712150-00003.
   Fitzmaurice GM., 2004, APPL LONGITUDINAL AN.
   Freeman BJC, 2007, SPINE, V32, P2891, DOI 10.1097/BRS.0b013e31815b75e2.
   Furlan AD, 2008, SPINE, V33, P339, DOI 10.1097/BRS.0b013e31816233b5.
   HODGSON TA, 1982, MILBANK FUND Q, V60, P429, DOI 10.2307/3349801.
   Katz JN, 1997, SPINE, V22, P1123, DOI 10.1097/00007632-199705150-00012.
   Kornblum MB, 2004, SPINE, V29, P726, DOI 10.1097/01.BRS.0000119398.22620.92.
   Kuntz KM, 2000, SPINE, V25, P1132, DOI 10.1097/00007632-200005010-00015.
   LAUPACIS A, 1992, CAN MED ASSOC J, V146, P473.
   {*}RBRVS FEE SCH, 2004, PLAIN ENGL GUID.
   SCHMIDT K, 2004, DRG EXPERT COMPREHEN.
   Shaw JW, 2005, MED CARE, V43, P203, DOI 10.1097/00005650-200503000-00003.
   Soegaard R, 2006, EUR SPINE J, V15, P1165, DOI 10.1007/s00586-005-0031-6.
   Solberg TK, 2005, EUR SPINE J, V14, P1000, DOI 10.1007/s00586-005-0898-2.
   {*}US CENS BUR, 2004, STAT ABSTR US INC EX.
   van den Hout WB, 2008, BMJ-BRIT MED J, V336, P1351, DOI 10.1136/bmj.39583.709074.BE.
   Weinstein JN, 2008, NEW ENGL J MED, V358, P794, DOI 10.1056/NEJMoa0707136.
   Weinstein JN, 2007, NEW ENGL J MED, V356, P2257, DOI 10.1056/NEJMoa070302.
   Weinstein JN, 2006, JAMA-J AM MED ASSOC, V296, P2451, DOI 10.1001/jama.296.20.2451.
   Weinstein JN, 2006, JAMA-J AM MED ASSOC, V296, P2441, DOI 10.1001/jama.296.20.2441.
   Weinstein JN, 2006, SPINE, V31, P2707, DOI 10.1097/01.brs.0000248132.15231.fe.
   Weinstein MC, 1996, JAMA-J AM MED ASSOC.
   WILLIAMS A, 1990, HEALTH POLICY, V16, P199.
   2004, RED BOOK.},
Number-of-Cited-References = {31},
Times-Cited = {186},
Usage-Count-Last-180-days = {0},
Usage-Count-Since-2013 = {8},
Journal-ISO = {Ann. Intern. Med.},
Doc-Delivery-Number = {384VI},
Web-of-Science-Index = {Science Citation Index Expanded (SCI-EXPANDED)},
Unique-ID = {WOS:000261771900001},
OA = {Green Accepted},
DA = {2022-11-01},
}

@article{ WOS:000375890300017,
Author = {Jelec, Vjekoslav and Turner, Rajka and Franic, Miljenko and Korusic,
   Andelko and Rotim, Kresimir},
Title = {FACET ORIENTATION AND TROPISM: ASSOCIATION WITH ACCELERATED DEGENERATION
   OF STABILIZING STRUCTURES IN LOWER LUMBAR SPINE},
Journal = {ACTA CLINICA CROATICA},
Year = {2016},
Volume = {55},
Number = {1},
Pages = {117-124},
Month = {MAR},
Abstract = {The influence of facet orientation and tropism on the process of spinal
   degeneration has been extensively studied during the last few decades,
   but there are still many controversies and conflicting results in this
   field of research. The biomechanical cause of accelerated degeneration
   of stabilizing structures in lower lumbar spine lies within the
   combination of several factors, but two most important ones are
   compressive load and more coronal facet orientation that offers less
   resistance against torsional loading. Axial rotation of lower lumbar
   spine is undoubtedly associated with higher strain in disc annulus, and
   enhanced range of secondary rotational movements may be even more
   significant for the progression of annular degeneration. Accordingly,
   more pronounced facet tropism could be having part in faster progression
   of disc degeneration in lower lumbar spine, as indicated by a number of
   recent studies. More sagittal facet orientation in patients with a
   higher facet osteoarthritis score at lower lumbar segments is very
   likely related to arthritic remodeling commonly seen in other synovial
   joints. There is also a possibility that it could be associated with the
   adaptation to partial loss of lumbar lordosis, as both coincide with
   advanced age.},
Publisher = {SESTRE MILOSRDNICE UNIV HOSPITAL},
Address = {VINOGRADSKA C 29, ZAGREB, HR-10000, CROATIA},
Type = {Article},
Language = {English},
Affiliation = {Turner, R (Corresponding Author), Slavonska 10, HR-10000 Zagreb, Croatia.
   Jelec, Vjekoslav, Dubrava Univ Hosp, Dept Neurosurg, Zagreb, Croatia.
   Jelec, Vjekoslav, Josip Juraj Strossmayer Univ, Sch Med, Osijek, Croatia.
   Franic, Miljenko, Dubrava Univ Hosp, Dept Orthoped, Zagreb, Croatia.
   Korusic, Andelko, Dubrava Univ Hosp, Clin Dept Anesthesiol Resuscitat \& Intens Care, Zagreb, Croatia.
   Rotim, Kresimir, Sestre Milosrdnice Univ Hosp Ctr, Clin Dept Neurosurg, Zagreb, Croatia.},
ISSN = {0353-9466},
EISSN = {1333-9451},
Keywords = {Intervertebrae disc, degeneration; Lumbar vertebrae - radigraphy;
   Magnetic resonance imaging; Osteoarthritis; Biomechanical phenomena;
   Pressure; Tropism},
Keywords-Plus = {INTERVERTEBRAL DISC DEGENERATION; JOINT OSTEOARTHRITIS; MOTION SEGMENT;
   AXIAL TORQUE; HERNIATION; ROTATION; SPONDYLOLYSIS; FLEXIBILITY; DISEASE;
   HEIGHT},
Research-Areas = {General \& Internal Medicine},
Web-of-Science-Categories  = {Medicine, General \& Internal},
Author-Email = {turner.rajka@gmail.com},
Cited-References = {AHMED AM, 1990, SPINE, V15, P391, DOI 10.1097/00007632-199005000-00010.
   An HS, 2006, J ORTHOP SCI, V11, P541, DOI 10.1007/s00776-006-1055-4.
   Benzel Edward C, 2006, Clin Neurosurg, V53, P98.
   Boden SD, 1996, J BONE JOINT SURG AM, V78A, P403, DOI 10.2106/00004623-199603000-00012.
   BOSTMAN OM, 1993, SPINE, V18, P851.
   Cubuk R, 2009, TRAK UNIV TIP FAK DE, V26, P36.
   Dai L, 1996, Acta Orthop Belg, V62, P90.
   Do DH, 2011, EUR SPINE J, V20, P71, DOI 10.1007/s00586-010-1558-8.
   Don AS, 2008, J SPINAL DISORD TECH, V21, P112, DOI 10.1097/BSD.0b013e3180600902.
   DUNLOP RB, 1984, J BONE JOINT SURG BR, V66, P706, DOI 10.1302/0301-620X.66B5.6501365.
   FARFAN H. F., 1967, CAN J SURG, V10, P179.
   Fujiwara A, 2000, SPINE, V25, P3036, DOI 10.1097/00007632-200012010-00011.
   Fujiwara A, 1999, EUR SPINE J, V8, P396, DOI 10.1007/s005860050193.
   Grenier N, 1992, IMAGING SPINE SPINAL, P257.
   Grogan J, 1997, AM J NEURORADIOL, V18, P1325.
   HAHER TR, 1992, SPINE, V17, pS149, DOI 10.1097/00007632-199206001-00015.
   Haughton VM, 2002, AM J NEURORADIOL, V23, P1110.
   Haughton VM, 2000, J NEUROSURG, V92, P81, DOI 10.3171/spi.2000.92.1.0081.
   HELIOVAARA M, 1987, SPINE, V12, P469, DOI 10.1097/00007632-198706000-00009.
   Ishihara H, 1997, SPINE, V22, P2001, DOI 10.1097/00007632-199709010-00012.
   Jaumard NV, 2011, J BIOMECH ENG-T ASME, V133, DOI 10.1115/1.4004493.
   Jentzsch T, 2013, RADIOL RES PRACT, V2013, DOI 10.1155/2013/693971.
   Kalichman L, 2007, SEMIN ARTHRITIS RHEU, V37, P69, DOI 10.1016/j.semarthrit.2007.01.007.
   Kalichman L, 2009, SPINE, V34, pE579, DOI 10.1097/BRS.0b013e3181aa2acb.
   Karacan I, 2004, SPINE, V29, P1132, DOI 10.1097/00007632-200405150-00016.
   Kong MH, 2009, SPINE, V34, P2537, DOI 10.1097/BRS.0b013e3181b353ea.
   Kong MH, 2009, YONSEI MED J, V50, P624, DOI 10.3349/ymj.2009.50.5.624.
   Kozanek M, 2009, SPINE, V34, pE689, DOI 10.1097/BRS.0b013e3181ab4456.
   Kunakornsawat Sombat, 2007, Journal of the Medical Association of Thailand, V90, P1337.
   Lau YYO, 2012, GLOB SPINE J, DOI {[}10.1055/s-0032-1319865, DOI 10.1055/S-0032-1319865].
   Lee DY, 2009, NEUROL MED-CHIR, V49, P57, DOI 10.2176/nmc.49.57.
   Lee DY, 2006, J BONE JOINT SURG BR, V88B, P520, DOI 10.1302/0301-620X.88B4.
   Lotz JC, 2004, SPINE, V29, P2742, DOI 10.1097/01.brs.0000146498.04628.f9.
   Mahato NK, 2011, SPINE, V36, pE569, DOI 10.1097/BRS.0b013e318206bdf7.
   Masharawi Y, 2004, SPINE, V29, P1755, DOI 10.1097/01.BRS.0000134575.04084.EF.
   Masharawi YM, 2007, SPINE, V32, pE176, DOI 10.1097/01.brs.0000257565.41856.0f.
   Miele VJ, 2011, YOUMANS NEUROLOGICAL, P2700.
   Neidlinger-Wilke C, 2006, EUR SPINE J, V15, pS372, DOI 10.1007/s00586-006-0112-1.
   NOREN R, 1991, SPINE, V16, P530, DOI 10.1097/00007632-199105000-00008.
   Nowicki BH, 1996, AM J NEURORADIOL, V17, P1605.
   Otsuka Y, 2010, SPINE, V35, P924, DOI 10.1097/BRS.0b013e3181c9fc04.
   Panjabi MM, 2003, J ELECTROMYOGR KINES, V13, P371, DOI 10.1016/S1050-6411(03)00044-0.
   Park JB, 2001, SPINE, V26, P677, DOI 10.1097/00007632-200103150-00025.
   Pichaisak Witchate, 2015, Journal of the Medical Association of Thailand, V98, P373.
   Pietila TA, 2001, NEUROL MED-CHIR, V41, P340, DOI 10.2176/nmc.41.340.
   Quint U, 2008, EUR SPINE J, V17, P1705, DOI 10.1007/s00586-008-0787-6.
   Rankine JJ, 2010, SPINE, V35, pE1111, DOI 10.1097/BRS.0b013e3181de8b72.
   Rohlmann A, 2006, J BIOMECH, V39, P2484, DOI 10.1016/j.jbiomech.2005.07.026.
   Schmidt H, 2008, CLIN BIOMECH, V23, P270, DOI 10.1016/j.clinbiomech.2007.10.001.
   Schmidt H, 2007, SPINE, V32, P748, DOI 10.1097/01.brs.0000259059.90430.c2.
   Schmidt H, 2010, J BIOMECH, V43, P1849, DOI 10.1016/j.jbiomech.2010.03.035.
   Schmidt H, 2008, SPINE, V33, P2741, DOI 10.1097/BRS.0b013e31817c4319.
   SHIRAZIADL A, 1986, SPINE, V11, P914, DOI 10.1097/00007632-198611000-00012.
   Toyone T, 2009, SPINE, V34, P2259, DOI 10.1097/BRS.0b013e3181b20158.
   Varlotta GP, 2011, SKELETAL RADIOL, V40, P13, DOI 10.1007/s00256-010-0983-4.
   Wang JX, 2009, SPINE, V34, pE596, DOI 10.1097/BRS.0b013e3181abbf1e.
   Yu LP, 2012, PLOS ONE, V7, DOI 10.1371/journal.pone.0048074.},
Number-of-Cited-References = {57},
Times-Cited = {5},
Usage-Count-Last-180-days = {0},
Usage-Count-Since-2013 = {11},
Journal-ISO = {Acta Clin. Croat.},
Doc-Delivery-Number = {DL8KG},
Web-of-Science-Index = {Science Citation Index Expanded (SCI-EXPANDED)},
Unique-ID = {WOS:000375890300017},
DA = {2022-11-01},
}

@article{ WOS:000270382600004,
Author = {Toyone, Tomoaki and Ozawa, Tomoyuki and Kamikawa, Koya and Watanabe,
   Atsuya and Matsuki, Keisuke and Yamashita, Takeshi and Wada, Yuichi},
Title = {Facet Joint Orientation Difference Between Cephalad and Caudad Portions
   A Possible Cause of Degenerative Spondylolisthesis},
Journal = {SPINE},
Year = {2009},
Volume = {34},
Number = {21},
Pages = {2259-2262},
Month = {OCT 1},
Abstract = {Study Design. A case-control study.
   Objective. To measure the orientation of the facet joints at both
   cephalad and caudad portions and to compare them between patients with
   degenerative spondylolisthesis (DS) and patients with lumbar spinal
   stenosis (LSS, controls).
   Summary of Background Data. Several radiologic studies have indicated a
   correlation between DS and an increased sagittal orientation of the
   facet joints. However, the orientation of the facet joints have only
   been measured on 1 axial cut of computed tomography scans and magnetic
   resonance imaging.
   Methods. Thirty-two patients with DS only at the L4-L5 level were
   assigned to group-1, and 28 patients with LSS without DS were assigned
   to group-2. Two computed tomography scans for the cephalad and caudad
   portions of the facet joint were made for L3-L4 and L4-L5 levels,
   respectively. Delta facet angle was defined as facet angle
   (cephalad)-facet angle (caudad).
   Results. Facet angles of the cephalad portion were more sagittally
   oriented (P < 0.001) than those of the caudad portion in group-1. The
   mean facet angle of the cephalad portion was 72 degrees and that of the
   caudad portion was 57 degrees at L4-L5. The mean facet angle of the
   cephalad portion at L4-L5 was greater (P = 0.001) in group-1 (72
   degrees) than in group-2 (62 degrees). Delta facet angles were
   significantly greater in group-1 than in group-2. Mean delta facet angle
   was 15 degrees in group-1 and 2 degrees in group-2 at L4-L5 (P < 0.001),
   and 4 degrees and 0 degrees, respectively, at L3-L4 (P = 0.046).
   Conclusion. In this study, we confirmed that the cephalad portion of the
   facet joints were more sagittally oriented and that the caudad portion
   of the facet joints were more coronally oriented in patients with DS.
   These findings were observed not only at L4-L5 but also at the
   uninvolved L3-L4 level in patients with DS at the L4-L5 level.},
Publisher = {LIPPINCOTT WILLIAMS \& WILKINS},
Address = {TWO COMMERCE SQ, 2001 MARKET ST, PHILADELPHIA, PA 19103 USA},
Type = {Article},
Language = {English},
[truncated: 2,588,384 more chars]
