# Supplementary material for: Research topics and hotspot trends of lumbar spondylolisthesis: A text-mining study with machine learning
Source: Front Surg. 2023 Jan 6;9:1037978. doi: 10.3389/fsurg.2022.1037978 (PMC9852633; doi:10.3389/fsurg.2022.1037978)
Supplement: Supplementary file 2 [file Datasheet2.zip › savedrecs (4).bib]

@article{ WOS:000256232500016,
Author = {Periasamy, Kumar and Shah, Kalpesh and Wheelwright, Eugene F.},
Title = {Posterior lumbar interbody fusion using cages, combined with
   instrumented posterolateral fusion : A study of 75 cases},
Journal = {ACTA ORTHOPAEDICA BELGICA},
Year = {2008},
Volume = {74},
Number = {2},
Pages = {240-248},
Month = {APR},
Abstract = {Posterior lumbar interbody fusion (PLIF) with cages can be combined with
   decompression of the spinal canal and with instrumented posterolateral
   fusion (IPLF) with pedicle screws, through a single posterior incision.
   The authors wanted to assess retrospectively the clinical and
   radiological outcome of PLIF + IPLF performed by the senior author.
   Between July 1997 and December 2003, 75 patients underwent PLIF with
   cages and IPLF with transpedicular instrumentation, for either
   degenerative disc disease, stenosis, spondylolisthesis or
   post-discectomy syndrome. The clinical outcome was evaluated according
   to the criteria of Kirkaldy-Willis. Flexion/extension radiographs and
   CT-scans were obtained in cases where there was any doubt about the
   fixation/fusion status. The mean age was 48.7 years (range : 30 to 75).
   The mean duration of follow-up was 29.17 months (range : 12 to 67). The
   clinical outcome was excellent or good in 85.3\% of the patients. There
   were 4/75 patients (5.3\%) who failed to return to their original
   occupation. Four posterolateral fusions were uncertain, but all anterior
   fusions succeeded : thus circumferential fusion was obtained in 71 out
   of 75 cases, or 94.6\%. Three patients sustained a neurological
   complication, but only one was left with a partial drop foot. The
   results were comparable with similar studies. Therefore the authors
   recommend further use of PLIF + IPLF in painful lumbar degenerative
   spinal disease where conservative management has failed.},
Publisher = {ACTA MEDICA BELGICA},
Address = {AVENUE CIRCULAIRE 138-A, B-1180 BRUSSELS, BELGIUM},
Type = {Article},
Language = {English},
Affiliation = {Periasamy, K (Corresponding Author), 3 Kinloch Pk, Dundee DD2 1EF, Scotland.
   Periasamy, Kumar; Shah, Kalpesh; Wheelwright, Eugene F., Glasgow Royal Infirm, Glasgow G4 0SF, Lanark, Scotland.},
ISSN = {0001-6462},
Keywords = {posterior lumbar interbody fusion; cages; instrumented posterolateral
   fusion},
Keywords-Plus = {LOW-BACK-PAIN; SPONDYLOLYTIC SPONDYLOLISTHESIS; ISTHMIC
   SPONDYLOLISTHESIS; CIRCUMFERENTIAL FUSION; SURGICAL-TREATMENT; SCREW
   FIXATION; THREADED CAGE; DISC DISEASE; SPINE; OPERATIONS},
Research-Areas = {Orthopedics},
Web-of-Science-Categories  = {Orthopedics},
Author-Email = {kumarranitha@yahoo.com},
Cited-References = {AXELSSON P, 1994, ACTA ORTHOP SCAND, V65, P309, DOI 10.3109/17453679408995459.
   Boos N, 1997, Eur Spine J, V6, P2, DOI 10.1007/BF01676569.
   BRANTIGAN JW, 1993, SPINE, V18, P2106, DOI 10.1097/00007632-199310001-00030.
   BRANTIGAN JW, 1916, SPINE, V277, pS282.
   Brodke DS, 1997, SPINE, V22, P26, DOI 10.1097/00007632-199701010-00005.
   CLOWARD RB, 1985, CLIN ORTHOP RELAT R, P16.
   COLLIS JS, 1985, CLIN ORTHOP RELAT R, P64.
   Deguchi M, 1998, J SPINAL DISORD, V11, P459.
   Elias WJ, 2000, J NEUROSURG, V93, P45, DOI 10.3171/spi.2000.93.1.0045.
   ENKER P, 1994, CLIN ORTHOP RELAT R, P90.
   FRASER RD, 1995, SPINE S, V20, P167.
   Gertzbein SD, 1996, SPINE, V21, P1918, DOI 10.1097/00007632-199608150-00018.
   Gertzbein SD, 1998, SPINE, V23, P2352, DOI 10.1097/00007632-199811010-00021.
   GILL K, 1993, ACTA ORTHOP SCAND, V64, P108, DOI 10.3109/17453679309160137.
   HANLEY EN, 1989, SPINE, V14, P48, DOI 10.1097/00007632-198901000-00009.
   Hashimoto T, 2002, SPINE, V27, P258, DOI 10.1097/00007632-200202010-00011.
   Hoshijima K, 1997, SPINE, V22, P1181, DOI 10.1097/00007632-199706010-00002.
   Jutte PC, 2002, EUR SPINE J, V11, P594, DOI 10.1007/s00586-002-0469-8.
   KIM SS, 1990, SPINE, V15, P979, DOI 10.1097/00007632-199009000-00026.
   KIRKALDYWILLIS WH, 1974, CLIN ORTHOP RELAT R, P30.
   KOZAK JA, 1990, SPINE, V15, P322, DOI 10.1097/00007632-199004000-00014.
   Leufven C, 1999, SPINE, V24, P2042, DOI 10.1097/00007632-199910010-00014.
   LINSON MA, 1991, SPINE, V16, P143, DOI 10.1097/00007632-199102000-00008.
   Lowe TG, 2002, J SPINAL DISORD TECH, V15, P31, DOI 10.1097/00024720-200202000-00005.
   Lund T, 1998, J BONE JOINT SURG BR, V80B, P351, DOI 10.1302/0301-620X.80B2.7693.
   LUND T, 1996, P INT SOC STUD LUMB, P105.
   Madan S, 2002, SPINE, V27, P1536, DOI 10.1097/00007632-200207150-00011.
   Madan SS, 2003, CLIN ORTHOP RELAT R, P114, DOI 10.1097/01.blo.0000059581.08469.77.
   Marchetti PG, 1997, TXB SPINAL SURG, V2, P1211.
   McAfee PC, 1999, J BONE JOINT SURG AM, V81A, P859, DOI 10.2106/00004623-199906000-00014.
   MCGUIRE RA, 1993, SPINE, V18, P1662, DOI 10.1097/00007632-199309000-00015.
   Nachemson A, 1996, SPINE, V21, P1835, DOI 10.1097/00007632-199608010-00023.
   NEWMAN PH, 1963, J BONE JOINT SURG BR, V45, P39, DOI 10.1302/0301-620X.45B1.39.
   Ray CD, 1997, SPINE, V22, P667, DOI 10.1097/00007632-199703150-00019.
   Schnee CL, 1997, J NEUROSURG, V86, P56, DOI 10.3171/jns.1997.86.1.0056.
   Spruit M, 2002, EUR SPINE J, V11, P428, DOI 10.1007/s00586-002-0400-3.
   STEFFEE AD, 1988, CLIN ORTHOP RELAT R, P99.
   Suk SI, 1997, SPINE, V22, P210, DOI 10.1097/00007632-199701150-00016.
   SUMMERS BN, 1989, J BONE JOINT SURG BR, V71, P677, DOI 10.1302/0301-620X.71B4.2768321.
   TEMPLE HT, 1994, SPINE, V19, P537, DOI 10.1097/00007632-199403000-00008.
   Tullberg T, 1996, Eur Spine J, V5, P178, DOI 10.1007/BF00395510.
   Turner P., 1994, ANN M SPIN SOC AUSTR.
   Weiner BK, 1998, SPINE, V23, P634, DOI 10.1097/00007632-199803010-00020.
   WETZEL FT, 1991, SPINE, V16, P839, DOI 10.1097/00007632-199107000-00027.
   Zhao J, 2003, EUR SPINE J, V12, P173, DOI 10.1007/s00586-001-0376-4.},
Number-of-Cited-References = {45},
Times-Cited = {7},
Usage-Count-Last-180-days = {0},
Usage-Count-Since-2013 = {0},
Journal-ISO = {Acta Orthop. Belg.},
Doc-Delivery-Number = {306FA},
Web-of-Science-Index = {Science Citation Index Expanded (SCI-EXPANDED)},
Unique-ID = {WOS:000256232500016},
DA = {2022-11-01},
}

@article{ WOS:000374128400005,
Author = {Forsth, Peter and Olafsson, Gylfi and Carlsson, Thomas and Frost, Anders
   and Borgstrom, Fredrik and Fritzell, Peter and Ohagen, Patrik and
   Michaelsson, Karl and Sanden, Bengt},
Title = {A Randomized, Controlled Trial of Fusion Surgery for Lumbar Spinal
   Stenosis},
Journal = {NEW ENGLAND JOURNAL OF MEDICINE},
Year = {2016},
Volume = {374},
Number = {15},
Pages = {1413-1423},
Month = {APR 14},
Abstract = {BACKGROUND
   The efficacy of fusion surgery in addition to decompression surgery in
   patients who have lumbar spinal stenosis, with or without degenerative
   spondylolisthesis, has not been substantiated in controlled trials.
   METHODS
   We randomly assigned 247 patients between 50 and 80 years of age who had
   lumbar spinal stenosis at one or two adjacent vertebral levels to
   undergo either decompression surgery plus fusion surgery (fusion group)
   or decompression surgery alone (decompression-alone group).
   Randomization was stratified according to the presence of preoperative
   degenerative spondylolisthesis (in 135 patients) or its absence.
   Outcomes were assessed with the use of patient-reported outcome
   measures, a 6-minute walk test, and a health economic evaluation. The
   primary outcome was the score on the Oswestry Disability Index (ODI;
   which ranges from 0 to 100, with higher scores indicating more severe
   disability) 2 years after surgery. The primary analysis, which was a
   per-protocol analysis, did not include the 14 patients who did not
   receive the assigned treatment and the 5 who were lost to follow-up.
   RESULTS
   There was no significant difference between the groups in the mean score
   on the ODI at 2 years (27 in the fusion group and 24 in the
   decompression-alone group, P = 0.24) or in the results of the 6-minute
   walk test (397 m in the fusion group and 405 m in the decompression-
   alone group, P = 0.72). Results were similar between patients with and
   those without spondylolisthesis. Among the patients who had 5 years of
   follow-up and were eligible for inclusion in the 5-year analysis, there
   were no significant differences between the groups in clinical outcomes
   at 5 years. The mean length of hospitalization was 7.4 days in the
   fusion group and 4.1 days in the decompression-alone group (P< 0.001).
   Operating time was longer, the amount of bleeding was greater, and
   surgical costs were higher in the fusion group than in the
   decompression-alone group. During a mean follow-up of 6.5 years,
   additional lumbar spine surgery was performed in 22\% of the patients in
   the fusion group and in 21\% of those in the decompression-alone group.
   CONCLUSIONS
   Among patients with lumbar spinal stenosis, with or without degenerative
   spondylolisthesis, decompression surgery plus fusion surgery did not
   result in better clinical outcomes at 2 years and 5 years than did
   decompression surgery alone.},
Publisher = {MASSACHUSETTS MEDICAL SOC},
Address = {WALTHAM WOODS CENTER, 860 WINTER ST,, WALTHAM, MA 02451-1413 USA},
Type = {Article},
Language = {English},
Affiliation = {Forsth, P (Corresponding Author), Uppsala Univ, Dept Surg Sci, SE-75185 Uppsala, Sweden.
   Forsth, Peter; Carlsson, Thomas; Fritzell, Peter; Michaelsson, Karl; Sanden, Bengt, Uppsala Univ, Dept Surg Sci, Div Orthoped, Uppsala, Sweden.
   Ohagen, Patrik; Michaelsson, Karl, Uppsala Univ, Uppsala Clin Res Ctr, Uppsala, Sweden.
   Forsth, Peter; Frost, Anders, Karolinska Inst, Stockholm Spine Ctr, S-10401 Stockholm, Sweden.
   Olafsson, Gylfi; Borgstrom, Fredrik, Karolinska Inst, Dept Learning Informat Management \& Eth, S-10401 Stockholm, Sweden.
   Olafsson, Gylfi; Borgstrom, Fredrik, Quantify Res, Stockholm, Sweden.
   Fritzell, Peter, Futurum Acad Hlth \& Care, Neuroorthoped Ctr, Ryhov, Sweden.},
DOI = {10.1056/NEJMoa1513721},
ISSN = {0028-4793},
EISSN = {1533-4406},
Keywords-Plus = {STUDY COMPARING DECOMPRESSION; DEGENERATIVE SPONDYLOLISTHESIS;
   SURGICAL-MANAGEMENT; SEGMENTAL MOTION; 6-MINUTE WALK; LAMINECTOMY;
   OUTCOMES; TRENDS; COMPLICATIONS; ARTHRODESIS},
Research-Areas = {General \& Internal Medicine},
Web-of-Science-Categories  = {Medicine, General \& Internal},
Author-Email = {peter.forsth@surgsci.uu.se},
ResearcherID-Numbers = {Michaelsson, Karl/AAM-9094-2021
   Försth, Peter/AAY-5195-2020
   },
ORCID-Numbers = {Michaelsson, Karl/0000-0003-2815-1217
   Fritzell, Peter/0000-0002-2043-6376},
Funding-Acknowledgement = {Avtal om Lakarutbildning och Forskning (Agreement concerning Cooperation
   on Medical Education and Research) Uppsala University; Avtal om
   Lakarutbildning och Forskning (Agreement concerning Cooperation on
   Medical Education and Research) Uppsala County Council; Stockholm Spine
   Center; Johnson Johnson; Swedish Association of Local Authorities and
   Regions; Sweden municipality; Sweden county council; Medtronic},
Funding-Text = {Supported by the Avtal om Lakarutbildning och Forskning (Agreement
   concerning Cooperation on Medical Education and Research) between
   Uppsala University and Uppsala County Council and by the Stockholm Spine
   Center. Johnson \& Johnson provided financial support for the health
   economic analysis. The National Swedish Register for Spine Surgery
   (Swespine) is supported by the Swedish Association of Local Authorities
   and Regions; all of Sweden's municipalities, county councils, and
   regions are members of the association.; Mr. Olafsson reports receiving
   grant support from Medtronic. Dr. Borgstrom is an employee of and holds
   stock in Quantify Research. No other potential conflict of interest
   relevant to this article was reported.},
Cited-References = {Amundsen T, 2000, SPINE, V25, P1424, DOI 10.1097/00007632-200006010-00016.
   Bae HW, 2013, SPINE, V38, P916, DOI 10.1097/BRS.0b013e3182833e7c.
   BRIDWELL KH, 1993, J SPINAL DISORD, V6, P461, DOI 10.1097/00002517-199306060-00001.
   Briggs A, 2003, HEALTH ECON, V12, P377, DOI 10.1002/hec.766.
   Cabraja M, 2012, EUR SPINE J, V21, P256, DOI 10.1007/s00586-011-1870-y.
   Ciol MA, 1996, J AM GERIATR SOC, V44, P285, DOI 10.1111/j.1532-5415.1996.tb00915.x.
   Comer CM, 2011, SPINE, V36, P1969, DOI 10.1097/BRS.0b013e3181fc9daf.
   Deyo RA, 2013, SPINE, V38, P865.
   Deyo RA, 2010, JAMA-J AM MED ASSOC, V303, P1259, DOI 10.1001/jama.2010.338.
   Donders ART, 2006, J CLIN EPIDEMIOL, V59, P1087, DOI 10.1016/j.jclinepi.2006.01.014.
   Du Bois M, 2012, EUR SPINE J, V21, P2693, DOI 10.1007/s00586-012-2381-1.
   Forsth P, 2013, BONE JOINT J, V95B, P960, DOI 10.1302/0301-620X.95B7.30776.
   Fox MW, 1996, J NEUROSURG, V85, P793, DOI 10.3171/jns.1996.85.5.0793.
   Friedly JL, 2014, NEW ENGL J MED, V371, P11, DOI 10.1056/NEJMoa1313265.
   Frobin W, 1996, CLIN BIOMECH, V11, P457, DOI 10.1016/S0268-0033(96)00039-3.
   Ghogawala Z, 2016, NEW ENGL J MED, V374, P1424, DOI 10.1056/NEJMoa1508788.
   Hasegawa K, 2014, SPINE, V39, P2127.
   HERKOWITZ HN, 1991, J BONE JOINT SURG AM, V73A, P802, DOI 10.2106/00004623-199173060-00002.
   Jansson KA, 2003, EUR SPINE J, V12, P535, DOI 10.1007/s00586-003-0544-9.
   JOHNSSON KE, 1989, SPINE, V14, P591, DOI 10.1097/00007632-198906000-00008.
   Kepler CK, 2014, SPINE, V39, P1584.
   Kwok BC, 2013, BMC GERIATR, V13, DOI 10.1186/1471-2318-13-23.
   LOMBARDI JS, 1985, SPINE, V10, P821, DOI 10.1097/00007632-198511000-00008.
   Mahant PR, 2001, NEUROL CLIN, V19, P553, DOI 10.1016/S0733-8619(05)70034-7.
   Malmivaara A, 2007, SPINE, V32, P1, DOI 10.1097/01.brs.0000251014.81875.6d.
   MARDJETKO SM, 1994, SPINE, V19, pS2256, DOI 10.1097/00007632-199410151-00002.
   Martin CR, 2007, SPINE, V32, P1791, DOI 10.1097/BRS.0b013e3180bc219e.
   MATSUNAGA S, 1990, SPINE, V15, P1204, DOI 10.1097/00007632-199011010-00021.
   Munting E, 2015, EUR SPINE J, V24, P358, DOI 10.1007/s00586-014-3349-0.
   Pearson A, 2010, SPINE, V35, P298, DOI 10.1097/BRS.0b013e3181bdafd1.
   Rampersaud YR, 2014, CAN J SURG, V57, pE126, DOI 10.1503/cjs.032213.
   Resnick DK, 2014, J NEUROSURG-SPINE, V21, P62, DOI 10.3171/2014.4.SPINE14275.
   Roland M, 2000, SPINE, V25, P3115, DOI 10.1097/00007632-200012150-00006.
   Sigmundsson FG, 2015, SPINE J, V15, P638, DOI 10.1016/j.spinee.2014.11.020.
   Steffen TM, 2002, PHYS THER, V82, P128, DOI 10.1093/ptj/82.2.128.
   Sterne JAC, 2009, BMJ-BRIT MED J, V339, DOI 10.1136/bmj.b2393.
   STOKES IAF, 1987, SPINE, V12, P688, DOI 10.1097/00007632-198709000-00009.
   Stromqvist B, 2013, EUR SPINE J, V22, P953, DOI 10.1007/s00586-013-2758-9.
   Stromqvist B, 2009, EUR SPINE J, V18, pS294, DOI 10.1007/s00586-009-1043-4.
   Vaccaro AR, 1997, SPINE, V22, P368, DOI 10.1097/00007632-199702150-00002.
   Weinstein JN, 2008, NEW ENGL J MED, V358, P794, DOI 10.1056/NEJMoa0707136.},
Number-of-Cited-References = {41},
Times-Cited = {416},
Usage-Count-Last-180-days = {7},
Usage-Count-Since-2013 = {86},
Journal-ISO = {N. Engl. J. Med.},
Doc-Delivery-Number = {DJ3TD},
Web-of-Science-Index = {Science Citation Index Expanded (SCI-EXPANDED)},
Unique-ID = {WOS:000374128400005},
OA = {Bronze},
ESI-Highly-Cited-Paper = {Y},
ESI-Hot-Paper = {N},
DA = {2022-11-01},
}

@article{ WOS:000394594800013,
Author = {Lu, Victor M. and Kerezoudis, Panagiotis and Gilder, Hannah E. and
   McCutcheon, Brandon A. and Phan, Kevin and Bydon, Mohamad},
Title = {Minimally Invasive Surgery Versus Open Surgery Spinal Fusion for
   Spondylolisthesis: A Systematic Review and Meta-analysis},
Journal = {SPINE},
Year = {2017},
Volume = {42},
Number = {3},
Pages = {E177-E185},
Month = {FEB 1},
Abstract = {Study Design.Systematic review and meta-analysis.Objective.Compare
   minimally invasive surgery (MIS) and open surgery (OS) spinal fusion
   outcomes for the treatment of spondylolisthesis.Summary of Background
   Data.OS spinal fusion is an interventional option for patients with
   spinal disease who have failed conservative therapy. During the past
   decade, MIS approaches have increasingly been used, with potential
   benefits of reduced surgical trauma, postoperative pain, and length of
   hospital stay. However, current literature consists of single-center,
   low-quality studies with no review of approaches specific to
   spondylolisthesis only.Methods.This first systematic review of the
   literature regarding MIS and OS spinal fusion for spondylolisthesis
   treatment was performed using the Preferred Reporting Items for
   Systematic reviews and Meta-Analyses guidelines for article
   identification, screening, eligibility, and inclusion. Electronic
   literature search of Medline/PubMed, Cochrane, EMBASE, and Scopus
   databases yielded 2489 articles. These articles were screened against
   established criteria for inclusion into this study.Results.A total of
   five retrospective and five prospective articles with a total of 602
   patients were found. Reported spondylolisthesis grades were I and II
   only. Overall, MIS was associated with less intraoperative blood loss
   (mean difference {[}MD], -331.04mL; 95\% confidence interval {[}CI],
   -490.48 to -171.59; P<0.0001) and shorter length of hospital stay (MD,
   -1.74 days; 95\% CI, -3.04 to -0.45; P=0.008). There was no significant
   difference overall between MIS and OS in terms of functional or pain
   outcomes. Subgroup analysis of prospective studies revealed MIS had
   greater operative time (MD, 19.00minutes; 95\% CI, 0.90 to 37.10;
   P=0.04) and lower final functional scores (weighted MD, -1.84; 95\% CI,
   -3.61 to -0.07; P=0.04) compared with OS.Conclusion.Current data
   suggests spinal fusion by MIS is a safe and effective approach to treat
   grade I and grade II spondylolisthesis. Moreover, although prospective
   trials associate MIS with better functional outcomes, longer-term and
   randomized trials are warranted to validate any association found in
   this study.},
Publisher = {LIPPINCOTT WILLIAMS \& WILKINS},
Address = {TWO COMMERCE SQ, 2001 MARKET ST, PHILADELPHIA, PA 19103 USA},
Type = {Review},
Language = {English},
Affiliation = {Bydon, M (Corresponding Author), Mayo Clin, Dept Neurol Surg, 200 First St SW, Rochester, MN 55905 USA.
   Lu, Victor M.; Kerezoudis, Panagiotis; Gilder, Hannah E.; McCutcheon, Brandon A.; Bydon, Mohamad, Mayo Clin, Dept Neurol Surg, 200 First St SW, Rochester, MN 55905 USA.
   Lu, Victor M.; Kerezoudis, Panagiotis; Gilder, Hannah E.; McCutcheon, Brandon A.; Bydon, Mohamad, Mayo Clin, Neuroinformat Lab, Rochester, MN USA.
   Lu, Victor M.; Phan, Kevin, Univ Sydney, Sydney Med Sch, Sydney, NSW 2006, Australia.},
DOI = {10.1097/BRS.0000000000001731},
ISSN = {0362-2436},
EISSN = {1528-1159},
Keywords = {degenerative spondylolisthesis; isthmic spondylolisthesis; minimally
   invasive surgery; posterior lumbar interbody fusion; spinal fusion;
   spine; spondylolisthesis; systematic review; transforaminal interbody
   fusion},
Keywords-Plus = {LUMBAR INTERBODY FUSION; CLINICAL-OUTCOMES; LEARNING-CURVE;
   COMPLICATIONS; MANAGEMENT},
Research-Areas = {Neurosciences \& Neurology; Orthopedics},
Web-of-Science-Categories  = {Clinical Neurology; Orthopedics},
Author-Email = {bydon.mohamad@mayo.edu},
ORCID-Numbers = {Phan, Kevin/0000-0002-5940-3555},
Cited-References = {Ahn J, 2015, SPINE J.
   Archavlis E, 2013, EUR SPINE J, V22, P1731, DOI 10.1007/s00586-013-2732-6.
   Brodano GB, 2015, J SPINAL DISORD TECH, V28, pE559, DOI 10.1097/BSD.0000000000000034.
   Choma TJ, 2011, SPINE, V36, pS87, DOI 10.1097/BRS.0b013e31822ef89e.
   Ekman P, 2009, EUR SPINE J, V18, P1175, DOI 10.1007/s00586-009-0947-3.
   Fan SW, 2010, SPINE, V35, P1615, DOI 10.1097/BRS.0b013e3181c70fe3.
   Ghahreman A, 2010, NEUROSURGERY, V66, P296, DOI 10.1227/01.NEU.0000363600.24074.D0.
   Goldstein CL, 2014, CLIN ORTHOP RELAT R, V472, P1727, DOI 10.1007/s11999-014-3465-5.
   Harris Eric B, 2011, Am J Orthop (Belle Mead NJ), V40, pE257.
   Hozo SP., 2005, BMC MED RES METHODOL, V5, P1, DOI DOI 10.1186/1471-2288-5-13.
   Khan NR, 2015, NEUROSURGERY, V77, P847, DOI 10.1227/NEU.0000000000000913.
   Kim JY, 2015, WORLD NEUROSURG, V84, P1284, DOI 10.1016/j.wneu.2015.06.003.
   Kotani Y, 2012, EUR SPINE J, V21, P1171, DOI 10.1007/s00586-011-2114-x.
   Lee JC, 2012, SPINE, V37, P1548, DOI 10.1097/BRS.0b013e318252d44b.
   Liu JM, 2016, EUR SPINE J, V25, P1575, DOI 10.1007/s00586-015-4086-8.
   Moher D, 2009, PLOS MED, V6, DOI 10.1371/journal.pmed.1000097.
   Moller H, 2000, SPINE, V25, P1711, DOI 10.1097/00007632-200007010-00016.
   Parker SL, 2014, WORLD NEUROSURG, V82, P230, DOI 10.1016/j.wneu.2013.01.041.
   Peng Chan Wearn Benedict, 2009, Spine (Phila Pa 1976), V34, P1385, DOI 10.1097/BRS.0b013e3181a4e3be.
   Phan K, 2016, SPINE, V41, pE91, DOI 10.1097/BRS.0000000000001161.
   Phan K, 2015, CLIN NEUROL NEUROSUR, V135, P85, DOI 10.1016/j.clineuro.2015.05.016.
   Rampersaud Y Raja, 2011, SAS J, V5, P29, DOI 10.1016/j.esas.2011.02.001.
   Robertson PA, 2008, J SPINAL DISORD TECH, V21, P235, DOI 10.1097/BSD.0b013e3180ca712c.
   Saetia Kriangsak, 2013, Journal of the Medical Association of Thailand, V96, P41.
   Schizas C, 2009, INT ORTHOP, V33, P1683, DOI 10.1007/s00264-008-0687-8.
   Sclafani JA, 2014, CLIN ORTHOP RELAT R, V472, P1711, DOI 10.1007/s11999-014-3495-z.
   Sidhu GS, 2014, CLIN ORTHOP RELAT R, V472, P1792, DOI 10.1007/s11999-014-3619-5.
   Skovrlj B, 2015, WORLD J ORTHOP, V6, P996, DOI 10.5312/wjo.v6.i11.996.
   Stienen MN, 2014, CLIN NEUROL NEUROSUR, V126, P137, DOI 10.1016/j.clineuro.2014.08.036.
   Sulaiman WAR, 2014, OCHSNER J, V14, P32.
   Tian NF, 2013, EUR SPINE J, V22, P1741, DOI 10.1007/s00586-013-2747-z.
   Tsutsumimoto T, 2009, SPINE, V34, P1923, DOI 10.1097/BRS.0b013e3181a9d28e.
   Wan X, 2014, BMC MED RES METHODOL, V14, DOI 10.1186/1471-2288-14-135.
   Wang JA, 2010, EUR SPINE J, V19, P1780, DOI 10.1007/s00586-010-1404-z.
   Wang XS, 2014, CLIN NEUROL NEUROSUR, V127, P149, DOI 10.1016/j.clineuro.2014.10.001.
   Weinstein JN, 2007, NEW ENGL J MED, V356, P2257, DOI 10.1056/NEJMoa070302.},
Number-of-Cited-References = {36},
Times-Cited = {39},
Usage-Count-Last-180-days = {1},
Usage-Count-Since-2013 = {16},
Journal-ISO = {SPINE},
Doc-Delivery-Number = {EL4MH},
Web-of-Science-Index = {Science Citation Index Expanded (SCI-EXPANDED)},
Unique-ID = {WOS:000394594800013},
DA = {2022-11-01},
}

@article{ WOS:000230049600013,
Author = {Glard, Y and Launay, F and Viehweger, E and Guillaume, JM and Jouve, JL
   and Bollini, GR},
Title = {Hip flexion contracture and lumbar spine lordosis in myelomeningocele},
Journal = {JOURNAL OF PEDIATRIC ORTHOPAEDICS},
Year = {2005},
Volume = {25},
Number = {4},
Pages = {476-478},
Month = {JUL-AUG},
Abstract = {The objective of this study was to assess the correlation between hip
   flexion contracture (HFC) and the sagittal alignment of the lumbar spine
   in ambulatory children with myelomeningocele. Ambulatory patients with
   myelomeningocele are generally free of scoliosis or kyphosis. Among
   them, some develop increased lumbar lordosis. It is postulated that HFC
   and increased lumbar lordosis may be correlated. Thirty-eight patients,
   with a mean age of 12.7 years, were evaluated. Standing lateral spine
   films were obtained and the lumbar lordosis was measured using the Cobb
   method. HFC was measured using the Thomas test. A statistically
   significant correlation was found between the lumbar curve and HFC. High
   values of lumbar Cobb angle (hyperlordosis) were correlated with high
   values of HFC. These results show a correlation between HFC and
   increased lumbar lordosis in ambulatory myelomeningocele patients.},
Publisher = {LIPPINCOTT WILLIAMS \& WILKINS},
Address = {TWO COMMERCE SQ, 2001 MARKET ST, PHILADELPHIA, PA 19103 USA},
Type = {Article},
Language = {English},
Affiliation = {Launay, F (Corresponding Author), Hop Enfants La Timone, Serv Chirurg Orthoped Pediat, 264 Rue St Pierre, F-13385 Marseille, France.
   Hop Enfants La Timone, Serv Chirurg Orthoped Pediat, F-13385 Marseille, France.},
DOI = {10.1097/01.bpo.0000161099.46339.eb},
ISSN = {0271-6798},
EISSN = {1539-2570},
Keywords = {myelomeningocele; lumbar spine; lordosis; hip flexion contracture},
Keywords-Plus = {SPASTIC CEREBRAL PALSY; NATURAL-HISTORY; DEFORMITY; SPONDYLOLISTHESIS;
   MYELODYSPLASIA; SCOLIOSIS; KYPHOSIS},
Research-Areas = {Orthopedics; Pediatrics},
Web-of-Science-Categories  = {Orthopedics; Pediatrics},
Author-Email = {Franck.Launay@mail.ap-hm.fr},
ResearcherID-Numbers = {Viehweger, Elke/GQQ-8875-2022
   Viehweger, Elke/AAK-2321-2020},
ORCID-Numbers = {Viehweger, Elke/0000-0001-6639-4557
   },
Cited-References = {BARON E, 1992, CLIN ORTHOP RELAT R, P97.
   BLECK EE, 1971, J BONE JOINT SURG AM, VA 53, P1468, DOI 10.2106/00004623-197153080-00002.
   Carstens C, 1996, J BONE JOINT SURG BR, V78B, P945, DOI 10.1302/0301-620X78B6.1272.
   Cobb J, 1948, AAOS INSTR COURSE LE, P261.
   FERNAND R, 1985, SPINE, V10, P799, DOI 10.1097/00007632-198511000-00003.
   Gabrieli APT, 2003, J PEDIATR ORTHOPED, V23, P330, DOI 10.1097/00004694-200305000-00010.
   HENNRIKUS WL, 1993, J PEDIATR ORTHOPED, V13, P37, DOI 10.1097/01241398-199301000-00008.
   HOFFER MM, 1973, J BONE JOINT SURG AM, VA 55, P137, DOI 10.2106/00004623-197355010-00014.
   KEEGAN JJ, 1953, J BONE JOINT SURG AM, V35-A, P589, DOI 10.2106/00004623-195335030-00007.
   Lord MJ, 1997, SPINE, V22, P2571, DOI 10.1097/00007632-199711010-00020.
   McCarthy JJ, 2000, SPINE, V25, P211, DOI 10.1097/00007632-200001150-00011.
   Menelaus MB, 1980, ORTHOPAEDIC MANAGEME.
   NACHEMSON A., 1966, CLIN ORTHO RELAT RES, V45, P107.
   PIGGOTT H, 1980, J BONE JOINT SURG BR, V62, P54, DOI 10.1302/0301-620X.62B1.6985915.
   ROOSTH HP, 1971, J BONE JOINT SURG AM, VA 53, P1489, DOI 10.2106/00004623-197153080-00003.
   SHURTLEFF DB, 1986, J PEDIATR ORTHOPED, V6, P666, DOI 10.1097/01241398-198611000-00005.
   STAGNARA P, 1982, SPINE, V7, P335, DOI 10.1097/00007632-198207000-00003.
   STANITSKI CL, 1994, J PEDIATR ORTHOPED, V14, P586, DOI 10.1097/01241398-199409000-00006.
   THOMAS HO, 1876, HIP KNEE ANKLE.
   Trivedi J, 2002, J BONE JOINT SURG AM, V84A, P1389, DOI 10.2106/00004623-200208000-00015.},
Number-of-Cited-References = {20},
Times-Cited = {13},
Usage-Count-Last-180-days = {0},
Usage-Count-Since-2013 = {2},
Journal-ISO = {J. Pediatr. Orthop.},
Doc-Delivery-Number = {939CJ},
Web-of-Science-Index = {Science Citation Index Expanded (SCI-EXPANDED)},
Unique-ID = {WOS:000230049600013},
DA = {2022-11-01},
}

@article{ WOS:000511428400043,
Author = {Sun, Kai and Liang, Long and Yin, He and Yu, Jie and Feng, Minshan and
   Zhan, Jiawen and Jin, Zhefeng and Yin, Xunlu and Wei, Xu and Zhu, Liguo},
Title = {Manipulation for treatment of degenerative lumbar spondylolisthesis A
   protocol of systematic review and meta-analysis},
Journal = {MEDICINE},
Year = {2019},
Volume = {98},
Number = {49},
Month = {DEC},
Abstract = {Background: Degenerative lumbar spondylolisthesis (DLS) is one of the
   common orthopedic diseases which causes low back pain in patients, which
   seriously affects people's daily life and work. As a method of
   conservative treatment of this disease, manipulation is widely used in
   clinical practice. We will summarize the current published evidence of
   manipulation in the treatment of DLS, and evaluate the effectiveness and
   safety of manipulation through systematic review and meta-analysis, so
   as to provide more reliable evidence for future clinical practice.
   Methods: We will conduct a comprehensive search of the following 9
   databases until January 2019: PubMed, Embase, Cochrane Library,
   ClinicalTrials.gov, Web of Science, Chinese National Knowledge
   Infrastructure, Chinese Science and Technique Journals Database, Wan
   Fang Database, and Chinese Biomedical Database. The 2 researchers will
   independently search, screen, extract data, and evaluate the quality of
   the literatures. The primary outcomes include clinical effectiveness,
   Japanese Orthopaedic Association scores, and the secondary outcomes
   include visual analog scale scores, symptom scores, and adverse events.
   Bias risk tools provided by Cochrane Collaboration will be used for
   literature quality assessment, and RevMan 5.3 software will be used for
   meta-analysis.
   Results: The results of this study will systematically evaluate the
   effectiveness and safety of manipulation intervention for people with
   DLS, especially in improving lumbar function scores and pain scores.
   Conclusion: The systematic review of this study will summarize the
   current published evidence of manipulation for the treatment of DLS,
   which can further guide the promotion and application of it.},
Publisher = {LIPPINCOTT WILLIAMS \& WILKINS},
Address = {TWO COMMERCE SQ, 2001 MARKET ST, PHILADELPHIA, PA 19103 USA},
Type = {Review},
Language = {English},
Affiliation = {Zhu, LG (Corresponding Author), China Acad Chinese Med Sci, Wangjing Hosp, Dept Spine, Beijing 100102, Peoples R China.
   Wei, X (Corresponding Author), China Acad Chinese Med Sci, Wangjing Hosp, Off Acad Res, Beijing 100102, Peoples R China.
   Sun, Kai; Liang, Long; Yin, He; Yu, Jie; Feng, Minshan; Jin, Zhefeng; Yin, Xunlu; Zhu, Liguo, China Acad Chinese Med Sci, Wangjing Hosp, Dept Spine, Beijing 100102, Peoples R China.
   Feng, Minshan; Zhu, Liguo, China Acad Chinese Med Sci, Wangjing Hosp, Being Key Lab Orthoped Tradit Chinese Med, Beijing, Peoples R China.
   Zhan, Jiawen, China Acad Chinese Med Sci, Wangjing Hosp, Dept Rehabil, Beijing, Peoples R China.
   Wei, Xu, China Acad Chinese Med Sci, Wangjing Hosp, Off Acad Res, Beijing 100102, Peoples R China.},
DOI = {10.1097/MD.0000000000018135},
Article-Number = {e18135},
ISSN = {0025-7974},
EISSN = {1536-5964},
Keywords = {degenerative lumbar spondylolisthesis; effectiveness and safety;
   manipulation; randomized controlled trials; systematic review},
Keywords-Plus = {MANAGEMENT; FUSION},
Research-Areas = {General \& Internal Medicine},
Web-of-Science-Categories  = {Medicine, General \& Internal},
Author-Email = {weixu.007@163.com
   zhlg95@abyun.com},
Funding-Acknowledgement = {National Research Center for Traditional Chinese Medicine of the State
   Administration of Traditional Chinese Medicine {[}201107004]; Key
   Project of China Academy of Chinese Medical Sciences {[}ZZ10-022]; China
   Scholarship Council {[}201908110307]; National Natural Science
   Foundation of China {[}81930118]},
Funding-Text = {This study was supported by grants from National Research Center for
   Traditional Chinese Medicine of the State Administration of Traditional
   Chinese Medicine (grant no: 201107004); Key Project of China Academy of
   Chinese Medical Sciences (grant no: ZZ10-022); China Scholarship Council
   (grant no: 201908110307); National Natural Science Foundation of China
   (grant no: 81930118).},
Cited-References = {Bi S, 2001, CHIN J REHABIL MED, V03, P16.
   Bydon M, 2019, NEUROSURG CLIN N AM, V30, P299, DOI 10.1016/j.nec.2019.02.003.
   Caelers Inge JMH, 2019, NED TIJDSCHR GENEES, V24, P163.
   Chen X, 2013, BEIJING J TCM, V32, P889.
   {[}陈忻 Chen Xin], 2019, {[}中华中医药杂志, China Journal of Traditional Chinese Medicine and Pharmacy], V34, P1395.
   Crawford NR, 2001, J NEUROSURG, V94, P45, DOI 10.3171/spi.2001.94.1.0045.
   Dijkerman ML, 2018, EUR SPINE J, V27, P1629, DOI 10.1007/s00586-017-5436-5.
   Dunn AS, 2009, J CHIROPR MED, V8, P125, DOI 10.1016/j.jcm.2009.04.003.
   Gu GF, 2014, INT ORTHOP, V38, P817, DOI 10.1007/s00264-013-2169-x.
   Guo MC, 2019, WORLD NEUROSURG, V130, pE680, DOI 10.1016/j.wneu.2019.06.188.
   HERKOWITZ HN, 1995, SPINE, V20, P1084, DOI 10.1097/00007632-199505000-00018.
   Higgins Julian P T, 2011, BMJ, V343, pd5928, DOI 10.1136/bmj.d5928.
   Kou ZW, 2019, RHEUM ARTHRITIS, V8, P77.
   Kovanur-Sampath K, 2017, MUSCULOSKEL SCI PRAC, V29, P120, DOI 10.1016/j.msksp.2017.04.004.
   Li L, 2017, J MANIP PHYSIOL THER, V40, P580, DOI 10.1016/j.jmpt.2017.07.006.
   MAHESHWARAN S, 1995, ANN RHEUM DIS, V54, P539, DOI 10.1136/ard.54.7.539.
   Martin CR, 2007, SPINE, V32, P1791, DOI 10.1097/BRS.0b013e3180bc219e.
   Matz PG, 2016, SPINE J, V16, P439, DOI 10.1016/j.spinee.2015.11.055.
   Miao J, 2013, EUR SPINE J, V22, P425, DOI 10.1007/s00586-012-2428-3.
   Moher D, 2009, BMJ-BRIT MED J, V339, DOI {[}10.1016/j.ijsu.2010.02.007, 10.1136/bmj.i4086, 10.1136/bmj.b2535].
   ROBERTSON PA, 1993, SPINE, V18, P1483.
   Wang YXJ, 2017, J ORTHOP TRANSL, V11, P39, DOI 10.1016/j.jot.2016.11.001.
   Watters WC, 2009, SPINE J, V9, P609, DOI 10.1016/j.spinee.2009.03.016.
   Weinstein JN, 2007, NEW ENGL J MED, V356, P2257, DOI 10.1056/NEJMoa070302.
   Yin MC, 2019, J ORTHOP SURG RES, V14, DOI 10.1186/s13018-019-1214-x.
   Zhang S., 2008, MOD J INTEGR TCM W M, V17, P2752.
   Zheng X., 2002, GUIDING PRINCIPLES C, P233.},
Number-of-Cited-References = {27},
Times-Cited = {1},
Usage-Count-Last-180-days = {1},
Usage-Count-Since-2013 = {4},
Journal-ISO = {Medicine (Baltimore)},
Doc-Delivery-Number = {KI5ZL},
Web-of-Science-Index = {Science Citation Index Expanded (SCI-EXPANDED)},
Unique-ID = {WOS:000511428400043},
OA = {Green Published, gold},
DA = {2022-11-01},
}

@article{ WOS:A1996VR30400035,
Author = {Osterman, K and Ostermann, H},
Title = {Experimental lumbar spondylolisthesis in growing rabbits},
Journal = {CLINICAL ORTHOPAEDICS AND RELATED RESEARCH},
Year = {1996},
Number = {332},
Pages = {274-280},
Month = {NOV},
Abstract = {Lumbosacral spondylolisthesis was provoked experimentally in growing
   rabbits by means of a bilateral facet joint resection at the L7-S1
   segment. The effects of additional immobilization of the L6-L7 segment
   with bone cement and of severing the lumbosacral disc on the development
   of the olisthesis were tested, A mean ventral slip of 21\% was seen
   after the facet joint resection. The slip resembled the
   spondylolisthesis seen in humans in wedging of the olisthetic vertebra,
   sacral rounding, and increased sagittal rotation, Combining the facet
   joint resection with immobilization of the L6-L7 segment resulted in a
   mean slip of 15\%. Morphologic features of the slip were like those seen
   after a plain facet joint resection, A different result was seen after
   facet joint resection was combined with severing of the lumbosacral
   disc, The mean slip was only 6\%, and sacral rounding was a prominent
   feature. This experiment shows that an upright posture of the spine is
   not a prerequisite for the development of spondylolisthesis. A bilateral
   facet joint resection in a growing rabbit results in a human like
   spondylolisthesis, This model may help further experimental studies
   concerning the changes in the olisthetic disc.},
Publisher = {LIPPINCOTT WILLIAMS \& WILKINS},
Address = {TWO COMMERCE SQ, 2001 MARKET ST, PHILADELPHIA, PA 19103 USA},
Type = {Article},
Language = {English},
Affiliation = {Osterman, K (Corresponding Author), ORTON, RES INST, INVALID FDN, TENHOLANTIE 10, HELSINKI, FINLAND.},
ISSN = {0009-921X},
EISSN = {1528-1132},
Research-Areas = {Orthopedics; Surgery},
Web-of-Science-Categories  = {Orthopedics; Surgery},
Cited-References = {FREDRICKSON BE, 1984, J BONE JOINT SURG AM, V66A, P699, DOI 10.2106/00004623-198466050-00008.
   Laurent L E, 1969, Acta Orthop Belg, V35, P717.
   LAURENT L E, 1958, Acta Orthop Scand Suppl, V35, P1.
   LIPSON SJ, 1981, SPINE, V6, P194, DOI 10.1097/00007632-198105000-00002.
   Osterman K, 1993, CLIN ORTHOP RELAT R, V297, P65.
   SEITSALO S, 1988, J PEDIATR ORTHOPED, V8, P516, DOI 10.1097/01241398-198809000-00003.
   SEITSALO S, 1990, THESIS HELSINKI U HE.
   SMITH JW, 1951, J BONE JOINT SURG BR, V33, P612, DOI 10.1302/0301-620X.33B4.612.
   UNANDER-SCHARIN L, 1950, Acta Orthop Scand, V19, P536.
   VIRTA L, 1992, J CLIN EPIDEMIOL, V45, P917, DOI 10.1016/0895-4356(92)90075-X.
   WILTSE LL, 1975, J BONE JOINT SURG AM, VA 57, P17, DOI 10.2106/00004623-197557010-00003.
   WILTSE LL, 1983, J BONE JOINT SURG AM, V65, P768, DOI 10.2106/00004623-198365060-00007.
   WILTSE LL, 1962, J BONE JOINT SURG AM, V44, P539, DOI 10.2106/00004623-196244030-00011.
   WILTSE LL, 1976, CLIN ORTHOP RELAT R, V117, P23.
   ZIPPEL H, 1980, WIRBELGLEITEN LENDEN.},
Number-of-Cited-References = {15},
Times-Cited = {28},
Usage-Count-Last-180-days = {0},
Usage-Count-Since-2013 = {0},
Journal-ISO = {Clin. Orthop. Rel. Res.},
Doc-Delivery-Number = {VR304},
Web-of-Science-Index = {Science Citation Index Expanded (SCI-EXPANDED)},
Unique-ID = {WOS:A1996VR30400035},
DA = {2022-11-01},
}

@article{ WOS:000229224000006,
Author = {Thein-Nissenbaum, J and Boissonnault, WG},
Title = {Differential diagnosis of spondylolysis in a patient with chronic low
   back pain},
Journal = {JOURNAL OF ORTHOPAEDIC \& SPORTS PHYSICAL THERAPY},
Year = {2005},
Volume = {35},
Number = {5},
Pages = {319-326},
Month = {MAY},
Abstract = {Study Design: Resident's case problem.
   Background: A 26-year-old male sought physical therapy services via
   direct access secondary to a flare-up of a chronic low back pain
   condition. The patient complained of recent onset of lumbosacral joint
   pain, including (1) constant right-sided deep-bruise sensation, (2)
   intermittent right-sided sharp stabbing pain, and (3) constant bilateral
   aching. The patient's past medical history included a hyperextension low
   back injury while playing football at age 17. Physical examination
   revealed (1) deep pain with palpation over the right lumbosacral joint
   region, (2) sharp right lumbosacral joint pain with repetition of active
   trunk backward bending, and (3) a marked increase in pain and joint
   hypomobility with right unilateral joint assessment at the L4 and L5
   spinal levels.
   Diagnosis: The examining therapist referred the patient for radiographic
   evaluation due to strong suspicions of a pars interarticularis bony
   defect. Lumbar plain films, oblique views, revealed an L5 bilateral pars
   defect, leading to a diagnosis of a longstanding bilateral L5
   sponcylolysis.
   Discussion: Patients with low back pain often seek physical therapy
   services. Identification of pathology requiring examination by other
   health care providers, leading to patient referral to other health care
   practitioners, is a potential important outcome of the therapist's
   examination. This resident's case problem illustrates the importance of
   a systematic examination scheme, including a thorough medical screening
   component that led to a patient referral for radiographic evaluation.
   The resultant diagnosis, although not representing serious pathology,
   did impact the therapist's patient plan of care.},
Publisher = {J O S P T},
Address = {1111 NORTH FAIRFAX ST, STE 100, ALEXANDRIA, VA 22314-1436 USA},
Type = {Article},
Language = {English},
Affiliation = {Thein-Nissenbaum, J (Corresponding Author), 1300 Univ Ave,MSC,Room 5195, Madison, WI 53706 USA.
   Univ Wisconsin, Phys Therapy Program, Dept Orthoped \& Rehabil, Madison, WI USA.
   Rocky Mt Univ Hlth Profess, Grad Program Orthoped \& Sports, Provo, UT USA.},
DOI = {10.2519/jospt.2005.35.5.319},
ISSN = {0190-6011},
EISSN = {1938-1344},
Keywords = {fracture; lumbar spine; pars interarticularis; radiograph},
Keywords-Plus = {PARS INTERARTICULARIS; LUMBAR SPINE; YOUNG ATHLETE; SPONDYLOLISTHESIS;
   PROGRESSION; MANAGEMENT; CHILDREN},
Research-Areas = {Orthopedics; Rehabilitation; Sport Sciences},
Web-of-Science-Categories  = {Orthopedics; Rehabilitation; Sport Sciences},
Author-Email = {thein@surgery.wisc.edu},
Cited-References = {BELLAH RD, 1991, RADIOLOGY, V180, P509, DOI 10.1148/radiology.180.2.1829845.
   BIGOS SJ, 1994, CLIN PRACTICE GUIDEL, V14.
   Boissonnault W, 1996, J ORTHOP SPORT PHYS, V24, P180, DOI 10.2519/jospt.1996.24.4.180.
   Congeni J, 1997, AM J SPORT MED, V25, P248, DOI 10.1177/036354659702500220.
   d'Hemecourt PA, 2000, CLIN SPORT MED, V19, P663, DOI 10.1016/S0278-5919(05)70231-3.
   Fritz JM, 1998, PHYS THER, V78, P889, DOI 10.1093/ptj/78.8.889.
   Garry JP, 1998, J FAM PRACTICE, V47, P145.
   HARVEY J, 1991, SPORTS MED, V12, P394, DOI 10.2165/00007256-199112060-00005.
   HENSINGER RN, 1989, J BONE JOINT SURG AM, V71A, P1098, DOI 10.2106/00004623-198971070-00020.
   Isaacs ER, 2002, BOURDILLONS SPINAL M.
   Jarvik JG, 2002, ANN INTERN MED, V137, P586, DOI 10.7326/0003-4819-137-7-200210010-00010.
   JENSEN MC, 1994, NEW ENGL J MED, V331, P69, DOI 10.1056/NEJM199407143310201.
   JOHNSON RJ, 1993, PHYSICIAN SPORTSMED, V21, P53, DOI 10.1080/00913847.1993.11710362.
   Jones DM, 1999, AM J SPORT MED, V27, P335, DOI 10.1177/03635465990270031101.
   Lonstein JE, 1999, SPINE, V24, P2640, DOI 10.1097/00007632-199912150-00011.
   Magee DJ, 1997, ORTHOPEDIC PHYS ASSE.
   MAITLAND G, 1986, VERTEBRAL MANIPULATI.
   McNeely ML, 2003, MANUAL THER, V8, P80, DOI 10.1016/S1356-689X(02)00066-8.
   Mihara H, 2003, SPINE, V28, P235, DOI 10.1097/00007632-200302010-00006.
   Motley G, 1998, J ATHL TRAINING, V33, P351.
   NEWELL RLM, 1995, SPINE, V20, P1950, DOI 10.1097/00007632-199509000-00022.
   Nozawa S, 2003, AM J SPORT MED, V31, P359, DOI 10.1177/03635465030310030601.
   O'Sullivan PB, 1997, SPINE, V22, P2959, DOI 10.1097/00007632-199712150-00020.
   Saifuddin A, 1998, J BONE JOINT SURG BR, V80B, P208, DOI 10.1302/0301-620X.80B2.8219.
   Sassmannshausen G, 2002, CLIN SPORT MED, V21, P121, DOI 10.1016/S0278-5919(03)00061-9.
   SPRATT KF, 1993, SPINE, V18, P1839, DOI 10.1097/00007632-199310000-00020.
   WEBER M D, 1991, Journal of Orthopaedic and Sports Physical Therapy, V14, P6.
   Wimberley RL, 2002, CLIN SPORT MED, V21, P133.},
Number-of-Cited-References = {28},
Times-Cited = {12},
Usage-Count-Last-180-days = {0},
Usage-Count-Since-2013 = {5},
Journal-ISO = {J. Orthop. Sports Phys. Ther.},
Doc-Delivery-Number = {927TS},
Web-of-Science-Index = {Science Citation Index Expanded (SCI-EXPANDED)},
Unique-ID = {WOS:000229224000006},
OA = {Bronze},
DA = {2022-11-01},
}

@article{ WOS:000231211700016,
Author = {Ranson, CA and Kerslake, RW and Burnett, AF and Batt, ME and Abdi, S},
Title = {Magnetic resonance imaging of the lumbar spine in asymptomatic
   professional fast bowlers in cricket},
Journal = {JOURNAL OF BONE AND JOINT SURGERY-BRITISH VOLUME},
Year = {2005},
Volume = {87B},
Number = {8},
Pages = {1111-1116},
Month = {AUG},
Abstract = {Low back injuries account for the greatest loss of playing time for
   professional fast bowlers in cricket. Previous radiological studies have
   shown a high prevalence of degeneration of the lumbar discs and stress
   injuries of the pars interarticularis in elite junior fast bowlers. We
   have examined MRI appearance of the lumbar spines of 36 asymptomatic
   professional fast bowlers and 17 active control subjects. The fast
   bowlers had a relatively high prevalence of multi-level degeneration of
   the lumbar discs and a unique pattern of stress lesions of the pars
   interarticularis on the non-dominant side. The systems which have been
   used to classify the MR appearance of the lumbar discs and pars were
   found to be reliable. However, the relationship between the radiological
   findings, pain and dysfunction remains unclear.},
Publisher = {BRITISH EDITORIAL SOC BONE \& JOINT SURGERY},
Address = {22 BUCKINGHAM STREET, LONDON WC2N 6ET, ENGLAND},
Type = {Article},
Language = {English},
Affiliation = {Ranson, CA (Corresponding Author), Univ Loughborough, England \& Wales Cricket Board, Natl Cricket Ctr, Loughborough LE11 3TU, Leics, England.
   Univ Loughborough, England \& Wales Cricket Board, Natl Cricket Ctr, Loughborough LE11 3TU, Leics, England.
   Queens Med Ctr, Univ Hosp Imaging Ctr, Nottingham NG7 2UH, England.},
DOI = {10.1302/0301-620X.87B8.16405},
ISSN = {0301-620X},
EISSN = {2044-5377},
Keywords-Plus = {DISC DEGENERATION; PARS INTERARTICULARIS; THORACOLUMBAR SPINE; STRESS
   REACTIONS; BACK-PAIN; SPONDYLOLYSIS; MRI; BONE; CLASSIFICATION; INJURIES},
Research-Areas = {Orthopedics; Surgery},
Web-of-Science-Categories  = {Orthopedics; Surgery},
Author-Email = {craig.ranson@ecb.co.uk},
ResearcherID-Numbers = {Batt, Mark/AAO-5140-2021
   Kerslake, Robert/H-5410-2012
   Ranson, Craig/AAQ-5452-2020
   },
ORCID-Numbers = {Kerslake, Robert/0000-0002-3694-2345
   Ranson, Craig/0000-0002-3783-0505},
Cited-References = {ANNEAR P, 1989, AUST NZ J SURG, V62, P768.
   Arendt EA, 1997, CLIN SPORT MED, V16, P291, DOI 10.1016/S0278-5919(05)70023-5.
   BODEN SD, 1990, J BONE JOINT SURG AM, V72A, P403, DOI 10.2106/00004623-199072030-00013.
   Burnett AF, 1998, CLIN BIOMECH, V13, P574, DOI 10.1016/S0268-0033(98)00026-6.
   Burnett AF, 1996, CLIN BIOMECH, V11, P305, DOI 10.1016/0268-0033(96)00007-1.
   Campbell RSD, 2005, SKELETAL RADIOL, V34, P63, DOI 10.1007/s00256-004-0878-3.
   Campbell RSD, 1999, CLIN RADIOL, V54, P63, DOI 10.1016/S0009-9260(99)91242-4.
   DUNLOP RB, 1984, J BONE JOINT SURG BR, V66, P706, DOI 10.1302/0301-620X.66B5.6501365.
   Elliott B, 2002, MED SCI SPORT EXER, V34, P1714, DOI 10.1249/01.MSS.0000036863.74140.90.
   Elliott B., 1992, RES SPORTS MED INT J, V3, P113, DOI {[}DOI 10.1080/15438629209517008, https://doi.org/10.1080/15438629209517008].
   ELLIOTT BC, 1993, CLIN BIOMECH, V8, P227, DOI 10.1016/0268-0033(93)90030-L.
   ELLIOTT BC, 1999, 1 WORLD C SCI MED CR, P52.
   Ferguson R J, 1974, J Sports Med, V2, P63.
   Foster D, 1989, Br J Sports Med, V23, P150.
   Gregory PL, 2004, BRIT J SPORT MED, V38, P737, DOI 10.1136/bjsm.2003.008110.
   Gregory PL, 2004, EUR SPINE J, V13, P503, DOI 10.1007/s00586-004-0696-2.
   Hardcastle P, 1991, Aust Fam Physician, V20, P946.
   Harvey CJ, 1998, CLIN RADIOL, V53, P723, DOI 10.1016/S0009-9260(98)80313-9.
   Haughton V, 2004, SPINE, V29, P2751, DOI 10.1097/01.brs.0000148475.04738.73.
   Hollenberg Gary M, 2003, Curr Sports Med Rep, V2, P33.
   Hollenberg GM, 2002, SPINE, V27, P181, DOI 10.1097/00007632-200201150-00012.
   Hoshina Hitoshi, 1980, Phys Sportsmed, V8, P75, DOI 10.1080/00913847.1980.11948635.
   JACKSON DW, 1976, CLIN ORTHOP RELAT R, P68.
   JENSEN MC, 1994, NEW ENGL J MED, V331, P69, DOI 10.1056/NEJM199407143310201.
   JOHNSON DW, 1989, AM J ROENTGENOL, V152, P327, DOI 10.2214/ajr.152.2.327.
   LATHAM JM, 1994, CLIN BIOMECH, V9, P211, DOI 10.1016/0268-0033(94)90001-9.
   MCCARROLL JR, 1986, AM J SPORT MED, V14, P404, DOI 10.1177/036354658601400513.
   Millson HB, 2004, BRIT J SPORT MED, V38, P586, DOI 10.1136/bjsm.2003.006585.
   NEWMAN D, 2003, 2 WORLD C SCI MED CR.
   Orchard J, 2002, BRIT J SPORT MED, V36, P270, DOI 10.1136/bjsm.36.4.270.
   ORCHARD J, 2003, CRICKET AUSTR.
   OSTI OL, 1990, SPINE, V15, P762, DOI 10.1097/00007632-199008000-00005.
   Pfirrmann CWA, 2001, SPINE, V26, P1873, DOI 10.1097/00007632-200109010-00011.
   Portney LG., 2000, FDN CLIN RES APPL PR.
   Portus Marc, 2004, Sports Biomech, V3, P263, DOI 10.1080/14763140408522845.
   Ranawat VS, 2003, INJURY, V34, P915, DOI 10.1016/S0020-1383(03)00034-2.
   Saifuddin A, 1997, CLIN RADIOL, V52, P666, DOI 10.1016/S0009-9260(97)80029-3.
   SEMON RL, 1981, SPINE, V6, P172, DOI 10.1097/00007632-198103000-00012.
   Soler T, 2000, AM J SPORT MED, V28, P57, DOI 10.1177/03635465000280012101.
   Standaert CJ, 2000, BRIT J SPORT MED, V34, P415, DOI 10.1136/bjsm.34.6.415.
   SWARD L, 1992, SPORTS MED, V13, P357.
   SWARD L, 1990, SPINE, V15, P124.
   Sys J, 2001, EUR SPINE J, V10, P498, DOI 10.1007/s005860100326.
   Udeshi UL, 1999, CLIN RADIOL, V54, P615, DOI 10.1016/S0009-9260(99)90024-7.
   Ulmer JL, 1997, AM J ROENTGENOL, V169, P233, DOI 10.2214/ajr.169.1.9207531.
   Westbrook C., 1998, MRI PRACTICE, V2nd.
   YAMANE T, 1993, J BONE JOINT SURG BR, V75, P764, DOI 10.1302/0301-620X.75B5.8376435.
   Yao L, 1998, ACAD RADIOL, V5, P34, DOI 10.1016/S1076-6332(98)80009-3.},
Number-of-Cited-References = {48},
Times-Cited = {59},
Usage-Count-Last-180-days = {0},
Usage-Count-Since-2013 = {20},
Journal-ISO = {J. Bone Joint Surg.-Br. Vol.},
Doc-Delivery-Number = {955FU},
Web-of-Science-Index = {Science Citation Index Expanded (SCI-EXPANDED)},
Unique-ID = {WOS:000231211700016},
DA = {2022-11-01},
}

@article{ WOS:A1991FG08900006,
Author = {COSTE, J and PAOLAGGI, JB and SPIRA, A},
Title = {RELIABILITY OF INTERPRETATION OF PLAIN LUMBAR SPINE RADIOGRAPHS IN
   BENIGN, MECHANICAL LOW-BACK-PAIN},
Journal = {SPINE},
Year = {1991},
Volume = {16},
Number = {4},
Pages = {426-428},
Month = {APR},
Abstract = {A study was conducted to investigate the variability of interpretation
   of plain lumbar spine radiographs by rheumatologists in benign low-back
   pain (LBP).  Intra- and interobserver agreement in classifying the
   presence of primary radiologic abnormalities according to
   pre-established criteria was assessed by the Kappa statistic in 115
   anteroposterior and lateral radiograms.  A significant variability of
   interpretation was observed for many findings often considered important
   in benign LBP.  Particularly, low levels of agreement were observed for
   apophyseal joint abnormalities, Schmorl's nodes, spondylolysis, and
   structural deviations.  Elaboration and validation of better
   standardized criteria for the main radiologic abnormalities is needed to
   improve the reliability of interpretation of lumbar spine radiographs.},
Publisher = {LIPPINCOTT-RAVEN PUBL},
Address = {227 EAST WASHINGTON SQ, PHILADELPHIA, PA 19106},
Type = {Article},
Language = {English},
Affiliation = {COSTE, J (Corresponding Author), HOP AMBROISE PARE,SERV RHUMATOL,DEPT RHEUMATOL,9 AVE CHARLES DE GAULLE,F-92104 BOULOGNE,FRANCE.},
DOI = {10.1097/00007632-199104000-00006},
ISSN = {0362-2436},
Research-Areas = {Neurosciences \& Neurology; Orthopedics},
Web-of-Science-Categories  = {Clinical Neurology; Orthopedics},
Number-of-Cited-References = {0},
Times-Cited = {30},
Usage-Count-Last-180-days = {0},
Usage-Count-Since-2013 = {0},
Journal-ISO = {SPINE},
Doc-Delivery-Number = {FG089},
Web-of-Science-Index = {Science Citation Index Expanded (SCI-EXPANDED)},
Unique-ID = {WOS:A1991FG08900006},
DA = {2022-11-01},
}

@inproceedings{ WOS:000325768100056,
Author = {Pankowski, Rafal and Smoczynski, Andrzej and Roclawski, Marek and
   Ceynowa, Marcin and Kloc, Wojciech and Wasilewski, Wojciech and Jende,
   Piotr and Liczbik, Wieslaw and Beldzinski, Piotr and Libionka, Witold
   and Pierzak, Olaf and Adamski, Stanislaw and Niedbala, Miroslaw},
Editor = {Kotwicki, T and Grivas, TB},
Title = {Operative treatment of isthmic spondylolisthesis with posterior
   stabilization and ALIF. Cages versus autogenous bone grafts},
Booktitle = {RESEARCH INTO SPINAL DEFORMITIES 8},
Series = {Studies in Health Technology and Informatics},
Year = {2012},
Volume = {176},
Pages = {311-314},
Note = {9th Biennial Meeting of the
   International-Research-Society-of-Spinal-Deformities (IRSSD), Poznan,
   POLAND, JUL, 2012},
Organization = {Int Res Soc Spinal Deformities; Ortopedia Polska; Rynek Zdrowia;
   Medycyna Praktyczna},
Abstract = {In the following study the use of cages and autogenous bone grafts were
   compared in the operative treatment of isthmic spondylolisthesis with
   the posterior stabilization and Anterior Lumbosacral Interbody Fusion
   (ALIF). 55 patients were divided into two groups. Autogenous bone grafts
   were used in the first group (34 patients) and titanium interbody
   implants (cages) in the second group (21 patients). The mean follow up
   period in the first group was 8.6 years and 3.4 years in the second
   group. The radiological outcome was based upon the evaluation of the
   degree of spondylolisthesis, the angle of the lumbar lordosis, the
   height of the interbody space and intervertebral foramen and the
   evaluation of the spinal fusion. The objective clinical outcome
   assessment was based on Oswestry Disability Index. Subjective clinical
   evaluation was performed with the use of Visual Analog Pain Score (VAS)
   and the two questions concerning the evaluation of success of the
   operative treatment and a possible agreement to the following operation
   if necessary. The use of autogenous bone grafts alone in ALIF was
   related to the significant loss of achieved segmental spine anatomy
   restoration. The implantation of the cages prevented the loss of
   slippage correction, permanently reconstructed the anatomical conditions
   in the area of the operated spinal segment.},
Publisher = {IOS PRESS},
Address = {NIEUWE HEMWEG 6B, 1013 BG AMSTERDAM, NETHERLANDS},
Type = {Proceedings Paper},
Language = {English},
Affiliation = {Pankowski, R (Corresponding Author), Med Univ Gdansk, Dept Orthopaed, Pomeranian Ctr Traumatol Gdansk, Gdansk, Poland.
   Pankowski, Rafal; Smoczynski, Andrzej; Roclawski, Marek; Ceynowa, Marcin, Med Univ Gdansk, Dept Orthopaed, Pomeranian Ctr Traumatol Gdansk, Gdansk, Poland.
   Kloc, Wojciech; Wasilewski, Wojciech; Jende, Piotr; Liczbik, Wieslaw; Beldzinski, Piotr; Libionka, Witold; Pierzak, Olaf; Adamski, Stanislaw; Niedbala, Miroslaw, Pomeranian Ctr Traumatol Gdansk, Dept Neurosurg, Gdansk, Turkey.
   Kloc, Wojciech, Univ Varmia \& Masuria Olsztyn, Dept Neurol \& Neurosurg, Fac Med Sci, Olsztyn, Poland.},
DOI = {10.3233/978-1-61499-067-3-311},
ISSN = {0926-9630},
EISSN = {1879-8365},
ISBN = {978-1-61499-067-3},
Keywords = {isthmic spondylolisthesis; anterior lumbar interbody fusion (ALIF);
   cages; bone grafts},
Research-Areas = {Orthopedics},
Web-of-Science-Categories  = {Orthopedics},
ORCID-Numbers = {Kloc, Wojciech/0000-0003-0933-3410},
Cited-References = {FARFAN HF, 1976, CLIN ORTHOP RELAT R, P40.
   FRYMOYER JW, 1985, SPINE, V10, P280, DOI 10.1097/00007632-198504000-00017.
   HANLEY EN, 1989, SPINE, V14, P48, DOI 10.1097/00007632-198901000-00009.
   JOHNSON LP, 1988, SPINE, V13, P93, DOI 10.1097/00007632-198801000-00022.
   Penta M, 1997, SPINE, V22, P2429, DOI 10.1097/00007632-199710150-00021.},
Number-of-Cited-References = {5},
Times-Cited = {1},
Usage-Count-Last-180-days = {0},
Usage-Count-Since-2013 = {3},
Doc-Delivery-Number = {BHL20},
Web-of-Science-Index = {Conference Proceedings Citation Index - Science (CPCI-S)},
Unique-ID = {WOS:000325768100056},
DA = {2022-11-01},
}

@article{ WOS:000278074400015,
Author = {Hsu, Wellington K.},
Title = {Performance-Based Outcomes Following Lumbar Discectomy in Professional
   Athletes in the National Football League},
Journal = {SPINE},
Year = {2010},
Volume = {35},
Number = {12},
Pages = {1247-1251},
Month = {MAY 20},
Abstract = {Study Design. Retrospective cohort study.
   Objective. To determine the performance-based outcomes in National
   Football League (NFL) athletes after discectomy for a lumbar disc
   herniation (LDH).
   Summary of Background Data. Long-term outcomes following surgical
   treatment in elite athletes in the NFL are unknown. Postoperative
   outcomes may be significantly different from the general population due
   to the exceptional physical demands imposed by the sport.
   Methods. National Football League players diagnosed with a lumbar disc
   herniation were identified using information from press releases, team
   injury reports, and newspaper archives. Demographic, treatment, and
   performance data based on vital statistics to each position were
   recorded for each player over the length of his career. Using a
   modification of a previously published scoring system (Carey et al, Am J
   Sports Med 2006; 34: 1911-7) based on game statistics, a ``Performance
   Score{''} was calculated for each player both before and after diagnosis
   of LDH.
   Results. A total of 137 National Football League players were identified
   as having an LDH necessitating treatment. Ninety-six players underwent
   surgical treatment with a lumbar discectomy, and 34 athletes were
   treated nonoperatively. Seventy-eight percent of athletes treated
   surgically for an LDH returned to play in at least 1 NFL game. Players
   treated surgically played in statistically more games post-treatment
   (36) than those treated nonoperatively (20) (P < 0.002). There was no
   significant difference between the Performance Score preoperatively and
   postoperatively over the length of the players' careers. Age at
   diagnosis, body mass index, Pro Bowl appearances, and position played
   did not significantly affect outcome.
   Conclusion. The data in this study suggests that even though a lumbar
   discectomy has career-threatening implications, a large percentage of
   NFL athletes return to play at competitive levels. Despite the general
   opinion of many NFL general managers, players who are able to complete
   the rigorous rehabilitation required to return to play after lumbar
   discectomy can expect excellent performance-based outcomes after
   surgery.},
Publisher = {LIPPINCOTT WILLIAMS \& WILKINS},
Address = {530 WALNUT ST, PHILADELPHIA, PA 19106-3621 USA},
Type = {Article},
Language = {English},
Affiliation = {Hsu, WK (Corresponding Author), Northwestern Univ, Dept Orthopaed Surg, Feinberg Sch Med, 676 N St Clair St,Suite 1350, Chicago, IL 60611 USA.
   Hsu, Wellington K., Northwestern Univ, Dept Orthopaed Surg, Feinberg Sch Med, Chicago, IL 60611 USA.
   Hsu, Wellington K., Northwestern Univ, Dept Neurol Surg, Feinberg Sch Med, Chicago, IL 60611 USA.},
DOI = {10.1097/BRS.0b013e3181bf8bb5},
ISSN = {0362-2436},
Keywords = {National Football League; discectomy; outcome; professional athlete;
   performance; disc herniation},
Keywords-Plus = {RESEARCH TRIAL SPORT; DISK HERNIATION; NONOPERATIVE TREATMENT;
   BACK-PAIN; SPINE; INJURIES; PLAYERS; SPONDYLOLISTHESIS; MICRODISCECTOMY;
   SPONDYLOLYSIS},
Research-Areas = {Neurosciences \& Neurology; Orthopedics},
Web-of-Science-Categories  = {Clinical Neurology; Orthopedics},
Author-Email = {whsu@nmff.org},
Cited-References = {Barth M, 2008, SPINE, V33, P265, DOI 10.1097/BRS.0b013e318162018c.
   Buttermann Glenn R, 2004, Spine J, V4, P495, DOI 10.1016/j.spinee.2004.03.024.
   Carey JL, 2006, AM J SPORT MED, V34, P1911, DOI 10.1177/0363546506290186.
   Carragee EJ, 1999, SPINE, V24, P2346, DOI 10.1097/00007632-199911150-00010.
   Cole JS, 2007, NEUROSURGERY, V61, P539, DOI 10.1227/01.NEU.0000290900.23190.C9.
   Eck JC, 2004, CLIN SPORT MED, V23, P367, DOI 10.1016/j.csm.2004.03.002.
   Feeley BT, 2008, AM J SPORT MED, V36, P2187, DOI 10.1177/0363546508319898.
   Feeley BT, 2008, AM J SPORT MED, V36, P1597, DOI 10.1177/0363546508316021.
   Ferguson R J, 1974, J Sports Med, V2, P63.
   Iwamoto J, 2004, AM J SPORT MED, V32, P781, DOI 10.1177/0363546503261721.
   Kim JM, 2007, MINIM INVAS NEUROSUR, V50, P82, DOI 10.1055/s-2007-982504.
   MCCARROLL JR, 1986, AM J SPORT MED, V14, P404, DOI 10.1177/036354658601400513.
   Ong A, 2003, BRIT J SPORT MED, V37, P263, DOI 10.1136/bjsm.37.3.263.
   Osterman H, 2006, SPINE, V31, P2409.
   Peul WC, 2007, NEW ENGL J MED, V356, P2245, DOI 10.1056/NEJMoa064039.
   Schwarz A., 2007, NY TIMES.
   SEMON RL, 1981, SPINE, V6, P172, DOI 10.1097/00007632-198103000-00012.
   Shaffer B, 1997, J SPINAL DISORD, V10, P365.
   SMITH M, 2009, SPORTING NEWS.
   WEBER H, 1983, SPINE, V8, P131, DOI 10.1097/00007632-198303000-00003.
   Weinstein JN, 2006, JAMA-J AM MED ASSOC, V296, P2451, DOI 10.1001/jama.296.20.2451.
   Weinstein JN, 2006, JAMA-J AM MED ASSOC, V296, P2441, DOI 10.1001/jama.296.20.2441.},
Number-of-Cited-References = {22},
Times-Cited = {57},
Usage-Count-Last-180-days = {0},
Usage-Count-Since-2013 = {12},
Journal-ISO = {SPINE},
Doc-Delivery-Number = {601PJ},
Web-of-Science-Index = {Science Citation Index Expanded (SCI-EXPANDED)},
Unique-ID = {WOS:000278074400015},
DA = {2022-11-01},
}

@article{ WOS:000737694600002,
Author = {Ding, Jun-zhe and Kong, Chao and Li, Xiang-yu and Sun, Xiang-yao and Lu,
   Shi-bao and Zhao, Guo-gunag},
Title = {Different degeneration patterns of paraspinal muscles in degenerative
   lumbar diseases: a MRI analysis of 154 patients},
Journal = {EUROPEAN SPINE JOURNAL},
Year = {2022},
Volume = {31},
Number = {3},
Pages = {764-773},
Month = {MAR},
Abstract = {Study design A retrospective study. Objective To evaluate the different
   degeneration patterns of paraspinal muscles in degenerative lumbar
   diseases and their correlation with lumbar spine degeneration severity.
   Summary of background data The degeneration characteristics of different
   paraspinal muscles in degenerative lumbar diseases remain unclear.
   Methods 78 patients diagnosed with single-level degenerative lumbar
   spondylolisthesis (DLS) and 76 patients with degenerative lumbar
   kyphosis (DLK) were included as DLS and DLK groups. Paraspinal muscle
   parameters of psoas major (PS), erector spinae (ES) and multifidus
   muscle (MF) were measured, including fatty infiltration (FI) and
   relative cross-sectional area (rCSA), namely the ratio of the paraspinal
   muscle CSA to the CSA of the vertebrae of the same segment. Sagittal
   parameters including lumbar lordosis (LL) and sagittal vertical axis
   (SVA) were measured. The paraspinal muscle parameters and ES/MF rCSA
   ratio were compared between the two groups. Paraspinal muscles
   parameters including rCSA and FI were also compared between each
   segments from L1 to L5 in both DLS and DLK groups. In order to determine
   the influence of sagittal spinal alignment on paraspinal muscle
   parameters, correlation analysis was conducted between the MF, ES, PS
   rCSA and FI and the LL in DLS and DLK group. Result MF atrophy is more
   significant in DLS patients compared with DLK. Also, MF fatty
   infiltration in the lower lumbar spine of DLS patients was greater
   compared to DLK patients. DLK patients showed more significant atrophy
   of ES and heavier ES fatty infiltration. MF FI was significantly
   different between all adjacent segments in both DLS and DLK groups. In
   DLS group, ES FI was significantly different between L2/L3 to L3/L4 and
   L4/L5 to L5/S1, while in DLK group, the difference of ES FI between all
   adjacent segments was not significant, and ES FI was found negatively
   correlated with LL. Conclusions Paraspinal muscles show different
   degeneration patterns in degenerative lumbar diseases. MF degeneration
   is segmental in both DLS and DLK patients, while ES degenerated
   diffusely in DLK patients and correlated with the severity of kyphosis.
   MF degeneration is more significant in the DLS group, while ES
   degeneration is more significant in DLK patients. MF is the stabilizer
   of the lumbar spine segments, while the ES tends to maintain the spinal
   sagittal balance.},
Publisher = {SPRINGER},
Address = {ONE NEW YORK PLAZA, SUITE 4600, NEW YORK, NY, UNITED STATES},
Type = {Article},
Language = {English},
Affiliation = {Kong, C; Lu, SB (Corresponding Author), Capital Med Univ, Dept Orthoped, Natl Clin Res Ctr Geriatr Dis, Xuanwu Hosp, 45 Changchun St, Beijing 100053, Peoples R China.
   Ding, Jun-zhe; Kong, Chao; Li, Xiang-yu; Sun, Xiang-yao; Lu, Shi-bao; Zhao, Guo-gunag, Capital Med Univ, Dept Orthoped, Natl Clin Res Ctr Geriatr Dis, Xuanwu Hosp, 45 Changchun St, Beijing 100053, Peoples R China.},
DOI = {10.1007/s00586-021-07053-2},
EarlyAccessDate = {JAN 2022},
ISSN = {0940-6719},
EISSN = {1432-0932},
Keywords = {Paraspinal muscle; Degenerative lumbar spondylolisthesis; Degenerative
   lumbar kyphosis; Relative cross-sectional area; Fatty infiltration},
Keywords-Plus = {LOW-BACK-PAIN; ADULT SPINAL DEFORMITY; CROSS-SECTIONAL AREA; MULTIFIDUS
   SIZE; SPONDYLOLISTHESIS; ASSOCIATION; ASYMMETRY; ALIGNMENT},
Research-Areas = {Neurosciences \& Neurology; Orthopedics},
Web-of-Science-Categories  = {Clinical Neurology; Orthopedics},
Author-Email = {18310693576@163.com
   2979022559@qq.com
   lxyyxl@sina.com
   sun.xiang.yao@163.com
   445119837@qq.com
   xuanwuspine2021@163.com},
ResearcherID-Numbers = {li, xiang/GWM-6319-2022
   },
ORCID-Numbers = {Lu, Shibao/0000-0001-7052-7041},
Funding-Acknowledgement = {Beijing Municipal Medical Science Institute-Public Welfare Development
   Reform Pilot Project: (Capital Medical Research) {[}2019-2]},
Funding-Text = {This subject was funded by Beijing Municipal Medical Science
   Institute-Public Welfare Development Reform Pilot Project: (Capital
   Medical Research No. 2019-2).},
Cited-References = {Abbas J, 2016, BMC MUSCULOSKEL DIS, V17, DOI 10.1186/s12891-016-1282-6.
   Ailon T, 2015, NEUROSURGERY, V77, pS75, DOI 10.1227/NEU.0000000000000938.
   Banno T, 2017, CLIN SPINE SURG, V30, pE968, DOI 10.1097/BSD.0000000000000480.
   Battie MC, 2012, SPINE J, V12, P932, DOI 10.1016/j.spinee.2012.08.020.
   Bogduk N, 2012, CLIN RADIOLOGICAL AN.
   Bresnahan LE, 2017, CLIN SPINE SURG, V30, pE162, DOI 10.1097/BSD.0000000000000038.
   Chen RQ, 2016, SPINE, V41, P320, DOI 10.1097/BRS.0000000000001208.
   Chen YY, 2014, EUR SPINE J, V23, P999, DOI 10.1007/s00586-013-3148-z.
   Fortin M, 2016, EUR SPINE J, V25, P1452, DOI 10.1007/s00586-016-4503-7.
   Gille O, 2014, ORTHOP TRAUMATOL-SUR, V100, P311, DOI 10.1016/j.otsr.2014.07.006.
   Goubert D, 2017, SPINE J, V17, P1285, DOI 10.1016/j.spinee.2017.04.025.
   Hides J, 2008, MANUAL THER, V13, P43, DOI 10.1016/j.math.2006.07.017.
   Hiyama A, 2019, BMC MUSCULOSKEL DIS, V20, DOI 10.1186/s12891-019-2733-7.
   Honkanen T, 2019, BMC MUSCULOSKEL DIS, V20, DOI 10.1186/s12891-019-2551-y.
   Hu Zhi-Jun, 2014, Eur J Orthop Surg Traumatol, V24, P127, DOI 10.1007/s00590-012-1167-9.
   Hyun SJ, 2016, CLIN SPINE SURG, V29, P441, DOI 10.1097/BSD.0b013e3182aa28b0.
   Jun HS, 2016, NEUROSURGERY, V79, P847, DOI 10.1227/NEU.0000000000001269.
   Kalichman L, 2008, EUR SPINE J, V17, P327, DOI 10.1007/s00586-007-0543-3.
   Kalichman L, 2010, EUR SPINE J, V19, P1136, DOI 10.1007/s00586-009-1257-5.
   KALIMO H, 1989, ANN MED, V21, P353, DOI 10.3109/07853898909149220.
   Kim H, 2013, EUR SPINE J, V22, P1332, DOI 10.1007/s00586-013-2740-6.
   Kim JY, 2016, SPINE J, V16, P867, DOI 10.1016/j.spinee.2016.03.010.
   Kjaer P, 2007, BMC MED, V5, DOI 10.1186/1741-7015-5-2.
   Klinger N, 2019, CUREUS, V11, DOI 10.7759/cureus.6366.
   Kottlors M, 2008, EUR SPINE J, V17, P300, DOI 10.1007/s00586-007-0529-1.
   Lee JC, 2008, SPINE, V33, P318, DOI 10.1097/BRS.0b013e318162458f.
   Lee SW, 2006, SPINE, V31, P2258, DOI 10.1097/01.brs.0000232807.76033.33.
   Liu Y, 2020, CLIN NEUROL NEUROSUR, V189, DOI 10.1016/j.clineuro.2019.105629.
   Masaki M, 2016, AGING CLIN EXP RES, V28, P429, DOI 10.1007/s40520-015-0442-0.
   Moore KL, 2013, CLIN ORIENTED ANATOM.
   Niemelainen R, 2011, SPINE, V36, P2152, DOI 10.1097/BRS.0b013e318204b05a.
   Park MS, 2018, J NEUROL SURG PART A, V79, P323, DOI 10.1055/s-0038-1639332.
   Pennington Z, 2019, J NEUROSURG-SPINE, V31, P380, DOI 10.3171/2019.3.SPINE19108.
   Ranger TA, 2019, SPINE J, V19, P862, DOI 10.1016/j.spinee.2018.12.004.
   Ranson CA, 2006, EUR SPINE J, V15, P764, DOI 10.1007/s00586-005-0909-3.
   Schlaeger S, 2019, EUR RADIOL, V29, P599, DOI 10.1007/s00330-018-5631-8.
   Schuller S, 2011, EUR SPINE J, V20, P713, DOI 10.1007/s00586-010-1640-2.
   Thakar S, 2016, J NEUROSURG-SPINE, V24, P679, DOI 10.3171/2015.9.SPINE15705.
   Tsutsumimoto T, 2009, SPINE, V34, P1923, DOI 10.1097/BRS.0b013e3181a9d28e.
   Urrutia J, 2018, SKELETAL RADIOL, V47, P955, DOI 10.1007/s00256-018-2880-1.
   Wang GL, 2015, J BACK MUSCULOSKELET, V28, P277, DOI 10.3233/BMR-140515.
   Xia WW, 2019, BMC MUSCULOSKEL DIS, V20, DOI 10.1186/s12891-019-2837-0.
   Yagi M, 2017, SPINE, V42, pE969, DOI 10.1097/BRS.0000000000002012.},
Number-of-Cited-References = {43},
Times-Cited = {0},
Usage-Count-Last-180-days = {0},
Usage-Count-Since-2013 = {3},
Journal-ISO = {Eur. Spine J.},
Doc-Delivery-Number = {ZY2ZD},
Web-of-Science-Index = {Science Citation Index Expanded (SCI-EXPANDED)},
Unique-ID = {WOS:000737694600002},
OA = {hybrid},
DA = {2022-11-01},
}

@article{ WOS:000528987700011,
Author = {Fiori, R. and Forcina, M. and Spiritigliozzi, L. and Di Donna, C. and
   Cavallo, A. U. and D'Onofrio, A. and Floris, R.},
Title = {Full Percutaneous Treatment of Degenerative Disc Disease with
   Intradiscal Lumbar Interbody Fusion and Posterior Stabilization:
   Preliminary Results},
Journal = {CARDIOVASCULAR AND INTERVENTIONAL RADIOLOGY},
Year = {2020},
Volume = {43},
Number = {6},
Pages = {889-896},
Month = {JUN},
Abstract = {Purpose To report the preliminary results of a novel full percutaneous
   interbody fusion technique for the treatment of degenerative disc
   disease (DDD) resistant to conservative treatment with posterior
   stabilization with rods and screws and transforaminal placement of an
   8-mm-width intradiscal cage. Materials and Methods A total of 79
   patients with lumbar spine DDD resistant to medical therapy and/or
   spondylolisthesis up to grade 2 were treated. We performed preoperative
   X-rays, CT and MRI. The outcomes were assessed using the VAS score and
   the Oswestry Disability Index at a 1-, 6- and 12-month follow-up and
   also included X-rays to evaluate the correct bone fusion and the absence
   of complications. Results Mean operation time was 130 min, and mean
   postoperative time until hospital discharge was 2 days. Postoperative
   values for VAS scores and ODI improved significantly compared to
   preoperative data: Mean preprocedural VAS was 7.49 +/- 0.69 and
   decreased at 12-month follow-up to 1.31 +/- 0.72, and mean preprocedural
   ODI was 29.94 +/- 1.67 and decreased at 12-month follow-up to 12.75 +/-
   1.44. No poor results were reported, and no postprocedural sequelae were
   observed. Conclusions In our experience, this preliminary report shows a
   feasible and safe full percutaneous alternative procedure and represents
   a minimally invasive management of degenerative disc disease with low
   back pain resistant to medical therapy with or without lumbar
   spondylolisthesis up to grade 2.},
Publisher = {SPRINGER},
Address = {ONE NEW YORK PLAZA, SUITE 4600, NEW YORK, NY, UNITED STATES},
Type = {Article},
Language = {English},
Affiliation = {Spiritigliozzi, L (Corresponding Author), Fdn Policlin Tor Vergata, Dept Diagnost Imaging \& Intervent Radiol, Rome, Italy.
   Fiori, R.; Forcina, M.; Spiritigliozzi, L.; Di Donna, C.; Cavallo, A. U.; D'Onofrio, A.; Floris, R., Fdn Policlin Tor Vergata, Dept Diagnost Imaging \& Intervent Radiol, Rome, Italy.},
DOI = {10.1007/s00270-020-02465-x},
EarlyAccessDate = {APR 2020},
ISSN = {0174-1551},
EISSN = {1432-086X},
Keywords = {Lumbar spinal fusion; Minimally invasive spine surgery; Degenerative
   disc disease; Posterior stabilization; Spondylolisthesis; Full
   percutaneous},
Keywords-Plus = {COMPLICATIONS; ANTERIOR; OUTCOMES; CLASSIFICATION; DISABILITY},
Research-Areas = {Cardiovascular System \& Cardiology; Radiology, Nuclear Medicine \&
   Medical Imaging},
Web-of-Science-Categories  = {Cardiac \& Cardiovascular Systems; Radiology, Nuclear Medicine \&
   Medical Imaging},
Author-Email = {luispirit1@gmail.com},
ResearcherID-Numbers = {Di Donna, Carlo/AFU-1517-2022
   Cavallo, Armando Ugo/GYA-1663-2022
   Di Donna, Carlo/AAQ-1066-2021
   Floris, Roberto/AAC-4594-2022},
ORCID-Numbers = {Di Donna, Carlo/0000-0001-9241-1859
   Floris, Roberto/0000-0002-6098-2232},
Cited-References = {Adogwa O, 2011, J SPINAL DISORD TECH, V24, P479, DOI 10.1097/BSD.0b013e3182055cac.
   Brozek JL, 2009, ALLERGY, V64, P669, DOI 10.1111/j.1398-9995.2009.01973.x.
   Burneikiene Sigita, 2012, Surg Neurol Int, V3, P25, DOI 10.4103/2152-7806.92933.
   Choi WS, 2016, BIOMED RES INT, V2016, DOI 10.1155/2016/2518394.
   Chrastil J, 2012, J AM ACAD ORTHOP SUR, V20, P283, DOI 10.5435/JAAOS-20-05-283.
   Coe JD, 2016, MED DEVICES-EVID RES, V9, P341, DOI 10.2147/MDER.S112523.
   de Kunder SL, 2016, INTERDISCIP NEUROSUR, V5, P64, DOI 10.1016/j.inat.2016.07.001.
   Dhall SS, 2008, J NEUROSURG-SPINE, V9, P560, DOI 10.3171/SPI.2008.9.08142.
   Fairbank JCT, 2000, SPINE, V25, P2940, DOI 10.1097/00007632-200011150-00017.
   Filippiadis DK, 2017, CARDIOVASC INTER RAD, V40, P1141, DOI 10.1007/s00270-017-1703-4.
   Goldstein CL, 2014, CLIN ORTHOP RELAT R, V472, P1727, DOI 10.1007/s11999-014-3465-5.
   Goz V, 2014, SPINE J, V14, P2019, DOI 10.1016/j.spinee.2013.11.050.
   Jiang SD, 2012, ARCH ORTHOP TRAUM SU, V132, P1259, DOI 10.1007/s00402-012-1546-z.
   Lee N, 2017, WORLD NEUROSURG, V101, P216, DOI 10.1016/j.wneu.2017.01.114.
   Lin Y, 2016, J NEUROL SURG PART A, V77, P2, DOI 10.1055/s-0035-1554809.
   Lykissas MG, 2014, SPINE J, V14, P749, DOI 10.1016/j.spinee.2013.06.066.
   Madhu TS, 2008, CURR ORTHOPAED, V22, P406, DOI 10.1016/j.cuor.2008.07.006.
   Mobbs Ralph J, 2015, J Spine Surg, V1, P2, DOI 10.3978/j.issn.2414-469X.2015.10.05.
   Mobbs RJ, 2016, GLOB SPINE J, V6, P147, DOI 10.1055/s-0035-1557141.
   Morgenstern R, 2018, INT J SPINE SURG, V12, P665, DOI 10.14444/5083.
   Morgenstern R, 2015, INT J SPINE SURG, V9, DOI 10.14444/2041.
   Pfirrmann CWA, 2001, SPINE, V26, P1873, DOI 10.1097/00007632-200109010-00011.
   Qureshi R, 2017, SPINE, V42, P1865, DOI 10.1097/BRS.0000000000002248.
   Rajaraman V, 1999, J NEUROSURG-SPINE, DOI {[}10.1016/S1155-1704(07)89699-6, DOI 10.1016/S1155-1704(07)89699-6].
   Seng CS, 2013, SPINE, V38, P2049, DOI 10.1097/BRS.0b013e3182a8212d.
   Serban D, 2017, BIOMED RES INT, V2017, DOI 10.1155/2017/7236970.
   Talia AJ, 2015, J CLIN NEUROSCI, V22, P243, DOI 10.1016/j.jocn.2014.08.008.
   Teng I, 2017, J CLIN NEUROSCI, V44, P11, DOI 10.1016/j.jocn.2017.06.013.
   Terman SW, 2014, J NEUROSURG-SPINE, V20, P644, DOI 10.3171/2014.2.SPINE13794.
   Villavicencio AT, 2006, J SPINAL DISORD TECH, V19, P92, DOI 10.1097/01.bsd.0000185277.14484.4e.
   Yang JC, 2019, BIOMED RES INT, V2019, DOI 10.1155/2019/3091459.},
Number-of-Cited-References = {31},
Times-Cited = {1},
Usage-Count-Last-180-days = {0},
Usage-Count-Since-2013 = {0},
Journal-ISO = {Cardiovasc. Interv. Radiol.},
Doc-Delivery-Number = {LN7UZ},
Web-of-Science-Index = {Science Citation Index Expanded (SCI-EXPANDED)},
Unique-ID = {WOS:000528987700011},
DA = {2022-11-01},
}

@article{ WOS:000238882700025,
Author = {van Dieen, Jaap H. and Van der Veen, Albert and Van Royen, Barend J. and
   Kingma, Idsart},
Title = {Fatigue failure in shear loading of porcine lumbar spine segments},
Journal = {SPINE},
Year = {2006},
Volume = {31},
Number = {15},
Pages = {E494-E498},
Month = {JUL 1},
Abstract = {Study Design. An in vitro study on porcine spinal segments.
   Objectives. To determine the differences in mechanical behavior and
   fatigue strength in shear loading between intact spinal segments and
   segments without posterior elements, and between segments in neutral and
   flexed positions.
   Summary of Background Data. Limited data are available on shear strength
   of spinal segments. Literature suggests that shear loading can lead to
   failure of the posterior elements and failure of the disc, when the
   posterior elements cannot provide adequate protection.
   Methods. In 2 experiments, 18 and 20 spines of pigs (80 kg) were used,
   respectively. Shear strength of the T13-L1 segment was tested, while
   loaded with 1600-N compression. L2-L3 and L4-L5 segments were loaded
   with a sinusoidal shear between 20\% and 80\% of the strength of the
   corresponding T13-L1 segment and 1600-N compression. In experiment No.
   1, the posterior elements were removed in half the segments. In
   experiment No. 2, half the segments were tested in the neutral position,
   and half were tested in 10 degrees flexion.
   Results. The group without posterior elements had failure earlier than
   the intact group. In the group without posterior element, stiffness
   increased on failure; in the intact group, it decreased. In experiment
   No. 2, no differences between groups were found.
   Conclusions. Repetitive shear loading can induce failure of porcine
   spinal segments, likely caused by fracture of the posterior elements,
   and, although repetitive anterior shear forces can also induce disc
   damage, this appears not to occur in intact segments, not even when
   flexed close to maximal.},
Publisher = {LIPPINCOTT WILLIAMS \& WILKINS},
Address = {TWO COMMERCE SQ, 2001 MARKET ST, PHILADELPHIA, PA 19103 USA},
Type = {Article},
Language = {English},
Affiliation = {van Dieen, JH (Corresponding Author), Vrije Univ Amsterdam, Fac Human Movement Sci, VanderBoechorststr 9, NL-1081 BT Amsterdam, Netherlands.
   Vrije Univ Amsterdam, Fac Human Movement Sci, NL-1081 BT Amsterdam, Netherlands.
   Vrije Univ Amsterdam, Inst Fundamental \& Clin Human Movement Sci, NL-1081 BT Amsterdam, Netherlands.
   Vrije Univ Amsterdam Med Ctr, Dept Med Phys \& Technol, Amsterdam, Netherlands.
   Vrije Univ Amsterdam Med Ctr, Dept Orthoped Surg, Amsterdam, Netherlands.},
DOI = {10.1097/01.brs.0000224515.40694.2c},
ISSN = {0362-2436},
EISSN = {1528-1159},
Keywords = {spondylolisthesis; spondylolysis; intervertebral disc; shear injury;
   fatigue failure},
Keywords-Plus = {INTERVERTEBRAL-DISK; SPONDYLOLYSIS; STRENGTH; BEHAVIOR; STORAGE},
Research-Areas = {Neurosciences \& Neurology; Orthopedics},
Web-of-Science-Categories  = {Clinical Neurology; Orthopedics},
Author-Email = {J.vanDieen@fbw.vu.nl},
ResearcherID-Numbers = {van Dieen, Jaap/B-3937-2013
   van Royen, Barend/W-4864-2019},
ORCID-Numbers = {van Dieen, Jaap/0000-0002-7719-5585
   van Royen, Barend/0000-0002-6548-7214},
Cited-References = {ADAMS MA, 1981, SPINE, V6, P241, DOI 10.1097/00007632-198105000-00006.
   ADAMS MA, 1982, SPINE, V7, P184, DOI 10.1097/00007632-198205000-00002.
   ADAMS MA, 1985, SPINE, V10, P524, DOI 10.1097/00007632-198507000-00006.
   ADAMS MA, 1994, SPINE, V19, P2197, DOI 10.1097/00007632-199410000-00014.
   Bass EC, 1997, SPINE, V22, P2867, DOI 10.1097/00007632-199712150-00009.
   CHOLEWICKI J, 1991, Medicine and Science in Sports and Exercise, V23, P1179.
   CYRON BM, 1981, INT ORTHOP, V5, P203.
   CYRON BM, 1976, J BONE JOINT SURG BR, V58, P462, DOI 10.1302/0301-620X.58B4.1018032.
   Dhillon N, 2001, SPINE, V26, P883, DOI 10.1097/00007632-200104150-00011.
   Ferguson SA, 2002, ERGONOMICS, V45, P399, DOI 10.1080/00140130210123507.
   Gardner-Morse Mark G, 2002, Stud Health Technol Inform, V91, P167.
   GORDON SJ, 1991, SPINE, V16, P450, DOI 10.1097/00007632-199104000-00011.
   Granata KP, 1999, CLIN BIOMECH, V14, P367, DOI 10.1016/S0268-0033(99)00004-2.
   JACKSON DW, 1976, CLIN ORTHOP RELAT R, P68.
   Kingma I, 2004, ERGONOMICS, V47, P1365, DOI 10.1080/00140130410001714742.
   LAMY C, 1975, ORTHOP CLIN N AM, V6, P215.
   MARKOLF KL, 1972, J BONE JOINT SURG AM, VA 54, P511, DOI 10.2106/00004623-197254030-00005.
   McLain Robert F, 2002, Spine (Phila Pa 1976), V27, pE200.
   Norman R, 1998, CLIN BIOMECH, V13, P561, DOI 10.1016/S0268-0033(98)00020-5.
   Sengupta DK, 2005, SPINE, V30, pS71, DOI 10.1097/01.brs.0000155579.88537.8e.
   Stokes IA, 2002, J BIOMECH, V35, P517, DOI 10.1016/S0021-9290(01)00221-4.
   van Dieen JH, 2005, ERGONOMICS, V48, P411, DOI 10.1080/00140130512331332918.
   van Dieen JH, 1999, MED HYPOTHESES, V53, P246, DOI 10.1054/mehy.1998.0754.
   vanTulder MW, 1997, SPINE, V22, P427, DOI 10.1097/00007632-199702150-00015.
   Yano T, 1967, Singapore Med J, V8, P203.
   Yingling VR, 1999, SPINE, V24, P1882, DOI 10.1097/00007632-199909150-00004.},
Number-of-Cited-References = {26},
Times-Cited = {20},
Usage-Count-Last-180-days = {0},
Usage-Count-Since-2013 = {7},
Journal-ISO = {SPINE},
Doc-Delivery-Number = {061OT},
Web-of-Science-Index = {Science Citation Index Expanded (SCI-EXPANDED)},
Unique-ID = {WOS:000238882700025},
OA = {Green Published},
DA = {2022-11-01},
}

@article{ WOS:000338128900018,
Author = {Yamada, Kentaro and Toyoda, Hiromitsu and Terai, Hidetomi and Takahashi,
   Shinji and Nakamura, Hiroaki},
Title = {Spinopelvic alignment of diffuse idiopathic skeletal hyperostosis in
   lumbar spinal stenosis},
Journal = {EUROPEAN SPINE JOURNAL},
Year = {2014},
Volume = {23},
Number = {6},
Pages = {1302-1308},
Month = {JUN},
Abstract = {The effect of diffuse idiopathic skeletal hyperostosis (DISH) on
   spinopelvic alignment in patients with lumbar spinal stenosis (LSS)
   remains unclear. The aim of this study was to investigate the
   association between DISH and sagittal spinopelvic alignment in patients
   undergoing surgery for LSS.
   A total of 132 patients aged > 40 years who required surgical procedures
   for LSS were investigated. DISH was defined by Resnick's and Mata's
   criteria on preoperative standing whole-spine radiographs. We
   investigated the prevalence and localization of DISH and its relation to
   preoperative clinical symptoms. Spinopelvic alignment was measured by
   the sagittal C7 plumb line, lumbar lordosis, thoracic kyphosis, and
   pelvic parameters. The association between DISH and spinopelvic
   alignment was analyzed using covariance adjustment for age, sex,
   spondylolisthesis, and degenerative lumbar scoliosis.
   The prevalence of DISH was 39.4 \% and increased with age. Preoperative
   symptoms showed no differences, regardless of the presence of DISH.
   Lumbar and thoracic alignment showed kyphotic change in patients with
   DISH. Patients with DISH with lower fused vertebral ends at the lumbar
   level (46 \% of DISH) still showed significantly decreased lumbar
   lordosis (p = 0.014) and decreased sacral slope (p = 0.001) after
   adjusting for age, sex, spondylolisthesis, and degenerative lumbar
   scoliosis.
   The prevalence of DISH in patients with LSS was relatively high.
   Spinopelvic alignment is affected by the presence of DISH, especially in
   patients with lower fused vertebral ends at the lumbar lesion. These
   results may offer an explanation for the frequent kyphotic changes in
   the spine of elderly patients.},
Publisher = {SPRINGER},
Address = {233 SPRING ST, NEW YORK, NY 10013 USA},
Type = {Article},
Language = {English},
Affiliation = {Toyoda, H (Corresponding Author), Osaka City Univ, Grad Sch Med, Dept Orthopaed Surg, Abeno Ku, 1-4-3 Asahi Machi, Osaka 5458585, Japan.
   Yamada, Kentaro; Toyoda, Hiromitsu; Terai, Hidetomi; Takahashi, Shinji; Nakamura, Hiroaki, Osaka City Univ, Grad Sch Med, Dept Orthopaed Surg, Abeno Ku, Osaka 5458585, Japan.},
DOI = {10.1007/s00586-013-3154-1},
ISSN = {0940-6719},
EISSN = {1432-0932},
Keywords = {Diffuse idiopathic skeletal hyperostosis; Lumbar spinal stenosis;
   Spinopelvic alignment; Analysis of covariance},
Keywords-Plus = {ANKYLOSING-SPONDYLITIS; FUNCTIONAL STATUS; SAGITTAL PLANE; PREVALENCE;
   DISH; MANIFESTATIONS; ABNORMALITIES; POPULATION; VOLUNTEERS; KYPHOSIS},
Research-Areas = {Neurosciences \& Neurology; Orthopedics},
Web-of-Science-Categories  = {Clinical Neurology; Orthopedics},
Author-Email = {h-toyoda@msic.med.osaka-cu.ac.jp},
ResearcherID-Numbers = {Takahashi, Shinji/ABC-5330-2020
   Terai, Hidetomi/AAB-9953-2021
   },
ORCID-Numbers = {Takahashi, Shinji/0000-0002-6906-5406
   Terai, Hidetomi/0000-0001-9183-3363
   Yamada, Kentaro/0000-0001-9864-2017},
Cited-References = {Caron T, 2010, SPINE, V35, pE458, DOI 10.1097/BRS.0b013e3181cc764f.
   Chi DM, 2008, SPINE J, V8, P1019, DOI 10.1016/j.spinee.2007.09.007.
   FORESTIER J, 1950, ANN RHEUM DIS, V9, P321, DOI 10.1136/ard.9.4.321.
   GELB DE, 1995, SPINE, V20, P1351, DOI 10.1097/00007632-199506000-00005.
   Hirose D, 2004, CLIN BIOMECH, V19, P57, DOI 10.1016/j.clinbiomech.2003.08.005.
   Holton KF, 2011, SEMIN ARTHRITIS RHEU, V41, P131, DOI 10.1016/j.semarthrit.2011.01.001.
   Hong JY, 2010, J SPINAL DISORD TECH, V23, P461, DOI 10.1097/BSD.0b013e3181bf1a85.
   JACKSON RP, 1994, SPINE, V19, P1611, DOI 10.1097/00007632-199407001-00010.
   Kim SK, 2004, J RHEUMATOL, V31, P2032.
   Kiss C, 2002, SCAND J RHEUMATOL, V31, P226, DOI 10.1080/030097402320318422.
   Legaye J, 1998, Eur Spine J, V7, P99, DOI 10.1007/s005860050038.
   Mader R, 2002, SEMIN ARTHRITIS RHEU, V32, P130, DOI 10.1053/sarh.2002.33726.
   Mader R, 2010, J RHEUMATOL, V37, P1911, DOI 10.3899/jrheum.091008.
   Mata S, 1998, SEMIN ARTHRITIS RHEU, V28, P88, DOI 10.1016/S0049-0172(98)80041-3.
   Mata S, 1997, MEDICINE, V76, P104, DOI 10.1097/00005792-199703000-00003.
   MILNE JS, 1974, ANN HUM BIOL, V1, P327, DOI 10.1080/03014467400000351.
   OFFIERSKI CM, 1983, SPINE, V8, P316, DOI 10.1097/00007632-198304000-00014.
   Olivieri I, 2007, RHEUMATOLOGY, V46, P1709, DOI 10.1093/rheumatology/kem227.
   Rajnics P, 2002, J SPINAL DISORD TECH, V15, P24, DOI 10.1097/00024720-200202000-00004.
   RESNICK D, 1976, RADIOLOGY, V119, P293, DOI 10.1148/119.2.293.
   RESNICK D, 1976, RADIOLOGY, V119, P559, DOI 10.1148/119.3.559.
   RESNICK D, 1975, RADIOLOGY, V115, P513, DOI 10.1148/15.3.513.
   TAKEMITSU Y, 1988, SPINE, V13, P1317, DOI 10.1097/00007632-198811000-00019.
   Vedantam R, 1998, SPINE, V23, P211, DOI 10.1097/00007632-199801150-00012.
   Weinfeld RM, 1997, SKELETAL RADIOL, V26, P222, DOI 10.1007/s002560050225.},
Number-of-Cited-References = {25},
Times-Cited = {7},
Usage-Count-Last-180-days = {0},
Usage-Count-Since-2013 = {2},
Journal-ISO = {Eur. Spine J.},
Doc-Delivery-Number = {AK0TR},
Web-of-Science-Index = {Science Citation Index Expanded (SCI-EXPANDED)},
Unique-ID = {WOS:000338128900018},
DA = {2022-11-01},
}

@article{ WOS:000418532300002,
Author = {Kato, Minori and Namikawa, Takashi and Matsumura, Akira and Konishi,
   Sadahiko and Nakamura, Hiroaki},
Title = {Radiographic Risk Factors of Reoperation Following Minimally Invasive
   Decompression for Lumbar Canal Stenosis Associated With Degenerative
   Scoliosis and Spondylolisthesis},
Journal = {GLOBAL SPINE JOURNAL},
Year = {2017},
Volume = {7},
Number = {6},
Pages = {498-505},
Month = {SEP},
Abstract = {Stydy Design: Prospective cohort study. Objective: Microsurgical
   bilateral decompression via a unilateral approach (MBDU), a minimally
   invasive surgical (MIS) decompression method, has been performed for
   numerous degenerative lumbar diseases, including degenerative lumbar
   scoliosis (DLS) or degenerative spondylolisthesis (DS), at our
   institution. In this study, we evaluated the appropriateness of MBDU for
   DLS or DS patients.
   Methods: A total of 207 patients treated by MBDU were included (88 women
   and 119 men; mean age, 70 {[}40-86] years). Thirty-seven cases were
   diagnosed as DLS (group A), 51 as DS (group B), and 119 as lumbar canal
   stenosis (group C). Patient clinical status assessed by JOA score was
   evaluated preoperatively and 2 years postoperatively. We evaluated the
   prevalence of cases that required reoperation among the groups and the
   radiographic risk factors related to reoperation.
   Results: There was no significant difference in recovery ratios of JOA
   scores among the groups. Reoperation after MBDU was needed in 13 cases
   (6.3\%); the revision rate did not significantly differ among the
   groups. Reoperation was associated with poor clinical status, low visual
   analog scale score for low back pain, and low SF-36 mental component
   summary score. Reoperation was significantly associated with
   preoperative scoliotic disc wedging with Cobb's angle >= 3 degrees in
   L4-5 (odds ratio = 9.88) and lateral listhesis (odds ratio 5.22
   {[}total], 12.9 {[}L4-5]).
   Conclysions: When we are careful to indicate decompression for patients
   with these risk factors related to reoperation, MIS decompression alone
   can successfully improve DLS patients with a Cobb's angle of <= 20
   degrees or DS patients.},
Publisher = {SAGE PUBLICATIONS LTD},
Address = {1 OLIVERS YARD, 55 CITY ROAD, LONDON EC1Y 1SP, ENGLAND},
Type = {Article},
Language = {English},
Affiliation = {Kato, M (Corresponding Author), Osaka City Gen Hosp, Dept Orthopaed Surg, Miyakojima Ku, 2-13-22 Miyakojimahondori, Osaka, Japan.
   Kato, Minori; Namikawa, Takashi; Matsumura, Akira, Osaka City Gen Hosp, Osaka, Japan.
   Konishi, Sadahiko, West Japan Railway Co, Osaka Gen Hosp, Osaka, Japan.
   Nakamura, Hiroaki, Osaka City Univ, Osaka, Japan.},
DOI = {10.1177/2192568217699192},
ISSN = {2192-5682},
EISSN = {2192-5690},
Keywords = {degenerative lumbar scoliosis; degenerative spondylolisthesis; lateral
   listhesis; lumbar spine; minimally invasive surgery; health-related
   quality of life},
Keywords-Plus = {SPINAL STENOSIS; BILATERAL DECOMPRESSION; SURGICAL-MANAGEMENT;
   UNILATERAL APPROACH; SURGERY; OUTCOMES; DEFORMITY; INSTRUMENTATION;
   COMPLICATIONS; DISEASE},
Research-Areas = {Neurosciences \& Neurology; Orthopedics},
Web-of-Science-Categories  = {Clinical Neurology; Orthopedics},
Author-Email = {minorikato@med.osaka-cu.ac.jp},
Cited-References = {Aebi M, 2005, EUR SPINE J, V14, P925, DOI 10.1007/s00586-005-1053-9.
   Berven SH, 2007, NEUROSURG CLIN N AM, V18, P261, DOI 10.1016/j.nec.2007.03.003.
   Brodke DS, 2013, SPINE, V38, P2287, DOI 10.1097/BRS.0000000000000068.
   Chang HS, 2014, SPINE, V39, P400, DOI 10.1097/BRS.0000000000000161.
   Frazier DD, 1997, SPINE, V22, P2025, DOI 10.1097/00007632-199709010-00017.
   Fu LJ, 2014, SPINE, V39, P805, DOI 10.1097/BRS.0000000000000283.
   Fukuhara S, 1998, J CLIN EPIDEMIOL, V51, P1037, DOI 10.1016/S0895-4356(98)00095-X.
   Gibson JNA, 2005, SPINE, V30, P2312, DOI 10.1097/01.brs.0000182315.88558.9c.
   Gupta MC, 2003, ORTHOP CLIN N AM, V34, P269, DOI 10.1016/S0030-5898(03)00029-4.
   Hamasaki T, 2009, J SPINAL DISORD TECH, V22, P486, DOI 10.1097/BSD.0b013e31818d7dc9.
   Hansraj KK, 2001, CLIN ORTHOP RELAT R, P18.
   Hasegawa K, 2013, J NEUROSURG-SPINE, V18, P504, DOI 10.3171/2013.1.SPINE12599.
   Hosogane N, 2013, J NEUROSURG-SPINE, V18, P321, DOI 10.3171/2013.1.SPINE12426.
   Kato M, 2013, EUR SPINE J, V22, P1750, DOI 10.1007/s00586-013-2763-z.
   Kelleher MO, 2010, SPINE, V35, pE981, DOI 10.1097/BRS.0b013e3181c46fb4.
   Liu Hong, 2003, Spine J, V3, P524.
   Matsumura A, 2010, J NEUROSURG-SPINE, V13, P758, DOI 10.3171/2010.5.SPINE091001.
   MCCULLOCH JA, 1998, ESSENTIALS SPINAL MI.
   Murata Y, 2002, SPINE, V27, P2268, DOI 10.1097/00007632-200210150-00016.
   Postacchini F, 1999, SPINE, V24, P1043, DOI 10.1097/00007632-199905150-00020.
   Radcliff K, 2013, SPINE, V38, P531, DOI 10.1097/BRS.0b013e31827c99f0.
   Resnick DK, 2014, J NEUROSURG-SPINE, V21, P54, DOI 10.3171/2014.4.SPINE14274.
   Scheer JK, 2016, EUR SPINE J, V25, P2612, DOI 10.1007/s00586-015-3787-3.
   Seo JY, 2011, J NEUROSURG-SPINE, V15, P558, DOI 10.3171/2011.6.SPINE10929.
   Toyoda H, 2011, SPINE, V36, P410, DOI 10.1097/BRS.0b013e3181d25829.
   Tsutsui S, 2013, EUR SPINE J, V22, P2010, DOI 10.1007/s00586-013-2786-5.
   Vaccaro AR, 2000, ORTHOPEDICS, V23, P260.},
Number-of-Cited-References = {27},
Times-Cited = {14},
Usage-Count-Last-180-days = {0},
Usage-Count-Since-2013 = {1},
Journal-ISO = {Glob. Spine J.},
Doc-Delivery-Number = {FQ7HA},
Web-of-Science-Index = {Science Citation Index Expanded (SCI-EXPANDED)},
Unique-ID = {WOS:000418532300002},
OA = {Green Published, gold},
DA = {2022-11-01},
}

@article{ WOS:000367202400006,
Author = {Jablonska-Sudol, K. and Maciejczak, A.},
Title = {Relationship between the spino-pelvic parameters and the slip grade in
   isthmic spondylolisthesis},
Journal = {NEUROLOGIA I NEUROCHIRURGIA POLSKA},
Year = {2015},
Volume = {49},
Number = {6},
Pages = {381-388},
Abstract = {Purpose of the study: Analysis of changes in the spino-pelvic alignment,
   depending on the slip grade in patients with low and high-grade isthmic
   slip.
   Materials and methods: A group of 60 patients who had lumbar spine
   radiograms adequate to measure the spino-pelvic parameters selected from
   a series of 195 cases of isthmic spondylolisthesis. We analyzed the
   following spino-pelvic parameters: pelvic incidence (PI), sacral slope
   (SS), pelvic tilt (PT), lumbosacral angle by Dubousset (LSA) and lumbar
   lordosis (LL). The ANOVA statistical test was used to examine whether
   there is a significant correlation between (1) the slip grade and the
   value of PI, PT, and LL, and the Pearson correlation was used to examine
   a correlation between (2) the size of PI and the value of other
   spino-pelvic parameters, (3) the value of LL and SS, (4) value of the
   LSA and LL, PI and PT.
   Results: The greater the slip grade, the greater the value of PI, PT,
   and LL and lower LSA. Positive correlations have been found between PI
   and SS, PT and LL. There was also a positive correlation between LL and
   SS. Negative correlations were noted between LSA and LL, PI and PT.
   Conclusion: The spino-pelvic alignment changes with the grade of isthmic
   spondylolisthesis, and the individual spino-pelvic parameters correlate
   together to form a causal chain in the development of isthmic
   spondylolisthesis. (C) 2015 Polish Neurological Society. Published by
   Elsevier Sp. z o.o. All rights reserved.},
Publisher = {TERMEDIA PUBLISHING HOUSE LTD},
Address = {KLEEBERGA ST 2, POZNAN, 61-615, POLAND},
Type = {Article},
Language = {English},
Affiliation = {Jablonska-Sudol, K (Corresponding Author), Univ Rzeszow, Fac Med, Div Neurol \& Spine Surg, Jezowe 271a, PL-37430 Rzeszow, Poland.
   Jablonska-Sudol, K.; Maciejczak, A., Univ Rzeszow, Fac Med, Div Neurol \& Spine Surg, PL-37430 Rzeszow, Poland.
   Maciejczak, A., Dept Neurosurg, Tarnow, Poland.},
DOI = {10.1016/j.pjnns.2015.08.009},
ISSN = {0028-3843},
Keywords = {Isthmic spondylolisthesis; Sacro-pelvic balance; Spino-pelvic parameters},
Keywords-Plus = {SPINOPELVIC BALANCE; SAGITTAL ALIGNMENT},
Research-Areas = {Neurosciences \& Neurology},
Web-of-Science-Categories  = {Clinical Neurology},
Author-Email = {kasia@w-j.pl},
ORCID-Numbers = {Maciejczak, Andrzej/0000-0002-3889-6768},
Cited-References = {Glavas P, 2009, EUR SPINE J, V18, P212, DOI 10.1007/s00586-008-0818-3.
   Hanson DS, 2002, SPINE, V27, P2026, DOI 10.1097/00007632-200209150-00011.
   Jackson RP, 2003, SPINE, V28, P151, DOI 10.1097/00007632-200301150-00011.
   Labelle H, 2005, SPINE, V30, pS27, DOI 10.1097/01.brs.0000155560.92580.90.
   Labelle H, 2004, SPINE, V29, P2049, DOI 10.1097/01.brs.0000138279.53439.cc.
   Legaye J, 1998, Eur Spine J, V7, P99, DOI 10.1007/s005860050038.
   Mac-Thiong JM, 2007, EUR SPINE J, V16, P227, DOI 10.1007/s00586-005-0013-8.
   Maciejczak A, 2010, PRZEGL MED, V4, P451.
   Mangione P, 1997, Eur Spine J, V6, P163, DOI 10.1007/BF01301430.
   Marty C, 2002, EUR SPINE J, V11, P119, DOI 10.1007/s00586-001-0349-7.
   Mehta VA, 2012, NEUROSURGERY, V70, P707, DOI 10.1227/NEU.0b013e31823262ea.
   Min WK, 2014, J SPINAL DISORD TECH, V27, P162, DOI 10.1097/BSD.0b013e31829c07a4.
   Mora-de Sambricio A, 2014, Rev Esp Cir Ortop Traumatol, V58, P395, DOI 10.1016/j.recot.2014.05.009.
   Oh SK, 2009, ASIAN SPINE J, V3, P21, DOI 10.4184/asj.2009.3.1.21.
   Oh YM, 2013, BONE JOINT J, V95B, P1239, DOI 10.1302/0301-620X.95B9.31717.
   Rajnics P, 2002, J SPINAL DISORD TECH, V15, P24, DOI 10.1097/00024720-200202000-00004.
   Roussouly P., 2011, EUR SPINE J, V20, P609, DOI 10.1007/s00586-011-1928-x.
   Roussouly P, 2006, SPINE, V31, P2484, DOI 10.1097/01.brs.0000239155.37261.69.
   Thiong JMM, 2004, SPINE, V29, P1642, DOI 10.1097/01.BRS.0000132312.78469.7B.
   Vialle R, 2005, J BONE JOINT SURG AM, V87A, P260, DOI 10.2106/JBJS.D.02043.
   Vialle R, 2007, EUR SPINE J, V16, P1641, DOI 10.1007/s00586-007-0348-4.},
Number-of-Cited-References = {21},
Times-Cited = {5},
Usage-Count-Last-180-days = {0},
Usage-Count-Since-2013 = {3},
Journal-ISO = {Neurol. Neurochir. Pol.},
Doc-Delivery-Number = {CZ6HS},
Web-of-Science-Index = {Science Citation Index Expanded (SCI-EXPANDED)},
Unique-ID = {WOS:000367202400006},
OA = {Green Published},
DA = {2022-11-01},
}

@article{ WOS:000407745600026,
Author = {Sencan, Savas and Ozcan-Eksi, Emel E. and Cil, Hemra and Tay, Bobby and
   Berven, Sigurd and Burch, Shane and Deviren, Vedat and Demir-Deviren,
   Sibel},
Title = {The effect of transforaminal epidural steroid injections in patients
   with spondylolisthesis},
Journal = {JOURNAL OF BACK AND MUSCULOSKELETAL REHABILITATION},
Year = {2017},
Volume = {30},
Number = {4},
Pages = {841-846},
Abstract = {BACKGROUND: Transforaminal epidural steroid injection (TFE) is a widely
   accepted non-surgical treatment for pain in patients with
   spondylolisthesis. However, the effectiveness of TFE has not been
   compared in patients with degenerative (DS) and isthmic
   spondylolisthesis (IS).
   OBJECTIVE: To compare the effectiveness of bilateral TFEs in DS and IS.
   METHODS: Patients who underwent bilateral TFEs for spondylolisthesis at
   University of California San Francisco Orthopaedic Institute from 2009
   to 2014 were evaluated retrospectively.
   RESULTS: DS patients (120 female, 51 male) were significantly older and
   had higher comorbidity than those with IS (18 female, 14 male). They had
   better pain relief after TFE than patients with IS (72.11 +/- 27.46\% vs
   54.39 +/- 34.31\%; p = 0.009). The number of TFEs, the mean duration of
   pain relief after TFE, follow-up periods, translation and facet joint
   widening were similar in DS and IS groups (p > 0.05). DS group had
   higher successful treatment rate (66.1\% vs 46.9\%, p = 0.009) and
   longer duration of pain relief (181.29 +/- 241.37 vs 140.07 +/- 183.62
   days, p = 0.065) compared to IS group.
   CONCLUSIONS: Bilateral TFEs at the level of spondylolisthesis
   effectively decreased pain in patients. TFEs provided better pain relief
   for longer duration in patients with DS than for those with IS.},
Publisher = {IOS PRESS},
Address = {NIEUWE HEMWEG 6B, 1013 BG AMSTERDAM, NETHERLANDS},
Type = {Article},
Language = {English},
Affiliation = {Demir-Deviren, S (Corresponding Author), Univ Calif San Francisco, Dept Orthoped Surg, Spine Ctr, 500 Parnassus Ave,MU 320 W, San Francisco, CA 94143 USA.
   Sencan, Savas, Marmara Univ, Pain Management, Dept Phys Med \& Rehabil, Istanbul, Turkey.
   Ozcan-Eksi, Emel E.; Cil, Hemra; Tay, Bobby; Berven, Sigurd; Burch, Shane; Deviren, Vedat; Demir-Deviren, Sibel, Univ Calif San Francisco, Dept Orthoped Surg, San Francisco, CA 94143 USA.},
DOI = {10.3233/BMR-160543},
ISSN = {1053-8127},
EISSN = {1878-6324},
Keywords = {Degenerative spondylolisthesis; isthmic spondylolisthesis;
   transforaminal epidural steroid injection; pain relief; co-morbidity
   scores},
Keywords-Plus = {LUMBAR DISC HERNIATION; LOW-BACK-PAIN; NERVE ROOT BLOCKS; RADICULAR
   PAIN; SPINAL STENOSIS; DEGENERATIVE SPONDYLOLISTHESIS; OUTCOME
   PREDICTORS; DOUBLE-BLIND; SCIATICA; RADICULOPATHY},
Research-Areas = {Orthopedics; Rehabilitation},
Web-of-Science-Categories  = {Orthopedics; Rehabilitation},
Author-Email = {Sibel.Demir@ucsf.edu},
ResearcherID-Numbers = {Özcan-Ekşi, Emel Ece/F-3343-2014},
ORCID-Numbers = {Özcan-Ekşi, Emel Ece/0000-0001-5704-7019},
Cited-References = {Brisby H, 2003, ORTHOP CLIN N AM, V34, P221, DOI 10.1016/S0030-5898(03)00002-6.
   Buenaventura RM, 2009, PAIN PHYSICIAN, V12, P233.
   Carragee EJ, 2015, SPONDYLOLISTHESIS DI, P25.
   Choi SJ, 2007, KOREAN J RADIOL, V8, P156, DOI 10.3348/kjr.2007.8.2.156.
   Cohen SP, 2013, REGION ANESTH PAIN M, V38, P175, DOI 10.1097/AAP.0b013e31828ea086.
   DERBY R, 1992, SPINE, V17, pS176, DOI 10.1097/00007632-199206001-00020.
   Dietrich CL, 2004, ANESTHESIOLOGY, V100, P445, DOI 10.1097/00000542-200402000-00039.
   DUPUIS PR, 1985, SPINE, V10, P262, DOI 10.1097/00007632-198504000-00015.
   Ghahreman A, 2011, PAIN MED, V12, P871, DOI 10.1111/j.1526-4637.2011.01116.x.
   Golish SR, 2011, SPINE, V36, P1464, DOI 10.1097/BRS.0b013e3181f40e88.
   Jacobsen S, 2007, SPINE, V32, P120, DOI 10.1097/01.brs.0000250979.12398.96.
   Jeong HS, 2007, RADIOLOGY, V245, P584, DOI 10.1148/radiol.2452062007.
   Kalichman L, 2008, EUR SPINE J, V17, P327, DOI 10.1007/s00586-007-0543-3.
   Kalichman L, 2009, SPINE, V34, P199, DOI 10.1097/BRS.0b013e31818edcfd.
   Kanayama M, 2015, INT ORTHOP.
   Karppinen J, 2001, SPINE, V26, P1059, DOI 10.1097/00007632-200105010-00015.
   KIRKALDYWILLIS WH, 1982, CLIN ORTHOP RELAT R, P110.
   Kraiwattanapong C, 2014, ASIAN SPINE J, V8, P119, DOI 10.4184/asj.2014.8.2.119.
   Lattig F, 2012, EUR SPINE J, V21, P276, DOI 10.1007/s00586-011-1993-1.
   Lee JW, 2006, AM J ROENTGENOL, V187, P1427, DOI 10.2214/AJR.05.1727.
   Lee JW, 2013, EUR RADIOL, V23, P205, DOI 10.1007/s00330-012-2566-3.
   Lee JH, 2009, CLIN J PAIN, V25, P206, DOI 10.1097/AJP.0b013e3181878f9e.
   Leone A, 2011, SKELETAL RADIOL, V40, P683, DOI 10.1007/s00256-010-0942-0.
   Lutz GE, 1998, ARCH PHYS MED REHAB, V79, P1362, DOI 10.1016/S0003-9993(98)90228-3.
   Manchikanti Laxmaiah, 2004, Pain Physician, V7, P217.
   Manchikanti L, 2015, CLIN ORTHOP RELAT R, V473, P1940, DOI 10.1007/s11999-014-3490-4.
   Manchikanti L, 2014, PAIN PHYSICIAN, V17, pE489.
   McCormick Z, 2014, ARCH PHYS MED REHAB, V95, P2350, DOI 10.1016/j.apmr.2014.07.404.
   Nakayama T, 2015, JPN J RADIOL, V33, P3, DOI 10.1007/s11604-014-0371-4.
   Narozny M, 2001, SWISS MED WKLY, V131, P75.
   Omidi-Kashani F, 2014, ASIAN SPINE J, V8, P856, DOI 10.4184/asj.2014.8.6.856.
   Ong KL, 2014, NEUROSURG FOCUS, V36, DOI 10.3171/2014.4.FOCUS1440.
   Ploumis A, 2014, PAIN MED, V15, P379, DOI 10.1111/pme.12318.
   Riew KD, 2006, J BONE JOINT SURG AM, V88A, P1722, DOI 10.2106/JBJS.E.00278.
   Riew KD, 2000, J BONE JOINT SURG AM, V82A, P1589, DOI 10.2106/00004623-200011000-00012.
   Sengupta DK, 2005, SPINE, V30, pS71, DOI 10.1097/01.brs.0000155579.88537.8e.
   Steiger F, 2014, EUR SPINE J, V23, P945, DOI 10.1007/s00586-013-3144-3.
   Tachihara H, 2008, SPINE, V33, P743, DOI 10.1097/BRS.0b013e3181696132.
   Taskaynatan MA, 2015, J BACK MUSCULOSKELET, V28, P447, DOI 10.3233/BMR-140539.
   Vad VB, 2002, SPINE, V27, P11, DOI 10.1097/00007632-200201010-00005.
   van Kleef M, 2010, PAIN PRACT, V10, P459, DOI 10.1111/j.1533-2500.2010.00393.x.
   Wang JC, 2002, J SPINAL DISORD TECH, V15, P269, DOI 10.1097/00024720-200208000-00001.
   Weiner BK, 1997, J BONE JOINT SURG BR, V79B, P804, DOI 10.1302/0301-620X.79B5.7636.},
Number-of-Cited-References = {43},
Times-Cited = {11},
Usage-Count-Last-180-days = {1},
Usage-Count-Since-2013 = {2},
Journal-ISO = {J. Back Musculoskelet. Rehabil.},
Doc-Delivery-Number = {FD7ZU},
Web-of-Science-Index = {Science Citation Index Expanded (SCI-EXPANDED)},
Unique-ID = {WOS:000407745600026},
DA = {2022-11-01},
}

@article{ WOS:000276305500008,
Author = {Lopez-Minarro, P. A. and Rodriguez-Garcia, P. L. and Santonja Medina, F.},
Title = {LUMBAR POSTURE DURING THE TRICEPS OVERHEAD EXTENSION EXERCISE},
Journal = {REVISTA INTERNACIONAL DE MEDICINA Y CIENCIAS DE LA ACTIVIDAD FISICA Y
   DEL DEPORTE},
Year = {2010},
Volume = {10},
Number = {37},
Pages = {138-149},
Month = {MAR},
Abstract = {The sagittal lumbar curvature was evaluated in a sample of 50 young male
   adults (mean age: 24.3 +/- 5.4 years) with an inclinometer while relaxed
   standing and during the standing triceps overhead extension exercise.
   Mean lumbar lordosis during the exercise (concentric and eccentric
   phases) and while standing were 37.36 +/- 12.23 degrees, 36.18 +/- 12.25
   degrees and 30.81 +/- 6.80 degrees, respectively (p < 0.05). The
   post-hoc analysis showed significant differences (p < 0.016) between
   standing and both phases of the exercise. With regards to normality
   values, there was a greater percentage of hyperlordotic postures when
   performed the exercise (between 39,4\% and 45,5\%) than in the standing
   position (9,1\%). In conclusion, we recommend perform the exercise in
   other position for reducing the lumbar hyperlordotic postures.},
Publisher = {RED IRIS},
Address = {EDIF BRONCE, PLAZA DE MANUEL GOMEZ MORENO, S-N 2A PLANTA, MADRID, 28020,
   SPAIN},
Type = {Article},
Language = {Spanish},
Affiliation = {Lopez-Minarro, PA (Corresponding Author), Univ Murcia, Fac Educ, Dept Expres Plast Mus \& Dinam, E-30001 Murcia, Spain.
   Lopez-Minarro, P. A.; Rodriguez-Garcia, P. L., Univ Murcia, Fac Educ, Dept Expres Plast Mus \& Dinam, E-30001 Murcia, Spain.
   Santonja Medina, F., Univ Murcia, Fac Med, Dept Fisioterapia, E-30001 Murcia, Spain.},
ISSN = {1577-0354},
Keywords = {strength training; triceps brachii; posture; lumbar spine},
Keywords-Plus = {VIVO INTRADISCAL PRESSURE; INTERVERTEBRAL DISC; SAGITTAL PLANE;
   LORDOSIS; SPINE; MOTION; SPONDYLOLYSIS; MOVEMENT; INJURIES; RANGE},
Research-Areas = {Sport Sciences},
Web-of-Science-Categories  = {Sport Sciences},
Author-Email = {palopez@um.es
   plrodri@um.es
   fernando@santonjatrauma.es},
ResearcherID-Numbers = {Lopez-Minarro, Pedro/L-2830-2014},
ORCID-Numbers = {Lopez-Minarro, Pedro/0000-0002-6739-3131},
Cited-References = {ADAMS MA, 1995, CLIN BIOMECH, V10, P3, DOI 10.1016/0268-0033(95)90432-9.
   Arjmand N, 2006, CLIN BIOMECH, V21, P668, DOI 10.1016/j.clinbiomech.2006.03.006.
   Congeni J, 1997, AM J SPORT MED, V25, P248, DOI 10.1177/036354659702500220.
   Feigenbaum MS, 1999, MED SCI SPORT EXER, V31, P38, DOI 10.1097/00005768-199901000-00008.
   HALL SJ, 1986, MED SCI SPORT EXER, V18, P599.
   Harrison DD, 1999, J MANIP PHYSIOL THER, V22, P594, DOI 10.1016/S0161-4754(99)70020-5.
   Hedman TP, 1997, SPINE, V22, P734, DOI 10.1097/00007632-199704010-00004.
   HOLMES JA, 1992, SPINE, V17, P327, DOI 10.1097/00007632-199203000-00014.
   Lee P, 2001, J RHEUMATOL, V28, P346.
   Levine D, 1996, J ORTHOP SPORT PHYS, V24, P130, DOI 10.2519/jospt.1996.24.3.130.
   Lopez-Minarro PA, 2008, SCI SPORT, V23, P183, DOI 10.1016/j.scispo.2007.10.008.
   Lopez-Minarro P. A., 2009, GAZZETTA MEDICA ITALIANA ARCHIVIO PER LE SCIENZE MEDICHE, V168, P347.
   Lopez-Minarro P. A., 2007, CULTURA CIENCIA DEPO, V7, P19.
   Lopez-Minarro PA, 2007, ARCH MED DEPORTE, V122, P235.
   Lopez-Minarro PA, 2009, REV ESPANOLA EDUCACI, V12, P79.
   LOPEZMINARRO PA, 2009, REV ANDAL MED DEPORT, V2, P47.
   LOPEZMINARRO PA, 2008, EJERCICIO FISICO SAL, P211.
   Lord MJ, 1997, SPINE, V22, P2571, DOI 10.1097/00007632-199711010-00020.
   Marras WS, 2005, SPINE, V30, P729, DOI 10.1097/01.brs.0000157459.36970.62.
   MAYER TG, 1984, SPINE, V9, P588, DOI 10.1097/00007632-198409000-00009.
   Mayorga VD, 2008, REV INT MED CIENC AC, V8, P184.
   MCCARROLL JR, 1986, AM J SPORT MED, V14, P404, DOI 10.1177/036354658601400513.
   McGill S, 2002, LOW BACK DISORDERS E.
   MCGILL SM, 1992, SPINE, V17, P1187, DOI 10.1097/00007632-199210000-00010.
   Perez Guisado J, 2006, REV INT MED CIENC AC, V6, P230.
   Polga DJ, 2004, SPINE, V29, P1320, DOI 10.1097/01.BRS.0000127179.13271.78.
   Reeves RK, 1998, PHYSICIAN SPORTSMED, V26, P54, DOI 10.3810/psm.1998.03.811.
   Santonja F., 1993, EXPLORACION CLIN RAD.
   Sato K, 1999, SPINE, V24, P2468, DOI 10.1097/00007632-199912010-00008.
   Saur PMM, 1996, SPINE, V21, P1332, DOI 10.1097/00007632-199606010-00011.
   SHIRAZIADL A, 1986, J BIOMECH, V19, P331, DOI 10.1016/0021-9290(86)90009-6.
   Simunic DI, 2001, SPINE, V26, P1223.
   STAGNARA P, 1982, SPINE, V7, P335, DOI 10.1097/00007632-198207000-00003.
   Wilke HJ, 1999, SPINE, V24, P755, DOI 10.1097/00007632-199904150-00005.},
Number-of-Cited-References = {34},
Times-Cited = {4},
Usage-Count-Last-180-days = {0},
Usage-Count-Since-2013 = {1},
Journal-ISO = {Rev. Int. Med. Cienc. Act. Fis. Dep.},
Doc-Delivery-Number = {578PJ},
Web-of-Science-Index = {Science Citation Index Expanded (SCI-EXPANDED)},
Unique-ID = {WOS:000276305500008},
DA = {2022-11-01},
}

@article{ WOS:000606791500003,
Author = {Liang, Wu Feng and Lei, Dang and Hua, Zhou and Miao, Yu and Feng, Wei
   and Liang, Jiang and Jun, Liu Zhong and Guang, Liu Xiao},
Title = {Two-Year Outcomes of Midline lumbar Fusion Versus Minimally Invasive
   Transforaminal Lumbar Interbody Fusion in the Treatment of L4-L5
   Degenerative Disease},
Journal = {BIOMEDICAL AND ENVIRONMENTAL SCIENCES},
Year = {2020},
Volume = {33},
Number = {11},
Pages = {839-848},
Month = {NOV},
Abstract = {Objective We aimed to compare the clinical and radiological outcomes of
   midline lumbar fusion (MIDLF) versus minimally invasive transforaminal
   lumbar interbody fusion (MI-TLIF) in patients with degenerative
   spondylolisthesis and/or stenosis in L4-L5 two years after surgery.
   Methods Consecutively treated patients with lumbar pathology who
   underwent MIDLF (n = 16) and a historical control group who underwent
   MI-TLIF (n = 34) were included. Clinical symptoms were evaluated using
   Oswestry Disability Index (ODI), the 36-Item Short-Form Health Survey,
   and visual analog scale (VAS) scores before surgery and 3, 6, 12, and 24
   months after surgery.
   Results The mean operative time and hematocrit (HCT, Day 1) were
   significantly shorter and lower in MIDLF cases (174 min vs. 229 min, P <
   0.001; 0.34 vs. 0.36, P = 0.037). The MI-TLIF group showed better
   improvement than the MIDLF group in ODI and VAS back and leg pain at 3
   months postoperatively. VAS leg pain was higher in MIDLF than in MI-TLIF
   cases at 6 months. At 24 months follow-up, VAS back pain was higher in
   MI-TLIF than in MIDLF cases (P = 0.018).
   Conclusion MIDLF is comparable to MI-TLIF at L4-5 in clinical outcomes
   and fusion rates, and the results verified the meaningful advantage of
   using MIDLF for the elderly with osteoporosis.},
Publisher = {CHINESE CENTER DISEASE CONTROL \& PREVENTION},
Address = {155 CHANGBAI RD, CHANGPING DISTRICT, BEIJING, 102206, PEOPLES R CHINA},
Type = {Article},
Language = {English},
Affiliation = {Guang, LX (Corresponding Author), Peking Univ, Dept Orthoped Surg, Hosp 3, Beijing 100191, Peoples R China.
   Liang, Wu Feng; Lei, Dang; Hua, Zhou; Miao, Yu; Feng, Wei; Liang, Jiang; Jun, Liu Zhong; Guang, Liu Xiao, Peking Univ, Dept Orthoped Surg, Hosp 3, Beijing 100191, Peoples R China.},
DOI = {10.3967/bes2020.114},
ISSN = {0895-3988},
EISSN = {2214-0190},
Keywords = {Minimally invasive techniques; Cortical bone trajectory; Clinical
   outcomes; Midline lumbar fusion; Transforaminal lumbar interbody fusion},
Keywords-Plus = {PEDICLE SCREW FIXATION; SPONDYLOLISTHESIS; SURGERY; SPINE},
Research-Areas = {Environmental Sciences \& Ecology; Public, Environmental \& Occupational
   Health},
Web-of-Science-Categories  = {Environmental Sciences; Public, Environmental \& Occupational Health},
Author-Email = {wfl79gxy81@163.com},
ResearcherID-Numbers = {guang, liu/AAJ-8390-2021
   },
ORCID-Numbers = {Zhou, hua/0000-0002-2718-4108},
Funding-Acknowledgement = {Returned Overseas Chinese Scholars Startup Fund {[}LXHG2018001]},
Funding-Text = {This research was funded by the Returned Overseas Chinese Scholars
   Startup Fund {[}No.LXHG2018001].},
Cited-References = {Bohl MA, 2018, WORLD NEUROSURG, V113, pE480, DOI 10.1016/j.wneu.2018.02.060.
   BRIDWELL KH, 1995, SPINE, V20, P1410, DOI 10.1097/00007632-199520120-00014.
   Delgado-Fernandez J, 2019, ACTA NEUROCHIR, V161, P2423, DOI 10.1007/s00701-019-04067-0.
   Delgado-Fernandez J, 2017, ASIAN SPINE J, V11, P817, DOI 10.4184/asj.2017.11.5.817.
   Elmekaty M, 2018, ASIAN SPINE J, V12, P870, DOI 10.31616/asj.2018.12.5.870.
   Foley KT, 2020, CLIN NEUROSURG, V49, P499.
   Hockley A, 2019, GLOB SPINE J, V9, P624, DOI 10.1177/2192568218822320.
   Hoffman H, 2019, INT J SPINE SURG, V13, P33, DOI 10.14444/6005.
   Imada AO, 2017, CUREUS, V9, DOI 10.7759/cureus.1488.
   Kasukawa Y, 2015, ASIAN SPINE J, V9, P440, DOI 10.4184/asj.2015.9.3.440.
   Lee HJ, 2016, BIOMED RES INT, V2016, DOI 10.1155/2016/4679865.
   Li HM, 2018, WORLD NEUROSURG, V119, pE717, DOI 10.1016/j.wneu.2018.07.253.
   Malcolm JG, 2018, NEUROSURGERY, V83, P1234, DOI 10.1093/neuros/nyx619.
   Marengo N, 2018, BIOMED RES INT, V2018, DOI 10.1155/2018/7424568.
   Matsukawa K, 2017, SPINE SURG RELAT RES, V1, P164, DOI 10.22603/ssrr.1.2017-0006.
   Matsukawa K, 2016, J NEUROSURG-SPINE, V24, P910, DOI 10.3171/2015.11.SPINE15926.
   Matsukawa K, 2014, SPINE, V39, pE240, DOI 10.1097/BRS.0000000000000116.
   Matsukawa K, 2013, J SPINAL DISORD TECH, V26, pE248, DOI 10.1097/BSD.0b013e318288ac39.
   Mizuno M, 2014, NEUROL MED-CHIR, V54, P716, DOI 10.2176/nmc.st.2013-0395.
   Peretz AM, 1998, SPINE, V23, P971, DOI 10.1097/00007632-199805010-00001.
   Qin RQ, 2019, WORLD NEUROSURG, V122, P180, DOI 10.1016/j.wneu.2018.10.202.
   Sakaura H, 2016, J NEUROSURG-SPINE, V25, P591, DOI 10.3171/2016.3.SPINE151525.
   Sakaura H, 2016, ASIAN SPINE J, V10, P639, DOI 10.4184/asj.2016.10.4.639.
   Santoni BG, 2009, SPINE J, V9, P366, DOI 10.1016/j.spinee.2008.07.008.
   Sclafani JA, 2014, CLIN ORTHOP RELAT R, V472, P1711, DOI 10.1007/s11999-014-3495-z.
   Tortolani PJ, 2016, J AM ACAD ORTHOP SUR, V24, P755, DOI 10.5435/JAAOS-D-15-00597.
   Vazan M, 2017, ACTA NEUROCHIR, V159, P1137, DOI 10.1007/s00701-017-3078-3.
   Wang YP, 2017, THER CLIN RISK MANAG, V13, P87, DOI 10.2147/TCRM.S117063.},
Number-of-Cited-References = {28},
Times-Cited = {0},
Usage-Count-Last-180-days = {0},
Usage-Count-Since-2013 = {5},
Journal-ISO = {Biomed. Environ. Sci.},
Doc-Delivery-Number = {PQ8KD},
Web-of-Science-Index = {Science Citation Index Expanded (SCI-EXPANDED)},
Unique-ID = {WOS:000606791500003},
DA = {2022-11-01},
}

@article{ WOS:000721741600001,
Author = {Kim, Kun-Tae and Song, Myung-Geun and Park, Young-Jin and Lee,
   Dong-Yeong and Kim, Dong-Hee},
Title = {Cortical Trajectory Screw Fixation in Lumbar Spine Surgery: A Review of
   the Existing Literature},
Journal = {ASIAN SPINE JOURNAL},
Year = {2022},
Volume = {16},
Number = {1},
Pages = {127-140},
Month = {FEB},
Abstract = {Posterior lumbar fusion is a safe and effective surgical method for
   diseases, such as lumbar stenosis, spondylolisthesis, lumbar
   instability, spinal deformity, and tumor. Pedicle screw (PS) fixation
   was first introduced by Bouche and has been adopted as the gold standard
   for posterior lumbar fusion. Santoni and colleagues introduced a new
   methodological screw insertion technique that uses a cortical bone
   trajectory (CBT), described as that from a medial to lateral path in the
   transverse axial plane and caudal to the cephalad path in the sagittal
   plane through the pedicle for maximum contact of the screw with the
   cortical bone. Owing to the lower invasiveness, superior cortical bone
   contact, and reduced neurovascular injury incidence, the CBT technique
   has been widely used in posterior lumbar fusion; however, these
   advantages have not been proven in clinical/radiological and
   biomechanical studies. We designed the present study to review the
   existing evidence and evaluate the merit of CBT screw fixation. Six
   electronic databases were searched for relevant articles published in
   August 2020 using the search terms ``cortical bone trajectory,{''} ``CBT
   spine,{''} ``CBT fixation,{''} ``cortical pedicle screws,{''} and
   ``cortical screws.{''} Studies were analyzed and divided into the
   following groups: ``biomechanics investigation,{''} ``surgical
   technique,{''} and ``clinical/radiological studies.{''} Most studies
   compared CBT and PS fixation, and the CBT screw fixation method showed
   better or similar outcomes.},
Publisher = {KOREAN SOC SPINE SURGERY},
Address = {DEPT ORTHOPAEDIC SURGERY, YONSEI UNIV, COLL MEDICINE, SEOUL, 120-752,
   SOUTH KOREA},
Type = {Review},
Language = {English},
Affiliation = {Kim, DH (Corresponding Author), Gyeongsang Natl Univ, Dept Orthopaed Surg, Coll Med, 15 Jinju Daero 816beon Gil, Jinju 52727, South Korea.
   Kim, Kun-Tae, Gyeongsang Natl Univ Hosp, Reg Trauma Ctr, Jinju, South Korea.
   Kim, Kun-Tae; Song, Myung-Geun; Park, Young-Jin; Kim, Dong-Hee, Gyeongsang Natl Univ, Gyeongsang Natl Univ Hosp, Dept Orthopaed Surg, Coll Med, Jinju, South Korea.
   Kim, Kun-Tae; Song, Myung-Geun; Park, Young-Jin; Kim, Dong-Hee, Gyeongsang Natl Univ, Gyeongsang Natl Univ Hosp, Inst Hlth Sci, Coll Med, Jinju, South Korea.
   Lee, Dong-Yeong, Barun Hosp, Dept Orthopaed Surg, Jinju, South Korea.
   Lee, Dong-Yeong, Barun Hosp, Joint Ctr, Jinju, South Korea.},
DOI = {10.31616/asj.2020.0575},
EarlyAccessDate = {MAY 2021},
ISSN = {1976-1902},
EISSN = {1976-7846},
Keywords = {Pedicle screws; Cortical bone trajectory; Cortical screw; Pedicle screw;
   Lumbar fusion},
Keywords-Plus = {CONVENTIONAL PEDICLE SCREW; LOW-BACK-PAIN; INTERBODY FUSION;
   MORPHOMETRIC MEASUREMENT; BIOMECHANICAL EVALUATION; CLINICAL-OUTCOMES;
   STRENGTH; SPONDYLOLISTHESIS; INSERTION; THORACOLUMBAR},
Research-Areas = {Orthopedics},
Web-of-Science-Categories  = {Orthopedics},
Author-Email = {dhkim8311@gnu.ac.kr},
ORCID-Numbers = {KIM, KUNTAE/0000-0003-4610-4238},
Cited-References = {Babu R, 2012, NEUROSURGERY, V71, P962, DOI 10.1227/NEU.0b013e31826a88c8.
   Baluch DA, 2014, SPINE, V39, pE1297, DOI 10.1097/BRS.0000000000000553.
   BOUCHER HH, 1959, J BONE JOINT SURG BR, V41, P248.
   BRANTLEY AGU, 1994, SPINE, V19, P1752, DOI 10.1097/00007632-199408000-00016.
   Bydon M, 2014, J SPINAL DISORD TECH, V27, P297, DOI 10.1097/BSD.0000000000000072.
   Calvert GC, 2015, J NEUROSURG-SPINE, V22, P166, DOI 10.3171/2014.10.SPINE14371.
   Chen Qi, 2020, J Spine Surg, V6, P164, DOI 10.21037/jss.2020.03.05.
   Chen YR, 2016, CUREUS, V8, DOI 10.7759/cureus.714.
   Chin KR, 2017, CLIN SPINE SURG, V30, pE791, DOI 10.1097/BSD.0000000000000436.
   Delgado-Fernandez J, 2017, ASIAN SPINE J, V11, P817, DOI 10.4184/asj.2017.11.5.817.
   Elmekaty M, 2018, ASIAN SPINE J, V12, P870, DOI 10.31616/asj.2018.12.5.870.
   Frankel BM, 2007, J NEUROSURG-SPINE, V7, P47, DOI 10.3171/SPI-07/07/047.
   GERTZBEIN SD, 1990, SPINE, V15, P11, DOI 10.1097/00007632-199001000-00004.
   Glennie RA, 2015, J CLIN NEUROSCI, V22, P972, DOI 10.1016/j.jocn.2015.01.010.
   Grochulla, 2012, MANUAL SPINE SURG.
   Herren C, 2018, WORLD NEUROSURG, V112, pE711, DOI 10.1016/j.wneu.2018.01.138.
   Hirano T, 1997, SPINE, V22, P2504, DOI 10.1097/00007632-199711010-00007.
   Hoffman H, 2019, INT J SPINE SURG, V13, P33, DOI 10.14444/6005.
   Hu JN, 2019, MEDICINE, V98, DOI 10.1097/MD.0000000000016751.
   Hung CW, 2016, CLIN NEUROL NEUROSUR, V145, P41, DOI 10.1016/j.clineuro.2016.03.005.
   Iwamoto J, 2004, SCAND J MED SCI SPOR, V14, P346, DOI 10.1111/j.1600-0838.2004.00379.x.
   Kaito T, 2018, J ORTHOP SCI, V23, P865, DOI 10.1016/j.jos.2018.06.005.
   Kaye ID, 2017, JBJS REV, V5, DOI 10.2106/JBJS.RVW.16.00120.
   Kim SB, 2018, TECH ORTHOP, V33, P246, DOI 10.1097/BTO.0000000000000285.
   Kolz JM, 2022, CLIN SPINE SURG, V35, P225, DOI 10.1097/BSD.0000000000000965.
   Laine T, 2000, EUR SPINE J, V9, P235, DOI 10.1007/s005860000146.
   Lee GW, 2018, WORLD NEUROSURG, V109, pE194, DOI 10.1016/j.wneu.2017.09.137.
   Lee GW, 2015, SPINE J, V15, P1519, DOI 10.1016/j.spinee.2015.02.038.
   Li HM, 2018, WORLD NEUROSURG, V119, pE717, DOI 10.1016/j.wneu.2018.07.253.
   Liu L, 2019, ORTHOPEDICS, V42, pE465, DOI 10.3928/01477447-20190604-01.
   Malcolm JG, 2018, NEUROSURGERY, V83, P1234, DOI 10.1093/neuros/nyx619.
   Marengo N, 2019, WORLD NEUROSURG, V130, pE98, DOI 10.1016/j.wneu.2019.05.241.
   Marengo N, 2018, BIOMED RES INT, V2018, DOI 10.1155/2018/7424568.
   Matsukawa K, 2017, SPINE SURG RELAT RES, V1, P164, DOI 10.22603/ssrr.1.2017-0006.
   Matsukawa K, 2016, SPINE, V41, pE851, DOI 10.1097/BRS.0000000000001459.
   Matsukawa K, 2016, J NEUROSURG-SPINE, V24, P910, DOI 10.3171/2015.11.SPINE15926.
   Matsukawa K, 2016, ACTA NEUROCHIR, V158, P465, DOI 10.1007/s00701-016-2705-8.
   Matsukawa K, 2015, J NEUROSURG-SPINE, V23, P471, DOI 10.3171/2015.1.SPINE141103.
   Matsukawa K, 2015, SPINE, V40, pE873, DOI 10.1097/BRS.0000000000000983.
   Matsukawa K, 2014, J NEUROSURG-SPINE, V21, P203, DOI 10.3171/2014.3.SPINE13665.
   Matsukawa K, 2014, SPINE, V39, pE240, DOI 10.1097/BRS.0000000000000116.
   Matsukawa K, 2013, J SPINAL DISORD TECH, V26, pE248, DOI 10.1097/BSD.0b013e318288ac39.
   Mehta VA, 2011, NEUROL RES, V33, P38, DOI 10.1179/016164110X12681290831289.
   Mizuno M, 2014, NEUROL MED-CHIR, V54, P716, DOI 10.2176/nmc.st.2013-0395.
   Mobbs RJ, 2013, ORTHOP SURG, V5, P56, DOI 10.1111/os.12027.
   Mobbs RJ, 2011, J CLIN NEUROSCI, V18, P741, DOI 10.1016/j.jocn.2010.09.019.
   Molliqaj G, 2017, NEUROSURG FOCUS, V42, DOI 10.3171/2017.3.FOCUS179.
   Mori K, 2016, ASIAN SPINE J, V10, P238, DOI 10.4184/asj.2016.10.2.238.
   Moskowitz A, 2002, ORTHOP CLIN N AM, V33, P359, DOI 10.1016/S0030-5898(01)00008-6.
   Ninomiya K, 2016, ASIAN SPINE J, V10, P901, DOI 10.4184/asj.2016.10.5.901.
   Ninomiya K, 2016, ASIAN SPINE J, V10, P251, DOI 10.4184/asj.2016.10.2.251.
   Oshino H, 2015, J ORTHOP SURG RES, V10, DOI 10.1186/s13018-015-0270-0.
   Peng Jun, 2017, Zhongguo Xiu Fu Chong Jian Wai Ke Za Zhi, V31, P1341, DOI 10.7507/1002-1892.201706075.
   Perez-Orribo L, 2013, SPINE, V38, P635, DOI 10.1097/BRS.0b013e318279a95e.
   Phan Kevin, 2017, J Spine Surg, V3, P679, DOI 10.21037/jss.2017.11.03.
   Rao PJ, 2015, SPINE J, V15, P817, DOI 10.1016/j.spinee.2014.12.019.
   ROYCAMILLE R, 1986, ORTHOP CLIN N AM, V17, P147.
   Sakaura H, 2020, J NEUROSURG-SPINE, V32, P155, DOI 10.3171/2019.8.SPINE19631.
   Sakaura H, 2018, J NEUROSURG-SPINE, V28, P57, DOI 10.3171/2017.5.SPINE161154.
   Sakaura H, 2016, J NEUROSURG-SPINE, V25, P591, DOI 10.3171/2016.3.SPINE151525.
   Sakaura H, 2016, ASIAN SPINE J, V10, P639, DOI 10.4184/asj.2016.10.4.639.
   Sansur CA, 2016, J NEUROSURG-SPINE, V25, P467, DOI 10.3171/2016.2.SPINE151046.
   Santoni BG, 2009, SPINE J, V9, P366, DOI 10.1016/j.spinee.2008.07.008.
   Senoglu M, 2017, WORLD NEUROSURG, V103, P694, DOI 10.1016/j.wneu.2017.03.137.
   Solomiichuk V, 2017, NEUROSURG FOCUS, V42, DOI 10.3171/2017.3.FOCUS1710.
   Takenaka S, 2017, CLIN SPINE SURG, V30, pE1411, DOI 10.1097/BSD.0000000000000514.
   Wang JZ, 2019, EUR SPINE J, V28, P1678, DOI 10.1007/s00586-019-05999-y.
   Wang K, 2019, WORLD NEUROSURG, V125, pE348, DOI 10.1016/j.wneu.2019.01.076.
   Weiner Bradley K, 2002, Spine (Phila Pa 1976), V27, pE385, DOI 10.1097/00007632-200209010-00008.
   WEINSTEIN JN, 1988, SPINE, V13, P1012, DOI 10.1097/00007632-198809000-00008.
   {[}席焱海 Xi Yanhai], 2016, {[}第二军医大学学报, Academic Journal of Second Military Medical University], V37, P879.
   Yeasting RA, SPINE PHILA PA CORTI, V13.
   Zhang GA, 2019, MED SCI MONITOR, V25, P9483, DOI 10.12659/MSM.917253.
   Zhang H, 2016, EUR SPINE J, V25, P870, DOI 10.1007/s00586-015-4224-3.
   Zhang TX, 2019, J ORTHOP SURG RES, V14, DOI 10.1186/s13018-019-1311-x.},
Number-of-Cited-References = {75},
Times-Cited = {0},
Usage-Count-Last-180-days = {4},
Usage-Count-Since-2013 = {4},
Journal-ISO = {Asian Spine J.},
Doc-Delivery-Number = {ZH4UY},
Web-of-Science-Index = {Emerging Sources Citation Index (ESCI)},
Unique-ID = {WOS:000721741600001},
OA = {Green Published, gold},
DA = {2022-11-01},
}

@article{ WOS:000327430300015,
Author = {Shin, Sang-Ha and Choi, Won-Gyu and Hwang, Byeong-Wook and Tsang,
   Yi-Sheng and Chung, Ewy-Ryong and Lee, Hyeong-Chang and Lee, Sang-Jin
   and Lee, Sang-Ho},
Title = {Microscopic anterior foraminal decompression combined with anterior
   lumbar interbody fusion},
Journal = {SPINE JOURNAL},
Year = {2013},
Volume = {13},
Number = {10},
Pages = {1190-1199},
Month = {OCT},
Abstract = {BACKGROUND CONTEXT: Anterior lumbar interbody fusion (ALIF) with
   percutaneous pedicle screw fixation (PPF) provides successful surgical
   outcomes to isthmic spondylolisthesis patients with indirect
   decompression through foraminal volume expansion. However, indirect
   decompression through ALIF followed by PPF may not obtain a successful
   surgical outcome in patients with isthmic spondylolisthesis accompanied
   by foraminal stenosis caused by a posterior osteophyte or foraminal
   sequestrated disc herniation. Thus far, there has been no report of
   foraminal decompression through anterior direct access in the lumbar
   spine.
   PURPOSE: This study aims to describe the new surgical technique of
   microscopic anterior foraminal decompression and to analyze the clinical
   outcomes and radiologic results of the microscopic anterior
   decompression during ALIF followed by PPF.
   STUDY DESIGN/SETTING: We conducted a multisurgeon, retrospective,
   clinical series from a single institution.
   PATIENT SAMPLE: This study was carried out from March 2007 to July 2010
   and included 40 consecutive patients with isthmic spondylolisthesis
   accompanied by foraminal stenosis caused by posterior osteophyte or
   foraminal sequestrated disc herniation undergoing microscopic anterior
   foraminal decompression during ALIF followed by PPF.
   OUTCOME MEASURES: The visual analog scales (VAS) of back and leg pain
   and the Oswestry disability index were measured preoperatively and at
   the last follow-up.
   METHODS: Postoperative computed tomography and magnetic resonance
   imaging measured whether decompression of neural structure had been made
   and morphometric change of the foramen and the amount of resected bone.
   Moreover, segmental lordosis, whole lumbar lordosis, disc height, and
   degree of listhesis were measured through X-ray examination before the
   operation and at the last follow-up; we also verified whether fusion had
   been achieved.
   RESULTS: Successful decompression was confirmed in both patients with
   foraminal stenosis caused by posterior osteophyte and those with
   foraminal sequestrated disc herniation. Clinically, compared with before
   the surgery, the VAS (leg and back) and the Oswestry disability index
   significantly decreased at the last follow-up (p=.000). With regard to
   radiology, at the last follow-up all patients had bone fusion on X-ray
   examination, and an increase in disc height, a reduction in the degree
   of listhesis, an increase in segmental lordosis, and an increase in
   whole lumbar lordosis were significant in both groups (p=.000) compared
   with before the surgery. Foraminal volume, foraminal width, and
   foraminal height also significantly increased postoperatively compared
   with before the operation (p=.000). The height, width, and dimension of
   resected body were 4.61+/-1.05 mm, 7.92+/-1.42 mm, 17.15+/-4.96 mm(2),
   respectively, in patients with foraminal stenosis caused by a posterior
   osteophyte, and 3.88+/-0.92 mm, 6.8+/-1.29 mm, and 13.12+/-2.25 mm(2),
   respectively, in patients with foraminal sequestrated disc.
   CONCLUSIONS: The microscopic anterior foraminal approach provides
   successful foraminal decompression. Combined with ALIF and PPF, this
   approach shows a good surgical outcome in patients with isthmic
   spondylolisthesis accompanied by foraminal stenosis caused by a
   posterior osteophyte or those with foraminal sequestrated disc
   herniation. (C) 2013 Elsevier Inc. All rights reserved.},
Publisher = {ELSEVIER SCIENCE INC},
Address = {360 PARK AVE SOUTH, NEW YORK, NY 10010-1710 USA},
Type = {Article},
Language = {English},
Affiliation = {Shin, SH (Corresponding Author), Busan Wooridul Spine Hosp, Dept Neurosurg, Hubsky WIAA 10F,158-3 Oncheon 1 Dong, Pusan 607831, South Korea.
   Shin, Sang-Ha; Hwang, Byeong-Wook; Lee, Sang-Jin, Busan Wooridul Spine Hosp, Dept Neurosurg, Pusan 607831, South Korea.
   Choi, Won-Gyu; Lee, Sang-Ho, Wooridul Spine Hosp, Dept Neurosurg, Seoul, South Korea.
   Tsang, Yi-Sheng, Seoul Wooridul Hosp, Dept Neurosurg, Seoul, South Korea.
   Chung, Ewy-Ryong, Wooridul Spine Hosp, Dept Orthoped Surg, Seoul, South Korea.
   Lee, Hyeong-Chang, Busan Wooridul Spine Hosp, Dept Cardiovasc Surg, Pusan 607831, South Korea.},
DOI = {10.1016/j.spinee.2013.07.458},
ISSN = {1529-9430},
EISSN = {1878-1632},
Keywords = {Spondylolisthesis; Posterior-lateral osteophyte; Sequestrated disc
   herniation; Foraminal stenosis; Anterior lumbar interbody fusion},
Keywords-Plus = {GRADE ISTHMIC SPONDYLOLISTHESIS; PEDICLE SCREW FIXATION; FOLLOW-UP;
   STENOSIS; POSTERIOR; SPINE},
Research-Areas = {Neurosciences \& Neurology; Orthopedics},
Web-of-Science-Categories  = {Clinical Neurology; Orthopedics},
Author-Email = {pusanwrd@daum.net},
Cited-References = {Abe E, 1997, SPINE, V22, P823, DOI 10.1097/00007632-199704010-00023.
   Bae JS, 2010, NEUROSURGERY, V67, P1600, DOI 10.1227/NEU.0b013e3181f91697.
   Cho CB, 2010, J KOREAN NEUROSURG S, V47, P352, DOI 10.3340/jkns.2010.47.5.352.
   Choi KC, 2011, ACTA NEUROCHIR, V153, P567, DOI 10.1007/s00701-010-0876-2.
   Christensen F B, 1996, Eur Spine J, V5, P293, DOI 10.1007/BF00304343.
   Holte D C, 1994, Eur Spine J, V3, P32, DOI 10.1007/BF02428314.
   Humphreys SC, 2001, SPINE, V26, P567.
   Ishihara H, 2001, J SPINAL DISORD, V14, P91, DOI 10.1097/00002517-200104000-00001.
   Jang JS, 2005, J NEUROSURG-SPINE, V3, P40, DOI 10.3171/spi.2005.3.1.0040.
   Jenis LG, 2000, SPINE, V25, P389, DOI 10.1097/00007632-200002010-00022.
   Kim JS, 2010, SPINE J, V10, P404, DOI 10.1016/j.spinee.2010.02.022.
   Kim JW, 2010, J CRIT SPINE CASES, V3, P144.
   Kwon BK, 2005, J SPINAL DISORD TECH, V18, pS30, DOI 10.1097/01.bsd.0000133064.20466.88.
   Kwon BK, 2003, J SPINAL DISORD TECH, V16, P469, DOI 10.1097/00024720-200310000-00006.
   Lee Sang-Ho, 2004, Spine J, V4, P644, DOI 10.1016/j.spinee.2004.04.012.
   Mark G, 2006, SPINE, V31, P762.
   NEWMAN MH, 1992, SPINE, V17, P831, DOI 10.1097/00007632-199207000-00017.
   Schleicher P, 2008, EUR SPINE J, V17, P1757, DOI 10.1007/s00586-008-0797-4.
   Shim CS, 2005, SPINE, V30, P838, DOI 10.1097/01.brs.0000157473.17313.6f.
   Swan Justin, 2006, Spine J, V6, P606, DOI 10.1016/j.spinee.2006.02.032.
   Volkman T, 1996, J SPINAL DISORD, V9, P425.
   Weiner BK, 2005, J SPINAL DISORD TECH, V18, P519, DOI 10.1097/01.bsd.0000149875.03633.ed.
   Whitecloud TS, 2001, J SPINAL DISORD, V14, P100, DOI 10.1097/00002517-200104000-00002.},
Number-of-Cited-References = {23},
Times-Cited = {21},
Usage-Count-Last-180-days = {0},
Usage-Count-Since-2013 = {5},
Journal-ISO = {Spine Journal},
Doc-Delivery-Number = {258AP},
Web-of-Science-Index = {Science Citation Index Expanded (SCI-EXPANDED)},
Unique-ID = {WOS:000327430300015},
DA = {2022-11-01},
}

@article{ WOS:000392579700001,
Author = {Wu, Ai-Min and Chen, Chun-Hui and Shen, Zhi-Hao and Feng, Zhen-Hua and
   Weng, Wan-Qing and Li, Shu-Min and Chi, Yong-Long and Yin, Li-Hui and
   Ni, Wen-Fei},
Title = {The Outcomes of Minimally Invasive versus Open Posterior Approach Spinal
   Fusion in Treatment of Lumbar Spondylolisthesis: The Current Evidence
   from Prospective Comparative Studies},
Journal = {BIOMED RESEARCH INTERNATIONAL},
Year = {2017},
Volume = {2017},
Abstract = {Purpose. To investigate the evidence of minimally invasive (MI) versus
   open (OP) posterior lumbar fusion in treatment of lumbar
   spondylolisthesis from current prospective literatures. Methods. The
   electronic literature database of Pubmed, Embase, and Cochrane library
   was searched at April 2016. The data of operative time, estimated blood
   loss and length of hospital stay, visual analog scale (VAS) of both
   lower back pain and leg pain, Oswestry disability index (ODI), SF-36 PCS
   (physical component scores) and SF-36MCS (mental component scores),
   complications, fusion rate, and secondary surgery were extracted and
   analyzed by STATA 12.0 software. Results. Five nonrandom prospective
   comparative studies were included in this meta-analysis. The
   meta-analysis showed that the MI group had a significantly longer
   operative time than OP group, less blood loss, and shorter hospital
   stay. No significant difference was found in back pain, leg pain, ODI,
   SF-36 PCS, SF-36MCS, complications, fusion rate, and secondary surgery
   between MI and OP groups. Conclusion. The prospective evidence suggested
   that MI posterior fusion for spondylolisthesis had less EBL and hospital
   stay than OP fusion; however it took more operative time. Both MI and OP
   fusion had similar results in pain and functional outcomes,
   complication, fusion rate, and secondary surgery.},
Publisher = {HINDAWI LTD},
Address = {ADAM HOUSE, 3RD FLR, 1 FITZROY SQ, LONDON, W1T 5HF, ENGLAND},
Type = {Review},
Language = {English},
Affiliation = {Ni, WF (Corresponding Author), Wenzhou Med Univ, Zhejiang Spine Ctr, Dept Orthoped, Affiliated Hosp 2,Med Coll 2, Wenzhou, Zhejiang, Peoples R China.
   Wu, Ai-Min; Chen, Chun-Hui; Feng, Zhen-Hua; Weng, Wan-Qing; Li, Shu-Min; Chi, Yong-Long; Ni, Wen-Fei, Wenzhou Med Univ, Zhejiang Spine Ctr, Dept Orthoped, Affiliated Hosp 2,Med Coll 2, Wenzhou, Zhejiang, Peoples R China.
   Shen, Zhi-Hao, Hainan Med Coll, Dept Orthoped, Haikou, Hainan, Peoples R China.
   Yin, Li-Hui, Wenzhou Med Univ, Affiliated Hosp 1, Lab Internal Med, Wenzhou, Zhejiang, Peoples R China.},
DOI = {10.1155/2017/8423638},
Article-Number = {8423638},
ISSN = {2314-6133},
EISSN = {2314-6141},
Keywords-Plus = {INTERBODY-FUSION; CLINICAL-OUTCOMES; METAANALYSIS; ACCESS},
Research-Areas = {Biotechnology \& Applied Microbiology; Research \& Experimental Medicine},
Web-of-Science-Categories  = {Biotechnology \& Applied Microbiology; Medicine, Research \&
   Experimental},
Author-Email = {wenfeini@yeah.net},
Funding-Acknowledgement = {Wenzhou Science and Technology Project {[}Y20160369]; National Natural
   Science Foundation of China {[}81501933, 81301563]},
Funding-Text = {This work was funded by Wenzhou Science and Technology Project
   (Y20160369) and the National Natural Science Foundation of China
   (81501933, 81301563).},
Cited-References = {Archavlis E, 2013, EUR SPINE J, V22, P1731, DOI 10.1007/s00586-013-2732-6.
   BAKER JK, 1993, SPINE, V18, P2227, DOI 10.1097/00007632-199311000-00014.
   Choi WS, 2016, BIOMED RES INT, V2016, DOI 10.1155/2016/2518394.
   Fan SW, 2010, EUR SPINE J, V19, P316, DOI 10.1007/s00586-009-1191-6.
   Foley KT, 2003, SPINE, V28, pS26, DOI 10.1097/00007632-200308011-00006.
   Foley KT, 2001, NEUROSURG FOCUS, V10, pE10, DOI {[}DOI 10.3171/foc.2001.10.4.11, 10.3171/foc.2001.10.4.11].
   Ghahreman A, 2010, NEUROSURGERY, V66, P296, DOI 10.1227/01.NEU.0000363600.24074.D0.
   Goyal N, 2009, J SPINAL DISORD TECH, V22, P321, DOI 10.1097/BSD.0b013e318182cdab.
   Goz V, 2014, SPINE J, V14, P2019, DOI 10.1016/j.spinee.2013.11.050.
   HERKOWITZ HN, 1991, J BONE JOINT SURG AM, V73A, P802, DOI 10.2106/00004623-199173060-00002.
   Hibbs RA., 1911, NY MED J, V93, P1013.
   Jia Peng Li, 2014, J Evid Based Med, V7, P219, DOI 10.1111/jebm.12111.
   Jiang SD, 2012, ARCH ORTHOP TRAUM SU, V132, P1259, DOI 10.1007/s00402-012-1546-z.
   Karikari IO, 2010, SPINE, V35, pS294, DOI 10.1097/BRS.0b013e3182022ddc.
   Khan NR, 2015, NEUROSURGERY, V77, P847, DOI 10.1227/NEU.0000000000000913.
   Kim DY, 2005, SPINE, V30, P123, DOI 10.1097/01.brs.0000148999.21492.53.
   Kim KT, 2006, SPINE, V31, P1351, DOI 10.1097/01.brs.0000218635.14571.55.
   Kim KT, 2006, SPINE, V31, P712, DOI 10.1097/01.brs.0000202533.05906.ea.
   Kim TT, 2016, BIOMED RES INT, V2016, DOI 10.1155/2016/5716235.
   Kotani Y, 2012, EUR SPINE J, V21, P1171, DOI 10.1007/s00586-011-2114-x.
   Lee KH, 2014, J SPINAL DISORD TECH, V27, pE234, DOI 10.1097/BSD.0000000000000089.
   Liu XY, 2014, EUR SPINE J, V23, P43, DOI 10.1007/s00586-013-2880-8.
   Matz PG, 2016, SPINE J, V16, P439, DOI 10.1016/j.spinee.2015.11.055.
   McAfee PC, 2005, SPINE, V30, pS60, DOI 10.1097/01.brs.0000155578.62680.dd.
   Min JH, 2007, J NEUROSURG-SPINE, V7, P21, DOI 10.3171/SPI-07/07/021.
   Moher D, 2009, PLOS MED, V6, DOI 10.1371/journal.pmed.1000097.
   Nandyala SV, 2014, SPINE J, V14, P1460, DOI 10.1016/j.spinee.2013.08.045.
   Nie HF, 2016, SPINE, V41, pB30, DOI 10.1097/BRS.0000000000001810.
   Ozgur Burak M, 2006, Spine J, V6, P435, DOI 10.1016/j.spinee.2005.08.012.
   Parker SL, 2014, WORLD NEUROSURG, V82, P230, DOI 10.1016/j.wneu.2013.01.041.
   Phan K, 2015, EUR SPINE J, V24, P1017, DOI 10.1007/s00586-015-3903-4.
   Phillips FM, 2013, SPINE, V38, pE409, DOI 10.1097/BRS.0b013e3182877f11.
   Quraishi NA, 2013, EUR SPINE J, V22, P1707, DOI 10.1007/s00586-012-2623-2.
   Sidhu GS, 2014, CLIN ORTHOP RELAT R, V472, P1792, DOI 10.1007/s11999-014-3619-5.
   Slim K, 2003, ANZ J SURG, V73, P712, DOI 10.1046/j.1445-2197.2003.02748.x.
   Sulaiman WAR, 2014, OCHSNER J, V14, P32.
   Tian NF, 2013, EUR SPINE J, V22, P1741, DOI 10.1007/s00586-013-2747-z.
   Wang JA, 2010, EUR SPINE J, V19, P1780, DOI 10.1007/s00586-010-1404-z.
   Yoshihara H, 2015, SPINE J, V15, P265, DOI 10.1016/j.spinee.2014.09.026.
   Zeng Xiantao, 2015, J Evid Based Med, V8, P2, DOI 10.1111/jebm.12141.
   Zhang QH, 2014, BMC MUSCULOSKEL DIS, V15, DOI 10.1186/1471-2474-15-367.},
Number-of-Cited-References = {41},
Times-Cited = {11},
Usage-Count-Last-180-days = {0},
Usage-Count-Since-2013 = {6},
Journal-ISO = {Biomed Res. Int.},
Doc-Delivery-Number = {EI6BJ},
Web-of-Science-Index = {Science Citation Index Expanded (SCI-EXPANDED)},
Unique-ID = {WOS:000392579700001},
OA = {Green Submitted, Green Published, gold},
DA = {2022-11-01},
}

@article{ WOS:000710832600001,
Author = {Masood, Rao Farhat and Taj, Imtiaz Ahmad and Khan, Muhammad Babar and
   Qureshi, Muhammad Asad and Hassan, Taimur},
Title = {Deep Learning based Vertebral Body Segmentation with Extraction of
   Spinal Measurements and Disorder Disease Classification},
Journal = {BIOMEDICAL SIGNAL PROCESSING AND CONTROL},
Year = {2022},
Volume = {71},
Number = {B},
Month = {JAN},
Abstract = {Assessment of medical images and diagnostic decision making of lumbar
   associated diseases by clinicians is invariably subjective, time
   consuming and challenging task. Presently, clinicians make use of either
   manual or semi-automated computer-aided tools to make relevant
   measurements for adding vote of confidence to their grading and
   evaluation. Lacking reliability and offering substantive dissimilarity
   once performed by different clinicians, these methods complicate the
   evaluation process. In an effort to support the decision making process
   of clinicians, in this paper we present a lumbar assessment framework
   with autonomous extraction of spinal measurements. Furthermore, an
   effort is made to address the challenges faced by clinicians while
   assessing disorders including spondylolisthesis and assessment of lumbar
   lordosis (LL) by proposing novel disease classification methodologies.
   For spondylolisthesis classification, we achieved an accuracy of 89\% by
   using angular deviation metric whereas, 93\% accuracy for determining
   adequacy/inadequacy in LL assessment through computation of area within
   enclosed lumbar curve region. Our framework involves semantic
   segmentation of vertebral bodies (VBs) using ResNet-UNet where we
   achieved DSC of 0.97 and IoU of 0.86. Subsequently, we achieved a
   statistically significant correlation coefficient R and encouraging mean
   absolute error (MAE) with clinicians' grading for measurements involving
   lumbar lordotic angle (LLA), lumbosacral angle (LSA), VB dimensions and
   lumbar height. In addition to this, we have publicly released the
   dataset with all the clinicians markings at
   https://data.mendeley.com/datasets/k3b363f3vz/2.},
Publisher = {ELSEVIER SCI LTD},
Address = {THE BOULEVARD, LANGFORD LANE, KIDLINGTON, OXFORD OX5 1GB, OXON, ENGLAND},
Type = {Article},
Language = {English},
Affiliation = {Masood, RF (Corresponding Author), Capital Univ Sci \& Technol CUST, Dept Elect Engn, Islamabad, Pakistan.
   Masood, Rao Farhat; Taj, Imtiaz Ahmad, Capital Univ Sci \& Technol CUST, Dept Elect Engn, Islamabad, Pakistan.
   Khan, Muhammad Babar, Combined Mil Hosp, Dept Radiol, Rawalpindi, Pakistan.
   Qureshi, Muhammad Asad, Combined Mil Hosp, Dept Spinal Surg, Rawalpindi, Pakistan.
   Hassan, Taimur, Khalifa Univ Sci \& Technol, Ctr Cyber Phys Syst, Abu Dhabi, U Arab Emirates.},
DOI = {10.1016/j.bspc.2021.103230},
EarlyAccessDate = {OCT 2021},
Article-Number = {103230},
ISSN = {1746-8094},
EISSN = {1746-8108},
Keywords = {Lumbar spine dataset; Spinal measurements; Automated disease
   classification},
Keywords-Plus = {LOW-BACK-PAIN; CONVOLUTIONAL NEURAL-NETWORKS; LUMBAR LORDOSIS; SAGITTAL
   ALIGNMENT; IMAGE SEGMENTATION; INTRAOBSERVER; INTEROBSERVER; BALANCE;
   PELVIS},
Research-Areas = {Engineering},
Web-of-Science-Categories  = {Engineering, Biomedical},
Author-Email = {farhatmasood.fm@gmail.com},
ResearcherID-Numbers = {Hassan, Taimur/AAO-3928-2020
   Masood, Rao Farhat/AGX-6301-2022},
ORCID-Numbers = {Hassan, Taimur/0000-0002-5896-8677
   Masood, Rao Farhat/0000-0001-9054-9192},
Cited-References = {Abadi M., 2016, ARXIV160304467.
   Agisoft L., AGISOFT METASHAPE 1.
   Al-Kafri AS, 2019, IEEE ACCESS, V7, P43487, DOI 10.1109/ACCESS.2019.2908002.
   Alvi M.A., 2019, OPER NEUROSURG, DOI {[}10.1093/ons/opz180, DOI 10.1093/0NS/0PZ180].
   {[}Anonymous], FIX SWAY BACK POSTUR.
   Ansari S., 2013, POTTS SPINE DIAGNOST, DOI {[}10.4103/1947- 2714.115775, DOI 10.4103/1947-2714.115775].
   Aslan MS, 2015, IET COMPUT VIS, V9, P234, DOI 10.1049/iet-cvi.2013.0154.
   Ba E.K., 2020, CLIN ORTHOP RELAT R, V478, P1125, DOI DOI 10.1097/C0RR.0000000000001153.
   Babai E, 2012, ANN BIOLOG RES, V3, P204.
   Badrinarayanan V, 2017, IEEE T PATTERN ANAL, V39, P2481, DOI 10.1109/TPAMI.2016.2644615.
   Balakrishna C., 2018, CORRABS180607554.
   Bampis C.G., 2016, 2016 IEEE SW S IM AN, DOI DOI 10.1109/SSIAI.2016.7459161.
   Been E, 2014, SPINE J, V14, P87, DOI 10.1016/j.spinee.2013.07.464.
   Benjdira B, 2020, APPL SCI-BASEL, V10, DOI 10.3390/app10041370.
   Bennani H, 2016, DATA SCI J, V15, P1, DOI DOI 10.5334/DSJ-2016-009.
   Berven S, 2018, NEUROSURG CLIN N AM, V29, P331, DOI 10.1016/j.nec.2018.03.009.
   Borenstein D., 2012, PAIN, DOI {[}10.1159/isbn.978-1-908541-16-1, DOI 10.1159/ISBN.978-1-908541-16-1].
   Bradley Derek, 2007, Journal of Graphics Tools, V12, P13.
   Burian E, 2019, BMC MUSCULOSKEL DIS, V20, DOI 10.1186/s12891-019-2528-x.
   Bustacara C, 2016, LECT NOTES COMPUT SC, V9972, P109, DOI 10.1007/978-3-319-46418-3\_10.
   Carballido-Gamio J, 2002, CARS 2002: COMPUTER ASSISTED RADIOLOGY AND SURGERY, PROCEEDINGS, P1054.
   Carrino JA, 2009, RADIOLOGY, V250, P161, DOI 10.1148/radiol.2493071999.
   Casiano V.E., 2020, BACK PAIN STATPEARLS.
   Chen YL, 1999, SPINE, V24, P1786, DOI 10.1097/00007632-199909010-00007.
   Cho BH, 2020, GLOB SPINE J, V10, P611, DOI 10.1177/2192568219868190.
   Chun SW, 2017, SPINE J, V17, P1180, DOI 10.1016/j.spinee.2017.04.034.
   Clarke C., 2018, DICOM VIEWERS.
   Colosimo C., 2014, MINIMALLY INVASIVE S, P21, DOI {[}10.1007/978-1-4471-5280-4\_2, DOI 10.1007/978-1-4471-5280-4\_2].
   Csurka G, 2013, PROCEEDINGS OF THE BRITISH MACHINE VISION CONFERENCE 2013, DOI 10.5244/C.27.32.
   Czaprowski D, 2018, SCOLIOSIS SPINAL DIS, V13, DOI 10.1186/s13013-018-0151-5.
   DANIELSON B, 1989, ACTA RADIOL, V30, P65.
   de Oliveira TS, 2012, REHABIL RES PRACT, V2012, DOI 10.1155/2012/186156.
   Demir Mehmet, 2018, J PAK MED ASSOC, V68, DOI {[}10.3109/17453678409153740, DOI 10.3109/17453678409153740].
   Dimar JR, 2008, EUR SPINE J, V17, P1373, DOI 10.1007/s00586-008-0755-1.
   Errico T.J., 2009, SURG MANAGEMENT SPIN, DOI {[}10.1016/B978-1-4160-3372-1.X5001-X, DOI 10.1016/B978-1-4160-3372-1.X5001-X].
   Garcia FD, 2009, P IEEE S SECUR PRIV, P3, DOI 10.1109/SP.2009.6.
   Gelse K, 2003, OSTEOARTHR CARTILAGE, V11, P141, DOI 10.1053/joca.2002.0873.
   Glassman SD, 2005, SPINE, V30, P2024, DOI 10.1097/01.brs.0000179086.30449.96.
   Glocker B., DATASET UWSPINECT.
   Glocker Ben, 2012, AUTOMATIC LOCALIZATI, P590, DOI DOI 10.1007/978-3-642-33454-2\_73.
   Graham Lloyd-Jones, 2017, MRI INTERPRETATION T.
   Harris IA, 2018, INTERN MED J, V48, P1430, DOI 10.1111/imj.14120.
   Harrison DD, 1998, J SPINAL DISORD, V11, P430.
   Harrison DE, 2001, COLD SPRING HARBOR M, P111.
   Harrison DE, 2000, SPINE, V25, P2072, DOI 10.1097/00007632-200008150-00011.
   Hartman J, 2019, CUREUS, V11, DOI 10.7759/cureus.4268.
   Hasegawa K, 2016, EUR SPINE J, V25, P3675, DOI 10.1007/s00586-016-4702-2.
   Hashimoto K, 2019, INT ORTHOP, V43, P987, DOI 10.1007/s00264-018-4241-z.
   Hassan T., 2020, ARXIV200602662.
   Hassan T, 2020, IEEE INT C BIOINF BI, P577, DOI 10.1109/BIBE50027.2020.00099.
   Hassan T, 2021, IEEE J BIOMED HEALTH, V25, P108, DOI 10.1109/JBHI.2020.2982914.
   He K., 2016, C COMPUTER VISION PA, DOI DOI 10.1109/CVPR.2016.90.
   Howard A. G., 2017, ARXIV170404861.
   Howe B, 2004, 6th IEEE Southwest Symposium on Image Analysis and Interpretation, P182, DOI 10.1109/IAI.2004.1300970.
   Huang JW, 2020, SPINE J, V20, P590, DOI 10.1016/j.spinee.2019.11.010.
   Ishihara A, 1968, Nihon Seikeigeka Gakkai Zasshi, V42, P1033.
   Janssens R., 2018, DEEP LEARNING BASED, DOI {[}10.29007/vt7v, DOI 10.29007/VT7V].
   Jing JF, 2022, TEXT RES J, V92, P30, DOI 10.1177/0040517520928604.
   JR C., 1948, AM ACAD ORTHOPAEDIC, V5, P261.
   Kim GU, 2020, ASIAN SPINE J, V14, P910, DOI 10.31616/asj.2020.0593.
   Kim J, 2012, ANN BIOMED ENG, V40, P1996, DOI 10.1007/s10439-012-0570-z.
   Konieczny MR, 2020, J ORTHOP, V22, P190, DOI 10.1016/j.jor.2020.04.010.
   Larhmam MA, 2012, INT CONF IMAG PROC, P396, DOI 10.1109/IPTA.2012.6469570.
   Lessmann N, 2019, MED IMAGE ANAL, V53, P142, DOI 10.1016/j.media.2019.02.005.
   Litjens G, 2017, MED IMAGE ANAL, V42, P60, DOI 10.1016/j.media.2017.07.005.
   Liu XB, 2020, RSC ADV, V10, P9396, DOI 10.1039/c9ra05877j.
   Loffler MT, 2020, RADIOL-ARTIF INTELL, V2, DOI 10.1148/ryai.2020190138.
   Logroscino G., 2014, MINIMALLY INVASIVE S, DOI {[}10.1007/978-1-4471-5280-4\_15, DOI 10.1007/978-1-4471-5280-4\_15].
   Long J, 2015, PROC CVPR IEEE, P3431, DOI 10.1109/CVPR.2015.7298965.
   Lu J-T., 2018, P 3 MACH LEARN HEALT, P403, DOI DOI 10.1007/978-3-030-00937-3\_47.
   Luoma K, 2000, SPINE, V25, P487, DOI 10.1097/00007632-200002150-00016.
   MacIntyre NJ, 2014, ISRN REHABIL, V2014, P1, DOI 10.1155/2014/508414.
   Macintyre Norma J, 2011, ISRN Rheumatol, V2011, P571698, DOI 10.5402/2011/571698.
   Masad IS, 2019, ENG SCI TECHNOL, V22, P1027, DOI 10.1016/j.jestch.2019.03.002.
   MATLAB, 2020, 9 8 0 1323502.
   Mbarki W, 2020, INTERDISCIP NEUROSUR, V22, DOI 10.1016/j.inat.2020.100837.
   Mehmood A., 2016, PJCIS, V1, P13.
   Melancia Joao Levy, 2014, Handb Clin Neurol, V119, P541, DOI 10.1016/B978-0-7020-4086-3.00035-7.
   Meyerding H.W., 1932, SURG GYNECOLOGY OBST, V54, P371.
   Monteiro FC, 2006, LECT NOTES COMPUT SC, V4141, P248.
   Monteiro FC, 2012, AIP CONF PROC, V1479, P794, DOI 10.1063/1.4756257.
   Moore D., 2019, SPINE BIOMECHANICSSP.
   Nachemson A.L., 2009, ACTA ORTHOPAEDICA SC, DOI {[}10.3109/17453679309160143, DOI 10.3109/17453679309160143].
   Natalia F, 2018, IEEE 20TH INTERNATIONAL CONFERENCE ON HIGH PERFORMANCE COMPUTING AND COMMUNICATIONS / IEEE 16TH INTERNATIONAL CONFERENCE ON SMART CITY / IEEE 4TH INTERNATIONAL CONFERENCE ON DATA SCIENCE AND SYSTEMS (HPCC/SMARTCITY/DSS), P1449, DOI 10.1109/HPCC/SmartCity/DSS.2018.00239.
   Okpala FO, 2018, J NEUROSCI RURAL PRA, V9, P298, DOI 10.4103/jnrp.jnrp\_508\_17.
   OSF, 2019, PSF VERSE2019.
   Pang SM, 2019, MED IMAGE ANAL, V55, P103, DOI 10.1016/j.media.2019.04.012.
   Physiopedia, LOW BACK PAIN REL HY.
   Polly DW, 1996, SPINE, V21, P1530, DOI 10.1097/00007632-199607010-00008.
   Raciborski Filip, 2016, Reumatologia (Warsaw), V54, P196, DOI 10.5114/reum.2016.62474.
   Raj P.P., 2008, INTERVERTEBRAL DISC, DOI {[}10.1111/j.1533-2500.2007.00171.x, DOI 10.1111/J.1533-2500.2007.00171.X].
   Rajnics P, 2001, J Spinal Disord, V14, P135, DOI 10.1097/00002517-200104000-00008.
   Rak M, 2019, COMPUT METH PROG BIO, V177, P47, DOI 10.1016/j.cmpb.2019.05.003.
   Roland J., LOWER BACK SPASMS CA.
   Rongyu Zhang, 2020, Journal of Physics: Conference Series, V1544, DOI 10.1088/1742-6596/1544/1/012196.
   Ronneberger O, 2015, LECT NOTES COMPUT SC, V9351, P234, DOI 10.1007/978-3-319-24574-4\_28.
   Rothrock RJ, 2018, WORLD NEUROSURG, V118, P21, DOI 10.1016/j.wneu.2018.06.216.
   Roudsari B., 2010, LUMBAR SPINE MRI LOW, DOI 10.2214/AJR.10.4367.
   Roussouly P, 2005, SPINE, V30, P346, DOI 10.1097/01.brs.0000152379.54463.65.
   ROY SH, 1989, SPINE, V14, P992, DOI 10.1097/00007632-198909000-00014.
   Russell BS, 2020, J MANIP PHYSIOL THER, V43, P760, DOI 10.1016/j.jmpt.2020.05.009.
   Russell BS, 2012, J CHIROPR MED, V11, P145, DOI 10.1016/j.jcm.2012.02.002.
   SARASTE H, 1993, ACTA ORTHOP SCAND, V64, P84, DOI 10.3109/17453679309160129.
   Saxena N, 2020, IEEE INT C SEMANT CO, P154, DOI 10.1109/ICSC.2020.00030.
   SEZAN MI, 1989, IEEE T MED IMAGING, V8, P154, DOI 10.1109/42.24863.
   Shemshaki H, 2013, J CRANIOVERTEBRAL JU, V4, P21, DOI 10.4103/0974-8237.121620.
   Shen Y, 2020, CMC-COMPUT MATER CON, V62, P1233, DOI 10.32604/cmc.2020.07450.
   Smyth PP, 1997, IMAGE VISION COMPUT, V15, P575, DOI 10.1016/S0262-8856(97)00006-1.
   Soille P., 1999, MORPHOLOGICAL IMAGE, P89, DOI DOI 10.1007/978-3-662-03939-7\_4.
   STOKES IAF, 1994, SPINE, V19, P236, DOI 10.1097/00007632-199401001-00020.
   Sudirman S., 2019, MENDELEY DATA, V2.
   Suri P, 2014, BMC MUSCULOSKEL DIS, V15, DOI 10.1186/1471-2474-15-152.
   Suzani A, 2015, LECT NOTES COMPUT SC, V9351, P678, DOI 10.1007/978-3-319-24574-4\_81.
   Taha A. A., 2017, CLOUD BASED BENCHMAR, P87.
   Tang H, 2020, IEEE ACCESS, V8, P89228, DOI 10.1109/ACCESS.2020.2993867.
   Tao Y, 2019, IEEE ACCESS, V7, P158326, DOI 10.1109/ACCESS.2019.2950639.
   Ullrich Peter, LUMBAR SPINE SURG.
   Vialle R, 2005, J BONE JOINT SURG AM, V87A, P260, DOI 10.2106/JBJS.D.02043.
   VOUTSINAS SA, 1986, CLIN ORTHOP RELAT R, P235.
   Vrtovec T, 2011, SPINE, V36, pE875, DOI 10.1097/BRS.0b013e3181fe0aab.
   Vrtovec T, 2009, EUR SPINE J, V18, P593, DOI 10.1007/s00586-009-0913-0.
   Wang LS, 2019, MED IMAGE ANAL, V58, DOI 10.1016/j.media.2019.101542.
   Yang BP, 2007, SPINE, V32, P466, DOI 10.1097/01.brs.0000255207.44141.e9.
   Zanoli G, 2006, ACTA ORTHOP, V77, P298, DOI 10.1080/17453670610046064.
   Zeiler Matthew D., 2012, CORR.
   Zhang JH, 2017, INT J BIOMED IMAGING, V2017, DOI 10.1155/2017/9083916.
   Zhang YJ, 2001, ISSPA 2001: SIXTH INTERNATIONAL SYMPOSIUM ON SIGNAL PROCESSING AND ITS APPLICATIONS, VOLS 1 AND 2, PROCEEDINGS, P148, DOI 10.1109/ISSPA.2001.949797.
   Zhao HS, 2017, PROC CVPR IEEE, P6230, DOI 10.1109/CVPR.2017.660.
   Zhou ZW, 2020, IEEE T MED IMAGING, V39, P1856, DOI 10.1109/TMI.2019.2959609.
   Zhu XJ, 2016, BIOMED ENG ONLINE, V15, DOI 10.1186/s12938-016-0146-5.
   Zuiderveld K., 1994, GRAPHICS GEMS, P474, DOI {[}DOI 10.1016/B978-0-12-336156-1.50061-6, 10.1016/B978-0-12-336156-1.50061-6].},
Number-of-Cited-References = {131},
Times-Cited = {3},
Usage-Count-Last-180-days = {2},
Usage-Count-Since-2013 = {14},
Journal-ISO = {Biomed. Signal Process. Control},
Doc-Delivery-Number = {WM1DC},
Web-of-Science-Index = {Science Citation Index Expanded (SCI-EXPANDED)},
Unique-ID = {WOS:000710832600001},
DA = {2022-11-01},
}

@article{ WOS:000615957200003,
Author = {Alijani, Babak and Ramzannejad, Armin and Yousefzadeh-Chabok, Shahrokh
   and Behzadnia, Hamid and Emamhadi, Mohammadreza and Davoudi-Kiakalayeh,
   Ali and Bijani, Enayatollah},
Title = {Spinopelvic Alignment Parameters in Spondylolisthesis Patients Compared
   to Nonspondylolisthesis Patients},
Journal = {INDIAN JOURNAL OF NEUROSURGERY},
Year = {2020},
Volume = {09},
Number = {01},
Pages = {8-12},
Month = {MAR},
Abstract = {Objective We aimed at describing spin pelvic alignment features in
   patients with degenerative spondylolisthesis (DS), in comparison with
   other patients complaining of low back pain but no evidence of
   spondylolisthesis on standard standing lateral lumbosacral X-ray.
   Methods In this prospective descriptive study, patients with low back
   pain included in two groups of DS and non-DS patients, according to
   preoperative lumbosacral X-ray in standard standing lateral position.
   Patient's demographic characteristics, as well as spinopelvic alignment
   parameters including pelvic incidence (PI), pelvic tilt (PT), sacral
   slope (SS), lumbar lordosis, and facet joint orientation, were
   collected. DS patients were compared with non-DS, age-matched control
   group. Results DS patients were significantly obese (p=0.031) and had a
   high PI (56.39 11.5), SS (38.28 +/- 10.32), and PT (18.52 +/- 9.11),
   (p=0.00, 0.01, 0.04, respectively). Moreover, segmental lordosis at
   L2-L3, L3-L4, and L5-S1 levels demonstrated a significant increase
   (p<0.05). Facet joints at L4-L5 level were located more sagittally (37.5
   +/- 7.07 vs. 40.71 +/- 6.33). Conclusion PI, SS, and PT significantly
   increase in DS patients compared with non-DS group. Elevated segmental
   lordosis at high lumbar levels and sagittal orientation of facet joints
   were other features observed in DS patients.},
Publisher = {GEORG THIEME VERLAG KG},
Address = {RUDIGERSTR 14, D-70469 STUTTGART, GERMANY},
Type = {Article},
Language = {English},
Affiliation = {Behzadnia, H (Corresponding Author), Poursina Hosp, Trauma Res Ctr, Guilan Rd,Namjoo St, Rasht 4193713194, Guilan, Iran.
   Alijani, Babak; Ramzannejad, Armin; Behzadnia, Hamid; Emamhadi, Mohammadreza; Bijani, Enayatollah, Guilan Univ Med Sci, Poursina Hosp, Dept Neurosurg, Rasht, Iran.
   Yousefzadeh-Chabok, Shahrokh, Guilan Univ Med Sci, Poursina Hosp, Neurosci Res Ctr, Sch Med, Rasht, Iran.
   Yousefzadeh-Chabok, Shahrokh; Davoudi-Kiakalayeh, Ali, Guilan Univ Med Sci, Guilan Rd Trauma Res Ctr, Rasht, Iran.},
DOI = {10.1055/s-0039-1695671},
ISSN = {2277-954X},
EISSN = {2277-9167},
Keywords = {spondylolisthesis; spinopelvic; alignment; parameters; body mass index},
Research-Areas = {Surgery},
Web-of-Science-Categories  = {Surgery},
Author-Email = {artauth2016@gmail.com},
ResearcherID-Numbers = {Davoudi-Kiakalayeh, Ali/AAT-2524-2021},
Funding-Acknowledgement = {Neurosurgery Department of Poursina Hospital, Guilan University of
   Medical Sciences},
Funding-Text = {The authors would like to acknowledge the support of the Neurosurgery
   Department of Poursina Hospital, Guilan University of Medical Sciences.
   Also, the cooperation of the physicians and nurses of the neurosurgery
   wards, Poursina Hospital, Rasht, Iran, is highly appreciated.},
Cited-References = {ADAMS MA, 1981, SPINE, V6, P241, DOI 10.1097/00007632-198105000-00006.
   Alijani B., 2015, IRAN J NEUROSURG, V1, P22.
   Barrey C, 2007, NEUROSURGERY, V61, P981, DOI 10.1227/01.neu.0000303194.02921.30.
   Boden SD, 1996, J BONE JOINT SURG AM, V78A, P403, DOI 10.2106/00004623-199603000-00012.
   Driscoll C, 2011, EUR SPINE J, V20, P1711, DOI {[}10.1007/s00586-011-1801-y, 10.1007/s00586-011-1932-1].
   Ferrero E, 2015, EUR SPINE J, V24, P1219, DOI 10.1007/s00586-015-3778-4.
   Jacobsen S, 2007, SPINE, V32, P120, DOI 10.1097/01.brs.0000250979.12398.96.
   Labelle H, 2004, SPINE, V29, P2049, DOI 10.1097/01.brs.0000138279.53439.cc.
   Layegh, 2017, IRAN J NEUROSURG, V3, P8.
   Mardjetko S, 2005, SPINE, V30, pS3, DOI 10.1097/01.brs.0000155556.32449.ae.
   Morel E, 2005, REV CHIR ORTHOP, V91, P615, DOI 10.1016/S0035-1040(05)84465-4.
   Muñiz Luna Luis, 2016, Coluna/Columna, V15, P30, DOI 10.1590/S1808-185120161501152836.
   Pedram MDR., 2003, SPONDYLOLISTHESIS LO.
   Roussouly P., 2007, CAHIERS ENSEIGNEMENT, P27.
   Schuller S, 2011, EUR SPINE J, V20, P713, DOI 10.1007/s00586-010-1640-2.
   SHARMA M, 1995, SPINE, V20, P887, DOI 10.1097/00007632-199504150-00003.
   Tebet Marcos Antonio, 2014, Rev. bras. ortop., V49, P3, DOI {[}10.1016/j.rbo.2013.04.011, 10.1016/j.rboe.2014.02.003].
   Toyone T, 2009, SPINE, V34, P2259, DOI 10.1097/BRS.0b013e3181b20158.
   VANSCHAIK JPJ, 1985, SPINE, V10, P59, DOI 10.1097/00007632-198501000-00009.
   Videbaek TS, 2011, SPINE, V36, P183, DOI {[}10.1097/BRS.0b013e3181cc8fce, 10.1097/BRS.0b013e3181cd9ee5].
   Yuh EL., 2017, YOUMANS WINN NEUROLO, V7th.},
Number-of-Cited-References = {21},
Times-Cited = {0},
Usage-Count-Last-180-days = {0},
Usage-Count-Since-2013 = {0},
Journal-ISO = {Indian J. Neurosurg.},
Doc-Delivery-Number = {QE1HL},
Web-of-Science-Index = {Emerging Sources Citation Index (ESCI)},
Unique-ID = {WOS:000615957200003},
OA = {gold},
DA = {2022-11-01},
}

@article{ WOS:000237362100022,
Author = {Jayakumar, P and Nnadi, C and Saifuddin, A and MacSweeney, E and Casey,
   A},
Title = {Dynamic degenerative lumbar spondylolisthesis: Diagnosis with axial
   loaded magnetic resonance imaging},
Journal = {SPINE},
Year = {2006},
Volume = {31},
Number = {10},
Pages = {E298-E301},
Month = {MAY 1},
Abstract = {Study Design. Retrospective review of case notes and imaging.
   Objective. To show the advantage of axial loaded magnetic resonance
   imaging (MRI) for identification of dynamic degenerative
   spondylolisthesis as a suspected cause of spinal claudication.
   Summary of Background Data. Degenerative spondylolisthesis typically
   occurs at L4/L5 and is usually evident on plain radiography. However,
   dynamic degenerative spondylolisthesis may become evident on erect
   radiographs when not shown on supine radiographs or MRI.
   Methods. The case notes and imaging (radiography, conventional MRI, and
   axial loaded MRI) in 2 patients with symptoms of spinal claudication
   were reviewed.
   Results. A 44-year-old female presented with a 3-year history of
   intermittent low back pain and right leg numbness after a fall. A
   52-year-old female presented with a 4-year history of low back pain,
   bilateral leg weakness, and right leg numbness. In both cases,
   conventional MRI studies showed mild-to-moderate degenerative disc
   disease only with no evidence of abnormal spinal alignment or nerve root
   compression. Axial loaded MRI clearly showed the development of a
   degenerative spondylolisthesis with central canal stenosis and facet
   ganglion formation in 1 case.
   Conclusions. Axial loaded MRI identified occult dynamic degenerative
   spondylolisthesis, which correlated with the clinical picture but was
   not shown on initial conventional MRI or plain radiography.},
Publisher = {LIPPINCOTT WILLIAMS \& WILKINS},
Address = {TWO COMMERCE SQ, 2001 MARKET ST, PHILADELPHIA, PA 19103 USA},
Type = {Article},
Language = {English},
Affiliation = {Jayakumar, P (Corresponding Author), Whitehouse,Bycullah Rd, London EN2 8PH, England.
   UCL, Inst Orthopaed \& Musculoskeletal Sci, London, England.
   Medtel Open MRI Ctr, London, England.},
DOI = {10.1097/01.brs.0000216602.98524.07},
ISSN = {0362-2436},
EISSN = {1528-1159},
Keywords = {degenerative spondylolisthesis; axial loaded magnetic resonance imaging;
   spinal stenosis},
Keywords-Plus = {SPINAL STENOSIS; FUSION},
Research-Areas = {Neurosciences \& Neurology; Orthopedics},
Web-of-Science-Categories  = {Clinical Neurology; Orthopedics},
Author-Email = {pjay007@doctors.org.uk},
ResearcherID-Numbers = {Nnadi, Colin/I-6330-2019
   Jayakumar, Prakash/ABC-4542-2021},
ORCID-Numbers = {Jayakumar, Prakash/0000-0003-2598-2509},
Cited-References = {BRIDWELL KH, 1993, J SPINAL DISORD, V6, P461, DOI 10.1097/00002517-199306060-00001.
   CAPUTY AJ, 1992, J NEUROSURG, V77, P669, DOI 10.3171/jns.1992.77.5.0669.
   CAUCHOIX J, 1976, CLIN ORTHOP RELAT R, P122.
   Danielson B, 2001, SPINE, V26, P2601, DOI 10.1097/00007632-200112010-00015.
   DVORAK J, 1991, SPINE, V16, P943, DOI 10.1097/00007632-199108000-00014.
   Fischgrund JS, 1997, SPINE, V22, P2807, DOI 10.1097/00007632-199712150-00003.
   FREDRICKSON BE, 1984, J BONE JOINT SURG AM, V66A, P699, DOI 10.2106/00004623-198466050-00008.
   HERKOWITZ HN, 1991, J BONE JOINT SURG AM, V73A, P802, DOI 10.2106/00004623-199173060-00002.
   HW Meyerding, 1932, SURG GYNECOL OBSTET, V54, P371.
   Iguchi T, 2004, J SPINAL DISORD TECH, V17, P284, DOI 10.1097/01.bsd.0000102473.95064.9d.
   LOWE RW, 1976, CLIN ORTHOP RELAT R, V117, P80.
   McGregor AH, 2002, SPINE, V27, P1582, DOI 10.1097/00007632-200207150-00019.
   NEWMAN PH, 1963, J BONE JOINT SURG BR, V45, P39, DOI 10.1302/0301-620X.45B1.39.
   PENNING L, 1980, AM J ROENTGENOL, V134, P293, DOI 10.2214/ajr.134.2.293.
   SEITSALO S, 1991, SPINE, V16, P417, DOI 10.1097/00007632-199104000-00004.
   Weishaupt Dominik, 2003, Semin Musculoskelet Radiol, V7, P277.
   WILTSE LL, 1976, CLIN ORTHOP RELAT R, P83.
   WILTSE LL, 1983, J BONE JOINT SURG AM, V65, P768, DOI 10.2106/00004623-198365060-00007.
   WILTSE LL, 1976, CLIN ORTHOP RELAT R, V117, P23.
   Yingling VR, 1999, J SPINAL DISORD, V12, P501.
   ZDEBLICK TA, 1993, SPINE, V18, P983, DOI 10.1097/00007632-199306150-00006.},
Number-of-Cited-References = {21},
Times-Cited = {33},
Usage-Count-Last-180-days = {0},
Usage-Count-Since-2013 = {2},
Journal-ISO = {SPINE},
Doc-Delivery-Number = {040EP},
Web-of-Science-Index = {Science Citation Index Expanded (SCI-EXPANDED)},
Unique-ID = {WOS:000237362100022},
DA = {2022-11-01},
}

@article{ WOS:A1996VQ03800026,
Author = {Schulitz, KP},
Title = {Pedicle screw fixation - An overtreatment in spinal diseases?},
Journal = {ZEITSCHRIFT FUR ORTHOPADIE UND IHRE GRENZGEBIETE},
Year = {1996},
Volume = {134},
Number = {5},
Pages = {472-476},
Month = {SEP-OCT},
Abstract = {The use of pedicle screw fixation can be considered as a mile-stone in
   developments in spinal surgery in the past decade because of its
   benefits in the field of correction of spinal deformities due to
   scoliosis, following fractures, in the treatment of spinal rumours and
   in some cases of spondylolisthesis. Their widest use, however, has been
   in the treatment of degenerative disc disease for which its continued
   use - not only becasuse of a higher morbidity - must be brought into
   question.},
Publisher = {FERDINAND ENKE VERLAG},
Address = {POSTFACH 30 03 66, D-70443 STUTTGART, GERMANY},
Type = {Article},
Language = {German},
Affiliation = {Schulitz, KP (Corresponding Author), ORTHOPAD KLIN,POSTFACH 101007,D-40001 DUSSELDORF,GERMANY.},
DOI = {10.1055/s-2008-1037440},
ISSN = {0044-3220},
Keywords-Plus = {DEGENERATIVE DISK DISEASE; PRESIDENTIAL-ADDRESS; SPONDYLOLISTHESIS;
   INSTRUMENTATION; FUSION; LUMBAR; SURGERY; DENSITY; SOCIETY},
Research-Areas = {Orthopedics},
Web-of-Science-Categories  = {Orthopedics},
Cited-References = {BERNHARDT M, 1992, CLIN ORTHOP RELAT R, V284, P109.
   BRACK SJ, 1991, 5 ICLFS NOV 5 8 OS J.
   BRIDWELL KH, 1993, J SPINAL DISORD, V6, P461, DOI 10.1097/00002517-199306060-00001.
   CHERKIN DC, 1994, SPINE, V19, P1201, DOI 10.1097/00007632-199405310-00001.
   CRAVEN TG, 1994, SPINE, V19, P1664, DOI 10.1097/00007632-199408000-00003.
   CRAWFORD MJ, 1994, SPINE, V22, P2584.
   DALENBERG D, 1991, ANN M SCOL RES SOC M.
   EDWARDS CC, 1994, SPINE, V19, P1535.
   GRUBB SA, 1992, SPINE, V17, P349, DOI 10.1097/00007632-199203000-00018.
   JOHNSTON CE, 1992, SCOL RES SOC ANN M K.
   KOSTUIK JP, 1992, SPINE, V17, pS66, DOI 10.1097/00007632-199206001-00001.
   LONSTEIN JE, 1992, SPINE, V17, pS214.
   LORENZ M, 1991, SPINE, V16, pS455, DOI 10.1097/00007632-199108001-00029.
   LOUIS R, 1986, CLIN ORTHOP RELAT R, V203, P18.
   MARDJETKO SM, 1994, SPINE, V19, pS2256, DOI 10.1097/00007632-199410151-00002.
   MCAFEE PC, 1991, SPINE, V16, pS190, DOI 10.1097/00007632-199106001-00003.
   MCAFEE PC, 1989, SPINE, V14, P919, DOI 10.1097/00007632-198909000-00003.
   MCCORMACK T, 1994, SPINE, V19, P1741, DOI 10.1097/00007632-199408000-00014.
   MCGUIRE RA, 1993, SPINE, V18, P1662, DOI 10.1097/00007632-199309000-00015.
   ROYCAMILLE R, 1970, PRESSE MED, V78, P1447.
   TAYLOR VM, 1994, SPINE, V19, P1207, DOI 10.1097/00007632-199405310-00002.
   WEST JL, 1991, SPINE, V16, P576, DOI 10.1097/00007632-199105000-00016.
   WHITECLOUD TS, 1989, SPINE, V14, P472, DOI 10.1097/00007632-198904000-00027.
   WITTENBERG RH, 1992, INSTRUMENTED NONINST.
   YAMAGATA M, 1991, 5 INT C LUMB FUS STA.
   YUAN HA, 1994, SPINE, V19, pS2279.
   ZDEBLICK TA, 1993, SPINE, V18, P983, DOI 10.1097/00007632-199306150-00006.
   ZUCHERMAN J, 1992, SPINE, V17, P834, DOI 10.1097/00007632-199207000-00018.
   1993, ORTHOPAEDIC NETWORK, P4.},
Number-of-Cited-References = {29},
Times-Cited = {0},
Usage-Count-Last-180-days = {0},
Usage-Count-Since-2013 = {0},
Journal-ISO = {Z. Orthop. Grenzg.},
Doc-Delivery-Number = {VQ038},
Web-of-Science-Index = {Science Citation Index Expanded (SCI-EXPANDED)},
Unique-ID = {WOS:A1996VQ03800026},
DA = {2022-11-01},
}

@article{ WOS:A1992JG15500001,
Author = {TOURNADE, A and PATAY, Z and KRUPA, P and TAJAHMADY, T and MILLION, S
   and BRAUN, M},
Title = {A COMPARATIVE-STUDY OF THE ANATOMICAL, RADIOLOGICAL AND THERAPEUTIC
   FEATURES OF THE LUMBAR FACET JOINTS},
Journal = {NEURORADIOLOGY},
Year = {1992},
Volume = {34},
Number = {4},
Pages = {257-261},
Month = {AUG},
Abstract = {An anatomical study of the lumbar apophyseal joints was carried out to
   facilitate recognition of facet joint lesions, which we now examine
   routinely by percutaneous arthrography. Special attention was given to
   the configuration of the different compartments of the joint space and
   to its relationships with the contents of the intervertebral foramen.
   The abnormalities seen on lumbar facet joint arthrography are very
   varied; two major groups should be stressed: synovial fringe hypertrophy
   and pseudodiverticular synovial ectasia. The percutaneous approach to
   lumbar facet joint arthrography allows it to be used a therapeutic
   measure, with injection of anti-inflammatory drugs into the joint space,
   the beneficial effects of which were confirmed in our series. The
   precision, efficiency and cost-effectiveness of this outpatient
   technique justify and should encourage its more widespread application
   in the diagnosis and treatment of low back pain.},
Publisher = {SPRINGER},
Address = {233 SPRING ST, NEW YORK, NY 10013 USA},
Type = {Article},
Language = {English},
Affiliation = {TOURNADE, A (Corresponding Author), CTR HOSP LOUIS PASTEUR, DEPT NEURORADIOL, F-68024 COLMAR, FRANCE.
   CTR HOSP LOUIS PASTEUR, DEPT INTERVENT RADIOL, F-68024 COLMAR, FRANCE.},
DOI = {10.1007/BF00588176},
ISSN = {0028-3940},
EISSN = {1432-1920},
Keywords = {LUMBAR SPINE; FACET JOINTS; LOW BACK PAIN; SCIATICA; ARTHROGRAPHY},
Keywords-Plus = {ARTHROGRAPHY; SPONDYLOLYSIS; INJECTION},
Research-Areas = {Neurosciences \& Neurology; Radiology, Nuclear Medicine \& Medical
   Imaging},
Web-of-Science-Categories  = {Clinical Neurology; Neuroimaging; Radiology, Nuclear Medicine \& Medical
   Imaging},
ResearcherID-Numbers = {Patay, Zoltan/N-6994-2018},
ORCID-Numbers = {Patay, Zoltan/0000-0003-1479-9864},
Cited-References = {ADAMS MA, 1983, SPINE, V8, P327, DOI 10.1097/00007632-198304000-00017.
   Badgley CE, 1941, J BONE JOINT SURG, V23, P481.
   BODGUK N, J NEUROSURG, V51, P172.
   CARRERA GF, 1980, RADIOLOGY, V134, P145, DOI 10.1148/radiology.134.1.7350594.
   DESTOUET JM, 1982, RADIOLOGY, V145, P321, DOI 10.1148/radiology.145.2.6215674.
   DORY MA, 1981, RADIOLOGY, V140, P23, DOI 10.1148/radiology.140.1.6454162.
   EMMINGER E, 1972, ANN MED PHYS, V15, P219.
   ENGEL R, 1982, J ANAT, V135, P795.
   EPSTEIN JA, 1973, J NEUROSURG, V39, P362, DOI 10.3171/jns.1973.39.3.0362.
   FAIRBANK JCT, 1981, SPINE, V6, P598, DOI 10.1097/00007632-198111000-00011.
   GHELMAN B, 1978, AM J ROENTGENOL, V130, P986, DOI 10.2214/ajr.130.5.986.
   GLOVER JR, 1977, ORTHOP CLIN N AM, V8, P37.
   KEN YH, 1983, ORTHOP CLIN N AM, V14, P491.
   MAIGNE R, 1978, NOUV PRESSE MED, V7, P565.
   MALDAGUE B, 1981, RADIOLOGY, V140, P29, DOI 10.1148/radiology.140.1.6454163.
   MIAGNE R, 1974, CAH REED READAPT, V9, P168.
   Mooney V, 1976, Clin Orthop Relat Res, P149.
   MURPHY WA, 1984, RADIOLOGY, V151, P533, DOI 10.1148/radiology.151.2.6231658.
   RAYMOND J, 1984, RADIOLOGY, V151, P333, DOI 10.1148/radiology.151.2.6709900.
   ROUVIERE H, 1948, ANATOMIE HUMAINE, V1, P557.
   Sellier N, 1986, J Radiol, V67, P487.
   SHEALY CN, 1974, HEADACHE, V14, P101, DOI 10.1111/j.1526-4610.1974.hed1402101.x.},
Number-of-Cited-References = {22},
Times-Cited = {13},
Usage-Count-Last-180-days = {0},
Usage-Count-Since-2013 = {1},
Journal-ISO = {Neuroradiology},
Doc-Delivery-Number = {JG155},
Web-of-Science-Index = {Science Citation Index Expanded (SCI-EXPANDED)},
Unique-ID = {WOS:A1992JG15500001},
DA = {2022-11-01},
}

@article{ WOS:000704661600001,
Author = {Krishnan, Ajay and Kulkarni, Mahesh and Singh, Mreetaunjay and Reddy,
   Chaitanya and Mayi, Shivanand and Devanand, D. and Rai, Ravi Ranjan and
   Dave, Bharat R.},
Title = {Trans-foraminal endoscopic uniportal decompression in degenerative
   lumbar spondylolisthesis: a technical and case report},
Journal = {EGYPTIAN JOURNAL OF NEUROSURGERY},
Year = {2019},
Volume = {34},
Number = {1},
Month = {OCT 31},
Abstract = {Background Degenerative spondylolisthesis is a common spinal pathology.
   Traditionally, spinal fusion is an accepted standard surgical treatment
   for listhesis. But fusion is a major intervention with its known
   pitfalls. With technological progression, minimally invasive spinal
   fusion (MISF) procedures are becoming mainstream. Percutaneous
   trans-foraminal endoscopic lumbar discectomy/decompressions (PTELD)
   without stabilization has many advantages over even a MISF for select
   group of patients. Case presentation In this case report, we describe
   using a uniportal unilateral trans-foraminal approach (TFA) for stable
   listhesis with lumbar disc herniation (LDH) causing chronic bilateral
   radicular symptoms and back pain with acute exacerbation. Under local
   anesthesia, we used a flat entry for PTELD, which facilitates an
   approach to both disc sides ventrally and even dorsal aspect lateral
   recess decompression on the dominant ipsilateral side. No fixation was
   done. An excellent outcome is obtained immediately at 6 weeks and
   maintained at 39 months of follow-up. Conclusion PTELD is worth
   considering as an intermediate procedure before fusion is offered in
   lateral recess stenosis in stable listhesis patients who have consented
   and understand the progressive cascade of spinal degeneration.},
Publisher = {SPRINGERNATURE},
Address = {CAMPUS, 4 CRINAN ST, LONDON, N1 9XW, ENGLAND},
Type = {Article},
Language = {English},
Affiliation = {Krishnan, A (Corresponding Author), Nr Nagari Hosp, Stavya Spine Hosp \& Res Inst, Ahmadabad 380006, Gujarat, India.
   Krishnan, A (Corresponding Author), BIMS Hosp, Opp Sir T Hosp,Near Charan Boarding,Jail Rd, Bhavnagar 364001, Gujarat, India.
   Krishnan, Ajay; Kulkarni, Mahesh; Singh, Mreetaunjay; Reddy, Chaitanya; Mayi, Shivanand; Devanand, D.; Rai, Ravi Ranjan; Dave, Bharat R., Nr Nagari Hosp, Stavya Spine Hosp \& Res Inst, Ahmadabad 380006, Gujarat, India.
   Krishnan, Ajay, BIMS Hosp, Opp Sir T Hosp,Near Charan Boarding,Jail Rd, Bhavnagar 364001, Gujarat, India.},
DOI = {10.1186/s41984-019-0065-4},
Article-Number = {34},
EISSN = {2520-8225},
Keywords = {Lumbar; Disc; Herniation; Stenosis; Ventral; Trans-foraminal;
   Percutaneous; Endoscopy},
Keywords-Plus = {SPINE; DISKECTOMY},
Research-Areas = {Neurosciences \& Neurology; Surgery},
Web-of-Science-Categories  = {Clinical Neurology; Surgery},
Author-Email = {drajaykishnan@gmail.com},
ORCID-Numbers = {Krishnan, Ajay/0000-0001-9808-2371
   Kulkarni, Mahesh/0000-0003-3147-050X
   Dave, Bharat/0000-0003-2668-5848},
Cited-References = {Choi G, 2017, J KOREAN NEUROSURG S, V60, P485, DOI 10.3340/jkns.2017.0203.004.
   Fairbank JCT, 2000, SPINE, V25, P2940, DOI 10.1097/00007632-200011150-00017.
   FREDRICKSON BE, 1984, J BONE JOINT SURG AM, V66A, P699, DOI 10.2106/00004623-198466050-00008.
   Gu X, 2013, CLIN ANAT, V26, P728, DOI 10.1002/ca.22286.
   Inose Hiroyuki, 2018, Osteoporos Sarcopenia, V4, P33, DOI 10.1016/j.afos.2018.02.003.
   Jasper GP, 2014, PAIN PHYSICIAN, V17, pE703.
   Kleinstueck FS, 2012, EUR SPINE J, V21, P268, DOI 10.1007/s00586-011-1896-1.
   LEE CK, 1988, SPINE, V13, P375, DOI 10.1097/00007632-198803000-00029.
   Lee SH, 2014, SPINE, V39, pE473, DOI 10.1097/BRS.0000000000000239.
   Li XF, 2019, WORLD NEUROSURG, V126, pE517, DOI 10.1016/j.wneu.2019.02.083.
   Matz PG, 2016, SPINE J, V16, P439, DOI 10.1016/j.spinee.2015.11.055.
   Osman SG, 2012, INT J SPINE SURG, V6, P157, DOI 10.1016/j.ijsp.2012.04.001.
   Ren CP, 2017, WORLD NEUROSURG, V106, P413, DOI 10.1016/j.wneu.2017.06.191.
   Ruetten S, 2005, SPINE, V30, P2570, DOI 10.1097/01.brs.0000186327.21435.cc.
   Ruetten S, 2008, SPINE, V33, P931, DOI 10.1097/BRS.0b013e31816c8af7.
   Simmonds AM, 2015, J NEUROSURG-SPINE, V23, P178, DOI 10.3171/2014.11.SPINE1426.
   Tamai K, 2017, GLOB SPINE J, V7, P21, DOI 10.1055/s-0036-1583173.
   Telfeian AE, 2018, WORLD NEUROSURG, V117, P321, DOI 10.1016/j.wneu.2018.06.106.
   Toyone T, 2005, SPINE, V30, P2689, DOI 10.1097/01.brs.0000187876.14304.15.
   Watters WC, 2009, SPINE J, V9, P609, DOI 10.1016/j.spinee.2009.03.016.
   Zanoli G, 2001, SPINE, V26, P2375, DOI 10.1097/00007632-200111010-00015.},
Number-of-Cited-References = {21},
Times-Cited = {0},
Usage-Count-Last-180-days = {0},
Usage-Count-Since-2013 = {0},
Journal-ISO = {Egypt. J. Neurosurg.},
Doc-Delivery-Number = {WD0UA},
Web-of-Science-Index = {Emerging Sources Citation Index (ESCI)},
Unique-ID = {WOS:000704661600001},
OA = {gold},
DA = {2022-11-01},
}

@article{ WOS:000462447900014,
Author = {Ayling, Oliver G. S. and Ailon, Tamir and McIntosh, Greg and Soroceanu,
   Alex and Hall, Hamilton and Nataraj, Andrew and Bailey, Christopher S.
   and Christie, Sean and Stratton, Alexandra and Ahn, Henry and Johnson,
   Michael and Paquet, Jerome and Thomas, Kenneth and Manson, Neil and
   Rampersaud, Y. Raja and Fisher, Charles G.},
Title = {Clinical outcomes research in spine surgery: what are appropriate
   follow-up times?},
Journal = {JOURNAL OF NEUROSURGERY-SPINE},
Year = {2019},
Volume = {30},
Number = {3},
Pages = {397-404},
Month = {MAR},
Abstract = {OBJECTIVE There has been a generic dictum in spine and musculoskeletal
   clinical research that a minimum 2-year follow-up is necessary for
   patient-reported outcomes (PROs) to adequately assess the therapeutic
   effect of surgery; however, the rationale for this duration is not
   evidence based. The purpose of this study was to determine the follow-up
   time necessary to ensure that the effectiveness of a lumbar surgical
   intervention is adequately captured for three lumbar pathologies and
   three common PROs.
   METHODS Using the different PROs of pain, physical function, and mental
   quality of life from the Canadian Spine Outcomes and Research Network
   (CSORN) prospective database, the authors assessed the time course to
   the recovery plateau following lumbar spine surgery for lumbar disc
   herniation, degenerative spondylolisthesis, and spinal stenosis. One-way
   ANOVA with post hoc testing was used to compare scores on the following
   standardized PRO measures at baseline and 3, 12, and 24 months
   postoperatively: Disability Scale (DS), visual analog scale (VAS) for
   leg and back pain, and SF-12 Mental Component Summary (MCS) and Physical
   Component Summary (PCS).
   RESULTS Significant differences for all spine pathologies and specific
   PROs were found with one-way ANOVA (p < 0.0001). The time to plateaued
   recovery after surgery for lumbar disc herniation (661 patients), lumbar
   stenosis (913 patients), and lumbar spondylolisthesis (563 patients)
   followed the same course for the following PRO measures: VAS for back
   and leg pain, 3 months; DS, 12 months; PCS, 12 months; and MCS, 3
   months. Beyond these time points, no further significant improvements in
   PROs were seen. Patients with degenerative spondylolisthesis or spinal
   stenosis who had undergone fusion surgery plateaued at 12 months on the
   DS and PCS, compared to 3 months in those who had not undergone fusion.
   CONCLUSIONS Specific health dimensions follow distinctly different
   recovery plateaus, indicating that a 2-year postoperative follow-up is
   not required for all PROs to accurately assess the treatment effect of
   lumbar spinal surgery. Ultimately, the clinical research question should
   dictate the follow-up time and the outcome measure utilized; however,
   there is now evidence to guide the specific duration of follow-up for
   pain, physical function, and mental quality of life dimensions.},
Publisher = {AMER ASSOC NEUROLOGICAL SURGEONS},
Address = {5550 MEADOWBROOK DRIVE, ROLLING MEADOWS, IL 60008 USA},
Type = {Article},
Language = {English},
Affiliation = {Fisher, CG (Corresponding Author), Univ British Columbia, Vancouver Gen Hosp, Vancouver, BC, Canada.
   Ayling, Oliver G. S.; Ailon, Tamir; Fisher, Charles G., Univ British Columbia, Vancouver Gen Hosp, Dept Surg, Vancouver, BC, Canada.
   McIntosh, Greg, Canadian Spine Soc, Markdale, ON, Canada.
   Soroceanu, Alex; Thomas, Kenneth, Univ Calgary, Dept Surg, Calgary, AB, Canada.
   Hall, Hamilton; Ahn, Henry; Rampersaud, Y. Raja, Univ Toronto, Dept Surg, Toronto, ON, Canada.
   Nataraj, Andrew, Univ Alberta, Dept Surg, Edmonton, AB, Canada.
   Bailey, Christopher S., Univ Western Ontario, Div Orthopaed, London, ON, Canada.
   Christie, Sean, Dalhousie Univ, Dept Surg, Halifax, NS, Canada.
   Stratton, Alexandra, Univ Ottawa, Dept Surg, Ottawa, ON, Canada.
   Johnson, Michael, Univ Manitoba, Dept Orthoped, Winnipeg, MB, Canada.
   Johnson, Michael, Univ Manitoba, Dept Neurosurg, Winnipeg, MB, Canada.
   Paquet, Jerome, Laval Univ, Dept Surg, Quebec City, PQ, Canada.
   Manson, Neil, Canada East Spine Ctr, Dept Surg, St John, NB, Canada.},
DOI = {10.3171/2018.8.SPINE18715},
ISSN = {1547-5654},
EISSN = {1547-5646},
Keywords = {spine surgery; patient-reported outcomes; follow-up duration; registry},
Keywords-Plus = {RESEARCH TRIAL SPORT; LOW-BACK-PAIN; NONOPERATIVE TREATMENT; NONSURGICAL
   TREATMENT; LUMBAR; DISABILITY; REGISTRY; FUSION},
Research-Areas = {Neurosciences \& Neurology; Surgery},
Web-of-Science-Categories  = {Clinical Neurology; Surgery},
Author-Email = {charles.fisher@vch.ca},
ResearcherID-Numbers = {Bailey, Chris S/L-7522-2015
   },
ORCID-Numbers = {Bailey, Chris S/0000-0001-5508-8415
   Christie, Sean/0000-0002-3540-6022},
Cited-References = {Aebi M, 2004, EUR SPINE J, V13, P661, DOI 10.1007/s00586-004-0868-0.
   Asher AL, 2016, J NEUROSURG-SPINE, V25, P170, DOI 10.3171/2015.11.SPINE15872.
   Fritz JM, 2001, PHYS THER, V81, P776, DOI 10.1093/ptj/81.2.776.
   Fritzell P, 2001, SPINE, V26, P2521, DOI 10.1097/00007632-200112010-00002.
   Gallagher EJ, 2001, ANN EMERG MED, V38, P633, DOI 10.1067/mem.2001.118863.
   Machado GC, 2015, PLOS ONE, V10, DOI 10.1371/journal.pone.0122800.
   McGirt MJ, 2013, NEUROSURG FOCUS, V34, DOI 10.3171/2012.10.FOCUS12297.
   Morcos MW, 2017, SPINE, V43, pE45.
   Parker SL, 2015, NEUROSURG FOCUS, V39, DOI 10.3171/2015.9.FOCUS15356.
   Parker SL, 2011, J NEUROSURG-SPINE, V14, P598, DOI 10.3171/2010.12.SPINE10472.
   Roder C, 2006, EUR SPINE J, V15, pS52, DOI 10.1007/s00586-005-1050-z.
   Stromqvist B, 2009, EUR SPINE J, V18, pS294, DOI 10.1007/s00586-009-1043-4.
   TURNER JA, 1992, SPINE, V17, P1, DOI 10.1097/00007632-199201000-00001.
   Utku S, 2010, TURK NEUROSURG, V20, P223, DOI 10.5137/1019-5149.JTN.2538-09.1.
   Ware JE, 1996, MED CARE, V34, P220, DOI 10.1097/00005650-199603000-00003.
   Weinstein JN, 2008, NEW ENGL J MED, V358, P794, DOI 10.1056/NEJMoa0707136.
   Weinstein JN, 2007, NEW ENGL J MED, V356, P2257, DOI 10.1056/NEJMoa070302.
   Weinstein JN, 2006, JAMA-J AM MED ASSOC, V296, P2441, DOI 10.1001/jama.296.20.2441.
   Weinstein JN, 2009, J BONE JOINT SURG AM, V91A, P1295, DOI 10.2106/JBJS.H.00913.},
Number-of-Cited-References = {19},
Times-Cited = {16},
Usage-Count-Last-180-days = {0},
Usage-Count-Since-2013 = {5},
Journal-ISO = {J. Neurosurg.-Spine},
Doc-Delivery-Number = {HQ5JS},
Web-of-Science-Index = {Science Citation Index Expanded (SCI-EXPANDED)},
Unique-ID = {WOS:000462447900014},
OA = {Bronze},
DA = {2022-11-01},
}

@article{ WOS:000264834600003,
Author = {Hasegewa, Kazuhiro and Kitahara, Ko and Hara, Toshiaki and Takano, Ko
   and Shimoda, Haruka},
Title = {Biomechanical evaluation of segmental instability in degenerative lumbar
   spondylolisthesis},
Journal = {EUROPEAN SPINE JOURNAL},
Year = {2009},
Volume = {18},
Number = {4},
Pages = {465-470},
Month = {APR},
Abstract = {Here we investigated the biomechanical properties of spinal segments in
   patients with degenerative lumbar spondylolisthesis (DLS) using a novel
   intraoperative measurement system. The measurement system comprised
   spinous process holders, a motion generator, a load cell, an optical
   displacement transducer, and a computer. Cyclic displacement of the
   holders produced flexion-extension of the segment with all ligamentous
   structures intact. Stiffness, absorption energy (AE), and neutral zone
   (NZ) were determined from the load-deformation data. Forty-one patients
   with DLS (M/F = 15/26, mean age 68.6 years; Group D) were studied.
   Adjacent segments with normal discs in six patients (M/F = 3/3, mean age
   35 years) were included as a control group (Group N). Flexion stiffness
   was significantly lower in Group D than in Group N. The NZ, however, was
   significantly greater in Group D than in Group N. Thus, compared to
   normal segments, spinal segments with DLS had a lower flexion stiffness
   and a higher NZ. NZs in Group D were, however, widely distributed
   compared to those in Group N that showed NZ < 2 mm/N in all cases,
   suggesting that the segment with DLS is not always unstable and that the
   segments with NZ > 2 mm/N can be considered as unstable.},
Publisher = {SPRINGER},
Address = {233 SPRING ST, NEW YORK, NY 10013 USA},
Type = {Article},
Language = {English},
Affiliation = {Hasegewa, K (Corresponding Author), Niigata Spine Surg Ctr, 2-5-22 Nishi Machi, Niigata 9500165, Japan.
   Hasegewa, Kazuhiro; Takano, Ko; Shimoda, Haruka, Niigata Spine Surg Ctr, Niigata 9500165, Japan.
   Kitahara, Ko, Showa Ikakogyou Co, Toyohashi, Aichi, Japan.
   Hara, Toshiaki, Niigata Univ, Fac Engn, Niigata 95021, Japan.},
DOI = {10.1007/s00586-008-0842-3},
ISSN = {0940-6719},
EISSN = {1432-0932},
Keywords = {Intraoperative biomechanical analysis; Lumbar degenerative
   spondylolisthesis; Segmental instability},
Keywords-Plus = {LOW-BACK-PAIN; INTRAOPERATIVE MEASUREMENT SYSTEM; SPINAL INSTABILITY;
   DISC DEGENERATION; INTERSEGMENTAL MOTION; FLEXION-EXTENSION; IN-VIVO;
   FLEXIBILITY; MANAGEMENT; DISEASE},
Research-Areas = {Neurosciences \& Neurology; Orthopedics},
Web-of-Science-Categories  = {Clinical Neurology; Orthopedics},
Author-Email = {kazu3795jp@yahoo.co.jp},
Cited-References = {Brown MD, 2002, SPINE, V27, P954, DOI 10.1097/00007632-200205010-00014.
   Chaput C, 2007, SPINE, V32, P1883, DOI 10.1097/BRS.0b013e318113271a.
   DUPUIS PR, 1985, SPINE, V10, P262, DOI 10.1097/00007632-198504000-00015.
   Dvoak J, 1991, SPINE, V16, P562, DOI DOI 10.1097/00007632-199105000-00014.
   EBARA S, 1992, SPINE, V17, pS44, DOI 10.1097/00007632-199203001-00010.
   FRYMOYER JW, 1985, SPINE, V10, P280, DOI 10.1097/00007632-198504000-00017.
   Fujiwara A, 2000, SPINE, V25, P3036, DOI 10.1097/00007632-200012010-00011.
   GERTZBEIN SD, 1985, SPINE, V10, P257, DOI 10.1097/00007632-198504000-00014.
   Hasegawa K, 2008, J NEUROSURG-SPINE, V8, P255, DOI 10.3171/SPI/2008/8/3/255.
   HAYES MA, 1989, SPINE, V14, P327, DOI 10.1097/00007632-198903000-00014.
   Iguchi T, 2003, SPINE, V28, P2628, DOI 10.1097/01.BRS.0000097162.80495.66.
   KAIGLE AM, 1995, SPINE, V20, P421, DOI 10.1097/00007632-199502001-00004.
   Kanayama M, 2003, SPINE, V28, P2368, DOI 10.1097/01.BRS.0000085357.24025.27.
   Kanayama M, 1996, SPINE, V21, P1416, DOI 10.1097/00007632-199606150-00004.
   KIRKALDYWILLIS WH, 1982, CLIN ORTHOP RELAT R, P110.
   Knutsson F, 1944, ACTA RADIOL, V25, P593, DOI 10.3109/00016924409136488.
   Luk KDK, 2003, SPINE, V28, P819, DOI 10.1097/00007632-200304150-00016.
   MACNAB I, 1950, J BONE JOINT SURG BR, V32, P325, DOI 10.1302/0301-620X.32B3.325.
   Martin CR, 2007, SPINE, V32, P1791, DOI 10.1097/BRS.0b013e3180bc219e.
   MIMURA M, 1994, SPINE, V19, P1371, DOI 10.1097/00007632-199406000-00011.
   MODIC MT, 1988, RADIOLOGY, V166, P193, DOI 10.1148/radiology.166.1.3336678.
   MORGAN FP, 1957, J BONE JOINT SURG BR, V39, P6, DOI 10.1302/0301-620X.39B1.6.
   Ogon M, 1997, SPINE, V22, P2841, DOI 10.1097/00007632-199712150-00007.
   Okawa A, 1998, SPINE, V23, P1743, DOI 10.1097/00007632-199808150-00007.
   PANJABI MM, 1984, SPINE, V9, P707, DOI 10.1097/00007632-198410000-00010.
   PANJABI MM, 1982, SPINE, V7, P192, DOI 10.1097/00007632-198205000-00003.
   PANJABI MM, 1992, J SPINAL DISORD, V5, P390, DOI 10.1097/00002517-199212000-00002.
   PEARCY M, 1985, SPINE, V10, P150, DOI 10.1097/00007632-198503000-00007.
   PENNAL G F, 1972, Journal of Bone and Joint Surgery British Volume, V54B, P442.
   Pfirrmann CWA, 2001, SPINE, V26, P1873, DOI 10.1097/00007632-200109010-00011.
   STOKES IAF, 1981, SPINE, V6, P233, DOI 10.1097/00007632-198105000-00005.
   Takano Ko, 2006, Acta Medica et Biologica, V54, P1.
   THOMPSON JP, 1990, SPINE, V15, P411, DOI 10.1097/00007632-199005000-00012.},
Number-of-Cited-References = {33},
Times-Cited = {31},
Usage-Count-Last-180-days = {0},
Usage-Count-Since-2013 = {5},
Journal-ISO = {Eur. Spine J.},
Doc-Delivery-Number = {428FY},
Web-of-Science-Index = {Science Citation Index Expanded (SCI-EXPANDED)},
Unique-ID = {WOS:000264834600003},
OA = {Green Published},
DA = {2022-11-01},
}

@article{ WOS:000170914000005,
Author = {Takayanagi, K and Takahashi, K and Yamagata, M and Moriya, H and
   Kitahara, H and Tamaki, T},
Title = {Using cineradiography for continuous dynamic-motion analysis of the
   lumbar spine},
Journal = {SPINE},
Year = {2001},
Volume = {26},
Number = {17},
Pages = {1858-1865},
Month = {SEP 1},
Abstract = {Study Design. Cineradiography was used to analyze continuous dynamic
   motion in the lumbar spine.
   Objectives. To identify motion patterns of the lumbar spine in
   asymptomatic volunteers and symptomatic patients with L4 degenerative
   spondylolisthesis, and to use the findings to discuss segmental
   instability in this disorder.
   Summary of Background Data. The use of radiographic findings to assess
   lumbar spine instability remains controversial. Although some studies
   have reported on lumbar kinematics during actual movement, the motion
   patterns in asymptomatic Volunteers and symptomatic patients with L4
   degenerative spondylolisthesis have not been fully clarified.
   Methods. While asymptomatic volunteers (n=20; mean age, 27; control
   group) and symptomatic patients with L4 degenerative spondylolisthesis
   (n=41; mean age, 63; degenerative spondylolisthesis {[}DS] group),
   flexed from a sitting neutral position and back to the neutral position
   (flexion course), cineradiography was used to record lateral segmental
   lumbar motions. Twelve frames were selected during the flexion course,
   and flexion-extension angle (f-e angle) and translation in the sagittal
   plane were measured at each motion segment (L2-L3, L3-L4, L4-L5, and
   L5-S1). The DS group was classified into 2 subgroups according to
   percentage of slip: DS group I, with a slip equal to or less than 15\%;
   and DS group II, with a slip of more than 15\%. The motion pattern was
   compared between the groups.
   Results. In the control group, f-e angle and translation at the L2-L3,
   L3-L4, and L4-L5 segments moved simultaneously, although the LE-Sl
   segment showed an initial delay. The amount of f-e angle and translation
   changed almost symmetrically. In both f-e angle and translation, the
   L4-L5 segment showed a large motion pattern. In DS group I (n=21), the
   L4-L5 segment showed a large motion pattern in f-e angle and an
   intermediate motion pattern in translation. In DS group II (n=20), the
   L4-L5 segment showed an intermediate motion pattern in f-e angle, and a
   small motion pattern in translation. The relative range of f-e angle at
   the L4-L5 segment had the largest range in DS group I, and the relative
   translation showed a serial decrease from the control group through DS
   group II. A significant correlation between f-e angle and translation
   (harmonious motion pattern) was noted at,the, L2-L3, L3-L4, and L4-L5
   segments. in the control group. The harmonious motion pattern at the
   L4-L5 segment was significantly less in the DS group than in the control
   group. The loss of harmonious motion pattern (disordered motion pattern)
   at L4-L5 was well-revealed, in the. DS group II.
   Conclusions. Motion analyses using cineradiography helped to explain the
   phenomena of lumbar spine kinematics. Based on continuous dynamic-motion
   analysis with cineradiography, large f-e angle and disordered motion
   pattern during the flexion-backward course in the DS group I was
   considered to be caused by segmental instability. The decreased
   translation and disordered motion pattern throughout the flexion course
   in the DS.group IIwas considered to be caused by restabilization.},
Publisher = {LIPPINCOTT WILLIAMS \& WILKINS},
Address = {530 WALNUT ST, PHILADELPHIA, PA 19106-3621 USA},
Type = {Article},
Language = {English},
Affiliation = {Takayanagi, K (Corresponding Author), Chiba Social Insurance Hosp, Dept Orthopaed Surg, Chuo Ku, 682 Nitona Cho, Chiba 2600801, Japan.
   Chiba Social Insurance Hosp, Dept Orthopaed Surg, Chuo Ku, Chiba 2600801, Japan.
   Chiba Univ, Sch Med, Dept Orthopaed Surg, Chiba 280, Japan.
   Chiba Univ, Div Radiol, Chiba, Japan.},
DOI = {10.1097/00007632-200109010-00008},
ISSN = {0362-2436},
Keywords = {lumbar instability; degenerative spondylolisthesis; cineradiography},
Keywords-Plus = {LOW-BACK-PAIN; FLEXION-EXTENSION; INSTABILITY; DIAGNOSIS},
Research-Areas = {Neurosciences \& Neurology; Orthopedics},
Web-of-Science-Categories  = {Clinical Neurology; Orthopedics},
Cited-References = {ALLBROOK D, 1957, J BONE JOINT SURG BR, V39, P339, DOI 10.1302/0301-620X.39B2.339.
   BODEN SD, 1990, SPINE, V15, P571, DOI 10.1097/00007632-199006000-00026.
   CARTAS O, 1993, SPINE, V18, P603, DOI 10.1097/00007632-199304000-00013.
   DUPUIS PR, 1985, SPINE, V10, P262, DOI 10.1097/00007632-198504000-00015.
   DVORAK J, 1991, SPINE, V16, P562.
   FRYMOYER J, 1990, LUMBAR SPINE, P612.
   Kanayama M, 1996, SPINE, V21, P1416, DOI 10.1097/00007632-199606150-00004.
   KIRKALDYWILLIS WH, 1982, CLIN ORTHOP RELAT R, P110.
   Knutsson F, 1944, ACTA RADIOL, V25, P593, DOI 10.3109/00016924409136488.
   KONNO S, 1994, SPINE, V19, P2186, DOI 10.1097/00007632-199410000-00011.
   OGSTON NG, 1986, SPINE, V11, P591, DOI 10.1097/00007632-198607000-00010.
   Okawa A, 1998, SPINE, V23, P1743, DOI 10.1097/00007632-199808150-00007.
   STOKES IAF, 1981, SPINE, V6, P233, DOI 10.1097/00007632-198105000-00005.
   TAMAKI T, 1997, RES SPINAL DEFORMITI, V1, P205.},
Number-of-Cited-References = {14},
Times-Cited = {63},
Usage-Count-Last-180-days = {0},
Usage-Count-Since-2013 = {4},
Journal-ISO = {SPINE},
Doc-Delivery-Number = {471EE},
Web-of-Science-Index = {Science Citation Index Expanded (SCI-EXPANDED)},
Unique-ID = {WOS:000170914000005},
DA = {2022-11-01},
}

@article{ WOS:000376909500003,
Author = {Martin, Brook I. and Deyo, Richard A. and Lurie, Jon D. and Carey,
   Timothy S. and Tosteson, Anna N. A. and Mirza, Sohail K.},
Title = {Effects of a Commercial Insurance Policy Restriction on Lumbar Fusion in
   North Carolina and the Implications for National Adoption},
Journal = {SPINE},
Year = {2016},
Volume = {41},
Number = {11},
Pages = {647-655},
Month = {JUN},
Abstract = {Study Design.An analysis of the State Inpatient Database of North
   Carolina, 2005 to 2012, and the Nationwide Inpatient Sample, including
   all inpatient lumbar fusion admissions from nonfederal
   hospitals.Objective.The aim of the study was to examine the influence of
   a major commercial policy change that restricted lumbar fusion for
   certain indications and to forecast the potential impact if the policy
   were adopted nationally.Summary of Background Data.Few studies have
   examined the effects of recent changes in commercial coverage policies
   that restrict the use of lumbar fusion.Methods.We included adults
   undergoing elective lumbar fusion or re-fusion operations in North
   Carolina. We aggregated data into a monthly time series to report
   changes in the rates and volume of lumbar fusion operations for disc
   herniation or degeneration, spinal stenosis, spondylolisthesis, or
   revision fusions. Time series regression models were used to test for
   significant changes in the use of fusion operation following a major
   commercial coverage policy change initiated on January 1,
   2011.Results.There was a substantial decline in the use of lumbar fusion
   for disc herniation or degeneration following the policy change on
   January 1, 2011. Overall rates of elective lumbar fusion operations in
   North Carolina (per 100,000 residents) increased from 103.2 in 2005 to
   120.4 in 2009, before declining to 101.9 by 2012. The population rate
   (per 100,000 residents) of fusion among those under age 65 increased
   from 89.5 in 2005 to 101.2 in 2009, followed by a sharp decline to 76.8
   by 2012. There was no acceleration in the already increasing rate of
   fusion for spinal stenosis, spondylolisthesis, or revision procedures,
   but there was a coincident increase in decompression without
   fusion.Conclusion.This commercial insurance policy change had its
   intended effect of reducing fusion operations for indications with less
   evidence of effectiveness without changing rates for other indications
   or resulting in an overall reduction in spine surgery. Nevertheless,
   broader adoption of the policy could significantly reduce the national
   rates of fusion operations and associated costs.Level of Evidence: 3},
Publisher = {LIPPINCOTT WILLIAMS \& WILKINS},
Address = {TWO COMMERCE SQ, 2001 MARKET ST, PHILADELPHIA, PA 19103 USA},
Type = {Article},
Language = {English},
Affiliation = {Martin, BI (Corresponding Author), Dartmouth Hitchcock Med Ctr, Dept Orthopaed Surg, Dartmouth Inst Hlth Policy \& Clin Practice, One Med Ctr Dr, Lebanon, NH 03756 USA.
   Martin, Brook I., Dartmouth Hitchcock Med Ctr, Dept Orthopaed Surg, Dartmouth Inst Hlth Policy \& Clin Practice, One Med Ctr Dr, Lebanon, NH 03756 USA.
   Deyo, Richard A., Oregon Hlth \& Sci Univ, Dept Med, Dept Family Med, Dept Publ Hlth \& Prevent Med, Portland, OR 97201 USA.
   Lurie, Jon D., Dartmouth Inst, Dept Med, One Med Ctr Dr, Lebanon, NH USA.
   Lurie, Jon D., Dartmouth Inst, Dept Orthopaed, One Med Ctr Dr, Lebanon, NH USA.
   Carey, Timothy S., Univ N Carolina, Cecil G Sheps Ctr Hlth Serv Res, Dept Med, Chapel Hill, NC USA.
   Carey, Timothy S., Univ N Carolina, Cecil G Sheps Ctr Hlth Serv Res, Dept Social Med, Chapel Hill, NC USA.
   Tosteson, Anna N. A., Dartmouth Inst, Dept Med, One Med Ctr Dr, Lebanon, NH USA.
   Tosteson, Anna N. A., Dartmouth Inst, Dept Community \& Family Med, One Med Ctr Dr, Lebanon, NH USA.
   Mirza, Sohail K., Dept Orthopaed, One Med Ctr Dr, Lebanon, NH USA.},
DOI = {10.1097/BRS.0000000000001390},
ISSN = {0362-2436},
EISSN = {1528-1159},
Keywords = {blue cross blue shield of North Carolina; coverage and reimbursement;
   degenerative disc; disc herniation; lumbar spinal fusion},
Keywords-Plus = {ADMINISTRATIVE-CODING-ALGORITHM; SPINAL STENOSIS; SURGERY; TRENDS;
   SPONDYLOLISTHESIS; COMPLICATIONS; VALIDATION; RATES},
Research-Areas = {Neurosciences \& Neurology; Orthopedics},
Web-of-Science-Categories  = {Clinical Neurology; Orthopedics},
Author-Email = {Brook.I.Martin@Dartmouth.edu},
ResearcherID-Numbers = {Martin, Brook/L-4698-2019},
Funding-Acknowledgement = {NIH; NATIONAL CANCER INSTITUTE {[}P30CA023108] Funding Source: NIH
   RePORTER; NATIONAL INSTITUTE OF ARTHRITIS AND MUSCULOSKELETAL AND SKIN
   DISEASES {[}P60AR062799] Funding Source: NIH RePORTER},
Funding-Text = {NIH funds were received in support of this work.},
Cited-References = {{[}Anonymous], 1997, Natl Rep Subacute Care, V5, P1.
   {[}Anonymous], 2007, LUMB FUS PAT DEG DIS.
   {[}Anonymous], 2010, LUMB SPIN FUS SURG.
   Cahill KS, 2009, JAMA-J AM MED ASSOC, V302, P58, DOI 10.1001/jama.2009.956.
   Cheng JS, 2011, SPINE, V36, pS144, DOI 10.1097/BRS.0b013e31822ef5b4.
   Cowan JA, 2006, NEUROSURGERY, V59, P15, DOI 10.1227/01.NEU.0000219836.54861.CD.
   Deyo RA, 2005, SPINE, V30, P1441, DOI 10.1097/01.brs.0000166503.37969.8a.
   Deyo RA, 2010, JAMA-J AM MED ASSOC, V303, P1259, DOI 10.1001/jama.2010.338.
   Deyo RA, 2009, EUR SPINE J, V18, pS331, DOI 10.1007/s00586-009-0908-x.
   Elam K, 1997, MED CARE, V35, P417, DOI 10.1097/00005650-199705000-00001.
   Fischgrund JS, 1997, SPINE, V22, P2807, DOI 10.1097/00007632-199712150-00003.
   GENADEK K, 2010, INTEGRATED PUBLIC US.
   Gray DT, 2006, SPINE, V31, P1957, DOI 10.1097/01.brs.0000229148.63418.c1.
   HERKOWITZ HN, 1991, J BONE JOINT SURG AM, V73A, P802, DOI 10.2106/00004623-199173060-00002.
   Kazberouk A, 2015, SPINE, V40, P114, DOI 10.1097/BRS.0000000000000682.
   Martin BI, 2007, SPINE, V32, P382, DOI 10.1097/01.brs.0000254104.55716.46.
   Martin BI, 2014, SPINE J, V14, P1237, DOI 10.1016/j.spinee.2013.08.018.
   Martin BI, 2014, SPINE, V39, P769, DOI 10.1097/BRS.0000000000000275.
   Medicare Coverage Advisory Committee. Centers for Medicare\& Medicaid Services and the Agency for Healthcare Research and Quality, 2007, SPIN FUS TREATM LOW.
   Mirza SK, 2007, SPINE, V32, P816, DOI 10.1097/01.brs.0000259225.37454.38.
   Quan HD, 2005, MED CARE, V43, P1130, DOI 10.1097/01.mlr.0000182534.19832.83.
   United States Bureau of Labor Statistics, 2016, CONS PRIC IND CALC.
   Vamvanij V, 1998, J SPINAL DISORD, V11, P375.
   Weinstein JN, 2008, NEW ENGL J MED, V358, P794, DOI 10.1056/NEJMoa0707136.
   Weinstein JN, 2006, JAMA-J AM MED ASSOC, V296, P2441, DOI 10.1001/jama.296.20.2441.
   Williams BJ, 2011, SPINE, V36, P1685, DOI 10.1097/BRS.0b013e318216d825.},
Number-of-Cited-References = {26},
Times-Cited = {7},
Usage-Count-Last-180-days = {0},
Usage-Count-Since-2013 = {5},
Journal-ISO = {SPINE},
Doc-Delivery-Number = {DN2RA},
Web-of-Science-Index = {Science Citation Index Expanded (SCI-EXPANDED)},
Unique-ID = {WOS:000376909500003},
OA = {Green Accepted, Green Submitted},
DA = {2022-11-01},
}

@article{ WOS:000258838300004,
Author = {Labelle, Hubert and Roussouly, Pierre and Chopin, Daniel and
   Berthonnaud, Eric and Hresko, Timothy and O'Brien, Mike},
Title = {Spino-pelvic alignment after surgical correction for developmental
   spondylolisthesis},
Journal = {EUROPEAN SPINE JOURNAL},
Year = {2008},
Volume = {17},
Number = {9},
Pages = {1170-1176},
Month = {SEP},
Abstract = {This study is a retrospective multi-centre analysis of changes in
   spino-pelvic sagittal alignment after surgical correction of L5-S1
   developmental spondylolisthesis. The purpose of this study was to
   determine how sagittal spino-pelvic alignment is affected by surgery,
   with the hypothesis that surgical correction at the lumbo-sacral level
   is associated with an improvement in the shape of the spine and in the
   orientation of the pelvis. Whether L5-S1 high grade spondylolisthesis
   should or should not be reduced remains a controversial subject. A
   popular method of treatment has been in situ fusion, but studies have
   reported a high rate of pseudarthrosis, slip progression and persistent
   cosmetic deformity. Spinal instrumentation with pedicle screws has
   generated a renewed interest for reduction, but the indications for this
   treatment and its effect on spino-pelvic alignment remain poorly
   defined. Recent evidence indicates that reduction might be indicated for
   subjects with an unbalanced (retroverted or vertical) pelvis. This is a
   retrospective multi-centre analysis of 73 subjects (mean age 18 +/- 3
   years) with developmental spondylolisthesis and an average follow-up of
   1.9 years after reduction and posterior fusion with spinal
   instrumentation or cast immobilisation. Spinal and pelvic alignment were
   measured on standing lateral digitised X-rays using a computer software
   allowing a very high inter and intra observer reliability. Pelvic
   incidence was unaffected by surgery. The most important changes were
   noted for grade, L5 Incidence, lumbo-sacral-angle, and lumbar lordosis,
   which all decreased significantly towards normal adult values. At first
   evaluation, pelvic tilt, sacral slope and thoracic kyphosis appeared
   minimally affected by surgery. However, after classifying subjects into
   balanced and unbalanced pelvis, significant improvements were noted in
   pelvic alignment in both the sub-groups, with 40\% of cases switching
   groups, the majority from an unbalanced to a balanced pelvis alignment.
   The direction and magnitude of these changes were significantly
   different by sub-group: sacral slope decreased in the balanced pelvis
   group but increased in the unbalanced group, while pelvic tilt values
   did the opposite. While pelvic shape is unaffected by attempts at
   surgical reduction, proper repositioning of L5 over S1 significantly
   improves pelvic balance and lumbar shape by decreasing the abnormally
   high lumbar lordosis and abnormal pelvic retroversion. These results
   emphasise the importance of sub-dividing subjects with high grade
   developmental spondylolisthesis into unbalanced and balanced pelvis
   groups, and further support the contention that reduction techniques
   might be considered for the unbalanced retroverted pelvis sub-group.},
Publisher = {SPRINGER},
Address = {233 SPRING ST, NEW YORK, NY 10013 USA},
Type = {Article},
Language = {English},
Affiliation = {Labelle, H (Corresponding Author), St Justine Univ Ctr Hosp, Div Orthopaed, 3175 Cote St Catherine Rd, Montreal, PQ H3T 1C5, Canada.
   Labelle, Hubert, St Justine Univ Ctr Hosp, Div Orthopaed, Montreal, PQ H3T 1C5, Canada.
   Roussouly, Pierre, Ctr Massues, Lyon, France.
   Chopin, Daniel, Inst Calot, Berck Sur Mer, France.
   Berthonnaud, Eric, Grp Appl Res Orthopaed, Lyon, France.
   Hresko, Timothy, Childrens Hosp, Boston, MA 02115 USA.
   O'Brien, Mike, Miami Children Hosp, Miami, FL USA.},
DOI = {10.1007/s00586-008-0713-y},
ISSN = {0940-6719},
Keywords = {spondylolisthesis; surgery; sagittal alignment; posture},
Keywords-Plus = {ISTHMIC SPONDYLOLISTHESIS; RADIOLOGIC MEASUREMENTS; SPINOPELVIC BALANCE;
   FOLLOW-UP; GRADE; CHILDREN; ADOLESCENTS; REDUCTION; COBB},
Research-Areas = {Neurosciences \& Neurology; Orthopedics},
Web-of-Science-Categories  = {Clinical Neurology; Orthopedics},
Author-Email = {hubert.labelle@recherche-ste-justine.qc.ca},
ORCID-Numbers = {BERTHONNAUD, Eric/0000-0003-0149-2951},
Cited-References = {Berthonnaud E, 2005, J SPINAL DISORD TECH, V18, P66, DOI 10.1097/01.bsd.0000128345.32521.43.
   BERTHONNAUD E, 1998, INNOV TECH BIOL MED, V19, P411.
   BRADFORD DS, 1987, J BONE JOINT SURG AM, V69A, P191, DOI 10.2106/00004623-198769020-00005.
   Descamps H, 1999, BIOM HUM ANTHR, V7, P59.
   FRENNERED AK, 1991, SPINE, V16, P409, DOI 10.1097/00007632-199104000-00003.
   Hanson DS, 2002, SPINE, V27, P2026, DOI 10.1097/00007632-200209150-00011.
   Hresko MT, 2007, SPINE, V32, P2208, DOI 10.1097/BRS.0b013e31814b2cee.
   Labelle H, 2005, SPINE, V30, pS27, DOI 10.1097/01.brs.0000155560.92580.90.
   Labelle H, 2004, SPINE, V29, P2049, DOI 10.1097/01.brs.0000138279.53439.cc.
   Lamberg T, 2007, J BONE JOINT SURG AM, V89A, P512, DOI 10.2106/JBJS.E.00545.
   Legaye J, 1998, Eur Spine J, V7, P99, DOI 10.1007/s005860050038.
   Mac-Thiong JM, 2007, EUR SPINE J, V16, P1325, DOI 10.1007/s00586-007-0314-1.
   Mac-Thiong JM, 2007, EUR SPINE J, V16, P227, DOI 10.1007/s00586-005-0013-8.
   MACTHIONG JM, 2008, SPINE IN PRESS.
   Marchetti Pier Giorgio, 1997, P1211.
   Marty C, 2002, EUR SPINE J, V11, P119, DOI 10.1007/s00586-001-0349-7.
   MUSHIK M, 1997, SPINE, V22, P2036.
   NEWMAN P H, 1965, J Bone Joint Surg Br, V47, P472.
   OBRIEN JP, 1994, CLIN ORTHOP RELAT R, P64.
   Pinel-Giroux FM, 2006, J SPINAL DISORD TECH, V19, P507, DOI 10.1097/01.bsd.0000211206.15997.dd.
   Rajnics P, 2002, J SPINAL DISORD TECH, V15, P24, DOI 10.1097/00024720-200202000-00004.
   Schwab FJ, 1997, SPINE, V22, P1661, DOI 10.1097/00007632-199707150-00026.
   Vaz G, 2002, EUR SPINE J, V11, P80, DOI 10.1007/s005860000224.
   VELIKAS EP, 1981, J BONE JOINT SURG BR, V63, P67, DOI 10.1302/0301-620X.63B1.7204476.
   WRIGHT JG, 1991, J PEDIATR ORTHOPED, V11, P748, DOI 10.1097/01241398-199111000-00009.},
Number-of-Cited-References = {25},
Times-Cited = {83},
Usage-Count-Last-180-days = {0},
Usage-Count-Since-2013 = {9},
Journal-ISO = {Eur. Spine J.},
Doc-Delivery-Number = {343FL},
Web-of-Science-Index = {Science Citation Index Expanded (SCI-EXPANDED)},
Unique-ID = {WOS:000258838300004},
OA = {Green Published},
DA = {2022-11-01},
}

@article{ WOS:000457328100127,
Author = {Ricciardi, Luca and Sturiale, Carmelo Lucio and Pucci, Resi and Reale,
   Gabriele and Stifano, Vito and Izzo, Alessandro and Perna, Andrea and
   Proietti, Luca and Forcato, Stefano and Perla, Krissia M. Rivera and El
   Boustany, Stefano and Olivi, Alessandro and Polli, Filippo Maria},
Title = {Patient-Oriented Aesthetic Outcome After Lumbar Spine Surgery: A 1-Year
   Follow-Up Prospective Observational Study Comparing Minimally Invasive
   and Standard Open Procedures},
Journal = {WORLD NEUROSURGERY},
Year = {2019},
Volume = {122},
Pages = {E1041-E1046},
Month = {FEB},
Abstract = {BACKGROUND: Despite recent treatment developments, back pain and related
   disabilities still represent a challenge for practitioners. Among the
   available surgical techniques, many different features and outcomes have
   been investigated; however, aesthetic result was missing among them. The
   present investigation was designed to prospectively compare
   patient-oriented aesthetic results after minimally invasive surgery
   (MIS) and standard open surgery (SOS) for the lumbar spine.
   METHODS: This was a prospective observational study with 1-year
   follow-up. Patients who underwent SOS were assigned to group 1 and MIS
   to group 2. Patient-oriented aesthetic result evaluation was collected
   using a dedicated visual aesthetic analogue scale. The Vancouver Scar
   Scale was used to exclude objective underlying influencing factors. The
   Oswestry Disability Index and a 10-point itemized visual analogue scale
   for back pain were administered to assess the clinical and functional
   status. Follow-up data were collected before discharge at 1, 6, and 12
   months. Statistical analysis was conducted, and P < 0.05 was considered
   as significant.
   RESULTS: We enrolled 74 patients, 44 in group 1 and 30 in group 2. The 2
   groups were homogeneous for demographic and clinical data. No clinical
   or functional differences were measured at the end of follow-up. Visual
   aesthetic analogue scale reported greater mean values in group 1 at
   every follow-up time.
   CONCLUSIONS: Patients seem to prefer the aesthetic result from a single
   midline incision after SOS compared with MIS. The use of specific
   techniques could be considered if there is scientific evidence reporting
   greater aesthetic outcome, having similar clinical and functional ones.},
Publisher = {ELSEVIER SCIENCE INC},
Address = {STE 800, 230 PARK AVE, NEW YORK, NY 10169 USA},
Type = {Article},
Language = {English},
Affiliation = {Ricciardi, L (Corresponding Author), Fdn Policlin Univ A Gemelli IRCCS, Rome, Italy.
   Ricciardi, L (Corresponding Author), Mayo Clin, Dept Neurosurg, Jacksonville, FL 32224 USA.
   Ricciardi, L (Corresponding Author), Univ Cattolica Sacro Cuore, Ist Neurochirurg, Rome, Italy.
   Ricciardi, Luca; Sturiale, Carmelo Lucio; Stifano, Vito; Izzo, Alessandro; Perna, Andrea; Proietti, Luca; Olivi, Alessandro; Polli, Filippo Maria, Fdn Policlin Univ A Gemelli IRCCS, Rome, Italy.
   Ricciardi, Luca; Izzo, Alessandro, Mayo Clin, Dept Neurosurg, Jacksonville, FL 32224 USA.
   Ricciardi, Luca; Stifano, Vito; Izzo, Alessandro; Olivi, Alessandro, Univ Cattolica Sacro Cuore, Ist Neurochirurg, Rome, Italy.
   Perna, Andrea; Proietti, Luca, Univ Cattolica Sacro Cuore, Ist Ortopedia, Rome, Italy.
   Pucci, Resi; Reale, Gabriele, Sapienza Univ Roma, Dipartimento Sci Odontostomatol \& Maxillo Faccial, Rome, Italy.
   Forcato, Stefano, Osped Tricase, Pia Fdn Pan, Unita Operat Neurochirurg, Tricase, LE, Italy.
   Perla, Krissia M. Rivera, Brown Univ, Warren Alpert Med Sch, Providence, RI 02912 USA.
   El Boustany, Stefano, Univ La Sapienza, ICOT, Unita Operat Ortopedia, Latina, Italy.},
DOI = {10.1016/j.wneu.2018.10.208},
ISSN = {1878-8750},
EISSN = {1878-8769},
Keywords = {Aesthetic; Lumbar spine; Minimally invasive; Patient oriented; Patient
   outcomes; Quality of life},
Keywords-Plus = {QUALITY-OF-LIFE; DEGENERATIVE DISEASE; FUSION PROCEDURES; GUIDELINE
   UPDATE; SPONDYLOLISTHESIS; PERFORMANCE; STENOSIS; SPONDYLOLYSIS;
   FIXATION; RETURN},
Research-Areas = {Neurosciences \& Neurology; Surgery},
Web-of-Science-Categories  = {Clinical Neurology; Surgery},
Author-Email = {ricciardi.lu@gmail.com},
ResearcherID-Numbers = {Perna, Andrea/Q-6472-2019
   Pucci, Resi/AAZ-1899-2020
   Stifano, Vito/I-9032-2019
   Ricciardi, Luca/L-5405-2019
   Sturiale, Carmelo Lucio/K-6412-2016
   },
ORCID-Numbers = {Perna, Andrea/0000-0002-2475-1955
   Pucci, Resi/0000-0001-6237-2334
   Stifano, Vito/0000-0002-5509-9592
   Ricciardi, Luca/0000-0001-5110-8386
   Sturiale, Carmelo Lucio/0000-0002-4080-2492
   Rivera Perla, Krissia/0000-0003-2893-449X},
Cited-References = {Akinduro OO, 2015, NEUROSURG FOCUS, V39, DOI 10.3171/2015.7.FOCUS15269.
   Barone M, 2017, EUR ARCH OTO-RHINO-L, V274, P1807, DOI 10.1007/s00405-016-4359-9.
   Brundtland GH, 2003, WHO TECH REP SER, V919, P1.
   Chang F, 2017, ANN ACAD MED SINGAP, V46, P124.
   Chiarotto A, 2018, J CLIN EPIDEMIOL, V102, P23, DOI 10.1016/j.jclinepi.2018.05.006.
   Clancy C, 2017, J BACK MUSCULOSKELET, V30, P395, DOI 10.3233/BMR-150318.
   de Kunder SL, 2017, SPINE J, V17, P1712, DOI 10.1016/j.spinee.2017.06.018.
   Draaijers LJ, 2004, PLAST RECONSTR SURG, V113, P1960, DOI 10.1097/01.PRS.0000122207.28773.56.
   Eck JC, 2014, J NEUROSURG-SPINE, V21, P42, DOI 10.3171/2014.4.SPINE14270.
   Fearmonti Regina, 2010, Eplasty, V10, pe43.
   Freburger JK, 2009, ARCH INTERN MED, V169, P251, DOI 10.1001/archinternmed.2008.543.
   Ghogawala Z, 2016, NEW ENGL J MED, V374, P1424, DOI 10.1056/NEJMoa1508788.
   Heil J, 2010, BREAST, V19, P470, DOI 10.1016/j.breast.2010.05.004.
   Hoy D, 2010, BEST PRACT RES CL RH, V24, P155, DOI 10.1016/j.berh.2009.11.002.
   Imada AO, 2017, CUREUS, V9, DOI 10.7759/cureus.1488.
   Jacobs WCH, 2013, EUR SPINE J, V22, P1936, DOI 10.1007/s00586-013-2823-4.
   Kaiser MG, 2014, J NEUROSURG-SPINE, V21, P2, DOI 10.3171/2014.4.SPINE14257.
   Keorochana G, 2017, WORLD NEUROSURG, V102, P340, DOI 10.1016/j.wneu.2017.03.010.
   Kim HJ, 2018, INT J MED ROBOT COMP, V14, DOI 10.1002/rcs.1917.
   Klassen A, 1996, BRIT J PLAST SURG, V49, P433, DOI 10.1016/S0007-1226(96)90025-9.
   Kolcun JPG, 2017, ASIAN SPINE J, V11, P832, DOI 10.4184/asj.2017.11.5.832.
   Lau D, 2014, SPINE, V39, P2093, DOI 10.1097/BRS.0000000000000627.
   Lee Low Yong, 2017, Asian J Neurosurg, V12, P620, DOI 10.4103/ajns.AJNS\_331\_16.
   Lu VM, 2018, WORLD NEUROSURG, V112, pE859, DOI 10.1016/j.wneu.2018.01.176.
   Lu VM, 2017, SPINE, V42, pE177, DOI 10.1097/BRS.0000000000001731.
   Miscusi M, 2015, J NEUROSURG-SPINE, V22, P518, DOI 10.3171/2014.10.SPINE131201.
   Mundy LR, 2016, AESTHET PLAST SURG, V40, P792, DOI 10.1007/s00266-016-0642-9.
   Ng KKM, 2017, J ORTHOP SURG-HONG K, V25, P1, DOI 10.1177/2309499017716254.
   Omidi-Kashani F, 2014, ASIAN SPINE J, V8, P856, DOI 10.4184/asj.2014.8.6.856.
   Oxland TR, 2000, EUR SPINE J, V9, pS95, DOI 10.1007/PL00010028.
   Radcliff KE, 2015, SPINE J, V15, P336, DOI 10.1016/j.spinee.2014.09.022.
   Resnick DK, 2014, J NEUROSURG-SPINE, V21, P62, DOI 10.3171/2014.4.SPINE14275.
   Ricciardi L, 2018, WORLD NEUROSURG, V120, P153, DOI 10.1016/j.wneu.2018.08.204.
   Ricciardi L, 2018, WORLD NEUROSURG, V115, pE659, DOI 10.1016/j.wneu.2018.04.126.
   Schulte TL, 2016, EUR SPINE J, V25, P2359, DOI 10.1007/s00586-015-4177-6.
   Sclafani JA, 2014, CLIN ORTHOP RELAT R, V472, P1711, DOI 10.1007/s11999-014-3495-z.
   Siasios Ioannis, 2018, J Spine Surg, V4, P130, DOI 10.21037/jss.2018.03.10.
   Tamburrelli FC, 2018, EUR SPINE J, V27, P237, DOI 10.1007/s00586-018-5627-8.
   Tan JH, 2018, EUR SPINE J, V27, P1877, DOI 10.1007/s00586-018-5630-0.
   Uribe JS, 2017, NEUROSURGERY, V80, P489, DOI 10.1093/neuros/nyw072.
   Vercelli S, 2009, DISABIL REHABIL, V31, P2055, DOI {[}10.3109/09638280902874196a, 10.3109/09638280902874196].
   Wahmann MS, 2018, AESTHET PLAST SURG, V42, P1635, DOI 10.1007/s00266-018-1199-6.
   Wang JC, 2012, SPINE, V37, pS133, DOI 10.1097/BRS.0b013e31826cadf2.
   Wang X, 2017, BMC HEALTH SERV RES, V17, DOI 10.1186/s12913-017-2398-6.
   Yavin D, 2017, NEUROSURGERY, V80, P701, DOI 10.1093/neuros/nyw162.
   Zanirato A, 2018, EUR SPINE J, V27, P2272, DOI 10.1007/s00586-018-5535-y.},
Number-of-Cited-References = {46},
Times-Cited = {13},
Usage-Count-Last-180-days = {0},
Usage-Count-Since-2013 = {2},
Journal-ISO = {World Neurosurg.},
Doc-Delivery-Number = {HJ6UM},
Web-of-Science-Index = {Science Citation Index Expanded (SCI-EXPANDED)},
Unique-ID = {WOS:000457328100127},
DA = {2022-11-01},
}

@article{ WOS:000466441200012,
Author = {Mummaneni, V, Praveen and Bydon, Mohamad and Alvi, Mohammed Ali and
   Chan, Andrew K. and Glassman, Steven D. and Foley, Kevin T. and Potts,
   Eric A. and Shaffrey, I, Christopher and Shaffrey, Mark E. and Coric,
   Domagoj and Knightly, John J. and Park, Paul and Wang, Michael Y. and
   Fu, Kai-Ming and Slotkin, Jonathan R. and Asher, Anthony L. and Virk,
   Michael S. and Kerezoudis, Panagiotis and Guan, Jian and Haid, Regis W.
   and Bisson, Erica F.},
Title = {Predictive model for long-term patient satisfaction after surgery for
   grade I degenerative lumbar spondylolisthesis: insights from the Quality
   Outcomes Database},
Journal = {NEUROSURGICAL FOCUS},
Year = {2019},
Volume = {46},
Number = {5},
Month = {MAY},
Abstract = {OBJECTIVE Since the enactment of the Affordable Care Act in 2010,
   providers and hospitals have increasingly prioritized patient-centered
   outcomes such as patient satisfaction in an effort to adapt the
   ``value{''}-based healthcare model. In the current study, the authors
   queried a prospectively maintained multiinstitutional spine registry to
   construct a predictive model for long-term patient satisfaction among
   patients undergoing surgery for Meyerding grade I lumbar
   spondylolisthesis.
   METHODS The authors queried the Quality Outcomes Database for patients
   undergoing surgery for grade I lumbar spondylolisthesis between July 1,
   2014, and June 30, 2016. The primary outcome of interest for the current
   study was patient satisfaction as measured by the North American Spine
   Surgery patient satisfaction index, which is measured on a scale of 1-4,
   with 1 indicating most satisfied and 4 indicating least satisfied. In
   order to identify predictors of higher satisfaction, the authors fitted
   a multivariable proportional odds logistic regression model for >= 2
   years of patient satisfaction after adjusting for an array of clinical
   and patient-specific factors. The absolute importance of each covariate
   in the model was computed using an importance metric defined as Wald
   chi-square penalized by the predictor degrees of freedom.
   RESULTS A total of 502 patients, out of a cohort of 608 patients
   (82.5\%) with grade I lumbar spondylolisthesis, undergoing either 1- or
   2-level decompression (22.5\%, n = 113) or 1-level decompression and
   fusion (77.5\%, n = 389), met the inclusion criteria; of these, 82.1\%
   (n = 412) were satisfied after 2 years. On univariate analysis,
   satisfied patients were more likely to be employed and working (41.7\%,
   n = 172, vs 24.4\%, n = 22; overall p = 0.001), more likely to present
   with predominant leg pain (23.1\%, n = 95, vs 11.1\%, n = 10; overall p
   = 0.02) but more likely to present with lower Numeric Rating Scale score
   for leg pain (median and IQR score: 7 {[}5-9] vs 8 {[}6-9]; p = 0.05).
   Multivariable proportional odds logistic regression revealed that older
   age (OR 1.57, 95\% CI 1.09-2.76; p = 0.009), preoperative active
   employment (OR 2.06, 95\% CI 1.27-3.67; p = 0.015), and fusion surgery
   (OR 2.3, 95\% CI 1.30-4.06; p = 0.002) were the most important
   predictors of achieving satisfaction with surgical outcome.
   CONCLUSIONS Current findings from a large multiinstitutional study
   indicate that most patients undergoing surgery for grade I lumbar
   spondylolisthesis achieved long-term satisfaction. Moreover, the authors
   found that older age, preoperative active employment, and fusion surgery
   are associated with higher odds of achieving satisfaction.},
Publisher = {AMER ASSOC NEUROLOGICAL SURGEONS},
Address = {5550 MEADOWBROOK DRIVE, ROLLING MEADOWS, IL 60008 USA},
Type = {Article},
Language = {English},
Affiliation = {Bydon, M (Corresponding Author), Mayo Clin, Rochester, MN 55905 USA.
   Mummaneni, Praveen, V; Chan, Andrew K., Univ Calif San Francisco, Dept Neurol Surg, San Francisco, CA 94143 USA.
   Bydon, Mohamad; Alvi, Mohammed Ali; Kerezoudis, Panagiotis, Mayo Clin, Dept Neurol Surg, Rochester, MN USA.
   Glassman, Steven D., Norton Leatherman Spine Ctr, Louisville, KY USA.
   Foley, Kevin T., Univ Tennessee, Dept Neurol Surg, Memphis, TN USA.
   Foley, Kevin T., Semmes Murphey Neurol \& Spine Inst, Memphis, TN USA.
   Potts, Eric A., Indiana Univ, Dept Neurol Surg, Indianapolis, IN 46204 USA.
   Potts, Eric A., Goodman Campbell Brain \& Spine, Indianapolis, IN USA.
   Shaffrey, Christopher, I; Shaffrey, Mark E., Duke Univ, Med Ctr, Duke Neurosurg \& Orthopaed Surg, Durham, NC USA.
   Coric, Domagoj; Asher, Anthony L., Carolinas Healthcare Syst, Neurosci Inst, Charlotte, NC USA.
   Coric, Domagoj; Asher, Anthony L., Carolina Neurosurg \& Spine Associates, Charlotte, NC USA.
   Knightly, John J., Atlantic Neurosurg Specialists, Morristown, NJ USA.
   Park, Paul, Univ Michigan, Dept Neurol Surg, Ann Arbor, MI 48109 USA.
   Wang, Michael Y., Univ Miami, Dept Neurol Surg, Coral Gables, FL 33124 USA.
   Fu, Kai-Ming; Virk, Michael S., Weill Cornell Med Ctr, Dept Neurol Surg, New York, NY USA.
   Slotkin, Jonathan R., Geisinger Hlth, Danville, PA USA.
   Guan, Jian; Bisson, Erica F., Atlanta Brain \& Spine Care, Atlanta, GA USA.
   Haid, Regis W., Univ Utah, Dept Neurol Surg, Salt Lake City, UT USA.},
DOI = {10.3171/2019.2.FOCUS18734},
Article-Number = {E12},
ISSN = {1092-0684},
Keywords = {patient satisfaction; outcomes; spine surgery; Quality Outcomes
   Database; QOD; spondylolisthesis; laminectomy; decompression;
   arthrodesis; fusion},
Keywords-Plus = {LOW-BACK-PAIN; FUSION; WORK; IMPACT; RETURN; INSTRUMENTATION;
   COMPENSATION; DEPRESSION},
Research-Areas = {Neurosciences \& Neurology; Surgery},
Web-of-Science-Categories  = {Clinical Neurology; Surgery},
Author-Email = {bydon.mohamad@mayo.edu},
ResearcherID-Numbers = {Alvi, Mohammed Ali/AFP-8378-2022
   Foley, Kevin/GQO-8748-2022
   Alvi, Mohammed Ali/AAE-1490-2019
   Park, Paul/AGX-0276-2022
   },
ORCID-Numbers = {Alvi, Mohammed Ali/0000-0002-7131-079X
   Guan, Jian/0000-0002-4762-7113},
Funding-Acknowledgement = {NREF},
Funding-Text = {Dr. Mummaneni reports the following: consultant for DePuy Spine, Globus
   Medical, and Stryker; direct stock ownership in Spinicity/ISD; clinical
   or research support for the present study from NREF; support of
   non-study-related clinical or research work that he oversees from ISSG;
   honoraria from Spineart and AOSpine; and royalties from DePuy Spine,
   Thieme Medical Publishers, and Springer Publishing. Dr. Chan reports
   support of non-study-related clinical or research work that he oversees
   from Orthofix. Dr. Glassman reports the following: employed by Norton
   Healthcare; patent holder with Medtronic; a nonfinancial relationship
   with the Scoliosis Research Society; and consultant for Medtronic and
   K2M. Dr. Foley reports the following: consultant for Medtronic; direct
   stock ownership in Medtronic, Discgenics, Durastat, Digital Surgical
   Solutions, and NuVasive; patent holder with Medtronic; royalties for
   patents from Medtronic; and board of directors with Discgenics,
   Durastat, and Digital Surgical Solutions. Dr. C. Shaffrey reports the
   following: direct stock ownership in NuVasive; patent holder with
   NuVasive, Medtronic, and Zimmer Biomet; and consultant for NuVasive,
   Medtronic, and EOS. Dr. Coric reports the following: consultant for
   Spine Wave, Medtronic, Globus Medical, Stryker, Integrity Implants, and
   Premia Spine; and direct stock ownership in Spine Wave. Dr. Park reports
   being a consultant for Globus Medical, NuVasive, Medtronic, and
   Allosource and receiving royalties from Globus Medical. Dr. Wang reports
   being a consultant for DePuy Synthes, K2M, Stryker, and Spineology;
   being a patent holder with DePuy Synthes; and direct stock ownership in
   ISD and Medical Device Partners. Dr. Slotkin reports being a consultant
   for Stryker and Medtronic. Dr. Virk reports being a consultant for
   Globus Medical and DePuy Synthes. Dr. Haid reports receiving royalties
   from NuVasive, Globus Medical, Medtronic Sofamor Danek, and Elsevier;
   being a consultant for NuVasive; and direct stock ownership in NuVasive,
   Spine Wave, and Vertical Health. Dr. Bisson reports being a consultant
   for nView.},
Cited-References = {Abdu WA, 2009, SPINE, V34, P2351, DOI 10.1097/BRS.0b013e3181b8a829.
   Agency for Healthcare Research and Quality, 2011, 2011 REP C NAT STRAT.
   Andersen T, 2009, ACTA ORTHOP, V80, P445, DOI 10.3109/17453670903170505.
   Anderson JT, 2015, ORTHOPEDICS, V38, pE1065, DOI 10.3928/01477447-20151120-02.
   Anderson PA, 2006, SPINE, V31, P2510, DOI 10.1097/01.brs.0000239180.14933.b7.
   Asher AL, 2018, NEUROSURG FOCUS, V44, DOI 10.3171/2017.10.FOCUS17554.
   Asher AL, 2017, J NEUROSURG-SPINE, V27, P370, DOI 10.3171/2016.8.SPINE16527.
   Chan AK, 2018, NEUROSURGERY.
   Chan AK, 2019, J NEUROSURG-SPINE, V30, P234, DOI 10.3171/2018.8.SPINE17913.
   Chan AK, 2018, NEUROSURG FOCUS, V44, DOI 10.3171/2017.10.FOCUS17553.
   Chen ZH, 2018, WORLD NEUROSURG, V111, pE158, DOI 10.1016/j.wneu.2017.12.009.
   Cole Donald C, 2002, Chronic Dis Can, V23, P91.
   Crawford CH, 2017, J NEUROSURG-SPINE, V26, P709, DOI 10.3171/2016.11.SPINE16848.
   Crawford CH, 2019, SPINE J, V19, P187, DOI 10.1016/j.spinee.2018.06.348.
   Daltroy LH, 1996, SPINE, V21, P741, DOI 10.1097/00007632-199603150-00017.
   Devin CJ, 2018, NEUROSURG FOCUS, V45, DOI 10.3171/2018.8.FOCUS18326.
   Endler P, 2017, J BONE JOINT SURG AM, V99, P743, DOI 10.2106/JBJS.16.00679.
   Fairbank JCT, 2000, SPINE, V25, P2940, DOI 10.1097/00007632-200011150-00017.
   Forsth P, 2013, BONE JOINT J, V95B, P960, DOI 10.1302/0301-620X.95B7.30776.
   Forsth P, 2016, NEW ENGL J MED, V374, P1413, DOI 10.1056/NEJMoa1513721.
   Gentry S, 2017, CUREUS, V9, DOI 10.7759/cureus.1079.
   Ghogawala Z, 2016, NEW ENGL J MED, V374, P1424, DOI 10.1056/NEJMoa1508788.
   Gum JL, 2013, SPINE, V38, P443, DOI 10.1097/BRS.0b013e318278ebe8.
   Harrell FE., 2001, REGRESSION MODELING.
   Hodges Scott D., 2001, Journal of the American Osteopathic Association, V101, P78.
   Ko SB, 2011, CLIN ORTHOP SURG, V3, P34, DOI 10.4055/cios.2011.3.1.34.
   LANGLEY GB, 1985, RHEUMATOL INT, V5, P145, DOI 10.1007/BF00541514.
   Levin JM, 2017, SPINE, V42, P675, DOI 10.1097/BRS.0000000000002101.
   Luo XM, 2004, SPINE, V29, P79, DOI 10.1097/01.BRS.0000105527.13866.0F.
   Maxwell TD, 1998, J BEHAV MED, V21, P131, DOI 10.1023/A:1018723823523.
   McGirt MJ, 2013, NEUROSURG FOCUS, V34, DOI 10.3171/2012.10.FOCUS12297.
   Meyerding HW, 1933, RADIOLOGY, V20, P108, DOI DOI 10.1148/20.2.108.
   Mroz TE, 2011, SPINE, V36, pS75, DOI 10.1097/BRS.0b013e31822ef68c.
   Mummaneni PV, 2017, NEUROSURG FOCUS, V43, DOI 10.3171/2017.5.FOCUS17188.
   Parker SL, 2015, WORLD NEUROSURG, V83, P608, DOI 10.1016/j.wneu.2014.12.018.
   Stewart WF, 2003, JAMA-J AM MED ASSOC, V290, P2443, DOI 10.1001/jama.290.18.2443.
   Strom J, 2018, SPINE J, V18, P1272, DOI 10.1016/j.spinee.2018.03.017.
   Than KD, 2016, J NEUROSURG-SPINE, V25, P181, DOI 10.3171/2015.10.SPINE15455.
   Weinstein JN, 2007, NEW ENGL J MED, V356, P2257, DOI 10.1056/NEJMoa070302.
   WILLIAMS A, 1990, HEALTH POLICY, V16, P199.
   2017, EUR SPINE J, V26, P473, DOI DOI 10.1007/S00586-016-4495-3.},
Number-of-Cited-References = {41},
Times-Cited = {21},
Usage-Count-Last-180-days = {0},
Usage-Count-Since-2013 = {4},
Journal-ISO = {Neurosurg. Focus},
Doc-Delivery-Number = {HW1KG},
Web-of-Science-Index = {Science Citation Index Expanded (SCI-EXPANDED)},
Unique-ID = {WOS:000466441200012},
OA = {gold},
DA = {2022-11-01},
}

@article{ WOS:000379412900001,
Author = {Choi, Won-Suh and Kim, Jin-Sung and Ryu, Kyeong-Sik and Hur, Jung-Woo
   and Seong, Ji-Hoon},
Title = {Minimally Invasive Transforaminal Lumbar Interbody Fusion at L5-S1
   through a Unilateral Approach: Technical Feasibility and Outcomes},
Journal = {BIOMED RESEARCH INTERNATIONAL},
Year = {2016},
Volume = {2016},
Abstract = {Background. Minimally invasive spinal transforaminal lumbar interbody
   fusion (MIS-TLIF) at L5-S1 is technically more demanding than it is at
   other levels because of the anatomical and biomechanical traits.
   Objective. To determine the clinical and radiological outcomes of
   MIS-TLIF for treatment of single-level spinal stenosis low-grade isthmic
   or degenerative spondylolisthesis at L5-S1. Methods. Radiological data
   and electronic medical records of patients who underwent MIS-TLIF
   between May 2012 and December 2014 were reviewed. Fusion rate, cage
   position, disc height (DH), disc angle (DA), disc slope angle, segmental
   lordotic angle (SLA), lumbar lordotic angle (LLA), and pelvic parameters
   were assessed. For functional assessment, the visual analogue scale
   (VAS), Oswestry disability index (ODI), and patient satisfaction rate
   (PSR) were utilized. Results. A total of 21 levels in 21 patients were
   studied. DH, DA, SLA, and LLA had increased from their preoperative
   measures at the final follow-up. Fusion rate was 86.7\% (18/21) at 12
   months' follow-up. The most common cage position was anteromedial
   (15/21). The mean VAS scores for back and leg pain mean ODI scores
   improved significantly at the final follow-up. PSR was 88\%. Cage
   subsidence was observed in 33.3\% (7/21). Conclusions. The clinical and
   radiologic outcomes after MIS-TLIF at L5-S1 in patients with spinal
   stenosis or spondylolisthesis are generally favorable.},
Publisher = {HINDAWI LTD},
Address = {ADAM HOUSE, 3RD FLR, 1 FITZROY SQ, LONDON, W1T 5HF, ENGLAND},
Type = {Article},
Language = {English},
Affiliation = {Kim, JS (Corresponding Author), Catholic Univ, Seoul St Marys Hosp, Dept Neurosurg, Seoul 06591, South Korea.
   Choi, Won-Suh; Kim, Jin-Sung; Ryu, Kyeong-Sik; Hur, Jung-Woo; Seong, Ji-Hoon, Catholic Univ, Seoul St Marys Hosp, Dept Neurosurg, Seoul 06591, South Korea.},
DOI = {10.1155/2016/2518394},
Article-Number = {2518394},
ISSN = {2314-6133},
EISSN = {2314-6141},
Keywords-Plus = {ISTHMIC SPONDYLOLISTHESIS; COMPLICATIONS; FIXATION; TLIF; BONE},
Research-Areas = {Biotechnology \& Applied Microbiology; Research \& Experimental Medicine},
Web-of-Science-Categories  = {Biotechnology \& Applied Microbiology; Medicine, Research \&
   Experimental},
Author-Email = {mddavidk@gmail.com},
ResearcherID-Numbers = {Hur, Jung-Woo/J-2113-2018
   KIM, Jin-sung/AAS-6053-2020
   Kim, Jin-Sung/Y-2904-2019},
ORCID-Numbers = {Hur, Jung-Woo/0000-0003-2184-0044
   Kim, Jin-Sung/0000-0001-5086-0875},
Funding-Acknowledgement = {AOSpine through AOSpine Research Grant},
Funding-Text = {The authors would like to acknowledge that this research has been funded
   by AOSpine through AOSpine Research Grant.},
Cited-References = {Agabegi SS, 2010, SPINE J, V10, P530, DOI 10.1016/j.spinee.2010.02.023.
   Agazzi S, 1999, J NEUROSURG, V91, P186, DOI 10.3171/spi.1999.91.2.0186.
   BRIDWELL KH, 1995, SPINE, V20, P1410, DOI 10.1097/00007632-199520120-00014.
   BRIDWELL KH, 1994, SPINE, V19, P2658, DOI 10.1097/00007632-199412010-00011.
   Dhall SS, 2008, J NEUROSURG-SPINE, V9, P560, DOI 10.3171/SPI.2008.9.08142.
   Epstein NE, 2002, SPINAL CORD, V40, P491, DOI 10.1038/sj.sc.3101319.
   Fan SW, 2010, SPINE, V35, P1615, DOI 10.1097/BRS.0b013e3181c70fe3.
   Fan SW, 2010, EUR SPINE J, V19, P316, DOI 10.1007/s00586-009-1191-6.
   Foley KT, 2003, SPINE, V28, pS26, DOI 10.1097/00007632-200308011-00006.
   Gerszten PC, 2012, J SPINAL DISORD TECH, V25, pE36, DOI 10.1097/BSD.0b013e318233725e.
   Gottfried ON, 2009, SPINE J, V9, P639, DOI 10.1016/j.spinee.2009.04.008.
   Grant JP, 2001, SPINE, V26, P889, DOI 10.1097/00007632-200104150-00012.
   Han Sang-Hyun, 2015, Korean J Spine, V12, P60, DOI 10.14245/kjs.2015.12.2.60.
   Holly Langston T, 2006, Neurosurg Focus, V20, pE6.
   Ito Z, 2013, EUR SPINE J, V22, P1158, DOI 10.1007/s00586-012-2593-4.
   Ito Z, 2010, SPINE, V35, pE1101, DOI 10.1097/BRS.0b013e3181de4f2e.
   Karikari IO, 2010, SPINE, V35, pS294, DOI 10.1097/BRS.0b013e3182022ddc.
   Kim JS, 2010, SPINE J, V10, P404, DOI 10.1016/j.spinee.2010.02.022.
   Kim JY, 2015, WORLD NEUROSURG, V84, P1284, DOI 10.1016/j.wneu.2015.06.003.
   Kimura H, 2012, SPINE, V37, P1164, DOI 10.1097/BRS.0b013e318257f12a.
   KUNOGI J, 1991, SPINE, V16, P1312, DOI 10.1097/00007632-199111000-00012.
   Lee KH, 2012, EUR SPINE J, V21, P2265, DOI 10.1007/s00586-012-2281-4.
   McDonnell MF, 1996, J BONE JOINT SURG AM, V78A, P839, DOI 10.2106/00004623-199606000-00006.
   Pan J, 2011, SPINE, V36, P283, DOI 10.1097/BRS.0b013e3181cf7640.
   Park Y, 2014, CLIN ORTHOP RELAT R, V472, P1813, DOI 10.1007/s11999-013-3241-y.
   Pelton MA, 2012, SPINE, V37, P1914, DOI 10.1097/BRS.0b013e318257d490.
   Scheufler KM, 2007, NEUROSURGERY, V60, P203, DOI 10.1227/01.NEU.0000255388.03088.B7.
   Schwab F, 2010, SPINE, V35, P2224, DOI 10.1097/BRS.0b013e3181ee6bd4.
   Schwender JD, 2005, J SPINAL DISORD TECH, V18, pS1, DOI 10.1097/01.bsd.0000132291.50455.d0.
   Seng CS, 2013, SPINE, V38, P2049, DOI 10.1097/BRS.0b013e3182a8212d.
   Sheehan JM, 2001, CLIN ORTHOP RELAT R, P61.
   Silverstein MP, 2015, INT J SPINE SURG, V9, DOI 10.14444/2003.
   Tobler WD, 2011, J BONE JOINT SURG BR, V93B, P955, DOI 10.1302/0301-620X.93B7.25188.
   Wang JA, 2010, EUR SPINE J, V19, P1780, DOI 10.1007/s00586-010-1404-z.
   Wang SJ, 2014, ARCH ORTHOP TRAUM SU, V134, P777, DOI 10.1007/s00402-014-1985-9.
   Wong AP, 2014, NEUROSURG CLIN N AM, V25, P279, DOI 10.1016/j.nec.2013.12.007.},
Number-of-Cited-References = {36},
Times-Cited = {16},
Usage-Count-Last-180-days = {0},
Usage-Count-Since-2013 = {8},
Journal-ISO = {Biomed Res. Int.},
Doc-Delivery-Number = {DQ7UH},
Web-of-Science-Index = {Science Citation Index Expanded (SCI-EXPANDED)},
Unique-ID = {WOS:000379412900001},
OA = {Green Published, gold, Green Submitted},
DA = {2022-11-01},
}

@article{ WOS:000334903800010,
Author = {Hart, Robert A. and Domes, Christopher M. and Goodwin, Brady and
   D'Amato, Charles R. and Yoo, Jung U. and Turker, Ronald J. and Halsey,
   Matthew F.},
Title = {High-grade spondylolisthesis treated using a modified Bohlman technique:
   results among multiple surgeons},
Journal = {JOURNAL OF NEUROSURGERY-SPINE},
Year = {2014},
Volume = {20},
Number = {5},
Pages = {523-530},
Month = {MAY},
Abstract = {Object. The ideal surgical management of high-grade spondylolisthesis
   remains unclear. Concerns regarding the original Bohlman transsacral
   interbody fusion technique with stand-alone autologous fibular strut
   include late graft fracture and incomplete reduction of lumbosacral
   kyphosis. The authors' goal was to evaluate the radiographic and
   surgical outcomes of patients treated for high-grade spondylolisthesis
   with either transsacral S-1 screws or standard pedicle screw fixation
   augmenting the Bohlman posterior transsacral interbody fusion technique.
   Methods. A retrospective review of patients who underwent fusion for
   high-grade spondylolisthesis in which a Bohlman oblique posterior
   interbody fusion augmented with either transsacral or standard pedicle
   screw fixation was performed by 4 spine surgeons was completed.
   Estimated blood loss, operating time, perioperative complications, and
   need for revision surgery were evaluated. Upright pre- and postsurgical
   lumbar spine radiographs were compared for slip percent and slip angle.
   Results. Sixteen patients (12 female and 4 male) with an average age of
   29 years (range 9-66 years) were evaluated. The average clinical
   follow-up was 78 months (range 5-137 months) and the average
   radiographic follow-up was 48 months (range 5-108 months). Ten L4-S1 and
   6 L5-S1 fusions were performed. Five fibular struts and 11 titanium mesh
   cages were used for interbody fusion. Six patients had isolated
   transsacral screws placed, with 2 (33\%) of the 6 requiring
   revision,surgery for nonunion. No nonunions were observed in patients
   undergoing spanning pedicle screw fixation, augmenting the interbody
   graft. Six patients experienced perioperative complications including 3
   iliac crest site infections, 1 L-5 radiculopathy without motor
   involvement, 1 deep vein thrombosis, and 1 epidural hematoma requiring
   irrigation and debridement. The average estimated blood loss and
   operating times were 763 ml and 360 minutes, respectively. Slip percent
   improved from an average of 62\% to 37\% (n = 16; p < 0.01) and slip
   angle improved from an average of 18 degrees to 8 degrees (n = 16; p <
   0.01). No patient experienced L-5 or other motor deficit
   postoperatively.
   Conclusions. The modified Bohlman technique for treatment of high-grade
   spondylolisthesis has reproducible outcomes among multiple surgeons and
   results in significant improvements in slip percent and slip angle.
   Fusion rates were high (14 of 16; 88\%), especially with spanning
   instrumentation augmenting the oblique interbody fusion. Rates of L-5
   motor deficit were low in comparison with techniques involving reduction
   of the anterolisthesis.},
Publisher = {AMER ASSOC NEUROLOGICAL SURGEONS},
Address = {5550 MEADOWBROOK DRIVE, ROLLING MEADOWS, IL 60008 USA},
Type = {Article},
Language = {English},
Affiliation = {Hart, RA (Corresponding Author), Oregon Hlth \& Sci Univ, Sam Jackson Hall,Ste 2360,3181 SW Sam Jackson Pk, Portland, OR 97239 USA.
   Hart, Robert A.; Goodwin, Brady; Yoo, Jung U.; Halsey, Matthew F., Oregon Hlth \& Sci Univ, Portland, OR 97239 USA.
   D'Amato, Charles R., Shriners Hosp Children, Portland, OR USA.
   Turker, Ronald J., Kaiser Permanente, Portland, OR USA.
   Domes, Christopher M., Univ Washington, Seattle, WA 98195 USA.},
DOI = {10.3171/2014.1.SPINE12904},
ISSN = {1547-5654},
EISSN = {1547-5646},
Keywords = {spondylolisthesis; allograft; spine fusion; lumbar spine; complications;
   technique},
Keywords-Plus = {TERM FOLLOW-UP; LUMBAR INTERBODY FUSION; ONE-STAGE DECOMPRESSION;
   ISTHMIC SPONDYLOLISTHESIS; PELVIC INCIDENCE; INSTRUMENTED REDUCTION;
   SCREW FIXATION; ANTERIOR; L5-S1; SPINE},
Research-Areas = {Neurosciences \& Neurology; Surgery},
Web-of-Science-Categories  = {Clinical Neurology; Surgery},
Author-Email = {hartro@ohsu.edu},
Funding-Acknowledgement = {Medtronic; ISSG},
Funding-Text = {Dr. Hart is a consultant for DePuy Spine, Medtronic, and Eli Lilly. He
   owns stock in SpineConnect, and is a patent holder with Oregon Health \&
   Science University. He receives support for nonstudy-related clinical
   research from Medtronic and ISSG. He is a member of the speaker's bureau
   for DePuy Spine. He also receives royalties from DePuy Spine and from
   SeaSpine. The authors report no conflict of interest concerning the
   materials or methods used in this study or the findings specified in
   this paper.},
Cited-References = {ABDU WA, 1994, SPINE, V19, P710, DOI 10.1097/00007632-199403001-00011.
   Bartolozzi P, 2003, SPINE, V28, P1135, DOI 10.1097/00007632-200306010-00010.
   Blumenthal Scott L, 2003, Spine J, V3, P301, DOI 10.1016/S1529-9430(03)00004-4.
   BOHLMAN HH, 1982, J BONE JOINT SURG AM, V64, P415, DOI 10.2106/00004623-198264030-00012.
   BOXALL D, 1979, J BONE JOINT SURG AM, V61, P479, DOI 10.2106/00004623-197961040-00001.
   Dehoux Emile, 2004, Acta Orthop Belg, V70, P578.
   EDWARDS CC, 1994, SPINE, V19, P1535.
   Enneking WE, 2001, J BONE JOINT SURG AM, V83A, P971, DOI 10.2106/00004623-200107000-00001.
   ESSES SI, 1989, SPINE, V14, P373, DOI 10.1097/00007632-198904000-00005.
   ESSES SI, 1995, J BONE JOINT SURG AM, V77A, P172, DOI 10.2106/00004623-199502000-00002.
   Fairbank JCT, 2000, SPINE, V25, P2940, DOI 10.1097/00007632-200011150-00017.
   FREEMAN BL, 1989, J BONE JOINT SURG AM, V71A, P594, DOI 10.2106/00004623-198971040-00015.
   Gaines Robert W. Jr., 1996, P589.
   Hanson DS, 2002, SPINE, V27, P2026, DOI 10.1097/00007632-200209150-00011.
   Hanson DS, 2002, SPINE, V27, P1982, DOI 10.1097/00007632-200209150-00005.
   Harris BM, 2004, SPINE, V29, pE65, DOI 10.1097/01.BRS.0000113034.74567.86.
   HARRIS IE, 1987, J BONE JOINT SURG AM, V69A, P960, DOI 10.2106/00004623-198769070-00002.
   Helenius I, 2006, SPINE, V31, P190, DOI 10.1097/01.brs.0000194843.94071.09.
   HENSINGER RN, 1989, J BONE JOINT SURG AM, V71A, P1098, DOI 10.2106/00004623-198971070-00020.
   Hu SS, 2008, J BONE JOINT SURG AM, V90A, P656.
   Huang RP, 2003, SPINE, V28, P2381, DOI 10.1097/01.BRS.0000085325.42542.38.
   Jones J, 2006, SPINE, V31, pE595, DOI 10.1097/01.brs.0000229253.17108.03.
   Labelle H, 2004, SPINE, V29, P2049, DOI 10.1097/01.brs.0000138279.53439.cc.
   LEHMER SM, 1994, SPINE, V19, P1916, DOI 10.1097/00007632-199409000-00010.
   Molinari MRW, 1999, SPINE, V24, P1701, DOI 10.1097/00007632-199908150-00012.
   PEEK RD, 1989, J BONE JOINT SURG AM, V71A, P62, DOI 10.2106/00004623-198971010-00011.
   Roca J, 1999, SPINE, V24, P709, DOI 10.1097/00007632-199904010-00019.
   Sailhan F, 2006, SPINE, V31, P161, DOI 10.1097/01.brs.0000194780.17528.6b.
   Sasso RC, 2008, J SPINAL DISORD TECH, V21, P328, DOI 10.1097/BSD.0b013e318149e7ea.
   Shufflebarger HL, 2005, SPINE, V30, pS42, DOI 10.1097/01.brs.0000155583.55856.f9.
   Slosar P J, 2001, Spine J, V1, P115, DOI 10.1016/S1529-9430(01)00022-5.
   Smith JA, 2001, SPINE, V26, P2227, DOI 10.1097/00007632-200110150-00014.
   SMITH MD, 1990, J BONE JOINT SURG AM, V72A, P415, DOI 10.2106/00004623-199072030-00015.
   Speed K, 1938, ARCH SURG-CHICAGO, V37, P175, DOI 10.1001/archsurg.1938.01200020003001.
   STAUFFER RN, 1972, J BONE JOINT SURG AM, VA 54, P756, DOI 10.2106/00004623-197254040-00006.
   Suk SI, 1997, SPINE, V22, P210, DOI 10.1097/00007632-199701150-00016.
   Transfeldt EE, 2007, SPINE PHILA PA 197 S, V32, pS126.
   Ware JE, 2000, SPINE, V25, P3130, DOI 10.1097/00007632-200012150-00008.
   Wheeler DL, 2005, CLIN ORTHOP RELAT R, P36, DOI 10.1097/01.blo.0000165850.58583.50.
   WILTSE LL, 1983, J BONE JOINT SURG AM, V65, P768, DOI 10.2106/00004623-198365060-00007.},
Number-of-Cited-References = {40},
Times-Cited = {25},
Usage-Count-Last-180-days = {0},
Usage-Count-Since-2013 = {6},
Journal-ISO = {J. Neurosurg.-Spine},
Doc-Delivery-Number = {AF7OG},
Web-of-Science-Index = {Science Citation Index Expanded (SCI-EXPANDED)},
Unique-ID = {WOS:000334903800010},
DA = {2022-11-01},
}

@article{ WOS:000377096800013,
Author = {Gao, Maofeng and Zou, Jun and Zhang, Zhigang and Luo, Zongping and Yang,
   Huilin},
Title = {Evaluation of the influence of pedicle-lengthening osteotomy on lumbar
   stability},
Journal = {AMERICAN JOURNAL OF TRANSLATIONAL RESEARCH},
Year = {2016},
Volume = {8},
Number = {5},
Pages = {2070-2078},
Abstract = {Pedicle-lengthening osteotomy (PLO) is a minimally invasive and
   effective surgical procedure for lumbar spinal stenosis syndrome.
   Compared with traditional surgery, PLO can effectively enlarge the
   spinal canal while minimizing the disruption of posterior anatomical
   structures of the lumbar vertebra, leading to reduced postoperative
   perineural scarring adhesion and good clinical outcomes using minimally
   invasive procedures. However, PLO is still in its early stages, and only
   a few relevant experimental and clinical studies have been reported. The
   present study was performed to investigate the influence of PLO on the
   stability of lumbar vertebrae. The results indicated that PLO can
   effectively enlarge the spinal canal, and no lumbar spondylolisthesis or
   other complications occurred in this study. Moreover, this procedure
   does not significantly affect the stability of the lumbar spine,
   suggesting a possible clinical application.},
Publisher = {E-CENTURY PUBLISHING CORP},
Address = {40 WHITE OAKS LN, MADISON, WI 53711 USA},
Type = {Article},
Language = {English},
Affiliation = {Zou, J; Yang, HL (Corresponding Author), Soochow Univ, Affiliated Hosp 1, Dept Orthopaed Surg, Shizi 188 St, Suzhou 215000, Peoples R China.
   Gao, Maofeng; Zou, Jun; Zhang, Zhigang; Luo, Zongping; Yang, Huilin, Soochow Univ, Affiliated Hosp 1, Dept Orthopaed Surg, Shizi 188 St, Suzhou 215000, Peoples R China.},
ISSN = {1943-8141},
Keywords = {Pedicle-lengthening osteotomy; lumbar vertebra; lumbar spinal stenosis},
Keywords-Plus = {SPINAL STENOSIS; INTERBODY FUSION; INSTABILITY},
Research-Areas = {Oncology; Research \& Experimental Medicine},
Web-of-Science-Categories  = {Oncology; Medicine, Research \& Experimental},
Author-Email = {zou@suda.edu.cn
   hlyang@suda.edu.cn},
Funding-Acknowledgement = {Natural Science Foundation of China {[}31270995, 81320108018]; Jiangsu
   Provincial Special Program of Medical Science {[}BL2012004]; Jiangsu
   Provincial Clinical Orthopedic Center; Priority Academic Program
   Development of Jiangsu Higher Education Institutions (PAPD)},
Funding-Text = {The study was supported in part by the Natural Science Foundation of
   China under grant numbers 31270995 and 81320108018, the Jiangsu
   Provincial Special Program of Medical Science (BL2012004), the Jiangsu
   Provincial Clinical Orthopedic Center, and the Priority Academic Program
   Development of Jiangsu Higher Education Institutions (PAPD).},
Cited-References = {Atlas SJ, 2005, SPINE, V30, P936, DOI 10.1097/01.brs.0000158953.57966.c0.
   Chen E, 2010, SPINE J, V10, P588, DOI 10.1016/j.spinee.2010.02.026.
   Dai LY, 2009, J TRAUMA, V66, P1610, DOI 10.1097/TA.0b013e3181848206.
   FRYMOYER JW, 1985, SPINE, V10, P280, DOI 10.1097/00007632-198504000-00017.
   Garfin S R, 2000, Instr Course Lect, V49, P361.
   Harris BM, 2004, SPINE, V29, pE65, DOI 10.1097/01.BRS.0000113034.74567.86.
   Iguchi T, 2004, J SPINAL DISORD TECH, V17, P284, DOI 10.1097/01.bsd.0000102473.95064.9d.
   Kiapour A, 2012, J NEUROSURG-SPINE, V17, P314, DOI 10.3171/2012.6.SPINE11518.
   Mao HQ, 2011, EUR SPINE J, V20, pS206, DOI 10.1007/s00586-010-1569-5.
   Mlyavykh S, 2013, J NEUROSURG-SPINE, V18, P347, DOI 10.3171/2012.11.SPINE12402.
   PANJABI MM, 1982, SPINE, V7, P192, DOI 10.1097/00007632-198205000-00003.
   RAYNOR RB, 1985, J NEUROSURG, V63, P278, DOI 10.3171/jns.1985.63.2.0278.
   Richter A, 2010, EUR SPINE J, V19, P283, DOI 10.1007/s00586-009-1229-9.
   Toyoda H, 2011, SPINE, V36, P410, DOI 10.1097/BRS.0b013e3181d25829.
   Vishteh AG, 2005, SPINE, V30, P302, DOI 10.1097/01.brs.0000152155.96919.31.
   Yuan CX, 2014, INT J CLIN EXP MED, V7, P163.
   Zhang ZG, 2014, ORTHOP SURG, V6, P313, DOI 10.1111/os.12144.
   Zucherman JF, 2005, SPINE, V30, P1351, DOI 10.1097/01.brs.0000166618.42749.d1.},
Number-of-Cited-References = {18},
Times-Cited = {2},
Usage-Count-Last-180-days = {0},
Usage-Count-Since-2013 = {12},
Journal-ISO = {Am. J. Transl. Res.},
Doc-Delivery-Number = {DN5HI},
Web-of-Science-Index = {Science Citation Index Expanded (SCI-EXPANDED)},
Unique-ID = {WOS:000377096800013},
DA = {2022-11-01},
}

@article{ WOS:000244192200013,
Author = {Mariconda, Massimo and Galasso, Olimpio and Imbimbo, Luigi and Lotti,
   Giovanni and Milano, Carlo},
Title = {Relationship between alterations of the lumbar spine, visualized with
   magnetic resonance imaging, and occupational variables},
Journal = {EUROPEAN SPINE JOURNAL},
Year = {2007},
Volume = {16},
Number = {2},
Pages = {255-266},
Month = {FEB},
Abstract = {Although the effect of physical workload on the occurrence of low back
   pain (LBP) has been extensively investigated, few quantitative studies
   have examined the morphological changes visualized via magnetic
   resonance imaging (MRI) in relation to occupational variables. The
   relationship between the severity of some abnormalities such as lumbar
   spinal stenosis or spondylolisthesis and physical or psychosocial
   occupational risk factors has not been investigated previously. In this
   cross-sectional study patients fulfilled the following inclusion
   criteria: (1) long-standing (minimum 1-year) LBP radiating down the leg
   (or not); (2) age more than 40 years; (3) willingness to undergo an MRI
   of the lumbar spine; and (4) ability to speak Italian. Primary objective
   of the study was to investigate the association between occupational
   exposure and morphological MRI findings, while controlling for the
   individual risk factors for LBP. Secondarily, we looked at the influence
   of this exposure and the degenerative changes in the lumbar spine on
   clinical symptoms and the related disability. Lumbar MRI scans from 120
   symptomatic patients were supplemented by the results of structured
   interviews, which provided personal, medical, and occupational
   histories. All occupational factors were arranged on scales of
   increasing exposure, whereas pain and disability were assessed using ad
   hoc validated questionnaires. Evidence of intervertebral disc narrowing
   or herniation and the occurrence and severity of spinal stenosis and
   spondylolisthesis was obtained from the MRI scans and a summative
   degenerative score was then calculated. We detected a direct association
   between increasing age and the global amount of degenerative change, the
   severity of intervertebral disc height loss, the number of narrowed
   discs, stenosis, the number of stenotic levels, and spondylolisthesis.
   Physical occupational exposure was not associated with the presence of
   lumbar disc degeneration and narrowing per se, but a higher degree of
   such an exposure was directly associated with a higher degree of
   degeneration (P=0.017). Spondylolistesis and stenosis were positively
   related to heavy workload (P=0.014) and the manual handling of materials
   (P=0.023), respectively. Psychosocial occupational discomfort was
   directly associated to stenosis (P=0.041) and number of stenotic levels
   (P=0.019). A heavier job workload was the only occupational factor
   positively related to the degree of disability at the multivariate
   analysis (P=0.002). Total amount of degeneration in the lumbar spine
   directly influenced pain duration (P=0.011) and degree of disability
   (P=0.050). These results suggest that caution should be exercised when
   symptomatic subjects with evidence of degenerative changes on MRI scans
   engage in strenuous physical labor.},
Publisher = {SPRINGER},
Address = {233 SPRING STREET, NEW YORK, NY 10013 USA},
Type = {Article},
Language = {English},
Affiliation = {Mariconda, M (Corresponding Author), Univ Naples Federico II, Naples, Italy.
   Univ Naples Federico II, Naples, Italy.
   Univ Catanzaro Magna Graecia, Orthopaed Clin, Catanzaro, Italy.},
DOI = {10.1007/s00586-005-0036-1},
ISSN = {0940-6719},
Keywords = {lumbar spine; spinal stenosis; spondylolisthesis; occupational exposure;
   magnetic resonance imaging},
Keywords-Plus = {LOW-BACK-PAIN; RISK-FACTORS; DISC DEGENERATION; INTERVERTEBRAL-DISK;
   FAMILIAL PREDISPOSITION; CONCURRENT ACCOUNTS; OUTCOMES ANALYSIS;
   POPULATION; DISORDERS; WORK},
Research-Areas = {Neurosciences \& Neurology; Orthopedics},
Web-of-Science-Categories  = {Clinical Neurology; Orthopedics},
Author-Email = {maricond@unina.it},
ResearcherID-Numbers = {Galasso, Olimpio/D-4309-2012
   },
ORCID-Numbers = {Galasso, Olimpio/0000-0002-4915-046X
   Mariconda, Massimo/0000-0002-9906-5124},
Cited-References = {AMUNDSEN T, 1995, SPINE, V20, P1178, DOI 10.1097/00007632-199505150-00013.
   {[}Anonymous], 1997, MUSCULOSKELETAL DISO.
   Battie MC, 1995, SPINE, V20, P2601, DOI 10.1097/00007632-199512150-00001.
   Battie MC, 2002, LANCET, V360, P1369, DOI 10.1016/S0140-6736(02)11399-7.
   BIERINGSORENSEN F, 1989, SCAND J REHABIL MED, V21, P151.
   Bono CM, 2004, J BONE JOINT SURG AM, V86A, P382, DOI 10.2106/00004623-200402000-00027.
   BOXALL D, 1979, J BONE JOINT SURG AM, V61, P479, DOI 10.2106/00004623-197961040-00001.
   BURDORF A, 1993, J OCCUP ENVIRON MED, V35, P1213.
   Burdorf A, 1997, SCAND J WORK ENV HEA, V23, P243, DOI 10.5271/sjweh.217.
   Burton AK, 1996, SPINE, V21, P2612, DOI 10.1097/00007632-199611150-00011.
   Dawson EG, 2002, SPINE, V27, P984, DOI 10.1097/00007632-200205010-00020.
   DEYO RA, 1987, ARTHRITIS RHEUM, V30, P1247, DOI 10.1002/art.1780301107.
   Elfering A, 2002, SPINE, V27, P125, DOI 10.1097/00007632-200201150-00002.
   European Agency for Safety and Health at Work, 2000, RES WORK REL LOW BAC.
   Fairbank J C, 1980, Physiotherapy, V66, P271.
   Fransen M, 2002, SPINE, V27, P92, DOI 10.1097/00007632-200201010-00022.
   Grotle M, 2005, SPINE, V30, P976, DOI 10.1097/01.brs.0000158972.34102.6f.
   Hagg O, 2002, SPINE, V27, P1223, DOI 10.1097/00007632-200206010-00015.
   HELIOVAARA M, 1987, SPINE, V12, P469, DOI 10.1097/00007632-198706000-00009.
   HELIOVAARA M, 1987, J CHRON DIS, V40, P259, DOI 10.1016/0021-9681(87)90162-7.
   Herno A, 1999, SPINE, V24, P1533, DOI 10.1097/00007632-199908010-00006.
   HOLMSTROM EB, 1992, SPINE, V17, P663, DOI 10.1097/00007632-199206000-00005.
   Hoogendoorn WE, 2000, SPINE, V25, P3087, DOI 10.1097/00007632-200012010-00018.
   Hoogendoorn WE, 2000, SPINE, V25, P2114, DOI 10.1097/00007632-200008150-00017.
   HURME M, 1987, SPINE, V12, P933, DOI 10.1097/00007632-198711000-00016.
   JENSEN MC, 1994, NEW ENGL J MED, V331, P69, DOI 10.1056/NEJM199407143310201.
   Jensen MP, 1996, PAIN, V67, P35, DOI 10.1016/0304-3959(96)03078-3.
   Johanning E, 2000, AM J IND MED, V37, P94, DOI 10.1002/(SICI)1097-0274(200001)37:1<94::AID-AJIM8>3.0.CO;2-X.
   Karacan I, 2004, SPINE, V29, P1132, DOI 10.1097/00007632-200405150-00016.
   KELSEY JL, 1975, AM J EPIDEMIOL, V102, P63, DOI 10.1093/oxfordjournals.aje.a112135.
   Latza U, 2000, SPINE, V25, P1390, DOI 10.1097/00007632-200006010-00011.
   Luoma K, 1998, SCAND J WORK ENV HEA, V24, P358, DOI 10.5271/sjweh.356.
   Luoma K, 2000, SPINE, V25, P487, DOI 10.1097/00007632-200002150-00016.
   MAGORA A, 1973, SCAND J REHABIL MED, V5, P186.
   MARRAS WS, 1995, ERGONOMICS, V38, P377, DOI 10.1080/00140139508925111.
   Matsui H, 1998, SPINE, V23, P1029, DOI 10.1097/00007632-199805010-00013.
   NACHEMSON AL, 1982, SCAND J WORK ENV HEA, V8, P134, DOI 10.5271/sjweh.2490.
   Oleske DM, 2004, ARCH PHYS MED REHAB, V85, P1362, DOI 10.1016/j.apmr.2003.11.021.
   Richardson JK, 1997, SPINE, V22, P1487, DOI 10.1097/00007632-199707010-00012.
   RIIHIMAKI H, 1990, SPINE, V15, P114, DOI 10.1097/00007632-199002000-00013.
   RUHIMAKI H, 1989, SPINE, V14, P204.
   SCHONSTROM NSR, 1985, SPINE, V10, P806, DOI 10.1097/00007632-198511000-00005.
   VANHARANTA H, 1987, SCAND J WORK ENV HEA, V13, P146, DOI 10.5271/sjweh.2076.
   Videman T, 1999, SPINE, V24, P1164, DOI 10.1097/00007632-199906010-00020.
   VIDEMAN T, 1990, SPINE, V15, P728, DOI 10.1097/00007632-199008010-00002.
   Videman T, 2003, SPINE, V28, P582, DOI 10.1097/00007632-200303150-00013.
   Vingard E, 2000, SPINE, V25, P493, DOI 10.1097/00007632-200002150-00017.
   Von Korff M, 2002, SPINE, V27, P994, DOI 10.1097/00007632-200205010-00021.},
Number-of-Cited-References = {48},
Times-Cited = {34},
Usage-Count-Last-180-days = {0},
Usage-Count-Since-2013 = {7},
Journal-ISO = {Eur. Spine J.},
Doc-Delivery-Number = {135ZK},
Web-of-Science-Index = {Science Citation Index Expanded (SCI-EXPANDED)},
Unique-ID = {WOS:000244192200013},
OA = {Green Published},
DA = {2022-11-01},
}

@article{ WOS:000406595900010,
Author = {Luo, Jiaquan and Cao, Kai and Yu, Ting and Li, Liangping and Huang,
   Sheng and Gong, Ming and Cao, Cong and Zou, Xuenong},
Title = {Comparison of Posterior Lumbar Interbody Fusion Versus Posterolateral
   Fusion for the Treatment of Isthmic Spondylolisthesis},
Journal = {CLINICAL SPINE SURGERY},
Year = {2017},
Volume = {30},
Number = {7},
Pages = {E915-E922},
Month = {AUG},
Abstract = {Study Design: Systematic review and meta-analysis.
   Background: Posterolateral fusion (PLF) and posterior lumbar interbody
   fusion (PLIF) were widely used in the treatment of lumbar isthmic
   spondylolisthesis (IS). There was a great controversy over the preferred
   fusion method.
   Objective: The purpose of this study is to evaluate the clinical
   outcomes between PLF and PLIF for the treatment of IS.
   Materials and Methods: Related studies that compared the clinical
   effectiveness of PLIF and PLF for the treatment of IS were acquired by a
   comprehensive search in 4 electronic databases (PubMed, EMBASE, Cochrane
   Controlled Trial Register, and MEDLINE) from January 1950 through
   December 2014. Included studies were performed according to eligibility
   criteria. The main endpoints included: improvement of clinical
   satisfaction, complication rate, reoperation rate, fusion rate, and
   reoperation rate.
   Results: A total of 9 studies were included in the meta-analysis; 6 were
   low-quality evidence and 2 were high-quality evidence as indicated by
   the Jadad scale. Compared with PLIF, PLF patients showed lower fusion
   rates {[}P = 0.005, odds ratio (OR) = 0.29 (0.14, 0.58)] and shorter
   operation times {[}P < 0.00001, weighted mean difference (WMD) =
   -0.5(-0.61, -0.39)]. No significant difference was found in the term of
   postoperative visual analogue scale leg score {[}P = 0.92, WMD = 0.02
   (-0.39, 0.44)] and visual analogue scale back score {[}P = 0.41, WMD =
   0.20 (-0.28, 0.68)], blood loss {[}P = 0.39, WMD = 121.17 (-152.68,
   395.01)], complication rate {[}P = 0.42, OR = 1.50 (0.56, 4.03)],
   postoperative Oswestry Disability Index {[}P = 0.3, WMD = 1.09 (-0.97,
   3.15)], and postoperative clinical satisfaction {[}P = 0.84, OR = 1.06
   (0.60, 1.86)].
   Conclusions: In conclusion, our meta-analysis suggested that PLF shows
   significant lower fusion rate compared with PLIF. Although PLIF had more
   operation time than PLF, there was no significant difference in global
   assessment of clinical outcome between the 2 fusion procedures. However,
   future well-designed, randomized-controlled trials are still needed to
   further confirm our results.},
Publisher = {LIPPINCOTT WILLIAMS \& WILKINS},
Address = {TWO COMMERCE SQ, 2001 MARKET ST, PHILADELPHIA, PA 19103 USA},
Type = {Article},
Language = {English},
Affiliation = {Zou, XN (Corresponding Author), Sun Yat Sen Univ, Affiliated Hosp 1, Orthopaed Res Inst, Dept Spine Surg, Guangzhou 510080, Guangdong, Peoples R China.
   Luo, Jiaquan; Yu, Ting; Li, Liangping; Huang, Sheng; Gong, Ming; Cao, Cong; Zou, Xuenong, Sun Yat Sen Univ, Affiliated Hosp 1, Orthopaed Res Inst, Dept Spine Surg, Guangzhou 510080, Guangdong, Peoples R China.
   Cao, Kai, Nanchang Univ, Affiliated Hosp 1, Dept Orthopaed, Nanchang, Jiangxi, Peoples R China.},
DOI = {10.1097/BSD.0000000000000297},
ISSN = {2380-0186},
Keywords = {posterolateral fusion; posterior lumbar interbody fusion; isthmic
   spondylolisthesis},
Keywords-Plus = {SPONDYLOLYTIC SPONDYLOLISTHESIS; ADULT SPONDYLOLISTHESIS;
   CIRCUMFERENTIAL FUSION; SCREW FIXATION; DECOMPRESSION; METAANALYSIS;
   PLIF; PLF},
Research-Areas = {Neurosciences \& Neurology; Orthopedics},
Web-of-Science-Categories  = {Clinical Neurology; Orthopedics},
Author-Email = {zxnong@hotmail.com},
Funding-Acknowledgement = {National Program on Key Basic Research Project (973 Program)
   {[}2012CB619105]; Key Program of National Nature Science Fund of China
   {[}31430030]; Young Scientist Program of Jiangxi Province
   {[}20133BCB23027]; Support Program of Jaingxi Provincial Department of
   Science and Technology {[}20132BBG70068]; Research Program of Health and
   Family Planning Commission of Jiangxi Province {[}20155087, 20155110]},
Funding-Text = {Supported by National Program on Key Basic Research Project (973
   Program; Grant No. 2012CB619105); Key Program of National Nature Science
   Fund of China (No. 31430030); Young Scientist Program of Jiangxi
   Province (No. 20133BCB23027); Support Program of Jaingxi Provincial
   Department of Science and Technology (No. 20132BBG70068); and Research
   Program of Health and Family Planning Commission of Jiangxi Province
   (No. 20155087, 20155110).},
Cited-References = {Ahsan M K, 2014, Mymensingh Med J, V23, P471.
   Barbanti Brodano G, 2010, Evid Based Spine Care J, V1, P29, DOI 10.1055/s-0028-1100890.
   Bydon M, 2015, SPINE J, V15, P492, DOI 10.1016/j.spinee.2014.10.007.
   Cunningham JE, 2013, J SPINAL DISORD TECH, V26, P260, DOI 10.1097/BSD.0b013e3182417103.
   Dehoux Emile, 2004, Acta Orthop Belg, V70, P578.
   deLoubresse CG, 1996, CLIN ORTHOP RELAT R, P194.
   Ekman P, 2007, SPINE, V32, P2178, DOI 10.1097/BRS.0b013e31814b1bd8.
   Ekman P, 2009, SPINE, V34, P1204, DOI 10.1097/BRS.0b013e3181a19e66.
   Farrokhi MR, 2012, J NEUROTRAUM, V29, P1567, DOI 10.1089/neu.2011.2167.
   Jacobs WCH, 2006, EUR SPINE J, V15, P391, DOI 10.1007/s00586-005-1021-4.
   Jadad AR, 1996, CONTROL CLIN TRIALS, V17, P1, DOI 10.1016/0197-2456(95)00134-4.
   Jones TR, 2009, J AM ACAD ORTHOP SUR, V17, P609, DOI 10.5435/00124635-200910000-00003.
   Kim JS, 2010, WORLD NEUROSURG, V73, P565, DOI 10.1016/j.wneu.2010.02.057.
   Kuang Linghao, 2014, Zhonghua Yi Xue Za Zhi, V94, P2293.
   Lee GW, 2014, SPINE, V39, pE1475, DOI 10.1097/BRS.0000000000000596.
   Liu XY, 2014, J SPINAL DISORD TECH, V27, pE282, DOI 10.1097/BSD.0000000000000116.
   Liu XY, 2014, SPINE, V39, P1887, DOI 10.1097/BRS.0000000000000549.
   Madan S, 2002, SPINE, V27, P1536, DOI 10.1097/00007632-200207150-00011.
   Moller H, 2000, SPINE, V25, P1716, DOI 10.1097/00007632-200007010-00017.
   Musluman AM, 2011, J NEUROSURG-SPINE, V14, P488, DOI 10.3171/2010.11.SPINE10281.
   Pankowski R, 2012, STUD HEALTH TECHNOL, V176, P311, DOI 10.3233/978-1-61499-067-3-311.
   Pankowski Rafal, 2009, Chir Narzadow Ruchu Ortop Pol, V74, P35.
   Roca J, 1999, SPINE, V24, P709, DOI 10.1097/00007632-199904010-00019.
   Sudo H, 2006, J NEUROSURG-SPINE, V5, P150, DOI 10.3171/spi.2006.5.2.150.
   Suk SI, 1997, SPINE, V22, P210, DOI 10.1097/00007632-199701150-00016.
   Wang SJ, 2014, ARCH ORTHOP TRAUM SU, V134, P777, DOI 10.1007/s00402-014-1985-9.
   Ye YP, 2013, ARCH ORTHOP TRAUM SU, V133, P1649, DOI 10.1007/s00402-013-1868-5.},
Number-of-Cited-References = {27},
Times-Cited = {23},
Usage-Count-Last-180-days = {1},
Usage-Count-Since-2013 = {9},
Journal-ISO = {Clin. Spine Surg.},
Doc-Delivery-Number = {FC1KL},
Web-of-Science-Index = {Science Citation Index Expanded (SCI-EXPANDED)},
Unique-ID = {WOS:000406595900010},
DA = {2022-11-01},
}

@article{ WOS:000643808800007,
Author = {Goh, Graham S. and Soh, Reuben Chee Cheong and Yue, Wai-Mun and Guo,
   Chang-Ming and Tan, Seang-Beng and Chen, John Li-Tat},
Title = {The patient acceptable symptom state for the Oswestry Disability Index
   following single-level lumbar fusion for degenerative spondylolisthesis},
Journal = {SPINE JOURNAL},
Year = {2021},
Volume = {21},
Number = {4},
Pages = {598-609},
Month = {APR},
Abstract = {BACKGROUND CONTEXT: The patient acceptable symptom state (PASS) is a
   valuable tool for interpreting patient-reported outcomes. Previous
   studies have attempted to define the PASS in a heterogenous cohort with
   various lumbar spinal disorders and surgical procedures.
   PURPOSE: We aimed to determine the PASS threshold for the Oswestry
   Disability Index (ODI) specifically for patients undergoing lumbar
   fusion for spondylolisthesis-associated functional disability.
   STUDY DESIGN: Retrospective review of prospectively collected registry
   data.
   PATIENT SAMPLE: There were 692 patients who underwent primary
   single-level minimally invasive transforaminal lumbar interbody fusion
   for degenerative spondylolisthesis between 2006 and 2014.
   OUTCOME MEASURES: The ODI was collected pre-operatively, at 6 months and
   2 years postoperatively. An anchor question was adapted from the NASS
   questionnaire, ``How would you rate the overall results of your
   treatment?{''} while a validation question was taken from the same
   questionnaire, ``Has the surgery for your back condition met your
   expectations so far?{''}
   METHODS: Responses to the anchor question were used to determine whether
   a PASS was achieved. Receiver operating characteristics curve analysis
   was performed to assess the ability of the ODI to discriminate between
   an acceptable/unacceptable symptom state as well as to define PASS
   thresholds. Sensitivity analyses were performed for different follow-up
   periods (6 months, 2 years), subgroups (by age, gender, BMI, and
   comorbidity burden), baseline ODI tertiles, and an alternate definition
   of PASS.
   RESULTS: In total, 529 of 692 (76\%) patients completed 2-year
   follow-up, of which, 89\% considered their symptom state to be
   acceptable. Areas under the curve (AUC) ranged from 0.81 to 0.90 for all
   receiver operating characteristics analyses, indicating that the ODI had
   an excellent discriminative ability. The PASS threshold was <= 18.09 at
   6 months (AUC 0.81, sensitivity 77\%, specificity 72\%) and <= 15.27 at
   2 years (AUC 0.86, sensitivity 79\%, specificity 79\%). These thresholds
   proved to be robust in the sensitivity analyses, showing minimal
   variation across different patient subgroups and baseline score
   tertiles.
   CONCLUSIONS: Patients with an ODI of <= 15.27 can be considered to have
   achieved a PASS after lumbar fusion for degenerative spondylolisthesis.
   These findings will help surgeons to contextualize a patient's
   functional recovery after lumbar spine surgery and enable researchers to
   define clinically relevant benchmarks when designing trials utilizing
   the ODI. (C) 2020 Elsevier Inc. All rights reserved.},
Publisher = {ELSEVIER SCIENCE INC},
Address = {STE 800, 230 PARK AVE, NEW YORK, NY 10169 USA},
Type = {Article},
Language = {English},
Affiliation = {Goh, GS (Corresponding Author), Singapore Gen Hosp, Dept Orthopaed Surg, 20 Coll Rd,Acad Level 4, Singapore 169865, Singapore.
   Goh, Graham S.; Soh, Reuben Chee Cheong; Guo, Chang-Ming; Chen, John Li-Tat, Singapore Gen Hosp, Dept Orthopaed Surg, 20 Coll Rd,Acad Level 4, Singapore 169865, Singapore.
   Yue, Wai-Mun, Mt Elizabeth Med Ctr, Orthopaed Ctr, 3 Mt Elizabeth, Singapore 228510, Singapore.
   Tan, Seang-Beng, Mt Elizabeth Med Ctr, Orthopaed \& Spine Clin, 3 Mt Elizabeth, Singapore 228510, Singapore.},
DOI = {10.1016/j.spinee.2020.11.008},
EarlyAccessDate = {APR 2021},
ISSN = {1529-9430},
EISSN = {1878-1632},
Keywords = {Acceptable; Lumbar fusion; Lumbar spine; Minimal clinically important
   difference; Oswestry Disability Index; Patient acceptable symptom state;
   Patient-reported outcome measures; Satisfaction; Outcomes},
Keywords-Plus = {CLINICALLY-IMPORTANT-DIFFERENCE; QUALITY-OF-LIFE; IMPORTANT-IMPROVEMENT;
   REPORTED OUTCOMES; SPINAL STENOSIS; PAIN; SURGERY; KNEE; HIP;
   OSTEOARTHRITIS},
Research-Areas = {Neurosciences \& Neurology; Orthopedics},
Web-of-Science-Categories  = {Clinical Neurology; Orthopedics},
Author-Email = {goh.graham@gmail.com},
ORCID-Numbers = {Soh, Reuben/0000-0003-2410-5176
   Goh, Graham/0000-0002-7337-3321},
Cited-References = {{[}Anonymous], 2000, WILEY PS TX.
   Brodke DS, 2017, SPINE J, V17, P321, DOI 10.1016/j.spinee.2016.09.020.
   Capodaglio P, 2010, INT J OCCUP SAF ERGO, V16, P507, DOI 10.1080/10803548.2010.11076863.
   Carreon LY, 2010, SPINE J, V10, P469, DOI 10.1016/j.spinee.2010.02.007.
   Connelly JW, 2019, J BONE JOINT SURG AM, V101, P995, DOI 10.2106/JBJS.18.00233.
   Copay AG, 2008, SPINE J, V8, P968, DOI 10.1016/j.spinee.2007.11.006.
   Daltroy LH, 1996, SPINE, V21, P741, DOI 10.1097/00007632-199603150-00017.
   Davidson M, 2002, PHYS THER, V82, P8, DOI 10.1093/ptj/82.1.8.
   Dougados M, 2005, J RHEUMATOL, V32, P1.
   Fairbank J C, 1980, Physiotherapy, V66, P271.
   Fairbank JCT, 2000, SPINE, V25, P2940, DOI 10.1097/00007632-200011150-00017.
   Fekete TF, 2016, SPINE J, V16, pS12, DOI 10.1016/j.spinee.2016.01.180.
   Forsth P, 2016, NEW ENGL J MED, V374, P1413, DOI 10.1056/NEJMoa1513721.
   Judge A, 2012, J BONE JOINT SURG BR, V94B, P412, DOI 10.1302/0301-620X.94B3.27425.
   Kamenova M, 2016, NEUROSURG FOCUS, V41, DOI 10.3171/2016.6.FOCUS16173.
   Kato S, 2019, SPINE, V44, P691, DOI 10.1097/BRS.0000000000002928.
   King MT, 2011, EXPERT REV PHARM OUT, V11, P171, DOI {[}10.1586/erp.11.9, 10.1586/ERP.11.9].
   Kleinstueck FS, 2012, EUR SPINE J, V21, P268, DOI 10.1007/s00586-011-1896-1.
   Kvien TK, 2007, ANN RHEUM DIS, V66, P40, DOI 10.1136/ard.2007.079798.
   Mancuso CA, 2016, SPINE J, V16, P1167, DOI 10.1016/j.spinee.2016.04.011.
   McCormick JD, 2013, J AM ACAD ORTHOP SUR, V21, P99, DOI 10.5435/JAAOS-21-02-99.
   McGirt MJ, 2017, J NEUROSURG-SPINE, V27, P357, DOI 10.3171/2016.11.SPINE16526.
   Obuchowski NA, 1997, STAT MED, V16, P1529, DOI 10.1002/(SICI)1097-0258(19970715)16:13<1529::AID-SIM565>3.0.CO;2-H.
   Ogura Y, 2020, GLOB SPINE J, V10, P627, DOI 10.1177/2192568219868205.
   Parker SL, 2013, J NEUROSURG-SPINE, V18, P154, DOI 10.3171/2012.10.SPINE12312.
   Parker SL, 2012, SPINE J, V12, P1122, DOI 10.1016/j.spinee.2012.10.006.
   Parker SL, 2011, J NEUROSURG-SPINE, V14, P598, DOI 10.3171/2010.12.SPINE10472.
   Paulsen A, 2014, ACTA ORTHOP, V85, P39, DOI 10.3109/17453674.2013.867782.
   Pearson A, 2010, SPINE, V35, P298, DOI 10.1097/BRS.0b013e3181bdafd1.
   Sigmundsson FG, 2015, SPINE J, V15, P638, DOI 10.1016/j.spinee.2014.11.020.
   Soroceanu A, 2012, SPINE, V37, pE103, DOI 10.1097/BRS.0b013e3182245c1f.
   Tubach F, 2005, ANN RHEUM DIS, V64, P34, DOI 10.1136/ard.2004.023028.
   Tubach F, 2012, ARTHRIT CARE RES, V64, P1699, DOI 10.1002/acr.21747.
   Tubach F, 2006, ARTHRIT RHEUM-ARTHR, V55, P526, DOI 10.1002/art.22110.
   Ungureanu G, 2018, NEUROSPINE, V15, P261, DOI 10.14245/ns.1836076.038.
   van Hooff ML, 2016, SPINE J, V16, P1221, DOI 10.1016/j.spinee.2016.06.010.
   Werner DAT, 2020, GLOB SPINE J, V10, P47, DOI 10.1177/2192568219851480.
   Yee A, 2008, CLIN ORTHOP RELAT R, V466, P1154, DOI 10.1007/s11999-008-0194-7.
   YOUDEN WJ, 1950, CANCER-AM CANCER SOC, V3, P32, DOI 10.1002/1097-0142(1950)3:1<32::AID-CNCR2820030106>3.0.CO;2-3.},
Number-of-Cited-References = {39},
Times-Cited = {2},
Usage-Count-Last-180-days = {0},
Usage-Count-Since-2013 = {9},
Journal-ISO = {Spine Journal},
Doc-Delivery-Number = {RS5GZ},
Web-of-Science-Index = {Science Citation Index Expanded (SCI-EXPANDED)},
Unique-ID = {WOS:000643808800007},
DA = {2022-11-01},
}

@article{ WOS:000559737100031,
Author = {Goh, Graham S. and Tay, You Wei Adriel and Yue, Wai-Mun and Guo,
   Chang-Ming and Tan, Seang-Beng and Chen, John Li-Tat},
Title = {What Are the Patient-reported Outcomes, Complications, and Radiographic
   Results of Lumbar Fusion for Degenerative Spondylolisthesis in Patients
   Younger Than 50 Years?},
Journal = {CLINICAL ORTHOPAEDICS AND RELATED RESEARCH},
Year = {2020},
Volume = {478},
Number = {8},
Pages = {1880-1888},
Month = {AUG},
Abstract = {Background The number of young patients with degenerative lumbar
   spondylosis is expected to increase, and with it, the number of younger
   patients seeking surgical treatment is likely to rise. The goals of
   young patients with degenerative spondylolisthesis may differ from those
   of older patients, but little is known about the levels of pain and
   function, complication rates, or radiographic union that young patients
   achieve after interbody fusion.
   Questions/purposes (1) How likely were patients younger than 50 years to
   achieve a minimal clinically important difference (MCID) in improvement
   on any of several validated patient-reported outcomes scores after
   transforaminal lumbar interbody fusion for degenerative
   spondylolisthesis at a minimum of 2 years after surgery? (2) What
   proportion developed complications or underwent reoperations? (3) What
   proportion achieved radiographic fusion or developed adjacent-segment
   degeneration?
   Methods Longitudinally maintained institutional registry data of
   patients undergoing primary, single-level, transforaminal lumbar
   interbody fusion for degenerative spondylolisthesis at a single
   institution from 2006 to 2013 were studied in this retrospective case
   series. Of the 96 patients who met inclusion criteria, 14\% (13 of 96)
   were missing follow-up data, leaving 83 patients younger than 50 years
   with complete clinical and radiological data at a minimum of 2 years
   (97\%, 93 of 96 had sufficient data to assess complications and
   radiographic fusion). The mean age of the cohort was 44 +/- 7 years.
   Radiological parameters for each patient with spondylolisthesis were
   recorded. Clinical outcomes such as the numeric rating scale for back
   pain and leg pain, Oswestry Disability Index (ODI) and SF-36 were
   assessed preoperatively and postoperatively at 1, 3, 6 months and 2
   years. The proportion of patients who had an improvement greater than
   the MCID of each outcome instrument was then calculated. The occurrence
   of any medical, surgical or wound complications, and reoperations for
   any reason were recorded. Radiographic fusion using Bridwell grading and
   adjacent-segment degeneration were assessed by an independent observer
   not involved in clinical care. The mean follow-up was 5 +/- 3 years.
   Results The proportions of patients younger than 50 years who achieved
   the MCID for the various patient-reported outcomes were 82\% (68 of 83)
   for leg pain, 75\% (62 of 83) for back pain, 87\% (72 of 83) for ODI and
   71\% (59 of 83) for SF-36 physical component summary at 2 years. Two
   perioperative complications occurred, and two reoperations were
   performed for implant-related complications. A total of 85\% (79 of 93)
   of young patients achieved stable fusion, 8\% (seven of 93) had
   radiologic adjacent-segment degeneration, and one patient underwent a
   revision procedure.
   Conclusions Young patients with lumbar degenerative spondylolisthesis
   commonly, but do not always, experience clinically meaningful gains in
   pain relief, function, and quality of life after transforaminal lumbar
   interbody fusion. A low risk of complications, reoperations, nonunion
   and adjacent-segment degeneration were also noted in this population.},
Publisher = {LIPPINCOTT WILLIAMS \& WILKINS},
Address = {TWO COMMERCE SQ, 2001 MARKET ST, PHILADELPHIA, PA 19103 USA},
Type = {Article},
Language = {English},
Affiliation = {Goh, GS (Corresponding Author), Singapore Gen Hosp, Dept Orthopaed Surg, 20 Coll Rd,Level 4, Singapore 169865, Singapore.
   Goh, Graham S.; Tay, You Wei Adriel; Yue, Wai-Mun; Guo, Chang-Ming; Tan, Seang-Beng; Chen, John Li-Tat, Singapore Gen Hosp, Singapore, Singapore.
   Goh, Graham S.; Tay, You Wei Adriel; Guo, Chang-Ming; Chen, John Li-Tat, Singapore Gen Hosp, Dept Orthopaed Surg, 20 Coll Rd,Level 4, Singapore 169865, Singapore.
   Yue, Wai-Mun, Mt Elizabeth Med Ctr, Orthopaed Ctr, Singapore, Singapore.
   Tan, Seang-Beng, Mt Elizabeth Med Ctr, Orthopaed \& Spine Clin, Singapore, Singapore.},
DOI = {10.1097/CORR.0000000000001252},
ISSN = {0009-921X},
EISSN = {1528-1132},
Keywords-Plus = {ADJACENT SEGMENT DISEASE; UNITED-STATES TRENDS; LOW-BACK-PAIN; INTERBODY
   FUSION; SPINAL STENOSIS; CLINICAL-OUTCOMES; ROOT COMPRESSION;
   RISK-FACTORS; SURGERY; PREVALENCE},
Research-Areas = {Orthopedics; Surgery},
Web-of-Science-Categories  = {Orthopedics; Surgery},
Author-Email = {goh.graham@gmail.com},
Cited-References = {Anderson JT, 2015, SPINE, V40, P748, DOI 10.1097/BRS.0000000000000863.
   {[}Anonymous], 1986, AM J SPORT MED.
   {[}Anonymous], 2015, NEUROSURGERY.
   {[}Anonymous], 1993, SPINE.
   {[}Anonymous], 2003, AM J PHYS MED REHAB, DOI DOI 10.1097/00002060-200301000-00012.
   {[}Anonymous], 2009, SPINE, DOI DOI 10.1097/BRS.0B013E31818EDCFD.
   {[}Anonymous], 2019, SPINE J, DOI DOI 10.1016/J.SPINEE.2019.08.007.
   {[}Anonymous], 1995, SPINE.
   Asher AL, 2017, J NEUROSURG-SPINE, V27, P370, DOI 10.3171/2016.8.SPINE16527.
   Bartynski WS, 2003, AM J NEURORADIOL, V24, P348.
   Becker P, 2010, SPINE, V35, P1478, DOI 10.1097/BRS.0b013e3181c62294.
   Bederman SS, 2009, CAN J SURG, V52, P283.
   BODEN SD, 1990, J BONE JOINT SURG AM, V72A, P403, DOI 10.2106/00004623-199072030-00013.
   Clark D, 2017, CURR OSTEOPOROS REP, V15, P601, DOI 10.1007/s11914-017-0413-9.
   Deyo RA, 2005, SPINE, V30, P1441, DOI 10.1097/01.brs.0000166503.37969.8a.
   FITZGERALD JAW, 1976, J BONE JOINT SURG BR, V58, P184, DOI 10.1302/0301-620X.58B2.932080.
   Glassman SD, 2008, J BONE JOINT SURG AM, V90A, P1839, DOI 10.2106/JBJS.G.01095.
   Guan J, 2016, SPINE, V41, pE416, DOI 10.1097/BRS.0000000000001259.
   He LC, 2014, EUR RADIOL, V24, P441, DOI 10.1007/s00330-013-3041-5.
   HERKOWITZ HN, 1991, J BONE JOINT SURG AM, V73A, P802, DOI 10.2106/00004623-199173060-00002.
   Jacobsen S, 2007, SPINE, V32, P120, DOI 10.1097/01.brs.0000250979.12398.96.
   Jin CZ, 2018, J ORTHOP SURG RES, V13, DOI 10.1186/s13018-018-0740-2.
   Jo DJ, 2010, J KOREAN NEUROSURG S, V48, P412, DOI 10.3340/jkns.2010.48.5.412.
   Katz JN, 2006, J BONE JOINT SURG AM, V88A, P21, DOI 10.2106/JBJS.E.01273.
   Khan JM, 2019, SPINE J.
   Kim TK, 2009, J ARTHROPLASTY, V24, P263, DOI 10.1016/j.arth.2007.11.005.
   Lawrence BD, 2012, SPINE, V37, pS123, DOI 10.1097/BRS.0b013e31826d60d8.
   Lee SY, 2019, METAB SYNDR RELAT D, V17, P60, DOI 10.1089/met.2018.0051.
   Lee S, 2010, AM J ROENTGENOL, V194, P1095, DOI 10.2214/AJR.09.2772.
   Mummaneni PV, 2019, NEUROSURG FOCUS, V46, DOI 10.3171/2019.2.FOCUS18734.
   Noble PC, 2005, CLIN ORTHOP RELAT R, P157, DOI 10.1097/01.blo.0000150130.03519.fb.
   Ogden CL, 2014, JAMA-J AM MED ASSOC, V311, P806, DOI 10.1001/jama.2014.732.
   Okuda S, 2007, J BONE JOINT SU 2 S2, V89, P310.
   Okuda S, 2018, SPINE, V43, pE1384, DOI 10.1097/BRS.0000000000002710.
   Park P, 2004, SPINE, V29, P1938, DOI 10.1097/01.brs.0000137069.88904.03.
   Park Y, 2014, CLIN ORTHOP RELAT R, V472, P1813, DOI 10.1007/s11999-013-3241-y.
   Parker SL, 2011, J NEUROSURG-SPINE, V14, P598, DOI 10.3171/2010.12.SPINE10472.
   Pfirrmann CWA, 2001, SPINE, V26, P1873, DOI 10.1097/00007632-200109010-00011.
   Phan K, 2017, WORLD NEUROSURG, V105, P503, DOI 10.1016/j.wneu.2017.05.056.
   Ragab AA, 2003, SPINE, V28, P348, DOI 10.1097/00007632-200302150-00007.
   ROSENBERG NJ, 1975, J BONE JOINT SURG AM, VA 57, P467, DOI 10.2106/00004623-197557040-00004.
   Schizas C, 2010, SPINE, V35, P1919, DOI 10.1097/BRS.0b013e3181d359bd.
   Sigmundsson FG, 2014, SPINE, V39, pE199, DOI 10.1097/BRS.0000000000000101.
   Vibert BT, 2006, CLIN ORTHOP RELAT R, P222, DOI 10.1097/01.blo.0000200233.99436.ea.
   Wang YXJ, 2017, J ORTHOP TRANSL, V11, P39, DOI 10.1016/j.jot.2016.11.001.
   Ware JE, 1996, MED CARE, V34, P220, DOI 10.1097/00005650-199603000-00003.
   Weinstein JN, 2006, SPINE, V31, P2707, DOI 10.1097/01.brs.0000248132.15231.fe.
   Weishaupt D, 1998, RADIOLOGY, V209, P661, DOI 10.1148/radiology.209.3.9844656.
   Weiss JM, 2002, CLIN ORTHOP RELAT R, P172, DOI 10.1097/01.blo.0000036536.46246.d9.
   Xia XP, 2013, SPINE, V38, P597, DOI 10.1097/BRS.0b013e318273a2ea.
   Xu X, 2015, J SPINAL DISORD TECH, V28, P370, DOI 10.1097/BSD.0000000000000235.
   Yamasaki K, 2017, SPINE, V42, pE86, DOI 10.1097/BRS.0000000000001728.},
Number-of-Cited-References = {52},
Times-Cited = {3},
Usage-Count-Last-180-days = {0},
Usage-Count-Since-2013 = {0},
Journal-ISO = {Clin. Orthop. Rel. Res.},
Doc-Delivery-Number = {NA3TO},
Web-of-Science-Index = {Science Citation Index Expanded (SCI-EXPANDED)},
Unique-ID = {WOS:000559737100031},
OA = {Green Published, Bronze},
DA = {2022-11-01},
}

@article{ WOS:000345429500016,
Author = {Godil, Saniya S. and Parker, Scott L. and Zuckerman, Scott L. and
   Mendenhall, Stephen K. and Glassman, Steven D. and McGirt, Matthew J.},
Title = {Accurately measuring the quality and effectiveness of lumbar surgery in
   registry efforts: determining the most valid and responsive instruments},
Journal = {SPINE JOURNAL},
Year = {2014},
Volume = {14},
Number = {12},
Pages = {2885-2891},
Month = {DEC},
Abstract = {BACKGROUND CONTEXT: Prospective registries have emerged as a feasible
   way to capture real-world care across large patient populations.
   However, the proven validity of more robust and cumbersome
   patient-reported outcomes instruments (PROis) must be balanced with what
   is feasible to apply in large-scale registry efforts.
   PURPOSE: To determine the relative validity and responsiveness of common
   PROis in accurately determining effectiveness of lumbar fusion for
   degenerative lumbar spondylolisthesis in registry efforts.
   STUDY DESIGN: Prospective cohort study.
   PATIENT SAMPLE: Fifty-eight patients undergoing transforaminal lumbar
   interbody fusion (TLIF) for degenerative lumbar spondylolisthesis
   OUTCOME MEASURES: Patient-reported outcome measures for pain (numeric
   rating scale for back and leg pain {[}NRS-BP, NRS-LP]), disability
   (Oswestry Disability Index {[}ODI]), general health (Short Form
   {[}SF]-12), quality of life (QOL) (EuroQol five dimensions {[}EQ-5D]),
   and depression (Zung depression scale {[}ZDS]) were assessed.
   METHODS: Fifty-eight patients undergoing primary TLIF for lumbar
   spondylolisthesis were entered into an institutional registry and
   prospectively followed for 2 years. Baseline and 2-year patient-reported
   outcomes were assessed. To assess the validity of PROis to discriminate
   between effective and noneffective improvements, receiver operating
   characteristic curves were generated for each outcomes instrument. An
   area under the curve (AUC) of >= 0.80 was considered an accurate
   discriminator. The difference between standardized response means (SRMs)
   in patients reporting meaningful improvement versus not was calculated
   to determine the relative responsiveness of each instrument.
   RESULTS: For pain and disability, ODI had AUC=0.94, suggesting it as an
   accurate discriminator of meaningful improvement. Oswestry Disability
   Index was most responsive to postoperative improvement (SRM difference:
   2.18), followed by NRS-BP and NRS-LP. For general health and QOL, SF-12
   physical component score (AUC: 0.90), ZDS (AUC: 0.89), and SF-12 mental
   component score (AUC: 0.85) were all accurate discriminators of
   meaningful improvement, however, EQ-5D was most accurate (AUC: 0.97).
   EuroQol five dimensions was also most responsive (SRM difference: 2.83).
   CONCLUSIONS: For pain and disability, ODI was the most valid and
   responsive measure of effectiveness of lumbar fusion. Numeric rating
   scale-BP and NRS-LP should not be used as substitutes for ODI in
   measuring effectiveness of care in registry efforts. For health-related
   QOL, EQ-5D was the most valid and responsive measure of improvement,
   however, SF-12 and ZDS are valid alternatives with less responsiveness.
   (C) 2014 Elsevier Inc. All rights reserved.},
Publisher = {ELSEVIER SCIENCE INC},
Address = {STE 800, 230 PARK AVE, NEW YORK, NY 10169 USA},
Type = {Article},
Language = {English},
Affiliation = {McGirt, MJ (Corresponding Author), Carolina Neurosurg \& Spine Associates, 225 Baldwin Ave, Charlotte, NC 28204 USA.
   Godil, Saniya S.; Parker, Scott L.; Zuckerman, Scott L.; Mendenhall, Stephen K., Vanderbilt Univ, Dept Neurosurg, Nashville, TN 37232 USA.
   Godil, Saniya S.; Parker, Scott L.; Zuckerman, Scott L.; Mendenhall, Stephen K., Spinal Column Surg Outcomes \& Qual Res Lab, Nashville, TN 37232 USA.
   Glassman, Steven D., Norton Leatherman Spine Ctr, Louisville, KY 40241 USA.
   McGirt, Matthew J., Carolina Neurosurg \& Spine Associates, Charlotte, NC 28204 USA.},
DOI = {10.1016/j.spinee.2014.04.023},
ISSN = {1529-9430},
EISSN = {1878-1632},
Keywords = {Lumbar spine surgery; Validity; Responsiveness; Patient reported outcome
   instruments; Effectiveness of spine surgery; Disability},
Keywords-Plus = {LOW-BACK-PAIN; CLINICALLY IMPORTANT DIFFERENCE; MORRIS DISABILITY
   QUESTIONNAIRE; HEALTH TECHNOLOGY-ASSESSMENT; OF-LIFE;
   DEGENERATIVE-SPONDYLOLISTHESIS; COST-EFFECTIVENESS; FUNCTIONAL STATUS;
   INTERBODY FUSION; UNITED-STATES},
Research-Areas = {Neurosciences \& Neurology; Orthopedics},
Web-of-Science-Categories  = {Clinical Neurology; Orthopedics},
Author-Email = {matt.mcgirt@cnsa.com},
Funding-Acknowledgement = {OREF; Norton Healthcare; DePuy Spine Research},
Funding-Text = {SSG: Nothing to disclose. SLP: Nothing to disclose. SLZ: Nothing to
   disclose. SKM: Nothing to disclose. SDG: Royalties: Medtronic (2011: G);
   Consulting: Medtronic, relationship ended July 2011 (2011: C);
   Trips/Travel: OREF (A, expenses paid directly by OREF); Scientific
   Advisory Board/Other Office: Medtronic Corporate Advisory Board;
   relationship ended July 2010 (B); Research Support (A, Investigator
   Salary, Staff/Materials): Norton Healthcare (A, Salary support for
   research personnel, paid directly to institution). MJM: Grants: DePuy
   Spine Research (unknown, paid directly to institution).},
Cited-References = {Adogwa O, 2011, J NEUROSURG-SPINE, V15, P138, DOI 10.3171/2011.3.SPINE10562.
   Aebi M, 2004, EUR SPINE J, V13, P661, DOI 10.1007/s00586-004-0868-0.
   Aghayev E, 2010, EUR SPINE J, V19, P2190, DOI 10.1007/s00586-010-1550-3.
   Angst F, 2012, CLIN REHABIL, V26, P142, DOI 10.1177/0269215511414158.
   Arts DGT, 2002, J AM MED INFORM ASSN, V9, P600, DOI 10.1197/jamia.M1087.
   Beurskens AJHM, 1996, PAIN, V65, P71, DOI 10.1016/0304-3959(95)00149-2.
   Carreon LY, 2010, SPINE, V35, P2079, DOI 10.1097/BRS.0b013e3181c61fd7.
   Chapman JR, 2011, SPINE, V36, pS54, DOI 10.1097/BRS.0b013e31822ef74d.
   Dagenais S, 2008, SPINE J, V8, P8, DOI 10.1016/j.spinee.2007.10.005.
   DeVine J, 2011, SPINE, V36, pS69, DOI 10.1097/BRS.0b013e31822ef6de.
   Deyo RA, 2005, SPINE, V30, P1441, DOI 10.1097/01.brs.0000166503.37969.8a.
   DEYO RA, 1986, J CHRON DIS, V39, P897, DOI 10.1016/0021-9681(86)90038-X.
   Diel P, 2010, SPINE J, V10, P961, DOI 10.1016/j.spinee.2009.08.452.
   Drolet BC, 2008, J BIOMED INFORM, V41, P1009, DOI 10.1016/j.jbi.2008.01.009.
   Fairbank JCT, 2000, SPINE, V25, P2940, DOI 10.1097/00007632-200011150-00017.
   Fritz JM, 2003, SPINE, V28, P1189, DOI 10.1097/00007632-200306010-00020.
   Fritzell P, 2011, EUR SPINE J, V20, P1001, DOI 10.1007/s00586-010-1607-3.
   Frost H, 2008, SPINE, V33, P2450, DOI 10.1097/BRS.0b013e31818916fd.
   Gallagher EJ, 2001, ANN EMERG MED, V38, P633, DOI 10.1067/mem.2001.118863.
   Gerlinger C, 2011, PHARM STAT, V10, P410, DOI 10.1002/pst.507.
   GRONBLAD M, 1993, CLIN J PAIN, V9, P189.
   Grotle M, 2004, SPINE, V29, pE492, DOI 10.1097/01.brs.0000143664.02702.0b.
   HANLEY JA, 1982, RADIOLOGY, V143, P29, DOI 10.1148/radiology.143.1.7063747.
   Jansson KA, 2009, J BONE JOINT SURG BR, V91B, P210, DOI 10.1302/0301-620X.91B2.21119.
   KIRSHNER B, 1985, J CHRON DIS, V38, P27, DOI 10.1016/0021-9681(85)90005-0.
   Lauridsen HH, 2006, BMC MUSCULOSKEL DIS, V7, DOI 10.1186/1471-2474-7-82.
   Leclaire R, 1997, SPINE, V22, P68, DOI 10.1097/00007632-199701010-00011.
   Martin BI, 2008, JAMA-J AM MED ASSOC, V299, P656, DOI 10.1001/jama.299.6.656.
   Maughan EF, 2010, EUR SPINE J, V19, P1484, DOI 10.1007/s00586-010-1353-6.
   Melloh M, 2008, EUR SPINE J, V17, P1201, DOI 10.1007/s00586-008-0665-2.
   Michener LA, 2011, J SPORT REHABIL, V20, P115, DOI 10.1123/jsr.20.1.115.
   Mullins IM, 2006, COMPUT BIOL MED, V36, P1351, DOI 10.1016/j.compbiomed.2005.08.003.
   NAUGHTON MJ, 1993, QUAL LIFE RES, V2, P397, DOI 10.1007/BF00422216.
   Norman GR, 2007, QUAL LIFE RES, V16, P815, DOI 10.1007/s11136-007-9180-x.
   Olerud P, 2011, J SHOULDER ELB SURG, V20, P1200, DOI 10.1016/j.jse.2011.06.010.
   Parker SL, 2012, J NEUROSURG-SPINE, V16, P471, DOI 10.3171/2012.1.SPINE11842.
   Parker SL, 2012, J NEUROSURG-SPINE, V16, P61, DOI 10.3171/2011.8.SPINE1194.
   Parker SL, 2011, J NEUROSURG-SPINE, V14, P598, DOI 10.3171/2010.12.SPINE10472.
   Parker SL, 2011, SPINE J, V11, P705, DOI 10.1016/j.spinee.2011.04.024.
   Quintana JM, 2012, ARTHRIT CARE RES, V64, P563, DOI 10.1002/acr.21570.
   Roder C, 2006, EUR SPINE J, V15, pS52, DOI 10.1007/s00586-005-1050-z.
   Roland M, 2000, SPINE, V25, P3115, DOI 10.1097/00007632-200012150-00006.
   Schluessmann E, 2009, EUR SPINE J, V18, P851, DOI 10.1007/s00586-009-0934-8.
   Shafer AB, 2006, J CLIN PSYCHOL, V62, P123, DOI 10.1002/jclp.20213.
   STRATFORD PW, 1994, PHYS THER, V74, P528, DOI 10.1093/ptj/74.6.528.
   Stromqvist B, 2009, EUR SPINE J, V18, pS294, DOI 10.1007/s00586-009-1043-4.
   Tosteson ANA, 2011, SPINE, V36, P2061, DOI 10.1097/BRS.0b013e318235457b.
   Utku S, 2010, TURK NEUROSURG, V20, P223, DOI 10.5137/1019-5149.JTN.2538-09.1.
   Uwer L, 2011, HEALTH QUAL LIFE OUT, V9, DOI 10.1186/1477-7525-9-70.
   Ware JE, 1996, MED CARE, V34, P220, DOI 10.1097/00005650-199603000-00003.
   WILLIAMS A, 1990, HEALTH POLICY, V16, P199.
   Zanoli G, 2005, ACTA ORTHOP, V76, P5.
   ZWEIG MH, 1993, CLIN CHEM, V39, P561.},
Number-of-Cited-References = {53},
Times-Cited = {34},
Usage-Count-Last-180-days = {0},
Usage-Count-Since-2013 = {1},
Journal-ISO = {Spine Journal},
Doc-Delivery-Number = {AU2EQ},
Web-of-Science-Index = {Science Citation Index Expanded (SCI-EXPANDED); Social Science Citation Index (SSCI)},
Unique-ID = {WOS:000345429500016},
DA = {2022-11-01},
}

@article{ WOS:000180040000002,
Author = {Zhao, J and Wang, XW and Hou, TS and He, SS},
Title = {One versus two BAK fusion cages in posterior lumbar interbody fusion to
   L4-L5 degenerative spondylolisthesis - A randomized, controlled
   prospective study in 25 patients with minimum two-year follow-up},
Journal = {SPINE},
Year = {2002},
Volume = {27},
Number = {24},
Pages = {2753-2757},
Month = {DEC 15},
Abstract = {Study Design. We accomplish posterior lumbar interbody fusion using
   posterolateral insertion of a single BAK fusion cage (Sulzer Spine-Tech,
   Minneapolis, MN) with unilateral facetectomy and hemilaminectomy.
   Objective. To subject a single BAK fusion cage inserted posterolaterally
   in posterior lumbar interbody fusion to a randomized, controlled trial
   to assess its clinical safety and efficacy.
   Summary of Background Data. Routinely, two threaded cages in posterior
   lumbar interbody fusion have been recommended, which need bilateral
   facetectomy, extensive exposure, and retraction of cauda equina, Our
   biomechanical study showed that it is feasible to accomplish posterior
   lumbar interbody fusion using posterolateral insertion of a single
   threaded cage with unilateral facetectomy and hemilaminectomy.
   Materials and Methods. Patients with a primary diagnosis of L4-L5
   degenerative spondylolisthesis accompanied by low back pain and
   unilateral leg pain, having failed conservative treatment, were
   considered for the procedure. Twenty-five patients were randomized into
   two groups of 13 and 12, respectively, using a random number table,
   Group 1 had a single BAK fusion cage inserted posterolaterally and
   oriented counter anterolaterally on the symptomatic side with unilateral
   facetectomy and hemilaminectomy. Group 2 had two BAK fusion cages
   inserted posteriorly with bilateral facetectomy and laminectomy.
   Results. A total of 12 of 13 patients in Group 1 and 11 of 12 patients
   in Group 2 achieved successful radiographic arthrodesis. Clinical
   results at 2 years for 7 of 13 patients in Group 1 were excellent, 4 of
   13 were good, 2 of 13 fair, and no poor clinical results; 4 of 12
   patients in Group 2 were excellent, 5 of 12 good, 1 of 12 fair, and 2 of
   12 poor. Regarding complications, 2 of 12 in Group 2 had a postoperative
   motor and sensory deficit of the opposite adjacent (upper) nerve root.
   Conclusion. Posterior lumbar interbody fusion using diagonal insertion
   of a single threaded cage by a posterior approach with unilateral
   facetectomy enables sufficient decompression and solid interbody
   arthrodesis to be achieved while maintaining a majority of the posterior
   elements. It is a clinically safe, easy, and economic technique to treat
   lumbar degenerative spondylolisthesis.},
Publisher = {LIPPINCOTT WILLIAMS \& WILKINS},
Address = {530 WALNUT ST, PHILADELPHIA, PA 19106-3621 USA},
Type = {Article},
Language = {English},
Affiliation = {Zhao, J (Corresponding Author), Changhai Hosp, Dept Orthoped Surg, 174 Changhai Rd, Shanghai 200433, Peoples R China.
   Changhai Hosp, Dept Orthoped Surg, Shanghai 200433, Peoples R China.},
DOI = {10.1097/00007632-200212150-00003},
ISSN = {0362-2436},
Research-Areas = {Neurosciences \& Neurology; Orthopedics},
Web-of-Science-Categories  = {Clinical Neurology; Orthopedics},
Cited-References = {BAGBY GW, 1988, ORTHOPEDICS, V11, P931.
   CLOWARD RB, 1953, J NEUROSURG, V10, P154, DOI 10.3171/jns.1953.10.2.0154.
   HERKOWITZ HN, 1991, J BONE JOINT SURG AM, V73A, P802, DOI 10.2106/00004623-199173060-00002.
   Kuslich SD, 1998, SPINE, V23, P1267, DOI 10.1097/00007632-199806010-00019.
   Ray CD, 1997, SPINE, V22, P667, DOI 10.1097/00007632-199703150-00019.
   TENCER AF, 1995, SPINE, V20, P2408, DOI 10.1097/00007632-199511001-00007.
   YUAN H, 1995, P 10 ANN EUR C NEUR.
   ZDEBLICK TA, 1993, SPINE, V18, P983, DOI 10.1097/00007632-199306150-00006.
   Zhao J, 2000, SPINE, V25, P425, DOI 10.1097/00007632-200002150-00006.},
Number-of-Cited-References = {9},
Times-Cited = {37},
Usage-Count-Last-180-days = {1},
Usage-Count-Since-2013 = {7},
Journal-ISO = {SPINE},
Doc-Delivery-Number = {629FP},
Web-of-Science-Index = {Science Citation Index Expanded (SCI-EXPANDED)},
Unique-ID = {WOS:000180040000002},
DA = {2022-11-01},
}

@article{ WOS:000642571100005,
Author = {Tatsumura, Masaki and Eto, Fumihiko and Nagashima, Katsuya and Okuwaki,
   Shun and Gamada, Hisanori and Iwabuchi, Sho and Ogawa, Takeshi and
   Mammoto, Takeo and Hirano, Atsushi and Yamazaki, Masashi},
Title = {Features of sacral alar fatigue fractures in adolescent athletes with
   overuse},
Journal = {SCIENTIFIC REPORTS},
Year = {2021},
Volume = {11},
Number = {1},
Month = {APR 19},
Abstract = {Three types of sacral alar fatigue fractures are elderly, postnatal, and
   sport-related. They are most prevalent in athletes during adulthood;
   there are few reports of sacral alar fatigue fractures in young
   athletes. The purpose of this study was to analyze sacral alar fatigue
   fractures in adolescent athletes. Of the 920 patients hospitalized with
   low back pain, 13 were diagnosed with sacral alar fatigue fractures with
   magnetic resonance imaging (MRI) abnormalities. We investigated age,
   sex, sports discipline, span from symptom onset to consultation,
   laterality, complication with spondylolysis, computed tomography (CT)
   findings, and treatment span. The average age was 14.5 years old (8-men
   and 5-women). The most frequent discipline was basketball. The span to
   consultation was 13.2 days. The number of right-side cases was 9. Seven
   cases were complicated by bilateral spondylolysis. MRI abnormalities
   were observed in all the cases. Only two patients showed abnormal
   findings on CT. Averagely 67 days after treatment, participants returned
   to their sports. Sacral alar fatigue fractures suggest that the span
   from onset to consultation is short. Fracture lines are often unclear on
   CT, and MRI is useful for diagnosis. More than half of the cases in this
   study were complicated by lumbar spondylolysis.},
Publisher = {NATURE RESEARCH},
Address = {HEIDELBERGER PLATZ 3, BERLIN, 14197, GERMANY},
Type = {Article},
Language = {English},
Affiliation = {Tatsumura, M (Corresponding Author), Tsukuba Univ Hosp, Mito Kyodo Gen Hosp, Mito Clin Educ \& Training Ctr, Dept Orthopaed Surg \& Sports Med, 3-2-7 Miyamachi, Mito, Ibaraki 3100015, Japan.
   Tatsumura, Masaki; Eto, Fumihiko; Nagashima, Katsuya; Iwabuchi, Sho; Ogawa, Takeshi; Mammoto, Takeo; Hirano, Atsushi, Tsukuba Univ Hosp, Mito Kyodo Gen Hosp, Mito Clin Educ \& Training Ctr, Dept Orthopaed Surg \& Sports Med, 3-2-7 Miyamachi, Mito, Ibaraki 3100015, Japan.
   Okuwaki, Shun; Gamada, Hisanori; Yamazaki, Masashi, Univ Tsukuba, Fac Med, Dept Orthopaed Surg, Tsukuba, Ibaraki, Japan.},
DOI = {10.1038/s41598-021-87752-4},
Article-Number = {8420},
ISSN = {2045-2322},
Keywords-Plus = {LOW-BACK-PAIN; STRESS-FRACTURES; SPONDYLOLYSIS; RISK},
Research-Areas = {Science \& Technology - Other Topics},
Web-of-Science-Categories  = {Multidisciplinary Sciences},
Author-Email = {tatsumura@md.tsukuba.ac.jp},
ResearcherID-Numbers = {Tatsumura, Masaki/GQI-1349-2022},
ORCID-Numbers = {Tatsumura, Masaki/0000-0002-3679-9438},
Cited-References = {Baillieul S, 2017, JOINT BONE SPINE, V84, P499, DOI 10.1016/j.jbspin.2016.06.003.
   Bednar DA, 2015, GLOB SPINE J, V5, pE69, DOI 10.1055/s-0035-1546955.
   FINKBENNETT DM, 1984, CLIN NUCL MED, V9, P430, DOI 10.1097/00003072-198408000-00002.
   Gleeson TG, 2005, EMERG RADIOL, V12, P38, DOI 10.1007/s10140-005-0440-1.
   Gregory PL, 2004, BRIT J SPORT MED, V38, P737, DOI 10.1136/bjsm.2003.008110.
   Kahanov L, 2011, J AM OSTEOPATH ASSOC, V111, P585.
   Kaneko H, 2017, ARCH ORTHOP TRAUM SU, V137, P685, DOI 10.1007/s00402-017-2686-y.
   Longhino V, 2011, CLIN CASES MINER BON, V8, P19.
   Major NM, 2000, AM J ROENTGENOL, V174, P727, DOI 10.2214/ajr.174.3.1740727.
   Sairyo K, 2005, AM J SPORT MED, V33, P583, DOI 10.1177/0363546504269035.
   Sasaji T, 2016, CASE REP MED, V2016, DOI 10.1155/2016/9412315.
   Serifoglu I, 2016, SPINE J, V16, pE577, DOI 10.1016/j.spinee.2016.01.219.
   Shah MK, 2002, SPINE, V27, pE104, DOI 10.1097/00007632-200202150-00023.
   Silva RT, 2006, BRIT J SPORT MED, V40, P460, DOI 10.1136/bjsm.2005.023473.
   Tatsumura M, 2022, J ORTHOP SCI, V27, P317, DOI 10.1016/j.jos.2021.01.002.
   Tatsumura M, 2021, BMC MUSCULOSKEL DIS, V22, DOI 10.1186/s12891-020-03940-9.
   Tatsumura Masaki, 2018, J Rural Med, V13, P105, DOI 10.2185/jrm.2967.
   Vajapey R, 2019, SPORTS HEALTH, V11, P446, DOI 10.1177/1941738119854763.
   Yoder K, 2015, J MAN MANIP THER, V23, P84, DOI 10.1179/2042618613Y.0000000055.},
Number-of-Cited-References = {19},
Times-Cited = {1},
Usage-Count-Last-180-days = {0},
Usage-Count-Since-2013 = {0},
Journal-ISO = {Sci Rep},
Doc-Delivery-Number = {RQ7BZ},
Web-of-Science-Index = {Science Citation Index Expanded (SCI-EXPANDED)},
Unique-ID = {WOS:000642571100005},
OA = {gold, Green Published},
DA = {2022-11-01},
}

@article{ WOS:000230009700013,
Author = {Resnick, DK and Choudhri, TF and Dailey, AT and Groff, MW and Khoo, L
   and Matz, PG and Mummaneni, P and Watters, WC and Wang, J and Walters,
   BC and Hadley, MN},
Title = {Guidelines for the performance of fusion procedures for degenerative
   disease of the lumbar spine. Part 12: pedicle screw fixation as an
   adjunct to posterolateral fusion for low-back pain},
Journal = {JOURNAL OF NEUROSURGERY-SPINE},
Year = {2005},
Volume = {2},
Number = {6},
Pages = {700-706},
Month = {JUN},
Publisher = {AMER ASSOC NEUROLOGICAL SURGEONS},
Address = {UNIV VIRGINIA, 1224 WEST MAIN ST, STE 450, CHARLOTTESVILLE, VA 22903 USA},
Type = {Article},
Language = {English},
DOI = {10.3171/spi.2005.2.6.0700},
ISSN = {0022-3085},
Keywords = {bone screw; pedicle screw fixation; fusion; bone graft; practice
   guidelines},
Keywords-Plus = {5-YEAR FOLLOW-UP; LUMBOSACRAL FUSION; INSTRUMENTATION; STENOSIS;
   SPONDYLOLISTHESIS; ARTHRODESIS; LAMINECTOMY; OUTCOMES; WINNER; COSTS},
Research-Areas = {Neurosciences \& Neurology; Surgery},
Web-of-Science-Categories  = {Clinical Neurology; Surgery},
Author-Email = {Resnick@neurosurg.wisc.edu},
ResearcherID-Numbers = {Walters, Beverly/R-8411-2019},
ORCID-Numbers = {Walters, Beverly/0000-0002-5244-4282},
Cited-References = {Andersen T, 2003, EUR SPINE J, V12, P393, DOI 10.1007/s00586-003-0547-6.
   BERNHARDT M, 1992, CLIN ORTHOP RELAT R, P109.
   BRIDWELL KH, 1993, J SPINAL DISORD, V6, P461, DOI 10.1097/00002517-199306060-00001.
   Christensen FB, 2002, SPINE, V27, P1269, DOI 10.1097/00007632-200206150-00006.
   DEYO RA, 1991, ANNU REV PUBL HEALTH, V12, P141, DOI 10.1146/annurev.pu.12.050191.001041.
   Fischgrund JS, 1997, SPINE, V22, P2807, DOI 10.1097/00007632-199712150-00003.
   France JC, 1999, SPINE, V24, P553, DOI 10.1097/00007632-199903150-00010.
   Fritzell P, 2001, SPINE, V26, P2521, DOI 10.1097/00007632-200112010-00002.
   Fritzell P, 2002, SPINE, V27, P1131, DOI 10.1097/00007632-200206010-00002.
   GRUBB SA, 1992, SPINE, V17, P349, DOI 10.1097/00007632-199203000-00018.
   Jager Marcus, 2003, Med Sci Monit, V9, pCR324.
   Katz JN, 1997, SPINE, V22, P1123, DOI 10.1097/00007632-199705150-00012.
   Katz JN, 1995, SPINE, V20, pS78, DOI 10.1097/00007632-199512151-00002.
   LORENZ M, 1991, SPINE S8, V16, P455.
   MARDJETKO SM, 1994, SPINE, V19, pS2256, DOI 10.1097/00007632-199410151-00002.
   SCHWAB FJ, 1995, SPINE, V20, P2023, DOI 10.1097/00007632-199509150-00014.
   Thomsen K, 1997, SPINE, V22, P2813, DOI 10.1097/00007632-199712150-00004.
   ZDEBLICK TA, 1993, SPINE, V18, P983, DOI 10.1097/00007632-199306150-00006.},
Number-of-Cited-References = {18},
Times-Cited = {20},
Usage-Count-Last-180-days = {0},
Usage-Count-Since-2013 = {2},
Journal-ISO = {J. Neurosurg.-Spine},
Doc-Delivery-Number = {938NI},
Web-of-Science-Index = {Science Citation Index Expanded (SCI-EXPANDED)},
Unique-ID = {WOS:000230009700013},
DA = {2022-11-01},
}

@article{ WOS:A1991FH39700013,
Author = {HAHNEL, H and MUSCHIK, M and ZIPPEL, H and GUTSCHE, H},
Title = {LUMBAR INTERCORPORAL FUSION - ISOLATED ANTERIOR OR COMBINED
   ANTERIOR-POSTERIOR SPONDYLODESIS - COMPARISON OF RESULTS},
Journal = {ZEITSCHRIFT FUR ORTHOPADIE UND IHRE GRENZGEBIETE},
Year = {1991},
Volume = {129},
Number = {2},
Pages = {197-203},
Month = {MAR-APR},
Abstract = {Indications for intercorporal fusion are progressive spondylolisthesis
   in children and adolescents, painful segmental instability in adults
   (spondylolisthesis, post-discectomy-syndrome, failed-back-syndrome). 
   From 1980-86 152 isolated anterior intercorporal fusions had been
   realized, and in 1987/88 we carried out 79 combined anterior-posterior
   fusions.  The rate of pseudarthrosis has been 25\% with isolated
   anterior fusion and on the contrary 9\% with combined fusion.  With
   combined fusion the rate of complications did not increase, but the
   objective and subjective results became better.  The postoperative
   period became more conveient, the stay in hospital and the consolidation
   of fusion were shorter.  The reposition of spondylolisthesis was durable
   and the spine channel was accessible.  We consider the instrumented
   fusion to be a complex reconstructive operation with high chances of
   success.},
Publisher = {FERDINAND ENKE VERLAG},
Address = {POSTFACH 30 03 66, D-70443 STUTTGART, GERMANY},
Type = {Article},
Language = {German},
Affiliation = {HAHNEL, H (Corresponding Author), HUMBOLDT UNIV KLINIKUM,KLIN \& POLIKLIN ORTHOPADIE CHARITE,SCHUMANNSTR 20-21,O-1040 BERLIN,GERMANY.},
DOI = {10.1055/s-2008-1040183},
ISSN = {0044-3220},
Research-Areas = {Orthopedics},
Web-of-Science-Categories  = {Orthopedics},
Number-of-Cited-References = {0},
Times-Cited = {14},
Usage-Count-Last-180-days = {0},
Usage-Count-Since-2013 = {0},
Journal-ISO = {Z. Orthop. Grenzg.},
Doc-Delivery-Number = {FH397},
Web-of-Science-Index = {Science Citation Index Expanded (SCI-EXPANDED)},
Unique-ID = {WOS:A1991FH39700013},
DA = {2022-11-01},
}

@article{ WOS:000561876000013,
Author = {Cheung, J. P. Y. and Fong, H. K. and Cheung, P. W. H.},
Title = {Predicting spondylolisthesis correction with prone traction radiographs},
Journal = {BONE \& JOINT JOURNAL},
Year = {2020},
Volume = {102B},
Number = {8},
Pages = {1062-1071},
Month = {AUG},
Abstract = {Aims
   To determine the effectiveness of prone traction radiographs in
   predicting postoperative slip distance, slip angle, changes in disc
   height, and lordosis after surgery for degenerative spondylolisthesis of
   the lumbar spine.
   Methods
   A total of 63 consecutive patients with a degenerative spondylolisthesis
   and preoperative prone traction radiographs obtained since 2010 were
   studied. Slip distance, slip angle, disc height, segmental lordosis, and
   global lordosis (L1 to S1) were measured on preoperative lateral
   standing radiographs, flexion-extension lateral radiographs, prone
   traction lateral radiographs, and postoperative lateral standing
   radiographs. Patients were divided into two groups: posterolateral
   fusion or posterolateral fusion with interbody fusion.
   Results
   The mean changes in segmental lordosis and global lordosis were 7.1
   degrees (SD 6.7 degrees) and 2.9 degrees (SD 9.9 degrees) respectively
   for the interbody fusion group, and 0.8 degrees (SD 5.1 degrees) and
   -0.4 degrees (SD 10.1 degrees) respectively for the posterolateral
   fusion-only group. Segmental lordosis (1) = 0.794, p < 0.001) corrected
   by interbody fusion correlated best with prone traction radiographs.
   Global lumbar lordosis (rho = 0.788, p < 0.001) correlated best with the
   interbody fusion group and preoperative lateral standing radiographs.
   The least difference in slip distance (-0.3 mm (SD 1.7 mm), p < 0.001),
   slip angle (0.9 degrees (SD 5.2 degrees), p < 0.001), and disc height
   (0.02 mm (SD 2.4 mm), p < 0.001) was seen between prone traction and
   postoperative radiographs. Regression analyses suggested that prone
   traction parameters best predicted correction of slip distance
   (Corrected Akaike's Information Criterion (AlCc) = 37.336) and disc
   height (AlCc = 58.096), while correction of slip angle (AlCc = 26.453)
   was best predicted by extension radiographs. Receiver operating
   characteristic (ROC) cut-off showed, with 68.3\% sensitivity and 64.5\%
   specificity, that to achieve a 3.0 degrees increase in segmental
   lordotic angle, patients with a prone traction disc height of 8.5 mm
   needed an interbody fusion.
   Conclusion
   Prone traction radiographs best predict the slip distance and disc
   height correction achieved by interbody fusion for lumbar degenerative
   spondylolisthesis. To achieve this maximum correction, interbody fusion
   should be undertaken if a disc height of more than 8.5 mm is attained on
   preoperative prone traction radiographs.},
Publisher = {BRITISH EDITORIAL SOC BONE \& JOINT SURGERY},
Address = {22 BUCKINGHAM STREET, LONDON WC2N 6ET, ENGLAND},
Type = {Article},
Language = {English},
Affiliation = {Cheung, JPY (Corresponding Author), Univ Hong Kong, Dept Orthopaed \& Traumatol, Pokfulam, Hong Kong, Peoples R China.
   Cheung, J. P. Y.; Fong, H. K.; Cheung, P. W. H., Univ Hong Kong, Dept Orthopaed \& Traumatol, Pokfulam, Hong Kong, Peoples R China.},
DOI = {10.1302/0301-620X.102B8.BJJ-2020-0528.R1},
ISSN = {2049-4394},
Keywords-Plus = {LUMBAR DEGENERATIVE SPONDYLOLISTHESIS; INSTABILITY; FUSION;
   ROENTGENOGRAMS; DECOMPRESSION; REDUCTION; STABILITY; MOTION; NEED},
Research-Areas = {Orthopedics; Surgery},
Web-of-Science-Categories  = {Orthopedics; Surgery},
Author-Email = {cheungjp@hku.hk},
ResearcherID-Numbers = {Cheung, Jason Pui Yin/AAJ-2016-2020
   Cheung, Jason Pui Yin/J-2214-2012
   },
ORCID-Numbers = {Cheung, Jason Pui Yin/0000-0002-7052-0875
   Cheung, Prudence/0000-0002-3213-7373},
Funding-Acknowledgement = {AOSpine regional grant (Asia Pacific)},
Funding-Text = {This research was funded via an AOSpine regional grant (Asia Pacific).
   No benefits in any form have been received or will be received f rom a
   commercial party related directly or indirectly to the subjec t of this
   article.},
Cited-References = {Barrick WT, 2000, SPINE, V25, P853, DOI 10.1097/00007632-200004010-00014.
   BODEN SD, 1990, SPINE, V15, P571, DOI 10.1097/00007632-199006000-00026.
   BOOS N, 1993, SPINE, V18, P1655, DOI 10.1097/00007632-199309000-00014.
   Cabraja M, 2012, EUR SPINE J, V21, P256, DOI 10.1007/s00586-011-1870-y.
   Challier V, 2017, SPINE, V42, P531, DOI 10.1097/BRS.0000000000001857.
   Cheung JPY, 2016, ASIAN SPINE J, V10, P75, DOI 10.4184/asj.2016.10.1.75.
   Colman MW, 2019, CLIN SPINE SURG, V32, pE71, DOI 10.1097/BSD.0000000000000729.
   Dombrowski ME, 2018, EUR SPINE J, V27, P752, DOI 10.1007/s00586-018-5489-0.
   DVORAK J, 1991, SPINE, V16, P943, DOI 10.1097/00007632-199108000-00014.
   Endler P, 2019, BONE JOINT J, V101B, P1526, DOI 10.1302/0301-620X.101B12.BJJ-2019-0427.R1.
   FRIBERG O, 1991, ORTHOPEDICS, V14, P463.
   HANLEY EN, 1995, SPINE PHILA PA 197 S, V20, pS14.
   Kepler CK, 2014, SPINE, V39, P1584, DOI 10.1097/BRS.0000000000000486.
   Labelle H, 2005, SPINE, V30, pS27, DOI 10.1097/01.brs.0000155560.92580.90.
   Labelle H, 2004, SPINE, V29, P2049, DOI 10.1097/01.brs.0000138279.53439.cc.
   Levin JM, 2018, SPINE J, V18, P1088, DOI 10.1016/j.spinee.2018.01.028.
   LOWE RW, 1976, CLIN ORTHOP RELAT R, P80.
   Luk KD, 1998, J ORTHOPAEDIC SURG, V2, P164.
   Luk KDK, 2003, SPINE, V28, P819, DOI 10.1097/00007632-200304150-00016.
   Miao J, 2013, EUR SPINE J, V22, P425, DOI 10.1007/s00586-012-2428-3.
   Minamide A, 2018, BONE JOINT J, V100B, P499, DOI 10.1302/0301-620X.100B4.BJJ-2017-0917.R1.
   Morita T, 2020, SPINE, V45, P48, DOI 10.1097/BRS.0000000000003203.
   PANJABI MM, 1977, ORTHOP CLIN N AM, V8, P181.
   Pieper CC, 2014, EUR SPINE J, V23, P96, DOI 10.1007/s00586-013-2932-0.
   POSNER I, 1982, SPINE, V7, P374, DOI 10.1097/00007632-198207000-00008.
   SONNTAG VK, 1995, SPINE PHILA PA 197 S, V20, P1976.
   Spiess Andrej-Nikolai, 2010, BMC Pharmacology, V10, P6, DOI 10.1186/1471-2210-10-6.
   TALLROTH K, 1994, EUR J RADIOL, V18, P227, DOI 10.1016/0720-048X(94)90341-7.
   Tarpada SP, 2018, SPINE, V43, P1275, DOI 10.1097/BRS.0000000000002604.
   Wegmann K, 2013, ARCH ORTHOP TRAUM SU, V133, P1639, DOI 10.1007/s00402-013-1857-8.
   WILTSE LL, 1984, SPINE, V9, P31, DOI 10.1097/00007632-198401000-00008.
   WILTSE LL, 1983, J BONE JOINT SURG AM, V65, P768, DOI 10.2106/00004623-198365060-00007.
   WOOD KB, 1994, SPINE, V19, P1697, DOI 10.1097/00007632-199408000-00008.
   Zehra U, 2018, EUR SPINE J, V27, P1049, DOI 10.1007/s00586-017-5312-3.},
Number-of-Cited-References = {35},
Times-Cited = {8},
Usage-Count-Last-180-days = {0},
Usage-Count-Since-2013 = {1},
Journal-ISO = {Bone Joint J.},
Doc-Delivery-Number = {ND4MO},
Web-of-Science-Index = {Science Citation Index Expanded (SCI-EXPANDED)},
Unique-ID = {WOS:000561876000013},
DA = {2022-11-01},
}

@article{ WOS:000237582600011,
Author = {Inui, A. and Sairyo, K. and Katoh, S. and Higashino, K. and Sakai, T.
   and Shiiba, M. and Yasui, N.},
Title = {Extruded lumbar osseous endplate causing long-term radiculopathy in an
   adult: An endoscopic excision},
Journal = {MINIMALLY INVASIVE NEUROSURGERY},
Year = {2006},
Volume = {49},
Number = {1},
Pages = {55-57},
Month = {FEB},
Abstract = {In this report, we described an adult case that had a long-term
   radiculopathy due to an extruded osseous endplate of the lumbar spine at
   the L5-S1 intervertebral disc level. The osseous material inside the
   extruded material was not absorbed, and it had continued compressing the
   nerve root for one year. Endoscopically, the bony fragment was
   successfully removed. After the surgery, the patient's symptom
   disappeared, and neurological deficits became normalized. In conclusion,
   we propose that surgical intervention should be taken into account for
   the treatment of HNP, when the extruded material contains bony fragment
   such as osseous endplate.},
Publisher = {GEORG THIEME VERLAG KG},
Address = {RUDIGERSTR 14, D-70469 STUTTGART, GERMANY},
Type = {Article},
Language = {English},
Affiliation = {Sairyo, K (Corresponding Author), Univ Toledo, Dept Bioengn, Spine Res Ctr, 5040 Nitschke Hall, Toledo, OH 43606 USA.
   Univ Toledo, Dept Bioengn, Spine Res Ctr, Toledo, OH 43606 USA.
   Univ Tokushima, Sch Med, Dept Orthoped, Tokushima 770, Japan.
   Tenseido Hosp, Hyuga, Japan.
   Med Univ Ohio, Toledo, OH USA.},
DOI = {10.1055/s-2005-919165},
ISSN = {0946-7211},
EISSN = {1439-2291},
Keywords = {endoscopic surgery; endplate; lumbar disc; radiculopathy},
Keywords-Plus = {SPONTANEOUS RESORPTION; NATURAL-HISTORY; DISC HERNIATION; TECHNICAL
   NOTE; GROWTH-FACTOR; ANGIOGENESIS; SPONDYLOLYSIS; DISKECTOMY},
Research-Areas = {Neurosciences \& Neurology; Surgery},
Web-of-Science-Categories  = {Clinical Neurology; Neuroimaging; Surgery},
Author-Email = {sairyokun@hotmail.com},
ResearcherID-Numbers = {Katoh, Shinsuke/V-8137-2019},
Cited-References = {Ahn SH, 2000, SPINE, V25, P475, DOI 10.1097/00007632-200002150-00014.
   Haro H, 2002, J ORTHOP RES, V20, P409, DOI 10.1016/S0736-0266(01)00150-4.
   HENMI T, 1993, JPN J ORTHOPEDICS TR, V42, P1148.
   Henmi Tatsuhiko, 2002, Journal of Medical Investigation, V49, P40.
   Hsieh PC, 2004, MINIM INVAS NEUROSUR, V47, P319, DOI 10.1055/s-2004-830074.
   IKATA T, 1995, J BONE JOINT SURG BR, V77B, P951, DOI 10.1302/0301-620X.77B6.7593113.
   Kato T, 2004, J ORTHOP RES, V22, P895, DOI 10.1016/j.orthres.2003.11.008.
   Koike Y, 2003, SPINE, V28, P1928, DOI 10.1097/01.BRS.0000083324.65405.AE.
   Masui T, 2005, J SPINAL DISORD TECH, V18, P121, DOI 10.1097/01.bsd.0000154452.13579.b2.
   Minamide A, 1999, SPINE, V24, P940, DOI 10.1097/00007632-199905150-00003.
   Perez-Cruet MJ, 2002, NEUROSURGERY, V51, pS129, DOI 10.1227/01.NEU.0000031004.69814.2D.
   SAAL JA, 1990, SPINE, V15, P683, DOI 10.1097/00007632-199007000-00013.
   Sairyo K, 2005, MINIM INVAS NEUROSUR, V48, P119, DOI 10.1055/s-2004-830223.
   Sairyo K, 2003, J NEUROSURG, V98, P290, DOI 10.3171/spi.2003.98.3.0290.
   SUCATO DJ, 2004, ADULT PEDIAT SPINE, P445.
   Yabuki S, 2005, J NEUROSURG-SPINE, V2, P170, DOI 10.3171/spi.2005.2.2.0170.},
Number-of-Cited-References = {16},
Times-Cited = {4},
Usage-Count-Last-180-days = {2},
Usage-Count-Since-2013 = {2},
Journal-ISO = {Minim. Invasive Neurosurg.},
Doc-Delivery-Number = {043EM},
Web-of-Science-Index = {Science Citation Index Expanded (SCI-EXPANDED)},
Unique-ID = {WOS:000237582600011},
DA = {2022-11-01},
}

@article{ WOS:000224358800001,
Author = {Lai, PL and Chen, LH and Niu, CC and Chen, WJ},
Title = {Effect of postoperative lumbar sagittal alignment on the development of
   adjacent instability},
Journal = {JOURNAL OF SPINAL DISORDERS \& TECHNIQUES},
Year = {2004},
Volume = {17},
Number = {5},
Pages = {353-357},
Month = {OCT},
Abstract = {Objective: This study investigated the effect of postoperative lumbar
   sagittal alignment on the development of adjacent segment instability.
   Methods: The patients were retrospectively divided into two groups
   (hypolordotic and hyperlordotic) using the lumbar lordosis on lateral
   lumbosacral view. Diagnosis of adjacent segment instability depended on
   the dynamic lateral views of the lumbosacral spine.
   Results: Thirteen (21.7\%) cases developed adjacent segment instability
   during the 6-year follow-up. The two groups had no significant
   difference in rates of developing adjacent segment instability.
   Conclusion: Restoring the lordosis of the lumbar curve during one motion
   segment fusion does not prevent the development of adjacent instability.},
Publisher = {LIPPINCOTT WILLIAMS \& WILKINS},
Address = {TWO COMMERCE SQ, 2001 MARKET ST, PHILADELPHIA, PA 19103 USA},
Type = {Article},
Language = {English},
Affiliation = {Lai, PL (Corresponding Author), Chang Gung Mem Hosp, Dept Orthopaed Surg, 5,Fu Hsing St, Taoyuan 333, Taiwan.
   Chang Gung Mem Hosp, Dept Orthopaed Surg, Taoyuan 333, Taiwan.},
DOI = {10.1097/01.bsd.0000112083.04960.bc},
ISSN = {1536-0652},
EISSN = {1539-2465},
Keywords = {adjacent instability; adjacent segment; lumbar lordosis; spinal fusion;
   spondylolisthesis},
Keywords-Plus = {SPINAL-FUSION; SEGMENT ADJACENT; LORDOSIS; MOTION; DEGENERATION;
   IMMOBILIZATION; BIOMECHANICS},
Research-Areas = {Neurosciences \& Neurology; Orthopedics},
Web-of-Science-Categories  = {Clinical Neurology; Orthopedics},
Author-Email = {hardbone@yahoo.com},
ResearcherID-Numbers = {Niu, Chi-Chien/AAT-4229-2021
   Lai, Po-Liang/B-4770-2011},
ORCID-Numbers = {Lai, Po-Liang/0000-0002-2020-919X},
Cited-References = {Akamaru T, 2003, SPINE, V28, P1560, DOI 10.1097/00007632-200307150-00016.
   AOTA Y, 1995, J SPINAL DISORD, V8, P464, DOI 10.1097/00024720-199512000-00006.
   BRODSKY AE, 1989, SPINE, V14, P447, DOI 10.1097/00007632-198904000-00022.
   Chen Y, 2002, DIAGN CYTOPATHOL, V26, P5, DOI 10.1002/dc.10027.
   Chernukha KV, 1998, SPINE, V23, P74, DOI 10.1097/00007632-199801010-00016.
   Chow DHK, 1996, SPINE, V21, P549, DOI 10.1097/00007632-199603010-00004.
   FRYMOYER JW, 1985, SPINE, V10, P280, DOI 10.1097/00007632-198504000-00017.
   Fujiwara A, 1999, J SPINAL DISORD, V12, P348.
   Goldstein JA, 2001, SPINE, V26, P1137, DOI 10.1097/00007632-200105150-00009.
   Guanciale AF, 1996, SPINE, V21, P964, DOI 10.1097/00007632-199604150-00012.
   HA KY, 1993, J SPINAL DISORD, V6, P99.
   HARRIS RI, 1963, J BONE JOINT SURG AM, V45, P1159, DOI 10.2106/00004623-196345060-00003.
   LEE CK, 1984, SPINE, V9, P574, DOI 10.1097/00007632-198409000-00007.
   LEE CK, 1988, SPINE, V13, P375, DOI 10.1097/00007632-198803000-00029.
   LEHMANN TR, 1981, SPINE, V6, P615, DOI 10.1097/00007632-198111000-00014.
   LEHMANN TR, 1987, SPINE, V12, P97, DOI 10.1097/00007632-198703000-00004.
   LORENZ M, 1983, SPINE, V8, P122, DOI 10.1097/00007632-198303000-00002.
   NAGATA H, 1993, SPINE, V18, P2471, DOI 10.1097/00007632-199312000-00017.
   Oda I, 1999, SPINE, V24, P2139, DOI 10.1097/00007632-199910150-00014.
   Polly DW, 1996, SPINE, V21, P1530, DOI 10.1097/00007632-199607010-00008.
   PROPSTPROCTOR SL, 1983, J PEDIATR ORTHOPED, V3, P334.
   QUINNELL RC, 1981, SPINE, V6, P263, DOI 10.1097/00007632-198105000-00008.
   Rahm MD, 1996, J SPINAL DISORD, V9, P392.
   Schlegel JD, 1996, SPINE, V21, P970, DOI 10.1097/00007632-199604150-00013.
   STAGNARA P, 1982, SPINE, V7, P335, DOI 10.1097/00007632-198207000-00003.
   Stephens GC, 1996, SPINE, V21, P1802, DOI 10.1097/00007632-199608010-00016.
   TAN SB, 1994, SPINE, V19, P314, DOI 10.1097/00007632-199402000-00010.
   Troyanovich SJ, 1997, J SPINAL DISORD, V10, P380.
   Umehara S, 2000, SPINE, V25, P1617, DOI 10.1097/00007632-200007010-00004.
   WHITECLOUD TS, 1994, SPINE, V19, P531, DOI 10.1097/00007632-199403000-00007.},
Number-of-Cited-References = {30},
Times-Cited = {11},
Usage-Count-Last-180-days = {0},
Usage-Count-Since-2013 = {0},
Journal-ISO = {J. Spinal Disord. Tech.},
Doc-Delivery-Number = {860QT},
Web-of-Science-Index = {Science Citation Index Expanded (SCI-EXPANDED)},
Unique-ID = {WOS:000224358800001},
DA = {2022-11-01},
}

@article{ WOS:000582523600027,
Author = {Kashlan, Osama and Swong, Kevin and Alvi, Mohammed Ali and Bisson, Erica
   F. and Mummaneni, V, Praveen and Knightly, John and Chan, Andrew and
   Yolcu, Yagiz U. and Glassman, Steven and Foley, Kevin and Slotkin,
   Jonathan R. and Potts, Eric and Shaffrey, Mark and Shaffrey, I,
   Christopher and Haid, Jr., Regis W. and Fu, Kai-Ming and Wang, Michael
   Y. and Asher, Anthony L. and Bydon, Mohamad and Park, Paul},
Title = {Patients with a depressive and/or anxiety disorder can achieve optimum
   Long term outcomes after surgery for grade 1 spondylolisthesis: Analysis
   from the quality outcomes database (QOD)},
Journal = {CLINICAL NEUROLOGY AND NEUROSURGERY},
Year = {2020},
Volume = {197},
Month = {OCT},
Abstract = {Introduction: In the current study, we sought to compare baseline
   demographic, clinical, and operative characteristics, as well as
   baseline and follow-up patient reported outcomes (PROs) of patients with
   any depressive and/or anxiety disorder undergoing surgery for low-grade
   spondylolisthesis using a national spine registry.
   Patients and Methods: The Quality Outcomes Database (QOD) was queried
   for patients undergoing surgery for Meyerding grade 1 lumbar
   spondylolisthesis undergoing 1-2 level decompression or 1 level fusion
   at 12 sites with the highest number of patients enrolled in QOD with
   2-year follow-up data.
   Results: Of the 608 patients identified, 25.6 \% (n = 156) had any
   depressive and/or anxiety disorder. Patients with a depressive/anxiety
   disorder were less likely to be discharged home (p < 0.001). At 3 =
   months, patients with a depressive/anxiety disorder had higher back pain
   (p < 0.001), lower quality of life (p < 0.001) and higher disability (p
   = 0.013); at 2 year patients with depression and/or anxiety had lower
   quality of life compared to those without (p < 0.001). On multivariable
   regression, depression was associated with significantly lower odds of
   achieving 20 \% or less ODI (OR 0.44, 95 \% CI 0.21 -0.94,p = 0.03).
   Presence of an anxiety disorder was not associated with decreased odds
   of achieving that milestone at 3 months. The presence of
   depressive-disorder, anxiety-disorder or both did not have an impact on
   ODI at 2 years. Finally, patient satisfaction at 2-years did not differ
   between the two groups (79.8 \% vs 82.7 \%,p = 0.503).
   Conclusion: We found that presence of a depressive-disorder may impact
   short-term outcomes among patients undergoing surgery for low grade
   spondylolisthesis but longer term outcomes are not affected by either a
   depressive or anxiety disorder.},
Publisher = {ELSEVIER},
Address = {RADARWEG 29a, 1043 NX AMSTERDAM, NETHERLANDS},
Type = {Article},
Language = {English},
Affiliation = {Bydon, M (Corresponding Author), Mayo Clin, Dept Neurol Surg, 200 First St SW, Rochester, MN 55905 USA.
   Kashlan, Osama; Swong, Kevin; Park, Paul, Univ Michigan, Dept Neurol Surg, Ann Arbor, MI 48109 USA.
   Alvi, Mohammed Ali; Yolcu, Yagiz U.; Bydon, Mohamad, Mayo Clin, Dept Neurol Surg, 200 First St SW, Rochester, MN 55905 USA.
   Bisson, Erica F., Univ Utah, Dept Neurol Surg, Salt Lake City, UT USA.
   Mummaneni, Praveen, V; Chan, Andrew, Univ Calif San Francisco, Dept Neurol Surg, San Francisco, CA USA.
   Knightly, John, Atlantic Neurosurg Specialists, Morristown, NJ USA.
   Glassman, Steven, Norton Leatherman Spine Ctr, Louisville, KY USA.
   Foley, Kevin, Univ Tennessee, Dept Neurosurg, Memphis, TN USA.
   Slotkin, Jonathan R., Geisinger Hlth Syst, Danville, PA USA.
   Potts, Eric, Goodman Campbell Brain \& Spine, Indianapolis, IN USA.
   Shaffrey, Mark, Univ Virginia, Dept Neurol Surg, Charlottesville, VA USA.
   Shaffrey, Christopher, I, Duke Univ, Dept Neurol Surg, Durham, NC USA.
   Haid, Regis W., Jr., Atlanta Brain \& Spine, Atlanta, GA USA.
   Fu, Kai-Ming, Weill Cornell Med Coll, Dept Neurol Surg, New York, NY USA.
   Wang, Michael Y., Univ Miami, Dept Neurol Surg, Miami, FL USA.
   Asher, Anthony L., Carolinas Healthcare Syst \& Carolina Neurosurg \&, Neurosci Inst, Charlotte, NC USA.},
DOI = {10.1016/j.clineuro.2020.106098},
Article-Number = {106098},
ISSN = {0303-8467},
EISSN = {1872-6968},
Keywords = {Depression; Anxiety; Spondylolisthesis; Quality outcomes database; QOD},
Keywords-Plus = {LUMBAR SPONDYLOLISTHESIS; PSYCHIATRIC-DISORDERS; REHABILITATION;
   INSIGHTS; FUSION; SCALE},
Research-Areas = {Neurosciences \& Neurology; Surgery},
Web-of-Science-Categories  = {Clinical Neurology; Surgery},
Author-Email = {bydon.mohamad@mayo.edu},
ResearcherID-Numbers = {Park, Paul/AGX-0276-2022
   Foley, Kevin/GQO-8748-2022
   Alvi, Mohammed Ali/AAE-1490-2019
   Alvi, Mohammed Ali/AFP-8378-2022},
ORCID-Numbers = {Alvi, Mohammed Ali/0000-0002-7131-079X
   },
Cited-References = {Abbott AD, 2010, SPINE, V35, P848, DOI 10.1097/BRS.0b013e3181d1049f.
   Adogwa O, 2012, SPINE J, V12, P179, DOI 10.1016/j.spinee.2011.08.014.
   Amaral Vivian, 2017, J Spine Surg, V3, P371, DOI 10.21037/jss.2017.08.05.
   Anxiety and Depression Association of America (ADAA), 2014, FACTS STAT.
   Asher AL, 2018, NEUROSURG FOCUS, V44, DOI 10.3171/2017.10.FOCUS17554.
   Bailey EA, 2018, SURGERY, V163, P667, DOI 10.1016/j.surg.2017.09.029.
   Buchlak QD, 2016, CURR REV MUSCULOSKE, V9, P316, DOI 10.1007/s12178-016-9351-x.
   Chan AK, 2019, J NEUROSURG-SPINE, V30, P234, DOI 10.3171/2018.8.SPINE17913.
   Chan AK, 2020, NEUROSURGERY, V86, P80, DOI 10.1093/neuros/nyy589.
   Chan AK, 2018, NEUROSURG FOCUS, V44, DOI 10.3171/2017.10.FOCUS17553.
   Christensen FB, 2003, SPINE, V28, P2561, DOI 10.1097/01.BRS.0000097890.96524.A1.
   Daltroy LH, 1996, SPINE, V21, P741, DOI 10.1097/00007632-199603150-00017.
   Devin CJ, 2018, NEUROSURG FOCUS, V45, DOI 10.3171/2018.8.FOCUS18326.
   Diebo BG, 2018, SPINE, V43, P1455, DOI 10.1097/BRS.0000000000002651.
   Ghoneim MM, 2016, BMC SURG, V16, DOI 10.1186/s12893-016-0120-y.
   Johnson EK, 2013, J UROLOGY, V190, P17, DOI 10.1016/j.juro.2013.04.048.
   Kerezoudis P, 2018, QUALITY AND SAFETY IN NEUROSURGERY, P53, DOI 10.1016/B978-0-12-812898-5.00005-9.
   LANGLEY GB, 1985, RHEUMATOL INT, V5, P145, DOI 10.1007/BF00541514.
   McGirt MJ, 2013, NEUROSURG FOCUS, V34, DOI 10.3171/2012.10.FOCUS12297.
   Menendez ME, 2014, SPINE, V39, pE111, DOI 10.1097/BRS.0000000000000064.
   Meyerding HW, 1933, RADIOLOGY, V20, P108, DOI DOI 10.1148/20.2.108.
   Monticone M, 2014, EUR SPINE J, V23, P87, DOI 10.1007/s00586-013-2889-z.
   Mummaneni PV, 2017, NEUROSURG FOCUS, V43, DOI 10.3171/2017.5.FOCUS17188.
   Netto Martins Back, 2018, Rev. bras. ortop., V53, P38, DOI 10.1016/j.rboe.2017.01.009.
   Ozyurtkan MO, 2010, EUR J CARDIO-THORAC, V37, P1152, DOI 10.1016/j.ejcts.2009.11.047.
   Rolving N, 2015, SPINE, V40, P593, DOI 10.1097/BRS.0000000000000843.
   Shah I, 2019, SPINE J, V19, P662, DOI 10.1016/j.spinee.2018.10.003.
   Song H, 2017, ONCOTARGET, V8, P81305, DOI 10.18632/oncotarget.18347.
   Strom J, 2018, SPINE J, V18, P1272, DOI 10.1016/j.spinee.2018.03.017.
   WILLIAMS A, 1990, HEALTH POLICY, V16, P199.},
Number-of-Cited-References = {30},
Times-Cited = {4},
Usage-Count-Last-180-days = {1},
Usage-Count-Since-2013 = {2},
Journal-ISO = {Clin. Neurol. Neurosurg.},
Doc-Delivery-Number = {OH4EL},
Web-of-Science-Index = {Science Citation Index Expanded (SCI-EXPANDED)},
Unique-ID = {WOS:000582523600027},
DA = {2022-11-01},
}

@article{ WOS:A1997WL92100005,
Author = {Abraham, T and Holder, L and Silberstein, C},
Title = {The retroisthmic cleft - Scintigraphic appearance and clinical relevance
   in patients with low back pain},
Journal = {CLINICAL NUCLEAR MEDICINE},
Year = {1997},
Volume = {22},
Number = {3},
Pages = {161-165},
Month = {MAR},
Abstract = {This article describes the scintigraphic appearance of both a
   symptomatic and asymptomatic retroisthmic cleft in two athletes with low
   back pain. This lesion, which involves the lamina, is the least common
   of the neural arch defects of which spondylolysis is the most common,
   The anatomy of the lesion is discussed and illustrated. The literature
   about the possible cause of these lesions is reviewed. The report
   emphasizes the valuable role of radionuclide bone imaging in patients
   who have pain of potentially osseous origin, and who have a lesion of
   uncertain physiologic significance seen on an anatomic study such as a
   plain x-ray, CT scan, or MRI.},
Publisher = {LIPPINCOTT-RAVEN PUBL},
Address = {227 EAST WASHINGTON SQ, PHILADELPHIA, PA 19106},
Type = {Article},
Language = {English},
Affiliation = {UNIV MARYLAND,MED SYST,DEPT RADIOL,DIV NUCL MED,BALTIMORE,MD 21201.
   UNIV MARYLAND,SCH MED,CHILDRENS HOSP,DEPT ORTHOPED SURT,BENNETT INST SPORTS MED \& REHABILITAT,BALTIMORE,MD 21201.
   JOHNS HOPKINS UNIV,SCH MED,DEPT ORTHOPED SURG,BALTIMORE,MD.},
DOI = {10.1097/00003072-199703000-00005},
ISSN = {0363-9762},
Keywords-Plus = {ABSENT LUMBAR PEDICLE; COMPUTED-TOMOGRAPHY; PARS INTERARTICULARIS;
   SPONDYLOLYSIS; SPECT; PLANAR; SPINE},
Research-Areas = {Radiology, Nuclear Medicine \& Medical Imaging},
Web-of-Science-Categories  = {Radiology, Nuclear Medicine \& Medical Imaging},
Funding-Acknowledgement = {NHLBI NIH HHS {[}HL07612] Funding Source: Medline},
Cited-References = {BELLAH RD, 1991, RADIOLOGY, V180, P509, DOI 10.1148/radiology.180.2.1829845.
   BLANDA J, 1993, J SPINAL DISORD, V6, P406, DOI 10.1097/00002517-199306050-00007.
   BROCHER J E, 1960, Fortschr Geb Rontgenstr Nuklearmed, V92, P363.
   COLLIER BD, 1985, RADIOLOGY, V154, P207, DOI 10.1148/radiology.154.1.3155479.
   DEBOECK M, 1982, SKELETAL RADIOL, V8, P197, DOI 10.1007/BF00355506.
   Durrigl P, 1965, Z Orthop Ihre Grenzgeb, V100, P374.
   FRIEDMAN MM, 1946, AM J ROENTGENOL, V55, P292.
   Gates GF, 1996, CLIN NUCL MED, V21, P560, DOI 10.1097/00003072-199607000-00011.
   GELFAND MJ, 1981, RADIOLOGY, V140, P191, DOI 10.1148/radiology.140.1.6454161.
   GROGAN JP, 1982, RADIOLOGY, V145, P737, DOI 10.1148/radiology.145.3.7146406.
   HOLDER LE, 1995, J NUCL MED, V36, P37.
   HOLDER LE, 1984, NUCLEAR MED ANN 1984, P81.
   JOHANSEN JG, 1984, AM J NEURORADIOL, V5, P835.
   JOHANSEN JG, 1983, RADIOLOGY, V148, P447, DOI 10.1148/radiology.148.2.6867340.
   JONES MD, 1960, J BONE JOINT SURG AM, V42, P1076, DOI 10.2106/00004623-196042060-00016.
   LETTS M, 1971, BRIT J SPORT MED, V6, P4.
   MICHELI LJ, 1995, ARCH PEDIAT ADOLESC, V149, P14.
   MIKI T, 1991, SPINE, V16, P353, DOI 10.1097/00007632-199103000-00016.
   RANEY RB, 1945, S MED J, V38, P166.
   ROCHE MB, 1952, J BONE JOINT SURG AM, V34-A, P491, DOI 10.2106/00004623-195234020-00020.
   SEEGELKEN K, 1974, FORTSCHR RONTG NEUEN, V121, P659, DOI 10.1055/s-0029-1229991.
   SOUTHWORTH JD, 1950, AM J ROENTGENOL, V64, P624.
   STEWART TD, 1953, J BONE JOINT SURG AM, V35-A, P937, DOI 10.2106/00004623-195335040-00012.
   TRAUGHBER PD, 1991, J COMPUT ASSIST TOMO, V15, P338, DOI 10.1097/00004728-199103000-00033.
   VALDEZ DC, 1994, SKELETAL RADIOL, V23, P91, DOI 10.1007/BF00563199.
   VANDENOEVER M, 1987, J BONE JOINT SURG BR, V69, P453, DOI 10.1302/0301-620X.69B3.2953729.
   WORTZMAN G, 1984, RADIOLOGY, V152, P713, DOI 10.1148/radiology.152.3.6463253.
   YUDD AP, 1992, APPL RADIOL, V21, P46.},
Number-of-Cited-References = {28},
Times-Cited = {6},
Usage-Count-Last-180-days = {0},
Usage-Count-Since-2013 = {0},
Journal-ISO = {Clin. Nucl. Med.},
Doc-Delivery-Number = {WL921},
Web-of-Science-Index = {Science Citation Index Expanded (SCI-EXPANDED)},
Unique-ID = {WOS:A1997WL92100005},
DA = {2022-11-01},
}

@inproceedings{ WOS:000233429700037,
Author = {Tegos, S and Kottas, G and Mihalenas, N and Moraitis, V and
   Kyriakogonas, P and Andrias, P and Konstantinopoulou, V},
Editor = {Khamlichi, AE},
Title = {Anastylosis of degenerative spondylotic lumbar spine using M-PLIF
   (multilevel PLIF) without any other instrumentation},
Booktitle = {PROCEEDINGS OF THE 13TH WORLD CONGRESS OF NEUROLOGICAL SURGERY, VOLS 1
   AND 2},
Year = {2005},
Pages = {167-171},
Note = {13th World Congress of Neurological Surgery, Marrakech, MOROCCO, JUN
   19-24, 2005},
Organization = {Neurosurg Soc Morocco; World Federat Neurosurg Soc},
Abstract = {During the five past years six hundred patients underwent simple
   P.L.I.F. in our Neurosurgical Department. Among them 89 patients
   underwent a three level fusion operation, 22 patients four level PLIF
   and 9 patients five level. All the patients which underwent simple
   P.L.I.F. as a therapy for degenerative lumbar spondylosis (3,4,5 pair of
   cages) were examined clinically and radiologically with dynamic x-rays
   of the lumbar spine. In this study are presented the results of the
   method and the problems we had to deal with.},
Publisher = {MEDIMOND S R L},
Address = {VIA MASERATI 5, 40128 BOLOGNA, 00000, ITALY},
Type = {Proceedings Paper},
Language = {English},
Affiliation = {Tegos, S (Corresponding Author), NIMTS, Dept Neurosurg, Athens, Greece.
   NIMTS, Dept Neurosurg, Athens, Greece.},
ISBN = {88-7587-160-4},
Keywords-Plus = {SPONDYLOLISTHESIS},
Research-Areas = {Neurosciences \& Neurology; Surgery},
Web-of-Science-Categories  = {Clinical Neurology; Surgery},
Cited-References = {CORIC D, 1997, NEUROSURG FOCUS, V3.
   Luk KDK, 2003, SPINE, V28, P819, DOI 10.1097/00007632-200304150-00016.
   SZPALSKI M, 2004, GERIATRIC TIMES, V4.
   Zdeblick TA, 2003, SPINE, V28, pS2, DOI 10.1097/00007632-200308011-00002.
   Zhao J, 2002, SPINE, V27, P2753, DOI 10.1097/00007632-200212150-00003.},
Number-of-Cited-References = {5},
Times-Cited = {0},
Usage-Count-Last-180-days = {0},
Usage-Count-Since-2013 = {0},
Doc-Delivery-Number = {BDG84},
Web-of-Science-Index = {Conference Proceedings Citation Index - Science (CPCI-S)},
Unique-ID = {WOS:000233429700037},
DA = {2022-11-01},
}

@article{ WOS:A1997WN45700001,
Author = {Connolly, ES and Ratliff, J},
Title = {Management of lumbar instability},
Journal = {NEUROSURGERY QUARTERLY},
Year = {1997},
Volume = {7},
Number = {1},
Pages = {1-10},
Month = {MAR},
Abstract = {The management of lumbar instability has evolved over the past 20 years
   based on a better understanding of the biomechanics of the lumbar spine,
   the advent of computed tomography, and the development of improved
   internal spinal stabilization instrumentation. Surgical management
   presently allows for decompression of the neural elements from the
   anterior, posterior, or lateral aspects. The lumbar vertebral column may
   be stabilized by anterior and posterior lateral arthrodeses augmented
   with anterior instrumentation or posterior instrumentation, or both,
   which may be used to produce distraction or compression by using various
   hooks and rods and pedicle screw fixation. Bony arthrodesis of the
   unstable lumbar segment remains the cardinal principle of management.},
Publisher = {LIPPINCOTT WILLIAMS \& WILKINS},
Address = {TWO COMMERCE SQ, 2001 MARKET ST, PHILADELPHIA, PA 19103 USA},
Type = {Article},
Language = {English},
Affiliation = {ALTON OCHSNER MED FDN \& OCHSNER CLIN, DEPT NEUROSURG, NEW ORLEANS, LA 70121 USA.},
ISSN = {1050-6438},
EISSN = {1534-4916},
Keywords = {management; lumbar; instability; computed tomography; instrumentation},
Keywords-Plus = {TERM FOLLOW-UP; SPINE FUSION; FRACTURE-DISLOCATIONS; INTERBODY FUSION;
   THORACOLUMBAR FRACTURES; CIRCUMFERENTIAL FUSION; SEGMENTAL INSTABILITY;
   INSTRUMENTATION; SPONDYLOLISTHESIS; CLASSIFICATION},
Research-Areas = {Neurosciences \& Neurology; Surgery},
Web-of-Science-Categories  = {Neurosciences; Surgery},
Cited-References = {ADKINS EWO, 1955, J BONE JOINT SURG BR, V37, P208, DOI 10.1302/0301-620X.37B2.208.
   Albee FH, 1911, JAMA-J AM MED ASSOC, V57, P885, DOI {[}10.1001/jama.1911.04260090107012, DOI 10.1001/JAMA.1911.04260090107012].
   BODEN SD, 1990, SPINE, V15, P571, DOI 10.1097/00007632-199006000-00026.
   BOHLMAN HH, 1981, CLIN ORTHOP RELAT R, V154, P57.
   BOLANDER ME, 1992, P SOC EXP BIOL MED, V200, P165.
   BRADFORD DS, 1986, SPINE, V11, P1013, DOI 10.1097/00007632-198612000-00008.
   BRADFORD DS, 1979, CLIN NEUROSURG, V27, P591.
   BRIDWELL KH, 1993, J SPINAL DISORD, V6, P461, DOI 10.1097/00002517-199306060-00001.
   BROWN CW, 1986, SPINE, V11, P942, DOI 10.1097/00007632-198611000-00015.
   CLOWARD RB, 1953, J NEUROSURG, V10, P154, DOI 10.3171/jns.1953.10.2.0154.
   CLOWARD RB, 1985, CLIN ORTHOP RELAT R, V193, P16.
   CORNELL CN, 1992, CLIN ORTHOP RELAT R, P297.
   CURRAN JP, 1968, CLIN ORTHOP RELAT R, P125.
   DAVIES WE, 1980, J BONE JOINT SURG AM, V62, P1324, DOI 10.2106/00004623-198062080-00012.
   DENIS F, 1984, CLIN ORTHOP RELAT R, P65.
   DENIS F, 1983, SPINE, V8, P817, DOI 10.1097/00007632-198311000-00003.
   DEWALD RL, 1981, J BONE JOINT SURG AM, V63, P619, DOI 10.2106/00004623-198163040-00012.
   DICKMAN CA, 1994, SPINE, V19, pS2266.
   DICKMAN CA, 1992, J NEUROSURG, V77, P860, DOI 10.3171/jns.1992.77.6.0860.
   DUPUIS PR, 1985, SPINE, V10, P262, DOI 10.1097/00007632-198504000-00015.
   DWYER AF, 1975, ORTHOP CLIN N AM, V6, P265.
   EVANS JH, 1985, CLIN ORTHOP RELAT R, P38.
   FARFAN HF, 1984, SPINE, V9, P714, DOI 10.1097/00007632-198410000-00011.
   FLESCH JR, 1977, J BONE JOINT SURG AM, V59, P143, DOI 10.2106/00004623-197759020-00001.
   FLYNN JC, 1979, J BONE JOINT SURG AM, V61, P1143, DOI 10.2106/00004623-197961080-00002.
   FRIBERG O, 1987, SPINE, V12, P119, DOI 10.1097/00007632-198703000-00007.
   FRYMOYER JW, 1979, SPINE, V4, P435, DOI 10.1097/00007632-197909000-00008.
   FRYMOYER JW, 1985, SPINE, V10, P280, DOI 10.1097/00007632-198504000-00017.
   Frymoyer JW, 1991, ADULT SPINE PRINCIPL, P1873.
   GARFIN SR, 1994, SPINE, V19, pS2300.
   GILL K, 1993, ACTA ORTHOP SCAND, V64, P108, DOI 10.3109/17453679309160137.
   GROB D, 1991, ARCH ORTHOP TRAUM SU, V111, P20, DOI 10.1007/BF00390187.
   HARRINGTON KD, 1981, J BONE JOINT SURG AM, V63, P36, DOI 10.2106/00004623-198163010-00005.
   Harrington P R, 1988, Clin Orthop Relat Res, V227, P3.
   Harrington P R, 1967, S Afr J Surg, V5, P7.
   Hibbs RA, 1917, J AMER MED ASSOC, V69, P787.
   HODGSON AR, 1994, CLIN ORTHOP RELAT R, P16.
   HOLDSWORTH F, 1970, J BONE JOINT SURG AM, VA 52, P1534, DOI 10.2106/00004623-197052080-00002.
   HUMPHRIES AW, 1961, SURG CLIN N AM, V41, P1685.
   INOUE S, 1984, CLIN ORTHOP RELAT R, P22.
   ITO M, 1993, SPINE, V18, P2295, DOI 10.1097/00007632-199311000-00027.
   JACKSON RK, 1985, SPINE, V10, P828, DOI 10.1097/00007632-198511000-00009.
   JASLOW IA, 1946, SURG GYNECOL OBSTET, V82, P215.
   JORGENSON SS, 1994, SPINE, V19, P2048, DOI 10.1097/00007632-199409150-00005.
   KANE WJ, 1988, SPINE, V13, P363, DOI 10.1097/00007632-198803000-00026.
   KAUFMAN HH, 1989, NEUROSURGERY, V24, P264, DOI 10.1227/00006123-198902000-00018.
   KELLY RP, 1968, ANN SURG, V167, P705, DOI 10.1097/00000658-196805000-00009.
   Kestler O C, 1966, Bull Hosp Joint Dis, V27, P51.
   KIRKALDYWILLIS WH, 1982, CLIN ORTHOP RELAT R, P110.
   KIVILUOTO O, 1985, ACTA ORTHOP SCAND, V56, P152, DOI 10.3109/17453678508994343.
   KNOX BD, 1993, J SPINAL DISORD, V6, P242, DOI 10.1097/00002517-199306030-00010.
   Knutsson F, 1944, ACTA RADIOL, V25, P593, DOI 10.3109/00016924409136488.
   KOSTUIK JP, 1984, CLIN ORTHOP RELAT R, V189, P103.
   LANE JD, 1948, ANN SURG, V127, P537, DOI 10.1097/00000658-194803000-00013.
   LANKHORST GJ, 1985, SCAND J REHABIL MED, V17, P1.
   LEE CK, 1984, SPINE, V9, P574, DOI 10.1097/00007632-198409000-00007.
   LORENZ M, 1991, SPINE, V16, pS455, DOI 10.1097/00007632-199108001-00029.
   MACMILLAN M, 1994, SPINE, V19, P430.
   MACNAB I, 1971, J BONE JOINT SURG AM, VA 53, P663, DOI 10.2106/00004623-197153040-00005.
   MARDJETKO SM, 1994, SPINE, V19, pS2256, DOI 10.1097/00007632-199410151-00002.
   MCAFEE PC, 1985, J BONE JOINT SURG AM, V67A, P89, DOI 10.2106/00004623-198567010-00012.
   MCAFEE PC, 1983, J BONE JOINT SURG AM, V65, P461, DOI 10.2106/00004623-198365040-00006.
   MORGAN FP, 1957, J BONE JOINT SURG BR, V39, P6, DOI 10.1302/0301-620X.39B1.6.
   NACHEMSON A, 1981, SPINE, V6, P306, DOI 10.1097/00007632-198105000-00020.
   NUGENT PJ, 1993, CLIN ORTHOP RELAT R, V287, P107.
   ONO K, 1992, CLIN ORTHOP RELAT R, P133.
   PARIS SV, 1985, SPINE, V10, P277, DOI 10.1097/00007632-198504000-00016.
   PIPHER WL, 1990, J MANIP PHYSIOL THER, V13, P482.
   ROMBOLD C, 1966, J BONE JOINT SURG AM, VA 48, P1282, DOI 10.2106/00004623-196648070-00003.
   Sacks S, 1966, Clin Orthop Relat Res, V44, P163.
   SANDBERG MM, 1993, CLIN ORTHOP RELAT R, P292.
   SANO S, 1990, SPINE, V15, P1190, DOI 10.1097/00007632-199011010-00019.
   SCOVILLE WB, 1967, J NEUROSURG, V27, P274, DOI 10.3171/jns.1967.27.3.0274.
   SIEGAL T, 1985, J BONE JOINT SURG AM, V67A, P375, DOI 10.2106/00004623-198567030-00004.
   SIMMONS JW, 1984, ORTHOPEDICS, V7, P1453, DOI 10.3928/0147-7447-19840901-10.
   SIMMONS JW, 1985, CLIN ORTHOP RELAT R, V193, P127.
   SOINI J, 1991, J SPINAL DISORD, V4, P183, DOI 10.1097/00002517-199106000-00008.
   SOUTHWICK WO, 1957, J BONE JOINT SURG AM, V39, P631, DOI 10.2106/00004623-195739030-00017.
   STAUFFER RN, 1972, J BONE JOINT SURG AM, V54, P1195, DOI 10.2106/00004623-197254060-00006.
   STROMQVIST B, 1993, ACTA ORTHOP SCAND, V64, P97, DOI 10.3109/17453679309160134.
   TRUCHLY G, 1962, J BONE JOINT SURG AM, V44, P505, DOI 10.2106/00004623-196244030-00008.
   VANAKKERVEEKEN PF, 1993, ACTA ORTHOP SCAND, V64, P105, DOI 10.3109/17453679309160136.
   VO P, 1994, SOUTH MED J, V87, pS26.
   WATKINS M B, 1953, J Bone Joint Surg Am, V35-A, P1014.
   WATKINS MB, 1959, J BONE JOINT SURG AM, V41, P388, DOI 10.2106/00004623-195941030-00002.
   WEST JL, 1991, J BONE JOINT SURG AM, V73A, P1179, DOI 10.2106/00004623-199173080-00006.
   WHITE AA, 1981, INSTRUCTIONAL COURSE, P474.
   YUAN HA, 1994, SPINE, V19, pS2279.},
Number-of-Cited-References = {88},
Times-Cited = {5},
Usage-Count-Last-180-days = {0},
Usage-Count-Since-2013 = {0},
Journal-ISO = {Neurosurg. Q.},
Doc-Delivery-Number = {WN457},
Web-of-Science-Index = {Science Citation Index Expanded (SCI-EXPANDED)},
Unique-ID = {WOS:A1997WN45700001},
DA = {2022-11-01},
}

@article{ WOS:000233455500020,
Author = {Mansberg, R and Mansberg, V and Lawford, R and Russon, A},
Title = {Back pain in an elderly male resulting from gluteal sarcoma demonstrated
   on skeletal scintigraphy},
Journal = {CLINICAL NUCLEAR MEDICINE},
Year = {2005},
Volume = {30},
Number = {12},
Pages = {831-833},
Month = {DEC},
Abstract = {Low back pain is an increasingly common problem in our aging population.
   It is usually related to degenerative spondylosis of the spine. However,
   unusual causes need to be considered in the differential. An 87-year-old
   male presented with a several month history of increasing low back pain.
   Clinical examination followed by plain radiography and CT of the lumbar
   spine demonstrated minor lumbar spondylosis. A bone scan demonstrated a
   hypervascular abnormality in the left buttock that on biopsy revealed
   high grade sarcoma.},
Publisher = {LIPPINCOTT WILLIAMS \& WILKINS},
Address = {530 WALNUT ST, PHILADELPHIA, PA 19106-3261 USA},
Type = {Editorial Material},
Language = {English},
Affiliation = {Mansberg, R (Corresponding Author), Nepean Hosp, Dept Nucl Med, Penrith, NSW, Australia.
   Univ Sydney, Discipline Med, Sydney, NSW 2006, Australia.},
DOI = {10.1097/01.rlu.0000187619.97644.58},
ISSN = {0363-9762},
Keywords-Plus = {OSTEOGENIC-SARCOMA; BONE-SCINTIGRAPHY; SPONDYLOLYSIS; METASTASES;
   APPEARANCE; SPECT},
Research-Areas = {Radiology, Nuclear Medicine \& Medical Imaging},
Web-of-Science-Categories  = {Radiology, Nuclear Medicine \& Medical Imaging},
Author-Email = {mansberg@mail.usyd.edu.au},
Cited-References = {ARRINGTON ER, 1990, J NUCL MED, V31, P679.
   Barai S, 2004, J Postgrad Med, V50, P180.
   BELLAH RD, 1991, RADIOLOGY, V180, P509, DOI 10.1148/radiology.180.2.1829845.
   Dutton JAE, 2000, CLIN NUCL MED, V25, P93, DOI 10.1097/00003072-200002000-00001.
   Gregory PL, 2004, EUR SPINE J, V13, P503, DOI 10.1007/s00586-004-0696-2.
   Jager PL, 2000, CANCER, V89, P1726, DOI 10.1002/1097-0142(20001015)89:8<1726::AID-CNCR12>3.0.CO;2-V.
   Othman S, 2003, CLIN NUCL MED, V28, P926, DOI 10.1097/01.rlu.0000093122.94753.37.
   Pace WM, 2000, CLIN NUCL MED, V25, P333, DOI 10.1097/00003072-200005000-00001.
   REES CR, 1986, SKELETAL RADIOL, V15, P365, DOI 10.1007/BF00348863.},
Number-of-Cited-References = {9},
Times-Cited = {0},
Usage-Count-Last-180-days = {0},
Usage-Count-Since-2013 = {0},
Journal-ISO = {Clin. Nucl. Med.},
Doc-Delivery-Number = {986NE},
Web-of-Science-Index = {Science Citation Index Expanded (SCI-EXPANDED)},
Unique-ID = {WOS:000233455500020},
DA = {2022-11-01},
}

@article{ WOS:000367515000002,
Author = {Hentenaar, B. and Spoor, A. B. and Malefijt, J. de Waal and Diekerhof,
   C. H. and den Oudsten, B. L.},
Title = {Clinical and radiological outcome of minimally invasive posterior lumbar
   interbody fusion in primary versus revision surgery},
Journal = {JOURNAL OF ORTHOPAEDIC SURGERY AND RESEARCH},
Year = {2016},
Volume = {11},
Month = {JAN 4},
Abstract = {Purpose: The aim of this study is to compare the clinical and
   radiological outcome of minimally invasive posterior lumbar interbody
   fusion (MI-PLIF) in revision and primary cases.
   Methods: In a retrospective study, we compared the clinical and
   radiological results of MI-PLIF for lytic spondylolisthesis (n = 28) and
   recurrent radiculopathy after herniated disc surgery (n = 28). Clinical
   outcome was assessed using the visual analogue score (VAS) and Oswestry
   Disability Index (ODI). Quality of life was assessed with the Euroqol-5d
   (EQ5D), the EQ5D VAS and the WHOQOL-BREF.
   Results: The follow-up was 5.1 (SD 2.3) years. The decrease in VAS
   scores was significant and comparable in both groups. We found
   significantly better ODI and quality of life scores for the patients
   with lytic spondylolisthesis. The radiological outcome showed only one
   non-union, and subsidence occurred in both groups at an equal amount.
   Conclusion: The MI-PLIF technique is a safe procedure with only few
   complications and a high fusion rate. It was successful in both groups,
   but the quality of life and ODI are better in primary cases.},
Publisher = {BMC},
Address = {CAMPUS, 4 CRINAN ST, LONDON N1 9XW, ENGLAND},
Type = {Article},
Language = {English},
Affiliation = {Hentenaar, B (Corresponding Author), Diakonessenhuis Utrecht Zeist, Dept Orthoped, Clin Orthoped Res Ctr CORC mN, Bosboomstr 1, NL-3582 KE Utrecht, Netherlands.
   Hentenaar, B., Diakonessenhuis Utrecht Zeist, Dept Orthoped, Clin Orthoped Res Ctr CORC mN, NL-3582 KE Utrecht, Netherlands.
   Spoor, A. B.; Malefijt, J. de Waal; Diekerhof, C. H., St Elizabeth Hosp, Dept Orthoped Surg, NL-5000 LC Tilburg, Netherlands.
   den Oudsten, B. L., St Elizabeth Hosp, Dept Med \& Clin Psychol, NL-5000 LC Tilburg, Netherlands.},
DOI = {10.1186/s13018-015-0337-y},
Article-Number = {2},
ISSN = {1749-799X},
Keywords-Plus = {ISTHMIC SPONDYLOLISTHESIS; TECHNICAL-FEASIBILITY; REDUCTION},
Research-Areas = {Orthopedics},
Web-of-Science-Categories  = {Orthopedics},
Author-Email = {bhentena@diakhuis.nl},
Funding-Acknowledgement = {Medtronic (Sofamor Danek, Memphis, TN, USA)},
Funding-Text = {I like to thank my co-authors for their contributions to this study and
   the writing of this manuscript. We thank Medtronic (Sofamor Danek,
   Memphis, TN, USA) for funding this study.},
Cited-References = {Arts MP, 2012, ACTA NEUROCHIR, V154, P1213, DOI 10.1007/s00701-012-1380-7.
   Cheung KMC, 2003, SPINE, V28, P1385, DOI 10.1097/00007632-200307010-00007.
   DABBS VM, 1990, SPINE, V15, P1366, DOI 10.1097/00007632-199012000-00026.
   Duggal N, 2004, NEUROSURGERY, V54, P636, DOI 10.1227/01.NEU.0000108423.87889.9E.
   Feng Y, 2015, SPINE J, V15, P1527, DOI 10.1016/j.spinee.2015.02.036.
   Foley KT, 2002, J NEUROSURG, V97, P7, DOI 10.3171/spi.2002.97.1.0007.
   Jacobs WC, 2006, EUR SPINE J, V15.
   Khoo LT, 2002, NEUROSURGERY, V51, pS166, DOI 10.1227/01.NEU.0000031068.83783.7B.
   Kim JS, 2010, J NEUROSURG-SPINE, V12, P171, DOI 10.3171/2009.9.SPINE09272.
   Kwon BK, 2005, J SPINAL DISORD TECH, V18, pS30, DOI 10.1097/01.bsd.0000133064.20466.88.
   Lequin MB, 2014, J NEUROSURG-SPINE, V20, P617, DOI 10.3171/2014.2.SPINE13548.
   Magerl F., 1982, CURRENT CONCEPTS EXT, P353.
   Mathews H., 1995, ORTHOP INT, V3, P496.
   Matsumura A, 2006, SPINE, V31, pE871, DOI 10.1097/01.brs.0000244593.86975.27.
   Moller H, 2000, SPINE, V25, P1711, DOI 10.1097/00007632-200007010-00016.
   Park P, 2008, NEUROSURG FOCUS, V25, DOI 10.3171/FOC/2008/25/8/E16.
   Park Y, 2007, SPINE, V32, P537, DOI 10.1097/01.brs.0000256473.49791.f4.
   Schizas C, 2009, INT ORTHOP, V33, P1683, DOI 10.1007/s00264-008-0687-8.
   Schwender JD, 2005, J SPINAL DISORD TECH, V18, pS1, DOI 10.1097/01.bsd.0000132291.50455.d0.
   Selznick LA, 2009, J SPINAL DISORD TECH, V22, P207, DOI 10.1097/BSD.0b013e318169026f.
   Sherman MC., 2001, NEUROSURG FOCUS, V10, DOI {[}DOI 10.3171/F0C.2001.10.4.11, 10.3171/foc.2001.10.4.11, DOI 10.3171/FOC.2001.10.4.11].
   Skaf G, 2005, SURG NEUROL, V64, P483, DOI 10.1016/j.surneu.2005.04.009.
   Swan Justin, 2006, Spine J, V6, P606, DOI 10.1016/j.spinee.2006.02.032.
   Tokuhashi Y, 2009, ORTHOPEDICS, V32, P877.
   Wang JA, 2010, EUR SPINE J, V19, P1780, DOI 10.1007/s00586-010-1404-z.},
Number-of-Cited-References = {25},
Times-Cited = {6},
Usage-Count-Last-180-days = {0},
Usage-Count-Since-2013 = {5},
Journal-ISO = {J. Orthop. Surg. Res.},
Doc-Delivery-Number = {DA0VF},
Web-of-Science-Index = {Science Citation Index Expanded (SCI-EXPANDED)},
Unique-ID = {WOS:000367515000002},
OA = {gold, Green Published},
DA = {2022-11-01},
}

@article{ WOS:000609834100001,
Author = {Sriphirom, Pornpavit and Siramanakul, Chaiyaporn and Chaipanha, Preewut
   and Saepoo, Chalit},
Title = {Clinical Outcomes of Interlaminar Percutaneous Endoscopic Decompression
   for Degenerative Lumbar Spondylolisthesis with Spinal Stenosis},
Journal = {BRAIN SCIENCES},
Year = {2021},
Volume = {11},
Number = {1},
Month = {JAN},
Abstract = {The use of traditional open decompression alone in degenerative
   spondylolisthesis can lead to the development of postoperative spinal
   instability, whereas percutaneous endoscopic decompression can preserve
   the attachment of intervertebral muscles, facet joint capsules, and
   ligaments that stabilize the spine. The study's aim was to determine
   clinical as well as radiologic outcomes associated with interlaminar
   percutaneous endoscopic decompression in patients with stable
   degenerative spondylolisthesis. For this study, 28 patients with stable
   degenerative spondylolisthesis who underwent percutaneous endoscopic
   decompression were enrolled. The clinical outcomes in terms of the
   visual analogue scale (VAS) and Oswestry disability index (ODI) were
   evaluated. Radiologic outcomes were determined by measuring the ratio of
   disc height and the vertebral slippage percentage using lateral standing
   radiographs. The average follow-up period was 25.24 months. VAS and ODI
   were significantly improved at the final follow-up. In terms of ratio of
   disc height and vertebral slippage percentage found no significant
   difference between the preoperative and postoperative periods. One
   patient underwent further caudal epidural steroid injection. One patient
   underwent fusion because their radicular pain did not improve.
   Interlaminar percutaneous endoscopic decompression is an effective
   procedure with favorable outcomes in selected patients with stable
   degenerative spondylolisthesis.},
Publisher = {MDPI},
Address = {ST ALBAN-ANLAGE 66, CH-4052 BASEL, SWITZERLAND},
Type = {Article},
Language = {English},
Affiliation = {Siramanakul, C (Corresponding Author), Paolo Mem Hosp, Dept Orthopaed Surg, Phaholyothin Med Ctr, Bangkok 10400, Thailand.
   Sriphirom, Pornpavit; Chaipanha, Preewut; Saepoo, Chalit, Rangsit Univ, Rajavithi Hosp, Dept Orthopaed Surg, Bangkok 10400, Thailand.
   Siramanakul, Chaiyaporn, Paolo Mem Hosp, Dept Orthopaed Surg, Phaholyothin Med Ctr, Bangkok 10400, Thailand.},
DOI = {10.3390/brainsci11010083},
Article-Number = {83},
EISSN = {2076-3425},
Keywords = {degenerative spondylolisthesis; interlaminar percutaneous endoscopic
   decompression; spinal stenosis},
Research-Areas = {Neurosciences \& Neurology},
Web-of-Science-Categories  = {Neurosciences},
Author-Email = {pornpavit@yahoo.com
   chaisira@hotmail.com
   Preenarak@gmail.com
   bell\_ass@hotmail.com},
ResearcherID-Numbers = {Siramanakul, Chaiyaporn/GLQ-6988-2022
   },
ORCID-Numbers = {Siramanakul, Chaiyaporn/0000-0002-3354-5694},
Cited-References = {Ahn Y, 2014, EXPERT REV MED DEVIC, V11, P605, DOI 10.1586/17434440.2014.940314.
   Austevoll IM, 2017, EUR SPINE J, V26, P404, DOI 10.1007/s00586-016-4683-1.
   Bridwell Keith H., 1997, P1299.
   BRIDWELL KH, 1993, J SPINAL DISORD, V6, P461, DOI 10.1097/00002517-199306060-00001.
   Epstein NE, 2004, SPINE, V29, P1049, DOI 10.1097/00007632-200405010-00018.
   Fairbank JCT, 2000, SPINE, V25, P2940, DOI 10.1097/00007632-200011150-00017.
   Ghogawala Z, 2016, NEW ENGL J MED, V374, P1424, DOI 10.1056/NEJMoa1508788.
   Hasan S, 2019, NEUROSURG FOCUS, V46, DOI 10.3171/2019.2.FOCUS195.
   Inose H, 2018, CLIN SPINE SURG, V31, pE347, DOI 10.1097/BSD.0000000000000659.
   Jasper GP, 2014, PAIN PHYSICIAN, V17, pE703.
   Kelleher MO, 2010, SPINE, V35, pE981, DOI 10.1097/BRS.0b013e3181c46fb4.
   KIRKALDYWILLIS WH, 1982, CLIN ORTHOP RELAT R, P110.
   Lee CH, 2018, SPINE, V43, P1756, DOI 10.1097/BRS.0000000000002708.
   Martin CR, 2007, SPINE, V32, P1791, DOI 10.1097/BRS.0b013e3180bc219e.
   Matsudaira K, 2005, J ORTHOP SCI, V10, P270, DOI 10.1007/s00776-005-0887-7.
   MATSUNAGA S, 1990, SPINE, V15, P1204, DOI 10.1097/00007632-199011010-00021.
   Minamide A, 2018, BONE JOINT J, V100B, P499, DOI 10.1302/0301-620X.100B4.BJJ-2017-0917.R1.
   Resnick DK, 2014, J NEUROSURG-SPINE, V21, P54, DOI 10.3171/2014.4.SPINE14274.
   Ruetten Sebastian, 2011, Surg Technol Int, V21, P284.
   Sasai K, 2008, J NEUROSURG-SPINE, V9, P554, DOI 10.3171/SPI.2008.8.08122.
   Steiger F, 2014, EUR SPINE J, V23, P945, DOI 10.1007/s00586-013-3144-3.
   Wang YXJ, 2017, J ORTHOP TRANSL, V11, P39, DOI 10.1016/j.jot.2016.11.001.
   Watters WC, 2009, SPINE J, V9, P609, DOI 10.1016/j.spinee.2009.03.016.
   Youn MS, 2018, J NEUROSURG-SPINE, V29, P661, DOI 10.3171/2018.5.SPINE171337.},
Number-of-Cited-References = {24},
Times-Cited = {3},
Usage-Count-Last-180-days = {0},
Usage-Count-Since-2013 = {2},
Journal-ISO = {Brain Sci.},
Doc-Delivery-Number = {PV2PG},
Web-of-Science-Index = {Science Citation Index Expanded (SCI-EXPANDED)},
Unique-ID = {WOS:000609834100001},
OA = {Green Published},
DA = {2022-11-01},
}

@article{ WOS:000251834900017,
Author = {Vialle, Raphaeel and Mary, Pierre and De Carvalho, Antonio and Le
   Pointe, Hubert Ducou and Damsin, Jean-Paul and Filipe, Georges},
Title = {Acute L5 pedicle fracture and contralateral spondylolysis in a
   12-year-old boy: a case report},
Journal = {EUROPEAN SPINE JOURNAL},
Year = {2007},
Volume = {16},
Number = {3},
Pages = {S316-S317},
Month = {DEC},
Abstract = {Acute unilateral L5 pedicle fracture associated with a pre-existing
   contralateral spondylolysis is a rare lesion. We report a case in a
   non-competitive 12-year-old boy. We present the clinical, radiological
   and specific management of this rare condition. The clinical and
   radiological draft of this patient was reviewed. The follow-up was 30
   months after fracture healing. Some cases reported in the literature
   were analyzed and our clinical findings and therapeutic strategy was
   compared and discussed. Non-operative treatment was done including
   full-time bracing in a modified Boston brace incorporating one thigh for
   3 months. Plain radiographs and computed tomographic (CT)-scan performed
   at 3 and 6 months showed progressive healing of the pedicle fracture and
   no modification of the contralateral isthmic spondylolytic lesion. At
   final follow-up, the patient was asymptomatic and resumed all his
   activities. In skeletally immature patients, we think that conservative
   treatment should be considered as a treatment option for this unusual
   injury.},
Publisher = {SPRINGER},
Address = {233 SPRING ST, NEW YORK, NY 10013 USA},
Type = {Article},
Language = {English},
Affiliation = {Vialle, R (Corresponding Author), 105 Ave Andre Morizet, F-92100 Boulogne, France.
   Vialle, Raphaeel; Mary, Pierre; De Carvalho, Antonio; Damsin, Jean-Paul; Filipe, Georges, Univ Paris 06, Armand Trousseau Hosp, Dept Radiol, F-75571 Paris, France.
   Le Pointe, Hubert Ducou, Univ Paris 06, Armand Trousseau Hosp, Dept Radiol, F-75571 Paris, France.},
DOI = {10.1007/s00586-007-0396-9},
ISSN = {0940-6719},
EISSN = {1432-0932},
Keywords = {Spondylolysis; L5 pedicular fracture; conservative treatment},
Keywords-Plus = {REACTIVE SCLEROSIS; STRESS-FRACTURE; LUMBAR PEDICLE},
Research-Areas = {Neurosciences \& Neurology; Orthopedics},
Web-of-Science-Categories  = {Clinical Neurology; Orthopedics},
Author-Email = {ravialle@noos.fr},
ORCID-Numbers = {ducou le pointe, hubert/0000-0002-6667-8629},
Cited-References = {ALAND C, 1986, J BONE JOINT SURG AM, V68A, P1454, DOI 10.2106/00004623-198668090-00025.
   ARAKI T, 1992, SPINE, V17, P1424, DOI 10.1097/00007632-199211000-00028.
   Chong V F, 1997, Australas Radiol, V41, P306, DOI 10.1111/j.1440-1673.1997.tb00680.x.
   GARBER JE, 1986, SPINE, V11, P63, DOI 10.1097/00007632-198601000-00018.
   Guillodo Y, 2000, SPINE, V25, P2541, DOI 10.1097/00007632-200010010-00019.
   GUNZBURG R, 1991, SPINE, V16, P185, DOI 10.1097/00007632-199102000-00016.
   Maurer SG, 2000, SPINE, V25, P895, DOI 10.1097/00007632-200004010-00022.
   SHERMAN FC, 1977, J BONE JOINT SURG AM, V59, P49, DOI 10.2106/00004623-197759010-00007.
   Vialle R, 2004, CLIN ORTHOP RELAT R, P91, DOI 10.1097/01.blo.0000116305.01871.ca.
   WEATHERLEY CR, 1991, J BONE JOINT SURG BR, V73, P990, DOI 10.1302/0301-620X.73B6.1835458.},
Number-of-Cited-References = {10},
Times-Cited = {10},
Usage-Count-Last-180-days = {0},
Usage-Count-Since-2013 = {0},
Journal-ISO = {Eur. Spine J.},
Doc-Delivery-Number = {243ZD},
Web-of-Science-Index = {Science Citation Index Expanded (SCI-EXPANDED)},
Unique-ID = {WOS:000251834900017},
OA = {Green Published},
DA = {2022-11-01},
}

@article{ WOS:000359823700002,
Author = {Koreckij, Theodore D. and Fischgrund, Jeffrey S.},
Title = {Degenerative Spondylolisthesis},
Journal = {JOURNAL OF SPINAL DISORDERS \& TECHNIQUES},
Year = {2015},
Volume = {28},
Number = {7},
Pages = {236-241},
Month = {AUG},
Abstract = {Degenerative spondylolisthesis (DS) is one of the more commonly
   encountered spine conditions. The diagnosis of DS has changed little in
   the last 30 years. However, there has been an evolution in the treatment
   of this disease entity. There have been several landmark papers that
   helped govern our treatment. These helped serve as the basis for the
   treatment arms of the Spine Patient Outcomes Research Trial (SPORT),
   which offers the highest quality evidence to date. Although few would
   argue that the fusion of the diseased segment appears to offer the best
   and most durable results, treatment of this disease is best tailored to
   the individual. Fusion may offer the best results in the young active
   patient, but the same results may never become evident in the medically
   infirm patient. Laminectomy or unilateral laminoforaminotomy still plays
   a role in disease treatment. This review will focus on the diagnosis and
   the treatment of DS as well as discuss the author's preferred treatment
   of this disease.},
Publisher = {LIPPINCOTT WILLIAMS \& WILKINS},
Address = {TWO COMMERCE SQ, 2001 MARKET ST, PHILADELPHIA, PA 19103 USA},
Type = {Review},
Language = {English},
Affiliation = {Koreckij, TD (Corresponding Author), Dickson Diveley Midwest Orthopaed Clin, 3651 Coll Blvd, Leawood, KS 66211 USA.
   Koreckij, Theodore D., Dickson Diveley Midwest Orthopaed Clin, Leawood, KS 66211 USA.
   Koreckij, Theodore D., Univ Missouri, Dept Orthopaed, Kansas City, MO 64110 USA.
   Fischgrund, Jeffrey S., William Beaumont Hosp, Royal Oak, MI 48072 USA.},
DOI = {10.1097/BSD.0000000000000298},
ISSN = {1536-0652},
EISSN = {1539-2465},
Keywords = {degenerative spondylolisthesis; laminectomy; fusion; treatment},
Keywords-Plus = {LUMBAR SPONDYLOLISTHESIS; SPINAL STENOSIS; NONSURGICAL TREATMENT; AFFECT
   OUTCOMES; LONG-TERM; FUSION; DECOMPRESSION; SURGERY},
Research-Areas = {Neurosciences \& Neurology; Orthopedics},
Web-of-Science-Categories  = {Clinical Neurology; Orthopedics},
Author-Email = {tkoreckij@gmail.com},
Cited-References = {Aono K, 2010, SPINE, V35, P887, DOI 10.1097/BRS.0b013e3181cdd1aa.
   Bell G, 2011, ROTHMAN SIMEONE SPIN, V63, P1101.
   BODEN SD, 1990, SPINE, V15, P571, DOI 10.1097/00007632-199006000-00026.
   Bydon M, 2015, SPINE J, V15, P492, DOI 10.1016/j.spinee.2014.10.007.
   Even JL, 2014, SPINE J, V14, P1965, DOI 10.1016/j.spinee.2013.11.057.
   Fischgrund JS, 1997, SPINE, V22, P2807, DOI 10.1097/00007632-199712150-00003.
   Freedman MK, 2011, SPINE, V36, P290, DOI 10.1097/BRS.0b013e3181ef9d8c.
   Ghogawala Z, 2004, J NEUROSURG-SPINE, V1, P267, DOI 10.3171/spi.2004.1.3.0267.
   HERKOWITZ HN, 1991, J BONE JOINT SURG AM, V73A, P802, DOI 10.2106/00004623-199173060-00002.
   Inufusa A, 1996, SPINE, V21, P2412, DOI 10.1097/00007632-199611010-00002.
   Jacobsen S, 2007, SPINE, V32, P120, DOI 10.1097/01.brs.0000250979.12398.96.
   Kalichman L, 2009, SPINE, V34, P199, DOI 10.1097/BRS.0b013e31818edcfd.
   Kornblum MB, 2004, SPINE, V29, P726, DOI 10.1097/01.BRS.0000119398.22620.92.
   Lattig F, 2012, EUR SPINE J, V21, P276, DOI 10.1007/s00586-011-1993-1.
   Marchetti Pier Giorgio, 1997, P1211.
   MARDJETKO SM, 1994, SPINE, V19, pS2256, DOI 10.1097/00007632-199410151-00002.
   Martin CR, 2007, SPINE, V32, P1791, DOI 10.1097/BRS.0b013e3180bc219e.
   Matsunaga S, 2000, J NEUROSURG, V93, P194, DOI 10.3171/spi.2000.93.2.0194.
   Meyerding H.W., 1932, SURG GYNECOLOGY OBST, V54, P371.
   NEWMAN PH, 1963, J BONE JOINT SURG BR, V45, P39, DOI 10.1302/0301-620X.45B1.39.
   Pearson A, 2011, SPINE, V36, P219, DOI 10.1097/BRS.0b013e3181d77c21.
   Pearson AM, 2013, SPINE, V38, P1799, DOI 10.1097/BRS.0b013e3182a314d0.
   Radcliff K, 2012, J BONE JOINT SURG AM, V94A, P1685, DOI 10.2106/JBJS.K.00952.
   Radcliff KE, 2011, SPINE, V36, P2197, DOI 10.1097/BRS.0b013e3182341edf.
   Rihn JA, 2015, J BONE JOINT SURG AM, V97A, P177, DOI 10.2106/JBJS.N.00313.
   Rihn JA, 2012, SPINE, V37, P1933, DOI 10.1097/BRS.0b013e31825e21b2.
   Segebarth B, 2015, J SPINAL DISORD TECH, V28, P394, DOI 10.1097/BSD.0000000000000205.
   Tsutsumimoto T, 2008, EUR SPINE J, V17, P1107, DOI 10.1007/s00586-008-0695-9.
   Weinstein JN, 2007, NEW ENGL J MED, V356, P2257, DOI 10.1056/NEJMoa070302.
   Weinstein JN, 2009, J BONE JOINT SURG AM, V91A, P1295, DOI 10.2106/JBJS.H.00913.
   Willen J, 1997, SPINE, V22, P2968, DOI 10.1097/00007632-199712150-00021.
   ZDEBLICK TA, 1993, SPINE, V18, P983, DOI 10.1097/00007632-199306150-00006.},
Number-of-Cited-References = {32},
Times-Cited = {18},
Usage-Count-Last-180-days = {0},
Usage-Count-Since-2013 = {9},
Journal-ISO = {J. Spinal Disord. Tech.},
Doc-Delivery-Number = {CP4AF},
Web-of-Science-Index = {Science Citation Index Expanded (SCI-EXPANDED)},
Unique-ID = {WOS:000359823700002},
DA = {2022-11-01},
}

@article{ WOS:000539280900001,
Author = {Kang, Min-Seok and Chung, Hoon-Jae and Jung, Ho-Jung and Park, Hyun-Jin},
Title = {How I do it? Extraforaminal lumbar interbody fusion assisted with
   biportal endoscopic technique},
Journal = {ACTA NEUROCHIRURGICA},
Year = {2021},
Volume = {163},
Number = {1},
Pages = {295-299},
Month = {JAN},
Abstract = {Background The biportal endoscope-assisted unilateral foraminal approach
   is an option for various foraminal pathologies. Lumbar interbody fusion
   is the standard treatment for foraminal stenosis because both direct and
   indirect neural decompressions can be obtained. Method We used the
   biportal endoscopic technique for extraforaminal lumbar interbody fusion
   (BE-EFLIF) and have described the steps, with discussion regarding the
   indications, advantages, possible complications, and ways to overcome
   complications. Conclusion BE-EFLIF achieves direct neural decompression
   of lateral spinal canal under endoscopic visualization. It achieves
   indirect neural decompression using a large footprint lordotic interbody
   cage, while preserving the lumbar posterior arch as much as possible.},
Publisher = {SPRINGER WIEN},
Address = {SACHSENPLATZ 4-6, PO BOX 89, A-1201 WIEN, AUSTRIA},
Type = {Article},
Language = {English},
Affiliation = {Park, HJ (Corresponding Author), Hallym Univ, Kangnam Sacred Heart Hosp, Spine Ctr, Dept Orthoped Surg,Coll Med, 1 Singil Ro, Seoul 07441, South Korea.
   Kang, Min-Seok; Chung, Hoon-Jae, Bumin Hosp, Dept Orthoped Surg, Seoul, South Korea.
   Jung, Ho-Jung; Park, Hyun-Jin, Hallym Univ, Kangnam Sacred Heart Hosp, Spine Ctr, Dept Orthoped Surg,Coll Med, 1 Singil Ro, Seoul 07441, South Korea.},
DOI = {10.1007/s00701-020-04435-1},
EarlyAccessDate = {JUN 2020},
ISSN = {0001-6268},
EISSN = {0942-0940},
Keywords = {Biportal endoscopic technique; Extraforaminal lumbar interbody fusion;
   Foraminal stenosis; Degenerative spondylolisthesis; Segmental
   instability},
Keywords-Plus = {SPINAL SURGERY},
Research-Areas = {Neurosciences \& Neurology; Surgery},
Web-of-Science-Categories  = {Clinical Neurology; Surgery},
Author-Email = {phjfrog@gmail.com},
ResearcherID-Numbers = {Kang, Min/AAC-4353-2021
   },
ORCID-Numbers = {Kang, Min/0000-0002-9773-4486
   Park, Hyun Jin/0000-0002-8075-2813},
Cited-References = {Ahn JS, 2018, J NEUROSURG-SPINE, V28, P492, DOI 10.3171/2017.8.SPINE17771.
   Choi DJ, 2018, ASIAN SPINE J, V12, P569, DOI 10.4184/asj.2018.12.3.569.
   Heo DH, 2019, NEUROSURG FOCUS, V46, DOI 10.3171/2019.1.FOCUS18695.
   Kim JE, 2019, ASIAN SPINE J, V13, P334, DOI 10.31616/asj.2018.0210.
   Luk KDK, 2003, SPINE, V28, P819, DOI 10.1097/00007632-200304150-00016.
   Park JH, 2018, ACTA NEUROCHIR, V160, P1899, DOI 10.1007/s00701-018-3630-9.
   Teng I, 2017, J CLIN NEUROSCI, V44, P11, DOI 10.1016/j.jocn.2017.06.013.
   Youn MS, 2017, ACTA NEUROCHIR, V159, P1129, DOI 10.1007/s00701-017-3186-0.},
Number-of-Cited-References = {8},
Times-Cited = {4},
Usage-Count-Last-180-days = {1},
Usage-Count-Since-2013 = {6},
Journal-ISO = {Acta Neurochir.},
Doc-Delivery-Number = {PN3QX},
Web-of-Science-Index = {Science Citation Index Expanded (SCI-EXPANDED)},
Unique-ID = {WOS:000539280900001},
DA = {2022-11-01},
}

@article{ WOS:000430548500011,
Author = {Krishna, V, Sai M. L. and Sharma, Deep and Menon, Jagdish},
Title = {Prognostic Importance of Spinopelvic Parameters in the Assessment of
   Conservative Treatment in Patients with Spondylolisthesis},
Journal = {ASIAN SPINE JOURNAL},
Year = {2018},
Volume = {12},
Number = {2},
Pages = {277-284},
Month = {APR},
Abstract = {Study Design: This was a prospective, two-group comparative study.
   Purpose: The present study aimed to determine the importance of the
   spinopelvic parameters in the causation and progression of
   spondylolisthesis.
   Overview of Literature: Spondylolisthesis is slippage of one vertebra
   over the vertebra below. Since the discovery of pelvic incidence (PI) in
   1998 in addition to documentation of other parameters in spinopelvic
   balance, slippage in spondylolisthesis has been attributed to these
   parameters. Many studies on the Caucasian population have implicated
   high PI as a causative factor of spondylolisthesis. To the best of our
   knowledge, no study has described the role of these parameters in the
   progression of spondylolisthesis.
   Methods: The study was conducted in Jawaharlal Institute of Postgraduate
   Medical Education and Research, Puducherry, India. Seventy-nine patients
   with spondylolisthesis consented to participate in the study. All
   patients were advised to undergo conservative treatment and were
   regularly followed up according to the protocol. Seventy-five
   asymptomatic volunteers were recruited as a control group. Of the total
   of 79 patients, 54 were followed up for 6 months, during which 46
   improved, eight showed no improvement, and 25 were lost to follow-up.
   Sagittal spinopelvic parameters were measured by a single observer using
   the Surgimap spine software ver. 2.1.2 (Nemaris, New York, NY, USA).
   Parameters measured were PI, pelvic tilt (PT), sacral slope (SS),
   thoracic kyphosis, and lumbar lordosis. The results from patients and
   controls were compared using appropriate statistical methods.
   Results: The normal and spondylolisthesis groups significantly differed
   with respect to PI, SS, and PT (p<0.001). There were no significant
   differences in the measured spinopelvic parameters between patients with
   high- and low-grade spondylolisthesis or between those whose condition
   improved and those whose condition worsened.
   Conclusions: PI, the most important of all spinopelvic parameters, is
   responsible for the slip in spondylolisthesis, but not for its
   progression.},
Publisher = {KOREAN SOC SPINE SURGERY},
Address = {DEPT ORTHOPAEDIC SURGERY, YONSEI UNIV, COLL MEDICINE, SEOUL, 120-752,
   SOUTH KOREA},
Type = {Article},
Language = {English},
Affiliation = {Krishna, MLVS (Corresponding Author), Jawaharlal Inst Postgrad Med Educ \& Res, Dept Orthopaed, JIPMER Campus, Pondicherry 605006, Tamil Nadu, India.
   Krishna, Sai M. L., V; Sharma, Deep; Menon, Jagdish, Jawaharlal Inst Postgrad Med Educ \& Res, Dept Orthopaed, JIPMER Campus, Pondicherry 605006, Tamil Nadu, India.},
DOI = {10.4184/asj.2018.12.2.277},
ISSN = {1976-1902},
EISSN = {1976-7846},
Keywords = {Spondylolisthesis; Sagittal balance; Conservative treatment},
Keywords-Plus = {SPINE},
Research-Areas = {Orthopedics},
Web-of-Science-Categories  = {Orthopedics},
Author-Email = {Krishna.mlv.sai@gmail.com},
ResearcherID-Numbers = {M L V, Sai Krishna/J-8275-2019
   Menon, Jagdish/AAM-3362-2020},
ORCID-Numbers = {M L V, Sai Krishna/0000-0001-7993-9069
   Menon, Jagdish/0000-0001-5558-737X},
Cited-References = {Akbar M, 2013, NEUROSURG CLIN N AM, V24, P163, DOI 10.1016/j.nec.2012.12.007.
   Chaleat-Valayer Emmanuelle, 2011, Eur Spine J, V20 Suppl 5, P634, DOI 10.1007/s00586-011-1931-2.
   Ferguson AB, 1930, SOUTH MED J, V23, P116, DOI {[}DOI 10.1097/00007611-193002000-00007, 10.1097/00007611-193002000-00007].
   Funao H, 2012, EUR SPINE J, V21, P2181, DOI 10.1007/s00586-012-2374-0.
   Heary RF, 2008, NEUROSURGERY, V63, pA5, DOI 10.1227/01.NEU.0000324520.95150.4C.
   Lafage R, 2015, SPINE J, V15, P2493, DOI 10.1016/j.spinee.2015.08.067.
   Lafage V, 2009, SPINE, V34, pE599, DOI 10.1097/BRS.0b013e3181aad219.
   Le Huec J C, 2011, Eur Spine J, V20 Suppl 5, P556, DOI 10.1007/s00586-011-1943-y.
   Le Huec J C, 2011, Eur Spine J, V20 Suppl 5, P564, DOI 10.1007/s00586-011-1940-1.
   Le Huec J C, 2011, Eur Spine J, V20 Suppl 5, P558, DOI 10.1007/s00586-011-1939-7.
   Legaye J, 1998, Eur Spine J, V7, P99, DOI 10.1007/s005860050038.
   Legaye Jean, 2005, Acta Orthop Belg, V71, P213.
   Lim JK, 2013, J KOREAN NEUROSURG S, V53, P96, DOI 10.3340/jkns.2013.53.2.96.
   Morvan Gerard, 2011, Eur Spine J, V20 Suppl 5, P602, DOI 10.1007/s00586-011-1927-y.
   Roussouly P., 2011, EUR SPINE J, V20, P609, DOI 10.1007/s00586-011-1928-x.
   Roussouly P, 2011, EUR SPINE J S5, V20, P578, DOI {[}DOI 10.1007/S00586-011-1924-1, 10.1007/s00586-011-1924-1].
   Schuller S, 2011, EUR SPINE J, V20, P713, DOI 10.1007/s00586-010-1640-2.
   Schwab F, 2009, SPINE, V34, P1828, DOI 10.1097/BRS.0b013e3181a13c08.
   Vialle R, 2007, EUR SPINE J, V16, P1641, DOI 10.1007/s00586-007-0348-4.
   Vincent Joshua Israel, 2014, Open Orthop J, V8, P11, DOI 10.2174/1874325001408010011.
   이재철, 2010, {[}Journal of Korean Society of Spine Surgery, 대한척추외과학회지], V17, P38.},
Number-of-Cited-References = {21},
Times-Cited = {3},
Usage-Count-Last-180-days = {0},
Usage-Count-Since-2013 = {0},
Journal-ISO = {Asian Spine J.},
Doc-Delivery-Number = {GD5LM},
Web-of-Science-Index = {Emerging Sources Citation Index (ESCI)},
Unique-ID = {WOS:000430548500011},
OA = {Green Submitted, Green Published, gold},
DA = {2022-11-01},
}

@article{ WOS:000365753900005,
Author = {Zeng, Zhong-you and Wu, Peng and Yan, Wei-feng and Song, Yong-xing and
   Zhang, Jian-qiao and Tang, Hong-chao and Song, Guo-hao and Han, Jian-fu
   and Fan, Shun-wu},
Title = {Mixed Fixation and Interbody Fusion for Treatment Single-Segment Lower
   Lumbar Vertebral Disease: Midterm Follow-up Results},
Journal = {ORTHOPAEDIC SURGERY},
Year = {2015},
Volume = {7},
Number = {4},
Pages = {324-332},
Month = {NOV},
Abstract = {Objective: To investigate the midterm outcomes of unilateral pedicle
   screws combined with contralateral gunsight-guided translaminar facet
   screw fixation and interbody fusion for treatment of single-segment
   lower lumbar vertebral disease.
   Methods: A total of 78 patients with various lower lumbar single-segment
   vertebral diseases were treated in our department from January 2008 to
   December 2011. There were 21 males and 57 females, with an average age
   of 52.5 years, including lumbar disc degeneration (28 cases), local
   recurrence of lumbar disc herniation (9 cases), huge lumbar disc
   herniation (11 cases), lumbar disc herniation with spinal stenosis (13
   cases), and lumbar degenerative spondylolisthesis (degree I) (17 cases).
   All patients were treated by unilateral pedicle screws in the median
   incision combined with contralateral gunsight-guided translaminar facet
   screw fixation and interbody fusion.
   Results: No wound infection or skin necrosisaroundincision was observed
   after operation. No leakage of cerebrospinal fluid or nerve injury
   occurred during and after operation. Excepting 4 cases, 74 cases were
   followed up for 18-60 months, averaged 33.5 months. All but one patient
   (98.6\%) received interbody fusion. The intervertebral height of the
   indexed level was well restored and maintained. At final follow-up.
   During follow-up, there was no screw loosening or pedicle fracture
   observed. No apparent degeneration of adjacent segments. The mean
   Japanese Orthopaedic Association (JOA) scores was increased
   significantly from 12.79 +/- 2.12 preoperatively to 25.8 +/- 2.87 at the
   final follow-up.
   Conclusion: Unilateral pedicle screw fixation combined with
   contralateral translaminar facet screw fixation and interbody fusion
   showed good mid-term outcomes in the treatment of single-segment lower
   lumbar vertebral disease, and can be used as an optimal choice for
   fixation and fusion of some single-segment lower lumbar vertebral
   diseases.},
Publisher = {WILEY},
Address = {111 RIVER ST, HOBOKEN 07030-5774, NJ USA},
Type = {Article},
Language = {English},
Affiliation = {Fan, SW (Corresponding Author), Zhejiang Univ, Sir Run Run Shaw Hosp, Coll Med, Dept Orthopaed, Hangzhou 310016, Zhejiang, Peoples R China.
   Zeng, Zhong-you; Fan, Shun-wu, Zhejiang Univ, Sir Run Run Shaw Hosp, Coll Med, Dept Orthopaed, Hangzhou 310016, Zhejiang, Peoples R China.
   Zeng, Zhong-you; Wu, Peng; Yan, Wei-feng; Song, Yong-xing; Zhang, Jian-qiao; Tang, Hong-chao; Song, Guo-hao; Han, Jian-fu, Jiaxing Hosp Zhejiang Gen Corps Armed Police Forc, Dept Orthopaed 2, Jiaxing, Zhejiang, Peoples R China.},
DOI = {10.1111/os.12214},
ISSN = {1757-7853},
EISSN = {1757-7861},
Keywords = {Fixation; Fusion; Lumbar vertebra; Pedicle screws; Translaminar facet
   screws},
Keywords-Plus = {PEDICLE SCREW FIXATION; POSTERIOR FIXATION; TRANSLAMINAR SCREW;
   LUMBOSACRAL FUSION; SPINE; SPONDYLOLISTHESIS; CAGES},
Research-Areas = {Orthopedics},
Web-of-Science-Categories  = {Orthopedics},
Author-Email = {Fansw@srrsh.com},
ResearcherID-Numbers = {Han, Jianfu/AAH-7280-2020},
Funding-Acknowledgement = {Scientific Research Project of Zhejiang Provincial Health Ministry
   Zhejiang China {[}2010KYB112]},
Funding-Text = {This study was supported by the Scientific Research Project of Zhejiang
   Provincial Health Ministry Zhejiang China (No. 2010KYB112).},
Cited-References = {Aepli M, 2009, SPINE, V34, P1492, DOI 10.1097/BRS.0b013e3181a0934f.
   Aoki Y, 2010, J NEUROSURG-SPINE, V13, P381, DOI 10.3171/2010.3.SPINE09590.
   Brantigan John W, 2004, Spine J, V4, P681, DOI 10.1016/j.spinee.2004.05.253.
   Burton D, 2005, SPINE, V30, P2765, DOI 10.1097/01.brs.0000190814.11514.5e.
   {[}陈刚 Chen Gang], 2011, {[}中华骨科杂志, Chinese Journal of Orthopedics], V31, P1083.
   Chen Yi-Heng, 2010, Zhonghua Wai Ke Za Zhi, V48, P989.
   Deguchi M, 1998, SPINE, V23, P1307, DOI 10.1097/00007632-199806150-00003.
   DiPaola CP, 2008, J AM ACAD ORTHOP SUR, V16, P130, DOI 10.5435/00124635-200803000-00004.
   Fernandez-Fairen M, 2007, SPINE, V32, P395, DOI 10.1097/01.brs.0000255023.56466.44.
   Glaser J, 2003, SPINE, V28, P1390, DOI 10.1097/00007632-200307010-00008.
   Harris BM, 2004, SPINE, V29, pE65, DOI 10.1097/01.BRS.0000113034.74567.86.
   Kandziora F, 2005, SPINE, V30, pE34, DOI 10.1097/01.brs.0000150484.85822.d0.
   Kang HY, 2007, J NEUROSURG-SPINE, V7, P95, DOI 10.3171/SPI-07/07/095.
   Kasai Y, 2010, J CLIN NEUROSCI, V17, P364, DOI 10.1016/j.jocn.2009.06.017.
   Moreland DB, 2009, MINIM INVAS NEUROSUR, V52, P132, DOI 10.1055/s-0029-1224097.
   Park P, 2004, SPINE, V29, P1938, DOI 10.1097/01.brs.0000137069.88904.03.
   Pavlov PW, 2004, SPINE, V29, P1893, DOI 10.1097/01.brs.0000137067.68630.70.
   Sethi A, 2009, EUR SPINE J, V18, P430, DOI 10.1007/s00586-008-0825-4.
   Shim CS, 2005, SPINE, V30, P838, DOI 10.1097/01.brs.0000157473.17313.6f.
   Slucky Andrew V, 2006, Spine J, V6, P78, DOI 10.1016/j.spinee.2005.08.003.
   Zencica P, 2010, ACTA CHIR ORTHOP TR, V77, P124.
   {[}曾忠友 ZENG Zhong-you], 2009, {[}中国临床解剖学杂志, Chinese Journal of Clinical Anatomy], V27, P420.
   {[}曾忠友 Zeng Zhongyou], 2013, {[}中国矫形外科杂志, Orthopedic Journal of China], V21, P860.
   {[}曾忠友 Zeng Zhongyou], 2011, {[}中国矫形外科杂志, Orthopedic Journal of China], V19, P378.
   Zeng ZY, 2011, ZHONGHUA SHI YAN WAI, V28, P1783.
   Zeng ZY, 2015, JI ZHU WAI KE ZA ZHI, V13, P28.
   Zeng ZY, 2009, ZHONGGUO GU YU GUANJ, V24, P761.
   Zeng ZY, 2011, ZHONGGUO LIN CHUANG, V29, P581.
   Zhao X, 2005, ZHONGHUA GU KE ZA ZH, V25, P618.
   {[}周跃 ZHOU Yue], 2007, {[}中华创伤杂志, Chinese Journal of Trauma], V23, P654.},
Number-of-Cited-References = {30},
Times-Cited = {3},
Usage-Count-Last-180-days = {1},
Usage-Count-Since-2013 = {11},
Journal-ISO = {Orthop. Surg.},
Doc-Delivery-Number = {CX5PI},
Web-of-Science-Index = {Science Citation Index Expanded (SCI-EXPANDED)},
Unique-ID = {WOS:000365753900005},
OA = {Bronze, Green Published},
DA = {2022-11-01},
}

@article{ WOS:000818636800002,
Author = {Degulmadi, Devanand and Dave, Bharat and Krishnan, Ajay and Rai, Ravi
   Ranjan and Mayi, Shivanand and Chintam, Chaitanya Reddy},
Title = {`Higher the grade-smaller the pedicle': a study of pedicle dimensional
   variations in 100 cases of high grade lytic spondylolisthesis},
Journal = {EUROPEAN SPINE JOURNAL},
Abstract = {Purpose To measure the pedicle dimensions in high grade lytic
   spondylolisthesis (HGL) and to classify them, which helps the spine
   surgeon in proper selection of pedicle screws. Methods A study of CT
   scans in 100 consecutive patients between Jan 2017 and April 2021
   diagnosed as single-level HGL on standing radiographs. Pedicle height
   (PH), Pedicle width (PW), Differential pedicle height (DPH), Screw
   length (SL) and Transverse pedicle angle (TPA) were measured and
   analyzed. PH and PW were classified into four grades as-grade A less
   than 5.0 mm, grade B between 5.0 and 6.0 mm, grade C between 6.0 and 7.0
   mm, and grade D above 7.0 mm. Results 5 males and 95 females with mean
   age of 49.1 years. PH in 44\% lytic vertebra were grade A, B (less than
   6 mm) and the rest 56\% had grade C, D (greater than 6 mm). PH averaged
   6.6 mm in grade 3 HGL, 5.61 mm in grade 4 HGL. Change in PW, SL and TPA
   was not statistically significant with regards to grade or level of
   listhesis. A total of 37 cases were noted to have DPH (25 cases had a
   difference < 2 mm and 12 had a difference > 2 mm). Conclusion 44\% of
   the PH in lytic vertebra was grade A and B (less than 6 mm) that
   stresses the importance of pre-op CT assessment and planning the
   appropriate screw dimensions. Change in PH was statistically significant
   with regards to the grade of listhesis (P-value < 0.01). Differential
   pedicle height also need to be looked for.},
Publisher = {SPRINGER},
Address = {ONE NEW YORK PLAZA, SUITE 4600, NEW YORK, NY, UNITED STATES},
Type = {Article; Early Access},
Language = {English},
Affiliation = {Degulmadi, D (Corresponding Author), Stavya Spine Hosp \& Res Inst, Ahmadabad, Gujarat, India.
   Degulmadi, Devanand; Dave, Bharat; Krishnan, Ajay; Rai, Ravi Ranjan; Mayi, Shivanand; Chintam, Chaitanya Reddy, Stavya Spine Hosp \& Res Inst, Ahmadabad, Gujarat, India.},
DOI = {10.1007/s00586-022-07277-w},
EarlyAccessDate = {JUN 2022},
ISSN = {0940-6719},
EISSN = {1432-0932},
Keywords = {High grade listhesis; CT study; Differential pedicle height},
Keywords-Plus = {LUMBAR INTERBODY FUSION; SCREW FIXATION; COMPUTED-TOMOGRAPHY;
   POSTEROLATERAL FUSION; SPONDYLOLYSIS; COMPLICATIONS; MORPHOLOGY;
   PLACEMENT; MARROW},
Research-Areas = {Neurosciences \& Neurology; Orthopedics},
Web-of-Science-Categories  = {Clinical Neurology; Orthopedics},
Author-Email = {drdanand@yahoo.co.in
   brd\_172@yahoo.com
   drajaykrishnan@gmail.com
   drravirai84@gmail.com
   drshivanandmayi@gmail.com
   drccreddy@gmail.com},
ORCID-Numbers = {Degulmadi, Devanand/0000-0002-7263-9706
   Krishnan, Ajay/0000-0001-9808-2371
   Dave, Bharat/0000-0003-2668-5848},
Funding-Acknowledgement = {AO spine international},
Funding-Text = {Sources of support - Study has been sponsored by AO spine international.},
Cited-References = {Bajwa NS, 2012, CLIN ORTHOP RELAT R, V470, P3202, DOI 10.1007/s11999-012-2439-8.
   Belfi LM, 2006, SPINE, V31, pE907, DOI 10.1097/01.brs.0000245947.31473.0a.
   BERNARD TN, 1992, SPINE, V17, pS160, DOI 10.1097/00007632-199206001-00017.
   Bouyer B, 2014, CHILD NERV SYST, V30, P505, DOI 10.1007/s00381-013-2260-z.
   Chadha M, 2003, SPINE, V28, P744, DOI 10.1097/00007632-200304150-00003.
   Choi HJ, 2014, EUR SPINE J, V23, P1896, DOI 10.1007/s00586-013-3111-z.
   DEROOS A, 1987, AM J ROENTGENOL, V149, P531, DOI 10.2214/ajr.149.3.531.
   Ergun T, 2011, J COMPUT ASSIST TOMO, V35, P9, DOI 10.1097/RCT.0b013e3181f08947.
   ESSES SI, 1993, SPINE, V18, P2231, DOI 10.1097/00007632-199311000-00015.
   Freeman BJC, 2000, EUR SPINE J, V9, P42, DOI 10.1007/s005860050007.
   Gaines RW, 2005, SPINE, V30, pS66, DOI 10.1097/01.brs.0000155577.19606.df.
   GERTZBEIN SD, 1990, SPINE, V15, P11, DOI 10.1097/00007632-199001000-00004.
   HAJEK PC, 1987, RADIOLOGY, V162, P245, DOI 10.1148/radiology.162.1.3786770.
   Jutte PC, 2002, EUR SPINE J, V11, P594, DOI 10.1007/s00586-002-0469-8.
   Kalichman L, 2009, SPINE, V34, P199, DOI 10.1097/BRS.0b013e31818edcfd.
   KRAG MH, 1988, SPINE, V13, P27, DOI 10.1097/00007632-198801000-00007.
   Makino T, 2012, EUR SPINE J, V21, P1516, DOI 10.1007/s00586-012-2199-x.
   Masharawi Y, 2012, CLIN ANAT, V25, P224, DOI 10.1002/ca.21203.
   Mehta JS, 2012, EUR SPINE J, V21, P2128, DOI 10.1007/s00586-012-2239-6.
   Min Kan, 2012, Eur Spine J, V21 Suppl 6, pS785, DOI 10.1007/s00586-011-1949-5.
   Mitra SR, 2002, SPINE, V27, P453, DOI 10.1097/00007632-200203010-00004.
   Okuda S, 2006, J NEUROSURG-SPINE, V4, P304, DOI 10.3171/spi.2006.4.4.304.
   Okuyama K, 1999, ACTA ORTHOP SCAND, V70, P329, DOI 10.3109/17453679908997819.
   Rankine JJ, 2010, SPINE, V35, pE1111, DOI 10.1097/BRS.0b013e3181de8b72.
   Suk SI, 1997, SPINE, V22, P210, DOI 10.1097/00007632-199701150-00016.
   WEINSTEIN JN, 1988, SPINE, V13, P1012, DOI 10.1097/00007632-198809000-00008.
   ZINDRICK MR, 1986, CLIN ORTHOP RELAT R, P99.},
Number-of-Cited-References = {27},
Times-Cited = {0},
Usage-Count-Last-180-days = {0},
Usage-Count-Since-2013 = {0},
Journal-ISO = {Eur. Spine J.},
Doc-Delivery-Number = {2N8QB},
Web-of-Science-Index = {Science Citation Index Expanded (SCI-EXPANDED)},
Unique-ID = {WOS:000818636800002},
DA = {2022-11-01},
}

@article{ WOS:000440525200018,
Author = {Murphy, Hamadi A. and Warnick, Eugene and McEntee, Richard and
   Nicholson, Kristen and Hollern, Douglas A. and Stawicki, Christie and
   Tarazona, Daniel and Schroeder, Gregory D. and Woods, Barrett I. and
   Kurd, Mark F. and Rihn, Jeffrey A. and Anderson, Greg D. and Kepler,
   Christopher K. and Hilibrand, Alan S. and Vaccaro, Alexander R. and
   Radcliff, Kris E.},
Title = {Which Domains of the ODI Best Predict Change in Physical Function in
   Patients After Surgery for Degenerative Lumbar Spondylolisthesis?},
Journal = {SPINE},
Year = {2018},
Volume = {43},
Number = {11},
Pages = {805-812},
Month = {JUN 1},
Abstract = {Study Design. A retrospective review.
   Objective. The purpose of this study is to determine the differential
   improvement of the various individual items of the Oswestry Disability
   Index (ODI) and to determine their relationship to other measures of
   Health Related Quality of Life (HRQOL).
   Summary of Background Data. The ODI is an easily scored, common, 10-item
   questionnaire about symptoms relevant to lumbar spine pathology. It is
   not clear if all of the items can be reliably applied to spine surgery.
   The purpose of this study is to determine the differential improvement
   of the various individual items of the ODI and to determine their
   relationship to other measures of HRQOL.
   Methods. Analysis of a prospective registry of patients treated at an
   academic medical center was undertaken. At baseline, standardized
   outcome measures including ODI and SF12 PCS were collected on all
   patients undergoing elective fusion surgery for degenerative
   spondylolisthesis. Multiple linear regressions were performed using
   change in SF12 PCS as the dependent variable and change in ODI
   components as the independent variables.
   Results. Baseline and 1-year follow-up data were collected on 196
   patients (mean age 60.4 years). There were statistically significant
   differences in improvement among ODI items. Surprisingly, the most
   improvement after surgery was noted in the standing, sex life, and
   social life domains. The least improvement was noted in the personal
   care, sleeping, and sitting domains. Linear regression for change in ODI
   components versus change in SF-12 PCS revealed a significant correlation
   (R-2 = 0.353, P <= 0.001). The only retained domains in the final model
   were change in lifting, standing, and traveling as predictors for Delta
   PCS.
   Conclusion. All domains of the ODI do not improve equally after surgery
   for degenerative spondylolisthesis. Some of the domains that improve
   most (e.g., sex life) have no discernible relationship to the known
   pathophysiology of degenerative spondylolisthesis. Based upon these
   results, we conclude that the item bank and composite scoring of the ODI
   are inappropriate for evaluating quality of life in studies of
   surgically treated degenerative spondylolisthesis patients.},
Publisher = {LIPPINCOTT WILLIAMS \& WILKINS},
Address = {TWO COMMERCE SQ, 2001 MARKET ST, PHILADELPHIA, PA 19103 USA},
Type = {Article},
Language = {English},
Affiliation = {Murphy, HA (Corresponding Author), Rothman Inst, Dept Orthopaed Surg, 125 S 9th St,Suite 1000, Philadelphia, PA 19107 USA.
   Murphy, Hamadi A.; Warnick, Eugene; McEntee, Richard; Nicholson, Kristen; Hollern, Douglas A.; Stawicki, Christie; Tarazona, Daniel; Schroeder, Gregory D.; Woods, Barrett I.; Kurd, Mark F.; Rihn, Jeffrey A.; Anderson, Greg D.; Kepler, Christopher K.; Hilibrand, Alan S.; Vaccaro, Alexander R.; Radcliff, Kris E., Thomas Jefferson Univ, Rothman Inst, Philadelphia, PA 19107 USA.},
DOI = {10.1097/BRS.0000000000002459},
ISSN = {0362-2436},
EISSN = {1528-1159},
Keywords = {degenerative spondylolisthesis; lumbar fusion; Oswestry disability
   index; patient reported outcomes; spine surgery},
Keywords-Plus = {OSWESTRY DISABILITY INDEX; FORM HEALTH SURVEY; CHRONIC LOW-BACK;
   QUESTIONNAIRE ODQ; FUSION; RELIABILITY; OUTCOMES; QUALITY; PAIN; SCALES},
Research-Areas = {Neurosciences \& Neurology; Orthopedics},
Web-of-Science-Categories  = {Clinical Neurology; Orthopedics},
Author-Email = {murphypp@mail.uc.edu},
ResearcherID-Numbers = {Hilibrand, Alan/AAL-5114-2020
   },
ORCID-Numbers = {McEntee, Richard/0000-0002-4098-0125},
Cited-References = {{[}Anonymous], 2002, SCORE VERSION 2 SF 1.
   {[}Anonymous], 2017, CLIN GUIDELINES SPIN.
   Baker D, 1989, BACK PAIN NEW APPROA, P174.
   Brodke DJ, 2016, J AM ACAD ORTHOP SUR, V24, P750, DOI 10.5435/JAAOS-D-15-00420.
   Brodke DS, 2017, SPINE J, V17, P321, DOI 10.1016/j.spinee.2016.09.020.
   Brodke DS, 2016, SPINE, V42, P921.
   Burkus JK, 2003, J SPINAL DISORD TECH, V16, P113, DOI 10.1097/00024720-200304000-00001.
   Carreon LY, 2008, SPINE J, V8, P747, DOI 10.1016/j.spinee.2007.06.013.
   Carreon LY, 2012, SPINE, V37, pE804, DOI 10.1097/BRS.0b013e318247821b.
   Carreon LY, 2011, SPINE, V36, P490, DOI 10.1097/BRS.0b013e3181d323f3.
   Copay AG, 2016, QUAL LIFE RES, V25, P283, DOI 10.1007/s11136-015-1095-3.
   Copay AG, 2010, SPINE J, V10, P291, DOI 10.1016/j.spinee.2009.12.027.
   Davidson M, 2002, PHYS THER, V82, P8, DOI 10.1093/ptj/82.1.8.
   DeVine J, 2011, SPINE PHILA PA 197 S, V36, P569.
   Dimar JR, 2006, NEUROSURGERY, V59, P459, DOI 10.1227/00006123-200608000-00056.
   Djurasovic M, 2012, J NEUROSURG-SPINE, V17, P486, DOI 10.3171/2012.8.SPINE12614.
   Edwards TC, 2015, SPINE J, V15, P1636, DOI 10.1016/j.spinee.2015.03.008.
   Fairbank J C, 1980, Physiotherapy, V66, P271.
   Fairbank JC, 2000, SPINE PBILA PA 1976, V25.
   Glassman SD, 2009, SPINE J, V9, P13, DOI 10.1016/j.spinee.2008.08.011.
   Godil SS, 2014, SPINE J, V14, P2885, DOI 10.1016/j.spinee.2014.04.023.
   GRONBLAD M, 1994, CLIN J PAIN, V10, P197.
   GRONBLAD M, 1993, CLIN J PAIN, V9, P189.
   Hanmer J, 2006, MED DECIS MAKING, V26, P391, DOI 10.1177/0272989X06290497.
   Hudson-Cook N., 1989, BACK PAIN NEW APPROA, P187.
   Jenis Louis G, 2006, Spine J, V6, P14, DOI 10.1016/j.spinee.2005.08.014.
   Lauridsen HH, 2006, EUR SPINE J, V15, P1705, DOI 10.1007/s00586-006-0117-9.
   Lin TY, 2014, BMC MUSCULOSKEL DIS, V15, DOI 10.1186/1471-2474-15-329.
   LITTLE DG, 1994, SPINE, V19, P2139, DOI 10.1097/00007632-199410000-00001.
   Luckenbill D, 2015, ARCH ORTHOP TRAUM SU, V135, P455, DOI 10.1007/s00402-015-2166-1.
   National Highway Traffic Safety Administration, 2013, PREL STAT POL AUT VE, P1.
   Niskanen R O, 2002, Scand J Surg, V91, P208.
   Remmers C, 2009, J AMBUL CARE MANAG, V32, P320, DOI 10.1097/JAC.0b013e3181ba6e77.
   SALEN BA, 1994, J CLIN EPIDEMIOL, V47, P1423, DOI 10.1016/0895-4356(94)90086-8.
   Singh A, 2006, SPINE, V31, P639, DOI 10.1097/01.brs.0000202744.48633.44.
   STRONG J, 1994, CLIN J PAIN, V10, P191, DOI 10.1097/00002508-199409000-00004.
   Tyser AR, 2014, J HAND SURG-AM, V39, P2047, DOI 10.1016/j.jhsa.2014.06.130.
   US FDA, 2009, FED REGISTER, V74, P65132.
   Vianin M, 2008, J CHIROPR MED, V7, P161, DOI 10.1016/j.jcm.2008.07.001.
   Ware J., 1998, SCORE SF12 PHYS MENT.
   Ware JE, 1996, MED CARE, V34, P220, DOI 10.1097/00005650-199603000-00003.
   WARE JE, 1992, MED CARE, V30, P473, DOI 10.1097/00005650-199206000-00002.
   Weinstein JN, 2007, HEALTH AFFAIR, V26, P726, DOI 10.1377/hlthaff.26.3.726.},
Number-of-Cited-References = {43},
Times-Cited = {6},
Usage-Count-Last-180-days = {0},
Usage-Count-Since-2013 = {2},
Journal-ISO = {SPINE},
Doc-Delivery-Number = {GP0UE},
Web-of-Science-Index = {Science Citation Index Expanded (SCI-EXPANDED)},
Unique-ID = {WOS:000440525200018},
DA = {2022-11-01},
}

@article{ WOS:000220871100009,
Author = {Doyle, AJ and Merrilees, M},
Title = {Synovial cysts of the lumbar facet joints in a symptomatic population -
   Prevalence on magnetic resonance imaging},
Journal = {SPINE},
Year = {2004},
Volume = {29},
Number = {8},
Pages = {874-878},
Month = {APR 15},
Abstract = {Study Design. A retrospective review of 303 MRI scans of the lumbar
   spine was conducted.
   Objectives. To determine the prevalence of lumbar facet joint synovial
   cysts arising from the joints anteriorly and posteriorly. To examine the
   association of these cysts with facet joint osteoarthritis and
   degenerative disc disease.
   Summary of Background Data. Sporadic reports of such cysts exist as do
   limited studies describing the prevalence of symptomatic anterior facet
   joint synovial cysts. However, the overall prevalence of lumbar facet
   joint synovial cysts has not been formally studied, and the mechanism of
   formation of these cysts is not fully understood.
   Methods. One observer undertook a review of MRI of the lumbar spine from
   one facility in a series of 303 patients referred mostly for back pain
   or radiculopathy. The presence of lumbar facet joint synovial cysts,
   their relationship to the facet joint, the degree of associated facet
   joint osteoarthritis, the presence of spondylolisthesis, and the degree
   of associated disc degeneration were recorded.
   Results. Seven anterior cysts ( prevalence = 2.3\%) were identified,
   only two of which did not clearly cause nerve root compression.
   Twenty-three posterior cysts in 22 patients ( prevalence = 7.3\%) were
   identified. Statistically significant associations with increased
   frequency and severity of facet joint osteoarthritis and with
   spondylolisthesis were demonstrated compared to patients without cysts.
   Conclusions. Both anterior and posterior lumbar facet joint synovial
   cysts are rare. Posterior cysts are more common than anterior cysts.
   Both types of cysts are related to facet joint osteoarthritis but not to
   disc disease.},
Publisher = {LIPPINCOTT WILLIAMS \& WILKINS},
Address = {530 WALNUT ST, PHILADELPHIA, PA 19106-3621 USA},
Type = {Article},
Language = {English},
Affiliation = {Doyle, AJ (Corresponding Author), Middlemore Hosp, Dept Radiol, Hosp Rd, Auckland, New Zealand.
   Middlemore Hosp, Dept Radiol, Auckland, New Zealand.
   Univ Auckland, Dept Anat Radiol, Auckland 1, New Zealand.},
DOI = {10.1097/00007632-200404150-00010},
ISSN = {0362-2436},
Keywords = {joint; cyst; degeneration; osteoarthritis; MRI; synovium},
Keywords-Plus = {LIGAMENTUM-FLAVUM; MR; SPINE; DIAGNOSIS; CT; EXPERIENCE},
Research-Areas = {Neurosciences \& Neurology; Orthopedics},
Web-of-Science-Categories  = {Clinical Neurology; Orthopedics},
Author-Email = {adoyle@middlemore.co.nz},
Cited-References = {Apostolaki E, 2000, EUR RADIOL, V10, P615, DOI 10.1007/s003300050973.
   BAKER JK, 1994, SPINE, V19, P1092, DOI 10.1097/00007632-199405000-00019.
   Bloch J, 1997, SCHWEIZ MED WSCHR, V127, P728.
   Brown MD, 2002, SPINE, V27, P918, DOI 10.1097/00007632-200205010-00006.
   BUSHAN FJ, 1979, NEURORADIOLOGY, V18, P263.
   FREIDBERG SR, 1994, NEUROSURGERY, V34, P989, DOI 10.1227/00006123-199406000-00006.
   Grobler Leon J., 1997, P1865.
   HEMMINGHYTT S, 1982, RADIOLOGY, V145, P375, DOI 10.1148/radiology.145.2.7134440.
   HSU KY, 1995, SPINE, V20, P80, DOI 10.1097/00007632-199501000-00015.
   JACKSON DE, 1989, RADIOLOGY, V170, P527, DOI 10.1148/radiology.170.2.2911681.
   LEMISH W, 1989, SPINE, V14, P1378, DOI 10.1097/00007632-198912000-00016.
   LIU SS, 1989, AM J NEURORADIOL, V10, P1239.
   Parlier-Cuau C, 1999, RADIOLOGY, V210, P509, DOI 10.1148/radiology.210.2.r99fe60509.
   Pfirrmann CWA, 2001, SPINE, V26, P1873, DOI 10.1097/00007632-200109010-00011.
   Resnick D, 2002, DIAGNOSIS BONE JOINT, P1443.
   Sabo RA, 1996, J NEUROSURG, V85, P560, DOI 10.3171/jns.1996.85.4.0560.
   SAVITZ MH, 1992, NEUROSURGERY, V30, P461, DOI 10.1227/00006123-199203000-00034.
   Tillich M, 2001, NEURORADIOLOGY, V43, P1070, DOI 10.1007/s002340100682.
   VERNET O, 1991, NEUROSURGERY, V29, P277, DOI 10.1227/00006123-199108000-00021.
   Weishaupt D, 1999, SKELETAL RADIOL, V28, P215, DOI 10.1007/s002560050503.},
Number-of-Cited-References = {20},
Times-Cited = {104},
Usage-Count-Last-180-days = {0},
Usage-Count-Since-2013 = {1},
Journal-ISO = {SPINE},
Doc-Delivery-Number = {812XB},
Web-of-Science-Index = {Science Citation Index Expanded (SCI-EXPANDED)},
Unique-ID = {WOS:000220871100009},
DA = {2022-11-01},
}

@article{ WOS:A1997WZ12300012,
Author = {Katz, JN and Lipson, SJ and Lew, RA and Grobler, LJ and Weinstein, JN
   and Brick, GW and Fossel, AH and Liang, MH},
Title = {Lumbar laminectomy alone or with instrumented of noninstrumented
   arthrodesis in degenerative lumbar spinal stenosis - Patient selection,
   costs, and surgical outcomes},
Journal = {SPINE},
Year = {1997},
Volume = {22},
Number = {10},
Pages = {1123-1131},
Month = {MAY 15},
Note = {23rd Annual Meeting of the
   International-Society-for-the-Study-of-the-Lumbar-Spine, BURLINGTON, VT,
   JUN 25-29, 1996},
Organization = {Int Soc Study Lumbar Spine},
Abstract = {Design. A prospective, multicenter observational study.
   Objectives. 1) identify correlates of the decision to perform
   arthrodesis in patients undergoing laminectomy for lumbar spinal
   stenosis. 2) Compare symptoms, walking capacity, and satisfaction 6 and
   24 months after laminectomy alone end laminectomy with noninstrumented
   and with instrumented arthrodesis.
   Background Data. Few prospective studies have compared outcomes of
   laminectomy alone or laminectomy with noninstrumented or with
   instrumented arthrodesis in patients with degenerative lumbar spinal
   stenosis. There is uncertainty regarding the optimal use of arthrodesis
   and instrumentation.
   Methods. Two hundred seventy-two patients undergoing surgery for
   degenerative lumbar stenosis by eight surgeons at four centers were
   included in the study cohort. Of these, 37 had noninstrumented and 41
   had instrumented arthrodesis. Logistic regression identified factors
   associated with arthrodesis. The principal out-comes-health status,
   walking capacity, back and leg pain, and satisfaction with surgery-were
   assessed 6 and 24 months postoperatively with univariate and
   multivariate techniques, Outcomes also were assessed in a restricted
   cohort of patients with at least 5 mm spondylolisthesis and/or 15
   degrees scoliosis. Hospital costs were obtained from a computerized
   hospital cost accounting system.
   Results. The major predictor of the decision to perform arthrodesis was
   the individual surgeon (P = 0.0001), Noninstrumented arthrodesis was
   associated with superior relief of low back pain at 6 months (P = 0.004)
   and 24 months (P = 0.01). This difference persisted in multivariate
   analyses, with borderline statistical significance. There were no
   significant differences in the other outcomes across treatment groups.
   Mean hospital costs of laminectomy alone and noninstrumented and
   instrumented arthrodesis were \$12,615, \$18,495, and \$25,914,
   respectively (P = 0.0001).
   Conclusion. Findings were limited by the small number of participating
   surgeons, modest sample size that produced P values of borderline
   significance, and nonrandomized design. With these caveats in mind, the
   authors conclude: (1) The individual surgeon was a more important
   correlate of the decision to perform arthrodesis than clinical variables
   such as spondylolisthesis. (2) Noninstrumented arthrodesis resulted in
   superior relief of back pain after 6 and 24 months. (3) Instrumented
   arthrodesis was the most costly option. These results highlight the need
   for randomized controlled trials and cost effectiveness analyses of
   lumbar arthrodesis and instrumentation in patients with degenerative
   lumbar spinal stenosis.},
Publisher = {LIPPINCOTT WILLIAMS \& WILKINS},
Address = {530 WALNUT ST, PHILADELPHIA, PA 19106-3621 USA},
Type = {Article; Proceedings Paper},
Language = {English},
Affiliation = {BRIGHAM \& WOMENS HOSP, DEPT MED, DIV RHEUMATOL IMMUNOL, BOSTON, MA 02115 USA.
   BRIGHAM \& WOMENS HOSP, DEPT ORTHOPED SURG, BOSTON, MA 02115 USA.
   BRIGHAM \& WOMENS HOSP, ROBERT B BRIGHAM MULTIPURPOSE ARTHRIT \& MUSCULOSK, BOSTON, MA 02115 USA.
   HARVARD UNIV, SCH MED, BETH ISRAEL HOSP, DEPT ORTHOPED SURG, BOSTON, MA USA.
   WAKE FOREST UNIV, BOWMAN GRAY SCH MED, DEPT ORTHOPED SURG, WINSTON SALEM, NC USA.
   DARTMOUTH COLL SCH MED, CTR EVALUAT CLIN SCI, HANOVER, NH USA.},
DOI = {10.1097/00007632-199705150-00012},
ISSN = {0362-2436},
Keywords = {lumbar fusion; arthrodesis; spinal stenosis; spondylolisthesis;
   laminectomy},
Keywords-Plus = {LOW-BACK-PAIN; SICKNESS IMPACT PROFILE; UNITED-STATES; FUSION; SURGERY},
Research-Areas = {Neurosciences \& Neurology; Orthopedics},
Web-of-Science-Categories  = {Clinical Neurology; Orthopedics},
Funding-Acknowledgement = {NATIONAL INSTITUTE OF ARTHRITIS AND MUSCULOSKELETAL AND SKIN DISEASES
   {[}P60AR036308] Funding Source: NIH RePORTER; NIAMS NIH HHS {[}AR36308]
   Funding Source: Medline},
Cited-References = {BERGNER M, 1976, MED CARE, V14, P57, DOI 10.1097/00005650-197601000-00006.
   DAVIS H, 1994, SPINE, V19, P1117, DOI 10.1097/00007632-199405001-00003.
   DEYO RA, 1993, SPINE, V18, P1463.
   DEYO RA, 1992, J BONE JOINT SURG AM, V74A, P536, DOI 10.2106/00004623-199274040-00009.
   DEYO RA, 1986, SPINE, V11, P951, DOI 10.1097/00007632-198611000-00017.
   GARFIN SR, 1992, BRIS MYER Z, P137.
   GROB D, 1995, J BONE JOINT SURG AM, V77A, P1036, DOI 10.2106/00004623-199507000-00009.
   HERKOWITZ HN, 1991, J BONE JOINT SURG AM, V73A, P802, DOI 10.2106/00004623-199173060-00002.
   HORWITZ RI, 1990, AM J MED, V89, P630, DOI 10.1016/0002-9343(90)90182-D.
   JOHNSSON KE, 1986, SPINE, V11, P107, DOI 10.1097/00007632-198603000-00001.
   JOHNSSON KE, 1992, CLIN ORTHOP RELAT R, P82.
   KATZ JN, 1995, SPINE, V20, P1155, DOI 10.1097/00007632-199505150-00008.
   KELLER RB, 1990, J BONE JOINT SURG AM, V72A, P1286, DOI 10.2106/00004623-199072090-00002.
   LEHMANN TR, 1987, SPINE, V12, P97, DOI 10.1097/00007632-198703000-00004.
   LINN BS, 1968, J AM GERIATR SOC, V16, P622, DOI 10.1111/j.1532-5415.1968.tb02103.x.
   NASCA RJ, 1989, SPINE, V14, P451, DOI 10.1097/00007632-198904000-00023.
   SAS-Institute-Inc, 1988, SAS STAT US GUID.
   SPENGLER DM, 1987, J BONE JOINT SURG AM, V69A, P305, DOI 10.2106/00004623-198769020-00027.
   STUCKI G, 1994, J RHEUMATOL, V21, P1338.
   STUCKI G, 1996, SPINE, V21, P92.
   TAYLOR VM, 1994, SPINE, V19, P1207, DOI 10.1097/00007632-199405310-00002.
   TURNER JA, 1992, JAMA-J AM MED ASSOC, V268, P907, DOI 10.1001/jama.268.7.907.
   TURNER JA, 1992, SPINE, V17, P1, DOI 10.1097/00007632-199201000-00001.
   VOLINN E, 1992, SPINE, V17, P575, DOI 10.1097/00007632-199205000-00017.
   WENNBERG JE, 1987, LANCET, V1, P1185, DOI 10.1016/s0140-6736(87)92152-0.
   YUAN HA, 1994, SPINE, V19, pS2279.
   ZDEBLICK TA, 1993, SPINE, V18, P983, DOI 10.1097/00007632-199306150-00006.
   ZUNG WWK, 1967, PSYCHOSOMATICS, V8, P287.},
Number-of-Cited-References = {28},
Times-Cited = {217},
Usage-Count-Last-180-days = {0},
Usage-Count-Since-2013 = {7},
Journal-ISO = {SPINE},
Doc-Delivery-Number = {WZ123},
Web-of-Science-Index = {Science Citation Index Expanded (SCI-EXPANDED); Conference Proceedings Citation Index - Science (CPCI-S)},
Unique-ID = {WOS:A1997WZ12300012},
DA = {2022-11-01},
}

@article{ WOS:000167275200009,
Author = {Sheehan, JM and Shaffrey, CI and Jane, JA},
Title = {Degenerative lumbar stenosis - The neurosurgical perspective},
Journal = {CLINICAL ORTHOPAEDICS AND RELATED RESEARCH},
Year = {2001},
Number = {384},
Pages = {61-74},
Month = {MAR},
Abstract = {Degenerative lumbar stenosis is a complex entity caused by predictable
   patterns of degenerative pathoanatomy. Patients with spinal stenosis are
   treated by orthopaedic surgeons and neurosurgeons, who often have
   slightly different ideas regarding treatment strategies. However, data
   exist to support several recommendations, regarding fusion with or
   without instrumentation, surgical versus conservative treatment, and
   limitation of procedures to symptomatic levels. In the current study,
   the typical patterns of degenerative disease and surgical treatment and
   a view of the neurosurgical perspective of the treatment of patients
   with lumbar stenosis are presented.},
Publisher = {LIPPINCOTT WILLIAMS \& WILKINS},
Address = {TWO COMMERCE SQ, 2001 MARKET ST, PHILADELPHIA, PA 19103 USA},
Type = {Article},
Language = {English},
Affiliation = {Sheehan, JM (Corresponding Author), Univ Virginia, Hlth Sci Ctr, Dept Neurosurg, Charlottesville, VA 22908 USA.
   Univ Virginia, Hlth Sci Ctr, Dept Neurosurg, Charlottesville, VA 22908 USA.
   Univ Washington, Dept Neurosurg, Seattle, WA 98195 USA.},
ISSN = {0009-921X},
EISSN = {1528-1132},
Keywords-Plus = {UNINTENDED INCIDENTAL DUROTOMY; SPINAL STENOSIS; SURGICAL-TREATMENT;
   CANAL STENOSIS; DISK DISEASE; DECOMPRESSION; FUSION; SPONDYLOLISTHESIS;
   SURGERY; MANAGEMENT},
Research-Areas = {Orthopedics; Surgery},
Web-of-Science-Categories  = {Orthopedics; Surgery},
Cited-References = {ARNOLDI CC, 1976, CLIN ORTHOP RELAT R, V115, P4.
[truncated: 2,588,473 more chars]
