# Supplementary material for: Research topics and hotspot trends of lumbar spondylolisthesis: A text-mining study with machine learning
Source: Front Surg. 2023 Jan 6;9:1037978. doi: 10.3389/fsurg.2022.1037978 (PMC9852633; doi:10.3389/fsurg.2022.1037978)
Supplement: Supplementary file 2 [file Datasheet2.zip › savedrecs (3).bib]

@article{ WOS:A1995TC59400011,
Author = {MERBS, CF},
Title = {INCOMPLETE SPONDYLOLYSIS AND HEALING - A STUDY OF ANCIENT CANADIAN
   ESKIMO SKELETONS},
Journal = {SPINE},
Year = {1995},
Volume = {20},
Number = {21},
Pages = {2328-2334},
Month = {NOV 1},
Abstract = {Study Design. Skeletons of ancient Canadian Eskimos subjected to arctic
   weathering presented an unusual opportunity for direct observation of
   all stages of spondylolysis.
   Objective. To explore early stages of incomplete lysis, a phenomenon
   difficult to observe radiographically.
   Summary of Background Data. Although lumbar spondylolysis most often
   appears to be a stress fracture that may proceed to complete separation,
   its early stages have been difficult to visualize.
   Methods. Vertebrae were examined far even minute lytic defects in the
   general region of pars interarticularis and the results were correlated
   with age at death.
   Results. Spondylolysis was found in 51 individuals, with 110 separate
   sites (sides) affected. At 34 of these sites, all but two in adolescents
   or young adults, the lysis was incomplete. Incomplete lysis affected the
   superior margin of the neural arch more often than the inferior margin,
   and the right side more often than the left.
   Conclusion. Spondylolysis first became recognizable as incomplete stress
   fractures during adolescence, with most progressing to complete lysis in
   young adulthood. New fractures continued to develop in young adults, but
   most healed by middle adulthood. After 45 years of age, the overall
   frequency of spondylolysis declined, indicating that even complete
   defects occasionally healed.},
Publisher = {LIPPINCOTT-RAVEN PUBL},
Address = {227 EAST WASHINGTON SQUARE, PHILADELPHIA, PA 19106},
Type = {Article},
Language = {English},
Affiliation = {MERBS, CF (Corresponding Author), ARIZONA STATE UNIV,DEPT ANTHROPOL,BOX 872402,TEMPE,AZ 85287, USA.},
DOI = {10.1097/00007632-199511000-00011},
ISSN = {0362-2436},
Research-Areas = {Neurosciences \& Neurology; Orthopedics},
Web-of-Science-Categories  = {Clinical Neurology; Orthopedics},
Number-of-Cited-References = {0},
Times-Cited = {26},
Usage-Count-Last-180-days = {0},
Usage-Count-Since-2013 = {0},
Journal-ISO = {SPINE},
Doc-Delivery-Number = {TC594},
Web-of-Science-Index = {Science Citation Index Expanded (SCI-EXPANDED)},
Unique-ID = {WOS:A1995TC59400011},
DA = {2022-11-01},
}

@article{ WOS:000811927000001,
Author = {Bredow, Jan and Meyer, Carolin and Oikonomidis, Stavros and Kernich,
   Constantin and Kernich, Nikolaus and Hofstetter, Christoph P. and Heck,
   Vincent J. and Eysel, Peer and Prasse, Tobias},
Title = {Long-term Radiological and Clinical Outcome after Lumbar Spinal Fusion
   Surgery in Patients with Degenerative Spondylolisthesis: A Prospective
   6-Year Follow-up Study},
Journal = {ORTHOPAEDIC SURGERY},
Year = {2022},
Volume = {14},
Number = {8},
Pages = {1607-1614},
Month = {AUG},
Abstract = {Objective To assess which radiological alignment parameters are
   associated with a satisfactory long-term clinical outcome after
   performing lumbar spinal fusion for treating degenerative
   spondylolisthesis. Methods This single-center prospective study assessed
   the relation between radiological alignment parameters measured on
   standing lateral lumbar spine radiographs and the patient-reported
   outcome using four different questionnaires (COMI, EQ-5D, ODI and VAS)
   as primary outcome measures (level of evidence: II). The following
   spinopelvic alignment parameters were used: gliding angle, sacral
   inclination, anterior displacement, sagittal rotation, lumbar lordosis,
   sacral slope, pelvic tilt and pelvic incidence. Furthermore, the length
   of stay and perioperative complications were documented. Only cases from
   2013 to 2015 of low-grade degenerative lumbar spondylolisthesis
   (Meyerding grades I and II) were considered. The patients underwent open
   posterior lumbar fusion surgery by pedicle screw instrumentation and
   cage insertion. The operative technique was either a posterior lumbar
   interbody fusion (PLIF) or a transforaminal lumbar interbody fusion
   (TLIF) performed by three different senior orthopedic surgeons.
   Exclusion criteria were spine fractures, minimally invasive techniques,
   underlying malignant diseases or acute infections, previous or
   multisegmental spine surgery as well as preoperative neurologic
   impairment. Of 89 initially contacted patients, 17 patients were
   included for data analysis (11 males, six females). Results The data of
   17 patients after mono- or bisegmental lumbar fusion surgery to treat
   low-grade lumbar spondylolisthesis and with a follow-up time of least 72
   months were analyzed. The mean age was 66.7 +/- 11.3 years. In terms of
   complications two dural tears and one intraoperative bleeding occurred.
   The average body mass index (BMI) was 27.6 +/- 4.4 kg/m(2) and the
   average inpatient length of stay was 12.9 +/- 3.8 days (range: 8-21).
   The long-term clinical outcome correlated significantly with the change
   of the pelvic tilt (r(s) = -0.515, P < 0.05) and the sagittal rotation
   (r(s) = -0.545, P < 0.05). The sacral slope was significantly associated
   with the sacral inclination (r(s) = 0.637, P < 0.01) and the pelvic
   incidence (r(s) = 0.500, P < 0.05). In addition, the pelvic incidence
   showed a significant correlation with the pelvic tilt (r(s) = 0.709, P <
   0.01). The change of the different clinical scores over time also
   correlated significantly between the different questionnaires.
   Conclusions The surgical modification of the pelvic tilt and the
   sagittal rotation are the two radiological alignment parameters that can
   most accurately predict the long-term clinical outcome after lumbar
   interbody fusion surgery.},
Publisher = {WILEY},
Address = {111 RIVER ST, HOBOKEN 07030-5774, NJ USA},
Type = {Article},
Language = {English},
Affiliation = {Prasse, T (Corresponding Author), Kerpener Str 62, D-50937 Cologne, Germany.
   Bredow, Jan, Univ Cologne, Krankenhaus Porz Rhein, Dept Orthoped \& Trauma Surg, Cologne, Germany.
   Meyer, Carolin, Univ Cologne, Fac Med, Cologne, Germany.
   Meyer, Carolin, Univ Hosp Cologne, Dept Orthoped \& Trauma Surg, Cologne, Germany.
   Oikonomidis, Stavros; Kernich, Constantin; Kernich, Nikolaus; Heck, Vincent J.; Eysel, Peer; Prasse, Tobias, Helios Klinikum Bonn Rhein Sieg, Ctr Spinal Surg, Bonn, Germany.
   Hofstetter, Christoph P.; Prasse, Tobias, Univ Washington, Dept Neurol Surg, Seattle, WA 98195 USA.},
DOI = {10.1111/os.13350},
EarlyAccessDate = {JUN 2022},
ISSN = {1757-7853},
EISSN = {1757-7861},
Keywords = {Clinical outcome; Degenerative spondylolisthesis; Posterior lumbar
   interbody fusion (PLIF); Radiological outcome; Transforaminal lumbar
   interbody fusion (TLIF)},
Keywords-Plus = {SURGICAL-TREATMENT; SAGITTAL BALANCE; INTERBODY FUSION; REDUCTION;
   ALIGNMENT; DECOMPRESSION; PARAMETERS; TRENDS},
Research-Areas = {Orthopedics},
Web-of-Science-Categories  = {Orthopedics},
Author-Email = {tobias.prasse@uk-koeln.de},
Cited-References = {Audat ZM, 2011, SCOLIOSIS SPINAL DIS, V6, DOI 10.1186/1748-7161-6-14.
   Balasubramanian VA, 2018, J ORTHOP, V15, P359, DOI 10.1016/j.jor.2018.02.017.
   Berven S, 2018, NEUROSURG CLIN N AM, V29, P331, DOI 10.1016/j.nec.2018.03.009.
   BOXALL D, 1979, J BONE JOINT SURG AM, V61, P479, DOI 10.2106/00004623-197961040-00001.
   Chan AK, 2019, NEUROSURG CLIN N AM, V30, P353, DOI 10.1016/j.nec.2019.02.009.
   Chuang CY, 2018, J REHABIL MED, V50, P898, DOI 10.2340/16501977-2489.
   de Winter JCF, 2016, PSYCHOL METHODS, V21, P273, DOI 10.1037/met0000079.
   Driscoll C, 2011, EUR SPINE J, V20, P1711, DOI {[}10.1007/s00586-011-1801-y, 10.1007/s00586-011-1932-1].
   Enyo Y, 2015, J ORTHOP SCI, V20, P978, DOI 10.1007/s00776-015-0759-8.
   Feng ML, 2009, INT ORTHOP, V33, P1335, DOI 10.1007/s00264-008-0627-7.
   Funao H, 2012, EUR SPINE J, V21, P2181, DOI 10.1007/s00586-012-2374-0.
   Ghogawala Z, 2016, NEW ENGL J MED, V374, P1424, DOI 10.1056/NEJMoa1508788.
   Glassman SD, 2005, SPINE, V30, P2024, DOI 10.1097/01.brs.0000179086.30449.96.
   Gottfried ON, 2009, SPINE J, V9, P639, DOI 10.1016/j.spinee.2009.04.008.
   GROBLER JL, 1993, SPINE, V18, P80.
   Guigui P, 2017, ORTHOP TRAUMATOL-SUR, V103, pS11, DOI 10.1016/j.otsr.2016.06.022.
   Hagenmaier HSF, 2013, BMC MUSCULOSKEL DIS, V14, DOI 10.1186/1471-2474-14-245.
   HARRIS IE, 1987, J BONE JOINT SURG AM, V69A, P960, DOI 10.2106/00004623-198769070-00002.
   HERKOWITZ HN, 1991, J BONE JOINT SURG AM, V73A, P802, DOI 10.2106/00004623-199173060-00002.
   Jacobsen S, 2007, SPINE, V32, P120, DOI 10.1097/01.brs.0000250979.12398.96.
   Johnson RD, 2013, J CLIN NEUROSCI, V20, P191, DOI 10.1016/j.jocn.2012.05.023.
   Kalichman L, 2009, SPINE, V34, P199, DOI 10.1097/BRS.0b013e31818edcfd.
   Kawakami M, 2002, SPINE, V27, P59, DOI 10.1097/00007632-200201010-00014.
   Kim MK, 2011, BMC MUSCULOSKEL DIS, V12, DOI 10.1186/1471-2474-12-69.
   Kumar MN, 2001, EUR SPINE J, V10, P314, DOI 10.1007/s005860000239.
   Lachin John M, 2004, Clin Trials, V1, P553, DOI 10.1191/1740774504cn057oa.
   Lazennec JY, 2000, EUR SPINE J, V9, P47, DOI 10.1007/s005860050008.
   Le Huec JC, 2019, EUR SPINE J, V28, P1889, DOI 10.1007/s00586-019-06083-1.
   Le Huec JC, 2015, INT ORTHOP, V39, P87, DOI 10.1007/s00264-014-2516-6.
   Lenz M, 2022, ARCH ORTHOP TRAUM SU, V142, P721, DOI 10.1007/s00402-020-03697-9.
   Lian XF, 2013, SPINE J, V13, P1183, DOI 10.1016/j.spinee.2013.07.481.
   Meng B, 2021, EUR SPINE J, V30, P22, DOI 10.1007/s00586-020-06596-0.
   Miyazaki M, 2019, MEDICINE, V98, DOI 10.1097/MD.0000000000017316.
   O'Lynnger TM, 2015, NEUROSURGERY, V77, pS136, DOI 10.1227/NEU.0000000000000945.
   Oikonomidis S, 2020, ARCH ORTHOP TRAUM SU, V140, P1155, DOI 10.1007/s00402-019-03282-9.
   Rhea MR, 2004, J STRENGTH COND RES, V18, P918, DOI 10.1519/00124278-200411000-00040.
   Rhee C, 2017, J CLIN NEUROSCI, V44, P95, DOI 10.1016/j.jocn.2017.06.039.
   Rivollier M, 2020, J ORTHOP, V22, P383, DOI 10.1016/j.jor.2020.08.015.
   Ruf M, 2006, SPINE, V31, P269, DOI 10.1097/01.brs.0000197204.91891.eb.
   Schulte TL, 2016, EUR SPINE J, V25, P2359, DOI 10.1007/s00586-015-4177-6.
   Shi L, 2018, WORLD NEUROSURG, V120, pE1017, DOI 10.1016/j.wneu.2018.08.217.
   Tay KS, 2016, SPINE J, V16, P182, DOI 10.1016/j.spinee.2015.10.026.
   Uysal M, 2018, ACTA ORTHOP TRAUMATO, V52, P272, DOI 10.1016/j.aott.2018.03.001.
   WILTSE LL, 1976, CLIN ORTHOP RELAT R, P23.
   Wu MH, 2019, J ORTHOP SURG RES, V14, DOI 10.1186/s13018-019-1416-2.
   Yoshihara H, 2015, SPINE J, V15, P265, DOI 10.1016/j.spinee.2014.09.026.},
Number-of-Cited-References = {46},
Times-Cited = {0},
Usage-Count-Last-180-days = {0},
Usage-Count-Since-2013 = {0},
Journal-ISO = {Orthop. Surg.},
Doc-Delivery-Number = {3Q0AZ},
Web-of-Science-Index = {Science Citation Index Expanded (SCI-EXPANDED)},
Unique-ID = {WOS:000811927000001},
OA = {Green Published},
DA = {2022-11-01},
}

@article{ WOS:000324619000019,
Author = {Forsth, P. and Michaelsson, K. and Sanden, B.},
Title = {Does fusion improve the outcome after decompressive surgery for lumbar
   spinal stenosis? A TWO-YEAR FOLLOW-UP STUDY INVOLVING 5390 PATIENTS},
Journal = {BONE \& JOINT JOURNAL},
Year = {2013},
Volume = {95B},
Number = {7},
Pages = {960-965},
Month = {JUL},
Abstract = {Whether to combine spinal decompression with fusion in patients with
   symptomatic lumbar spinal stenosis remains controversial. We performed a
   cohort study to determine the effect of the addition of fusion in terms
   of patient satisfaction after decompressive spinal surgery in patients
   with and without a degenerative spondylolisthesis.
   The National Swedish Register for Spine Surgery (Swespine) was used for
   the study. Data were obtained for all patients in the register who
   underwent surgery for stenosis on one or two adjacent lumbar levels. A
   total of 5390 patients fulfilled the inclusion criteria and completed a
   two-year follow-up. Using multivariable models the results of 4259
   patients who underwent decompression alone were compared with those of
   1131 who underwent decompression and fusion. The consequence of having
   an associated spondylolisthesis in the operated segments pre-operatively
   was also considered.
   At two years there was no significant difference in patient satisfaction
   between the two treatment groups for any of the outcome measures,
   regardless of the presence of a preoperative spondylolisthesis.
   Moreover, the proportion of patients who required subsequent further
   lumbar surgery was also similar in the two groups.
   In this large cohort the addition of fusion to decompression was not
   associated with an improved outcome.},
Publisher = {BRITISH EDITORIAL SOC BONE JOINT SURGERY},
Address = {22 BUCKINGHAM STREET, LONDON WC2N 6ET, ENGLAND},
Type = {Article},
Language = {English},
Affiliation = {Forsth, P (Corresponding Author), Stockholm Spine Ctr, S-19489 Stockholm, Sweden.},
DOI = {10.1302/0301-620X.95B7.30776},
ISSN = {2049-4394},
Keywords-Plus = {DEGENERATIVE SPONDYLOLISTHESIS; SURGICAL DECOMPRESSION; LAMINECTOMY;
   REGISTER; INSTABILITY; MANAGEMENT; SWEDEN; ARTHRODESIS; SEGMENT},
Research-Areas = {Orthopedics; Surgery},
Web-of-Science-Categories  = {Orthopedics; Surgery},
Author-Email = {peter.forsth@spinecenter.se},
ResearcherID-Numbers = {Michaelsson, Karl/AAM-9094-2021
   Försth, Peter/AAY-5195-2020
   },
ORCID-Numbers = {Michaelsson, Karl/0000-0003-2815-1217},
Cited-References = {ABUMI K, 1990, SPINE, V15, P1142, DOI 10.1097/00007632-199011010-00011.
   Amundsen T, 2000, SPINE, V25, P1424, DOI 10.1097/00007632-200006010-00016.
   AOTA Y, 1995, J SPINAL DISORD, V8, P464, DOI 10.1097/00024720-199512000-00006.
   Atlas SJ, 2005, SPINE, V30, P936, DOI 10.1097/01.brs.0000158953.57966.c0.
   Benson K, 2000, NEW ENGL J MED, V342, P1878, DOI 10.1056/NEJM200006223422506.
   Concato J, 2000, NEW ENGL J MED, V342, P1887, DOI 10.1056/NEJM200006223422507.
   Cornefjord M, 2000, EUR SPINE J, V9, P563, DOI 10.1007/s005860000161.
   Deyo RA, 2010, JAMA-J AM MED ASSOC, V303, P1259, DOI 10.1001/jama.2010.338.
   Fairbank JCT, 2000, SPINE, V25, P2940, DOI 10.1097/00007632-200011150-00017.
   Fox MW, 1996, J NEUROSURG, V85, P793, DOI 10.3171/jns.1996.85.5.0793.
   GROB D, 1995, J BONE JOINT SURG AM, V77A, P1036, DOI 10.2106/00004623-199507000-00009.
   Hamasaki T, 2009, J SPINAL DISORD TECH, V22, P486, DOI 10.1097/BSD.0b013e31818d7dc9.
   Hansraj KK, 2001, CLIN ORTHOP RELAT R, P10.
   HERKOWITZ HN, 1991, J BONE JOINT SURG AM, V73A, P802, DOI 10.2106/00004623-199173060-00002.
   HERNO A, 1993, SPINE, V18, P1471.
   Iguchi T, 2000, SPINE, V25, P1754, DOI 10.1097/00007632-200007150-00003.
   Jansson KA, 2009, J BONE JOINT SURG BR, V91B, P210, DOI 10.1302/0301-620X.91B2.21119.
   Jansson KA, 2005, EUR SPINE J, V14, P659, DOI 10.1007/s00586-004-0851-9.
   Jansson KA, 2003, EUR SPINE J, V12, P535, DOI 10.1007/s00586-003-0544-9.
   JOHNSSON KE, 1989, SPINE, V14, P591, DOI 10.1097/00007632-198906000-00008.
   Katz JN, 1997, SPINE, V22, P1123, DOI 10.1097/00007632-199705150-00012.
   Katz JN, 1996, SPINE, V21, P92, DOI 10.1097/00007632-199601010-00022.
   Kleinstueck FS, 2012, EUR SPINE J, V21, P268, DOI 10.1007/s00586-011-1896-1.
   LEHMANN TR, 1987, SPINE, V12, P97, DOI 10.1097/00007632-198703000-00004.
   LOMBARDI JS, 1985, SPINE, V10, P821, DOI 10.1097/00007632-198511000-00008.
   Malmivaara A, 2007, SPINE, V32, P1, DOI 10.1097/01.brs.0000251014.81875.6d.
   Mannion AF, 2010, EUR SPINE J, V19, P1883, DOI 10.1007/s00586-010-1535-2.
   MARDJETKO SM, 1994, SPINE, V19, pS2256, DOI 10.1097/00007632-199410151-00002.
   Martin BI, 2007, SPINE, V32, P382, DOI 10.1097/01.brs.0000254104.55716.46.
   Martin CR, 2007, SPINE, V32, P1791, DOI 10.1097/BRS.0b013e3180bc219e.
   MCCULLEN GM, 1994, J SPINAL DISORD, V7, P380.
   Niggemeyer O, 1997, Eur Spine J, V6, P423, DOI 10.1007/BF01834073.
   Ohrn A, 2011, ACTA ORTHOP, V82, P727, DOI 10.3109/17453674.2011.636673.
   PANJABI M, 1992, SPINE, V17, P200, DOI 10.1097/00007632-199202000-00014.
   Park P, 2004, SPINE, V29, P1938, DOI 10.1097/01.brs.0000137069.88904.03.
   Pearson A, 2010, SPINE, V35, P298, DOI 10.1097/BRS.0b013e3181bdafd1.
   POSTACCHINI F, 1992, J BONE JOINT SURG BR, V74, P862, DOI 10.1302/0301-620X.74B6.1447247.
   Rompe JD, 1999, NEUROSURG REV, V22, P102, DOI 10.1007/s101430050040.
   SHAFFER WO, 1990, SPINE, V15, P741, DOI 10.1097/00007632-199008010-00003.
   Solberg TK, 2011, ACTA ORTHOP, V82, P56, DOI 10.3109/17453674.2010.548024.
   Stromkvist B, SWESPINE SWEDISH SPI.
   Stromqvist B, 2005, ACTA ORTHOP, V76, P3.
   Stromqvist B, 2001, ACTA ORTHOP SCAND, V72, P99, DOI 10.1080/000164701317323327.
   Stromqvist B, 2009, EUR SPINE J, V18, pS294, DOI 10.1007/s00586-009-1043-4.
   TURNER JA, 1992, SPINE, V17, P1, DOI 10.1097/00007632-199201000-00001.
   Weinstein JN, 2008, NEW ENGL J MED, V358, P794, DOI 10.1056/NEJMoa0707136.
   WILLIAMS A, 1990, HEALTH POLICY, V16, P199.
   Zanoli G, 2006, ACTA ORTHOP, V77, P662, DOI 10.1080/17453670610012764.},
Number-of-Cited-References = {48},
Times-Cited = {83},
Usage-Count-Last-180-days = {0},
Usage-Count-Since-2013 = {8},
Journal-ISO = {Bone Joint J.},
Doc-Delivery-Number = {220WW},
Web-of-Science-Index = {Science Citation Index Expanded (SCI-EXPANDED)},
Unique-ID = {WOS:000324619000019},
DA = {2022-11-01},
}

@article{ WOS:000265359200005,
Author = {Kalpakcioglu, Banu and Altinbilek, Turgay and Senel, Kazim},
Title = {Determination of spondylolisthesis in low back pain by clinical
   evaluation},
Journal = {JOURNAL OF BACK AND MUSCULOSKELETAL REHABILITATION},
Year = {2009},
Volume = {22},
Number = {1},
Pages = {27-32},
Abstract = {Aim: Current guides recommend to evaluate the patients with low back
   pain complaints with initial clinical assessment and history, and to
   utilize radiological or other imaging technics, in case of possible
   diagnosis. The aim of this study was to compare the findings of
   radiological and clinical assessment, and validate the reliability of
   spondylolisthesis diagnosed with clinical assessment.
   This study is conducted on 100 patients with, and 30 patients without
   (control group) radiological diagnosis of spondylolisthesis, who had
   applied to Department of Physical Therapy and Rehabilitation, Haydarpasa
   Numune Hospital with low back pain complaints in one and a half year.
   Clinic assessment was consisted of 20 parameters including examinations
   of motor system such as, sign of slipping observed on palpation and
   inspection, extension of trunk and increase in lumbar lordosis.
   Antero-posterior, lateral, oblique and lateral flexion/extension
   radiographies were used for radiological assessment. Slipping degree and
   lumbar lordosis angle were measured.
   Results: Women/men patients ratio was 91/9 in spondylolisthesis group
   and 22/8 in control group. Age of 69\% of patients were 50 and over. In
   both groups, sciatalgia was observed in more than half of the patients,
   and no significant difference was detected in localization (p > 0.05).
   In clinical assessment, weak and drooping abdominal wall, paravertebral
   muscle hypertrophy, increase in lumbar lordosis, sign of slipping
   observed on palpation and inspection, hamstring muscle spasm, pain
   during lateral trunk flexion-extension tasks and during double leg
   raising task were found to be positively correlated with radiological
   assesment (p < 0.05).
   Conclusion: In our study, a systematic clinical assessment was proved to
   be useful in determination of possible spondylolisthesis cases.
   Radiological assessments are required in order to make the diagnosis
   clear and to determine the grade and prognosis of spondylolisthesis.
   Advanced imaging techniques like MRI and CT have to be used when
   neurological symptoms are present, and when surgical intervention is
   indicated.},
Publisher = {IOS PRESS},
Address = {NIEUWE HEMWEG 6B, 1013 BG AMSTERDAM, NETHERLANDS},
Type = {Article},
Language = {English},
Affiliation = {Kalpakcioglu, B (Corresponding Author), Haydarpasa Numune Training \& Res Hosp, Dept Phys Therapy \& Rehabil, Istanbul, Turkey.
   Kalpakcioglu, Banu, Haydarpasa Numune Hosp, Phys Therapy \& Rehabil Clin, Istanbul, Turkey.
   Altinbilek, Turgay, Fizyoctr Phys Therapy \& Rehabil Clin, Treatment Ctr, Istanbul, Turkey.
   Senel, Kazim, Ataturk Univ, Fac Med, Phys Therapy \& Rehabil Clin, Istanbul, Turkey.},
DOI = {10.3233/BMR-2009-0212},
ISSN = {1053-8127},
Keywords = {Low back pain; spondylolisthesis; clinical assessment; physical
   examination},
Keywords-Plus = {DEGENERATIVE SPONDYLOLISTHESIS; ALIGNMENT; ADULTS},
Research-Areas = {Orthopedics; Rehabilitation},
Web-of-Science-Categories  = {Orthopedics; Rehabilitation},
Author-Email = {banubolay@superonline.com},
Cited-References = {ALBAYRAM S, 2002, BAS BOYUN BEL AGR S, P145.
   Amundson G, 1992, SPINE, V3rd, P913.
   Beutler WJ, 2003, SPINE, V28, P1027, DOI 10.1097/00007632-200305150-00014.
   BIRD HA, 1980, SCAND J RHEUMATOL, V9, P203, DOI 10.3109/03009748009112347.
   BOLDWIN NG, 1999, SPINE SURG TECHNIQUE, P435.
   BORENSTEIN DG, 1994, RHEUMATOLOGY, P1.
   BOXALL D, 1979, J BONE JOINT SURG AM, V61, P479, DOI 10.2106/00004623-197961040-00001.
   Chou R, 2007, ANN INTERN MED, V147, P478, DOI 10.7326/0003-4819-147-7-200710020-00006.
   ERDINE S, 2000, AGRININ DEGERLENDIRI, P91.
   Felson DT, 1997, ARTHRITIS ALLIED CON, P3.
   FRYMOYER JW, 1983, J BONE JOINT SURG AM, V65, P213, DOI 10.2106/00004623-198365020-00010.
   GROBLER JL, 1993, SPINE, V18, P80.
   Hansson TH, 2000, SPINE, V25, P3055, DOI 10.1097/00007632-200012010-00013.
   IMADA K, 1995, J BONE JOINT SURG BR, V77B, P126, DOI 10.1302/0301-620X.77B1.7822369.
   JACKSON RP, 1994, SPINE, V19, P1611, DOI 10.1097/00007632-199407001-00010.
   Jarvik JG, 2002, ANN INTERN MED, V137, P586, DOI 10.7326/0003-4819-137-7-200210010-00010.
   Jarvik JG, 2003, NEUROIMAG CLIN N AM, V13, P293, DOI 10.1016/S1052-5149(03)00022-4.
   JOHNSON JR, 1983, J BONE JOINT SURG BR, V65, P43.
   KALICHMAN L, 2007, EUR SPINE J.
   KARAN A, 1998, BEL AGRILARINDA DEGE.
   KETENCI A, 1994, AGRI DERGISI, V6, P29.
   MICHELI LJ, 1995, ARCH PEDIAT ADOL MED, V149, P15, DOI 10.1001/archpedi.1995.02170130017004.
   Moller H, 2000, SPINE, V25, P683, DOI 10.1097/00007632-200003150-00006.
   MUSLUMANOGLU L, 1995, FIZIK TED REHAB DER, V19, P146.
   OZCAN O, 2005, KAS ISKELET SISTEMI.
   ROSENBERG NJ, 1975, J BONE JOINT SURG AM, VA 57, P467, DOI 10.2106/00004623-197557040-00004.
   Roussouly P, 2006, SPINE, V31, P2484, DOI 10.1097/01.brs.0000239155.37261.69.
   Sanderson PL, 1996, J BONE JOINT SURG BR, V78B, P951, DOI 10.1302/0301-620X78B6.1291.
   Sengupta DK, 2005, SPINE, V30, pS71, DOI 10.1097/01.brs.0000155579.88537.8e.},
Number-of-Cited-References = {29},
Times-Cited = {19},
Usage-Count-Last-180-days = {0},
Usage-Count-Since-2013 = {11},
Journal-ISO = {J. Back Musculoskelet. Rehabil.},
Doc-Delivery-Number = {435QU},
Web-of-Science-Index = {Science Citation Index Expanded (SCI-EXPANDED)},
Unique-ID = {WOS:000265359200005},
DA = {2022-11-01},
}

@article{ WOS:000457328100095,
Author = {Koffie, Robert M. and Yanamadala, Vijay and Coumans, Jean-Valery},
Title = {High Sacral Endplate Inclination Vector Forces Are Associated with Pars
   Fracture-Mediated Lumbosacral Spondylolisthesis},
Journal = {WORLD NEUROSURGERY},
Year = {2019},
Volume = {122},
Pages = {E790-E794},
Month = {FEB},
Abstract = {OBJECTIVE:Lumbar spondylolisthesis can be related to facet arthropathy
   and disc degeneration or to a fracture of the pars interarticularis, but
   the mechanistic underpinnings of spondylolisthesis remain unclear. We
   posit that high sacral slope and body weight increase sacral inclination
   vector forces, which leads to pars fractures and exacerbates risk for
   spondylolisthesis.
   METHODS:To investigate this hypothesis, we measured the sacral slope,
   body weight, and S1 endplate vector forces for patients who underwent
   L5-S1 fusion for grade I spondylolisthesis. Patients were stratified
   based on presence of pars fractures versus facet arthropathy, and
   statistical analyses were performed to determine whether high sacral
   endplate inclination vector force is associated with pars
   fracture-mediated spondylolisthesis.
   RESULTS:We identified 131 patients who had L5-S1 fusion for
   spondylolisthesis. The mean age was 56 years, and 57\% were female. The
   body weight of patients ranged from 45.4 to 141.9 kg with an average of
   83.8 kg; 32 patients had single-level L5-S1 spondylolisthesis secondary
   to bilateral L5 pars interarticularis fractures, whereas 99 patients had
   L5-S1 spondylolisthesis due to facet arthropathy. Patients with pars
   fractures had steeper sacral slopes (43.2 +/- 10.1 degrees) compared
   with those without pars fractures (36.8 +/- 8.1 degrees) (P = 0.0007,
   odds ratio 2.71). Despite having no significant differences in weight
   (82.7 +/- 17.2 vs. 87.3 +/- 17.2 kg, P = 0.189), patients with pars
   fractures had 49\% greater sacral inclination vector forces compared
   with those without pars fractures (586 +/- 158 N vs. 394 +/- 90 N, P <
   0.0001).
   CONCLUSIONS:These data suggest that high sacral endplate inclination
   vector force is a risk factor for developing pars fracture-mediated
   spondylolisthesis.},
Publisher = {ELSEVIER SCIENCE INC},
Address = {360 PARK AVE SOUTH, NEW YORK, NY 10010-1710 USA},
Type = {Article},
Language = {English},
Affiliation = {Coumans, JV (Corresponding Author), Harvard Med Sch, Dept Neurosurg, Boston, MA 02115 USA.
   Koffie, Robert M.; Yanamadala, Vijay; Coumans, Jean-Valery, Harvard Med Sch, Dept Neurosurg, Boston, MA 02115 USA.},
DOI = {10.1016/j.wneu.2018.10.148},
ISSN = {1878-8750},
EISSN = {1878-8769},
Keywords = {Arthropathy; Facet; Pars fracture; Sacral slope; Spondylolisthesis},
Keywords-Plus = {DEGENERATIVE LUMBAR SPONDYLOLISTHESIS; SAGITTAL ALIGNMENT; PELVIC
   INCIDENCE; SPINAL STENOSIS; FUSION; DECOMPRESSION},
Research-Areas = {Neurosciences \& Neurology; Surgery},
Web-of-Science-Categories  = {Clinical Neurology; Surgery},
Author-Email = {jcoumans@mgh.harvard.edu},
Cited-References = {Blumenthal C, 2013, J NEUROSURG-SPINE, V18, P340, DOI 10.3171/2013.1.SPINE12537.
   Boulay C, 2006, EUR SPINE J, V15, P415, DOI 10.1007/s00586-005-0984-5.
   Forsth P, 2016, NEW ENGL J MED, V374, P1413, DOI 10.1056/NEJMoa1513721.
   Ghogawala Z, 2016, NEW ENGL J MED, V374, P1424, DOI 10.1056/NEJMoa1508788.
   HERKOWITZ HN, 1991, J BONE JOINT SURG AM, V73A, P802, DOI 10.2106/00004623-199173060-00002.
   Hollenberg GM, 2002, SPINE, V27, P181, DOI 10.1097/00007632-200201150-00012.
   Kelleher MO, 2010, SPINE, V35, pE981, DOI 10.1097/BRS.0b013e3181c46fb4.
   Labelle H, 2004, SPINE, V29, P2049, DOI 10.1097/01.brs.0000138279.53439.cc.
   Lim JK, 2014, J KOREAN NEUROSURG S, V55, P331, DOI 10.3340/jkns.2014.55.6.331.
   Mehta Vivek A, 2015, Neurosurgery, V76 Suppl 1, pS42, DOI 10.1227/01.neu.0000462077.50830.1a.
   Rampersaud YR, 2014, CAN J SURG, V57, pE126, DOI 10.1503/cjs.032213.
   Resnick DK, 2014, J NEUROSURG-SPINE, V21, P54, DOI 10.3171/2014.4.SPINE14274.
   Roussouly P, 2006, SPINE, V31, P2484, DOI 10.1097/01.brs.0000239155.37261.69.
   Sahin MS, 2015, SPINE, V40, pE1058, DOI 10.1097/BRS.0000000000001070.
   Weinstein JN, 2007, NEW ENGL J MED, V356, P2257, DOI 10.1056/NEJMoa070302.},
Number-of-Cited-References = {15},
Times-Cited = {0},
Usage-Count-Last-180-days = {0},
Usage-Count-Since-2013 = {1},
Journal-ISO = {World Neurosurg.},
Doc-Delivery-Number = {HJ6UM},
Web-of-Science-Index = {Science Citation Index Expanded (SCI-EXPANDED)},
Unique-ID = {WOS:000457328100095},
DA = {2022-11-01},
}

@article{ WOS:000593391900055,
Author = {Chan, Andrew K. and Bisson, Erica F. and Bydon, Mohamad and Glassman,
   Steven D. and Foley, Kevin T. and Shaffrey, I, Christopher and Potts,
   Eric A. and Shaffrey, Mark E. and Coric, Domagoj and Knightly, John J.
   and Park, Paul and Wang, Michael Y. and Fu, Kai-Ming and Slotkin,
   Jonathan R. and Asher, Anthony L. and Virk, Michael S. and Kerezoudis,
   Panagiotis and Alvi, Mohammed A. and Guan, Jian and Haid, Regis W. and
   Mummaneni, V, Praveen},
Title = {Predictors of the Best Outcomes Following Minimally Invasive Surgery for
   Grade 1 Degenerative Lumbar Spondylolisthesis},
Journal = {NEUROSURGERY},
Year = {2020},
Volume = {87},
Number = {6},
Pages = {1130-1138},
Month = {DEC},
Abstract = {BACKGROUND: The factors driving the best outcomes following minimally
   invasive surgery (MIS) for grade 1 degenerative lumbar spondylolisthesis
   are not clearly elucidated.
   OBJECTIVE: To investigate the factors that drive the best 24-mo
   patient-reported outcomes (PRO) following MIS surgery for grade 1
   degenerative lumbar spondylolisthesis.
   METHODS: A total of 259 patients from the Quality Outcomes Database
   lumbar spondylolisthesis module underwent single-level surgery for
   degenerative grade 1 lumbar spondylolisthesis with MIS techniques (188
   fusions, 72.6\%). Twenty-four-month follow-up PROs were collected and
   included the Oswestry disability index (ODI) change (ie, 24-mo minus
   baseline value), numeric rating scale (NRS) back pain change, NRS leg
   pain change, EuroQoL-5D (EQ-5D) questionnaire change, and North American
   Spine Society (NASS) satisfaction questionnaire. Multivariable models
   were constructed to identify predictors of PRO change.
   RESULTS: The mean age was 64.2 11.5 yr and consisted of 148 (57.1\%)
   women and 111 (42.9\%) men. In multivariable analyses, employment was
   associated with superior postoperative ODI change (beta-7.8; 95\% CI
   {[}-12.9 to -2.6]; P = .003), NRS back pain change (beta -1.2; 95\% CI
   {[}-2.1 to -0.4]; P = .004), EQ-5D change (beta 0.1; 95\% CI
   {[}0.01-0.1]; P = .03), and NASS satisfaction (OR = 3.7; 95\% CI
   {[}1.7-8.3]; P < .001). Increasing age was associated with superior NRS
   leg pain change (beta -0.1; 95\% CI {[}-0.1 to -0.01]; P = .03) and NASS
   satisfaction (OR = 1.05; 95\% CI {[}1.01-1.09]; P = .02). Fusion
   surgeries were associated with superior ODI change (beta -6.7; 95\% CI
   {[}-12.7 to -0.7]; P = .03), NRS back pain change (beta -1.1; 95\% CI
   {[}-2.1 to -0.2]; P = .02), and NASS satisfaction (OR = 3.6; 95\% CI
   {[}1.6-8.3]; P = .002).
   CONCLUSION: Preoperative employment and surgeries, including a fusion,
   were predictors of superior outcomes across the domains of
   disease-specific disability, back pain, leg pain, quality of life, and
   patient satisfaction. Increasing age was predictive of superior outcomes
   for leg pain improvement and satisfaction.},
Publisher = {OXFORD UNIV PRESS INC},
Address = {JOURNALS DEPT, 2001 EVANS RD, CARY, NC 27513 USA},
Type = {Article},
Language = {English},
Affiliation = {Chan, AK (Corresponding Author), Univ Calif San Francisco, Dept Neurol Surg, 505 Parnassus Ave,M779, San Francisco, CA 94143 USA.
   Chan, Andrew K.; Mummaneni, Praveen, V, Univ Calif San Francisco, Dept Neurol Surg, 505 Parnassus Ave,M779, San Francisco, CA 94143 USA.
   Bisson, Erica F.; Guan, Jian, Univ Utah, Dept Neurol Surg, Salt Lake City, UT USA.
   Bydon, Mohamad; Kerezoudis, Panagiotis; Alvi, Mohammed A., Mayo Clin, Dept Neurol Surg, Rochester, MN USA.
   Glassman, Steven D., Norton Leatherman Spine Ctr, Louisville, KY USA.
   Foley, Kevin T., Univ Tennessee, Dept Neurol Surg, Memphis, TN USA.
   Foley, Kevin T., Semmes Murphey Neurol \& Spine Inst, Memphis, TN USA.
   Shaffrey, Christopher, I, Duke Univ, Dept Neurol Surg, Durham, NC USA.
   Shaffrey, Christopher, I, Duke Univ, Dept Orthoped Surg, Durham, NC USA.
   Potts, Eric A., Goodman Campbell Brain \& Spine, Indianapolis, IN USA.
   Shaffrey, Mark E., Univ Virginia, Dept Neurol Surg, Charlottesville, VA USA.
   Coric, Domagoj; Asher, Anthony L., Carolinas Healthcare Syst, Carolina Neurosurg \& Spine Associates, Neurosci Inst, Charlotte, NC USA.
   Knightly, John J., Atlantic Neurosurg Specialists, Morristown, NJ USA.
   Park, Paul, Univ Michigan, Dept Neurol Surg, Ann Arbor, MI 48109 USA.
   Wang, Michael Y., Univ Miami, Dept Neurol Surg, Miami, FL USA.
   Fu, Kai-Ming; Virk, Michael S., Weill Cornell Med Ctr, Dept Neurol Surg, New York, NY USA.
   Slotkin, Jonathan R., Geisinger Hlth, Danville, PA USA.
   Haid, Regis W., Atlanta Brain \& Spine Care, Atlanta, GA USA.},
DOI = {10.1093/neuros/nyaa206},
ISSN = {0148-396X},
EISSN = {1524-4040},
Keywords = {Lumbar; Spondylolisthesis; Minimally invasive; Quality outcomes
   database; Patient-reported outcomes},
Keywords-Plus = {PLUS FUSION; EXPECTATIONS; TRIAL; WORK},
Research-Areas = {Neurosciences \& Neurology; Surgery},
Web-of-Science-Categories  = {Clinical Neurology; Surgery},
Author-Email = {Andrew.chan@ucsf.edu},
ResearcherID-Numbers = {Foley, Kevin/GQO-8748-2022
   Alvi, Mohammed Ali/AAE-1490-2019
   Alvi, Mohammed Ali/AFP-8378-2022},
ORCID-Numbers = {Alvi, Mohammed Ali/0000-0002-7131-079X
   },
Funding-Acknowledgement = {Neurosurgery Research and Education Foundation; Orthofix Inc.; NuVasive;
   Department of Defense; NREF; AOSpine; ISSG},
Funding-Text = {This study was supported by a grant from the Neurosurgery Research and
   Education Foundation. Dr Chan received research support for a
   non-related study from Orthofix Inc. Dr Bisson is a consultant for
   nView. Dr Fu is a consultant for SI-BONE. Dr Park is a consultant for
   and received royalties from Globus and is a consultant for NuVasive,
   Allosource, and Medtronic. Dr Glassman is an employee of
   NortonHealthcare; a patent holder with, consultant for, and received
   royalties from Medtronic; received funding from NuVasive (who provided
   funds directly to the database company; no funds are paid directly to
   individual or institution); and is a past president of the Scoliosis
   Research Society. Dr Foley is a consultant for, holds direct stock
   ownership in, and is a patent holder with Medtronic and holds direct
   stock ownership in NuVasive and Spine Wave. Dr Slotkin is a consultant
   for Stryker Spine. Dr Shaffrey holds direct stock ownership in, is a
   consultant for, and is a patent holder with NuVasive; is a consultant
   for Zimmer Biomet; is a patent holder with Medtronic; and is a patent
   holder with Zimmer Biomet. Dr Coric is a consultant for and holds direct
   stock ownership in Spine Wave; is a consultant for Stryker; is a
   consultant for Medtronic; is a consultant for and holds direct stock
   ownership in Premia Spine; and holds direct stock ownership in Spinal
   Kinetics. Dr Knightly is on the NPA board of directors. Dr Wang is a
   patent holder with and received royalties from DePuy Synthes Spine Inc;
   is a consultant for DePuy Synthes Spine, JoiMax USA, K2M, and Aesculap
   Spine; is on the medical advisory board of Vallum; holds direct stock
   ownership in Spinicity; and received grants from the Department of
   Defense. Dr Virk is a consultant for and received honorarium from DePuy
   Synthes Spine Inc, BrainLab Inc, andGlobus. DrHaid is a consultant for
   and received royalties fromNuVasive; holds ownership interest in Spine
   Universe; and received royalties fromMedtronic Sofamor Danek. Dr
   Mummaneni is a consultant for DePuy Spine, Globus, and Stryker; holds
   direct stock ownership in Spinicity/ISD; received clinical/research
   support for this study from NREF; received royalties from DePuy Spine,
   Thieme Publishers, and Springer Publishers; and received grants from
   AOSpine, ISSG, and NREF.},
Cited-References = {Alentado VJ, 2017, SPINE J, V17, P236, DOI 10.1016/j.spinee.2016.09.011.
   Anderson PA, 2006, SPINE, V31, P2510, DOI 10.1097/01.brs.0000239180.14933.b7.
   Asher AL, 2018, NEUROSURG FOCUS, V44, DOI 10.3171/2017.10.FOCUS17554.
   Asher AL, 2017, J NEUROSURG-SPINE, V27, P370, DOI 10.3171/2016.8.SPINE16527.
   Bisson EF, 2020, J NEUROSURG-SPINE, V33, P349, DOI 10.3171/2020.3.SPINE191239.
   Bisson EF, 2020, J NEUROSURG-SPINE, V33, P643, DOI 10.3171/2019.12.SPINE191155.
   Carreon LY, 2009, SPINE, V34, P725, DOI 10.1097/BRS.0b013e318198cae4.
   Chan AK, 2020, NEUROSURGERY, V87, P555, DOI 10.1093/neuros/nyaa097.
   Chan AK, 2020, NEUROSURGERY, V87, P200, DOI 10.1093/neuros/nyz406.
   Chan AK, 2019, NEUROSURG FOCUS, V46, DOI 10.3171/2019.2.FOCUS18722.
   Chan AK, 2019, J NEUROSURG-SPINE, V30, P234, DOI 10.3171/2018.8.SPINE17913.
   Chan AK, 2020, NEUROSURGERY, V86, P80, DOI 10.1093/neuros/nyy589.
   Chan AK, 2018, NEUROSURG FOCUS, V44, DOI 10.3171/2017.10.FOCUS17553.
   Cole Donald C, 2002, Chronic Dis Can, V23, P91.
   Crawford CH, 2019, SPINE J, V19, P187, DOI 10.1016/j.spinee.2018.06.348.
   DiGiorgio AM, 2020, NEUROSURG FOCUS, V48, DOI 10.3171/2020.2.FOCUS191022.
   Dyrda L., 2014, MINIMALLY INVASIVE V.
   Falavigna A, 2009, SPINE, V34, P2596, DOI 10.1097/BRS.0b013e3181bac88a.
   Forsth P, 2016, NEW ENGL J MED, V374, P1413, DOI 10.1056/NEJMoa1513721.
   Ghogawala Z, 2016, NEW ENGL J MED, V374, P1424, DOI 10.1056/NEJMoa1508788.
   Gum JL, 2013, SPINE, V38, P443, DOI 10.1097/BRS.0b013e318278ebe8.
   Kotani Y, 2012, EUR SPINE J, V21, P1171, DOI 10.1007/s00586-011-2114-x.
   Lee CW, 2017, WORLD NEUROSURG, V105, P612, DOI 10.1016/j.wneu.2017.06.005.
   Liang HF, 2017, EUR SPINE J, V26, P3084, DOI 10.1007/s00586-017-5200-x.
   Mannion AF, 2009, SPINE, V34, P1590, DOI 10.1097/BRS.0b013e31819fcd52.
   McGirt MJ, 2013, NEUROSURG FOCUS, V34, DOI 10.3171/2012.10.FOCUS12297.
   Meyerding HW, 1933, RADIOLOGY, V20, P108, DOI DOI 10.1148/20.2.108.
   Mummaneni PV, 2020, J NEUROSURG-SPINE, V32, P523, DOI 10.3171/2019.9.SPINE19644.
   Mummaneni PV, 2019, NEUROSURG FOCUS, V46, DOI 10.3171/2019.2.FOCUS18734.
   Mummaneni PV, 2017, NEUROSURG FOCUS, V43, DOI 10.3171/2017.5.FOCUS17188.
   Parker SL, 2012, WORLD NEUROSURG, V78, DOI 10.1016/j.wneu.2011.09.013.
   Rihn JA, 2012, SPINE, V37, P1933, DOI 10.1097/BRS.0b013e31825e21b2.
   Soroceanu A, 2012, SPINE, V37, pE103, DOI 10.1097/BRS.0b013e3182245c1f.
   Weinstein JN, 2007, NEW ENGL J MED, V356, P2257, DOI 10.1056/NEJMoa070302.},
Number-of-Cited-References = {34},
Times-Cited = {2},
Usage-Count-Last-180-days = {0},
Usage-Count-Since-2013 = {1},
Journal-ISO = {Neurosurgery},
Doc-Delivery-Number = {OX2HH},
Web-of-Science-Index = {Science Citation Index Expanded (SCI-EXPANDED)},
Unique-ID = {WOS:000593391900055},
DA = {2022-11-01},
}

@article{ WOS:000182986400002,
Author = {Girardi, FP and Cammisa, FP},
Title = {The effect of bone graft extenders to enhance the performance of iliac
   crest bone grafts in instrumented lumbar spine fusion},
Journal = {ORTHOPEDICS},
Year = {2003},
Volume = {26},
Number = {5, S},
Pages = {S545-S548},
Month = {MAY},
Abstract = {Allograft bone extenders are commonly used in spinal surgery to increase
   the available graft volume, thereby promoting and achieving a solid
   fusion mass. We report a single surgeon's use and early results of
   autologous bone graft and allograft demineralized bone matrix in 65
   patients undergoing lumbar spinal fusion. Of the patients included in
   this study, 59 (91\%) patients underwent surgical intervention for
   lumbar spinal stenosis, three (5\%) patients had lumbar
   spondylolisthesis, two (3\%) patients had stenosis, and one (1 \%)
   patient had bilateral spondylolysis. Forty-three (64\%) women and 22
   (36\%) men were included in the study. The average patient age was 56
   years (20-85 years, SD = +/-16). Independent. radiographic evaluation
   was performed.
   Each subsequent radiographic follow-up revealed increased improvement in
   average Lenke score and was statistically significant between the early
   (1 month) and recent (12 month) follow-ups. There were statistically
   significant changes in Lenke score between 1 month and 3 months
   follow-up (P<.01), between 3 months and 6 months follow-up (P<.001), and
   between 6 months and 12 months follow-up (P<.01). The gradual and
   constant increment of improvement in radiographic measurements in this
   preliminary series may indicate a positive effect of the use of bone
   graft extenders that ma decrease the required amount of autologous bone
   y graft. Bone graft extenders also may minimize the risks and
   complications associated with the harvesting procedure.},
Publisher = {SLACK INC},
Address = {6900 GROVE RD, THOROFARE, NJ 08086 USA},
Type = {Article},
Language = {English},
Affiliation = {Girardi, FP (Corresponding Author), Hosp Special Surg, 535 E 70th St, New York, NY 10021 USA.
   Hosp Special Surg, New York, NY 10021 USA.
   Cornell Univ, Weill Med Coll, New York, NY USA.},
ISSN = {0147-7447},
EISSN = {1938-2367},
Keywords-Plus = {CALCIUM-SULFATE},
Research-Areas = {Orthopedics},
Web-of-Science-Categories  = {Orthopedics},
Cited-References = {Alexander DI, 2001, CAN J SURG, V44, P262.
   Cavagna R, 1999, J LONG-TERM EFF MED, V9, P403.
   CUNNINGHAM BW, 1998, P N AM SPINE SOC, V13, P216.
   Holte D C, 1994, Eur Spine J, V3, P32, DOI 10.1007/BF02428314.
   KELLY CM, 2001, CLIN ORTHOP RELAT R, V382, P42.
   KIM NH, 1991, ORTHOPEDICS, V14, P1069.
   LENKE LG, 1992, J SPINAL DISORD, V5, P433, DOI 10.1097/00002517-199212000-00008.
   Nather A, 1999, Ann Transplant, V4, P19.
   NUGENT PJ, 1993, CLIN ORTHOP RELAT R, V287, P107.
   PROLO DJ, 1985, CLIN ORTHOP RELAT R, V200, P322.
   SALAMA R, 1983, CLIN ORTHOP RELAT R, V174, P113.
   Sassard WR, 2000, ORTHOPEDICS, V23, P1059.
   Tay BKB, 1999, ORTHOP CLIN N AM, V30, P615, DOI 10.1016/S0030-5898(05)70114-0.
   TURNER TM, 1999, T ORTHOP RES SOC, V45, P522.
   TURNER TM, 1999, T SOC BIOMATER, V22, P90.
   WIMMER C, 1999, CLIN ORTHOP RELAT R, V360, P122.},
Number-of-Cited-References = {16},
Times-Cited = {23},
Usage-Count-Last-180-days = {0},
Usage-Count-Since-2013 = {1},
Journal-ISO = {Orthopedics},
Doc-Delivery-Number = {680PK},
Web-of-Science-Index = {Science Citation Index Expanded (SCI-EXPANDED)},
Unique-ID = {WOS:000182986400002},
DA = {2022-11-01},
}

@article{ WOS:000380713300009,
Author = {Snoddy, Mark C. and Sielatycki, John A. and Sivaganesan, Ahilan and
   Engstrom, Stephen M. and McGirt, Matthew J. and Devin, Clinton J.},
Title = {Can facet joint fluid on MRI and dynamic instability be a predictor of
   improvement in back pain following lumbar fusion for degenerative
   spondylolisthesis?},
Journal = {EUROPEAN SPINE JOURNAL},
Year = {2016},
Volume = {25},
Number = {8},
Pages = {2408-2415},
Month = {AUG},
Abstract = {To investigate the relationship between lumbar facet fluid and dynamic
   instability in degenerative spondylolisthesis (DS), as well as the
   relationship between facet fluid and patient-reported outcomes following
   a posterior lumbar fusion.
   We analyzed consecutive patients with degenerative spondylolisthesis
   undergoing single level posterior lumbar fusion from December 2010 to
   January 2013 at a single academic institution. We investigated the
   relationship between fluid in the facet joint as measured on axial MRI
   and the presence of dynamic instability. We investigated the impact of
   facet fluid, Modic changes, and dynamic instability on patient-reported
   outcomes.
   There was a significant association between the amount of facet joint
   fluid and the presence of dynamic instability (p = 0.03); as facet fluid
   increases, the probability of dynamic instability also increases. For
   every 1 mm of facet fluid, there was a 41.6 \% increase (95 \% CI
   1.8-97) in the odds of dynamic instability. A facet fluid amount less
   than 0.5 mm gave a 90 \% probability that there was no dynamic
   instability. The presence of facet fluid and dynamic instability were
   associated with achieving minimal clinical important difference (MCID)
   in low back pain following lumbar fusion (p = 0.04 and 0.05,
   respectively).
   Facet joint fluid is associated with the presence of dynamic instability
   in DS. The presence of facet fluid and dynamic instability may predict
   increased likelihood of achieving MCID for improvement in back pain
   following posterior lumbar fusion.},
Publisher = {SPRINGER},
Address = {233 SPRING ST, NEW YORK, NY 10013 USA},
Type = {Article},
Language = {English},
Affiliation = {Devin, CJ (Corresponding Author), Vanderbilt Univ, Med Ctr, Dept Orthopaed Surg, Nashville, TN 37232 USA.
   Devin, CJ (Corresponding Author), Vanderbilt Orthopaed Inst, Med Ctr East, South Tower,STE 4200,1215 21st Ave South, Nashville, TN 37232 USA.
   Snoddy, Mark C.; Sielatycki, John A.; Engstrom, Stephen M.; Devin, Clinton J., Vanderbilt Univ, Med Ctr, Dept Orthopaed Surg, Nashville, TN 37232 USA.
   Sivaganesan, Ahilan, Vanderbilt Univ, Med Ctr, Dept Neurosurg, Nashville, TN USA.
   McGirt, Matthew J., Carolina Neurosurg \& Spine Associates, Charlotte, NC USA.
   Devin, Clinton J., Vanderbilt Orthopaed Inst, Med Ctr East, South Tower,STE 4200,1215 21st Ave South, Nashville, TN 37232 USA.},
DOI = {10.1007/s00586-016-4525-1},
ISSN = {0940-6719},
EISSN = {1432-0932},
Keywords = {Degenerative spondylolisthesis; Dynamic instability; Magnetic resonance
   imaging; Facet joint fluid; Patient-reported outcomes; Back pain},
Keywords-Plus = {CLINICALLY IMPORTANT DIFFERENCE; SPINAL STENOSIS; POSTEROLATERAL FUSION;
   INTERBODY FUSION; DECOMPRESSION; POSITION; OUTCOMES; FUSE},
Research-Areas = {Neurosciences \& Neurology; Orthopedics},
Web-of-Science-Categories  = {Clinical Neurology; Orthopedics},
Author-Email = {clinton.j.devin@vanderbilt.edu},
Cited-References = {Ben-Galim P, 2007, SPINE J, V7, P245, DOI 10.1016/j.spinee.2006.06.379.
   Bendo J A, 2001, Am J Orthop (Belle Mead NJ), V30, P247.
   Blumenthal C, 2013, J NEUROSURG-SPINE, V18, P340, DOI 10.3171/2013.1.SPINE12537.
   BODEN SD, 1990, J BONE JOINT SURG AM, V72A, P1178, DOI 10.2106/00004623-199072080-00008.
   Caterini R, 2011, J ORTHOP TRAUMATOL, V12, P87, DOI 10.1007/s10195-011-0141-3.
   Chaput C, 2007, SPINE, V32, P1883, DOI 10.1097/BRS.0b013e318113271a.
   Cho BY, 2009, J NEUROSURG-SPINE, V11, P614, DOI 10.3171/2009.6.SPINE08413.
   Copay AG, 2007, SPINE J, V7, P541, DOI 10.1016/j.spinee.2007.01.008.
   DABBS VM, 1990, SPINE, V15, P1366, DOI 10.1097/00007632-199012000-00026.
   Even JL, 2014, SPINE J, V14, P1965, DOI 10.1016/j.spinee.2013.11.057.
   FEFFER HL, 1985, SPINE, V10, P287, DOI 10.1097/00007632-198504000-00018.
   Fischgrund JS, 2004, SPINE, V29, P173, DOI 10.1097/01.BRS.0000111142.76601.1A.
   Ha KY, 2008, J SPINAL DISORD TECH, V21, P229, DOI 10.1097/BSD.0b013e3180eaa202.
   Hashemi M, 2014, EUR SPINE J, V23, P1927, DOI 10.1007/s00586-014-3412-x.
   HERKOWITZ HN, 1991, J BONE JOINT SURG AM, V73A, P802, DOI 10.2106/00004623-199173060-00002.
   Kleinstueck FS, 2012, EUR SPINE J, V21, P268, DOI 10.1007/s00586-011-1896-1.
   Landi A, 2015, EUR SPINE J, V24, pS872, DOI 10.1007/s00586-015-4274-6.
   Landi A, 2015, NEURORADIOLOGY, V57, P583, DOI 10.1007/s00234-015-1513-9.
   Mailleux P, 1998, J Belge Radiol, V81, P283.
   Malmivaara A, 2007, SPINE, V32, P1, DOI 10.1097/01.brs.0000251014.81875.6d.
   MODIC MT, 1988, RADIOLOGY, V166, P193, DOI 10.1148/radiology.166.1.3336678.
   Nork SE, 1999, SPINE, V24, P561, DOI 10.1097/00007632-199903150-00012.
   Parker SL, 2011, J NEUROSURG-SPINE, V14, P598, DOI 10.3171/2010.12.SPINE10472.
   Proetti L, 2014, EUR SPINE J, V6, P628.
   Rihn JA, 2007, SPINE, V32, P1555, DOI 10.1097/BRS.0b013e318067dc55.
   Schinnerer KA, 2008, J SPINAL DISORD TECH, V21, P468, DOI 10.1097/BSD.0b013e3181585bab.
   Steiger F, 2014, EUR SPINE J, V23, P945, DOI 10.1007/s00586-013-3144-3.
   Weinstein JN, 2008, NEW ENGL J MED, V358, P794, DOI 10.1056/NEJMoa0707136.
   Weinstein JN, 2007, NEW ENGL J MED, V356, P2257, DOI 10.1056/NEJMoa070302.
   WOOD KB, 1994, SPINE, V19, P1697, DOI 10.1097/00007632-199408000-00008.},
Number-of-Cited-References = {30},
Times-Cited = {13},
Usage-Count-Last-180-days = {2},
Usage-Count-Since-2013 = {4},
Journal-ISO = {Eur. Spine J.},
Doc-Delivery-Number = {DS3WL},
Web-of-Science-Index = {Science Citation Index Expanded (SCI-EXPANDED)},
Unique-ID = {WOS:000380713300009},
DA = {2022-11-01},
}

@article{ WOS:000073107500007,
Author = {Quint, DJ and Tuite, GF and Stern, JD and Doran, SE and Papadopoulos, SM
   and McGillicuddy, JE and Lundquist, CA},
Title = {Computer-assisted measurement of lumbar spine radiographs},
Journal = {ACADEMIC RADIOLOGY},
Year = {1997},
Volume = {4},
Number = {11},
Pages = {742-752},
Month = {NOV},
Abstract = {Rationale and Objectives. The authors evaluated a method for obtaining
   reproducible, reliable measurements from standard lumbar spine
   radiographs for determining the degree of spondylolisthesis, vertebral
   body height, intervertebral disk space height, disk space angle, and
   degree of vertebral body wedging.
   Materials and Methods. Four to six easily defined points were identified
   on each vertebral body on antero-posterior and lateral plain radiographs
   of the lumbosacral spine of patients. From these points, the degree of
   spondylolisthesis, the vertebral body height, the intervertebral disk
   space height, the disk space angle, and the degree of vertebral body
   wedging were easily calculated by using well-known geometric
   relationships. This method requires the use of a personal computer and a
   standard spreadsheet programs but does not require the use of any other
   specialized radiographic equipment, computer hardware, or custom
   software.
   Results. Calculations of intra- and interobserver variability for the
   measurement of spondylolisthesis, disk space height, disk space angle,
   and vertebral body height measurements showed that the technique is
   extremely reproducible.
   Conclusion. This technique may prove useful in the prospective
   evaluation of potential candidates for lumbar spinal stenosis surgery.},
Publisher = {ELSEVIER SCIENCE INC},
Address = {360 PARK AVE SOUTH, NEW YORK, NY 10010-1710 USA},
Type = {Article},
Language = {English},
Affiliation = {Quint, DJ (Corresponding Author), Univ Michigan Hosp, Dept Radiol, Rm B1D520,Box 30, Ann Arbor, MI 48109 USA.
   Univ Michigan Hosp, Dept Radiol, Ann Arbor, MI 48109 USA.
   Univ Michigan Hosp, Dept Surg, Neurosurg Sect, Ann Arbor, MI 48109 USA.},
DOI = {10.1016/S1076-6332(97)80078-5},
ISSN = {1076-6332},
EISSN = {1878-4046},
Keywords = {computers, diagnostic aid; spine, intervertebral disks; spine,
   radiography},
Keywords-Plus = {CLINICAL CORRELATIONS; INSTABILITY; LAMINECTOMY; STENOSIS;
   SPONDYLOLISTHESIS},
Research-Areas = {Radiology, Nuclear Medicine \& Medical Imaging},
Web-of-Science-Categories  = {Radiology, Nuclear Medicine \& Medical Imaging},
ResearcherID-Numbers = {Doran, Stephen/GYA-5641-2022
   Doran, Stephen/S-7793-2019},
Cited-References = {ANDERSSON GBJ, 1981, SPINE, V6, P154, DOI 10.1097/00007632-198103000-00008.
   BOXALL D, 1979, J BONE JOINT SURG AM, V61, P479, DOI 10.2106/00004623-197961040-00001.
   BRANDNER ME, 1970, AMER J ROENTGENOL RA, V110, P618, DOI 10.2214/ajr.110.3.618.
   CAPUTY AJ, 1992, J NEUROSURG, V77, P669, DOI 10.3171/jns.1992.77.5.0669.
   DANIELSON B, 1988, ACTA RADIOL, V29, P345.
   DUPUIS PR, 1985, SPINE, V10, P262, DOI 10.1097/00007632-198504000-00015.
   HERKOWITZ HN, 1991, J BONE JOINT SURG AM, V73A, P802, DOI 10.2106/00004623-199173060-00002.
   HOPP E, 1988, CLIN ORTHOP RELAT R, P143.
   IIDA Y, 1990, SPINE, V15, P1186, DOI 10.1097/00007632-199011010-00018.
   JOHNSSON KE, 1986, SPINE, V11, P107, DOI 10.1097/00007632-198603000-00001.
   LEE CK, 1983, SPINE, V8, P429, DOI 10.1097/00007632-198305000-00014.
   PEARSALL TP, 1982, FIBER INTEGRATED OPT, V4, P107, DOI 10.1080/01468038208202848.
   POPE M H, 1977, Spine, V2, P282, DOI 10.1097/00007632-197712000-00007.
   PORTEK I, 1983, BRIT J RHEUMATOL, V22, P197.
   SANO S, 1990, SPINE, V15, P1190, DOI 10.1097/00007632-199011010-00019.
   SARASTE H, 1985, SPINE, V10, P236, DOI 10.1097/00007632-198504000-00008.
   SHAFFER WO, 1990, SPINE, V15, P741, DOI 10.1097/00007632-199008010-00003.
   SIENKIEWICZ PJ, 1987, CLIN ORTHOP RELAT R, V221, P172.
   STROMQVIST B, 1993, ACTA ORTHOP SCAND, V64, P87, DOI 10.3109/17453679309160130.
   TUITE GF, 1994, J NEUROSURG, V81, P699, DOI 10.3171/jns.1994.81.5.0699.
   TUITE GF, 1994, J NEUROSURG, V81, P707, DOI 10.3171/jns.1994.81.5.0707.},
Number-of-Cited-References = {21},
Times-Cited = {19},
Usage-Count-Last-180-days = {0},
Usage-Count-Since-2013 = {2},
Journal-ISO = {Acad. Radiol.},
Doc-Delivery-Number = {ZH423},
Web-of-Science-Index = {Science Citation Index Expanded (SCI-EXPANDED)},
Unique-ID = {WOS:000073107500007},
DA = {2022-11-01},
}

@article{ WOS:000538154700017,
Author = {Kaliya-Perumal, Arun-Kumar and Fu, Tsai-Sheng and Niu, Chi-Chien and
   Lai, Po-Liang},
Title = {``Less is More{''} for low grade lumbar spondylolytic spondylolisthesis},
Journal = {ACTA ORTHOPAEDICA BELGICA},
Year = {2020},
Volume = {86},
Number = {S 1},
Pages = {117-123},
Month = {MAR},
Abstract = {We analysed if in-situ posterior stabilization and posterolateral fusion
   without decompression is appropriate for low grade lumbar spondylolytic
   spondylolisthesis (LLSS). Patients in whom posterior stabilization and
   interbody fusion with decompression was performed were Group 1 {[}n =
   27; Age = 48.7 +/- 13] and those in whom in-situ posterior stabilization
   and posterolateral fusion without decompression was performed were Group
   2 {[}n = 37; Age = 46.3 +/- 16.4]. All preoperative parameters,
   intraoperative blood loss, duration of surgery and period of
   hospitalization were similar between the groups. Statistical comparison
   of outcomes at 2-years follow-up demonstrated no significant difference
   in back pain score {[}p = 0.61], sciatic pain score {[}p = 0.23] and
   functional assessment {[}p = 0.71]. Even though we do much less on
   performing in-situ posterior stabilization and posterolateral fusion
   without decompression, it offers similar results as that of posterior
   stabilization and interbody fusion with decompression in selective LLSS
   patients.},
Publisher = {ACTA MEDICA BELGICA},
Address = {AVENUE WINSTON CHURCHILL, WINSTON CHURCHILL-LAAN, 11 BOX 30, B-1180
   BRUSSELS, BELGIUM},
Type = {Article},
Language = {English},
Affiliation = {Lai, PL (Corresponding Author), Chang Gung Mem Hosp, Spine Div, Dept Orthopaed Surg, 5 Fuxing St, Taoyuan 33305, Taiwan.
   Kaliya-Perumal, Arun-Kumar; Fu, Tsai-Sheng; Niu, Chi-Chien; Lai, Po-Liang, Chang Gung Mem Hosp, Bone \& Joint Res Ctr, Spine Div, Dept Orthopaed Surg, Taoyuan, Taiwan.
   Kaliya-Perumal, Arun-Kumar; Fu, Tsai-Sheng; Niu, Chi-Chien; Lai, Po-Liang, Chang Gung Univ, Coll Med, Taoyuan, Taiwan.
   Kaliya-Perumal, Arun-Kumar, Tamil Nadu Dr MGR Med Univ, Melmaruvathur Adhiparasakthi Inst Med Sci \& Res, Dept Orthopaed Surg, Chennai, Tamil Nadu, India.},
ISSN = {0001-6462},
Keywords = {Low back pain; sciatica; spondylolisthesis; spinal fusion; spinal
   stenosis},
Keywords-Plus = {ISTHMIC SPONDYLOLISTHESIS; INSTABILITY; FUSION; PAIN},
Research-Areas = {Orthopedics},
Web-of-Science-Categories  = {Orthopedics},
Author-Email = {polianglai@gmail.com},
ResearcherID-Numbers = {Niu, Chi-Chien/AAT-4229-2021},
Cited-References = {Cheung JPY, 2016, ASIAN SPINE J, V10, P75, DOI 10.4184/asj.2016.10.1.75.
   Ganju Aruna, 2002, Neurosurg Focus, V13, pE1.
   Ghogawala Z, 2016, NEW ENGL J MED, V374, P1424, DOI 10.1056/NEJMoa1508788.
   Harmon P H, 1964, Clin Orthop Relat Res, V34, P73.
   Jaumard NV, 2011, J BIOMECH ENG-T ASME, V133, DOI 10.1115/1.4004493.
   Kalichman L, 2008, EUR SPINE J, V17, P327, DOI 10.1007/s00586-007-0543-3.
   Kalichman L, 2009, SPINE, V34, P199, DOI 10.1097/BRS.0b013e31818edcfd.
   LIBSON E, 1982, INT ORTHOP, V6, P259.
   Lin TY, 2014, BMC MUSCULOSKEL DIS, V15, DOI 10.1186/1471-2474-15-329.
   Longo UG, 2010, BRIT MED BULL, V94, P81, DOI 10.1093/bmb/ldp052.
   Melnyk AD, 2013, SPINE, V38, pE870, DOI 10.1097/BRS.0b013e3182945897.
   Mulholland RC, 2008, EUR SPINE J, V17, P619, DOI 10.1007/s00586-008-0612-2.
   Niggemann P, 2012, BRIT J RADIOL, V85, P358, DOI 10.1259/bjr/60355971.
   Oda I, 2003, SPINE, V28, P1573, DOI 10.1097/00007632-200307150-00018.
   Omidi-Kashani F, 2014, ASIAN SPINE J, V8, P856, DOI 10.4184/asj.2014.8.6.856.
   Pitkanen MT, 2002, CLIN RADIOL, V57, P632, DOI 10.1053/crad.2001.0899.
   Rajasekaran S, 2011, INDIAN J ORTHOP, V45, P136, DOI 10.4103/0019-5413.77133.
   SCHNEIDERMAN GA, 1995, SPINE, V20, P1761, DOI 10.1097/00007632-199508150-00003.
   Standaert CJ, 2000, BRIT J SPORT MED, V34, P415, DOI 10.1136/bjsm.34.6.415.
   Sun YP, 2016, MEDICINE, V95, DOI 10.1097/MD.0000000000005323.
   Tsirikos AI, 2016, BONE JOINT J, V98B, P88, DOI 10.1302/0301-620X.98B1.35672.
   Vincent Joshua Israel, 2014, Open Orthop J, V8, P11, DOI 10.2174/1874325001408010011.},
Number-of-Cited-References = {22},
Times-Cited = {0},
Usage-Count-Last-180-days = {0},
Usage-Count-Since-2013 = {1},
Journal-ISO = {Acta Orthop. Belg.},
Doc-Delivery-Number = {LV0ST},
Web-of-Science-Index = {Science Citation Index Expanded (SCI-EXPANDED)},
Unique-ID = {WOS:000538154700017},
DA = {2022-11-01},
}

@article{ WOS:000604803500002,
Author = {Caprariu, Radu and Popa, Iulian and Oprea, Manuel and Niculescu, Marius
   and Poenaru, Dan and Birsasteanu, Florin},
Title = {Reduction of spondylolisthesis and sagittal balance correction by
   anterior lumbar interbody fusion (ALIF)},
Journal = {INTERNATIONAL ORTHOPAEDICS},
Year = {2021},
Volume = {45},
Number = {4, SI},
Pages = {997-1001},
Month = {APR},
Abstract = {Purpose Long time recognized as a cause of lumbar stenosis, degenerative
   spondylolisthesis has an evolution in interrelation with sagittal
   balance. This study aimed to assess the role of ALIF in correcting the
   sagittal balance in patients with degenerative spondylolisthesis.
   Material and methods Twenty patients aged between 47 and 70 years were
   operated between July 2011 and September 2014 for degenerative
   spondylolisthesis by ALIF. The pre-operative and post-operative valid
   standing full spine radiographs were reviewed retrospectively. Clinical
   and radiological evaluations were conducted pre-operatively and
   postoperatively at one year and five years. Results Lumbar lordosis (LL)
   was measured to 41.16 +/- 14.25 degrees pre-operatively and 47.27 +/-
   11.25 degrees post-operatively (p > 0.05). At one year was 49.76 +/-
   13.31 degrees and at five years 46.93 +/- 9.26 degrees (p > 0.05). Mean
   gain of lordosis after ALIF at index level was calculated to 8 +/- 1.6
   degrees {[}4-12 degrees]. Conclusions ALIF offers a good reduction of
   the slipped vertebra providing good conditions for fusion and is an
   efficient surgical technique to recreate the sagittal spine balance.},
Publisher = {SPRINGER},
Address = {ONE NEW YORK PLAZA, SUITE 4600, NEW YORK, NY, UNITED STATES},
Type = {Article},
Language = {English},
Affiliation = {Popa, I (Corresponding Author), Univ Med \& Farm Timisoara, Dept Traumatol \& Orthoped, 2 Eftime Murgu Sqr, Timisoara, Romania.
   Caprariu, Radu; Birsasteanu, Florin, Univ Med \& Farm Timisoara, Dept Radiol \& Med Imaging, Timisoara, Romania.
   Popa, Iulian; Oprea, Manuel; Poenaru, Dan, Univ Med \& Farm Timisoara, Dept Traumatol \& Orthoped, 2 Eftime Murgu Sqr, Timisoara, Romania.
   Niculescu, Marius, Colentina Clin Hosp, Clin Orthopaed \& Traumatol 1, Bucharest, Romania.},
DOI = {10.1007/s00264-020-04900-7},
EarlyAccessDate = {JAN 2021},
ISSN = {0341-2695},
EISSN = {1432-5195},
Keywords = {Spinal stenosis; Spinopelvic parameters; Intervertebral cage; Pelvic
   retroversion},
Keywords-Plus = {ALIGNMENT; SPINE},
Research-Areas = {Orthopedics},
Web-of-Science-Categories  = {Orthopedics},
Author-Email = {medexpe@gmail.com},
Cited-References = {Berjano P, 2014, EUR SPINE J, V23, pS587, DOI 10.1007/s00586-014-3556-8.
   Champain S, 2006, EUR SPINE J, V15, P982, DOI 10.1007/s00586-005-0927-1.
   Driscoll C, 2011, EUR SPINE J, V20, P1711, DOI {[}10.1007/s00586-011-1801-y, 10.1007/s00586-011-1932-1].
   DUVALBEAUPERE G, 1992, ANN BIOMED ENG, V20, P451, DOI 10.1007/BF02368136.
   Faur C, 2019, BMC MUSCULOSKEL DIS, V20, DOI 10.1186/s12891-019-2786-7.
   Garcia RM, 2016, J CLIN NEUROSCI, V32, P104, DOI 10.1016/j.jocn.2016.04.003.
   Glassman SD, 2005, SPINE, V30, P2024, DOI 10.1097/01.brs.0000179086.30449.96.
   Hosseini P, 2017, NEUROSURG FOCUS, V43, DOI 10.3171/2017.8.FOCUS17423.
   Ito Z, 2013, EUR SPINE J, V22, P1158, DOI 10.1007/s00586-012-2593-4.
   Kanayama M, 2015, INT ORTHOP, V39, P1379, DOI 10.1007/s00264-015-2761-3.
   Labelle H, 2005, SPINE, V30, pS27, DOI 10.1097/01.brs.0000155560.92580.90.
   Labelle H, 2004, SPINE, V29, P2049, DOI 10.1097/01.brs.0000138279.53439.cc.
   Lazennec JY, 2000, EUR SPINE J, V9, P47, DOI 10.1007/s005860050008.
   Le Huec JC, 2015, INT ORTHOP, V39, P87, DOI 10.1007/s00264-014-2516-6.
   Mac-Thiong JM, 2008, SPINE, V33, P2316, DOI 10.1097/BRS.0b013e318186b236.
   Mac-Thiong Jean-Marc, 2009, Spine (Phila Pa 1976), V34, pE519, DOI 10.1097/BRS.0b013e3181a9c7ad.
   Mardare Mihai, 2016, Eur J Orthop Surg Traumatol, V26, P735, DOI 10.1007/s00590-016-1842-3.
   Meyerding HW, 1931, J BONE JOINT SURG, V13, P39.
   Saville P, 2016, GLOBAL SPINE J S, V6, DOI 10.1055/s-0036-1583068.
   Vialle R, 2005, J BONE JOINT SURG AM, V87A, P260, DOI 10.2106/JBJS.D.02043.
   Wang YC, 2019, INT ORTHOP, V43, P351, DOI 10.1007/s00264-018-4005-9.
   WILTSE LL, 1976, CLIN ORTHOP RELAT R, P23.},
Number-of-Cited-References = {22},
Times-Cited = {3},
Usage-Count-Last-180-days = {0},
Usage-Count-Since-2013 = {4},
Journal-ISO = {Int. Orthop.},
Doc-Delivery-Number = {RO1GS},
Web-of-Science-Index = {Science Citation Index Expanded (SCI-EXPANDED)},
Unique-ID = {WOS:000604803500002},
DA = {2022-11-01},
}

@article{ WOS:000486680300005,
Author = {Demir-Deviren, Sibel and Ozcan-Eksi, Emel E. and Sencan, Savas and Cil,
   Hemra and Berven, Sigurd},
Title = {Comprehensive non-surgical treatment decreased the need for spine
   surgery in patients with spondylolisthesis: Three-year results},
Journal = {JOURNAL OF BACK AND MUSCULOSKELETAL REHABILITATION},
Year = {2019},
Volume = {32},
Number = {5},
Pages = {701-706},
Abstract = {BACKGROUND: Non-surgical treatment is the primary approach to
   degenerative conditions of the lumbar spine and may involve multiple
   modalities. There is little literature to guide an evidence-based
   approach to care.
   OBJECTIVE: To determine the effectiveness of CNT (comprehensive
   non-surgical treatment) in patients with degenerative spondylolisthesis
   (DS) and spondylolytic spondylolisthesis (SS), and to identify predictor
   variables for success of CNT in avoiding surgery.
   METHODS: All patients who underwent CNT for spondylolisthesis (n : 203)
   were included. CNT consisted of patient education, pain control with
   transforaminal epidural steroid injections (TFEs) and/or medications,
   and exercise programs.
   RESULTS: Surgical and non-surgical patients were similar in age, smoking
   status, comorbidity scores, facet joint widening, and translation of
   spondylolisthesis. After CNT, only 21.6\% of patients with DS and 31.3\%
   of patients with SS chose to have surgery in 3-years follow-up. The
   non-surgical group reported significantly better pain relief (73.6\% vs
   55\%) after TFEs for a longer period (152.8 vs 45.6 days) and lower
   opioid use than the surgical group (28.2\% vs 55.3\%).
   CONCLUSIONS: CNT is effective in spondylolisthesis and more successful
   in DS than SS. CNT may decrease the need for surgery, particularly in
   patients who report pain relief greater than 70\% for average five
   months after TFEs.},
Publisher = {IOS PRESS},
Address = {NIEUWE HEMWEG 6B, 1013 BG AMSTERDAM, NETHERLANDS},
Type = {Article},
Language = {English},
Affiliation = {Demir-Deviren, S (Corresponding Author), Univ Calif San Francisco, Dept Orthopaed Surg, Spine Ctr, 500 Parnassus Ave,MU320W, San Francisco, CA 94143 USA.
   Demir-Deviren, Sibel; Ozcan-Eksi, Emel E.; Cil, Hemra; Berven, Sigurd, Univ Calif San Francisco, Dept Orthopaed Surg, Spine Ctr, 500 Parnassus Ave,MU320W, San Francisco, CA 94143 USA.
   Sencan, Savas, Marmara Univ, Med Sch, Dept Phys Med \& Rehabil, Pain Management, Istanbul, Turkey.},
DOI = {10.3233/BMR-181185},
ISSN = {1053-8127},
EISSN = {1878-6324},
Keywords = {Spondylolisthesis; back pain; epidural; steroids; non-surgical treatment},
Keywords-Plus = {DEGENERATIVE LUMBAR SPONDYLOLISTHESIS; EPIDURAL STEROID INJECTIONS;
   LOW-BACK-PAIN; NONOPERATIVE TREATMENT; CONSERVATIVE MANAGEMENT;
   RADIOLOGIC-DIAGNOSIS; FOLLOW-UP; OUTCOMES; PREDICTORS; EXERCISE},
Research-Areas = {Orthopedics; Rehabilitation},
Web-of-Science-Categories  = {Orthopedics; Rehabilitation},
Author-Email = {Sibel.Demir@ucsf.edu},
ResearcherID-Numbers = {Özcan-Ekşi, Emel Ece/F-3343-2014},
ORCID-Numbers = {Özcan-Ekşi, Emel Ece/0000-0001-5704-7019},
Cited-References = {Bouras T, 2014, EUROPEAN J ORTHOPAED.
   DUPUIS PR, 1985, SPINE, V10, P262, DOI 10.1097/00007632-198504000-00015.
   Ferrari S, 2012, J CHIROPR MED, V11, P94, DOI 10.1016/j.jcm.2011.11.001.
   GRAMSE RR, 1980, MAYO CLIN PROC, V55, P681.
   Hides J A, 2001, Spine (Phila Pa 1976), V26, pE243, DOI 10.1097/00007632-200106010-00004.
   Nava-Bringas TI, 2014, J BACK MUSCULOSKELET, V27, P41, DOI 10.3233/BMR-130417.
   Jacobsen S, 2007, SPINE, V32, P120, DOI 10.1097/01.brs.0000250979.12398.96.
   Kalichman L, 2008, EUR SPINE J, V17, P327, DOI 10.1007/s00586-007-0543-3.
   Kraiwattanapong C, 2014, ASIAN SPINE J, V8, P119, DOI 10.4184/asj.2014.8.2.119.
   Lattig F, 2012, EUR SPINE J, V21, P276, DOI 10.1007/s00586-011-1993-1.
   Leone A, 2011, SKELETAL RADIOL, V40, P683, DOI 10.1007/s00256-010-0942-0.
   Matsunaga S, 2000, J NEUROSURG, V93, P194, DOI 10.3171/spi.2000.93.2.0194.
   Moller H, 2000, SPINE, V25, P1711, DOI 10.1097/00007632-200007010-00016.
   O'Sullivan PB, 1997, SPINE, V22, P2959, DOI 10.1097/00007632-199712150-00020.
   Ong KL, 2014, NEUROSURG FOCUS, V36, DOI 10.3171/2014.4.FOCUS1440.
   Pearson A, 2011, SPINE, V36, P219, DOI 10.1097/BRS.0b013e3181d77c21.
   Pearson AM, 2013, SPINE, V38, P1799, DOI 10.1097/BRS.0b013e3182a314d0.
   Pearson AM, 2008, SPINE, V33, P2759, DOI 10.1097/BRS.0b013e31818e2d8b.
   Sencan S, 2017, J BACK MUSCULOSKELET, V30, P841, DOI 10.3233/BMR-160543.
   Simotas AC, 2000, SPINE, V25, P197, DOI 10.1097/00007632-200001150-00009.
   Simotas AC, 2000, SPINE, V25, P1.
   SINAKI M, 1989, ARCH PHYS MED REHAB, V70, P594.
   Vibert BT, 2006, CLIN ORTHOP RELAT R, P222, DOI 10.1097/01.blo.0000200233.99436.ea.
   Weinstein JN, 2007, NEW ENGL J MED, V356, P2257, DOI 10.1056/NEJMoa070302.
   Weinstein JN, 2009, J BONE JOINT SURG AM, V91A, P1295, DOI 10.2106/JBJS.H.00913.
   WILTSE LL, 1976, CLIN ORTHOP RELAT R, P23.},
Number-of-Cited-References = {26},
Times-Cited = {4},
Usage-Count-Last-180-days = {1},
Usage-Count-Since-2013 = {3},
Journal-ISO = {J. Back Musculoskelet. Rehabil.},
Doc-Delivery-Number = {IY8YI},
Web-of-Science-Index = {Science Citation Index Expanded (SCI-EXPANDED)},
Unique-ID = {WOS:000486680300005},
DA = {2022-11-01},
}

@article{ WOS:A1991GR86200004,
Author = {HARVEY, J and TANNER, S},
Title = {LOW-BACK-PAIN IN YOUNG ATHLETES - A PRACTICAL APPROACH},
Journal = {SPORTS MEDICINE},
Year = {1991},
Volume = {12},
Number = {6},
Pages = {394-406},
Month = {DEC},
Abstract = {Lumbar spine pain accounts for 5 to 8\% of athletic injuries.  Although
   back pain is not the most common injury, it is one of the most
   challenging for the sports physician to diagnose and treat.
   Factors predisposing the young athlete to back injury include the growth
   spurt, abrupt increases in training intensity or frequency, improper
   technique, unsuitable sports equipment, and leg-length inequality.  Poor
   strength of the back extensor and abdominal musculature, and
   inflexibility of the lumbar spine, hamstrings and hip flexor muscles may
   contribute to chronic low back pain.
   Excessive lifting and twisting may produce sprains and strains, the most
   common cause of low back pain in adolescents.  Blows to the spine may
   create contusions or fractures.  Fractures in adolescents from severe
   trauma include compression fracture, comminuted fracture, fracture of
   the growth plate at the vertebral end plate, lumbar transverse process
   fracture, and a fracture of the spinous process.  Athletes who
   participate in sports involving repeated and forceful hyperextension of
   the spine may suffer from lumbar facet syndrome, spondylolysis, or
   spondylolisthesis.  The large sacroiliac joint is also prone to
   irritation.  The signs and symptoms of disc herniation in adolescents
   may be more subtle than in adults.  Disorders simulating athletic injury
   include tumours and inflammatory connective tissue disease.  Often,
   however, a specific diagnosis cannot be made in the young athlete with a
   low back injury due to the lack of pain localisation and the anatomic
   complexity of the lumbar spine.
   A thorough history and physical examination are usually more productive
   in determining a diagnosis and guiding treatment than imaging
   techniques.  Diagnosis tests may be considered, though, for the
   adolescent athlete whose back pain is severe, was caused by acute
   trauma, or fails to improve with conservative therapy after several
   weeks.  Radiographs, bone scanning, computed tomography, and magnetic
   resonance imaging may help identify, or exclude serious pathology.
   Fortunately, the majority of cases of low back pain in adolescents
   respond to conservative therapy.  Immediate treatment of an acute
   injury, such as a sprain or strain, includes cryotherapy,
   electrogalvanic stimulation, anti-inflammatory medications and gentle
   exercises.  Prolonged bed rest should be avoided since atrophy may occur
   rapidly.  Strong analgesics are also usually contraindicated, except for
   sleep, since they mask pain and may allow overvigorous activity.
   Early strengthening exercises include the Williams flexion exercises
   and/or McKenzie extension exercises.  Both exercise motions may often be
   prescribed.  Athletes with an acute disc herniation, however, should
   only perform extension exercises initially.  Athletes with
   spondylolysis, spondylolisthesis and facet joint irritation should
   initially be limited to flexion exercises.
   Brief sessions of walking, pool walking or jogging, and upright cycling
   may be started when tolerated to maintain aerobic conditioning.  The
   proper timing for an athlete to return to activity depends on the
   demonstration of functional skills necessary to perform a specific
   sport.  The final component of a young athletes' back rehabilitation
   programme includes a long term stretching, and back and abdominal
   strengthening programme.},
Publisher = {ADIS INTERNATIONAL LTD},
Address = {41 CENTORIAN DR, PRIVATE BAG 65901, MAIRANGI BAY, AUCKLAND 10, NEW
   ZEALAND},
Type = {Article},
Language = {English},
Affiliation = {HARVEY, J (Corresponding Author), ORTHOPAED CTR ROCKIES,SPORTS MED SECT,2500 E PROSPECT RD,FT COLLINS,CO 80524, USA.},
DOI = {10.2165/00007256-199112060-00005},
ISSN = {0112-1642},
Research-Areas = {Sport Sciences},
Web-of-Science-Categories  = {Sport Sciences},
Number-of-Cited-References = {0},
Times-Cited = {89},
Usage-Count-Last-180-days = {2},
Usage-Count-Since-2013 = {55},
Journal-ISO = {Sports Med.},
Doc-Delivery-Number = {GR862},
Web-of-Science-Index = {Science Citation Index Expanded (SCI-EXPANDED)},
Unique-ID = {WOS:A1991GR86200004},
DA = {2022-11-01},
}

@article{ WOS:000251602500011,
Author = {Bertani, A. and Launay, F. and Jacopin, S. and Glard, Y. and Jouve, J.
   -L. and Bollini, G.},
Title = {Osteoid osteoma of the inferior articular process of L5 associated with
   a bilateral spondylosis: a case report},
Journal = {REVUE DE CHIRURGIE ORTHOPEDIQUE ET REPARATRICE DE L APPAREIL MOTEUR},
Year = {2007},
Volume = {93},
Number = {7},
Pages = {736-739},
Month = {NOV},
Abstract = {We report the case of an 8-year-old boy who presented an osteoid osteoma
   of L5 associated with bilateral spondylolysis involving the same
   vertebra.
   Diagnostic bone scintigraphy is highly contributive in children
   presenting back pain. For us, it is the first intention exploration in
   patients with isthmic lysis seen on the plain x-ray. Symptomatic
   spondylolysis is the most frequent cause of back pain in children and is
   much more frequent than vertebral osteoid osteoma. The presence of
   isthmic lysis associated with focal uptake on the bone scintigraphy is
   highly suggestive of symptomatic spondylolysis. In this context,
   magnetic resonance imaging should be performed for both diagnostic
   purposes and prognostic assessment. The degree of bone and soft tissue
   edema in the present case was unusual for symptomatic spondylolysis.
   Complementary computed tomography finally established the diagnosis of
   oseoid osteoma of the posterior vertebral arch.
   To our knowledge, the association of osteoid osteoma with bilateral
   spondylolysis on the same vertebra has not been described elsewhere. In
   children, the diagnosis of symptomatic spondylolysis can only be
   established after ruling out other causes of back pain. The diagnosis of
   osteoid osteoma must be kept in mind.},
Publisher = {MASSON EDITEUR},
Address = {21 STREET CAMILLE DESMOULINS, ISSY, 92789 MOULINEAUX CEDEX 9, FRANCE},
Type = {Article},
Language = {French},
Affiliation = {Launay, F (Corresponding Author), CHU Timone, Dept Chirurg Orthoped Infantile, F-13385 Marseille 05, France.
   Launay, F.; Jacopin, S.; Glard, Y.; Jouve, J. -L.; Bollini, G., CHU Timone, Dept Chirurg Orthoped Infantile, F-13385 Marseille 05, France.
   Bertani, A., HIA Laveran, Serv Chirurg Orthoped, Marseille, France.},
DOI = {10.1016/S0035-1040(07)73260-9},
ISSN = {0035-1040},
Keywords = {spondylolysis; osteoid osteoma; back pain},
Keywords-Plus = {LUMBAR SPINE; ADOLESCENTS; CHILDREN},
Research-Areas = {Orthopedics; Surgery},
Web-of-Science-Categories  = {Orthopedics; Surgery},
Author-Email = {franck.launay@mail.ap-hm.fr},
Cited-References = {Cohen E, 2005, J PEDIATR ORTHOP B, V14, P63, DOI 10.1097/01202412-200503000-00001.
   Crist BD, 2005, J BONE JOINT SURG AM, V87A, P414, DOI 10.2106/JBJS.C.01499.
   Feldman DS, 2000, J PEDIATR ORTHOPED, V20, P790, DOI 10.1097/01241398-200011000-00018.
   Haddad E, 2004, REV CHIR ORTHOP, V90, P599.
   Harvey CJ, 1998, CLIN RADIOL, V53, P723, DOI 10.1016/S0009-9260(98)80313-9.
   KAWAHARA C, 2002, SPINE, V27, P313.
   LOWE J, 1984, SPINE, V9, P653, DOI 10.1097/00007632-198409000-00019.
   Ozaki T, 2002, CLIN ORTHOP RELAT R, P394.
   Schulze W, 2001, CLIN ORTHOP RELAT R, P200.
   SHERMAN FC, 1977, J BONE JOINT SURG AM, V59, P49, DOI 10.2106/00004623-197759010-00007.
   WELLS RG, 1987, CLIN NUCL MED, V12, P39, DOI 10.1097/00003072-198701000-00010.
   WILTSE LL, 1962, J BONE JOINT SURG AM, V44, P539, DOI 10.2106/00004623-196244030-00011.},
Number-of-Cited-References = {12},
Times-Cited = {0},
Usage-Count-Last-180-days = {0},
Usage-Count-Since-2013 = {0},
Journal-ISO = {Rev. Chir. Orthop. Reparatrice Appareil Moteur},
Doc-Delivery-Number = {240QQ},
Web-of-Science-Index = {Science Citation Index Expanded (SCI-EXPANDED)},
Unique-ID = {WOS:000251602500011},
DA = {2022-11-01},
}

@article{ WOS:000289280500011,
Author = {Bollini, G. and Jouve, J. -L. and Launay, F. and Glard, Y. and Jacopin,
   S. and Blondel, B.},
Title = {High-grade child spondylolisthesis: A custom-made canulated screw to
   treat the so-called double instability},
Journal = {ORTHOPAEDICS \& TRAUMATOLOGY-SURGERY \& RESEARCH},
Year = {2011},
Volume = {97},
Number = {2},
Pages = {179-185},
Month = {APR},
Abstract = {Study objectives: Describing and assessing of a new surgical procedure
   to achieve circumferential fusion and translumbosacral fixation using a
   custom-made canulated screw.
   Patients and methods: Seven patients aged 13-18 years old underwent
   surgery with this technique (mean age: 15). All patients had high-grade
   spondylolisthesis (Meyerding stage III or IV). There were five girls and
   two boys. A posterior surgical approach alone was used in all cases. The
   posterior neural arch of L5 was removed and a sacral laminectomy,
   extending to S2, was performed. Sacral nerve roots S2 and S3 were
   carefully dissected and transposed. A K-wire was placed medially across
   the vertebrae from the posterior edge of S2 extending to the
   antero-superior corner of L5. Fluroscopic perioperative fluroscopic
   control confirmed correct K-wire placement. The custom-made 10mm
   diameter canulated screw was then inserted along the K-wire as a guide.
   Screw fixation was obtained by placing a specific large diameter screw
   head to obtain compression by a lag screw effect. Once fixation was
   obtained, the sacral dome was excised and interbody fusion was performed
   (tricorticocancellous graft on each side of the screw). Additional
   bilateral posterolateral fusion was then performed. A half body custom
   fit thoracolumbar orthosis brace was prescribed 3 months
   postoperatively, followed by a Lombostat flexible lumbar support for an
   additional 3 months period.
   Results: One neurological complication occurred. A dural tear occurred
   during dissection requiring simple repair. All of the patients were on
   their feet on the fifth postoperative day and began walking. The half
   bodybrace was worn for 4 months in four patients and 2 months in the
   three others. At final follow-up patients had no residual pain.
   Discussion: The lumbar spine in children with high-grade
   spondylolisthesis adapts to the new mechanical conditions after surgery.
   Therefore the principal goal of treatment is to obtain stable osseous
   fusion. Our treatment philosophy is based on the concept of a dual
   instability. We believe that a general instability exists which causes
   the development of spondylolisthesis; this must be respected by not
   attempting to correct the displacement beyond what can be obtained on
   the operating table with complete muscle release. The other,
   locoregional instability, must be stabilized during circumferential
   fusion. The custom-made, 10mm screw has been shown to be effective in
   neutralizing the mechanical stress during circumferential fusion with a
   posterior approach alone, thus avoiding the risks of an anterior
   approach. Long-term results show that the preoperative posture is not
   the sole mechanical determinant in children and adolescents but that
   this posture is largely a reaction to pain.},
Publisher = {ELSEVIER MASSON, CORPORATION OFFICE},
Address = {65 CAMILLE DESMOULINS CS50083 ISSY-LES-MOULINEAUX, 92442 PARIS, FRANCE},
Type = {Article},
Language = {English},
Affiliation = {Jouve, JL (Corresponding Author), Mediterranean Univ, Marseille Timone Children Hosp, Pediat Surg \& Orthopaed Dept, 264 Rue St Pierre, F-13385 Marseille 5, France.
   Bollini, G.; Jouve, J. -L.; Launay, F.; Glard, Y.; Jacopin, S.; Blondel, B., Mediterranean Univ, Marseille Timone Children Hosp, Pediat Surg \& Orthopaed Dept, F-13385 Marseille 5, France.},
DOI = {10.1016/j.otsr.2010.11.003},
ISSN = {1877-0568},
Keywords = {Spondylolisthesis; High grade; Circumferential fusion; Child; Spine;
   Surgery},
Keywords-Plus = {TERM FOLLOW-UP; INTERBODY FUSION; ISTHMIC SPONDYLOLISTHESIS;
   ADOLESCENTS; REDUCTION; SPINE; SPONDYLOLYSIS; MANAGEMENT; IV},
Research-Areas = {Orthopedics; Surgery},
Web-of-Science-Categories  = {Orthopedics; Surgery},
Author-Email = {jean-luc.jouve@ap-hm.fr},
ResearcherID-Numbers = {Blondel, Benjamin/W-7288-2019},
ORCID-Numbers = {Blondel, Benjamin/0000-0001-8896-5277},
Cited-References = {Blondel B, 2008, REV CHIR ORTHOP, V94, P321, DOI 10.1016/j.rco.2008.01.005.
   Boachie-Adjei O, 2002, SPINE, V27, pE161, DOI 10.1097/00007632-200203150-00019.
   BOXALL D, 1979, J BONE JOINT SURG AM, V61, P479, DOI 10.2106/00004623-197961040-00001.
   CLOWARD RB, 1981, CLIN ORTHOP RELAT R, P74.
   Dubousset J, 1997, CLIN ORTHOP RELAT R, P77.
   DUVALBEAUPERE G, 1992, ANN BIOMED ENG, V20, P451, DOI 10.1007/BF02368136.
   GILL GG, 1955, J BONE JOINT SURG AM, V37, P493, DOI 10.2106/00004623-195537030-00005.
   Grzegorzewski A, 2000, J PEDIATR ORTHOPED, V20, P506, DOI 10.1097/00004694-200007000-00016.
   HARRIS IE, 1987, J BONE JOINT SURG AM, V69A, P960, DOI 10.2106/00004623-198769070-00002.
   Herbiniaux G., 1782, TRAITE DIVERS ACCOUC.
   Hu SS, 1996, SPINE, V21, P367, DOI 10.1097/00007632-199602010-00023.
   HW Meyerding, 1932, SURG GYNECOL OBSTET, V54, P371.
   Ilharreborde B, 2007, J PEDIATR ORTHOP B, V16, P16, DOI 10.1097/BPB.0b013e3280107195.
   JACKSON RP, 1993, SPINE, V18, P1318, DOI 10.1097/00007632-199308000-00011.
   Jouve JL, 2001, CAH ENSEIGN, V78, P171.
   Lamberg T, 2007, J BONE JOINT SURG AM, V89A, P512, DOI 10.2106/JBJS.E.00545.
   Lerat JL, 1996, REV CHIR ORTHOP, V82, P475.
   LOUIS R, 1990, RACHIS, V2, P449.
   Ruf M, 2006, SPINE, V31, P269, DOI 10.1097/01.brs.0000197204.91891.eb.
   Smith JA, 2001, SPINE, V26, P2227, DOI 10.1097/00007632-200110150-00014.
   SMITH MD, 1990, J BONE JOINT SURG AM, V72A, P415, DOI 10.2106/00004623-199072030-00015.
   Vialle R, 2005, REV CHIR ORTHOP, V91, P5, DOI 10.1016/S0035-1040(05)84270-9.},
Number-of-Cited-References = {22},
Times-Cited = {9},
Usage-Count-Last-180-days = {0},
Usage-Count-Since-2013 = {4},
Journal-ISO = {Orthop. Traumatol.-Surg. Res.},
Doc-Delivery-Number = {746WX},
Web-of-Science-Index = {Science Citation Index Expanded (SCI-EXPANDED)},
Unique-ID = {WOS:000289280500011},
OA = {hybrid},
DA = {2022-11-01},
}

@article{ WOS:000071228700001,
Author = {Duggleby, T and Kumar, S},
Title = {Epidemiology of juvenile low back pain: a review},
Journal = {DISABILITY AND REHABILITATION},
Year = {1997},
Volume = {19},
Number = {12},
Pages = {505-512},
Month = {DEC},
Abstract = {Studies show that the cumulative prevalence of low back pain (LBP) in
   juveniles was close to 30 \%. The majority of the LBP was mild. Of those
   with LBP approximately 8 \% sought medical treatment. Chronic or
   recurrent LBP averaged 8.1 \% of the adolescent populations studied. The
   cumulative prevalence of LBP increased with age. One study showed a
   cumulative prevalence of LBP of over 70\% by age 15. A potential link
   between the adolescent growth spurt and the increased prevalence of LBP
   was proposed. Asynchronous bone growth resulting in skeletal
   malalignment was proposed as a possible cause of LBP. Immaturity of the
   vertebral bony structures was thought to increase the risk of pars
   defects. Correlations between anthropometric measurements of height and
   weight were inconclusive. The role of decreased muscle flexibility in
   LBP was also inconclusive. Some researchers found a correlation between
   age, gender, height and LBP. Disc degeneration and spondylolytic
   Symptoms were also noted as sources of LBP. However, not all cases of
   disc degeneration (DD) or spondylolysis were symptomatic of LBP. It was
   noted that the prevalence of DD was rare in adolescents. Disc
   protrusions were more common in LBP groups than in non-LBP groups, and
   females with LBP had more disc protrusions than males with LBP. Risk
   factors for spondylolysis and spondylolisthesis included genetics, the
   growth spurt, repetitive stresses and sports participation. Within
   competitive sports, age and training more than 15 hours/week correlated
   with the incidence of spondylolytic changes. Participation in sports as
   a risk factor for LBP was reported. A familial tendency for LBP was
   noted in one study in which the child had an increased incidence of
   reported LBP if one or both parents had a history of LBP.},
Publisher = {TAYLOR \& FRANCIS LTD},
Address = {ONE GUNPOWDER SQUARE, LONDON EC4A 3DE, ENGLAND},
Type = {Review},
Language = {English},
Affiliation = {Kumar, S (Corresponding Author), Univ Alberta, Dept Phys Therapy, Edmonton, AB T6G 2G4, Canada.
   Univ Alberta, Dept Phys Therapy, Edmonton, AB T6G 2G4, Canada.},
DOI = {10.3109/09638289709166043},
ISSN = {0963-8288},
Keywords = {low back pain; juveniles; epidemiology},
Keywords-Plus = {LUMBAR SPINE; CHILDREN; SPONDYLOLYSIS; SCHOOLCHILDREN; INJURIES; SPORTS;
   ADOLESCENTS; MOBILITY; STRENGTH; ATHLETE},
Research-Areas = {Rehabilitation},
Web-of-Science-Categories  = {Rehabilitation},
Cited-References = {AFSHANI E, 1991, RADIOGRAPHICS, V11, P269, DOI 10.1148/radiographics.11.2.1827529.
   BALAGUE F, 1988, SCAND J REHABIL MED, V20, P175.
   BALAGUE F, 1992, BAILLIERE CLIN RHEUM, V6, P575, DOI 10.1016/S0950-3579(05)80128-1.
   BALAGUE F, 1993, SPINE, V18, P1199, DOI 10.1097/00007632-199307000-00013.
   BOGDUK N, 1983, SPINE, V8, P286, DOI 10.1097/00007632-198304000-00009.
   BUCHANAN CR, 1992, BONE, V6, P53.
   BURTON AK, 1989, SPINE, V14, P584, DOI 10.1097/00007632-198906000-00007.
   Chumlea W. C., 1982, HDB DEV PSYCHOL, P471.
   COMMANDRE FA, 1988, J SPORT MED PHYS FIT, V28, P11.
   DIETRICH M, 1985, SPINE, V10, P532, DOI 10.1097/00007632-198507000-00007.
   FAIRBANK JCT, 1984, SPINE, V9, P461, DOI 10.1097/00007632-198407000-00007.
   FEELER LC, 1990, SPINE SPINAL INJURIE, V4, P377.
   FLEMMING JF, 1990, SPINE SPINAL INJURIE, V4, P339.
   FRYMOYER JW, 1983, J BONE JOINT SURG AM, V65, P213, DOI 10.2106/00004623-198365020-00010.
   GOLDSTEIN JD, 1991, AM J SPORT MED, V19, P463, DOI 10.1177/036354659101900507.
   GOODMAN JE, 1991, PAIN, V46, P247, DOI 10.1016/0304-3959(91)90108-A.
   GRANTHAM VA, 1977, PRACTITIONER, V218, P226.
   HAHER TR, 1993, CLIN SPORT MED, V12, P449.
   HARVEY J, 1991, SPORTS MED, V12, P394, DOI 10.2165/00007256-199112060-00005.
   Jackson D W, 1979, Am J Sports Med, V7, P364, DOI 10.1177/036354657900700614.
   JACKSON DW, 1976, CLIN ORTHOP RELAT R, P68.
   JOHNSON RJ, 1993, PHYSICIAN SPORTSMED, V21, P53, DOI 10.1080/00913847.1993.11710362.
   KELSEY JL, 1980, SPINE, V5, P133, DOI 10.1097/00007632-198003000-00007.
   KING HA, 1984, PEDIATR CLIN N AM, V31, P1083.
   KUJALA UM, 1992, MED SCI SPORT EXER, V24, P627.
   KUMAR S, 1990, SPINE, V15, P1311, DOI 10.1097/00007632-199012000-00014.
   KUSLICH SD, 1991, ORTHOP CLIN N AM, V22, P181.
   Micheli L J, 1979, Am J Sports Med, V7, P362, DOI 10.1177/036354657900700613.
   MICHELI LJ, 1983, ORTHOP CLIN N AM, V14, P337.
   MIERAU D, 1989, SPINE, V14, P526, DOI 10.1097/00007632-198905000-00010.
   NEWELL SG, 1992, PHYSICAL MED REHAB C, V3, P193.
   OLSEN TL, 1992, AM J PUBLIC HEALTH, V82, P606, DOI 10.2105/AJPH.82.4.606.
   PARIS SV, 1990, SPINE STATE ART REV, V4, P351.
   SALMINEN JJ, 1992, ACTA PAEDIATR, V81, P1035, DOI 10.1111/j.1651-2227.1992.tb12170.x.
   SALMINEN JJ, 1992, SPINE, V17, P405, DOI 10.1097/00007632-199204000-00005.
   SALMINEN JJ, 1984, ACTA PAEDIATRICA S S, V315.
   STANISH W, 1987, CLIN SPORT MED, V6, P321.
   STANITSKI CL, 1989, SPORTS MED, V7, P32, DOI 10.2165/00007256-198907010-00003.
   STINSON JT, 1993, CLIN SPORT MED, V12, P517.
   SULLIVAN JA, 1984, PEDIATR CLIN N AM, V31, P1097.
   TALL RL, 1993, CLIN SPORT MED, V12, P441.
   TANNER JM, 1976, ANN HUM BIOL, V3, P109, DOI 10.1080/03014467600001231.
   TERTTI MO, 1991, RADIOLOGY, V180, P503, DOI 10.1148/radiology.180.2.1829844.
   TURNER PG, 1989, SPINE, V14, P812, DOI 10.1097/00007632-198908000-00007.
   WEBER M D, 1991, Journal of Orthopaedic and Sports Physical Therapy, V14, P6.
   WEIR MR, 1989, J ADOLESCENT HEALTH, V10, P573, DOI 10.1016/0197-0070(89)90029-6.
   Welon Z., 1979, STUDIES PHYSICAL ANT, V5, P75.},
Number-of-Cited-References = {47},
Times-Cited = {62},
Usage-Count-Last-180-days = {0},
Usage-Count-Since-2013 = {9},
Journal-ISO = {Disabil. Rehabil.},
Doc-Delivery-Number = {YN974},
Web-of-Science-Index = {Social Science Citation Index (SSCI)},
Unique-ID = {WOS:000071228700001},
DA = {2022-11-01},
}

@article{ WOS:000331633400003,
Author = {Kida, Kazunobu and Tadokoro, Nobuaki and Kumon, Masashi and Ikeuchi,
   Masahiko and Kawazoe, Tateo and Tani, Toshikazu},
Title = {Can cantilever transforaminal lumbar interbody fusion (C-TLIF) maintain
   segmental lordosis for degenerative spondylolisthesis on a long-term
   basis?},
Journal = {ARCHIVES OF ORTHOPAEDIC AND TRAUMA SURGERY},
Year = {2014},
Volume = {134},
Number = {3},
Pages = {311-315},
Month = {MAR},
Abstract = {To determine if cantilever transforaminal lumbar interbody fusion
   (C-TLIF) using the crescent-shaped titanium interbody spacer (IBS)
   favors acquisition of segmental and lumbar lordosis even for
   degenerative spondylolisthesis (DS) on a long-term basis.
   We analyzed 23 consecutive patients who underwent C-TLIF with pedicle
   screw instrumentations fixed with compression for a single-level DS.
   Measurements on the lateral radiographs taken preoperatively, 2 weeks
   postoperatively and at final follow-up included disc angle (DA),
   segmental angle (SA), lumbar lordosis (LL), disc height (\%DH) and slip
   rate (\%slip).
   There was a good functional recovery with 100 \% fusion rate at the mean
   follow-up of 62 months. Segmental lordosis (DA and SA) and \%DH
   initially increased, but subsequently decreased with the subsidence of
   the interbody spacer, resulting in a significant increase (p = 0.046)
   only in SA from 13.2A degrees A A +/- A 5.5A degrees preoperatively to
   14.7A degrees A A +/- A 6.4A degrees at the final follow-up. Changes of
   LL and \%slip were more consistent without correction loss finally
   showing an increase of LL by 3.6A degrees (p = 0.005) and a slip
   reduction by 6.7 \% (p < 0.001).
   Despite the inherent limitation of placing the IBS against the anterior
   endplate of the upper vertebra in the presence of DS, the C-TLIF helped
   significantly restore segmental as well as lumbar lordosis on a
   long-term basis, which would be of benefit in preventing
   hypolordosis-induced back pain and the adjacent level disc disease.},
Publisher = {SPRINGER},
Address = {233 SPRING ST, NEW YORK, NY 10013 USA},
Type = {Article},
Language = {English},
Affiliation = {Kida, K (Corresponding Author), Kochi Med Sch, Dept Orthopaed Surg, Kohasu Oko Cho, Nankoku, Kochi 7838505, Japan.
   Kida, Kazunobu; Tadokoro, Nobuaki; Kumon, Masashi; Ikeuchi, Masahiko; Tani, Toshikazu, Kochi Med Sch, Dept Orthopaed Surg, Nankoku, Kochi 7838505, Japan.
   Kawazoe, Tateo, Kubokawa Hosp, Dept Orthopaed Surg, Kochi 7860002, Japan.},
DOI = {10.1007/s00402-014-1925-8},
ISSN = {0936-8051},
EISSN = {1434-3916},
Keywords = {Cantilever transforaminal lumbar interbody fusion; Degenerative
   spondylolisthesis; Segmental lordosis; Interbody spacer},
Keywords-Plus = {ISTHMIC SPONDYLOLISTHESIS; STRUCTURAL ALLOGRAFT; SAGITTAL CONTOUR;
   VERTICAL CAGES; POSTERIOR; STRENGTH; SUPPORT},
Research-Areas = {Orthopedics; Surgery},
Web-of-Science-Categories  = {Orthopedics; Surgery},
Author-Email = {kazugonkochi@gmail.com},
Cited-References = {Anand N, 2006, SPINE, V31, pE748, DOI 10.1097/01.brs.0000240211.23617.ae.
   BARTKO JJ, 1966, PSYCHOL REP, V19, P3, DOI 10.2466/pr0.1966.19.1.3.
   Cole CD, 2009, CURR REV MUSCULOSKE, V2, P118, DOI 10.1007/s12178-009-9053-8.
   Fukuta S, 2011, J SPINAL DISORD TECH, V24, P189, DOI 10.1097/BSD.0b013e3181e9f249.
   Groth AT, 2005, J SPINAL DISORD TECH, V18, P332, DOI 10.1097/01.bsd.0000163037.17634.89.
   Hackenberg L, 2005, EUR SPINE J, V14, P551, DOI 10.1007/s00586-004-0830-1.
   Hasegawa K, 2001, SPINE, V26, P957, DOI 10.1097/00007632-200104150-00022.
   Hioki A, 2011, YONSEI MED J, V52, P314, DOI 10.3349/ymj.2011.52.2.314.
   HIRABAYASHI K, 1981, SPINE, V6, P354, DOI 10.1097/00007632-198107000-00005.
   Humphreys SC, 2001, SPINE, V26, P567.
   Hunt T, 2007, EUR SPINE J, V16, pS311, DOI 10.1007/s00586-007-0387-x.
   Jagannathan J, 2009, NEUROSURGERY, V64, P955, DOI 10.1227/01.NEU.0000343544.77456.46.
   Japanese Orthopaedic Association, 1986, J JPN ORTHOP ASSOC, V60, P393.
   Kim SB, 2009, CLIN ORTHOP SURG, V1, P207, DOI 10.4055/cios.2009.1.4.207.
   Klemme WR, 2001, SPINE, V26, P534.
   Kwon BK, 2003, J SPINAL DISORD TECH, V16, P469, DOI 10.1097/00024720-200310000-00006.
   Lauber S, 2006, SPINE, V31, P1693, DOI 10.1097/01.brs.0000224530.08481.4e.
   Lowe TG, 2004, SPINE, V29, P2389, DOI 10.1097/01.brs.0000143623.18098.e5.
   Peng Chan Wearn Benedict, 2009, Spine (Phila Pa 1976), V34, P1385, DOI 10.1097/BRS.0b013e3181a4e3be.
   Polly DW, 2000, J SPINAL DISORD, V13, P58, DOI 10.1097/00002517-200002000-00012.},
Number-of-Cited-References = {20},
Times-Cited = {10},
Usage-Count-Last-180-days = {0},
Usage-Count-Since-2013 = {5},
Journal-ISO = {Arch. Orthop. Trauma Surg.},
Doc-Delivery-Number = {AB2PA},
Web-of-Science-Index = {Science Citation Index Expanded (SCI-EXPANDED)},
Unique-ID = {WOS:000331633400003},
DA = {2022-11-01},
}

@article{ WOS:000601388000007,
Author = {Obanife, O. Henry and Ismail, Nasiru J. and Shehu, B. B. and Lagbo,
   Jacob and Otorkpa, Ega J. and Akaba, Kingsley},
Title = {Management outcomes of lumbar spine degenerative diseases: Comparing
   operative versus non-operative treatments using Swiss spine stenosis
   scoring},
Journal = {INTERDISCIPLINARY NEUROSURGERY-ADVANCED TECHNIQUES AND CASE MANAGEMENT},
Year = {2021},
Volume = {23},
Month = {MAR},
Publisher = {ELSEVIER},
Address = {RADARWEG 29, 1043 NX AMSTERDAM, NETHERLANDS},
Type = {Article},
Language = {English},
Affiliation = {Obanife, OH (Corresponding Author), Univ Calabar, Coll Med Sci, Dept Surg, Div Neurosurg, Calabar, Nigeria.
   Ismail, Nasiru J.; Shehu, B. B., Usmanu Danfodiyo Univ, Teaching Hosp, Reg Ctr Neurosurg, Sokoto, Nigeria.
   Obanife, O. Henry; Akaba, Kingsley, Univ Calabar, Coll Med Sci, Dept Surg, Div Neurosurg, Calabar, Nigeria.
   Lagbo, Jacob, Usmanu Danfodiyo Univ, Teaching Hosp, Dept Surg, Sokoto, Nigeria.
   Otorkpa, Ega J., Univ Abuja, Teaching Hosp, Dept Surg, Div Neurosurg, Abuja, Nigeria.},
DOI = {10.1016/j.inat.2020.100894},
Article-Number = {100894},
EISSN = {2214-7519},
Keywords = {Spine; Degenerative; Outcomes; Swiss; Sokoto},
Keywords-Plus = {LOW-BACK-PAIN; SPONDYLOLISTHESIS; DECOMPRESSION; PREVALENCE},
Research-Areas = {Neurosciences \& Neurology},
Web-of-Science-Categories  = {Clinical Neurology},
Author-Email = {henryobanife@unical.edu.ng},
ResearcherID-Numbers = {Akaba, Kingsley/AAR-4160-2021},
ORCID-Numbers = {Akaba, Kingsley/0000-0002-4573-1187},
Cited-References = {Atlas SJ, 2005, SPINE, V30, P936, DOI 10.1097/01.brs.0000158953.57966.c0.
   Brox JI, 2010, ANN RHEUM DIS, V69, P1643, DOI 10.1136/ard.2009.108902.
   Childs JD, 2004, ANN INTERN MED, V141, P920, DOI 10.7326/0003-4819-141-12-200412210-00008.
   Conway J, 2011, SPINE J, V11, P816, DOI 10.1016/j.spinee.2010.10.019.
   DEYO RA, 1986, J CHRON DIS, V39, P897, DOI 10.1016/0021-9681(86)90038-X.
   Epstein NE, 1998, J SPINAL DISORD, V11, P116.
   FEFFER HL, 1985, SPINE, V10, P287, DOI 10.1097/00007632-198504000-00018.
   FRANK A, 1993, BMJ-BRIT MED J, V306, P901, DOI 10.1136/bmj.306.6882.901.
   Fritzell P, 2001, SPINE, V26, P2521, DOI 10.1097/00007632-200112010-00002.
   HERKOWITZ HN, 1991, J BONE JOINT SURG AM, V73A, P802, DOI 10.2106/00004623-199173060-00002.
   Igbinedion B O E, 2011, Niger Med J, V52, P28.
   James N.W., 2007, NEW ENGL J MED, V356, P225.
   Massimo G., 2005, EUROL RADIOL, V15, P591.
   Matsunaga S, 2000, J NEUROSURG, V93, P194, DOI 10.3171/spi.2000.93.2.0194.
   Mijiyawa M, 2000, JOINT BONE SPINE, V67, P533, DOI 10.1016/S1297-319X(00)00204-9.
   Radcliff KE, 2011, SPINE, V36, P2197, DOI 10.1097/BRS.0b013e3182341edf.
   Rainville J, 2012, SPINE J, V12, P101, DOI 10.1016/j.spinee.2011.12.006.
   Rempfler M, 2015, BILDVERARBEITUNG FUR DIE MEDIZIN 2015: ALGORITHMEN - SYSTEME - ANWENDUNGEN, P161, DOI 10.1007/978-3-662-46224-9\_29.
   Schneider M.J., 2019, JAMA NETWORK OPEN, V2.
   Suthar P, 2015, J CLIN DIAGN RES, V9, pTC4, DOI 10.7860/JCDR/2015/11927.5761.
   Takatalo J, 2009, SPINE, V34, P1716, DOI 10.1097/BRS.0b013e3181ac5fec.
   TEASELL RW, 1994, CAN FAM PHYSICIAN, V40, P481.
   Uduma F.U., 2011, GLOBAL J, V11, P33.
   Walker BF, 2000, J SPINAL DISORD, V13, P205, DOI 10.1097/00002517-200006000-00003.
   Yamamoto Hiroshi, 2003, JMAJ, V46, P433.},
Number-of-Cited-References = {25},
Times-Cited = {0},
Usage-Count-Last-180-days = {0},
Usage-Count-Since-2013 = {2},
Journal-ISO = {Interdiscip. Neurosurg.},
Doc-Delivery-Number = {PI9FQ},
Web-of-Science-Index = {Emerging Sources Citation Index (ESCI)},
Unique-ID = {WOS:000601388000007},
OA = {gold},
DA = {2022-11-01},
}

@article{ WOS:000680977400001,
Author = {Chung, Nam-Su and Lee, Han-Dong and Jeon, Chang-Hoon and Jeong, Seungmin},
Title = {Factors Affecting Slip Reduction in Oblique Lumbar Interbody Fusion With
   Posterior Fixation for Degenerative Spondylolisthesis},
Journal = {GLOBAL SPINE JOURNAL},
Year = {2022},
Volume = {12},
Number = {8},
Pages = {1786-1791},
Month = {OCT},
Abstract = {Study Design: Retrospective case series Objectives: Reduction of
   translational/angular slip is a favorable radiological result in spinal
   fusion for degenerative spondylolisthesis, although its clinical
   significance remains controversial. Few studies have investigated slip
   reduction and associated factors in oblique lumbar interbody fusion
   (OLIF) for degenerative spondylolisthesis. Methods: This study involved
   a retrospective analysis of 56 operated levels of 52 consecutive
   patients who underwent OLIF for degenerative spondylolisthesis and had
   more than 1-year of regular follow-up. Translational/angular slip,
   anterior/posterior disc height, and spinopelvic parameters were measured
   preoperatively, postoperatively at 6-weeks, and at the last follow-up.
   Demographic, radiological, and surgical parameters were analyzed to
   determine factors associated with the amount of slip reduction. Result:
   The mean follow-up duration was 30.4 +/- 12.9 months (range, 12 to 61).
   The mean decrease in translational slip was 5.7 +/- 2.1 mm (13.6 +/-
   5.5\%) and the mean increase in angular slip was 7.9 +/- 7.1 degrees at
   the last follow-up (both P < 0.001). The amount of slip reduction was
   greater in female sex, age < 65 years, use of a 12 degrees cage, cage
   position from the anterior disc margin of < 7 mm, and cases with
   posterior decompression (laminectomy with inferior facetectomy).
   Conclusions: OLIF showed satisfactory translational/angular slip
   reduction in degenerative spondylolisthesis. Surgical techniques for
   optimal reduction include the use of a large angle cage, anterior cage
   placement, and resection of the inferior facet.},
Publisher = {SAGE PUBLICATIONS LTD},
Address = {1 OLIVERS YARD, 55 CITY ROAD, LONDON EC1Y 1SP, ENGLAND},
Type = {Article},
Language = {English},
Affiliation = {Jeon, CH (Corresponding Author), Ajou Univ, Dept Orthopaed Surg, Sch Med, 164 World Cup Ro, Suwon 16499, Geyounggi Do, South Korea.
   Chung, Nam-Su; Lee, Han-Dong; Jeon, Chang-Hoon; Jeong, Seungmin, Ajou Univ, Dept Orthopaed Surg, Sch Med, 164 World Cup Ro, Suwon 16499, Geyounggi Do, South Korea.},
DOI = {10.1177/2192568221989295},
EarlyAccessDate = {JAN 2021},
Article-Number = {2192568221989295},
ISSN = {2192-5682},
EISSN = {2192-5690},
Keywords = {degenerative spondylolisthesis; slip reduction; radiological outcome;
   oblique lumbar interbody fusion},
Keywords-Plus = {INDIRECT NEURAL DECOMPRESSION; OUTCOMES; CAGE; SURGERY; TRIAL; SPINE},
Research-Areas = {Neurosciences \& Neurology; Orthopedics},
Web-of-Science-Categories  = {Clinical Neurology; Orthopedics},
Author-Email = {su720126@hanmail.net},
Cited-References = {Bourghli A, 2011, Eur Spine J, V20 Suppl 5, P663, DOI 10.1007/s00586-011-1934-z.
   BRIDWELL KH, 1995, SPINE, V20, P1410, DOI 10.1097/00007632-199520120-00014.
   Cheung JPY, 2016, ASIAN SPINE J, V10, P75, DOI 10.4184/asj.2016.10.1.75.
   Forsth P, 2016, NEW ENGL J MED, V374, P1413, DOI 10.1056/NEJMoa1513721.
   Fujibayashi S, 2015, SPINE, V40, pE175, DOI 10.1097/BRS.0000000000000703.
   Hagenmaier HSF, 2013, BMC MUSCULOSKEL DIS, V14, DOI 10.1186/1471-2474-14-245.
   Hayashi H, 2015, INDIAN J ORTHOP, V49, P284, DOI 10.4103/0019-5413.156188.
   Hynes R., 2014, INT SOC ADV SPINE SU.
   Isaacs RE, 2016, SPINE, V41, pS133, DOI 10.1097/BRS.0000000000001472.
   Kida K, 2014, ARCH ORTHOP TRAUM SU, V134, P311, DOI 10.1007/s00402-014-1925-8.
   Kim MC, 2013, J SPINAL DISORD TECH, V26, P87, DOI 10.1097/BSD.0b013e318237b9b1.
   Ko MJ, 2019, J KOREAN NEUROSURG S, V62, P432, DOI 10.3340/jkns.2018.0142.
   Lafage V, 2009, SPINE, V34, pE599, DOI 10.1097/BRS.0b013e3181aad219.
   Lian XF, 2013, SPINE J, V13, P1183, DOI 10.1016/j.spinee.2013.07.481.
   Marchi Luis, 2012, ScientificWorldJournal, V2012, P456346, DOI 10.1100/2012/456346.
   Mobbs Ralph J, 2015, J Spine Surg, V1, P2, DOI 10.3978/j.issn.2414-469X.2015.10.05.
   Ohtori S, 2015, YONSEI MED J, V56, P1051, DOI 10.3349/ymj.2015.56.4.1051.
   Oikonomidis S, 2020, ARCH ORTHOP TRAUM SU, V140, P1155, DOI 10.1007/s00402-019-03282-9.
   Park SJ, 2017, CLIN SPINE SURG, V30, pE784, DOI 10.1097/BSD.0000000000000406.
   Park SW, 2020, J ORTHOP SURG RES, V15, DOI 10.1186/s13018-020-1545-7.
   PATHRIA M, 1987, RADIOLOGY, V164, P227, DOI 10.1148/radiology.164.1.3588910.
   Rao PJ, 2015, J CLIN NEUROSCI, V22, P1619, DOI 10.1016/j.jocn.2015.03.034.
   Regev GJ, 2010, SPINE, V35, P1406, DOI 10.1097/BRS.0b013e3181c20fb5.
   Sato J, 2017, EUR SPINE J, V26, P671, DOI 10.1007/s00586-015-4170-0.
   Schwab F, 2009, SPINE, V34, P1828, DOI 10.1097/BRS.0b013e3181a13c08.
   Sears William, 2005, Spine J, V5, P170, DOI 10.1016/j.spinee.2004.05.257.
   Shiga Y, 2017, SPINE SURG RELAT RES, V1, P197, DOI 10.22603/ssrr.1.2017-0001.
   Tay KS, 2016, SPINE J, V16, P182, DOI 10.1016/j.spinee.2015.10.026.
   Wegmann K, 2013, ARCH ORTHOP TRAUM SU, V133, P1639, DOI 10.1007/s00402-013-1857-8.
   Weinstein JN, 2009, J BONE JOINT SURG AM, V91A, P1295, DOI 10.2106/JBJS.H.00913.
   Woods KRM, 2017, SPINE J, V17, P545, DOI 10.1016/j.spinee.2016.10.026.
   Wu MH, 2019, J ORTHOP SURG RES, V14, DOI 10.1186/s13018-019-1416-2.},
Number-of-Cited-References = {32},
Times-Cited = {2},
Usage-Count-Last-180-days = {0},
Usage-Count-Since-2013 = {1},
Journal-ISO = {Glob. Spine J.},
Doc-Delivery-Number = {5M6NO},
Web-of-Science-Index = {Science Citation Index Expanded (SCI-EXPANDED)},
Unique-ID = {WOS:000680977400001},
DA = {2022-11-01},
}

@article{ WOS:000457231700010,
Author = {Wagner, Scott C. and Sebastian, Arjun S. and McKenzie, A. Es C. and
   Butler, Joseph S. and Kaye, Ian D. and Morrissey, Patrick B. and
   Vaccaro, Alexander R. and Kepler, Christopher K.},
Title = {Severe Lumbar Disability Is Associated With Decreased Psoas
   Cross-Sectional Area in Degenerative Spondylolisthesis},
Journal = {GLOBAL SPINE JOURNAL},
Year = {2018},
Volume = {8},
Number = {7},
Pages = {716-721},
Month = {OCT},
Abstract = {Study Design: Retrospective cohort.
   Objectives: Alterations in lumbar paraspinal muscle cross-sectional area
   (CSA) may correlate with lumbar pathology. The purpose of this study was
   to compare paraspinal CSA in patients with degenerative
   spondylolisthesis and severe lumbar disability to those with mild or
   moderate lumbar disability, as determined by the Oswestry Disability
   Index (ODI).
   Methods: We retrospectively reviewed the medical records of 101 patients
   undergoing lumbar fusion for degenerative spondylolisthesis. Patients
   were divided into ODI score <= 40 (mild/moderate disability, MMD) and
   ODI score > 40 (severe disability, SD) groups. The total CSA of the
   psoas and paraspinal muscles were measured on preoperative magnetic
   resonance imaging (MRI).
   Results: There were 37 patients in the SD group and 64 in the MMD group.
   Average age and body mass index were similar between groups. For the
   paraspinal muscles, we were unable to demonstrate any significant
   differences in total CSA between the groups. Psoas muscle CSA was
   significantly decreased in the SD group compared with the MMD group
   (1010.08 vs 1178.6 mm(2), P =.041). Multivariate analysis found that
   psoas CSA in the upper quartile was significantly protective against
   severe disability (P=.013).
   Conclusions: We found that patients with severe lumbar disability had no
   significant differences in posterior lumbar paraspinal CSA when compared
   with those with mild/moderate disability. However, severely disabled
   patients had significantly decreased psoas CSA, and larger psoas CSA was
   strongly protective against severe disability, suggestive of a potential
   association with psoas atrophy and worsening severity of lumbar
   pathology.},
Publisher = {SAGE PUBLICATIONS LTD},
Address = {1 OLIVERS YARD, 55 CITY ROAD, LONDON EC1Y 1SP, ENGLAND},
Type = {Article},
Language = {English},
Affiliation = {Wagner, SC (Corresponding Author), Thomas Jefferson Univ Hosp, Dept Orthopaed Surg, Rothman Inst, Philadelphia, PA 19107 USA.
   Wagner, Scott C.; Sebastian, Arjun S.; McKenzie, A. Es C.; Butler, Joseph S.; Kaye, Ian D.; Morrissey, Patrick B.; Vaccaro, Alexander R.; Kepler, Christopher K., Thomas Jefferson Univ, Rothman Inst, Philadelphia, PA 19107 USA.},
DOI = {10.1177/2192568218765399},
ISSN = {2192-5682},
EISSN = {2192-5690},
Keywords = {degenerative spondyloslisthesis; paraspinal muscle morphology; lumbar
   disability; psoas},
Keywords-Plus = {LOW-BACK-PAIN; PARASPINAL MUSCLES; MULTIFIDUS; MORPHOLOGY; SARCOPENIA;
   SIZE},
Research-Areas = {Neurosciences \& Neurology; Orthopedics},
Web-of-Science-Categories  = {Clinical Neurology; Orthopedics},
Author-Email = {scott.cameron.wagner@gmail.com},
ORCID-Numbers = {Butler, Joseph S./0000-0002-8823-4631},
Cited-References = {Aldebeyan S, 2016, SPINE, V41, P1535, DOI 10.1097/BRS.0000000000001575.
   Arbanas J, 2013, EUR SPINE J, V22, P1965, DOI 10.1007/s00586-013-2749-x.
   Barker KL, 2004, SPINE, V29, pE515, DOI 10.1097/01.brs.0000144405.11661.eb.
   Belavy DL, 2011, J APPL PHYSIOL, V111, P1304, DOI 10.1152/japplphysiol.00695.2011.
   Belavy DL, 2011, SPINE, V36, P137, DOI 10.1097/BRS.0b013e3181cc93e8.
   Bokshan SL, 2016, ORTHOPEDICS, V39, pE1159, DOI 10.3928/01477447-20160811-02.
   Charest-Morin R, 2018, SPINE J, V18, P245, DOI 10.1016/j.spinee.2017.07.003.
   Danneels LA, 2000, EUR SPINE J, V9, P266, DOI 10.1007/s005860000190.
   Englesbe MJ, 2010, J AM COLL SURGEONS, V211, P271, DOI 10.1016/j.jamcollsurg.2010.03.039.
   Fortin M, 2015, SCAND J MED SCI SPOR, V25, P880, DOI 10.1111/sms.12301.
   Ploumis A, 2011, BRIT J RADIOL, V84, P709, DOI 10.1259/bjr/58136533.
   Ranger TA, 2017, SPINE J, V17, P1729, DOI 10.1016/j.spinee.2017.07.002.
   Shahidi B, 2017, SPINE, V42, P616, DOI 10.1097/BRS.0000000000001848.
   Shiri Rahman, 2010, Am J Med, V123, DOI 10.1016/j.amjmed.2009.05.028.
   Teichtahl AJ, 2015, SPINE J, V15, P1593, DOI 10.1016/j.spinee.2015.03.039.
   Thakar S, 2016, J NEUROSURG-SPINE, V24, P679, DOI 10.3171/2015.9.SPINE15705.
   Wan Q, 2015, BRIT J RADIOL, V88, DOI 10.1259/bjr.20140546.
   Zakaria HM, 2015, NEUROSURG FOCUS, V39, DOI 10.3171/2015.7.FOCUS15257.
   Zotti MGT, 2017, EUR SPINE J, V26, P2589, DOI 10.1007/s00586-017-4986-x.},
Number-of-Cited-References = {19},
Times-Cited = {11},
Usage-Count-Last-180-days = {0},
Usage-Count-Since-2013 = {1},
Journal-ISO = {Glob. Spine J.},
Doc-Delivery-Number = {HJ5OQ},
Web-of-Science-Index = {Science Citation Index Expanded (SCI-EXPANDED)},
Unique-ID = {WOS:000457231700010},
OA = {Green Published, gold},
DA = {2022-11-01},
}

@article{ WOS:000664790800002,
Author = {Sun, Zhengwang and Xu, Chongqing and Yin, Mengchen and Yan, Wangjun},
Title = {Comparison of SDSG and CARDS classifications for L5/S1 lumbar
   degenerative spondylolisthesis: an independent inter- and intra-observer
   agreement study},
Journal = {JOURNAL OF ORTHOPAEDIC SURGERY AND RESEARCH},
Year = {2021},
Volume = {16},
Number = {1},
Month = {JUN 15},
Abstract = {Background Lumbar degenerative spondylolisthesis (DS) has been a common
   disease that makes increasing patients to suffer from different degrees
   of low back pain and radicular symptoms. The Spinal Deformity Study
   Group (SDSG) and the Clinical and Radiographic Degenerative
   Spondylolisthesis (CARDS) systems are commonly used to classify the
   disease, and help to make a more detailed treatment plan. The objective
   of this study is to compare the reliability and reproducibility of SDSG
   and CARDS classifications, and to explore their clinical application
   value. Methods/design All 117 patients with L5/S1 lumbar DS were
   enrolled. Five experienced spine surgeons were selected to assess DS
   with SDSG and CARDS systems. Kappa (K) value was used to check the
   coefficient consistency for multi-factor and assess the inter- and
   intra-observer agreement. After 12 weeks, the analysis was repeated.
   Results The inter-observer reliability and intra-observer
   reproducibility of SDSG system were substantial with K values of 0.704
   and 0.861, while those of CARDS system were substantial with values of
   0.620 and 0.878. Conclusion SDSG system had better inter-observer
   reliability in comparison with CARDS system, and though CARDS system is
   more intuitive and simpler, it is more likely to produce deviations when
   using it. Both SDSG and CARDS systems show substantial agreement and
   have great significance in surgical strategy of L5/S1 lumbar DS, they
   can be widely used in clinical practice.},
Publisher = {BMC},
Address = {CAMPUS, 4 CRINAN ST, LONDON N1 9XW, ENGLAND},
Type = {Article},
Language = {English},
Affiliation = {Yan, WJ (Corresponding Author), Fudan Univ, Dept Musculoskeletal Oncol, Shanghai Canc Ctr, Shanghai, Peoples R China.
   Sun, Zhengwang; Yan, Wangjun, Fudan Univ, Dept Musculoskeletal Oncol, Shanghai Canc Ctr, Shanghai, Peoples R China.
   Xu, Chongqing; Yin, Mengchen, Shanghai Univ Tradit Chinese Med, LongHua Hosp, Dept Orthoped, Shanghai, Peoples R China.},
DOI = {10.1186/s13018-021-02539-7},
Article-Number = {384},
ISSN = {1749-799X},
Keywords = {Lumbar degenerative spondylolisthesis; SDSG classification; CARDS
   classification; Reliability; Agreement study},
Keywords-Plus = {RELIABILITY; PATHOGENESIS},
Research-Areas = {Orthopedics},
Web-of-Science-Categories  = {Orthopedics},
Author-Email = {13917966770@163.com},
ORCID-Numbers = {Xu, Chongqing/0000-0001-9654-793X},
Cited-References = {Bao HD, 2015, SPINE, V40, pE1150, DOI 10.1097/BRS.0000000000001104.
   Chang HS, 2014, SPINE, V39, P400, DOI 10.1097/BRS.0000000000000161.
   COHEN J, 1960, EDUC PSYCHOL MEAS, V20, P37, DOI 10.1177/001316446002000104.
   Driscoll C, 2011, EUR SPINE J, V20, P1711, DOI {[}10.1007/s00586-011-1801-y, 10.1007/s00586-011-1932-1].
   FLEISS JL, 1971, PSYCHOL BULL, V76, P378, DOI 10.1037/h0031619.
   Hammerberg KW, 2005, SPINE, V30, pS4, DOI 10.1097/01.brs.0000155576.62159.1c.
   Herman MJ, 2003, ORTHOP CLIN N AM, V34, P461, DOI 10.1016/S0030-5898(03)00034-8.
   Iguchi T, 2002, J SPINAL DISORD TECH, V15, P93, DOI 10.1097/00024720-200204000-00001.
   Jacobsen S, 2007, SPINE, V32, P120, DOI 10.1097/01.brs.0000250979.12398.96.
   Kepler CK, 2015, SPINE J, V15, P1804, DOI 10.1016/j.spinee.2014.03.045.
   Kong C, 2019, BMC MUSCULOSKEL DIS, V20, DOI 10.1186/s12891-019-2753-3.
   Labelle H, 2004, SPINE, V29, P2049, DOI 10.1097/01.brs.0000138279.53439.cc.
   Lamartina C, 2009, EUR SPINE J, V18, pS133, DOI 10.1007/s00586-009-0984-y.
   LANDIS JR, 1977, BIOMETRICS, V33, P159, DOI 10.2307/2529310.
   Mac-Thiong JM, 2008, SPINE, V33, P2316, DOI 10.1097/BRS.0b013e318186b236.
   Mac-Thiong JM, 2006, EUR SPINE J, V15, P1425, DOI 10.1007/s00586-006-0101-4.
   Mac-Thiong JM, 2012, SPINE, V37, pE95, DOI 10.1097/BRS.0b013e3182233969.
   Mac-Thiong JM, 2008, SCOLIOSIS SPINAL DIS, V3, DOI 10.1186/1748-7161-3-19.
   Marchetti Pier Giorgio, 1997, P1211.
   MATSUNAGA S, 1990, SPINE, V15, P1204, DOI 10.1097/00007632-199011010-00021.
   Matsunaga S, 2000, J NEUROSURG, V93, P194, DOI 10.3171/spi.2000.93.2.0194.
   Meyerding H.W., 1932, SURG GYNECOLOGY OBST, V54, P371.
   Pearson A, 2011, SPINE, V36, P219, DOI 10.1097/BRS.0b013e3181d77c21.
   Sengupta DK, 2005, SPINE, V30, pS71, DOI 10.1097/01.brs.0000155579.88537.8e.
   Steiger F, 2014, EUR SPINE J, V23, P945, DOI 10.1007/s00586-013-3144-3.
   Weinstein JN, 2007, NEW ENGL J MED, V356, P2257, DOI 10.1056/NEJMoa070302.
   WILTSE LL, 1976, CLIN ORTHOP RELAT R, P23.},
Number-of-Cited-References = {27},
Times-Cited = {0},
Usage-Count-Last-180-days = {1},
Usage-Count-Since-2013 = {3},
Journal-ISO = {J. Orthop. Surg. Res.},
Doc-Delivery-Number = {SW8UN},
Web-of-Science-Index = {Science Citation Index Expanded (SCI-EXPANDED)},
Unique-ID = {WOS:000664790800002},
OA = {Green Published, gold, Green Submitted},
DA = {2022-11-01},
}

@article{ WOS:000358897900008,
Author = {Ulutas, Murat and Yaldiz, Can and Secer, Mehmet and Ikidag, Mehmet Ali
   and Cuce, Mehmet Ali and Yaman, Onur and Dalbayrak, Sedat},
Title = {Comparison of Wiltse and classical methods in surgery of lumbar spinal
   stenosis and spondylolisthesis},
Journal = {NEUROLOGIA I NEUROCHIRURGIA POLSKA},
Year = {2015},
Volume = {49},
Number = {4},
Pages = {251-257},
Abstract = {Aim: Minimally invasive approaches to posterior lumbar surgery are
   available today that can enhance patient comfort by greatly reducing
   tissue damage and offer better clinical results. However, such methods
   have not yet gained widespread popularity despite their significant
   advantages. This study compares the Wiltse method and the classical
   method of lumbar surgery based a cohort, clinical study of 57 patients.
   The patients all had degenerative lumbar spinal stenosis and/or
   spondylolisthesis and had developed multifidus muscular atrophy.
   Materials and methods: We enrolled 57 patients admitted to our clinic
   between April 2012 and September 2013 with a diagnosis of degenerative
   lumbar spinal stenosis and/or spondylolisthesis. These were treated with
   the classic posterior approach (n = 26) or the Wiltse method (n = 31).
   Findings: In the classical method group, the ratio of female to male
   patients was 20/6 and the mean age was 58.19 +/- 10.17 years. A
   comparison of preoperative and postoperative multifidus muscle
   cross-sectional measurements (average of right and left) revealed a
   36.09\% atrophy level in the classical method group and a 26.34\%
   atrophy level in the Wiltse group (p <0.01). However, atrophy
   development was 18.82\% higher in the classical method group (p < 0.05)
   relative to the Wiltse group.
   Conclusion: The Wiltse method is less invasive and causes less tissue
   damage. It reduces the change of hemorrhage and multifidus muscles and
   offers a shorter duration of hospitalization with less pain. (C) 2015
   Polish Neurological Society. Published by Elsevier Sp. z o.o. All rights
   reserved.},
Publisher = {TERMEDIA PUBLISHING HOUSE LTD},
Address = {KLEEBERGA ST 2, POZNAN, 61-615, POLAND},
Type = {Article},
Language = {English},
Affiliation = {Yaldiz, C (Corresponding Author), Sakarya Training \& Res Hosp, Dept Neurosurg, Adnan Menderes Cad Saglik Sok 195, TR-54010 Adapazan, Sakarya, Turkey.
   Ulutas, Murat, Sanko Univ, Konukoglu Hosp, Dept Neurosurg, Gaziantep, Turkey.
   Yaldiz, Can, Sakarya Univ, Training \& Res Hosp, Dept Neurosurg, Sakarya, Turkey.
   Secer, Mehmet, Deva Hosp, Dept Neurosurg, Gaziantep, Turkey.
   Ikidag, Mehmet Ali; Cuce, Mehmet Ali, Sanko Univ, Konukoglu Hosp, Dept Radiol, Gaziantep, Turkey.
   Yaman, Onur, Koc Univ, Dept Neurosurg, Istanbul, Turkey.
   Dalbayrak, Sedat, Neuro Spine Acad, Dept Neurosurg, Istanbul, Turkey.},
DOI = {10.1016/j.pjnns.2015.06.005},
ISSN = {0028-3843},
Keywords = {Wiltse; Laminectomy; Multifidus; Spinal stenosis; Spondylolisthesis},
Keywords-Plus = {PARASPINAL APPROACH},
Research-Areas = {Neurosciences \& Neurology},
Web-of-Science-Categories  = {Clinical Neurology},
Author-Email = {drcanyaldiz@gmail.com},
ResearcherID-Numbers = {SEÇER, MEHMET/AAB-6338-2021
   Ulutas, Murat/AAF-6034-2021
   Ikidag, Mehmet Ali/P-5019-2015},
Cited-References = {Olivier E, 2006, SURG RADIOL ANAT, V28, P494, DOI 10.1007/s00276-006-0123-y.
   Palmer DK, 2011, SPINE, V36, P1263, DOI 10.1097/BRS.0b013e3181f520e8.
   Tsutsumimoto T, 2009, SPINE, V34, P1923, DOI 10.1097/BRS.0b013e3181a9d28e.
   Vialle R, 2005, EUR SPINE J, V14, P366, DOI 10.1007/s00586-004-0802-5.
   Vialle R, 2006, CLIN ORTHOP RELAT R, P175, DOI 10.1097/01.blo.0000203466.20314.2a.
   WILTSE LL, 1988, SPINE, V13, P696.
   Wiltse LL, 1968, J BONE JOINT SURG AM, V50, P119.},
Number-of-Cited-References = {7},
Times-Cited = {3},
Usage-Count-Last-180-days = {0},
Usage-Count-Since-2013 = {6},
Journal-ISO = {Neurol. Neurochir. Pol.},
Doc-Delivery-Number = {CO1EY},
Web-of-Science-Index = {Science Citation Index Expanded (SCI-EXPANDED)},
Unique-ID = {WOS:000358897900008},
OA = {Green Published},
DA = {2022-11-01},
}

@article{ WOS:000386106400008,
Author = {Crawford, III, Charles H. and Glassman, Steven D. and Mummaneni, Praveen
   V. and Knightly, John J. and Asher, Anthony L.},
Title = {Back pain improvement after decompression without fusion or
   stabilization in patients with lumbar spinal stenosis and clinically
   significant preoperative back pain},
Journal = {JOURNAL OF NEUROSURGERY-SPINE},
Year = {2016},
Volume = {25},
Number = {5},
Pages = {596-601},
Month = {NOV},
Abstract = {OBJECTIVE The relief of leg symptoms by surgical decompression for
   lumbar stenosis is well supported by the literature. Less is known about
   the effect on back pain. Some surgeons believe that the relief of back
   pain should not be an expected outcome of decompression and that
   substantial back pain may be a contraindication to decompression only;
   therefore, stabilization may be recommended-for patients with
   substantial preoperative back pain even in the absence of well-accepted
   indications for stabilization such as spondylolisthesis, scoliosis, or
   sagittal malalignment. The purpose of this study is to determine if
   patients with lumbar stenosis and substantial back pain-in the absence
   of spondylolisthesis, scoliosis, or sagittal malalignment-can obtain
   significant improvement after decompression without fusion or
   stabilization.
   METHODS Analysis of the National Neurosurgery Quality and Outcomes
   Database (N(2)QOD) identified 726 patients with lumbar stenosis (without
   spondylolisthesis or scoliosis) and a baseline back pain score >= 5 of
   10 who underwent surgical decompression only. No patient was reported to
   have significant spondylolisthesis, scoliosis, or sagittal malalignment.
   Standard demographic and surgical variables were collected, as well as
   patient outcomes including back and leg pain scores, Oswestry Disability
   Index (ODI), and EuroQoL 5D (EQ-5D) at baseline and 3 and 12 months
   postoperatively.
   RESULTS The mean age of the cohort was 65.6 years, and 407 (56\%)
   patients were male. The mean body mass index was 30.2 kg/m(2), and 40\%
   of patients had 2-level decompression, 29\% had 3-level decompression,
   24\% had 1-level decompression, and 6\% had 4-level decompression. The
   mean estimated blood loss was 130 ml. The mean operative time was 100.85
   minutes. The vast majority of discharges (88\%) were routine home
   discharges. At 3 and 12 months postoperatively, there were significant
   improvements from baseline for back pain (7.62 to 3.19 to 3.66), leg
   pain (7.23 to 2.85 to 3.07), EQ-5D (0.55 to 0.76 to 0.75), and ODI
   (49.11 to 27.20 to 26.38).
   CONCLUSIONS Through the 1st postoperative year, patients with lumbar
   stenosis-without spondylolisthesis, scoliosis, or sagittal
   malalignment-and clinically significant back pain improved after
   decompression-only surgery.},
Publisher = {AMER ASSOC NEUROLOGICAL SURGEONS},
Address = {5550 MEADOWBROOK DRIVE, ROLLING MEADOWS, IL 60008 USA},
Type = {Article},
Language = {English},
Affiliation = {Crawford, CH (Corresponding Author), Norton Leatherman Spine Ctr, 210 East Gray St,Ste 900, Louisville, KY 40202 USA.
   Crawford, Charles H., III; Glassman, Steven D., Norton Leatherman Spine Ctr, 210 East Gray St,Ste 900, Louisville, KY 40202 USA.
   Crawford, Charles H., III; Glassman, Steven D., Univ Louisville, Louisville, KY 40292 USA.
   Mummaneni, Praveen V., Univ Calif San Francisco, Dept Neurol Surg, San Francisco, CA 94143 USA.
   Knightly, John J., Atlantic NeuroSurg Specialists, Morristown, NJ USA.
   Asher, Anthony L., Carolina Neurosurg \& Spine, Charlotte, NC USA.},
DOI = {10.3171/2016.3.SPINE151468},
ISSN = {1547-5654},
EISSN = {1547-5646},
Keywords = {lumbar spinal stenosis; back pain; surgery; decompression without
   fusion; registry; outcomes},
Keywords-Plus = {OSWESTRY DISABILITY INDEX; SURGERY; SPONDYLOLISTHESIS; GUIDELINE;
   OUTCOMES; DISEASE; DEVICE; TRIAL},
Research-Areas = {Neurosciences \& Neurology; Surgery},
Web-of-Science-Categories  = {Clinical Neurology; Surgery},
Author-Email = {chcraw01@gmail.com},
Funding-Acknowledgement = {AOSpine},
Funding-Text = {Dr. Crawford is a consultant for Alphatec and Medtronic and receives
   honoraria from Titan Spine. Dr. Glassman is a consultant for and
   receives royalties from Medtronic, and he is on the board of directors
   of the Scoliosis Research Society. Dr. Knightly is on the board of
   directors of the NeuroPoint Alliance. Dr. Mummaneni is a consultant for
   and receives royalties from DePuy Synthes Spine, owns stock in
   Spinicity/ISD, receives grants from AOSpine, and receives royalties from
   Taylor and Francis Publishing, Springer Publishing, and Thieme
   Publishing.},
Cited-References = {Amundsen T, 2000, SPINE, V25, P1424, DOI 10.1097/00007632-200006010-00016.
   Asher AL, 2014, SPINE, V39, pS106, DOI 10.1097/BRS.0000000000000579.
   Chou R, 2009, SPINE, V34, P1094, DOI 10.1097/BRS.0b013e3181a105fc.
   Copay AG, 2008, SPINE J, V8, P968, DOI 10.1016/j.spinee.2007.11.006.
   Davis RJ, 2013, SPINE, V38, P1529, DOI 10.1097/BRS.0b013e31829a6d0a.
   Davis RJ, 2015, INT SOC ADV SPIN SUR.
   Fairbank JCT, 2000, SPINE, V25, P2940, DOI 10.1097/00007632-200011150-00017.
   Golinvaux NS, 2014, SPINE J, V14, P2923, DOI 10.1016/j.spinee.2014.04.025.
   Kleinstuck FS, 2009, SPINE, V34, P1198, DOI 10.1097/BRS.0b013e31819fcf35.
   Lee Joe Y B, 2013, Instr Course Lect, V62, P383.
   Malmivaara A, 2007, SPINE, V32, P1, DOI 10.1097/01.brs.0000251014.81875.6d.
   McGirt MJ, 2014, SPINE, V39, pS117, DOI 10.1097/BRS.0000000000000552.
   McGirt MJ, 2013, NEUROSURG FOCUS, V34, DOI 10.3171/2012.10.FOCUS12297.
   Omidi-Kashani F, 2014, ASIAN SPINE J, V8, P521, DOI 10.4184/asj.2014.8.4.521.
   Overdevest G. M., 2015, COCHRANE DB SYST REV, V3, DOI DOI 10.1002/14651858.CD010036.PUB2.
   Phillips FM, 2013, SPINE, V38, pE409, DOI 10.1097/BRS.0b013e3182877f11.
   Resnick DK, 2014, J NEUROSURG-SPINE, V21, P62, DOI 10.3171/2014.4.SPINE14275.
   Roder C, 2015, EUR SPINE J, V24, P2228, DOI 10.1007/s00586-015-4124-6.
   Sarrazin MSV, 2012, JAMA-J AM MED ASSOC, V307, P1433, DOI 10.1001/jama.2012.404.
   Weinstein JN, 2008, NEW ENGL J MED, V358, P794, DOI 10.1056/NEJMoa0707136.
   WILLIAMS A, 1990, HEALTH POLICY, V16, P199.},
Number-of-Cited-References = {21},
Times-Cited = {19},
Usage-Count-Last-180-days = {0},
Usage-Count-Since-2013 = {2},
Journal-ISO = {J. Neurosurg.-Spine},
Doc-Delivery-Number = {DZ8FN},
Web-of-Science-Index = {Science Citation Index Expanded (SCI-EXPANDED)},
Unique-ID = {WOS:000386106400008},
OA = {Bronze},
DA = {2022-11-01},
}

@article{ WOS:000835916000001,
Author = {Leng, Yebo and Tang, Chao and Liao, Yehui and Tang, Qiang and Ma, Fei
   and Pu, Xiamin and He, Baoqiang and Wang, Qing and Zhong, Dejun},
Title = {Correlation Between Sacral Slope and Pedicle Morphology of the Fourth
   Lumbar Vertebra in Degenerative Lumbar Spondylolisthesis},
Journal = {GLOBAL SPINE JOURNAL},
Abstract = {Study Design: Retrospective Radiographic Review.
   Objectives: The purpose of this study was to investigate the correlation
   between the sacral slope (SS) and pedicle morphological parameters of
   the fourth lumbar vertebra in degenerative lumbar spondylolisthesis
   (DLS).
   Methods: Our study included 134 patients with L4-5 DLS. We used
   preoperative multi-slice spiral computed tomography to measure a range
   of pedicle morphological parameters, and the SS and percentage of slip
   distance (SDP) of the L4 vertebra were measured on preoperative standing
   neutral lumbar radiography. Patients were divided into three groups
   based on their degree of SS: the low sacral slope (LSS) group with SS
   values of <35 degrees, the mean sacral slope (MSS) group with SS of 35
   degrees-45 degrees, and the high sacral slope (HSS) group with SS > 45
   degrees.
   Results: As the SS increased across groups, the pedicles of L4 became
   longer and thinner and the pedicle camber angle was smaller. The SDP,
   pedicle length parameters were positively correlated with the SS, while
   pedicle width, height, and camber angle were negatively correlated with
   the SS in the three groups.
   Conclusions: SS had an impact on the degree of spondylolisthesis and on
   pedicle morphological parameters in patients with DLS, with greater
   slope resulting in greater impact. The progression of DLS occurred due
   to the increasing forward shear force of the vertebra being greater than
   the reverse resistance. The pedicle at the slip level adaptively
   remodeled, becoming slenderer and tilting inward due to the long-term
   traction of the two opposing forces.},
Publisher = {SAGE PUBLICATIONS LTD},
Address = {1 OLIVERS YARD, 55 CITY ROAD, LONDON EC1Y 1SP, ENGLAND},
Type = {Article; Early Access},
Language = {English},
Affiliation = {Zhong, DJ (Corresponding Author), Southwest Med Univ, Dept Orthopaed, Affiliated Hosp, 25 Taiping St, Lu Zhou 646000, Peoples R China.
   Leng, Yebo; Tang, Chao; Liao, Yehui; Tang, Qiang; Ma, Fei; He, Baoqiang; Wang, Qing; Zhong, Dejun, Southwest Med Univ, Dept Orthopaed, Affiliated Hosp, 25 Taiping St, Lu Zhou 646000, Peoples R China.
   Pu, Xiamin, Southwest Med Univ, Dept Cardiol, Affiliated Hosp, Lu Zhou, Peoples R China.},
DOI = {10.1177/21925682221117151},
EarlyAccessDate = {AUG 2022},
Article-Number = {21925682221117151},
ISSN = {2192-5682},
EISSN = {2192-5690},
Keywords = {degenerative lumbar spondylolisthesis; sacral slope; pedicle morphology;
   Roussouly classification; sagittal balance},
Keywords-Plus = {SAGITTAL ALIGNMENT; SPINE; ANGULATION},
Research-Areas = {Neurosciences \& Neurology; Orthopedics},
Web-of-Science-Categories  = {Clinical Neurology; Orthopedics},
Author-Email = {zdj\_1974@163.com},
ResearcherID-Numbers = {Chao, Tang/AEX-2250-2022
   },
ORCID-Numbers = {Leng, Yebo/0000-0002-8256-4904},
Cited-References = {Beutler WJ, 2003, SPINE, V28, P1027, DOI 10.1097/00007632-200305150-00014.
   Boden SD, 1996, J BONE JOINT SURG AM, V78A, P403, DOI 10.2106/00004623-199603000-00012.
   Bourassa-Moreau E, 2010, SPINE, V35, P1401, DOI 10.1097/BRS.0b013e3181c3e740.
   Cho BY, 2009, J NEUROSURG-SPINE, V11, P614, DOI 10.3171/2009.6.SPINE08413.
   Chuang CY, 2018, J REHABIL MED, V50, P898, DOI 10.2340/16501977-2489.
   FITZGERALD JAW, 1976, J BONE JOINT SURG BR, V58, P184, DOI 10.1302/0301-620X.58B2.932080.
   Floman Y, 2000, SPINE, V25, P342, DOI 10.1097/00007632-200002010-00014.
   Funao H, 2012, EUR SPINE J, V21, P2181, DOI 10.1007/s00586-012-2374-0.
   Jacobsen S, 2007, SPINE, V32, P120, DOI 10.1097/01.brs.0000250979.12398.96.
   Kundakci YE, 2018, SURG RADIOL ANAT, V40, P1063, DOI 10.1007/s00276-018-2052-y.
   Labelle H, 2004, SPINE, V29, P2049, DOI 10.1097/01.brs.0000138279.53439.cc.
   Lai Q, 2018, BMC MUSCULOSKEL DIS, V19, DOI 10.1186/s12891-018-2073-z.
   Le Huec JC, 2019, EUR SPINE J, V28, P1889, DOI 10.1007/s00586-019-06083-1.
   Legaye J, 1998, Eur Spine J, V7, P99, DOI 10.1007/s005860050038.
   Lim JK, 2014, J KOREAN NEUROSURG S, V55, P331, DOI 10.3340/jkns.2014.55.6.331.
   Lim JK, 2013, J KOREAN NEUROSURG S, V53, P96, DOI 10.3340/jkns.2013.53.2.96.
   Love TW, 1999, J BONE JOINT SURG BR, V81B, P670, DOI 10.1302/0301-620X.81B4.9682.
   Nojiri K, 2005, SURG RADIOL ANAT, V27, P317, DOI 10.1007/s00276-005-0327-6.
   OLSEWSKI JM, 1990, J BONE JOINT SURG AM, V72A, P541, DOI 10.2106/00004623-199072040-00011.
   Roussouly P, 2005, SPINE, V30, P346, DOI 10.1097/01.brs.0000152379.54463.65.
   Roussouly Pierre, 2011, Eur Spine J, V20 Suppl 5, P609, DOI 10.1007/s00586-011-1928-x.
   Samartzis D, 2016, GLOB SPINE J, V6, P414, DOI 10.1055/s-0035-1564417.
   Schuller S, 2011, EUR SPINE J, V20, P713, DOI 10.1007/s00586-010-1640-2.
   STAGNARA P, 1982, SPINE, V7, P335, DOI 10.1097/00007632-198207000-00003.
   Tang C, 2021, EUR SPINE J, V30, P2301, DOI 10.1007/s00586-021-06884-3.
   Uysal M, 2018, ACTA ORTHOP TRAUMATO, V52, P272, DOI 10.1016/j.aott.2018.03.001.
   VACCARO AR, 1995, J BONE JOINT SURG AM, V77A, P1193, DOI 10.2106/00004623-199508000-00008.
   Yu HL, 2007, EUR SPINE J, V16, P619, DOI 10.1007/s00586-006-0243-4.
   ZINDRICK MR, 1987, SPINE, V12, P160, DOI 10.1097/00007632-198703000-00012.},
Number-of-Cited-References = {29},
Times-Cited = {0},
Usage-Count-Last-180-days = {1},
Usage-Count-Since-2013 = {1},
Journal-ISO = {Glob. Spine J.},
Doc-Delivery-Number = {3N1LR},
Web-of-Science-Index = {Science Citation Index Expanded (SCI-EXPANDED)},
Unique-ID = {WOS:000835916000001},
OA = {gold},
DA = {2022-11-01},
}

@article{ WOS:000263247900013,
Author = {Murtagh, Ryan D. and Quencer, Robert M. and Cohen, Dan S. and Yue, James
   J. and Sklar, Evelyn L.},
Title = {Normal and Abnormal Imaging Findings in Lumbar Total Disk Replacement:
   Devices and Complications},
Journal = {RADIOGRAPHICS},
Year = {2009},
Volume = {29},
Number = {1},
Pages = {105-118},
Month = {JAN-FEB},
Note = {93rd Scientific Assembly and Annual Meeting of the
   Radiological-Society-of-North-America (RSNA), Chicago, IL, NOV 25-30,
   2007},
Organization = {Radiol Soc N Amer (RSNA)},
Abstract = {Fusion, with or without laminectomy, is the standard treatment for
   symptomatic lumbar degenerative disk disease when conservative
   management has failed. Yet even radiographically verified solid fusion
   may be accompanied by considerable long-term problems, including
   recurrent low back pain, spinal stenosis, hypertrophic facet disease,
   pseudarthrosis, and spondylolysis and spondylolisthesis at adjacent
   levels. Several studies have shown a relationship between solid fusion
   and the development of adjacent-level disk disease, which is thought to
   result from increased stress on, or hypermobility of, adjacent segments.
   Total disk replacement (TDR) was developed as a way to restore normal
   mobility of the diseased segments and improve clinical outcomes by
   decreasing the risk of adjacent-level degenerative disease and related
   complications. However, like fusion, TDR is associated with various
   complications; some of these (eg, migration, subsidence) may occur
   regardless of the device used, whereas others (eg, extrusion of the
   polyethylene inlay, vertical fractures) are device specific. Facet
   arthrosis, device wear, particle disease, adjacent-level degeneration,
   and heterotopic ossification also have been observed after TDR, but the
   frequency and importance of these findings remain uncertain. Given the
   increasing use of lumbar TDR to treat degenerative disk disease, it is
   important that radiologists be familiar with the most commonly used
   devices and the potential complications of their use.},
Publisher = {RADIOLOGICAL SOC NORTH AMERICA},
Address = {820 JORIE BLVD, OAK BROOK, IL 60523 USA},
Type = {Article; Proceedings Paper},
Language = {English},
Affiliation = {Murtagh, RD (Corresponding Author), Univ Diagnost Inst, 3301 Alumni Dr, Tampa, FL 33612 USA.
   Murtagh, Ryan D., Univ Diagnost Inst, Tampa, FL 33612 USA.
   Quencer, Robert M.; Sklar, Evelyn L., Univ Miami, Sch Med, Dept Radiol, Miami, FL USA.
   Cohen, Dan S., Mt Sinai Med Ctr, Dept Orthopaed Surg, Miami Beach, FL 33140 USA.
   Yue, James J., Yale Univ, Sch Med, Dept Orthopaed Surg, New Haven, CT USA.},
DOI = {10.1148/rg.291075740},
ISSN = {0271-5333},
Keywords-Plus = {MINIMUM FOLLOW-UP; CHARITE(TM) ARTIFICIAL DISC; OF-THE-LITERATURE;
   INTERVERTEBRAL DISC; PROSTHESIS; ARTHROPLASTY; PRODISC; PERIOD;
   ACCURACY; OUTCOMES},
Research-Areas = {Radiology, Nuclear Medicine \& Medical Imaging},
Web-of-Science-Categories  = {Radiology, Nuclear Medicine \& Medical Imaging},
Author-Email = {rmurtagh13@gmail.com},
Cited-References = {Bertagnoli R, 2005, SPINE, V30, P2192, DOI 10.1097/01.brs.0000181061.43194.18.
   Bertagnoli R, 2002, EUR SPINE J, V11, pS131, DOI 10.1007/s00586-002-0428-4.
   Caspi I, 2003, ISRAEL MED ASSOC J, V5, P9.
   Chin KR, 2007, SPINE J, V7, P392, DOI 10.1016/j.spinee.2006.08.009.
   Cinotti G, 1996, SPINE, V21, P995, DOI 10.1097/00007632-199604150-00015.
   DAVID T, 2002, 4 ANN M SPIN SOC EUR.
   Dooris AP, 2001, SPINE, V26, pE122, DOI 10.1097/00007632-200103150-00004.
   Eck J C, 1999, Am J Orthop (Belle Mead NJ), V28, P336.
   Errico Thomas J, 2004, Spine J, V4, p151S, DOI 10.1016/j.spinee.2004.07.004.
   Errico TJ, 2005, CLIN ORTHOP RELAT R, P106, DOI 10.1097/01.blo.0000165718.22159.d9.
   Freeman BJC, 2006, EUR SPINE J, V15, pS439, DOI 10.1007/s00586-006-0186-9.
   GUYER RD, 2005, SPINAL ARTHROPLASTY, P180.
   Huang RC, 2005, SPINE, V30, P1407, DOI 10.1097/01.brs.0000166528.67425.0e.
   Huang Russel C, 2006, Spine J, V6, P242, DOI 10.1016/j.spinee.2005.04.013.
   Kurtz SM, 2007, SPINE J, V7, P12, DOI 10.1016/j.spinee.2006.05.012.
   Lemaire JP, 2005, J SPINAL DISORD TECH, V18, P353, DOI 10.1097/01.bsd.0000172361.07479.6b.
   Lemaire JP, 1997, CLIN ORTHOP RELAT R, P64.
   MARNAY T, 2002, 4 ANN M SPIN SOC EUR.
   Marshman LAG, 2007, SPINE, V32, pE661, DOI 10.1097/BRS.0b013e318158cf77.
   Mathew P, 2005, SPINE, V30, pE311, DOI 10.1097/01.brs.0000164135.03844.b6.
   Mayer HM, 2005, J BONE JOINT SURG BR, V87B, P1029, DOI 10.1302/0301-620X.87B8.16151.
   McAfee PC, 2005, SPINE, V30, P1576, DOI 10.1097/01.brs.0000170561.25636.1c.
   McAfee PC, 2003, J SPINAL DISORD TECH, V16, P384, DOI 10.1097/00024720-200308000-00010.
   Neal CJ, 2005, J NEUROSURG-SPINE, V3, P342, DOI 10.3171/spi.2005.3.5.0342.
   Park P, 2004, SPINE, V29, P1938, DOI 10.1097/01.brs.0000137069.88904.03.
   Petersilge CA, 2006, SEMIN MUSCULOSKEL R, V10, P22, DOI 10.1055/s-2006-934214.
   Punt IM, 2008, EUR SPINE J, V17, P36, DOI 10.1007/s00586-007-0506-8.
   Shim CS, 2007, SPINE, V32, P1012, DOI 10.1097/01.brs.0000260795.57798.a0.
   Shim CS, 2005, J SPINAL DISORD TECH, V18, P465, DOI 10.1097/01.bsd.0000159035.35365.df.
   Stieber JR, 2006, J SPINAL DISORD TECH, V19, P55, DOI 10.1097/01.bsd.0000163414.53732.a3.
   Tripiano P, 2005, J BONE JOINT SURG AM, V87A, P490, DOI 10.2106/JBJS.C.01345.
   Tropiano P, 2003, J SPINAL DISORD TECH, V16, P362, DOI 10.1097/00024720-200308000-00008.
   Trouillier H, 2006, EUR SPINE J, V15, P174, DOI 10.1007/s00586-005-1010-7.
   {*}US FDA, 2004, NEW DEV APPR CHARTIE.
   van Ooij A, 2003, J SPINAL DISORD TECH, V16, pCP2, DOI 10.1097/00024720-200308000-00009.
   van Ooij A, 2007, SPINE, V32, P223, DOI 10.1097/01.brs.0000251370.56327.c6.
   WEST JL, 1991, J BONE JOINT SURG AM, V73A, P1179, DOI 10.2106/00004623-199173080-00006.
   Zigler Jack E, 2004, Spine J, V4, p260S, DOI 10.1016/j.spinee.2004.07.018.},
Number-of-Cited-References = {38},
Times-Cited = {23},
Usage-Count-Last-180-days = {0},
Usage-Count-Since-2013 = {2},
Journal-ISO = {Radiographics},
Doc-Delivery-Number = {405TU},
Web-of-Science-Index = {Science Citation Index Expanded (SCI-EXPANDED); Conference Proceedings Citation Index - Science (CPCI-S)},
Unique-ID = {WOS:000263247900013},
DA = {2022-11-01},
}

@article{ WOS:000577124400010,
Author = {Koegl, Nikolaus and Dostal, Martin and Oerley, Alexander and Thome,
   Claudius and Hartmann, Sebastian},
Title = {Traction screws to reduce a bilateral pedicle fracture of L5: a case
   report},
Journal = {JOURNAL OF NEUROSURGERY-SPINE},
Year = {2020},
Volume = {33},
Number = {2},
Pages = {199-202},
Month = {AUG},
Abstract = {Pedicle fractures are rare and usually associated with repetitive
   stress, high-speed trauma, osteoporosis, unilateral spondylolysis, or
   instrumentation surgery. A review of the current literature on bilateral
   pedicle fractures of the lumbar spine revealed only a few cases listed
   as a complication of instrumentation or excessive decompression surgery.
   The authors present the clinical case of a 49-year-old man with
   exacerbating low-back pain and intermittent L5 radicular pain. The known
   comorbidities were rather remarkable for systemic lupus erythematosus
   and osteopenia. Radiological investigations revealed an acute bilateral
   pedicle fracture of L5 without any evidence of preexisting
   spondylolysis. An off-label minimally invasive fracture reduction and
   fixation was performed using traction screws and intraoperative
   navigation. The patient reported instant pain relief and did not show
   any sensorimotor deficits at discharge. The postoperative CT scan
   revealed an ossification of the former fracture after 3 months, with
   great 1-year follow-up outcome. This is the first documented report on
   the effectiveness of traction screws used in a patient with bilateral
   pedicle fractures of the L5 vertebra. This minimally invasive technique
   represents a promising treatment option in selected cases by sparing
   segmental fusion.},
Publisher = {AMER ASSOC NEUROLOGICAL SURGEONS},
Address = {5550 MEADOWBROOK DRIVE, ROLLING MEADOWS, IL 60008 USA},
Type = {Article},
Language = {English},
Affiliation = {Kogl, N (Corresponding Author), Med Univ Innsbruck, Tyrol, Austria.
   Koegl, Nikolaus; Dostal, Martin; Oerley, Alexander; Thome, Claudius; Hartmann, Sebastian, Med Univ Innsbruck, Dept Neurosurg, Tyrol, Austria.},
DOI = {10.3171/2020.1.SPINE191229},
ISSN = {1547-5654},
EISSN = {1547-5646},
Keywords = {pedicle fracture; traction screws; minimally invasive surgery; lumbar},
Keywords-Plus = {LUMBAR INTERBODY FUSION; STRESS-FRACTURE; CONTRALATERAL SPONDYLOLYSIS;
   REPAIR; SPINE; FIXATION; SURGERY},
Research-Areas = {Neurosciences \& Neurology; Surgery},
Web-of-Science-Categories  = {Clinical Neurology; Surgery},
Author-Email = {nikolaus.koegl@tirol-kliniken.at},
Cited-References = {Albassir A, 1990, Acta Orthop Belg, V56, P489.
   BONNICI AV, 1991, J ROY SOC MED, V84, P270, DOI 10.1177/014107689108400509.
   Buck J E, 1970, J Bone Joint Surg Br, V52, P432.
   GUNZBURG R, 1991, SPINE, V16, P185, DOI 10.1097/00007632-199102000-00016.
   Ha KY, 2003, SPINE, V28, pE158, DOI 10.1097/00007632-200304150-00024.
   Hefti F, 1997, ORTHOPADE, V26, P769, DOI 10.1007/PL00003439.
   Karabay N, 2015, TURK NEUROSURG, V25, P340, DOI 10.5137/1019-5149.JTN.10244-14.0.
   Kim SW, 2017, INT J RHEUM DIS, V20, P662, DOI 10.1111/1756-185X.12469.
   KNIGHT RO, 1992, SPINE, V17, P849, DOI 10.1097/00007632-199207000-00023.
   LOUIS R, 1986, CLIN ORTHOP RELAT R, P18.
   Luther E, 2018, J NEUROL SURG PART A, V79, P416, DOI 10.1055/s-0038-1648226.
   Parvataneni HK, 2004, SPINE, V29, pE19, DOI 10.1097/01.BRS.0000105988.43472.2B.
   Sadiq M Z, 2006, Eur Spine J, V15 Suppl 5, P653, DOI 10.1007/s00586-006-0184-y.
   SALIB RM, 1993, SPINE, V18, P440.
   Scheufler KM, 2007, NEUROSURGERY, V60, P203, DOI 10.1227/01.NEU.0000255388.03088.B7.
   SCOTT JHS, 1987, J BONE JOINT SURG BR, V69, P491.
   STANLEY D, 1990, SPINE, V15, P598, DOI 10.1097/00007632-199006000-00032.
   Surur S, 2018, CAN J NEUROL SCI, V45, P717, DOI 10.1017/cjn.2018.329.
   Tian W, 2017, CLIN SPINE SURG, V30, P237, DOI 10.1097/BSD.0000000000000165.
   Tschugg A, 2017, EUR SPINE J, V26, P3141, DOI 10.1007/s00586-017-5180-x.
   Vialle R, 2007, EUR SPINE J, V16, pS316, DOI 10.1007/s00586-007-0396-9.
   Wang X, 2017, BMC HEALTH SERV RES, V17, DOI 10.1186/s12913-017-2398-6.
   WEATHERLEY CR, 1991, J BONE JOINT SURG BR, V73, P990, DOI 10.1302/0301-620X.73B6.1835458.
   WILKINSON RH, 1974, RADIOLOGY, V111, P683, DOI 10.1148/111.3.683.},
Number-of-Cited-References = {24},
Times-Cited = {0},
Usage-Count-Last-180-days = {0},
Usage-Count-Since-2013 = {0},
Journal-ISO = {J. Neurosurg.-Spine},
Doc-Delivery-Number = {NZ5FL},
Web-of-Science-Index = {Science Citation Index Expanded (SCI-EXPANDED)},
Unique-ID = {WOS:000577124400010},
DA = {2022-11-01},
}

@article{ WOS:A1993LF19000012,
Author = {RUSSELL, P and PEARCY, MJ and UNSWORTH, A},
Title = {MEASUREMENT OF THE RANGE AND COUPLED MOVEMENTS OBSERVED IN THE LUMBAR
   SPINE},
Journal = {BRITISH JOURNAL OF RHEUMATOLOGY},
Year = {1993},
Volume = {32},
Number = {6},
Pages = {490-497},
Month = {JUN},
Publisher = {OXFORD UNIV PRESS UNITED KINGDOM},
Address = {WALTON ST JOURNALS DEPT, OXFORD, ENGLAND OX2 6DP},
Type = {Article},
Language = {English},
Affiliation = {UNSWORTH, A (Corresponding Author), UNIV DURHAM,CTR BIOMED ENGN,DURHAM DH1 3LE,ENGLAND.
   ROYAL ADELAIDE HOSP,DEPT ORTHOPAED SURG \& TRAUMA,ADELAIDE,SA 5000,AUSTRALIA.},
ISSN = {0263-7103},
Keywords = {3-D MOTION ANALYSIS; ISOTRAK; NORMAL RANGE; COUPLED MOTION},
Keywords-Plus = {SAGITTAL MOBILITY; FLEXION-EXTENSION; BACK MOVEMENT; SPONDYLOLISTHESIS;
   INSTABILITY; LORDOSIS},
Research-Areas = {Rheumatology},
Web-of-Science-Categories  = {Rheumatology},
ResearcherID-Numbers = {Pearcy, Mark J/B-4289-2010
   Russell, Pamela/G-1685-2010},
ORCID-Numbers = {Pearcy, Mark J/0000-0002-1108-6503
   Russell, Pamela/0000-0002-3995-1239},
Cited-References = {ANDERSON J A D, 1975, Rheumatology and Rehabilitation, V14, P173, DOI 10.1093/rheumatology/14.3.173.
   BATTIE MC, 1987, PHYS THER, V67, P653, DOI 10.1093/ptj/67.5.653.
   BUCHALTER D, 1989, J SPINAL DISORD, V1, P279.
   BURTON AK, 1986, CLIN BIOMECH, V1, P20, DOI 10.1016/0268-0033(86)90032-X.
   BURTON AK, 1989, SPINE, V14, P584, DOI 10.1097/00007632-198906000-00007.
   BURTON AK, 1991, J SPINAL DISORD, V4, P329, DOI 10.1097/00002517-199109000-00010.
   CARR AJ, 1991, SPINE, V16, P656, DOI 10.1097/00007632-199106000-00011.
   FERNAND R, 1985, SPINE, V10, P799, DOI 10.1097/00007632-198511000-00003.
   HAYES MA, 1989, SPINE, V14, P327, DOI 10.1097/00007632-198903000-00014.
   HINDLE RJ, 1989, THESIS DURHAM U.
   JOHNSON GR, 1990, CLIN BIOMECH, V5, P131, DOI 10.1016/0268-0033(90)90015-X.
   LIBSON E, 1982, INT ORTHOP, V6, P259.
   MACRAE IF, 1969, ANN RHEUM DIS, V28, P584, DOI 10.1136/ard.28.6.584.
   MAGORA A, 1980, SCAND J REHABIL MED, V12, P47.
   MAYER TG, 1984, SPINE, V9, P588, DOI 10.1097/00007632-198409000-00009.
   Moll J M, 1972, Rheumatol Phys Med, V11, P225, DOI 10.1093/rheumatology/11.5.225.
   MOLL JMH, 1971, ANN RHEUM DIS, V30, P381, DOI 10.1136/ard.30.4.381.
   OPILA KA, 1988, SPINE, V13, P542, DOI 10.1097/00007632-198805000-00018.
   PEARCY M, 1985, SPINE, V10, P175, DOI 10.1097/00007632-198503000-00014.
   PEARCY MJ, 1989, CLIN BIOMECH, V4, P73, DOI 10.1016/0268-0033(89)90042-9.
   PEARSALL TP, 1982, FIBER INTEGRATED OPT, V4, P107, DOI 10.1080/01468038208202848.
   PENNING L, 1984, DIAGN IMAG CLIN MED, V53, P186.
   RUSSELL P, 1992, BRIT J RHEUMATOL, V31, P329.
   STAGNARA P, 1982, SPINE, V7, P335, DOI 10.1097/00007632-198207000-00003.
   TIBREWAL SB, 1985, SPINE, V10, P455, DOI 10.1097/00007632-198506000-00010.
   TORGERSON WR, 1976, J BONE JOINT SURG AM, V58, P850, DOI 10.2106/00004623-197658060-00017.
   Troup J D, 1968, Ann Phys Med, V9, P308.
   WICKSTROM G, 1978, SCAN J WORK ENV HL S, V1, P29.},
Number-of-Cited-References = {28},
Times-Cited = {37},
Usage-Count-Last-180-days = {0},
Usage-Count-Since-2013 = {10},
Journal-ISO = {Br. J. Rheumatol.},
Doc-Delivery-Number = {LF190},
Web-of-Science-Index = {Science Citation Index Expanded (SCI-EXPANDED)},
Unique-ID = {WOS:A1993LF19000012},
DA = {2022-11-01},
}

@article{ WOS:000433372300016,
Author = {Balasubramanian, Vijay Anand and Douraiswami, Balaji and Subramani,
   Suresh},
Title = {Outcome of transforaminal lumbar interbody fusion in spondylolisthesis-A
   clinico-radiological correlation},
Journal = {JOURNAL OF ORTHOPAEDICS},
Year = {2018},
Volume = {15},
Number = {2},
Pages = {359-362},
Month = {JUN},
Abstract = {Introduction: Lumbar spondylolisthesis is a common cause of morbidity in
   middle aged individuals. Spinal fusion with instrumentation has become
   the gold standard for lumbar segmental instability. Studies which
   correlate the improvement in radiology postoperatively with functional
   outcome show contrasting reports. This study is aimed at finding the
   correlation between clinical and radiological outcomes after surgery
   with transforaminal lumbar interbody fusion.
   Methods: A retrospective study in 35 patients who underwent
   transforaminal lumbar interbody fusion in a period of 1 year was done.
   Preoperative pain (VAS Score), functional ability (ODI), radiological
   parameters (slip angle, slip grade, disc height, foraminal height,
   lumbar lordosis) were compared with postoperative recordings at the last
   followup. Functional improvement (Macnab's criteria) and fusion (Lee's
   fusion criteria) were assessed. Statistical analysis was done with
   student's paired t-test and Pearson's correlation coefficient.
   Results: VAS score, ODI improved from 8 to 2 and 70 to 15 respectively.
   Slip angle improved from 23 degrees to 5 degrees on an average. 80\%
   patients showed fusion and 85\% showed good clinical outcome at 1 year
   followup. Analyzing with Pearson correlation coefficient showed no
   significant relation between pain scores and radiological parameters.
   But there was statistically significant relation between radiological
   fusion and the final clinical outcome.
   Conclusion: TLIF produces spinal fusion in most individuals. Strong
   spinal fusion is essential for good clinical outcome in
   spondylolisthesis patients who undergo TLIF. Reduction in slip is not
   necessary for all patients with listhesis.},
Publisher = {ELSEVIER SCIENCE BV},
Address = {PO BOX 211, 1000 AE AMSTERDAM, NETHERLANDS},
Type = {Article},
Language = {English},
Affiliation = {Subramani, S (Corresponding Author), 9-2 NGO Colony First Main Rd, Madras 600063, Tamil Nadu, India.
   Balasubramanian, Vijay Anand; Douraiswami, Balaji; Subramani, Suresh, SRM Med Coll \& Res Ctr, Dept Orthopaed, Madras 603203, Tamil Nadu, India.},
DOI = {10.1016/j.jor.2018.02.017},
ISSN = {0972-978X},
Keywords = {Lumbar instability; TLIF; Spinal fusion; Radiological improvement},
Keywords-Plus = {SCREW FIXATION; INSTRUMENTATION},
Research-Areas = {Orthopedics},
Web-of-Science-Categories  = {Orthopedics},
Author-Email = {vijayanand.b@ktr.srmuniv.ac.in
   balaji.do@ktr.srmuniv.ac.in
   suresh.sb@ktr.srmuniv.ac.in},
ResearcherID-Numbers = {anand, vijay/ABE-6600-2021
   },
ORCID-Numbers = {anand, vijay/0000-0003-3638-1127
   Douraiswami, Balaji/0000-0002-2607-6631},
Cited-References = {Aebi, 2008, SPINAL DISORDERS FUN, P733.
   Agazzi S, 1999, J NEUROSURG, V91, P186, DOI 10.3171/spi.1999.91.2.0186.
   {*}AM AC ORTH SURG, 1985, GLOSS SPIN TERM.
   Benli I. Teoman, 2006, Kobe Journal of Medical Sciences, V52, P151.
   Brantigan JW, 2000, SPINE, V25, P1437, DOI 10.1097/00007632-200006010-00017.
   Cloward RB, 1981, CLIN ORTHOP RELAT R, P154.
   GUYATT GH, 1987, J CHRON DIS, V40, P1129, DOI 10.1016/0021-9681(87)90080-4.
   Hagenmaier HSF, 2013, BMC MUSCULOSKEL DIS, V14, DOI 10.1186/1471-2474-14-245.
   Hayashi H, 2015, INDIAN J ORTHOP, V49, P284, DOI 10.4103/0019-5413.156188.
   Hsieh PC, 2007, J NEUROSURG-SPINE, V7, P379, DOI 10.3171/SPI-07/10/379.
   Kim MC, 2011, ASIAN SPINE J, V5, P111, DOI 10.4184/asj.2011.5.2.111.
   Osman SG, 1997, SPINE, V22, P1690, DOI 10.1097/00007632-199708010-00002.
   Poh Seng Yew, 2011, J Orthop Surg (Hong Kong), V19, P135.
   Rahn KA, 2010, AM J ORTHOP, V39, P124.
   Schwender JD, 2005, J SPINAL DISORD TECH, V18, pS1, DOI 10.1097/01.bsd.0000132291.50455.d0.
   SONNTAG VK, 1995, SPINE PHILA PA 197 S, V20, P1976.
   STONECIPHER T, 1989, SPINE, V14, P468, DOI 10.1097/00007632-198904000-00026.
   Sudo H, 2006, J NEUROSURG-SPINE, V5, P150, DOI 10.3171/spi.2006.5.2.150.
   Suk SI, 1997, SPINE, V22, P210, DOI 10.1097/00007632-199701150-00016.
   Thalgott JS, 1997, J SPINAL DISORD, V10, P204.},
Number-of-Cited-References = {20},
Times-Cited = {3},
Usage-Count-Last-180-days = {0},
Usage-Count-Since-2013 = {1},
Journal-ISO = {J. Orthop.},
Doc-Delivery-Number = {GH4KL},
Web-of-Science-Index = {Emerging Sources Citation Index (ESCI)},
Unique-ID = {WOS:000433372300016},
OA = {Green Published},
DA = {2022-11-01},
}

@article{ WOS:000322722900010,
Author = {Quraishi, N. A. and Rampersaud, Y. Raja},
Title = {Minimal access bilateral transforaminal lumbar interbody fusion for
   high-grade isthmic spondylolisthesis},
Journal = {EUROPEAN SPINE JOURNAL},
Year = {2013},
Volume = {22},
Number = {8},
Pages = {1707-1713},
Month = {AUG},
Abstract = {Minimally invasive or ``minimal access surgery{''} (MAS) is being
   utilized with increasing frequency to reduce approach-related morbidity
   in the lumbar spine. This paper describes our minimal access technique
   for posterior bilateral transforaminal lumbar interbody fusion (TLIF)
   and spinal instrumentation in a patient with high-grade
   spondylolisthesis grade (Myerding Grade III) with 5-year follow-up.
   A 24-year-old lady presented with mechanical back pain and left leg L5
   radiculopathy. On examination, she was a thin lady with an obvious step
   deformity in the lower lumbar spine and otherwise, a normal neurological
   examination. Imaging showed a grade III isthmic L5-S1 spondylolisthesis
   with foraminal stenosis and focal kyphotic alignment of 20A degrees
   {[}slip angle (SA) = 70A degrees]. Conservative measures had failed, and
   a decision was made to proceed with a MAS-TLIF approach.
   The estimated blood loss was less than 100 ml, operating time 150 min,
   and post-operative hospital stay was 4 days. Post-operatively the
   patient had significant improvement of back and radicular pain.
   Improvement in ODI was substantial and sustained at 5 years. A solid
   fusion was achieved at 8 months. The slip percentage improved from 68 \%
   (pre-op) to 28 \% (post-op) and the focal alignment to 20A degrees
   lordosis (SA = 110A degrees).
   A MAS approach for selected patients with a mobile high-grade
   spondylolisthesis is feasible, safe and clinically effective, with the
   added benefit of reduced soft-tissue disruption. Our result of this
   technique suggests that the ability to correct focal deformity, and
   achieve excellent radiographic and clinical outcome is similar to the
   open procedure.},
Publisher = {SPRINGER},
Address = {233 SPRING ST, NEW YORK, NY 10013 USA},
Type = {Article},
Language = {English},
Affiliation = {Quraishi, NA (Corresponding Author), Queens Med Ctr, Ctr Spine Studies \& Surg, West Block,D Floor,Derby Rd, Nottingham NG7 2UH, England.
   Quraishi, N. A., Queens Med Ctr, Ctr Spine Studies \& Surg, Nottingham NG7 2UH, England.
   Rampersaud, Y. Raja, Univ Toronto, Toronto Western Hosp, Krembil Neurosci Ctr, Div Orthoped, Toronto, ON M5T 2S8, Canada.
   Rampersaud, Y. Raja, Univ Toronto, Toronto Western Hosp, Krembil Neurosci Ctr, Div Neurosurg, Toronto, ON M5T 2S8, Canada.},
DOI = {10.1007/s00586-012-2623-2},
ISSN = {0940-6719},
EISSN = {1432-0932},
Keywords = {High-grade spondylolisthesis; Minimally invasive; Spinal instrumentation},
Keywords-Plus = {PEDICLE SCREW FIXATION; CLINICAL ACCURACY; REDUCTION; OUTCOMES; MARKERS;
   MODEL},
Research-Areas = {Neurosciences \& Neurology; Orthopedics},
Web-of-Science-Categories  = {Clinical Neurology; Orthopedics},
Author-Email = {nasquraishi@hotmail.com},
Cited-References = {BOXALL D, 1979, J BONE JOINT SURG AM, V61, P479, DOI 10.2106/00004623-197961040-00001.
   Cunningham BW, 2002, SPINE, V27, P2321, DOI 10.1097/00007632-200211010-00004.
   Curylo LJ, 2002, SPINE, V27, P2021, DOI 10.1097/00007632-200209150-00010.
   Glassman SD, 2008, J BONE JOINT SURG AM, V90A, P1839, DOI 10.2106/JBJS.G.01095.
   Goyal N, 2009, J SPINAL DISORD TECH, V22, P321, DOI 10.1097/BSD.0b013e318182cdab.
   Hanson DS, 2002, SPINE, V27, P2026, DOI 10.1097/00007632-200209150-00011.
   JACKSON RP, 1993, SPINE, V18, P1318, DOI 10.1097/00007632-199308000-00011.
   Kasis AG, 2009, SPINE, V34, P572, DOI 10.1097/BRS.0b013e3181973e35.
   Kim DY, 2005, SPINE, V30, P123, DOI 10.1097/01.brs.0000148999.21492.53.
   Kim KT, 2006, SPINE, V31, P712, DOI 10.1097/01.brs.0000202533.05906.ea.
   Kuklo TR, 2001, SPINE, V26, P1976, DOI 10.1097/00007632-200109150-00007.
   Lamberg T, 2007, J BONE JOINT SURG AM, V89A, P512, DOI 10.2106/JBJS.E.00545.
   Lebwohl NH, 2002, SPINE, V27, P2312, DOI 10.1097/00007632-200211010-00003.
   Mazda K, 1998, SPINE, V23, P2123, DOI 10.1097/00007632-199810010-00017.
   Minamide T, 2003, J SPINAL DISORD TECH, V16, P144, DOI 10.1097/00024720-200304000-00005.
   Molinari MRW, 1999, SPINE, V24, P1701, DOI 10.1097/00007632-199908150-00012.
   Molinari RW, 2002, CURR OPIN ORTHOP, V13, P178.
   MYERDING HW, 1932, SURG GYNECOL OBSTET, V54, P371.
   Oppenheimer JH, 2009, NEUROSURG FOCUS, V27, DOI 10.3171/2009.7.FOCUS09121.
   Peng Chan Wearn Benedict, 2009, Spine (Phila Pa 1976), V34, P1385, DOI 10.1097/BRS.0b013e3181a4e3be.
   Petraco DM, 1996, SPINE, V21, P1133, DOI 10.1097/00007632-199605150-00002.
   Rampersaud Y Raja, 2011, SAS J, V5, P29, DOI 10.1016/j.esas.2011.02.001.
   Rampersaud YR, 2005, SPINE, V30, pE183, DOI 10.1097/01.brs.0000157490.65706.38.
   Rampersaud YR, 2008, SPINAL DEFORMITY GUI, P721.
   Ravi B, 2011, SPINE, V36, P84, DOI 10.1097/BRS.0b013e3181cbfd09.
   Schwender JD, 2005, J SPINAL DISORD TECH, V18, pS1, DOI 10.1097/01.bsd.0000132291.50455.d0.
   Sears William, 2005, Spine J, V5, P161, DOI 10.1016/j.spinee.2004.05.256.
   Shufflebarger HL, 2005, SPINE, V30, pS42, DOI 10.1097/01.brs.0000155583.55856.f9.
   Tsutsumimoto T, 2009, SPINE, V34, P1923, DOI 10.1097/BRS.0b013e3181a9d28e.},
Number-of-Cited-References = {29},
Times-Cited = {13},
Usage-Count-Last-180-days = {0},
Usage-Count-Since-2013 = {9},
Journal-ISO = {Eur. Spine J.},
Doc-Delivery-Number = {195SC},
Web-of-Science-Index = {Science Citation Index Expanded (SCI-EXPANDED)},
Unique-ID = {WOS:000322722900010},
OA = {Green Published},
DA = {2022-11-01},
}

@article{ WOS:000397995000102,
Author = {Hegde, Deepak and Mehra, Sameer and Babu, Santhosh and Ballal, Arjun},
Title = {A Study to Assess the Functional Outcome of Decompression and Posterior
   Lumbar Interbody Fusion of Low Grade Spondylolisthesis of Lumbar
   Vertebra},
Journal = {JOURNAL OF CLINICAL AND DIAGNOSTIC RESEARCH},
Year = {2017},
Volume = {11},
Number = {3},
Pages = {RC1-RC3},
Month = {MAR},
Abstract = {Introduction: Spondylolisthesis is defined as the forward displacement
   of one vertebra over the vertebra below. It is often accompanied by
   spinal canal stenosis and compression, which is the cause of all the
   symptoms.
   Aim: To assess and study the functional outcome after decompression and
   Posterior Lumbar Interbody Fusion (PLIF) of isthmic spondylolisthesis of
   lower lumbar vertebra and to study the complications occurring with this
   technique.
   Materials and Methods: A prospective study was conducted in the
   Department of Orthopaedics in Justice KS Hegde Charitable Hospital,
   Mangalore, Karnataka, India from March 2015 to August 2016. A total of
   15 diagnosed patients with Grade I and II spondylolisthesis of L4-L5 and
   L5-S1 vertebrae with no neurological deficits, between the age group of
   25-50 were included in the study. An initial two months of conservative
   treatment of back physiotherapy and flexion exercises was tried.
   Patients who did not improve with the conservative therapy were taken up
   for surgery with consent. Decompression and PLIF with bone grafting with
   interbody cage placement and pedicle screw instrumentation was
   performed. The patients were discharged on postoperative day 10 after
   suture removal. They were reviewed at postoperative day 10, week six and
   week 24. The scoring of the functional outcome of the back was done as
   per the Modified Oswestry low back pain Disability Questionnaire. The
   statistical analyses were done using the repeated measures ANOVA, SPSS
   version 20.
   Results: The mean Modified Oswestry low back pain Disability score
   preoperatively was noted to be 42.87+/-3.46 points. The mean Modified
   Oswestry low back pain Disability score at postoperative day 10 was
   noted to be 36.93 +/- 3.75 points. The mean Modified Oswestry low back
   pain Disability score at postoperative week six was noted to be 28.47
   +/- 3.70 points. The mean Modified Oswestry low back pain Disability
   score at postoperative week 24 was noted to be 24.27 +/- 3.01 points.
   Improvement in the Modified Oswestry low back pain Disability scores was
   noted during the follow ups. Foot drop was noted in two cases
   postoperatively which improved during the final follow up with
   physiotherapy.
   Conclusion: Decompression and PLIF is noted to produce good to
   satisfactory functional results in cases of isthmic spondylolisthesis of
   lower lumbar vertebra.},
Publisher = {PREMCHAND SHANTIDEVI RESEARCH FOUNDATION},
Address = {71 JAIN COLONY, VEER NAGAR, DELHI, 110 007, INDIA},
Type = {Article},
Language = {English},
Affiliation = {Ballal, A (Corresponding Author), Ballal Healthcare, Dept Orthopaed, Sweeny Complex, Udupi 576105, Karnataka, India.
   Hegde, Deepak; Mehra, Sameer; Babu, Santhosh, KS Hegde Med Acad, Dept Orthopaed, Mangalore, Karnataka, India.
   Ballal, Arjun, Ballal Healthcare, Dept Orthopaed, Sweeny Complex, Udupi 576105, Karnataka, India.},
DOI = {10.7860/JCDR/2017/25135.9531},
ISSN = {2249-782X},
EISSN = {0973-709X},
Keywords = {Lumbar spine; Myerding slip grading; Neurological deficits},
Keywords-Plus = {ISTHMIC SPONDYLOLISTHESIS},
Research-Areas = {General \& Internal Medicine},
Web-of-Science-Categories  = {Medicine, General \& Internal},
Author-Email = {arjchess\_lp@rediffmail.com},
ResearcherID-Numbers = {hegde, deepak/AAN-9099-2021
   Babu, Santhosh/AAR-4534-2021},
Cited-References = {Cole CD, 2009, CURR REV MUSCULOSKE, V2, P118, DOI 10.1007/s12178-009-9053-8.
   Elias WJ, 2000, J NEUROSURG, V93, P45, DOI 10.3171/spi.2000.93.1.0045.
   Fathy Mostafa, 2010, Asian J Neurosurg, V5, P41.
   Jacobs WCH, 2006, EUR SPINE J, V15, P391, DOI 10.1007/s00586-005-1021-4.
   Klara PM, 2003, NEUROSURG QUART, V13, P20, DOI 10.1097/00013414-200303000-00002.
   Lee CK, 2006, ROTHMAN SIMEONE SPIN, P350.
   Molinari RW, 2005, J SPINAL DISORD TECH, V18, pS24, DOI 10.1097/01.bsd.0000140197.07619.8b.
   Wright IP, 2003, SPINE, V28, P733.},
Number-of-Cited-References = {8},
Times-Cited = {2},
Usage-Count-Last-180-days = {0},
Usage-Count-Since-2013 = {6},
Journal-ISO = {J. Clin. Diagn. Res.},
Doc-Delivery-Number = {EQ3TF},
Web-of-Science-Index = {Emerging Sources Citation Index (ESCI)},
Unique-ID = {WOS:000397995000102},
OA = {Green Published, gold},
DA = {2022-11-01},
}

@article{ WOS:000504882000001,
Author = {Shinto, Kazunori and Minamide, Akihito and Hashizume, Hiroshi and Oka,
   Hiroyuki and Matsudaira, Ko and Lwahashi, Hiroki and Ishimoto, Yuyu and
   Teraguchi, Masatoshi and Kagotani, Ryohei and Asai, Yoshiki and Muraki,
   Shigeyuki and Akune, Toru and Tanaka, Sakae and Kawaguchi, Hiroshi and
   Nakamura, Kozo and Yoshida, Munehito and Yoshimura, Noriko and Yamada,
   Hiroshi},
Title = {Prevalence of Facet Effusion and Its Relationship with Lumbar
   Spondylolisthesis and Low Back Pain: The Wakayama Spine Study},
Journal = {JOURNAL OF PAIN RESEARCH},
Year = {2019},
Volume = {12},
Pages = {3521-3528},
Abstract = {Introduction: Facet effusion represents a magnetic resonance imaging
   finding suggesting accumulation of fluid in the facet joint, potentially
   predictive of lumbar spondylolisthesis and low back pain. However, its
   prevalence and epidemiological characteristics in the general population
   remain unclear, because previous studies only included patients or
   volunteers. The aim of the present study was to investigate the
   prevalence of facet effusion in the general population and to describe
   its potential relationship with spondylolisthesis and low back pain.
   Material and methods: Our study enrolled 808 participants from the
   Wakayama Spine Study who underwent magnetic resonance imaging
   investigations in supine position. Facet effusion was defined as a
   measurable, curvilinear, high-intensity signal within the facet joint,
   closely matching that of cerebrospinal fluid on the axial T2 images. We
   used standing lateral radiographs to diagnose L4 spondylolisthesis.
   Results: We found that the prevalence of facet effusion in the lumbar
   spine was 34.3\%, which did not differ significantly between men and
   women (p=0.13) and did not tend to increase with age, either in men
   (p=0.81) or in women (p=0.65). Additionally, we found no significant
   association between facet effusion and low back pain (odds ratio,
   1.04-1.49; 95\% confidence interval, 0.57-2.64; p=0.17-0.85), or between
   facet effusion and L4 spondylolisthesis (odds ratio, 1.55; 95\%
   confidence interval, 0.80-2.86; p=0.17). In a subset of participants
   with L4 spondylolisthesis, we also noted that facet effusion was not
   significantly associated with low back pain (odds ratio, 1.26; 95\%
   confidence interval, 0.37-4.27; p=0.70).
   Discussion: This is the first study of facet effusion employing a
   population-based cohort, and the findings are thus expected to
   accurately describe the relationship between facet effusion and low back
   pain in the general population. We are planning a follow-up survey of
   the Wakayama Spine Study cohort to clarify the natural history of facet
   effusion and its relationship with clinical symptoms.},
Publisher = {DOVE MEDICAL PRESS LTD},
Address = {PO BOX 300-008, ALBANY, AUCKLAND 0752, NEW ZEALAND},
Type = {Article},
Language = {English},
Affiliation = {Hashizume, H (Corresponding Author), Wakayama Med Univ, Dept Orthopaed Surg, 811-1 Kimiidera, Wakayama, Wakayama 6418510, Japan.
   Shinto, Kazunori; Minamide, Akihito; Hashizume, Hiroshi; Lwahashi, Hiroki; Ishimoto, Yuyu; Teraguchi, Masatoshi; Kagotani, Ryohei; Asai, Yoshiki; Yoshida, Munehito; Yamada, Hiroshi, Wakayama Med Univ, Dept Orthopaed Surg, 811-1 Kimiidera, Wakayama, Wakayama 6418510, Japan.
   Oka, Hiroyuki; Matsudaira, Ko, Univ Tokyo, Fac Med, 22nd Century Med \& Res Ctr, Dept Med Res \& Management Musculoskeletal Pain, Tokyo, Japan.
   Muraki, Shigeyuki; Yoshimura, Noriko, Univ Tokyo, 22nd Century Med \& Res Ctr, Dept Prevent Med Locomot Organ Disorders, Bunkyo Ku, Tokyo, Japan.
   Akune, Toru, Natl Rehabil Ctr Persons Disabil, Tokorozawa, Saitama, Japan.
   Tanaka, Sakae, Univ Tokyo, Dept Orthopaed Surg, Bunkyo Ku, Tokyo, Japan.
   Kawaguchi, Hiroshi, Tokyo Neurol Ctr, Minato Ku, Tokyo, Japan.
   Nakamura, Kozo, Towa Hosp, Adachi Ku, Tokyo, Japan.
   Yoshida, Munehito, Sumiya Orthopaed Hosp, Dept Orthopaed Surg, Wakayama, Wakayama, Japan.},
DOI = {10.2147/JPR.S227153},
ISSN = {1178-7090},
Keywords = {lumbar spine; facet effusion; low back pain; spondylolisthesis;
   epidemiology},
Keywords-Plus = {POPULATION-BASED COHORT; QUALITY-OF-LIFE; DISC DEGENERATION; JAPANESE
   MEN; ASSOCIATION; OSTEOARTHRITIS; INSTABILITY; SPONDYLOSIS; SIGNAL;
   WOMEN},
Research-Areas = {Neurosciences \& Neurology},
Web-of-Science-Categories  = {Clinical Neurology},
Author-Email = {hashizum@wakayama-med.ac.jp},
ORCID-Numbers = {Hashizume, Hiroshi/0000-0002-9064-0284},
Funding-Acknowledgement = {Ministry of Health, Labour andWelfare {[}H23-Choujyu-002,
   H-25-Choujyu-007, H25-Nanchitou (Men)-005, 201417014A,
   H22-Choujyu-Wakate-007]; JSPS KAKENHI {[}B26293139, B23390172, B2629333,
   C20591774, C26462249, C25462305, B25860448, B26861286, B26860419,
   15K15219, 26670307, 24659666, 25670293]; Japanese Orthopaedics and
   Traumatology Foundation, Inc. {[}287]; NSF from the Ministry of
   Education, Culture, Sports, Science and Technology in Japan
   {[}08033011-00262]; Japan Osteoporosis Society; JA Kyosai Research
   Institute; Mitsui Sumitomo Insurance Welfare Foundation; Japanese
   Orthopaedic Association {[}2006-1, 20102]},
Funding-Text = {This study was supported by H23-Choujyu-002 (Director, TA),
   H-25-Choujyu-007 (Director, NY), H25-Nanchitou (Men)-005 (Director, ST),
   201417014A (Director, NY), and H22-Choujyu-Wakate-007 (Director, SM)
   from the Ministry of Health, Labour andWelfare,
   URL:http://www.mhlw.go.jp/; a Grant-in-Aid for Scientific Research
   (B26293139, B23390172 to NY, B2629333, C20591774 to SM, C26462249 to HH,
   C25462305 to HY) and a Grant-in-Aid for Young Researcher (B25860448 to
   YI, B26861286 to MT, B26860419 to RK), and Grant-in-Aid for Challenging
   Exploratory Research (15K15219 to NY, 26670307 to SM, 24659666 to HO,
   25670293 to TA) of JSPS KAKENHI grant,
   URL:https://www.jsps.go.jp/j-grantsinaid/; a Grant from the Japanese
   Orthopaedics and Traumatology Foundation, Inc. (No. 287) to MT,
   URL:http://jotf.jp/invitation.html; and Collaborating Research with NSF
   08033011-00262 (Director, NY) from the Ministry of Education, Culture,
   Sports, Science and Technology in Japan,
   URL:http://www.mext.go.jp/english/.This study also was supported by
   grants from the Japan Osteoporosis Society (NY, SM, HO, and TA),
   URL:http://www.josteo.com/ja/index.html, a grant from JA Kyosai Research
   Institute (HO), URL:http://www.jkri.or.jp/, grants from Mitsui Sumitomo
   Insurance Welfare Foundation (SM),
   URL:http://www.ms-ins.com/welfare/index.htm, and research aid from the
   Japanese Orthopaedic Association (JOA-Subsidized Science Project
   Research 2006-1 \& 20102; Director, HK),
   URL:https://www.joa.or.jp/english/english\_ frame.html. The funders had
   no role in study design, data collection and analysis, decision to
   publish, or preparation of the manuscript.},
Cited-References = {Chaput C, 2007, SPINE, V32, P1883, DOI 10.1097/BRS.0b013e318113271a.
   Cho BY, 2009, J NEUROSURG-SPINE, V11, P614, DOI 10.3171/2009.6.SPINE08413.
   Dionne CE, 2008, SPINE, V33, P95, DOI 10.1097/BRS.0b013e31815e7f94.
   Even JL, 2014, SPINE J, V14, P1965, DOI 10.1016/j.spinee.2013.11.057.
   Horikawa K, 2006, J Orthop Surg (Hong Kong), V14, P9.
   Ishimoto Y, 2013, OSTEOARTHR CARTILAGE, V21, P783, DOI 10.1016/j.joca.2013.02.656.
   KIRKALDYWILLIS WH, 1982, CLIN ORTHOP RELAT R, P110.
   Kuhns BD, 2015, SPINE J, V15, P1956, DOI 10.1016/j.spinee.2014.08.006.
   Lalkadamyali H, 2008, AM J ROENTGENOL, V191, P973, DOI 10.2214/AJR.07.2829.
   Lattig F, 2015, J SPINAL DISORD TECH, V28, P95, DOI 10.1097/BSD.0b013e318269c261.
   Lattig F, 2012, EUR SPINE J, V21, P276, DOI 10.1007/s00586-011-1993-1.
   Mainka T, 2013, PAIN, V154, P1886, DOI 10.1016/j.pain.2013.06.018.
   Ministry of Health Labour and Welfare, 2013, REP NAT HLTH NUTR SU.
   Muraki S, 2012, OSTEOARTHR CARTILAGE, V20, P712, DOI 10.1016/j.joca.2012.03.009.
   Muraki S, 2009, ANN RHEUM DIS, V68, P1401, DOI 10.1136/ard.2007.087296.
   Muraki S, 2011, SPINE, V36, P1312, DOI 10.1097/BRS.0b013e3181fa60d1.
   Muraki S, 2010, MOD RHEUMATOL, V20, P444, DOI 10.1007/s10165-010-0307-5.
   Nagata K, 2014, SPINE J, V14, P2811, DOI 10.1016/j.spinee.2014.03.051.
   Nagata K, 2012, SPINE, V37, P1892, DOI 10.1097/BRS.0b013e31825a2619.
   Oishi Y, 2010, J NEUROSURG-SPINE, V12, P88, DOI 10.3171/2009.7.SPINE08908.
   Rihn JA, 2007, SPINE, V32, P1555, DOI 10.1097/BRS.0b013e318067dc55.
   Suri P, 2013, PM\&R, V5, P194, DOI 10.1016/j.pmrj.2012.09.002.
   Teraguchi M, 2014, OSTEOARTHR CARTILAGE, V22, P104, DOI 10.1016/j.joca.2013.10.019.
   Teraguchi M, 2015, SPINE J, V15, P622, DOI 10.1016/j.spinee.2014.11.012.
   Yoshimura N, 2010, INT J EPIDEMIOL, V39, P988, DOI 10.1093/ije/dyp276.
   Yoshimura N, 2009, J BONE MINER METAB, V27, P620, DOI 10.1007/s00774-009-0080-8.
   Zhu ZZ, 2014, SPINE, V39, pE1, DOI 10.1097/BRS.0000000000000022.},
Number-of-Cited-References = {27},
Times-Cited = {6},
Usage-Count-Last-180-days = {0},
Usage-Count-Since-2013 = {0},
Journal-ISO = {J. Pain Res.},
Doc-Delivery-Number = {JZ1RN},
Web-of-Science-Index = {Science Citation Index Expanded (SCI-EXPANDED)},
Unique-ID = {WOS:000504882000001},
OA = {Green Published, gold},
DA = {2022-11-01},
}

@article{ WOS:000263657300002,
Author = {Kim, Jin-Sung and Kim, Dong-Hyun and Lee, Sang-Ho},
Title = {Comparison between Instrumented Mini-TLIF and Instrumented
   Circumferential Fusion in Adult Low-Grade Lytic Spondylolisthesis: Can
   Mini-TLIF with PPF Replace Circumferential Fusion?},
Journal = {JOURNAL OF KOREAN NEUROSURGICAL SOCIETY},
Year = {2009},
Volume = {45},
Number = {2},
Pages = {74-80},
Month = {FEB},
Abstract = {Objective : To evaluate clinical and radiological results of two
   different fusion techniques in adult low-grade isthmic
   spondylolisthesis.
   Methods : Between November 2003 and December 2004, 46 consecutive
   patients underwent instrumented mini-transforaminal lumbar interbody
   fusion (mini-TLIF) (group I) at Wooridul Spine Hospital, Seoul, Korea.
   Between February 2003 and October 2006, 32 consecutive patients
   underwent instrumented circumferential fusion (group II) at Leon Wiltse
   Memorial Hospital, Suwon, Korea. The mean follow-up periods were 29.7
   and 26.1 months, respectively.
   Results : Mean visual analog scale (VAS) scores for back and leg pain
   decreased, respectively, from 6.98 and 6.33 to 2.3 and 2.2 in group I
   and from 7.38 and 6.00 to 1.7 and 1.0 in group II. Mean Oswestry
   disability index (ODI) improved from 51.85\% to 14.4\% in group I and
   from 60\% to 9.1\% in group II. In both groups, VAS and ODI scores
   significantly changed from pre- to postoperatively (p < 0.001), but
   postoperative outcome between groups was statistically not significant.
   Radiologic evidence of fusion was noted in 95.7\% and 100\% of the
   patients in group I and II, respectively. In both groups, changes in
   disc height, segmental lordosis, degree of listhesis, and whole lumbar
   lordosis between the pre- and postoperative periods were significant
   except whole lumbar lordosis in both groups.
   Conclusion : Clinical and functional outcomes demonstrate no significant
   differences between groups in treating back and leg pain of adult
   patients with low-grade isthmic spondylolisthesis. However, in terms of
   operative data (i.e. operation time and hospital stay), instrumented
   mini-TLIF demonstrated better results.},
Publisher = {KOREAN NEUROSURGICAL SOC},
Address = {BLDG B, \#402, 27, CHILPAE-RO, JUNG-GU, SEOUL, 04511, SOUTH KOREA},
Type = {Article},
Language = {English},
Affiliation = {Kim, JS (Corresponding Author), Wooridul Spine Hosp, Dept Neurosurg, 47-4 Cheongdam Dong, Seoul 135100, South Korea.
   Kim, Jin-Sung; Lee, Sang-Ho, Wooridul Spine Hosp, Dept Neurosurg, Seoul 135100, South Korea.
   Kim, Dong-Hyun, Leon Wiltse Mem Hosp, Dept Neurosurg, Suwon, South Korea.},
DOI = {10.3340/jkns.2009.45.2.74},
ISSN = {2005-3711},
EISSN = {1598-7876},
Keywords = {Low-grade isthmic spondylolisthesis; Instrumented transforaminal lumbar
   interbody fusion; Instrumented circumferential fusion},
Keywords-Plus = {LUMBAR INTERBODY FUSION; ISTHMIC SPONDYLOLISTHESIS; POSTEROLATERAL
   FUSION; SAGITTAL ALIGNMENT; PEDICLE SCREW; POSTERIOR; FIXATION; SPINE},
Research-Areas = {Neurosciences \& Neurology; Surgery},
Web-of-Science-Categories  = {Clinical Neurology; Surgery},
Author-Email = {mddavidk@dreamwiz.com},
ResearcherID-Numbers = {Kim, Jin-Sung/Y-2904-2019
   KIM, Jin-sung/AAS-6053-2020},
ORCID-Numbers = {Kim, Jin-Sung/0000-0001-5086-0875
   },
Funding-Acknowledgement = {Wooridul Spine Hospital},
Funding-Text = {This study was supported by a grant from Wooridul Spine Hospital.},
Cited-References = {BAGBY GW, 1988, ORTHOPEDICS, V11, P931.
   Chastain CA, 2007, ORTHOPEDICS, V30, P389, DOI 10.3928/01477447-20070501-18.
   Christensen FB, 2004, ACTA ORTHOP SCAND, V75, P6.
   Christensen FB, 2002, SPINE, V27, P2674, DOI 10.1097/00007632-200212010-00006.
   Dou Yusheng, 2006, Zhongguo Xiu Fu Chong Jian Wai Ke Za Zhi, V20, P743.
   Godde S, 2003, SPINE, V28, P1693, DOI 10.1097/00007632-200308010-00012.
   Goldstein JA, 2001, SPINE, V26, P1137, DOI 10.1097/00007632-200105150-00009.
   Holly Langston T, 2006, Neurosurg Focus, V20, pE6.
   Houten John K, 2006, Neurosurg Focus, V20, pE8.
   Humphreys SC, 2001, SPINE, V26, P567.
   Ishihara H, 2001, J SPINAL DISORD, V14, P91, DOI 10.1097/00002517-200104000-00001.
   Jacobs WCH, 2006, EUR SPINE J, V15, P391, DOI 10.1007/s00586-005-1021-4.
   Jang JS, 2005, J NEUROSURG-SPINE, V3, P218, DOI 10.3171/spi.2005.3.3.0218.
   Kim NH, 1999, SPINE, V24, P812, DOI 10.1097/00007632-199904150-00014.
   Kwon BK, 2005, J SPINAL DISORD TECH, V18, pS30, DOI 10.1097/01.bsd.0000133064.20466.88.
   Kwon BK, 2003, J SPINAL DISORD TECH, V16, P469, DOI 10.1097/00024720-200310000-00006.
   La Rosa G, 2003, J NEUROSURG, V99, P143, DOI 10.3171/spi.2003.99.2.0143.
   Labelle H, 2004, SPINE, V29, P2049, DOI 10.1097/01.brs.0000138279.53439.cc.
   Lauber S, 2006, SPINE, V31, P1693, DOI 10.1097/01.brs.0000224530.08481.4e.
   Laus M., 1994, Chirurgia degli Organi di Movimento, V79, P69.
   Lee Sang-Ho, 2004, Spine J, V4, P644, DOI 10.1016/j.spinee.2004.04.012.
   Madan S, 2002, SPINE, V27, P1536, DOI 10.1097/00007632-200207150-00011.
   McAfee PC, 1999, J BONE JOINT SURG AM, V81A, P859, DOI 10.2106/00004623-199906000-00014.
   Moller H, 2000, SPINE, V25, P1711, DOI 10.1097/00007632-200007010-00016.
   Mummaneni PV, 2005, NEUROSURGERY, V57, P256, DOI 10.1227/01.NEU.0000176408.95304.F3.
   OSTERMAN K, 1993, CLIN ORTHOP RELAT R, P65.
   Ozgur BM, 2005, EUR SPINE J, V14, P887, DOI 10.1007/s00586-005-0941-3.
   Roussouly P, 2006, SPINE, V31, P2484, DOI 10.1097/01.brs.0000239155.37261.69.
   Schwender JD, 2005, J SPINAL DISORD TECH, V18, pS1, DOI 10.1097/01.bsd.0000132291.50455.d0.
   SOUTHWICK WO, 1957, J BONE JOINT SURG AM, V39, P631, DOI 10.2106/00004623-195739030-00017.
   Swan Justin, 2006, Spine J, V6, P606, DOI 10.1016/j.spinee.2006.02.032.
   Tuttle Jonathan, 2006, Neurosurg Focus, V20, pE5.
   Videbaek TS, 2006, SPINE, V31, P2875, DOI 10.1097/01.brs.0000247793.99827.b7.
   Whitecloud TS, 2001, J SPINAL DISORD, V14, P100, DOI 10.1097/00002517-200104000-00002.
   YASHIRO K, 1991, SPINE, V16, P1329, DOI 10.1097/00007632-199111000-00014.},
Number-of-Cited-References = {35},
Times-Cited = {17},
Usage-Count-Last-180-days = {0},
Usage-Count-Since-2013 = {6},
Journal-ISO = {J. Korean. Neurosurg. Soc.},
Doc-Delivery-Number = {411NW},
Web-of-Science-Index = {Science Citation Index Expanded (SCI-EXPANDED)},
Unique-ID = {WOS:000263657300002},
OA = {gold, Green Published},
DA = {2022-11-01},
}

@article{ WOS:000352301700006,
Author = {Ibrahim, Mohammad and Suzuki, Akinobu and Yamada, Kentaro and Takahashi,
   Shinji and Yasuda, Hiroyuki and Dohzono, Sho and Koike, Tatsuya and
   Nakamura, Hiroaki},
Title = {The Relationship Between Cervical and Lumbar Spine Lesions in Rheumatoid
   Arthritis With a Focus on Endplate Erosion},
Journal = {JOURNAL OF SPINAL DISORDERS \& TECHNIQUES},
Year = {2015},
Volume = {28},
Number = {3},
Pages = {E154-E160},
Month = {APR},
Abstract = {Study Design: A cross-sectional imaging study.
   Objective: To investigate the relationship between cervical and lumbar
   spine lesions in patients with rheumatoid arthritis (RA), and to analyze
   associated factors in those with concurrent cervical and lumbar endplate
   erosion (EE).
   Summary of Background Data: Both the lumbar and cervical spines are
   often involved in RA, but little is known about the relationship between
   cervical and lumbar lesions. EE is often found in the spine of RA
   patients, but its prevalence and associated factors have not been well
   studied.
   Methods: We enrolled 201 RA patients in this study. Cervical lesions
   (horizontal and vertical atlantoaxial dislocation, subaxial subluxation)
   and lumbar lesions (vertebral fracture, scoliosis, spondylolisthesis)
   were evaluated on plain radiographs. EE was evaluated on sagittal
   T1-weighted magnetic resonance images, and graded into 4 categories. The
   prevalence of each lesion was calculated, and correlations between
   general cervical and lumbar lesions and between cervical and lumbar EE
   were analyzed. To assess the clinical condition of RA, we evaluated
   disease duration, Steinbrocker stage, modified Stanford Health
   Assessment Questionnaire results, and Disease Activity Score for 28
   joints with the erythrocyte sedimentation rate. Factors associated with
   concurrent lumbar and cervical EE were analyzed using multiple logistic
   regression analysis.
   Results: Cervical lesions were found in 42.3\% of patients and lumbar
   lesions in 56.2\%. There was no significant correlation between the
   presence of cervical and the presence of lumbar lesions, but patients
   with cervical subaxial subluxation were significantly more likely to
   have lumbar spondylolisthesis. Cervical EE (>= 1 points) was found in
   61.2\% of patients and lumbar EE in 39.3\%. Total cervical EE score was
   significantly correlated with lumbar EE score. Moderate/high disease
   activity, Steinbrocker stage IV, and severe cervical or lumbar disk
   degeneration were associated with concurrent cervical and lumbar EE.
   Conclusions: Some cervical lesions are significantly associated with
   lumbar spinal lesions. Concurrent cervical and lumbar EE are related to
   RA disease activity and peripheral joint deterioration, suggesting that
   RA activity may play an important role in total spinal involvement.},
Publisher = {LIPPINCOTT WILLIAMS \& WILKINS},
Address = {TWO COMMERCE SQ, 2001 MARKET ST, PHILADELPHIA, PA 19103 USA},
Type = {Article},
Language = {English},
Affiliation = {Suzuki, A (Corresponding Author), Osaka City Univ, Dept Orthoped Surg, Grad Sch Med, Abeno Ku, 1-4-3 Asahi Machi, Osaka 558, Japan.
   Ibrahim, Mohammad; Suzuki, Akinobu; Yamada, Kentaro; Takahashi, Shinji; Yasuda, Hiroyuki; Dohzono, Sho; Koike, Tatsuya; Nakamura, Hiroaki, Osaka City Univ, Dept Orthoped Surg, Grad Sch Med, Osaka 558, Japan.},
ISSN = {1536-0652},
EISSN = {1539-2465},
Keywords = {rheumatoid arthritis; endplate erosion; atlantoaxial subluxation;
   vertical subluxation; vertebral fracture; scoliosis; spondylolisthesis;
   disease activity},
Keywords-Plus = {INTERVERTEBRAL DISC; CLASSIFICATION; ASSOCIATION; WINNER; ALPHA; MRI},
Research-Areas = {Neurosciences \& Neurology; Orthopedics},
Web-of-Science-Categories  = {Clinical Neurology; Orthopedics},
Author-Email = {a-suzuki@msic.med.osaka-cu.ac.jp},
ResearcherID-Numbers = {Takahashi, Shinji/ABC-5330-2020
   },
ORCID-Numbers = {Takahashi, Shinji/0000-0002-6906-5406
   Yamada, Kentaro/0000-0001-9864-2017},
Funding-Acknowledgement = {Takeda Pharmaceutical; Mitsubishi Tanabe Pharma Corporation; Chugai
   Pharmaceutical; Eisai; Abbott Japan; Teijin Pharma; Banyu
   Pharmaceutical; Ono Pharmaceutical},
Funding-Text = {T.K.: received research grants and/or speaking fees from Takeda
   Pharmaceutical, Mitsubishi Tanabe Pharma Corporation, Chugai
   Pharmaceutical, Eisai, Abbott Japan, Teijin Pharma, Banyu
   Pharmaceutical, and Ono Pharmaceutical. The remaining authors declare no
   conflict of interest.},
Cited-References = {Anderson J, 2012, ARTHRIT CARE RES, V64, P640, DOI 10.1002/acr.21649.
   ARNETT FC, 1988, ARTHRITIS RHEUM, V31, P315, DOI 10.1002/art.1780310302.
   Bachmeier BE, 2007, ANN NY ACAD SCI, V1096, P44, DOI 10.1196/annals.1397.069.
   Clark CR, 2005, CERVICAL SPINE.
   de Souza MC, 2011, CLIN RHEUMATOL, V30, P831, DOI 10.1007/s10067-011-1687-4.
   Emery P, 2011, ANN RHEUM DIS, V70, P2126, DOI 10.1136/ard.2011.154500.
   GENANT HK, 1993, J BONE MINER RES, V8, P1137, DOI 10.1002/jbmr.5650080915.
   Grunhagen T, 2006, J BONE JOINT SURG AM, V88A, P30, DOI 10.2106/JBJS.E.01290.
   HEYWOOD AWB, 1986, J BONE JOINT SURG BR, V68, P362, DOI 10.1302/0301-620X.68B3.3733796.
   Horner HA, 2001, SPINE, V26, P2543, DOI 10.1097/00007632-200112010-00006.
   Iguchi T, 2002, J SPINAL DISORD TECH, V15, P93, DOI 10.1097/00024720-200204000-00001.
   Kawaguchi Y, 2003, J SPINAL DISORD TECH, V16, P38, DOI 10.1097/00024720-200302000-00007.
   LAWRENCE JS, 1964, ANN RHEUM DIS, V23, P205, DOI 10.1136/ard.23.3.205.
   Martin Michael D, 2002, Neurosurg Focus, V13, pE1.
   Moore RJ, 2000, EUR SPINE J, V9, P92, DOI 10.1007/s005860050217.
   Paus AC, 2008, SPINE, V33, P2278, DOI 10.1097/BRS.0b013e31817f1a17.
   Pfirrmann CWA, 2001, SPINE, V26, P1873, DOI 10.1097/00007632-200109010-00011.
   PINCUS T, 1983, ARTHRITIS RHEUM-US, V26, P1346, DOI 10.1002/art.1780261107.
   PREVOO MLL, 1995, ARTHRITIS RHEUM, V38, P44, DOI 10.1002/art.1780380107.
   Rajasekaran S, 2004, SPINE, V29, P2654, DOI 10.1097/01.brs.0000148014.15210.64.
   Sakai T, 2008, SPINE J, V8, P605, DOI 10.1016/j.spinee.2007.03.008.
   Schwab F, 2003, SPINE, V28, P602, DOI 10.1097/00007632-200303150-00016.
   SHICHIKAWA K, 1978, INT ORTHOP, V2, P53.
   Silva I, 2010, ACTA REUMATOL PORT, V35, P456.
   STEINBROCKER O, 1949, JAMA-J AM MED ASSOC, V140, P659, DOI 10.1001/jama.1949.02900430001001.
   URBAN JPG, 1977, CLIN ORTHOP RELAT R, P101.
   Wang Y, 2012, SPINE, V37, P1432, DOI 10.1097/BRS.0b013e31824dd20a.
   Weiler C, 2005, SPINE, V30, P44, DOI 10.1097/01.brs.0000149186.63457.20.
   Yamada K, 2014, J SPINAL DISORD TECH, V27, pE128, DOI 10.1097/BSD.0b013e3182a22a34.
   Yamashita T, 2000, Mod Rheumatol, V10, P211, DOI 10.3109/s101650070004.
   Yurube T, 2012, SPINE, V37, P2136, DOI 10.1097/BRS.0b013e31826def1c.},
Number-of-Cited-References = {31},
Times-Cited = {15},
Usage-Count-Last-180-days = {0},
Usage-Count-Since-2013 = {9},
Journal-ISO = {J. Spinal Disord. Tech.},
Doc-Delivery-Number = {CF1JP},
Web-of-Science-Index = {Science Citation Index Expanded (SCI-EXPANDED)},
Unique-ID = {WOS:000352301700006},
DA = {2022-11-01},
}

@article{ WOS:000250205600016,
Author = {Debusscher, Felix and Troussel, Serge},
Title = {Direct repair of defects in lumbar spondylolysis with a new pedicle
   screw hook fixation: clinical, functional and Ct-assessed study},
Journal = {EUROPEAN SPINE JOURNAL},
Year = {2007},
Volume = {16},
Number = {10},
Pages = {1650-1658},
Month = {OCT},
Abstract = {Spondylolysis is a common entity, a minority of people affected by this
   disease need medical care, and only a few require surgery.
   Reconstruction of the pars interarticularis is an interesting
   alternative to segmental fusion; this technique has the advantage of
   preserving segmental motion. Most authors report good results for young
   patients without intervertebral disk or facet degenerative changes.
   Moreover Louis also showed good to excellent results with his technique
   carried out among people who presented a satisfactory disk height (equal
   to two thirds of normal height). This could extend the number of
   patients for whom pars interarticularis repair could be proposed. In
   this study, the limit of reconstruction was set at grade 3of the
   Pfirrmann's classification. The fixation of the isthmus was done with a
   new kind of pedicle screw hook system. This stable and strong device is
   easy to use, allows an anatomic pars interarticularis reconstruction of
   spondylolysis and avoids a postoperative bracing. Twenty-three patients
   were assessed in this study, the mean age at operation was 34 (range
   16-52 years) and the average follow-up was for 59 months (range 6-113
   months). Eight patients showed moderate degenerative disk disease before
   the surgery and 12 patients had a grade 1 spondylolisthesis. The visual
   analogical scale, the Oswestry disability index (ODI) and the modified
   Prolo score were used for assessment of pain and clinical outcome before
   and after surgery. The results were from ``excellent{''} to ``good{''}
   for twenty patients (87\%) and ``fair{''} for three of them (13\%). The
   consolidation of the isthmus was assessed at the end of the study
   (CT-scan); the fusion rate was observed in 91\%. Among patients aged
   less than 30 years results are from ``good{''}, to ``excellent{''} in
   all cases and consolidation was always observed. All of them showed
   normal disc signal before the surgery. In the group aged more than 30
   years, the results varied from ``good{''} to ``excellent' in 73\% and
   fusion of the defect was discovered in 82\% of cases. Eight of them
   (73\%) had moderate disk signal modification before the surgery. All
   people with fair results displayed moderate disk degeneration signs at
   MRI before surgery; but two of those three patients had a failure of
   defect consolidation too and it is also associated with poor results by
   several authors. No complication was found in this series. According to
   the good results reported by Louis and upto the current finding, the
   authors believe that pars interarticularis repair can be carried out on
   patients with moderate degenerative disk disease; the stage 3 of
   Pfirrmann's classification seems a good limit. The Bone and joint
   research (B.J.R. system) is readily usable by any surgeon using pedicle
   screw systems and having a short learning curve. No device failure has
   been observed in this series.},
Publisher = {SPRINGER},
Address = {233 SPRING STREET, NEW YORK, NY 10013 USA},
Type = {Article},
Language = {English},
Affiliation = {Debusscher, F (Corresponding Author), Ctr Hosp Notre Dame Reine Fabiola, Dept Orthopaed Surg, Grand Rue 3, B-6000 Charleroi, Hainaut, Belgium.
   Ctr Hosp Notre Dame Reine Fabiola, Dept Orthopaed Surg, B-6000 Charleroi, Hainaut, Belgium.},
DOI = {10.1007/s00586-007-0392-0},
ISSN = {0940-6719},
Keywords = {pars interarticularis repair; lumbar spondylolysis; functional outcome;
   surgery; pedicular screw hook fixation},
Keywords-Plus = {SURGICAL-TREATMENT; SPONDYLOLISTHESIS; FUSION; ADJACENT; DEGENERATION;
   ISTHMUS; SEGMENT},
Research-Areas = {Neurosciences \& Neurology; Orthopedics},
Web-of-Science-Categories  = {Clinical Neurology; Orthopedics},
Author-Email = {debusscherfelix@skynet.be},
Cited-References = {Albassir A, 1990, Acta Orthop Belg, V56, P489.
   AOTA Y, 1995, J SPINAL DISORD, V8, P464, DOI 10.1097/00024720-199512000-00006.
   Axelsson P, 1997, SPINE, V22, P414, DOI 10.1097/00007632-199702150-00012.
   BECKERS L, 1986, Acta Orthopaedica Belgica, V52, P819.
   BONNICI AV, 1991, J ROY SOC MED, V84, P270, DOI 10.1177/014107689108400509.
   Buck J E, 1970, J Bone Joint Surg Br, V52, P432.
   de Gauzy JS, 2000, ACTA ORTHOP SCAND, V71, P292.
   Deguchi M, 1999, SPINE, V24, P328, DOI 10.1097/00007632-199902150-00004.
   DREYZIN V, 1994, SPINE, V19, P1909, DOI 10.1097/00007632-199409000-00008.
   Ebraheim NA, 1997, SPINE, V22, P941, DOI 10.1097/00007632-199705010-00002.
   ESSES SI, 1991, SPINE, V16, P445.
   Fairbank J C, 1980, Physiotherapy, V66, P271.
   Gillet P, 1999, SPINE, V24, P1252, DOI 10.1097/00007632-199906150-00014.
   HEFTI F, 1992, INT ORTHOP, V16, P81.
   HENSINGER RN, 1989, J BONE JOINT SURG, V71, P1084.
   HERKOWITZ HN, 2004, LUMBAR SPINE NON DEG, P556.
   HUSKISSON EC, 1974, LANCET, V2, P884.
   JAIME MDR, 2005, J SPINAL DISORD TE S, V18, pS82.
   Kakiuchi M, 1997, J BONE JOINT SURG AM, V79A, P818, DOI 10.2106/00004623-199706000-00003.
   Kimura M., 1968, ORTHOP SURG, V19, P285.
   KIP PH, 1994, SPINE, V23, P2692.
   LEE CK, 1988, SPINE, V13, P375, DOI 10.1097/00007632-198803000-00029.
   LEHMANN TR, 1987, SPINE, V12, P97, DOI 10.1097/00007632-198703000-00004.
   LEONG JCY, 1983, SPINE, V8, P793, DOI 10.1097/00007632-198310000-00018.
   LOUIS R, 1988, REV CHIR ORTHOP, V74, P549.
   Lu JK, 1997, CLIN ORTHOP RELAT R, P227.
   Mihara H, 2003, SPINE, V28, P235, DOI 10.1097/00007632-200302010-00006.
   Miyakoshi N, 2000, SPINE, V25, P1837, DOI 10.1097/00007632-200007150-00016.
   MORSCHER E, 1984, ARCH ORTHOP TRAUM SU, V103, P175, DOI 10.1007/BF00435550.
   NACHEMSON A, 1976, CLIN ORTHOP RELAT R, P101.
   NICOL RO, 1986, SPINE, V11, P1027, DOI 10.1097/00007632-198612000-00011.
   OHMORI K, 1992, NEUROSURGERY, V30, P379, DOI 10.1227/00006123-199203000-00011.
   PAVLOVCIC V, 1994, INT ORTHOP, V18, P6, DOI 10.1007/BF00180169.
   PEDERSEN AK, 1988, J BONE JOINT SURG AM, V70A, P15, DOI 10.2106/00004623-198870010-00004.
   Pellise F, 1999, J SPINAL DISORD, V12, P363.
   Pfirrmann CWA, 2001, SPINE, V26, P1873, DOI 10.1097/00007632-200109010-00011.
   ROCA J, 1989, CLIN ORTHOP RELAT R, P86.
   SCHNEIDERMAN G, 1987, SPINE, V12, P276, DOI 10.1097/00007632-198704000-00016.
   SCOTT JHS, 1987, J BONE JOINT SURG BR, V69, P491.
   Taddonio R., 1991, TXB SPINAL SURG, P565.
   Tokuhashi Y, 1996, SPINE, V21, P2041, DOI 10.1097/00007632-199609010-00023.
   VANDERWERF GJIM, 1985, ACTA ORTHOP SCAND, V56, P378, DOI 10.3109/17453678508994351.
   WEINHOFFER SL, 1995, SPINE, V20, P526, DOI 10.1097/00007632-199503010-00004.
   WILTSE LL, 1975, J BONE JOINT SURG AM, VA 57, P17, DOI 10.2106/00004623-197557010-00003.
   WINTER M, 1989, ARCH ORTHOP TRAUM SU, V108, P96, DOI 10.1007/BF00932163.
   YANG SW, 1986, SPINE, V11, P937.},
Number-of-Cited-References = {46},
Times-Cited = {38},
Usage-Count-Last-180-days = {0},
Usage-Count-Since-2013 = {6},
Journal-ISO = {Eur. Spine J.},
Doc-Delivery-Number = {221CS},
Web-of-Science-Index = {Science Citation Index Expanded (SCI-EXPANDED)},
Unique-ID = {WOS:000250205600016},
OA = {Green Published},
DA = {2022-11-01},
}

@article{ WOS:000261205300009,
Author = {Sasai, Kunihiko and Umeda, Masayuki and Maruyama, Tohkun and
   Wakabayashi, Ei and Iida, Hirokazu},
Title = {Microsurgical bilateral decompression via a unilateral approach for
   lumbar spinal canal stenosis including degenerative spondylolisthesis},
Journal = {JOURNAL OF NEUROSURGERY-SPINE},
Year = {2008},
Volume = {9},
Number = {6},
Pages = {554-559},
Month = {DEC},
Abstract = {Object. Surgical outcome and radiographic changes after microsurgical
   bilateral decompression via a unilateral approach (MBDU) for lumbar
   spinal canal stenosis during midterm follow-up periods (> 2 years) have
   not been reported. The authors retrospectively investigated surgical
   outcomes after MBDU in patients with lumbar degenerative
   spondylolisthesis with stenosis in comparison with patients with
   degenerative stenosis during a minimum follow-up period of 2 years.
   Radiographic changes at the affected intervertebral level were analyzed
   during that follow-up period.
   Methods. Forty-eight patients (23 in the spondylolisthesis group. 25 in
   the degenerative stenosis (group) were included in the Study. The
   average follow-up period was 46 months (range 24-71 Months). Surgical
   outcome was evaluated using the Neurogenic Claudication Outcome Score
   (NCOS) and the Oswestry Disability Index (ODI). Additionally, the back
   pain score within the NCOS was also compared. There were no
   statistically significant differences between the spondylolisthesis
   group and the degenerative stenosis group with regard to sex, age,
   follow-up period. operating time. blood loss. surgical sites, approach
   side, preoperative NCOS, preoperative back pain score, and preoperative
   ODI. Comparisons were also made between groups using 2 satisfaction
   measurements at the last follow-up visit. Radiographically,
   intervertebral angles of 80 sites and slip percentages of 24 sites were
   measured preoperatively and at the last follow-up.
   Results. No patient in either group had additional surgery in the lumbar
   spine. including fusion procedures. The NCOS. back pain score, and ODI
   had significantly improved at the last follow-up in both groups. There
   were no significant differences between the 2 groups in these 3
   parameters and the 2 satisfaction measurements at the last follow-up.
   although those for the spondlolisthesis group indicated a somewhat worse
   outcome. Intervertebral angles. dynamic intervertebral angles, and
   dynarnic slip percentage did not significantly change after surgery,
   whereas only slip percentage significantly increased postoperatively (p
   = 0.0319).
   Conclusions. A satisfactory outcome of MBDU persisted for a period
   longer than 2 years for patients with degenerative spondylolisthesis
   with stenosis as well as for those with degenerative stenosis.
   Radiographically in both groups this less invasive procedure was not
   likely to result in postoperative dynamic instability at the affected
   level, although the slippage progressed in the spondylolisthesis group.
   (DOI: 10.3171/SPI.2008.8.08122)},
Publisher = {AMER ASSOC NEUROLOGICAL SURGEONS},
Address = {5550 MEADOWBROOK DRIVE, ROLLING MEADOWS, IL 60008 USA},
Type = {Article},
Language = {English},
Affiliation = {Sasai, K (Corresponding Author), Kansai Med Univ, Dept Orthoped Surg, 2-3-1 Shinmachi, Hirakata, Osaka 5731191, Japan.
   Sasai, Kunihiko; Umeda, Masayuki; Maruyama, Tohkun; Wakabayashi, Ei; Iida, Hirokazu, Kansai Med Univ, Dept Orthoped Surg, Hirakata, Osaka 5731191, Japan.},
DOI = {10.3171/SPI.2008.8.08122},
ISSN = {1547-5654},
Keywords = {decompression; degenerative spondylolisthesis; lumbar spinal canal
   stenosis; microsurgical bilateral decompression; surgical microscope;
   unilateral approach},
Keywords-Plus = {LAMINOTOMY; LAMINECTOMY},
Research-Areas = {Neurosciences \& Neurology; Surgery},
Web-of-Science-Categories  = {Clinical Neurology; Surgery},
Author-Email = {sasaik@hirakata.kmu.ac.jp},
Cited-References = {Fujiwara A, 2003, SPINE, V28, P1601, DOI 10.1097/00007632-200307150-00023.
   GREENOUGH CG, 1992, SPINE, V17, P36, DOI 10.1097/00007632-199201000-00006.
   Matsunaga S, 2000, J NEUROSURG, V93, P194, DOI 10.3171/spi.2000.93.2.0194.
   MCCULLOCH JA, 1991, ADULT SPINE PRINCIPL, P1821.
   Palmer S, 2002, J NEUROSURG, V97, P213, DOI 10.3171/spi.2002.97.2.0213.
   Palmer Sylvain, 2002, Neurosurg Focus, V13, pE4.
   POLETTI CE, 1995, NEUROSURGERY, V37, P343, DOI 10.1227/00006123-199508000-00025.
   Spetzger U, 1997, ACTA NEUROCHIR, V139, P397, DOI 10.1007/BF01808874.
   Thome C, 2005, J NEUROSURG-SPINE, V3, P129, DOI 10.3171/spi.2005.3.2.0129.
   Weiner BK, 1999, SPINE, V24, P2268, DOI 10.1097/00007632-199911010-00016.
   YOUNG S, 1988, NEUROSURGERY, V23, P628, DOI 10.1227/00006123-198811000-00014.},
Number-of-Cited-References = {11},
Times-Cited = {58},
Usage-Count-Last-180-days = {0},
Usage-Count-Since-2013 = {4},
Journal-ISO = {J. Neurosurg.-Spine},
Doc-Delivery-Number = {376TG},
Web-of-Science-Index = {Science Citation Index Expanded (SCI-EXPANDED)},
Unique-ID = {WOS:000261205300009},
DA = {2022-11-01},
}

@article{ WOS:000427090400008,
Author = {Winslow, John J. and Jackson, Mark and Getzin, Andrew and Costello,
   Michael},
Title = {Rehabilitation of a Young Athlete With Extension-Based Low Back Pain
   Addressing Motor-Control Impairments and Central Sensitization},
Journal = {JOURNAL OF ATHLETIC TRAINING},
Year = {2018},
Volume = {53},
Number = {2},
Pages = {168-173},
Month = {FEB},
Abstract = {Objective: To describe the conservative management of a young athlete
   with extension-based (EB) low back pain (LBP).
   Background: We present the case of a 15-year-old female high school
   gymnast with a 4-year history of EB LBP. Magnetic resonance imaging
   revealed a healed spondylolysis and significant atrophy with fatty
   infiltrate of the lumbar multifidi muscles (LMM). She had several
   courses of outpatient orthopaedic rehabilitation that focused on core
   muscle strengthening (improving activation and strength of the LMM and
   transversus abdominus muscle in a neutral pelvic position) without
   long-lasting improvement. She was unable to tolerate higher levels of
   training or compete.
   Differential Diagnosis: The LMM are rich in muscle spindles and provide
   continuous feedback to the central nervous system about body position.
   Atrophy and fatty infiltrate of the LMM can compromise neuromuscular
   function and contribute to dysfunctional movement patterns that place a
   greater demand on lumbar spine structures. Ongoing motor-control
   impairments perpetuate nociceptive input, leading to central
   sensitization.
   Treatment: The athlete had difficulty controlling trunk extension during
   sport-specific activities; she moved early and to a greater extent in
   the lumbar spine. The aim of the treatment was to teach the athlete how
   to control her tendency to overload her lumbar spine when bending
   backward, thus reducing nociceptive input from lumbar spine structures
   and desensitizing the nervous system.
   Uniqueness: Treating EB LBP by addressing motor-control impairments and
   cognitive-affective factors as opposed to core strengthening.
   Conclusions: Activity modification, bracing, and traditional
   core-strengthening exercises may not be the most appropriate treatment
   for athletes experiencing EB LBP. Addressing cognitive-affective factors
   in addition to correcting maladaptive motor behavior and moving in a
   pain-free range reduces nociceptive input, desensitizes the nervous
   system, and allows athletes to gain control over their pain.},
Publisher = {NATL ATHLETIC TRAINERS ASSOC INC},
Address = {2952 STEMMONS FREEWAY, DALLAS, TX 75247 USA},
Type = {Article},
Language = {English},
Affiliation = {Winslow, JJ (Corresponding Author), Ithaca Coll, Dept Phys Therapy, 953 Danby Rd, Ithaca, NY 14850 USA.
   Winslow, John J.; Costello, Michael, Ithaca Coll, Dept Phys Therapy, 953 Danby Rd, Ithaca, NY 14850 USA.
   Jackson, Mark; Getzin, Andrew, Cayuga Med Ctr, Ithaca, NY USA.},
DOI = {10.4085/1062-6050-238-16},
ISSN = {1062-6050},
EISSN = {1938-162X},
Keywords = {spondylolysis; facet syndrome; lumbar multifidi muscle; core
   strengthening; motor-control training},
Keywords-Plus = {LUMBAR PARASPINAL MUSCLES; MULTIFIDUS MUSCLE; RELIABILITY;
   STABILIZATION; MOVEMENT; INJURY; CLASSIFICATION; SPONDYLOLYSIS;
   HYPERMOBILITY; ASSOCIATION},
Research-Areas = {Sport Sciences},
Web-of-Science-Categories  = {Sport Sciences},
Author-Email = {jwinslow@ithaca.edu},
ResearcherID-Numbers = {Kehoe, Clare/ABC-7984-2020},
Cited-References = {Adkins DL, 2006, J APPL PHYSIOL, V101, P1776, DOI 10.1152/japplphysiol.00515.2006.
   Andrade NS, 2015, EUR SPINE J, V24, P1289, DOI 10.1007/s00586-015-3910-5.
   Battaglia PJ, 2014, J MANIP PHYSIOL THER, V37, P190, DOI 10.1016/j.jmpt.2013.12.010.
   Brantingham JW, 2006, J CHIROPR MED, V5, P123, DOI 10.1016/S0899-3467(07)60144-X.
   Brismee JM, 2006, J MANIP PHYSIOL THER, V29, P368, DOI 10.1016/j.jmpt.2006.04.009.
   Caneiro JP, 2013, J ORTHOP SPORT PHYS, V43, P542, DOI 10.2519/jospt.2013.4699.
   Fersum KV, 2013, EUR J PAIN, V17, P916, DOI 10.1002/j.1532-2149.2012.00252.x.
   Frank C, 2013, INT J SPORTS PHYS TH, V8, P62.
   Freeman MD, 2010, PM\&R, V2, P142, DOI 10.1016/j.pmrj.2009.11.006.
   Gildea JE, 2015, MED SCI SPORT EXER, V47, P1665, DOI 10.1249/MSS.0000000000000594.
   Gondhalekar GA, 2016, J CLIN DIAGN RES, V10, pKC7, DOI 10.7860/JCDR/2016/14987.7142.
   Harris-Hayes Marcie, 2005, Physiotherapy Theory and Practice, V21, P181, DOI 10.1080/09593980500212987.
   Henry SM, 2013, MANUAL THER, V18, P35, DOI 10.1016/j.math.2012.06.008.
   Hicks GE, 2005, ARCH PHYS MED REHAB, V86, P1753, DOI 10.1016/j.apmr.2005.03.033.
   Hides JA, 1996, SPINE, V21, P2763, DOI 10.1097/00007632-199612010-00011.
   Hodges P, 2006, SPINE, V31, P2926, DOI 10.1097/01.brs.0000248453.51165.0b.
   Hodges PW, 2003, J ELECTROMYOGR KINES, V13, P361, DOI 10.1016/S1050-6411(03)00042-7.
   Houghton KM, 2010, PEDIATR RHEUMATOL, V8, DOI 10.1186/1546-0096-8-28.
   Hutchinson MR, 1999, MED SCI SPORT EXER, V31, P1686, DOI 10.1097/00005768-199911000-00027.
   Indahl A, 1997, SPINE, V22, P2834, DOI 10.1097/00007632-199712150-00006.
   Kim GM, 2015, J PHYS THER SCI, V27, P447, DOI 10.1589/jpts.27.447.
   Kjaer P, 2007, BMC MED, V5, DOI 10.1186/1741-7015-5-2.
   Kolt GS, 1999, BRIT J SPORT MED, V33, P312, DOI 10.1136/bjsm.33.5.312.
   Kujala UM, 1996, MED SCI SPORT EXER, V28, P165, DOI 10.1097/00005768-199602000-00002.
   Mengiardi B, 2006, RADIOLOGY, V240, P786, DOI 10.1148/radiol.2403050820.
   MICHELI LJ, 1995, ARCH PEDIAT ADOL MED, V149, P15, DOI 10.1001/archpedi.1995.02170130017004.
   O'Sullivan P, 2005, MANUAL THER, V10, P242, DOI 10.1016/j.math.2005.07.001.
   O'Sullivan PB, 2003, SPINE, V28, P1074, DOI 10.1097/00007632-200305150-00022.
   Oren JH, 2016, BULL HOSP JT DIS, V74, P73.
   Petering RC, 2011, SPORTS HEALTH, V3, P550, DOI 10.1177/1941738111416446.
   Puentedura EJ, 2012, PHYS THER SPORT, V13, P123, DOI 10.1016/j.ptsp.2011.12.001.
   Purcell L, 2009, SPORTS HEALTH, V1, P212, DOI 10.1177/1941738109334212.
   Rosatelli AL, 2008, CLIN ANAT, V21, P539, DOI 10.1002/ca.20659.
   Roussel NA, 2009, MANUAL THER, V14, P630, DOI 10.1016/j.math.2008.12.004.
   Sahrmann SA, 2002, DIAGNOSIS TREATMENT, P51.
   Salamh PA, 2014, PHYSIOTHER THEOR PR, V30, P62, DOI 10.3109/09593985.2013.800174.
   SEMON RL, 1981, SPINE, V6, P172, DOI 10.1097/00007632-198103000-00012.
   Smits-Engelsman B, 2011, J PEDIATR-US, V158, P130, DOI 10.1016/j.jpeds.2010.07.021.
   Teichtahl AJ, 2015, SPINE J, V15, P1593, DOI 10.1016/j.spinee.2015.03.039.
   Tsao H, 2010, J PAIN, V11, P1120, DOI 10.1016/j.jpain.2010.02.004.
   Ward SR, 2009, J BONE JOINT SURG AM, V91A, P176, DOI 10.2106/JBJS.G.01311.},
Number-of-Cited-References = {41},
Times-Cited = {6},
Usage-Count-Last-180-days = {0},
Usage-Count-Since-2013 = {18},
Journal-ISO = {J. Athl. Train.},
Doc-Delivery-Number = {FY8CL},
Web-of-Science-Index = {Science Citation Index Expanded (SCI-EXPANDED)},
Unique-ID = {WOS:000427090400008},
OA = {gold, Green Published},
DA = {2022-11-01},
}

@article{ WOS:000369993300008,
Author = {Vaccaro, Alexander R. and Fisher, Charles G.},
Title = {The Successful Practice of Evidence-based Medicine May Be Contingent
   Upon the Methods We Use to Measure Our Interventions},
Journal = {SPINE},
Year = {2016},
Volume = {41},
Number = {3},
Pages = {E163-E164},
Month = {FEB},
Publisher = {LIPPINCOTT WILLIAMS \& WILKINS},
Address = {TWO COMMERCE SQ, 2001 MARKET ST, PHILADELPHIA, PA 19103 USA},
Type = {Review},
Language = {English},
Affiliation = {Vaccaro, AR (Corresponding Author), Thomas Jefferson Univ, Dept Orthopaed Surg, 925 Chestnut St,5th Floor, Philadelphia, PA 19107 USA.
   Vaccaro, AR (Corresponding Author), Rothman Inst, 925 Chestnut St,5th Floor, Philadelphia, PA 19107 USA.
   Vaccaro, Alexander R., Thomas Jefferson Univ, Dept Orthopaed Surg, 925 Chestnut St,5th Floor, Philadelphia, PA 19107 USA.
   Vaccaro, Alexander R., Thomas Jefferson Univ, Dept Neurol Surg, Philadelphia, PA 19107 USA.
   Vaccaro, Alexander R., Rothman Inst, 925 Chestnut St,5th Floor, Philadelphia, PA 19107 USA.
   Fisher, Charles G., Univ British Columbia, Dept Orthopaed, Div Spine, Vancouver, BC V5Z 1M9, Canada.},
DOI = {10.1097/BRS.0000000000001119},
ISSN = {0362-2436},
EISSN = {1528-1159},
Keywords-Plus = {LUMBAR DEGENERATIVE SPONDYLOLISTHESIS; QUALITY-OF-LIFE; MULTICENTER;
   DECOMPRESSION; DEFORMITY; OUTCOMES; TRIAL},
Research-Areas = {Neurosciences \& Neurology; Orthopedics},
Web-of-Science-Categories  = {Clinical Neurology; Orthopedics},
Author-Email = {alexvaccaro3@aol.com},
Cited-References = {Cohen SP, 2014, ANESTHESIOLOGY, V121, P1045, DOI 10.1097/ALN.0000000000000409.
   HERKOWITZ HN, 1991, J BONE JOINT SURG AM, V73A, P802, DOI 10.2106/00004623-199173060-00002.
   Kim HJ, 2014, J BONE JOINT SURG AM, V96A, P1959, DOI 10.2106/JBJS.N.00187.
   Protopsaltis T, 2014, J BONE JOINT SURG AM, V96A, P1631, DOI 10.2106/JBJS.M.01459.
   Rampersaud YR, 2014, CAN J SURG, V57, pE126, DOI 10.1503/cjs.032213.
   Richter A, 2010, EUR SPINE J, V19, P283, DOI 10.1007/s00586-009-1229-9.
   Smith JS, 2014, J NEUROSURG-SPINE, V21, P994, DOI 10.3171/2014.9.SPINE131176.
   Weinstein JN, 2007, NEW ENGL J MED, V356, P2257, DOI 10.1056/NEJMoa070302.
   Weinstein JN, 2009, J BONE JOINT SURG AM, V91A, P1295, DOI 10.2106/JBJS.H.00913.},
Number-of-Cited-References = {9},
Times-Cited = {1},
Usage-Count-Last-180-days = {0},
Usage-Count-Since-2013 = {3},
Journal-ISO = {SPINE},
Doc-Delivery-Number = {DD5VR},
Web-of-Science-Index = {Science Citation Index Expanded (SCI-EXPANDED)},
Unique-ID = {WOS:000369993300008},
DA = {2022-11-01},
}

@article{ WOS:000440384000010,
Author = {Harrop, James S. and Hilibrand, Alan and Mihalovich, Kathryn E. and
   Dettori, Joseph R. and Chapman, Jens},
Title = {Cost-effectiveness of Surgical Treatment for Degenerative
   Spondylolisthesis and Spinal Stenosis},
Journal = {SPINE},
Year = {2014},
Volume = {39},
Number = {22S, 1},
Pages = {S75-S85},
Month = {OCT 15},
Abstract = {Study Design. Systematic review.
   Objective. To identify cost-effective treatment strategies for lumbar
   spine degenerative diseases.
   Summary of Background Data. There is a paucity of literature assisting
   physicians and society regarding the cost-efficiency of management of
   lumbar spine conditions. Limited articles on selective operative and
   nonoperative therapies have been published for a variety of lumbar
   conditions.
   Methods. A systematic search of PubMed, EMBASE, the Cochrane
   Collaboration data base, University of York, Centre for Reviews and
   Dissemination (National Health Services Economic Evaluation Database and
   health technology assessment), and the Tufts CEA Registry was conducted
   through December 16, 2013. Three specific questions were addressed for
   adult patients: (1) What is the evidence that surgery is cost-effective
   compared with nonsurgical management for lumbar degenerative
   spondylolisthesis or stenosis? (2) What is the evidence that fusion is
   cost-effective compared with no fusion for degenerative
   spondylolisthesis or stenosis? and (3) What is the evidence that
   instrumentation is cost-effective compared with none for degenerative
   spondylolisthesis? The Quality of Health Economic Studies instrument was
   used to provide an initial basis for critical appraisal of included
   economic studies. Articles were further refined with individual review
   based on inclusion/exclusion criteria.
   Results. Initial search resulted in 122 potentially relevant citations,
   115 of which were excluded at title and abstract levels and 3 at
   full-text reviews, leaving 5 for analysis. No non-English language text
   met inclusion/exclusion criteria. All studies illustrated a clinical
   benefit of surgical treatment as measured by quality-adjusted life year
   (0.11-8.05). Surgical treatments had a greater financial cost than
   nonoperative care (\$5883-\$26,035). Incremental cost-effectiveness
   ratio calculations noted operative treatment over nonoperative treatment
   for spondylolisthesis (\$59,487-\$115,600) per quality-adjusted life
   year. However, cost for patients without spondylolisthesis varied
   greatly from nonoperative treat dominating to \$77,600 per
   quality-adjusted life year favoring surgery. Because the articles had
   heterogeneous methods and patient population, conclusion differed
   greatly on cost assessment.
   Conclusion. Limited quality data exist on cost-effective treatment of
   degenerative lumbar spinal conditions, despite more recent interest
   related to this topic. It is important that future research efforts
   focus on constructing higher quality trials in this area to help
   determine the most cost-effective care.},
Publisher = {LIPPINCOTT WILLIAMS \& WILKINS},
Address = {TWO COMMERCE SQ, 2001 MARKET ST, PHILADELPHIA, PA 19103 USA},
Type = {Article},
Language = {English},
Affiliation = {Harrop, JS (Corresponding Author), Thomas Jefferson Univ Hosp, Dept Neurol Surg, 909 Walnut St, Philadelphia, PA 19107 USA.
   Harrop, James S., Thomas Jefferson Univ Hosp, Dept Neurol Surg, 909 Walnut St, Philadelphia, PA 19107 USA.
   Harrop, James S., Thomas Jefferson Univ Hosp, Dept Orthoped Surg, Philadelphia, PA 19107 USA.
   Hilibrand, Alan, Rothman Inst, Philadelphia, PA USA.
   Mihalovich, Kathryn E.; Dettori, Joseph R., Spectrum Res Inc, Tacoma, WA USA.
   Chapman, Jens, Univ Washington, Sch Med, Dept Orthopaed \& Sports Med, Seattle, WA USA.},
DOI = {10.1097/BRS.0000000000000545},
ISSN = {0362-2436},
EISSN = {1528-1159},
Keywords = {lumbar spine; cost; quality; stenosis; fusion; spondylilisthesis; ICER;
   QALY; instrumented fusion; arthrodesis},
Research-Areas = {Neurosciences \& Neurology; Orthopedics},
Web-of-Science-Categories  = {Clinical Neurology; Orthopedics},
Author-Email = {james.harrop@jefferson.edu},
ResearcherID-Numbers = {Hilibrand, Alan/AAL-5114-2020},
Funding-Acknowledgement = {AO Spine North America, Inc.; AO Spine North America},
Funding-Text = {Supported by AO Spine North America, Inc. Analytic support for this work
   was provided by Spectrum Research, Inc., with funding from the AO Spine
   North America.},
Cited-References = {Andersen T, 2008, EUR SPINE J, V17, P272, DOI 10.1007/s00586-007-0494-8.
   Battie MC, 2012, SPINE J, V12, P189, DOI 10.1016/j.spinee.2011.11.009.
   Birkmeyer NJO, 2002, SPINE, V27, P1361, DOI 10.1097/00007632-200206150-00020.
   Braithwaite RS, 2008, MED CARE, V46, P349, DOI 10.1097/MLR.0b013e31815c31a7.
   Brauer CA, 2005, J BONE JOINT SURG AM, V87A, P1253, DOI 10.2106/JBJS.D.02152.
   Bridges JFP, 2010, PHARMACOECONOMICS, V28, P175, DOI 10.2165/11530650-000000000-00000.
   Burnett MG, 2010, J NEUROSURG-SPINE, V13, P39, DOI 10.3171/2010.3.SPINE09552.
   Christensen FB, 2002, SPINE, V27, P1269, DOI 10.1097/00007632-200206150-00006.
   CIOL MA, 1994, SPINE, V19, P1329, DOI 10.1097/00007632-199406000-00005.
   DEYO RA, 1993, SPINE, V18, P1463.
   Fischgrund JS, 1997, SPINE, V22, P2807, DOI 10.1097/00007632-199712150-00003.
   Gertzbein SD, 1998, SPINE, V23, P2352, DOI 10.1097/00007632-199811010-00021.
   Gertzbein SD, 1998, SPINE, V23, P2356.
   Glaser J, 2003, SPINE, V28, P1390, DOI 10.1097/00007632-200307010-00008.
   Goel VK, 1995, SPINE, V20, pS85.
   Grosse Scott D, 2008, Expert Rev Pharmacoecon Outcomes Res, V8, P165, DOI 10.1586/14737167.8.2.165.
   HEGGENESS MH, 1991, SPINE, V16, pS449.
   HERKOWITZ HN, 1991, J BONE JOINT SURG AM, V73A, P802, DOI 10.2106/00004623-199173060-00002.
   Katz JN, 1997, SPINE, V22, P1123, DOI 10.1097/00007632-199705150-00012.
   Kim S, 2012, SPINE J, V12, P44, DOI 10.1016/j.spinee.2011.10.004.
   Kornblum MB, 2004, SPINE, V29, P726, DOI 10.1097/01.BRS.0000119398.22620.92.
   Kuntz KM, 2000, SPINE, V25, P1132, DOI 10.1097/00007632-200005010-00015.
   LAUPACIS A, 1993, CAN MED ASSOC J, V148, P927.
   Martin BI, 2007, SPINE, V32, P2119, DOI 10.1097/BRS.0b013e318145a56a.
   Martin BI, 2007, SPINE, V32, P382, DOI 10.1097/01.brs.0000254104.55716.46.
   Park JH, 2011, ACTA NEUROCHIR, V153, P1409, DOI 10.1007/s00701-011-1044-z.
   Rampersaud YR, 2014, SPINE J, V14, P244, DOI 10.1016/j.spinee.2013.11.011.
   Thomsen K, 1997, SPINE, V22, P2813, DOI 10.1097/00007632-199712150-00004.
   Tosteson ANA, 2011, SPINE, V36, P2061, DOI 10.1097/BRS.0b013e318235457b.
   Tosteson ANA, 2008, ANN INTERN MED, V149, P845, DOI 10.7326/0003-4819-149-12-200812160-00003.
   Udeh BL, 2015, PAIN PRACT, V15, P107, DOI 10.1111/papr.12160.
   Vaccaro AR, 2008, SPINE, V33, P2850, DOI 10.1097/BRS.0b013e31818a314d.
   ZDEBLICK TA, 1993, SPINE, V18, P983, DOI 10.1097/00007632-199306150-00006.
   ZUCHERMAN J, 1992, SPINE, V17, P834, DOI 10.1097/00007632-199207000-00018.},
Number-of-Cited-References = {34},
Times-Cited = {26},
Usage-Count-Last-180-days = {0},
Usage-Count-Since-2013 = {3},
Journal-ISO = {SPINE},
Doc-Delivery-Number = {VE8AY},
Web-of-Science-Index = {Science Citation Index Expanded (SCI-EXPANDED)},
Unique-ID = {WOS:000440384000010},
OA = {Bronze},
DA = {2022-11-01},
}

@article{ WOS:A1996TR18500005,
Author = {Hosea, TM and Gatt, CJ},
Title = {Back pain in golf},
Journal = {CLINICS IN SPORTS MEDICINE},
Year = {1996},
Volume = {15},
Number = {1},
Pages = {37-\&},
Month = {JAN},
Abstract = {Although golfing generally is considered a benign activity, lower back
   pain is endemic among golfers. The golf swing subjects the lumbar spine
   to rapid, intense loads, more frequently in amateurs than in
   professionals. These loads predispose the golfing population to muscle
   strains, lumbar disc disease, spondylolysis, and facet joint
   arthropathy. It is imperative for all golfers to warm up properly,
   develop good swing mechanics, and participate in a lower back
   conditioning program off the golf course.},
Publisher = {W B SAUNDERS CO},
Address = {INDEPENDENCE SQUARE WEST CURTIS CENTER, STE 300, PHILADELPHIA, PA
   19106-3399},
Type = {Article},
Language = {English},
Affiliation = {Hosea, TM (Corresponding Author), UNIV MED \& DENT NEW JERSEY,ROBERT WOOD JOHNSON MED SCH,DIV ORTHOPAED SURG,NEW BRUNSWICK,NJ 08901, USA.
   CLEVELAND CLIN FDN,CLEVELAND,OH 44195.},
ISSN = {0278-5919},
Keywords-Plus = {INTERVERTEBRAL-DISK; COMPUTED-TOMOGRAPHY; LUMBAR; TRUNK; SPINE},
Research-Areas = {Sport Sciences},
Web-of-Science-Categories  = {Sport Sciences},
Cited-References = {ADAMS MA, 1981, SPINE, V6, P241, DOI 10.1097/00007632-198105000-00006.
   ADAMS MA, 1983, J BONE JOINT SURG BR, V65, P199, DOI 10.1302/0301-620X.65B2.6826631.
   ADAMS MA, 1982, SPINE, V7, P184, DOI 10.1097/00007632-198205000-00002.
   ARMSTRONG NB, 1994, FEELING PAR MED TEE.
   BODEN SD, 1990, J BONE JOINT SURG AM, V72A, P403, DOI 10.2106/00004623-199072030-00013.
   BODEN SD, 1991, AGING SPINE.
   CAPPOZZO A, 1983, J BIOMECH, V16, P265, DOI 10.1016/0021-9290(83)90134-3.
   COCHRAN GA, 1982, PRIMER ORTHOPAEDIC B, P226.
   COLLIER BD, 1985, RADIOLOGY, V154, P207, DOI 10.1148/radiology.154.1.3155479.
   CRYON BM, 1978, J BONE JOINT SURG BR, V60, P234.
   FARFAN HF, 1970, J BONE JOINT SURG AM, VA 52, P468, DOI 10.2106/00004623-197052030-00006.
   Gertner E., 1994, FEELING PAR MED TEE.
   Ghosh, 1988, BIOL INTERVERTEBRAL, P39.
   HAHER TR, 1993, CLIN SPORT MED, V12, P449.
   HANSSEN TH, 1984, SPINE, V9, P710.
   HAWKINS DWL, 1988, BIOL INTERVERTEBRAL, V1, P9.
   HOSEA TM, 1990, SCIENCE AND GOLF, P43.
   Hosea TM, 1989, POSTGRADUATE ADV SPO, V3, P1.
   HUTTON W C, 1977, Spine, V2, P202, DOI 10.1097/00007632-197709000-00006.
   JACKSON DW, 1980, AM J SPORT MED, V8, P239, DOI 10.1177/036354658000800405.
   JOBE FW, 1988, GOLF, V30, P22.
   KIRKALDY-WILLIS W H, 1978, Spine, V3, P319, DOI 10.1097/00007632-197812000-00004.
   KIRKALDYWILLIS WH, 1981, S LUMBAR SPINE, P16.
   Mallon WJ, 1994, FEELING PAR MED TEE, P5.
   McCarroll John R, 1982, Phys Sportsmed, V10, P64, DOI 10.1080/00913847.1982.11947272.
   MCCARROLL JR, 1990, PHYSICIAN SPORTSMED, V18, P122, DOI 10.1080/00913847.1990.11709999.
   MCCLEERY P, 1984, GOLF DIGEST, V35, P58.
   MCGETRICK M, 1992, GOLF, V34, P64.
   MITCHELL T, 1989, GOLF, V31, P133.
   OEGEMA TR, 1993, CLIN SPORT MED, V12, P419.
   POPE MH, 1986, J ORTHOPAED RES, V4, P288, DOI 10.1002/jor.1100040305.
   RADIN E, 1979, PRACTICAL BIOMECHANI, P8.
   SCHULTZ A, 1982, J BONE JOINT SURG AM, V64, P713, DOI 10.2106/00004623-198264050-00008.
   Stover CN., 1976, PHYS SPORTSMED, V4, P43.
   VOELKER JL, 1987, NEUROSURGERY, V20, P379, DOI 10.1227/00006123-198703000-00004.
   WHITE A, 1990, CLIN BIOMECHANICS SP, P38.
   WIESEL SW, 1982, AGING LUMBAR SPINE, P23.},
Number-of-Cited-References = {37},
Times-Cited = {76},
Usage-Count-Last-180-days = {0},
Usage-Count-Since-2013 = {12},
Journal-ISO = {Clin. Sports Med.},
Doc-Delivery-Number = {TR185},
Web-of-Science-Index = {Science Citation Index Expanded (SCI-EXPANDED)},
Unique-ID = {WOS:A1996TR18500005},
DA = {2022-11-01},
}

@article{ WOS:000318401900011,
Author = {Smorgick, Yossi and Park, Daniel K. and Baker, Kevin C. and Lurie, Jon
   D. and Tosteson, Tor D. and Zhao, Wenyan and Herkowitz, Harry N. and
   Fischgrund, Jeffrey S. and Weinstein, James N.},
Title = {Single- Versus Multilevel Fusion for Single-Level Degenerative
   Spondylolisthesis and Multilevel Lumbar Stenosis Four-Year Results of
   the Spine Patient Outcomes Research Trial},
Journal = {SPINE},
Year = {2013},
Volume = {38},
Number = {10},
Pages = {797-805},
Month = {MAY 1},
Abstract = {Study Design. A subanalysis study.
   Objective. To compare surgical outcomes and complications of multilevel
   decompression and single-level fusion with multilevel decompression and
   multilevel fusion for patients with multilevel lumbar stenosis and
   single-level degenerative spondylolisthesis (DS).
   Summary of Background Data. In patients with DS who are treated
   surgically, decompression and fusion provide a better clinical outcome
   than decompression alone. Surgical treatment for multilevel lumbar
   stenosis and DS typically includes decompression and fusion of the
   spondylolisthesis segment and decompression with or without fusion for
   the other stenotic segments. To date, no study has compared the results
   of these 2 surgical options for single-level DS with multilevel
   stenosis.
   Methods. The results from a multicenter randomized and observational
   study, the Spine Patient Outcomes Research Trial comparing multilevel
   decompression and single-level fusion and multilevel decompression and
   multilevel fusion for spinal stenosis with spondylolisthesis, were
   analyzed. The primary outcome measures were the bodily pain and physical
   function scales of the Medical Outcomes Study 36-item Short-Form General
   Health Survey (SF-36) and the modified Oswestry Disability Index at 1,
   2, 3, and 4 years postoperatively. Secondary analysis consisted of
   stenosis bothersomeness index, low back pain bothersomeness, leg pain,
   patient satisfaction, and self-rated progress.
   Results. Overall, 207 patients were enrolled for the study, 130 had
   multlilevel decompression with 1 level fusion and 77 patients had
   multilevel decompression and multilevel fusion. For all primary and
   secondary outcome measures, there were no statistically significant
   differences in surgical outcomes between the 2 surgical techniques.
   However, operative time and intraoperative blood loss were significantly
   higher in the multilevel fusion group.
   Conclusion. Decompression and single-level fusion and decompression and
   multilevel fusion provide similar outcomes in patients with multilevel
   lumbar stenosis and single-level DS.},
Publisher = {LIPPINCOTT WILLIAMS \& WILKINS},
Address = {TWO COMMERCE SQ, 2001 MARKET ST, PHILADELPHIA, PA 19103 USA},
Type = {Article},
Language = {English},
Affiliation = {Smorgick, Y (Corresponding Author), William Beaumont Hosp, 3535 W,13 Mile Rd,Ste 744, Royal Oak, MI 48073 USA.
   Smorgick, Yossi; Park, Daniel K.; Herkowitz, Harry N.; Fischgrund, Jeffrey S., William Beaumont Hosp, Dept Orthoped Surg, Royal Oak, MI 48073 USA.
   Baker, Kevin C., William Beaumont Hosp, Dept Orthoped Res, Royal Oak, MI 48073 USA.
   Lurie, Jon D.; Tosteson, Tor D.; Zhao, Wenyan; Weinstein, James N., Dartmouth Inst Heal Policy \& Clin Practice, Hanover, NH USA.
   Tosteson, Tor D., Dartmouth Coll, Hitchcock Med Ctr, Dartmouth Med Sch, Hanover, NH 03756 USA.},
DOI = {10.1097/BRS.0b013e31827db30f},
ISSN = {0362-2436},
EISSN = {1528-1159},
Keywords = {degenerative spondylolisthesis; multilevel spinal stenosis; lumbar
   decompression; fusion},
Keywords-Plus = {OUTCOMES RESEARCH TRIAL; SPINAL STENOSIS; DECOMPRESSIVE LAMINECTOMY;
   INTERBODY FUSION; ARTHRODESIS; INSTABILITY; STABILITY; SEGMENTS;
   ADJACENT},
Research-Areas = {Neurosciences \& Neurology; Orthopedics},
Web-of-Science-Categories  = {Clinical Neurology; Orthopedics},
Author-Email = {Noam\_Yossi@yahoo.com},
ORCID-Numbers = {Baker, Kevin/0000-0001-8257-5673},
Funding-Acknowledgement = {NIH; NIAMS; NATIONAL CANCER INSTITUTE {[}P30CA023108] Funding Source:
   NIH RePORTER; NATIONAL INSTITUTE OF ARTHRITIS AND MUSCULOSKELETAL AND
   SKIN DISEASES {[}U01AR045444] Funding Source: NIH RePORTER},
Funding-Text = {NIH and NIAMS grant funds were received in support of this work.},
Cited-References = {Abdu WA, 2009, SPINE, V34, P2351, DOI 10.1097/BRS.0b013e3181b8a829.
   CAUCHOIX J, 1976, CLIN ORTHOP RELAT R, P122.
   Chen CS, 2001, MED ENG PHYS, V23, P483.
   Chow DHK, 1996, SPINE, V21, P549, DOI 10.1097/00007632-199603010-00004.
   Fischgrund JS, 1997, SPINE, V22, P2807, DOI 10.1097/00007632-199712150-00003.
   HERKOWITZ HN, 1991, J BONE JOINT SURG AM, V73A, P802, DOI 10.2106/00004623-199173060-00002.
   Herkowitz HN, 1999, SPINE, V24, P1268, DOI 10.1097/00007632-199906150-00018.
   Hopp E, 1988, CLIN ORTHOP RELAT R, V227, P43.
   Hsu K, 1993, LUMBAR FUSION STABIL, P54.
   Jacobsen S, 2007, SPINE, V32, P120, DOI 10.1097/01.brs.0000250979.12398.96.
   JOHNSSON KE, 1986, SPINE, V11, P107, DOI 10.1097/00007632-198603000-00001.
   KATZ JN, 1991, J BONE JOINT SURG AM, V73A, P809, DOI 10.2106/00004623-199173060-00003.
   Lu WW, 1999, SPINE, V24, P1277, DOI 10.1097/00007632-199907010-00002.
   NAGATA H, 1993, SPINE, V18, P2471, DOI 10.1097/00007632-199312000-00017.
   Park DK, 2010, SPINE, V35, P439, DOI 10.1097/BRS.0b013e3181bdafb9.
   POSTACCHINI F, 1992, J BONE JOINT SURG BR, V74, P862, DOI 10.1302/0301-620X.74B6.1447247.
   ROSENBERG NJ, 1975, J BONE JOINT SURG AM, VA 57, P467, DOI 10.2106/00004623-197557040-00004.
   Subramaniam V, 2009, SPINE, V34, pE573, DOI 10.1097/BRS.0b013e3181aa0214.
   Tai CL, 2008, BMC MUSCULOSKEL DIS, V9, DOI 10.1186/1471-2474-9-84.
   Weinstein JN, 2007, NEW ENGL J MED, V356, P2257, DOI 10.1056/NEJMoa070302.
   Weinstein JN, 2009, J BONE JOINT SURG AM, V91A, P1295, DOI 10.2106/JBJS.H.00913.},
Number-of-Cited-References = {21},
Times-Cited = {38},
Usage-Count-Last-180-days = {0},
Usage-Count-Since-2013 = {10},
Journal-ISO = {SPINE},
Doc-Delivery-Number = {136ZD},
Web-of-Science-Index = {Science Citation Index Expanded (SCI-EXPANDED)},
Unique-ID = {WOS:000318401900011},
OA = {Green Accepted},
DA = {2022-11-01},
}

@article{ WOS:000253744500004,
Author = {DiPaola, Christian P. and Molinari, Robert W.},
Title = {Posterior lumbar interbody fusion},
Journal = {JOURNAL OF THE AMERICAN ACADEMY OF ORTHOPAEDIC SURGEONS},
Year = {2008},
Volume = {16},
Number = {3},
Pages = {130-139},
Month = {MAR},
Abstract = {Posterior lumbar interbody fusion (PLIF) and transforaminal lumbar
   interbody fusion (TLIF) create intervertebral fusion by means of a
   posterior approach. Both techniques are useful in managing degenerative
   disk disease, severe instability, spondylolisthesis, deformity, and
   pseudarthrosis. Successful results have been reported with allograft,
   various cages (for interbody support), autograft, and recombinant human
   bone morphogenetic protein-2. Interbody fusion techniques may facilitate
   reduction and enhance fusion. The rationale for PLIF and TLIF is
   biomechanically sound. However, clinical outcomes of different anterior
   and posterior spinal fusion techniques tend to be similar. PLIF has a
   high complication rate (dural tear, 5.4\% to 10\%; neurologic injury,
   9\% to 16\%). These findings, coupled with the versatility of TLIF
   throughout the entire lumbar spine, may make TLIF the ideal choice for
   an all-posterior interbody fusion.},
Publisher = {LIPPINCOTT WILLIAMS \& WILKINS},
Address = {TWO COMMERCE SQ, 2001 MARKET ST, PHILADELPHIA, PA 19103 USA},
Type = {Review},
Language = {English},
Affiliation = {DiPaola, CP (Corresponding Author), Univ Rochester, Dept Orthopaed Surg, 601 Elmwood Ave, Rochester, NY 14642 USA.
   DiPaola, Christian P.; Molinari, Robert W., Univ Rochester, Dept Orthopaed Surg, Rochester, NY 14642 USA.},
DOI = {10.5435/00124635-200803000-00004},
ISSN = {1067-151X},
EISSN = {1940-5480},
Keywords-Plus = {LOW-BACK-PAIN; 3 SURGICAL TECHNIQUES; ISTHMIC SPONDYLOLISTHESIS;
   COMPRESSIVE STRENGTH; FOLLOW-UP; SPINE; ANTERIOR; COMPLICATIONS;
   STABILITY; FIXATION},
Research-Areas = {Orthopedics; Surgery},
Web-of-Science-Categories  = {Orthopedics; Surgery},
Cited-References = {Ames CP, 2005, SPINE, V30, pE562, DOI 10.1097/01.brs.0000180505.80347.b1.
   Barnes B, 2002, NEUROSURGERY, V51, P1191, DOI 10.1097/00006123-200211000-00014.
   Barnes B, 2001, J NEUROSURG, V95, P1, DOI 10.3171/spi.2001.95.1.0001.
   Blattert TR, 2003, EUR SPINE J, V12, P216, DOI 10.1007/s00586-002-0471-1.
   BOOS N, 1993, SPINE, V18, P1655, DOI 10.1097/00007632-199309000-00014.
   Chitnavis B, 2001, J NEUROSURG, V95, P190, DOI 10.3171/spi.2001.95.2.0190.
   Christensen FB, 2002, SPINE, V27, P2674, DOI 10.1097/00007632-200212010-00006.
   CLOSKEY RF, 1993, SPINE, V18, P1011, DOI 10.1097/00007632-199306150-00010.
   CLOWARD RB, 1953, J NEUROSURG, V10, P154, DOI 10.3171/jns.1953.10.2.0154.
   CLOWARD RB, 1985, CLIN ORTHOP RELAT R, V193, P16.
   DeBerard M Scott, 2002, J South Orthop Assoc, V11, P157.
   Dehoux Emile, 2004, Acta Orthop Belg, V70, P578.
   Elias WJ, 2000, J NEUROSURG, V93, P45, DOI 10.3171/spi.2000.93.1.0045.
   ENKER P, 1994, CLIN ORTHOP RELAT R, V300, P90.
   EVANS JH, 1985, CLIN ORTHOP RELAT R, P38.
   Fritzell P, 2001, SPINE, V26, P2521, DOI 10.1097/00007632-200112010-00002.
   Fritzell P, 2002, SPINE, V27, P1131, DOI 10.1097/00007632-200206010-00002.
   Fritzell P, 2003, EUR SPINE J, V12, P178, DOI 10.1007/s00586-002-0493-8.
   Goh JCH, 2000, SPINE, V25, P35, DOI 10.1097/00007632-200001010-00008.
   Grant JP, 2002, J ORTHOP RES, V20, P1115, DOI 10.1016/S0736-0266(02)00039-6.
   Hackenberg L, 2005, EUR SPINE J, V14, P551, DOI 10.1007/s00586-004-0830-1.
   Hacker RJ, 1997, SPINE, V22, P660, DOI 10.1097/00007632-199703150-00017.
   Haid Regis W Jr, 2004, Spine J, V4, P527, DOI 10.1016/j.spinee.2004.03.025.
   Harms J G, 1998, Oper Orthop Traumatol, V10, P90, DOI 10.1007/s00064-006-0112-7.
   Harris BM, 2004, SPINE, V29, pE65, DOI 10.1097/01.BRS.0000113034.74567.86.
   Hee HT, 2001, J SPINAL DISORD, V14, P533, DOI 10.1097/00002517-200112000-00013.
   Hioki Akira, 2005, Spine J, V5, P600, DOI 10.1016/j.spinee.2005.04.001.
   Hollowell JP, 1996, SPINE, V21, P1032, DOI 10.1097/00007632-199605010-00007.
   Humphreys SC, 2001, SPINE, V26, P567.
   HUTTER CG, 1985, CLIN ORTHOP RELAT R, V193, P103.
   Jacobs WCH, 2006, EUR SPINE J, V15, P391, DOI 10.1007/s00586-005-1021-4.
   Kanayama M, 2000, J NEUROSURG, V93, P259, DOI 10.3171/spi.2000.93.2.0259.
   Kim KT, 2006, SPINE, V31, P1351, DOI 10.1097/01.brs.0000218635.14571.55.
   Kumar N, 2005, SPINE, V30, P1731, DOI 10.1097/01.brs.0000172160.78207.49.
   Labrom RD, 2005, SPINE, V30, pE556, DOI 10.1097/01.brs.0000181053.38677.c2.
   Lauber S, 2006, SPINE, V31, P1693, DOI 10.1097/01.brs.0000224530.08481.4e.
   Lidar Z, 2005, SURG NEUROL, V64, P303, DOI 10.1016/j.surneu.2005.03.025.
   Lim TH, 2001, SPINE, V26, P951, DOI 10.1097/00007632-200104150-00021.
   Lin P M, 1977, Neurosurgery, V1, P118, DOI 10.1097/00006123-197709000-00006.
   LIN PM, 1983, CLIN ORTHOP RELAT R, V180, P154.
   Lippman Caleb R, 2003, Neurosurg Focus, V14, pe5.
   Lowe TG, 2004, SPINE, V29, P2389, DOI 10.1097/01.brs.0000143623.18098.e5.
   Lowe TG, 2002, CLIN ORTHOP RELAT R, P64.
   Lowe TG, 2002, J SPINAL DISORD TECH, V15, P31, DOI 10.1097/00024720-200202000-00005.
   Madan SS, 2003, EUR SPINE J, V12, P567, DOI 10.1007/s00586-002-0516-5.
   McAfee PC, 2005, SPINE, V30, pS60, DOI 10.1097/01.brs.0000155578.62680.dd.
   Molinari R W, 2001, Spine J, V1, P215.
   Molinari RW, 2005, J SPINAL DISORD TECH, V18, pS24, DOI 10.1097/01.bsd.0000140197.07619.8b.
   Molinari RW, 2002, CLIN ORTHOP RELAT R, P109.
   MOLINARI RW, 2003, ORTHOP, V32, P337.
   Nachemson A, 1970, Scand J Rehabil Med Suppl, V1, P1.
   NEWMAN MH, 1992, SPINE, V17, P831, DOI 10.1097/00007632-199207000-00017.
   Okuda S, 2006, J NEUROSURG-SPINE, V4, P304, DOI 10.3171/spi.2006.4.4.304.
   Okuyama K, 1999, ACTA ORTHOP SCAND, V70, P329, DOI 10.3109/17453679908997819.
   OXIAND TR, 2003, SPINE, V28, P771.
   Polly DW, 2000, J SPINAL DISORD, V13, P58, DOI 10.1097/00002517-200002000-00012.
   Pradhan BB, 2002, J SPINAL DISORD TECH, V15, P355, DOI 10.1097/00024720-200210000-00003.
   Resnick DK, 2005, J NEUROSURG-SPINE, V2, P670, DOI 10.3171/spi.2005.2.6.0670.
   Rompe J D, 1995, Eur Spine J, V4, P231, DOI 10.1007/BF00303417.
   Rosenberg WS, 2001, NEUROSURGERY, V48, P569, DOI 10.1097/00006123-200103000-00022.
   RUBIN CT, 1984, J BONE JOINT SURG AM, V66A, P397, DOI 10.2106/00004623-198466030-00012.
   SCHLEGEL KF, 1985, CLIN ORTHOP RELAT R, P115.
   SEARS W, 1200, SPINE J, V5, P170.
   STEFFEE AD, 1988, CLIN ORTHOP RELAT R, P99.
   Tsantrizos A, 2000, SPINE, V25, P1899, DOI 10.1097/00007632-200008010-00007.
   Voor MJ, 1998, J SPINAL DISORD, V11, P328.
   Wang ST, 2005, SPINE, V30, P62, DOI 10.1097/01.brs.0000150123.26869.48.
   Whitecloud TS, 2001, J SPINAL DISORD, V14, P100, DOI 10.1097/00002517-200104000-00002.
   YASHIRO K, 1991, SPINE, V16, P1329, DOI 10.1097/00007632-199111000-00014.
   Zhao J, 2002, SPINE, V27, P2753, DOI 10.1097/00007632-200212150-00003.},
Number-of-Cited-References = {70},
Times-Cited = {109},
Usage-Count-Last-180-days = {2},
Usage-Count-Since-2013 = {27},
Journal-ISO = {J. Am. Acad. Orthop. Surg.},
Doc-Delivery-Number = {270UA},
Web-of-Science-Index = {Science Citation Index Expanded (SCI-EXPANDED)},
Unique-ID = {WOS:000253744500004},
DA = {2022-11-01},
}

@article{ WOS:000235340900011,
Author = {Schnake, KJ and Schaeren, S and Jeanneret, B},
Title = {Dynamic stabilization in addition to decompression for lumbar spinal
   stenosis with degenerative spondylolisthesis},
Journal = {SPINE},
Year = {2006},
Volume = {31},
Number = {4},
Pages = {442-449},
Month = {FEB 15},
Abstract = {Study Design. Prospective clinical study.
   Objective. To test whether elastic stabilization with the Dynesys system
   ( Zimmer Spine, Minneapolis, MN) provides enough stability to prevent
   further progression of spondylolisthesis as well as instability after
   decompression for spinal stenosis with degenerative spondylolisthesis.
   Summary of Background Data. In spinal stenosis with degenerative
   spondylolisthesis, decompression and fusion is widely recommended.
   However, patients have donor site pain. In 1994, a dynamic
   transpedicular system ( Dynesys) was introduced to the market, stating
   that stabilization is possible without bone grafting.
   Methods. A total of 26 patients ( mean age 71 years) with lumbar spinal
   stenosis and degenerative spondylolisthesis underwent interlaminar
   decompression and dynamic stabilization with the Dynesys system. Minimum
   follow-up was 2 years. Operative data, clinical outcome, and plain and
   flexion/extension radiographs were obtained and compared to preoperative
   and postoperative data.
   Results. Mean leg pain decreased significantly (P < 0.01), and mean
   walking distance improved significantly to more than 1000 m (P < 0.01).
   There were 5 patients (21\%) who still had some claudication. A total of
   21 patients (87.5\%) would undergo the same procedure again.
   Radiographically, no significant progression of spondylolisthesis could
   be detected. The implant failure rate was 17\%, and none of them were
   clinically symptomatic.
   Conclusions. In elderly patients with spinal stenosis with degenerative
   spondylolisthesis, dynamic stabilization with the Dynesys system in
   addition to decompression leads to similar clinical results as seen in
   established protocols using decompression and fusion with pedicle
   screws. It maintains enough stability to prevent further progression of
   spondylolisthesis or instability. With the Dynesys system, no bone
   grafting is necessary, therefore, donor site morbidity can be avoided.},
Publisher = {LIPPINCOTT WILLIAMS \& WILKINS},
Address = {TWO COMMERCE SQ, 2001 MARKET ST, PHILADELPHIA, PA 19103 USA},
Type = {Article},
Language = {English},
Affiliation = {Jeanneret, B (Corresponding Author), Univ Basel, Ctr Musculoskeletal Dis, Spitalstr 21, CH-4031 Basel, Switzerland.
   Charite Univ Med Berlin, Ctr Musculosceletal Surg, Dept Orthoped Surg \& Traumatol, Berlin, Germany.
   Univ Basel Hosp, Dept Orthopaed Surg, CH-4031 Basel, Switzerland.},
DOI = {10.1097/01.brs.0000200092.49001.6e},
ISSN = {0362-2436},
EISSN = {1528-1159},
Keywords = {spinal stenosis; degenerative spondylolisthesis; dynamic stabilization;
   Dynesys; decompression},
Keywords-Plus = {ADJACENT SEGMENTS; ILIAC CREST; FOLLOW-UP; FUSION; COMPLICATIONS;
   SYSTEM; INSTRUMENTATION; INSTABILITY; FIXATION},
Research-Areas = {Neurosciences \& Neurology; Orthopedics},
Web-of-Science-Categories  = {Clinical Neurology; Orthopedics},
Author-Email = {bjeanneret@uhbs.ch},
Cited-References = {AOTA Y, 1995, J SPINAL DISORD, V8, P464, DOI 10.1097/00024720-199512000-00006.
   Arrington ED, 1996, CLIN ORTHOP RELAT R, P300, DOI 10.1097/00003086-199608000-00037.
   BANWART JC, 1995, SPINE, V20, P1055, DOI 10.1097/00007632-199505000-00012.
   BASSEWITZ H, 2001, CLIN ORTHOP RELAT R, V384, P54.
   Booth KC, 1999, SPINE, V24, P1721, DOI 10.1097/00007632-199908150-00014.
   BRIDWELL KH, 1993, J SPINAL DISORD, V6, P461, DOI 10.1097/00002517-199306060-00001.
   Cakir B, 2003, Z ORTHOP GRENZGEB, V141, P418, DOI 10.1055/s-2003-41568.
   CAUCHOIX J, 1976, CLIN ORTHOP RELAT R, P122.
   Chang P., 1993, Singapore Medical Journal, V34, P511.
   Daltroy LH, 1996, SPINE, V21, P741, DOI 10.1097/00007632-199603150-00017.
   DUBOIS B, 1999, LUMBAR SEGMENTAL INS, P233.
   FEFFER HL, 1985, SPINE, V10, P287, DOI 10.1097/00007632-198504000-00018.
   Fischgrund JS, 1997, SPINE, V22, P2807, DOI 10.1097/00007632-199712150-00003.
   Freudiger S, 1999, ARCH ORTHOP TRAUM SU, V119, P127, DOI 10.1007/s004020050375.
   Frymoyer, 1994, J Am Acad Orthop Surg, V2, P9.
   GIBSON JN, 2000, COCHRANE DB SYST REV, V3, P1352.
   GUIGUI P, 1994, REV CHIR ORTHOP, V80, P681.
   Hadlow SV, 1998, SPINE, V23, P1172, DOI 10.1097/00007632-199805150-00020.
   HERKOWITZ HN, 1991, J BONE JOINT SURG AM, V73A, P802, DOI 10.2106/00004623-199173060-00002.
   Konno S, 2000, SPINE, V25, P1533, DOI 10.1097/00007632-200006150-00012.
   KUMANO K, 1994, SPINE, V19, P1157, DOI 10.1097/00007632-199405001-00012.
   LEHMANN TR, 1987, SPINE, V12, P97, DOI 10.1097/00007632-198703000-00004.
   LOMBARDI JS, 1985, SPINE, V10, P821, DOI 10.1097/00007632-198511000-00008.
   Matsunaga S, 2000, J NEUROSURG, V93, P194, DOI 10.3171/spi.2000.93.2.0194.
   NASCA RJ, 1989, SPINE, V14, P451, DOI 10.1097/00007632-198904000-00023.
   Nork SE, 1999, SPINE, V24, P561, DOI 10.1097/00007632-199903150-00012.
   OHLIN A, 1994, SPINE, V19, P2774, DOI 10.1097/00007632-199412150-00007.
   Pihlajamaki H, 1997, J BONE JOINT SURG BR, V79B, P183, DOI 10.1302/0301-620X.79B2.7224.
   POSTACCHINI F, 1991, Italian Journal of Orthopaedics and Traumatology, V17, P467.
   PROLO DJ, 1986, SPINE, V11, P601, DOI 10.1097/00007632-198607000-00012.
   Rahm MD, 1996, J SPINAL DISORD, V9, P392.
   Rigby MC, 2001, EUR SPINE J, V10, P234, DOI 10.1007/s005860100254.
   ROSENBERG NJ, 1975, J BONE JOINT SURG AM, VA 57, P467, DOI 10.2106/00004623-197557040-00004.
   ROSENBERG NJ, 1976, CLIN ORTHOP RELAT R, V117, P112.
   Schmoelz W, 2003, J SPINAL DISORD TECH, V16, P418, DOI 10.1097/00024720-200308000-00015.
   SOINI J, 1993, CLIN ORTHOP RELAT R, V297, P111.
   Stoll TM, 2002, EUR SPINE J, V11, pS170, DOI 10.1007/s00586-002-0438-2.
   Wild A, 2001, BIOMED TECH, V46, P290, DOI 10.1515/bmte.2001.46.10.290.
   Wippermann BW, 1997, CHIRURG, V68, P1286, DOI 10.1007/s001040050361.
   Younger E M, 1989, J Orthop Trauma, V3, P192, DOI 10.1097/00005131-198909000-00002.},
Number-of-Cited-References = {40},
Times-Cited = {143},
Usage-Count-Last-180-days = {0},
Usage-Count-Since-2013 = {15},
Journal-ISO = {SPINE},
Doc-Delivery-Number = {012LO},
Web-of-Science-Index = {Science Citation Index Expanded (SCI-EXPANDED)},
Unique-ID = {WOS:000235340900011},
DA = {2022-11-01},
}

@article{ WOS:000180513000010,
Author = {Jackson, RP and Phipps, T and Hales, C and Surber, J},
Title = {Pelvic lordosis and alignment in spondylolisthesis},
Journal = {SPINE},
Year = {2003},
Volume = {28},
Number = {2},
Pages = {151-160},
Month = {JAN 15},
Abstract = {Study Design and Objectives. Pelvic morphology and lumbopelvic lordosis
   were measured on standing radiographs of 75 patients with greater than
   10\% L5-S1 spondylolytic spondylolisthesis. The findings were compared
   with those of 75 volunteers to determine significant differences between
   the two groups.
   Summary of Background Data. Etiology of isthmic (lytic)
   spondylolisthesis remains uncertain. Causation appears to be
   multifactorial. The relationship between pelvic morphology and
   spondylolisthesis deserves additional study.
   Methods. Both groups had a standing lateral radiograph of the
   thoracolumbar spine and pelvis taken that included both hips. Three
   radiographic angles for pelvic morphology (pelvisacral, pelvic
   incidence, and pelvic lordosis) were measured by two observers. Each
   offered similar reliability. Measurement of the pelvic lordosis angle by
   the pelvic radius technique required fewer steps. It also allowed
   calculation of the combined angles comprising both the pelvic morphology
   component for lordosis (the constant pelvic lordosis angle) and the
   lordosis in the lumbar spine (the variable lumbar lordosis from T12-S1)
   that should complement the fixed pelvic lordosis (the complementary
   lumbopelvic lordosis). Mean values and statistical correlations were
   then computed for each group and compared.
   Results. The mean slippage for patients was 30\% (range, 11-85\%), with
   34 patients (45\%) having Grade I slips, 32 (43\%) having Grade II
   slips, and nine (12\%) having Grade III and IV slips. The mean
   measurements between patients and volunteers were significantly
   different (P<0.01) for lumbar lordosis, pelvic lordosis, and lumbopelvic
   lordosis. Subgroups of patients with increasingly larger slips (Grade
   I-III) had significantly smaller mean angles for pelvic lordosis.
   Conclusions. The pelvic and lumbopelvic parameters studied were
   different in patients compared with controls. The contribution of the
   pelvis to lordosis was significantly smaller in the subgroups of
   patients with increasingly larger grades of spondylolisthesis. Pelvic
   morphology may play a role in the development of spondylolisthesis.
   Measurement of the combined lumbar and pelvic (lumbopelvic) lordosis on
   standing radiographs is important.},
Publisher = {LIPPINCOTT WILLIAMS \& WILKINS},
Address = {530 WALNUT ST, PHILADELPHIA, PA 19106-3621 USA},
Type = {Article},
Language = {English},
Affiliation = {Jackson, RP (Corresponding Author), Suite 600,Med Plaza N,2750 Clay Edwards Dr, Kansas City, MO 64116 USA.
   N Kansas City Hosp, Spine Surg Serv, Kansas City, MO USA.
   Univ Hlth Sci, Coll Osteopath Med, Kansas City, MO USA.
   Midwest Spine Fdn, Kansas City, MO USA.},
DOI = {10.1097/00007632-200301150-00011},
ISSN = {0362-2436},
Keywords = {spondylolisthesis; pelvic morphology; pelvic lordosis angle; congruent
   spinopelvic alignment; complementary lumbopelvic lordosis; pelvic radius
   technique},
Keywords-Plus = {STANDING LATERAL RADIOGRAPHS; LOW-BACK-PAIN; ADULT VOLUNTEERS; SAGITTAL
   PLANE; BALANCE},
Research-Areas = {Neurosciences \& Neurology; Orthopedics},
Web-of-Science-Categories  = {Clinical Neurology; Orthopedics},
Cited-References = {BOXALL D, 1979, J BONE JOINT SURG AM, V61, P479, DOI 10.2106/00004623-197961040-00001.
   DURING J, 1985, SPINE, V10, P83, DOI 10.1097/00007632-198501000-00013.
   DUVALBEAUPERE G, 1992, ANN BIOMED ENG, V20, P451, DOI 10.1007/BF02368136.
   GELB DE, 1995, SPINE, V20, P1351, DOI 10.1097/00007632-199506000-00005.
   Jackson RP, 2000, SPINE, V25, P2808, DOI 10.1097/00007632-200011010-00014.
   Jackson RP, 1998, SPINE, V23, P1750, DOI 10.1097/00007632-199808150-00008.
   Jackson RP, 2000, SPINE, V25, P575, DOI 10.1097/00007632-200003010-00008.
   JACKSON RP, 1994, SPINE, V19, P1611, DOI 10.1097/00007632-199407001-00010.
   JACKSON RP, 1997, ADULT L5 S1 SURG ISS, V11, P33.
   Legaye J, 1998, Eur Spine J, V7, P99, DOI 10.1007/s005860050038.
   RAJNICS P, 2001, J SPINAL DISORD, V14, P142.
   STAGNARA P, 1982, SPINE, V7, P335, DOI 10.1097/00007632-198207000-00003.},
Number-of-Cited-References = {12},
Times-Cited = {95},
Usage-Count-Last-180-days = {0},
Usage-Count-Since-2013 = {4},
Journal-ISO = {SPINE},
Doc-Delivery-Number = {637LM},
Web-of-Science-Index = {Science Citation Index Expanded (SCI-EXPANDED)},
Unique-ID = {WOS:000180513000010},
DA = {2022-11-01},
}

@article{ WOS:000463087800193,
Author = {Nagamoto, Yukitaka and Okuda, Shinya and Matsumoto, Tomiya and Sugiura,
   Tsuyoshi and Takahashi, Yoshifumi and Iwasaki, Motoki},
Title = {In Reply to ``Posterior Lumbar Interbody Fusion and Repeated Adjacent
   Segment Disease: An Important Issue with Profound Impact{''}},
Journal = {WORLD NEUROSURGERY},
Year = {2019},
Volume = {124},
Pages = {470-471},
Month = {APR},
Publisher = {ELSEVIER SCIENCE INC},
Address = {STE 800, 230 PARK AVE, NEW YORK, NY 10169 USA},
Type = {Letter},
Language = {English},
Affiliation = {Nagamoto, Y (Corresponding Author), Osaka Rosai Hosp, Dept Orthopaed Surg, Kita Ku, Sakai, Osaka, Japan.
   Nagamoto, Yukitaka; Okuda, Shinya; Matsumoto, Tomiya; Sugiura, Tsuyoshi; Takahashi, Yoshifumi; Iwasaki, Motoki, Osaka Rosai Hosp, Dept Orthopaed Surg, Kita Ku, Sakai, Osaka, Japan.},
DOI = {10.1016/j.wneu.2018.12.194},
ISSN = {1878-8750},
EISSN = {1878-8769},
Keywords-Plus = {SPINAL-CANAL STENOSIS; DECOMPRESSION SURGERY; SURGICAL OUTCOMES;
   RISK-FACTORS; LAMINECTOMY; SPONDYLOLISTHESIS; DEGENERATION; LAMINOTOMY},
Research-Areas = {Neurosciences \& Neurology; Surgery},
Web-of-Science-Categories  = {Clinical Neurology; Surgery},
Author-Email = {7gam0to@gmail.com},
ORCID-Numbers = {Nagamoto, Yukitaka/0000-0002-7993-3959},
Cited-References = {Alimi M, 2015, J NEUROSURG-SPINE, V22, P339, DOI 10.3171/2014.11.SPINE13597.
   Forsth P, 2013, BONE JOINT J, V95B, P960, DOI 10.1302/0301-620X.95B7.30776.
   Forsth P, 2016, NEW ENGL J MED, V374, P1413, DOI 10.1056/NEJMoa1513721.
   Fujiwara Y, 2017, CLIN SPINE SURG, V30, P197, DOI 10.1097/BSD.0000000000000487.
   Ghogawala Z, 2016, NEW ENGL J MED, V374, P1424, DOI 10.1056/NEJMoa1508788.
   Hatta Y, 2009, SPINE, V34, pE276, DOI 10.1097/BRS.0b013e318195d943.
   Lang Z, 2018, EUR SPINE J, P1.
   Matsumoto T, 2018, GLOBAL SPINE J.
   Matsumoto T, 2017, J NEUROSURG-SPINE, V26, P435, DOI 10.3171/2016.9.SPINE16232.
   Minamide A, 2015, EUR SPINE J, V24, P396, DOI 10.1007/s00586-014-3599-x.
   Munting E, 2015, EUR SPINE J, V24, P358, DOI 10.1007/s00586-014-3349-0.
   Nomura K, 2012, GLOB SPINE J, V2, P87, DOI 10.1055/s-0032-1319774.
   Okuda S, 2006, J NEUROSURG-SPINE, V4, P304, DOI 10.3171/spi.2006.4.4.304.
   Okuda S, 2004, SPINE, V29, P1535, DOI 10.1097/01.BRS.0000131417.93637.9D.
   Okuda S, 2006, J BONE JOINT SURG AM, V88A, P2714, DOI 10.2106/JBJS.F.00186.
   Okuda S, 2018, GLOB SPINE J, V8, P722, DOI 10.1177/2192568218766488.
   Okuda S, 2018, SPINE, V43, pE1384, DOI 10.1097/BRS.0000000000002710.
   Okuda S, 2008, SPINE, V33, P2754, DOI 10.1097/BRS.0b013e31817bb9c2.
   Rampersaud YR, 2014, CAN J SURG, V57, pE126, DOI 10.1503/cjs.032213.
   Sigmundsson FG, 2015, SPINE J, V15, P638, DOI 10.1016/j.spinee.2014.11.020.
   Sugiura T, 2018, GLOB SPINE J, V8, P733, DOI 10.1177/2192568218770793.
   Trouillier Hans, 2006, Acta Orthop Belg, V72, P460.
   Watanabe K, 2005, J NEUROSURG-SPINE, V3, P405, DOI 10.3171/spi.2005.3.5.0405.
   Weiner BK, 1999, SPINE, V24, P2268, DOI 10.1097/00007632-199911010-00016.
   Yamamoto T., 1998, J MUSCULOSKELETAL RE, V2, P181, DOI {[}10.1142/S0218957798000184, DOI 10.1142/S0218957798000184].},
Number-of-Cited-References = {25},
Times-Cited = {0},
Usage-Count-Last-180-days = {0},
Usage-Count-Since-2013 = {0},
Journal-ISO = {World Neurosurg.},
Doc-Delivery-Number = {HR4BE},
Web-of-Science-Index = {Science Citation Index Expanded (SCI-EXPANDED)},
Unique-ID = {WOS:000463087800193},
DA = {2022-11-01},
}

@article{ WOS:000362086400010,
Author = {Rao, Prashanth J. and Mobbs, Ralph J.},
Title = {The ``TFP{''} Fusion Technique for Posterior 360 degrees Lumbar Fusion:
   a Combination of Open Decompression, Transforaminal Lumbar Interbody
   Fusion, and Facet Fusion with Percutaneous Pedicle Screw Fixation},
Journal = {ORTHOPAEDIC SURGERY},
Year = {2014},
Volume = {6},
Number = {1},
Pages = {54-59},
Month = {FEB},
Abstract = {Because degenerative spondylolithesis is prevalent in the elderly with
   associated osteoporosis, the rate of failure of pedicle screws is high;
   this leads to pseudoarthrosis and potentially requires reoperation. The
   burden of recurrent symptoms and reoperation is sufficiently significant
   to warrant prevention. We here describe a hybrid technique that involves
   a combination of a unilateral approach to bilateral decompression via a
   midline incision, transforaminal lumbar interbody fusion (TLIF),
   contralateral facet fusion, and percutaneously placed pedicle screws
   without compromising operative time and visualization. This approach is
   familiar to spine surgeons, adheres to the basic principles of minimally
   invasive spine surgery technique, minimizes dural and neural injury
   because of the unilateral TLIF approach, and provides a superior fusion
   construct because of facet fusion. In this procedure, patients with
   degenerative spondylolisthesis or scoliosis with moderate-severe
   canal/foraminal stenosis undergo a midline unilateral TLIF and
   contralateral facet fusion with closure of the midline incision.
   Percutaneous pedicle screws are inserted under stereotactic guidance
   with reduction of the deformity using a pedicle screws construct. Rods
   are inserted percutaneously to link the pedicle screws. Image
   intensification is used to confirmed satisfactory screw placement and
   reduction of the spondylolisthesis.},
Publisher = {WILEY-BLACKWELL},
Address = {111 RIVER ST, HOBOKEN 07030-5774, NJ USA},
Type = {Article},
Language = {English},
Affiliation = {Rao, PJ (Corresponding Author), Prince Wales Private Hosp, Neurospine Clin, Sydney, NSW 2031, Australia.
   Rao, Prashanth J.; Mobbs, Ralph J., Prince Wales Hosp, Neurospine Clin, Sydney, NSW 2031, Australia.
   Rao, Prashanth J.; Mobbs, Ralph J., Univ New S Wales, Sydney, NSW, Australia.},
DOI = {10.1111/os.12086},
ISSN = {1757-7853},
EISSN = {1757-7861},
Keywords = {Degenerative deformity; Percutaneous lumbar pedicle screws;
   Transforaminal lumbar interbody fusion},
Keywords-Plus = {SPONDYLOLISTHESIS; SURGERY},
Research-Areas = {Orthopedics},
Web-of-Science-Categories  = {Orthopedics},
Author-Email = {prashanthdr@gmail.com},
ResearcherID-Numbers = {Mobbs, Ralph/G-5254-2014},
ORCID-Numbers = {Mobbs, Ralph/0000-0001-6542-6836},
Cited-References = {Archavlis E, 2013, EUR SPINE J, V22, P1731, DOI 10.1007/s00586-013-2732-6.
   BJARKE CF, 2002, SPINE, V27, P1269.
   Ghahreman A, 2010, NEUROSURGERY, V66, P296, DOI 10.1227/01.NEU.0000363600.24074.D0.
   Grob D, 1998, Eur Spine J, V7, P178, DOI 10.1007/s005860050053.
   Kim CW, 2010, SPINE, V35, pS281, DOI 10.1097/BRS.0b013e3182022d32.
   Mobbs RJ, 2013, ORTHOP SURG, V5, P135, DOI 10.1111/os.12042.
   Mobbs RJ, 2013, ORTHOP SURG, V5, P56, DOI 10.1111/os.12027.
   Polly DW, 2005, SPINE, V30, pS44, DOI 10.1097/01.brs.0000174529.07959.c0.
   Schwender JD, 2005, J SPINAL DISORD TECH, V18, pS1, DOI 10.1097/01.bsd.0000132291.50455.d0.
   Sethi A, 2009, EUR SPINE J, V18, P430, DOI 10.1007/s00586-008-0825-4.
   Weinstein JN, 2007, NEW ENGL J MED, V356, P2257, DOI 10.1056/NEJMoa070302.
   Wu ZX, 2012, ARCH ORTHOP TRAUM SU, V132, P471, DOI 10.1007/s00402-011-1439-6.
   ZDEBLICK TA, 1993, SPINE, V18, P983, DOI 10.1097/00007632-199306150-00006.},
Number-of-Cited-References = {13},
Times-Cited = {4},
Usage-Count-Last-180-days = {0},
Usage-Count-Since-2013 = {6},
Journal-ISO = {Orthop. Surg.},
Doc-Delivery-Number = {CS4ZZ},
Web-of-Science-Index = {Science Citation Index Expanded (SCI-EXPANDED)},
Unique-ID = {WOS:000362086400010},
OA = {Green Published},
DA = {2022-11-01},
}

@article{ WOS:000272477500015,
Author = {Johnson, Jeremiah N. and Wang, Michael Y.},
Title = {Stress fracture of the lumbar pedicle bilaterally: surgical repair using
   a percutaneous minimally invasive technique Case report},
Journal = {JOURNAL OF NEUROSURGERY-SPINE},
Year = {2009},
Volume = {11},
Number = {6},
Pages = {724-728},
Month = {DEC},
Abstract = {Bilateral pedicle fractures in the spine are uncommon in the absence of
   bony abnormality, previous surgery, or trauma. The authors report a case
   of spontaneous bilateral lumbar pedicle fracture in a 50-year-old
   sedentary woman, which caused intractable pain and did not respond to
   months of conservative management. The fractures were surgically treated
   using a percutaneous, minimally invasive technique with screws placed
   directly through the fractures into the vertebral body. The pedicles
   were strategically tapped to achieve the lag effect and reapproximate
   the posterior fragment with the anterior elements. The patient tolerated
   the procedure well and experienced early improvement of her symptoms,
   and follow-up imaging showed evidence of fracture healing.
   Transpedicular fixation and the use of the lag effect could be a useful
   strategy in the treatment of future cases involving poorly healing
   pedicle fractures causing persistent symptoms. (DOI:
   10.3171/2009.7.SPINE08373)},
Publisher = {AMER ASSOC NEUROLOGICAL SURGEONS},
Address = {5550 MEADOWBROOK DRIVE, ROLLING MEADOWS, IL 60008 USA},
Type = {Article},
Language = {English},
Affiliation = {Johnson, JN (Corresponding Author), Univ Miami, Miller Sch Med, Lois Pope Life Ctr, Dept Neurol Surg, 1095 NW 14th Terrace, Miami, FL 33136 USA.
   Johnson, Jeremiah N., Univ Miami, Miller Sch Med, Lois Pope Life Ctr, Dept Neurol Surg, Miami, FL 33136 USA.},
DOI = {10.3171/2009.7.SPINE08373},
ISSN = {1547-5654},
EISSN = {1547-5646},
Keywords = {pedicle; stress fracture; back pain; neural arch; minimally invasive
   approach; spondylolysis},
Keywords-Plus = {CONTRALATERAL SPONDYLOLYSIS; SCREW PLACEMENT; UNILATERAL SPONDYLOLYSIS;
   IDIOPATHIC SCOLIOSIS; SPINAL-FUSION; LAG SCREW; BACK-PAIN; FIXATION;
   COMPLICATIONS; INSTRUMENTATION},
Research-Areas = {Neurosciences \& Neurology; Surgery},
Web-of-Science-Categories  = {Clinical Neurology; Surgery},
Author-Email = {JJohnson22@med.miami.edu},
ORCID-Numbers = {Johnnson, Jeremiah/0000-0002-9920-5895},
Cited-References = {ABEL MS, 1985, SKELETAL RADIOL, V13, P221, DOI 10.1007/BF00350578.
   ALAND C, 1986, J BONE JOINT SURG AM, V68A, P1454, DOI 10.2106/00004623-198668090-00025.
   ARAKI T, 1992, SPINE, V17, P1424, DOI 10.1097/00007632-199211000-00028.
   Bose B, 2002, SPINE, V27, P1444, DOI 10.1097/00007632-200207010-00014.
   CALANCIE B, 1994, SPINE, V19, P2780, DOI 10.1097/00007632-199412150-00008.
   CYRON BM, 1980, SPINE, V5, P168, DOI 10.1097/00007632-198003000-00011.
   CYRON BM, 1976, J BONE JOINT SURG BR, V58, P462, DOI 10.1302/0301-620X.58B4.1018032.
   CYRON BM, 1978, J BONE JOINT SURG BR, V60, P234, DOI 10.1302/0301-620X.60B2.659472.
   Darden BV, 1996, J SPINAL DISORD, V9, P8.
   DAVNE SH, 1992, SPINE, V17, pS184, DOI 10.1097/00007632-199206001-00021.
   Deyo RA, 2006, SPINE, V31, P2724, DOI 10.1097/01.brs.0000244618.06877.cd.
   ESSES SI, 1993, SPINE, V18, P2231, DOI 10.1097/00007632-199311000-00015.
   GARBER JE, 1986, SPINE, V11, P63, DOI 10.1097/00007632-198601000-00018.
   GLASSMAN SD, 1995, SPINE, V20, P1375, DOI 10.1097/00007632-199506000-00008.
   Guillodo Y, 2000, SPINE, V25, P2541, DOI 10.1097/00007632-200010010-00019.
   GUNZBURG R, 1991, SPINE, V16, P185, DOI 10.1097/00007632-199102000-00016.
   Ha KY, 2003, SPINE, V28, pE158, DOI 10.1097/00007632-200304150-00024.
   KNIGHT RO, 1992, SPINE, V17, P849, DOI 10.1097/00007632-199207000-00023.
   Kosmopoulos V, 2007, SPINE, V32, pE111, DOI 10.1097/01.brs.0000254048.79024.8b.
   LENKE LG, 1995, SPINE, V20, P1585, DOI 10.1097/00007632-199507150-00006.
   Lonstein JE, 1999, J BONE JOINT SURG AM, V81A, P1519, DOI 10.2106/00004623-199911000-00003.
   Macdessi SJ, 2001, SPINE, V26, P580.
   Madsen MJ, 2008, J ORAL MAXIL SURG, V66, P2012, DOI 10.1016/j.joms.2008.06.013.
   Magee W, 2007, SPINE, V32, pE475, DOI 10.1097/BRS.0b013e31811ec2bb.
   Maurer SG, 2000, SPINE, V25, P895, DOI 10.1097/00007632-200004010-00022.
   McKenna PB, 2007, INT ORTHOP, V31, P497, DOI 10.1007/s00264-006-0216-6.
   Parvataneni HK, 2004, SPINE, V29, pE19, DOI 10.1097/01.BRS.0000105988.43472.2B.
   Ringel F, 2006, NEUROSURGERY, V59, P361, DOI 10.1227/01.NEU.0000223505.07815.74.
   ROBERTSON PA, 1993, SPINE, V18, P930, DOI 10.1097/00007632-199306000-00021.
   Sadiq M Z, 2006, Eur Spine J, V15 Suppl 5, P653, DOI 10.1007/s00586-006-0184-y.
   Sairyo K, 2005, AM J SPORT MED, V33, P583, DOI 10.1177/0363546504269035.
   Sheehan Jason P, 2002, Neurosurg Focus, V13, pE9.
   STANLEY D, 1990, SPINE, V15, P598, DOI 10.1097/00007632-199006000-00032.
   STEFFEE AD, 1993, SPINE, V18, P1160, DOI 10.1097/00007632-199307000-00007.
   TRAUGHBER PD, 1991, J COMPUT ASSIST TOMO, V15, P338, DOI 10.1097/00004728-199103000-00033.
   TRIBUS CB, 1993, SPINE, V18, P1222, DOI 10.1097/00007632-199307000-00016.
   Vialle R, 2007, EUR SPINE J, V16, pS316, DOI 10.1007/s00586-007-0396-9.
   WEATHERLEY CR, 1991, J BONE JOINT SURG BR, V73, P990, DOI 10.1302/0301-620X.73B6.1835458.
   WILKINSON RH, 1974, RADIOLOGY, V111, P683, DOI 10.1148/111.3.683.
   Zlowodzki M, 2006, J ORTHOP TRAUMA, V20, P366, DOI 10.1097/00005131-200605000-00013.},
Number-of-Cited-References = {40},
Times-Cited = {5},
Usage-Count-Last-180-days = {0},
Usage-Count-Since-2013 = {1},
Journal-ISO = {J. Neurosurg.-Spine},
Doc-Delivery-Number = {528WK},
Web-of-Science-Index = {Science Citation Index Expanded (SCI-EXPANDED)},
Unique-ID = {WOS:000272477500015},
DA = {2022-11-01},
}

@article{ WOS:000482220900015,
Author = {Ha, Jung-Ki and Hwang, Chang Ju and Lee, Dong-Ho and Lee, Mi Young and
   YooN, So Jung and Lee, Choon Sung},
Title = {Spinopelvic parameters in degenerative spondylolisthesis},
Journal = {ACTA ORTHOPAEDICA BELGICA},
Year = {2019},
Volume = {85},
Number = {2},
Pages = {253-259},
Month = {JUN},
Abstract = {The purpose of this study was to compare various sagittal spinopelvic
   parameters between patients with and without degenerative lumbar
   spondylolisthesis (DLS).
   A total of 165 patients who underwent surgery for low back and/or
   radicular pain were divided into two groups: those without DLS (non-DLS
   group; n = 85) and those with DLS (DLS group; n = 80).
   In all sagittal spinopelvic parameters, no significant difference was
   found between the non-DLS and DLS groups. The mean pelvic incidence (PI)
   value of the DLS group (56.4 degrees) was almost similar to that of the
   non-DLS group (57.5 degrees). The cross-sectional ratio of lumbar
   musculature was significantly smaller in the DLS group than in
   thenon-DLS group (p = 0.046).
   Contrary to the results of previous studies, a high PI may not be a
   predisposing factor for DLS development. Atrophy of back extensor
   muscles may play a role in the pathogenesis of DLS.},
Publisher = {ACTA MEDICA BELGICA},
Address = {AVENUE WINSTON CHURCHILL, WINSTON CHURCHILL-LAAN, 11 BOX 30, B-1180
   BRUSSELS, BELGIUM},
Type = {Article},
Language = {English},
Affiliation = {Hwang, CJ (Corresponding Author), Asan Med Ctr, Seoul, South Korea.
   Ha, Jung-Ki; Hwang, Chang Ju; Lee, Dong-Ho; Lee, Mi Young; YooN, So Jung; Lee, Choon Sung, Asan Med Ctr, Seoul, South Korea.},
ISSN = {0001-6462},
Keywords = {sagittal spinopelvic parameters; pelvic incidence; back extensor muscle;
   degenerative lumbar spondylolisthesis},
Keywords-Plus = {SAGITTAL ALIGNMENT; BALANCE; PELVIS; SPINE; MRI},
Research-Areas = {Orthopedics},
Web-of-Science-Categories  = {Orthopedics},
Author-Email = {baski47@gmail.com},
Cited-References = {Aono K, 2010, SPINE, V35, P887, DOI 10.1097/BRS.0b013e3181cdd1aa.
   Barrey C, 2007, NEUROSURGERY, V61, P981, DOI 10.1227/01.neu.0000303194.02921.30.
   Barrey C, 2007, EUR SPINE J, V16, P1459, DOI 10.1007/s00586-006-0294-6.
   Been E, 2014, SPINE J, V14, P87, DOI 10.1016/j.spinee.2013.07.464.
   Funao H, 2012, EUR SPINE J, V21, P2181, DOI 10.1007/s00586-012-2374-0.
   Kang CH, 2007, CLIN RADIOL, V62, P479, DOI 10.1016/j.crad.2006.12.002.
   Kawakami M, 2002, SPINE, V27, P59, DOI 10.1097/00007632-200201010-00014.
   Kim MK, 2011, BMC MUSCULOSKEL DIS, V12, DOI 10.1186/1471-2474-12-69.
   Legaye J, 1998, Eur Spine J, V7, P99, DOI 10.1007/s005860050038.
   Roussouly P, 2005, SPINE, V30, P346, DOI 10.1097/01.brs.0000152379.54463.65.
   Schuller S, 2011, EUR SPINE J, V20, P713, DOI 10.1007/s00586-010-1640-2.
   Sears William, 2005, Spine J, V5, P170, DOI 10.1016/j.spinee.2004.05.257.
   Vrtovec T, 2012, SPINE, V37, pE479, DOI 10.1097/BRS.0b013e31823770af.
   Wang GL, 2015, J BACK MUSCULOSKELET, V28, P277, DOI 10.3233/BMR-140515.
   Zhu R, 2017, CLIN BIOMECH, V41, P34, DOI 10.1016/j.clinbiomech.2016.11.007.},
Number-of-Cited-References = {15},
Times-Cited = {1},
Usage-Count-Last-180-days = {1},
Usage-Count-Since-2013 = {2},
Journal-ISO = {Acta Orthop. Belg.},
Doc-Delivery-Number = {IS5VM},
Web-of-Science-Index = {Science Citation Index Expanded (SCI-EXPANDED)},
Unique-ID = {WOS:000482220900015},
DA = {2022-11-01},
}

@article{ WOS:000228420400018,
Author = {Toyoda, K and Taguchi, T and Kaneko, K and Kato, Y and Imajo, Y and
   Imagama, T},
Title = {High-grade L5 spondylolisthesis associated with dural ectasia in
   neurofibromatosis},
Journal = {JOURNAL OF ORTHOPAEDIC SCIENCE},
Year = {2005},
Volume = {10},
Number = {2},
Pages = {233-236},
Abstract = {A 15-year-old girl was admitted to our hospital with severe low back
   pain. She had scoliosis dextra and tight hamstrings. A plain radiograph
   showed high-grade L5 spondylolisthesis with vertebral scalloping from
   the fourth lumbar to the first sacral vertebra. L5 wide laminectomy and
   posterior lumbar interbody fusion by iliac bone graft was performed
   using the Galveston method of sacral fixation and a pedicle screw
   system. The rod and hook system was used from T9 to the bilateral iliac
   wing. We added posterolateral fusion from T10 to S1 by autograft and
   allograft. The patient became pain free and was able to return to
   student life. Three years after surgery, the radiographs demonstrated
   good bony fusion; however, careful long-term follow-up is needed.},
Publisher = {SPRINGER TOKYO},
Address = {3-3-13, HONGO, BUNKYO-KU, TOKYO, 113-0033, JAPAN},
Type = {Article},
Language = {English},
Affiliation = {Toyoda, K (Corresponding Author), Yamaguchi Univ, Sch Med, Dept Orthoped Surg, 1-1 Minami Kogushi, Ube, Yamaguchi 7558505, Japan.
   Yamaguchi Univ, Sch Med, Dept Orthoped Surg, Ube, Yamaguchi 7558505, Japan.},
DOI = {10.1007/s00776-004-0869-1},
ISSN = {0949-2658},
Keywords = {dural ectasia; spondylolisthesis; neurofibromatosis; vertebral
   scalloping},
Research-Areas = {Orthopedics},
Web-of-Science-Categories  = {Orthopedics},
Cited-References = {ALLEN BL, 1982, SPINE, V7, P276, DOI 10.1097/00007632-198205000-00014.
   BENSAID AH, 1992, NEURORADIOLOGY, V34, P107, DOI 10.1007/BF00588153.
   Crawford A H, 1981, Instr Course Lect, V30, P56.
   HUNT JC, 1961, RADIOLOGY, V76, P1.
   MANDELL GA, 1978, AM J ROENTGENOL, V130, P675, DOI 10.2214/ajr.130.4.675.
   MCCARROLL HR, 1950, J BONE JOINT SURG AM, V32-A, P601, DOI 10.2106/00004623-195032030-00015.
   SAMMONS BP, 1959, AMER J ROENTGENOL RA, V81, P1021.
   Schonauer C, 2000, J Neurosurg Sci, V44, P165.
   Widmann RF, 1999, CLIN ORTHOP RELAT R, P85.
   WINTER RB, 1981, J PEDIATR ORTHOPED, V1, P91, DOI 10.1097/01241398-198101010-00013.
   WONGCHUNG J, 1991, SPINE, V16, P986, DOI 10.1097/00007632-199108000-00022.},
Number-of-Cited-References = {11},
Times-Cited = {18},
Usage-Count-Last-180-days = {0},
Usage-Count-Since-2013 = {0},
Journal-ISO = {J. Orthop. Sci.},
Doc-Delivery-Number = {916XP},
Web-of-Science-Index = {Science Citation Index Expanded (SCI-EXPANDED)},
Unique-ID = {WOS:000228420400018},
DA = {2022-11-01},
}

@article{ WOS:000473629500011,
Author = {Adogwa, Owoicho and Davison, Mark A. and Lilly, Daniel T. and Vuong,
   Victoria D. and Desai, Shyam A. and Moreno, Jessica and Cheng, Joseph
   and Bagley, Carlos},
Title = {A 2-Year Cost Analysis of Maximum Nonoperative Treatments in Patients
   With Symptomatic Lumbar Stenosis or Spondylolisthesis That Ultimately
   Required Surgery},
Journal = {GLOBAL SPINE JOURNAL},
Year = {2019},
Volume = {9},
Number = {4},
Pages = {424-433},
Month = {JUN},
Abstract = {Study Design: Retrospective cohort study. Objectives: The purpose of
   this study is to characterize the utilization and costs of maximal
   nonoperative therapies (MNTs) within 2 years prior to spinal fusion
   surgery in patients with symptomatic lumbar stenosis or
   spondylolisthesis. Methods: A large insurance database was queried for
   patients with symptomatic lumbar stenosis or spondylolisthesis
   undergoing index 1-, 2-, or 3-level lumbar decompression and fusion
   procedures between 2007 and 2016. This database consists of 20.9 million
   covered lives and includes private/commercially insured and Medicare
   Advantage beneficiaries. The utilization of MNTs within 2 years prior to
   index surgery was assessed by cost billed to the patient, prescriptions
   written, and number of units billed. Results: A total of 27 877 out of 3
   423 114 (0.8\%) eligible patients underwent posterior lumbar
   instrumented fusion. Patient MNT utilization was as follows: 11 383
   (40.8\%) used nonsteroidal anti-inflammatory drugs (NSAIDs), 19 770
   (70.9\%) used opioids, 12 414 (44.5\%) used muscle relaxants, 14 422
   (51.7\%) received lumbar epidural steroid injection (LESI), 11 156
   (40.0\%) attended physical therapy/occupational therapy, 4005 (14.4\%)
   presented to the emergency department, and 4042 (14.5\%) received
   chiropractor treatments. The total direct cost associated with all MNTs
   prior to index spinal fusion was \$28 241 320 (\$1013.07 per/patient).
   LESI comprised the largest portion of the total cost of MNT (\$15 296
   941, 54.2\%), followed by opioids (\$3 702 463, 13.1\%) and NSAIDs (\$3
   058 335, 10.8\%). Conclusions: Opioids are the most frequently
   prescribed and most used therapy in the preoperative period. Assuming
   minimal improvement in pain and functional disability after maximum
   nonoperative therapies, the incremental cost effectiveness ratio for MNT
   could be highly unfavorable.},
Publisher = {SAGE PUBLICATIONS LTD},
Address = {1 OLIVERS YARD, 55 CITY ROAD, LONDON EC1Y 1SP, ENGLAND},
Type = {Article},
Language = {English},
Affiliation = {Adogwa, O (Corresponding Author), Rush Univ, Dept Neurosurg, Med Ctr, 1725 W Harrison,Suite 855, Chicago, IL 60612 USA.
   Adogwa, Owoicho; Davison, Mark A.; Lilly, Daniel T.; Vuong, Victoria D.; Desai, Shyam A., Rush Univ, Med Ctr, Chicago, IL 60612 USA.
   Moreno, Jessica; Bagley, Carlos, Univ Texas Southwestern Med Ctr Dallas, Dallas, TX 75390 USA.
   Cheng, Joseph, Univ Cincinnati, Med Ctr, Cincinnati, OH 45267 USA.},
DOI = {10.1177/2192568218824956},
ISSN = {2192-5682},
EISSN = {2192-5690},
Keywords = {lumbar; stenosis; spondyliosthesis; low back pain; preoperative period;
   nonoperative therapy},
Keywords-Plus = {LOW-BACK-PAIN; DEGENERATIVE-SPONDYLOLISTHESIS; SPINAL-STENOSIS;
   EPIDEMIOLOGY; OPIOIDS; PREVALENCE},
Research-Areas = {Neurosciences \& Neurology; Orthopedics},
Web-of-Science-Categories  = {Clinical Neurology; Orthopedics},
Author-Email = {owoicho.adogwa@gmail.com},
ResearcherID-Numbers = {Moreno, Jessica/AAV-1030-2021
   Lilly, Daniel T/U-3127-2019},
Cited-References = {Anderson JT, 2015, SPINE, V40, P1775, DOI 10.1097/BRS.0000000000001054.
   Chaparro LE, 2014, SPINE, V39, P556, DOI 10.1097/BRS.0000000000000249.
   Cummins J, 2006, SPINE, V31, P806, DOI 10.1097/01.brs.0000207473.09030.0d.
   Daffner SD, 2010, SPINE J, V10, P463, DOI 10.1016/j.spinee.2010.02.005.
   Deyo RA, 2011, J AM BOARD FAM MED, V24, P717, DOI 10.3122/jabfm.2011.06.100232.
   Deyo RA, 2009, J AM BOARD FAM MED, V22, P62, DOI 10.3122/jabfm.2009.01.080102.
   Eriksen J, 2006, PAIN, V125, P172, DOI 10.1016/j.pain.2006.06.009.
   Freburger JK, 2009, ARCH INTERN MED, V169, P251, DOI 10.1001/archinternmed.2008.543.
   Hudson TJ, 2008, J PAIN SYMPTOM MANAG, V36, P280, DOI 10.1016/j.jpainsymman.2007.10.003.
   Katz JN, 2006, J BONE JOINT SURG AM, V88A, P21, DOI 10.2106/JBJS.E.01273.
   Levy B, 2015, AM J PREV MED, V49, P409, DOI 10.1016/j.amepre.2015.02.020.
   Lurie JD, 2014, SPINE, V39, P3, DOI 10.1097/BRS.0000000000000088.
   Pezalla EJ, 2017, J PAIN RES, V10, DOI 10.2147/JPR.S129553.
   Tosteson ANA, 2011, SPINE, V36, P2061, DOI 10.1097/BRS.0b013e318235457b.
   Tosteson ANA, 2008, ANN INTERN MED, V149, P845, DOI 10.7326/0003-4819-149-12-200812160-00003.
   Wang YXJ, 2017, J ORTHOP TRANSL, V11, P39, DOI 10.1016/j.jot.2016.11.001.
   Waterman BR, 2012, SPINE J, V12, P63, DOI 10.1016/j.spinee.2011.09.002.
   Weinstein JN, 2009, J BONE JOINT SURG AM, V91A, P1295, DOI 10.2106/JBJS.H.00913.
   Wright ER, 2014, DRUG ALCOHOL DEPEN, V138, P209, DOI 10.1016/j.drugalcdep.2014.03.002.
   Yabuki S, 2013, J ORTHOP SCI, V18, P893, DOI 10.1007/s00776-013-0455-5.},
Number-of-Cited-References = {20},
Times-Cited = {6},
Usage-Count-Last-180-days = {0},
Usage-Count-Since-2013 = {1},
Journal-ISO = {Glob. Spine J.},
Doc-Delivery-Number = {IG2LU},
Web-of-Science-Index = {Science Citation Index Expanded (SCI-EXPANDED)},
Unique-ID = {WOS:000473629500011},
OA = {Green Published, gold},
DA = {2022-11-01},
}

@article{ WOS:000370915500007,
Author = {Han, Sang-Hyun and Hyun, Seung-Jae and Jahng, Tae-Ahn and Kim, Ki-Jeong},
Title = {Posterior osteosynthesis of a spontaneous bilateral pedicle fracture of
   the lumbar spine},
Journal = {JOURNAL OF NEUROSURGERY-SPINE},
Year = {2016},
Volume = {24},
Number = {3},
Pages = {398-401},
Month = {MAR},
Abstract = {Spontaneous bilateral pedicle fractures of the lumbar spine are rare,
   and an optimal surgical treatment has not been suggested. The authors
   report the case of a 50-year-old woman who presented with low-back pain
   and right leg radiating pain of 1 year's duration. Radiological studies
   revealed a spontaneous bilateral pedicle fracture of L-5. All efforts at
   conservative treatment failed, and the patient underwent surgery for
   osteosynthesis of the fractured pedicle using bilateral pedicle screws
   connected with a bent rod. Her low-back and right leg pain were relieved
   postoperatively. A CT scan performed 3 months postoperatively revealed
   the disappearance of the pedicle fracture gap and presence of newly
   formed bony trabeculation. In rare cases of spontaneous bilateral
   pedicle fracture of the lumbar spine, osteosynthesis of the fractured
   pedicle using bilateral pedicle screws and a bent rod is a
   motion-preserving technique that may be an effective option when
   conservative management has failed.},
Publisher = {AMER ASSOC NEUROLOGICAL SURGEONS},
Address = {5550 MEADOWBROOK DRIVE, ROLLING MEADOWS, IL 60008 USA},
Type = {Article},
Language = {English},
Affiliation = {Kim, KJ (Corresponding Author), Seoul Natl Univ, Bundang Hosp, Coll Med, Dept Neurosurg,Spine Ctr, 82 Gumi Ro 173 Beon Gil, Songnam 463707, Gyeonggi Do, South Korea.
   Han, Sang-Hyun; Hyun, Seung-Jae; Jahng, Tae-Ahn; Kim, Ki-Jeong, Seoul Natl Univ, Bundang Hosp, Coll Med, Dept Neurosurg,Spine Ctr, 82 Gumi Ro 173 Beon Gil, Songnam 463707, Gyeonggi Do, South Korea.},
DOI = {10.3171/2015.7.SPINE141207},
ISSN = {1547-5654},
EISSN = {1547-5646},
Keywords = {spontaneous; bilateral pedicle fracture; motion-preserving technique;
   lumbar; osteosynthesis},
Keywords-Plus = {STRESS-FRACTURE; CONTRALATERAL SPONDYLOLYSIS; UNILATERAL SPONDYLOLYSIS;
   IDIOPATHIC SCOLIOSIS; FUSION; COMPLICATION; MASS},
Research-Areas = {Neurosciences \& Neurology; Surgery},
Web-of-Science-Categories  = {Clinical Neurology; Surgery},
Author-Email = {kijeong@snu.ac.kr},
Cited-References = {ABEL MS, 1985, SKELETAL RADIOL, V13, P221, DOI 10.1007/BF00350578.
   Abeloos L, 2011, SPINE, V36, pE1360, DOI 10.1097/BRS.0b013e318206cf63.
   ARAKI T, 1992, SPINE, V17, P1424, DOI 10.1097/00007632-199211000-00028.
   CYRON BM, 1976, J BONE JOINT SURG BR, V58, P462, DOI 10.1302/0301-620X.58B4.1018032.
   CYRON BM, 1978, J BONE JOINT SURG BR, V60, P234, DOI 10.1302/0301-620X.60B2.659472.
   GARBER JE, 1986, SPINE, V11, P63, DOI 10.1097/00007632-198601000-00018.
   Guillodo Y, 2000, SPINE, V25, P2541, DOI 10.1097/00007632-200010010-00019.
   Ha KY, 2003, SPINE, V28, pE158, DOI 10.1097/00007632-200304150-00024.
   Jo KW, 2011, J CLIN NEUROSCI, V18, P695, DOI 10.1016/j.jocn.2010.08.033.
   Johnson JN, 2009, J NEUROSURG-SPINE, V11, P724, DOI 10.3171/2009.7.SPINE08373.
   KNIGHT RO, 1992, SPINE, V17, P849, DOI 10.1097/00007632-199207000-00023.
   Macdessi SJ, 2001, SPINE, V26, P580.
   Maurer SG, 2000, SPINE, V25, P895, DOI 10.1097/00007632-200004010-00022.
   Parvataneni HK, 2004, SPINE, V29, pE19, DOI 10.1097/01.BRS.0000105988.43472.2B.
   ROBERTSON PA, 1993, SPINE, V18, P930, DOI 10.1097/00007632-199306000-00021.
   Sadiq M Z, 2006, Eur Spine J, V15 Suppl 5, P653, DOI 10.1007/s00586-006-0184-y.
   Sairyo K, 2005, AM J SPORT MED, V33, P583, DOI 10.1177/0363546504269035.
   Sheehan Jason P, 2002, Neurosurg Focus, V13, pE9.
   STANLEY D, 1990, SPINE, V15, P598, DOI 10.1097/00007632-199006000-00032.
   TRAUGHBER PD, 1991, J COMPUT ASSIST TOMO, V15, P338, DOI 10.1097/00004728-199103000-00033.
   TRIBUS CB, 1993, SPINE, V18, P1222, DOI 10.1097/00007632-199307000-00016.
   Vialle R, 2007, EUR SPINE J, V16, pS316, DOI 10.1007/s00586-007-0396-9.
   WEATHERLEY CR, 1991, J BONE JOINT SURG BR, V73, P990, DOI 10.1302/0301-620X.73B6.1835458.},
Number-of-Cited-References = {23},
Times-Cited = {5},
Usage-Count-Last-180-days = {0},
Usage-Count-Since-2013 = {2},
Journal-ISO = {J. Neurosurg.-Spine},
Doc-Delivery-Number = {DE8VT},
Web-of-Science-Index = {Science Citation Index Expanded (SCI-EXPANDED)},
Unique-ID = {WOS:000370915500007},
OA = {Bronze},
DA = {2022-11-01},
}

@article{ WOS:000235379800003,
Author = {Klopfenstein, JD and Kim, LJ and Feiz-Erfan, I and Dickman, CA},
Title = {Retroperitoneal approach for lumbar interbody fusion with anterolateral
   instrumentation for treatment of spondylolisthesis and degenerative
   foraminal stenosis},
Journal = {SURGICAL NEUROLOGY},
Year = {2006},
Volume = {65},
Number = {2},
Pages = {111-116},
Month = {FEB},
Abstract = {Background: An alternative approach for the treatment of the
   degenerative or unstable lumbar spine using retroperitoneal lateral LIF
   with anterolateral screw-plate or screw-rod fixation is introduced.
   Special attention is given to application of this procedure in patients
   who have undergone prior lumbar surgery.
   Methods: Between 1998 and 2001, 14 patients underwent lateral LIF with
   anterolateral instrumentation to treat degenerative foraminal stenosis
   or spondylolisthesis. Eleven patients (79\%) had undergone prior
   posterior lumbar surgery, 7 of whom were also fused at that time. All
   patients first presented with mechanical back pain, radicular pain, or
   both. The mean follow-up was 21 months (range, 8 to 36 months).
   Results: Radicular pain and mechanical back pain significantly improved
   in 71\% and 54\% of patients, respectively. Of the 9 patients with
   preoperative neurological deficits, 7 were intact or had improved at
   their follow-up examination. One patient developed postoperative
   radiculopathy contralateral to his original symptoms. Radiography
   confirmed good positioning of the hardware and evidence of fusion in all
   14 patients. No major complications occurred.
   Conclusions: Retroperitoneal lateral LIF with anterolateral
   instrumentation is an attractive alternative for the treatment of the
   degenerative or unstable lumbar spine in the absence of significant
   spinal stenosis. This approach is particularly useful for treating
   spondylolisthesis or degenerative foraminal stenosis in the
   postoperative lumbar spine. (c) 2006 Elsevier Inc. All rights reserved.},
Publisher = {ELSEVIER SCIENCE INC},
Address = {360 PARK AVE SOUTH, NEW YORK, NY 10010-1710 USA},
Type = {Article},
Language = {English},
Affiliation = {Dickman, CA (Corresponding Author), Barrow Neurol Inst, Neurosci Publicat, Phoenix, AZ 85013 USA.
   St Josephs Hosp, Barrow Neurol Inst, Div Neurol Surg, Phoenix, AZ 85013 USA.
   Med Ctr, Phoenix, AZ 85013 USA.},
DOI = {10.1016/j.surneu.2005.08.021},
ISSN = {0090-3019},
Keywords = {interbody fusion; retroperitoneal; lumbar instability; revision surgery},
Keywords-Plus = {FAILED BACK SURGERY; SPINAL INSTABILITY; FOLLOW-UP; REVISION; FIXATION},
Research-Areas = {Neurosciences \& Neurology; Surgery},
Web-of-Science-Categories  = {Clinical Neurology; Surgery},
Author-Email = {neuropub@chw.edu},
ResearcherID-Numbers = {Kim, Louis/F-1781-2011},
Cited-References = {AOTA K, 1995, J SPINAL DISORD, V8, P464.
   Buttermann GR, 1997, SPINE, V22, P2748, DOI 10.1097/00007632-199712010-00009.
   Etebar S, 1999, J NEUROSURG, V90, P163, DOI 10.3171/spi.1999.90.2.0163.
   Ido K, 1998, J SPINAL DISORD, V11, P75.
   KIM SS, 1992, SPINE, V17, P957, DOI 10.1097/00007632-199208000-00015.
   LAUERMAN WC, 1992, J SPINAL DISORD, V5, P149, DOI 10.1097/00002517-199206000-00001.
   LEE CK, 1983, SPINE, V8, P429, DOI 10.1097/00007632-198305000-00014.
   Masferrer R, 1998, J NEUROSURG, V89, P371, DOI 10.3171/jns.1998.89.3.0371.
   Mullin BB, 1996, J SPINAL DISORD, V9, P107, DOI 10.1097/00002517-199604000-00004.
   PAPPAS CTE, 1993, PRINCIPLES SPINAL SU, P631.
   Rahm MD, 1996, J SPINAL DISORD, V9, P392.
   SCHWAB FJ, 1995, SPINE, V20, P2023, DOI 10.1097/00007632-199509150-00014.
   SHENKIN HA, 1979, J NEUROSURG, V50, P45, DOI 10.3171/jns.1979.50.1.0045.
   WADDELL G, 1979, J BONE JOINT SURG AM, V61, P201, DOI 10.2106/00004623-197961020-00007.
   Wang JC, 1998, J BONE JOINT SURG AM, V80A, P1728, DOI 10.2106/00004623-199812000-00002.
   Wolfla CE, 2002, J NEUROSURG, V96, P50, DOI 10.3171/spi.2002.96.1.0050.
   ZDEBLICK TA, 1993, SPINE, V18, P983, DOI 10.1097/00007632-199306150-00006.},
Number-of-Cited-References = {17},
Times-Cited = {5},
Usage-Count-Last-180-days = {0},
Usage-Count-Since-2013 = {1},
Journal-ISO = {Surg. Neurol.},
Doc-Delivery-Number = {012ZQ},
Web-of-Science-Index = {Science Citation Index Expanded (SCI-EXPANDED)},
Unique-ID = {WOS:000235379800003},
DA = {2022-11-01},
}

@article{ WOS:000512746900008,
Author = {Boktor, Joseph Gamal and Sultan, Ahmed Maher and AlShahwani, Awf and
   Barakat, Ahmed Samir and Koptan, Wael and Elmiligui, Yasser},
Title = {The use of platelet-rich fibrin in lumbar interbody fusion in lytic
   spondylolisthesis},
Journal = {JOURNAL OF CRANIOVERTEBRAL JUNCTION AND SPINE},
Year = {2019},
Volume = {10},
Number = {4},
Pages = {234-239},
Month = {OCT-DEC},
Abstract = {Study Design: This was a retrospective observational study.
   Aim: The aim of this study was to evaluate the effectiveness of applying
   the platelet-rich fibrin (PRF) with bone graft in accelerating the rate
   of lumbar interbody fusion.
   Settings and Design: This was a retrospective study measuring the
   outcome of posterior lumbar interbody fusion (PLIF) combined with PRF
   versus PLIF alone in the management of lytic spondylolisthesis.
   Subjects and Methods: Forty patients were treated with instrumented PLIF
   for low-grade lytic spondylolisthesis and divided into two equal groups:
   one with addition of PRF to the bone graft and the other without. The
   minimum follow-up was 2 years. Clinical outcome was measured by the
   Oswestry Disability Index (ODI) and Visual Analogue Pain Scale (VAS) at
   3, 6, and 12 months postoperatively. Radiological outcome was measured
   by standing X-ray at 3, 6,12, and 24 months and computed tomography at 6
   and 12 months postoperatively.
   Results: ODI lor the PRF gap improved by 60\% and 79\% at 6 and 12
   months respectively, whereas for the non-PRF group, it improved by 55\%
   and 70\%. Radiological outcome showed fusion in 15 of 20 cases in the
   PRF group (15\% by the 6th month and in 19 of 20 cases (95\%) by 1 year
   and 100\%812 years. In the control group, fusion was present in 12 of 20
   cases (60\%) by the 6th month and in 13 of 20 cases in the PRF group
   (65\%) by 1 year and 90\% at 2 years (P< 0.05).
   Conclusions: These preliminary results show that PRF accelerates the
   rate of fusion in low-grade lytic spondylolisthesis in short-term
   follow-up.},
Publisher = {WOLTERS KLUWER MEDKNOW PUBLICATIONS},
Address = {WOLTERS KLUWER INDIA PVT LTD , A-202, 2ND FLR, QUBE, C T S  NO 1498A-2
   VILLAGE MAROL, ANDHERI EAST, MUMBAI, 400059, INDIA},
Type = {Article},
Language = {English},
Affiliation = {Boktor, JG (Corresponding Author), 10 Duke Rd, Giza NN17 5FX, Egypt.
   Sultan, Ahmed Maher; Barakat, Ahmed Samir; Koptan, Wael; Elmiligui, Yasser, Cairo Univ, Dept Orthopaed, Cairo, Egypt.
   Boktor, Joseph Gamal; AlShahwani, Awf, Al Haram Hosp, Dept Orthopaed Surg, Giza, Egypt.
   Boktor, Joseph Gamal, Royal Gwent Hosp, Dept Orthopaed Surg, Newport, Shrops, England.},
DOI = {10.4103/jcvjs.JCVJS\_97\_19},
ISSN = {0974-8237},
EISSN = {0976-9285},
Keywords = {Autologous growth factors; lumbar interbody fusion; lytic
   spondylolisthesis; platelet-rich fibrin},
Keywords-Plus = {AUTOLOGOUS GROWTH-FACTORS; PLASMA; BONE; GEL},
Research-Areas = {Otorhinolaryngology},
Web-of-Science-Categories  = {Otorhinolaryngology},
Author-Email = {jostawro@hotmail.com},
ResearcherID-Numbers = {Koptan, Wael/AAK-1139-2020
   },
ORCID-Numbers = {Samir Barakat, Ahmed/0000-0002-6778-2364},
Cited-References = {Bose B, 2002, ADV THER, V19, P170, DOI 10.1007/BF02848692.
   BRANTIGAN JW, 1993, SPINE, V18, P2106, DOI 10.1097/00007632-199310001-00030.
   Carreon LY, 2005, SPINE, V30, pE243, DOI 10.1097/01.brs.0000160846.85397.44.
   Choukroun J, 2006, ORAL SURG ORAL MED O, V101, P299, DOI 10.1016/j.tripleo.2005.07.012.
   Choukroun J, 2001, IMPLANTODONTIE, V42, P55.
   Congeni J, 1997, AM J SPORT MED, V25, P248, DOI 10.1177/036354659702500220.
   Dehoux Emile, 2004, Acta Orthop Belg, V70, P578.
   Elder BD, 2015, ANN BIOMED ENG, V43, P1057, DOI 10.1007/s10439-015-1300-0.
   Eppley BL, 2004, PLAST RECONSTR SURG, V114, P1502, DOI 10.1097/01.PRS.0000138251.07040.51.
   Gong CH, 2016, MEDICINE, V56, P87.
   Hee HT, 2003, EUR SPINE J, V12, P400, DOI 10.1007/s00586-003-0548-5.
   Huang YP, 2016, PLOS ONE, V11, DOI 10.1371/journal.pone.0166452.
   HW Meyerding, 1932, SURG GYNECOL OBSTET, V54, P371.
   Jenis Louis G, 2006, Spine J, V6, P14, DOI 10.1016/j.spinee.2005.08.014.
   Landi A, 2011, EUR SPINE J, V20, P61, DOI 10.1007/s00586-011-1760-3.
   LOWERY GL, 1999, BONE S, V25, P47.
   Sunitha RV, 2008, INDIAN J DENT RES, V19, P426.
   Tender Gabriel C, 2011, J Med Case Rep, V5, P454, DOI 10.1186/1752-1947-5-454.
   Weiner BK, 2003, SPINE, V28, P1968, DOI 10.1097/01.BRS.0000083141.02027.48.},
Number-of-Cited-References = {19},
Times-Cited = {0},
Usage-Count-Last-180-days = {0},
Usage-Count-Since-2013 = {1},
Journal-ISO = {J. Craniovertebral Junction Spine},
Doc-Delivery-Number = {KK4XN},
Web-of-Science-Index = {Emerging Sources Citation Index (ESCI)},
Unique-ID = {WOS:000512746900008},
OA = {Green Published, gold},
DA = {2022-11-01},
}

@article{ WOS:000576941900005,
Author = {Liu, Yao-yao and Xiao, Jun and Jin, Huai-jian and Wang, Zhong and Yin,
   Xiang and Liu, Ming-yong and Zhao, Jian-hua and Liu, Peng and Dai, Fei},
Title = {Comparison of unilateral and bilateral polymethylmethacrylate-augmented
   cannulated pedicle screw fixation for the management of lumbar
   spondylolisthesis with osteoporosis},
Journal = {JOURNAL OF ORTHOPAEDIC SURGERY AND RESEARCH},
Year = {2020},
Volume = {15},
Number = {1},
Month = {SEP 29},
Abstract = {BackgroundCannulated pedicle screw (CPS) augmented by
   polymethylmethacrylate (PMMA) can achieve satisfactory clinical efficacy
   in the treatment of lumbar spondylolisthesis with osteoporosis. However,
   accurate application of CPSs will help to avoid the difficulty of screw
   revision and reduce the incidence of PMMA-related complications. This
   study aimed to investigate the mid-term efficacy of CPS compared to
   unilateral and bilateral applications in this common lumbar degenerative
   disease.MethodsMay 2011 and May 2018, 50 patients with lumbar
   spondylolisthesis with osteoporosis who underwent posterior fixation and
   fusion using traditional pedicle screws or CPSs were included in the
   study. Patients were divided into two groups based on the application:
   the unilateral PMMA-augmented CPS group (UC, n = 29) and the bilateral
   PMMA-augmented CPS group (BC, n = 21). Operation time, blood loss,
   average hospitalization time, PMMA leakage, and other complications were
   recorded. The visual analog scale (VAS) and Oswestry disability index
   (ODI) scores were used to evaluate symptom recovery. Radiographic
   results were compared for intervertebral fusion and screw
   loosening.ResultsThere were no significant differences in the baseline
   data of the two groups.The VAS and ODI scores improved significantly
   after surgery (P < 0.05), with no significant differences between the
   groups (P > 0.05). The operation time and blood loss in the UC group
   were significantly lower than those in the BC group (P < 0.05). However,
   the loss of intervertebral disk height and Taillard index did not differ
   significantly between the groups. The rates of PMMA leakage in the UC
   and BC groups were 7.0\% and 11.9\%, respectively (P < 0.05). Bony
   fusion was achieved in all groups without screw loosening at the last
   follow-up. Only one patient experienced superficial infection in both
   groups, while cerebrospinal fluid leakage was observed in two patients
   in the BC group.ConclusionsUnilateral application of PMMA-augmented CPS
   may provide adequate clinical safety and effectiveness in the surgical
   treatment of lumbar spondylolisthesis with osteoporosis.},
Publisher = {BMC},
Address = {CAMPUS, 4 CRINAN ST, LONDON N1 9XW, ENGLAND},
Type = {Article},
Language = {English},
Affiliation = {Liu, P (Corresponding Author), Army Med Ctr PLA, Dept Spine Surg, 10 Changjiang Rd, Chongqing 400042, Peoples R China.
   Dai, F (Corresponding Author), Army Med Univ, Dept Orthoped, Southwest Hosp, PLA, 30 Gaotanyan St, Chongqing 400038, Peoples R China.
   Liu, Yao-yao; Jin, Huai-jian; Wang, Zhong; Yin, Xiang; Liu, Ming-yong; Zhao, Jian-hua; Liu, Peng, Army Med Ctr PLA, Dept Spine Surg, 10 Changjiang Rd, Chongqing 400042, Peoples R China.
   Xiao, Jun; Dai, Fei, Army Med Univ, Dept Orthoped, Southwest Hosp, PLA, 30 Gaotanyan St, Chongqing 400038, Peoples R China.},
DOI = {10.1186/s13018-020-01975-1},
Article-Number = {446},
ISSN = {1749-799X},
Keywords = {Lumbar spondylolisthesis; Pedicle screw fixation; Polymethylmethacrylate
   augmentation; Osteoporosis},
Keywords-Plus = {PULLOUT STRENGTH; INTERBODY FUSION; CEMENT LEAKAGE; BONE;
   VERTEBROPLASTY; SPINE; REDUCTION; ARTHRODESIS; EMBOLISM; FRACTURE},
Research-Areas = {Orthopedics},
Web-of-Science-Categories  = {Orthopedics},
Author-Email = {liupengd@163.com
   153002726@qq.com},
Funding-Acknowledgement = {National Natural Science Foundation of China {[}81902257]; University
   Project of Medical Elite Training {[}2018XLC2024, 2019CXLCB015]},
Funding-Text = {This work was supported by grants from the National Natural Science
   Foundation of China (No. 81902257) and our University Project of Medical
   Elite Training (2018XLC2024 and 2019CXLCB015).},
Cited-References = {Aebli N, 2002, SPINE, V27, P460, DOI 10.1097/00007632-200203010-00005.
   Baroud G, 2003, EUR SPINE J, V12, P421, DOI 10.1007/s00586-002-0512-9.
   Becker S, 2008, EUR SPINE J, V17, P1462, DOI 10.1007/s00586-008-0769-8.
   Berjano P, 2013, EUR SPINE J, V22, pS853, DOI 10.1007/s00586-013-3024-x.
   Chaleat-Valayer Emmanuelle, 2011, Eur Spine J, V20 Suppl 5, P634, DOI 10.1007/s00586-011-1931-2.
   Chang MC, 2008, SPINE, V33, pE317, DOI 10.1097/BRS.0b013e31816f6c73.
   Chen LH, 2009, CLIN BIOMECH, V24, P613, DOI 10.1016/j.clinbiomech.2009.05.002.
   Dai F, 2015, CLINICS, V70, P114, DOI 10.6061/clinics/2015(02)08.
   Dvorak MF, 2005, SPINE, V30, P294, DOI 10.1097/01.brs.0000152154.57171.92.
   Floman Y, 2008, J SPINAL DISORD TECH, V21, P477, DOI 10.1097/BSD.0b013e31815b1abf.
   Frankel BA, 2007, NEUROSURGERY, V61, P531, DOI 10.1227/01.NEU.0000290899.15567.68.
   Goldhahn J, 2008, OSTEOPOROSIS INT, V19, P761, DOI 10.1007/s00198-007-0515-9.
   Goyal N, 2009, J SPINAL DISORD TECH, V22, P321, DOI 10.1097/BSD.0b013e318182cdab.
   HALVORSON TL, 1994, SPINE, V19, P2415, DOI 10.1097/00007632-199411000-00008.
   Hoppe S, 2017, EUR J TRAUMA EMERG S, V43, P3, DOI 10.1007/s00068-016-0750-x.
   HW Meyerding, 1932, SURG GYNECOL OBSTET, V54, P371.
   Janssen I, 2017, SPINE J, V17, P837, DOI 10.1016/j.spinee.2017.01.009.
   Kim JY, 2015, WORLD NEUROSURG, V84, P1284, DOI 10.1016/j.wneu.2015.06.003.
   Leichtle CI, 2016, BONE JOINT RES, V5, P419, DOI 10.1302/2046-3758.59.2000580.
   Liu D, 2018, SPINE J, V18, P1637, DOI 10.1016/j.spinee.2018.03.009.
   Liu YY, 2016, J BIOMED MATER RES B, V104, P960, DOI 10.1002/jbm.b.33424.
   Longo UG, 2014, J BONE JOINT SURG AM, V96A, P53, DOI 10.2106/JBJS.L.01012.
   Lowe TG, 2002, J SPINAL DISORD TECH, V15, P31, DOI 10.1097/00024720-200202000-00005.
   Lubansu A, 2012, MINIM INVASIVE SURG, V2012, DOI 10.1155/2012/507826.
   Martin-Fernandez M, 2017, SPINE J, V17, P1192, DOI 10.1016/j.spinee.2017.04.029.
   MCLAIN RF, 1993, J BONE JOINT SURG AM, V75A, P162, DOI 10.2106/00004623-199302000-00002.
   Mobbs RJ, 2016, J CLIN NEUROSCI, V23, P88, DOI 10.1016/j.jocn.2015.05.046.
   Moon BJ, 2009, J KOREAN NEUROSURG S, V46, P305, DOI 10.3340/jkns.2009.46.4.305.
   Pinera AR, 2011, EUR SPINE J, V20, P408, DOI 10.1007/s00586-011-1907-2.
   Rong ZG, 2018, WORLD NEUROSURG, V120, pE247, DOI 10.1016/j.wneu.2018.08.045.
   Roussouly Pierre, 2011, Eur Spine J, V20 Suppl 5, P578, DOI 10.1007/s00586-011-1924-1.
   Sarzier JS, 2002, J NEUROSURG, V96, P309, DOI 10.3171/spi.2002.96.3.0309.
   Schmidt R, 2005, EUR SPINE J, V14, P466, DOI 10.1007/s00586-004-0839-5.
   Singh V, 2019, GLOB SPINE J, V9, P783, DOI 10.1177/2192568218801570.
   Sun YP, 2016, MEDICINE, V95, DOI 10.1097/MD.0000000000005323.
   Tan QC, 2016, J NEUROSURG-SPINE, V24, P971, DOI 10.3171/2015.10.SPINE141275.
   Uppin AA, 2003, RADIOLOGY, V226, P119, DOI 10.1148/radiol.2261011911.
   Vemula VRC, 2018, NEUROL INDIA, V66, P118, DOI 10.4103/0028-3886.222826.
   Vibert BT, 2006, CLIN ORTHOP RELAT R, P222, DOI 10.1097/01.blo.0000200233.99436.ea.
   Wang WK, 2019, CLIN NEUROL NEUROSUR, V183, DOI 10.1016/j.clineuro.2019.105377.
   Wang ZD, 2019, CLINICS, V74, DOI 10.6061/clinics/2019/e346.
   ZDEBLICK TA, 1993, SPINE, V18, P1673, DOI 10.1097/00007632-199309000-00016.},
Number-of-Cited-References = {42},
Times-Cited = {1},
Usage-Count-Last-180-days = {1},
Usage-Count-Since-2013 = {7},
Journal-ISO = {J. Orthop. Surg. Res.},
Doc-Delivery-Number = {NZ2QT},
Web-of-Science-Index = {Science Citation Index Expanded (SCI-EXPANDED)},
Unique-ID = {WOS:000576941900005},
OA = {gold, Green Submitted, Green Published},
DA = {2022-11-01},
}

@article{ WOS:000350751600021,
Author = {Golinvaux, Nicholas S. and Basques, Bryce A. and Bohl, Daniel D. and
   Yacob, Alem and Grauer, Jonathan N.},
Title = {Comparison of 368 Patients Undergoing Surgery for Lumbar Degenerative
   Spondylolisthesis From the SPORT Trial With 955 From the NSQIP Database},
Journal = {SPINE},
Year = {2015},
Volume = {40},
Number = {5},
Pages = {342-348},
Month = {MAR 1},
Abstract = {Study Design. Retrospective cohort.
   Objective. To compare demographics and perioperative outcomes between
   the Spine Patient Outcomes Research Trial (SPORT) lumbar degenerative
   spondylolisthesis arm and a similar population from the National
   Surgical Quality Improvement Program (NSQIP) database.
   Summary of Background Data. SPORT is a well-known surgical trial that
   investigated the benefits of surgical versus nonsurgical treatment in
   patients with various lumbar pathologies. However, the external validity
   of SPORT demographics and outcomes has not been fully established.
   Methods. Surgical degenerative spondylolisthesis cases were identified
   from NSQIP between 2010 and 2012. This population was then compared with
   the SPORT degenerative spondylolisthesis study. These comparisons were
   based on published data from SPORT and included analyses of
   demographics, perioperative factors, and complications.
   Results. The 368 surgical patients with degenerative spondylolisthesis
   in SPORT were compared with 955 patients identified in NSQIP.
   Demographic comparisons were as follows: average age and race (no
   difference; P > 0.05 for each), sex (9.1\% more female patients in
   SPORT; P = 0.002), smoking status (6.6\% more smokers in NSQIP; P =
   0.002), and average body mass index (1.1 kg/m(2) greater in NSQIP; P =
   0.005). Larger differences were noted in what surgical procedure was
   performed (P < 0.001), with the most notable difference being that the
   NSQIP population was much more likely to include interbody fusion than
   the SPORT population (52.4\% vs. 12.5\%). Most perioperative factors and
   complication rates were similar, including average operative time, wound
   infection, wound dehiscence, postoperative transfusion, and
   postoperative mortality (no differences; P > 0.05 for each). Average
   length of stay was shorter in NSQIP compared with SPORT (3.7 vs. 5.8 d;
   P = 0.042).
   Conclusion. Though important differences in the distribution of surgical
   procedures were identified, this study supports the greater
   generalizability of the surgical SPORT degenerative spondylolisthesis
   study based on similar demographics and perioperative outcomes when
   compared with patients from the NSQIP database.},
Publisher = {LIPPINCOTT WILLIAMS \& WILKINS},
Address = {TWO COMMERCE SQ, 2001 MARKET ST, PHILADELPHIA, PA 19103 USA},
Type = {Article},
Language = {English},
Affiliation = {Grauer, JN (Corresponding Author), Yale Univ, Sch Med, Dept Orthopaed \& Rehabil, Box 208071, New Haven, CT 06520 USA.
   Golinvaux, Nicholas S.; Basques, Bryce A.; Bohl, Daniel D.; Yacob, Alem; Grauer, Jonathan N., Yale Univ, Sch Med, Dept Orthopaed \& Rehabil, New Haven, CT 06520 USA.},
DOI = {10.1097/BRS.0000000000000747},
ISSN = {0362-2436},
EISSN = {1528-1159},
Keywords = {Spine Patient Outcomes Research Trial (SPORT); National Surgical Quality
   Improvement Project (NSQIP); lumbar spine; degenerative
   spondylolisthesis; decompression; fusion; instrumentation; interbody;
   operative time; length of stay},
Keywords-Plus = {LOW-BACK-PAIN; CLINICAL-PRACTICE GUIDELINE; SPINE SURGERY; OUTCOMES;
   SOCIETY},
Research-Areas = {Neurosciences \& Neurology; Orthopedics},
Web-of-Science-Categories  = {Clinical Neurology; Orthopedics},
Author-Email = {jonathan.grauer@yale.edu},
ResearcherID-Numbers = {Bohl, Daniel D/AAI-6828-2020
   Basques, Bryce/AAI-2172-2019
   },
ORCID-Numbers = {Bohl, Daniel D/0000-0002-7599-4244
   Basques, Bryce/0000-0002-7745-8701
   Grauer, Jonathan/0000-0002-2626-7278},
Cited-References = {American College of Surgeons, 2013, US GUID 2012 ACS NSQ.
   {[}Anonymous], 2013, J BONE JOINT SURG.
   Asghar FA, 2012, J AM ACAD ORTHOP SUR, V20, P331, DOI 10.5435/JAAOS-20-06-331.
   Asghar FA, 2012, J AM ACAD ORTHOP SUR, V20, P160, DOI 10.5435/JAAOS-20-03-160.
   Bekelis K, 2014, SPINE J, V14, P1247, DOI 10.1016/j.spinee.2013.08.009.
   Birkmeyer NJO, 2002, SPINE, V27, P1361, DOI 10.1097/00007632-200206150-00020.
   Centers for Disease Control and Prevention, 2013, IS BMI CALC INT.
   Chou R, 2009, SPINE, V34, P1094, DOI 10.1097/BRS.0b013e3181a105fc.
   Chou R, 2009, SPINE, V34, P1066, DOI 10.1097/BRS.0b013e3181a1390d.
   Cole CD, 2009, CURR REV MUSCULOSKE, V2, P118, DOI 10.1007/s12178-009-9053-8.
   Deukmedjian AR, 2013, NEUROSURG FOCUS, V35, DOI 10.3171/2013.5.FOCUS13173.
   Du Bois M, 2012, EUR SPINE J, V21, P2693, DOI 10.1007/s00586-012-2381-1.
   Hu SS, 2008, J BONE JOINT SURG AM, V90A, P656.
   Kepler CK, 2014, SPINE, V39, P1584, DOI 10.1097/BRS.0000000000000486.
   Khuri SF, 2008, ANN SURG, V248, P329, DOI 10.1097/SLA.0b013e3181823485.
   Lad SP, 2013, J BONE JOINT SURG, P95.
   Marquez-Lara A, 2014, SPINE, V39, P798, DOI 10.1097/BRS.0000000000000232.
   Nandyala SV, 2014, SPINE, V39, pE557, DOI 10.1097/BRS.0000000000000227.
   Pearson A, 2011, SPINE, V36, P219, DOI 10.1097/BRS.0b013e3181d77c21.
   Pearson AM, 2013, SPINE, V38, P1799, DOI 10.1097/BRS.0b013e3182a314d0.
   Samanta J, 2003, BRIT MED J, V326, P535, DOI 10.1136/bmj.326.7388.535.
   Schoenfeld AJ, 2011, J BONE JOINT SURG AM, V93A, P1577, DOI 10.2106/JBJS.J.01048.
   Vaccaro AR, 2007, SPINE, V32, P2039, DOI 10.1097/BRS.0b013e318150648a.
   Weinstein JN, 2007, NEW ENGL J MED, V356, P2257, DOI 10.1056/NEJMoa070302.
   Weinstein JN, 2009, J BONE JOINT SURG AM, V91A, P1295, DOI 10.2106/JBJS.H.00913.},
Number-of-Cited-References = {25},
Times-Cited = {21},
Usage-Count-Last-180-days = {0},
Usage-Count-Since-2013 = {4},
Journal-ISO = {SPINE},
Doc-Delivery-Number = {CD0HO},
Web-of-Science-Index = {Science Citation Index Expanded (SCI-EXPANDED)},
Unique-ID = {WOS:000350751600021},
DA = {2022-11-01},
}

@article{ WOS:000343369500018,
Author = {Ilbay, Konuralp and Yasa, Nezih and Ilbay, Gul and Etus, Volkan},
Title = {Migration of a Lumbar Rod to Posterior Sacral Region: An Extremely
   Unusual Complication of Spinal Instrumentation},
Journal = {JOURNAL OF NEUROLOGICAL SCIENCES-TURKISH},
Year = {2014},
Volume = {31},
Number = {1},
Pages = {209-212},
Abstract = {Posterior transpedicular instrumentation is commonly used for the
   treatment of spondylolisthesis. Migration of the lumbar rod to posterior
   sacral region is extremely unusual. In this report, a 73-year-old-female
   patient with the migration of lumbar rod to posterior sacral region is
   presented. She had been placed a posterior trans-pedicular screw-rod
   instrumentation system for L4-L5 spondylolisthesis four years ago. The
   anteroposterior and lateral lumbosacral roentgenograms revealed that
   left-sided rod released completely from the fixation points and migrated
   down caudally to the sacral area. This case report emphasizes the
   importance of careful surgical technique and long-term follow up for the
   cases that have undergone spinal instrumentation surgery.},
Publisher = {JOURNAL NEUROLOGICAL SCIENCES},
Address = {EGE UNIV HOSP. FAC MED, DEPT NEUROSURGERY, BORNOVA-IZMIR, TR35100,
   TURKEY},
Type = {Article},
Language = {English},
Affiliation = {Ilbay, K (Corresponding Author), Kocaeli Univ, Fac Med, Kocaeli, Turkey.
   Ilbay, Konuralp; Ilbay, Gul; Etus, Volkan, Kocaeli Univ, Fac Med, Kocaeli, Turkey.
   Yasa, Nezih, SEKA State Hosp, Kocaeli, Turkey.},
ISSN = {1302-1664},
Keywords = {Complication; Migration; Rod; Spinal instrumentation},
Keywords-Plus = {FUSION},
Research-Areas = {Neurosciences \& Neurology},
Web-of-Science-Categories  = {Neurosciences},
Author-Email = {konuralpilbay@gmail.com},
ResearcherID-Numbers = {Etus, Volkan/H-3686-2018
   Etus, Volkan/AAA-6639-2021
   ILBAY, Gul/F-7098-2018},
ORCID-Numbers = {Etus, Volkan/0000-0002-5687-2487
   Etus, Volkan/0000-0002-5687-2487
   },
Cited-References = {Al-Binali AM, 2001, J PEDIATR SURG, V36, P498, DOI 10.1053/jpsu.2001.21623.
   Banit DM, 2001, J PEDIATR ORTHOPED, V21, P117, DOI 10.1097/01241398-200101000-00023.
   DeWald CJ, 2006, SPINE, V31, pS144, DOI 10.1097/01.brs.0000236893.65878.39.
   Dhatt S, 2010, SPINE, V35, pE270, DOI 10.1097/BRS.0b013e3181c5d4da.
   Fitchett J, 2008, Ann R Coll Surg Engl, V90, pW10, DOI 10.1308/147870808X257247.
   Hirano K, 2007, J SPINAL DISORD TECH, V20, P176, DOI 10.1097/BSD.0b013e31802c2a62.
   Shem KL, 2005, J SPINAL CORD MED, V28, P326, DOI 10.1080/10790268.2005.11753828.
   SLONE RM, 1993, RADIOGRAPHICS, V13, P797, DOI 10.1148/radiographics.13.4.8356269.
   Wood KE, 2009, SPINE J, V9, P9.
   YABLON IG, 1993, SPINE, V18, P356, DOI 10.1097/00007632-199303000-00009.},
Number-of-Cited-References = {10},
Times-Cited = {0},
Usage-Count-Last-180-days = {0},
Usage-Count-Since-2013 = {0},
Journal-ISO = {J. Neurol. Sci.-Turk.},
Doc-Delivery-Number = {AR1UG},
Web-of-Science-Index = {Science Citation Index Expanded (SCI-EXPANDED)},
Unique-ID = {WOS:000343369500018},
DA = {2022-11-01},
}

@article{ WOS:000614797300004,
Author = {Duan, Ping-Guo and Mummaneni, V, Praveen and Guinn, V, Jeremy M. and
   Rivera, Joshua and Berven, Sigurd H. and Chou, Dean},
Title = {Is the Goutallier grade of multifidus fat infiltration associated with
   adjacent-segment degeneration after lumbar spinal fusion?},
Journal = {JOURNAL OF NEUROSURGERY-SPINE},
Year = {2021},
Volume = {34},
Number = {2},
Pages = {190-195},
Month = {FEB},
Abstract = {OBJECTIVE The aim of this study was to investigate whether fat
   infiltration of the lumbar multifidus (LM) muscle affects revision
   surgery rates for adjacent-segment degeneration (ASD) after L4-5
   transforaminal lumbar interbody fusion (TLIF) for degenerative
   spondylolisthesis.
   METHODS A total of 178 patients undergoing single-level L4-5 TLIF for
   spondylolisthesis (2006 to 2016) were retrospectively analyzed.
   Inclusion criteria were a minimum 2-year follow-up, preoperative MR
   images and radiographs, and single-level L4-5 TLIF for degenerative
   spondylolisthesis. Twenty-three patients underwent revision surgery for
   ASD during the follow-up. Another 23 patients without ASD were matched
   with the patients with ASD. Demographic data, Roussouly curvature type,
   and spinopelvic parameter data were collected. The fat infiltration of
   the LM muscle (L3, L4, and L5) was evaluated on preoperative MRI using
   the Goutallier classification system.
   RESULTS A total of 46 patients were evaluated. There were no differences
   in age, sex, BMI, or spinopelvic parameters with regard to patients with
   and those without ASD (p > 0.05). Fat infiltration of the LM was
   significantly greater in the patients with ASD than in those without ASD
   (p = 0.029). Fat infiltration was most significant at L3 in patients
   with ASD than in patients without ASD (p = 0.017). At L4 and L5, there
   was an increasing trend of fat infiltration in the patients with ASD
   than in those without ASD, but the difference was not statistically
   significant (p = 0.354 for L4 and p = 0.077 for L5).
   CONCLUSIONS Fat infiltration of the LM may be associated with ASD after
   L4-5 TLIF for spondylolisthesis. Fat infiltration at L3 may also be
   associated with ASD at L3-4 after L4-5 TLIF.},
Publisher = {AMER ASSOC NEUROLOGICAL SURGEONS},
Address = {5550 MEADOWBROOK DRIVE, ROLLING MEADOWS, IL 60008 USA},
Type = {Article},
Language = {English},
Affiliation = {Duan, PG (Corresponding Author), Univ Calif San Francisco, San Francisco, CA 94143 USA.
   Duan, Ping-Guo; Mummaneni, Praveen, V; Guinn, Jeremy M., V; Rivera, Joshua; Chou, Dean, Univ Calif San Francisco, Dept Neurol Surg, San Francisco, CA 94143 USA.
   Duan, Ping-Guo, Univ Calif San Francisco, Dept Orthopaed Surg, San Francisco, CA 94143 USA.
   Berven, Sigurd H., Nanchang Univ, Dept Orthopaed Surg, Affiliated Hosp 1, Nanchang, Jiangxi, Peoples R China.},
DOI = {10.3171/2020.6.SPINE20238},
ISSN = {1547-5654},
EISSN = {1547-5646},
Keywords = {lumbar multifidus; fat infiltration; Goutallier classification;
   adjacent-segment degeneration; transforaminal lumbar interbody fusion;
   TLIF; spondylolisthesis; degenerative},
Keywords-Plus = {LOW-BACK-PAIN; PARASPINAL MUSCLES; POSTOPERATIVE CHANGES;
   CLASSIFICATION; AGE},
Research-Areas = {Neurosciences \& Neurology; Surgery},
Web-of-Science-Categories  = {Clinical Neurology; Surgery},
Author-Email = {pink1198@163.com},
Funding-Acknowledgement = {National Science Foundation of China {[}81401790]; Natural Science
   Foundation of Jiangxi Province {[}20171ACB21057]; Science Research
   Project of Jiangxi Provincial Department of Education {[}GJJ160028]},
Funding-Text = {We are grateful for the financial support from the National Science
   Foundation of China (grant no. 81401790), Natural Science Foundation of
   Jiangxi Province (grant no. 20171ACB21057), and Science Research Project
   of Jiangxi Provincial Department of Education (GJJ160028).},
Cited-References = {Akamaru T, 2003, SPINE, V28, P1560, DOI 10.1097/00007632-200307150-00016.
   Battaglia PJ, 2014, J MANIP PHYSIOL THER, V37, P190, DOI 10.1016/j.jmpt.2013.12.010.
   Battie MC, 2012, SPINE J, V12, P932, DOI 10.1016/j.spinee.2012.08.020.
   Etebar S, 1999, J NEUROSURG, V90, P163, DOI 10.3171/spi.1999.90.2.0163.
   Fortin M, 2017, EUR SPINE J, V26, P2543, DOI 10.1007/s00586-017-5228-y.
   Freeman MD, 2010, PM\&R, V2, P142, DOI 10.1016/j.pmrj.2009.11.006.
   GERTZBEIN SD, 1990, SPINE, V15, P11, DOI 10.1097/00007632-199001000-00004.
   GOUTALLIER D, 1994, CLIN ORTHOP RELAT R, P78.
   Hildebrandt M, 2017, BMC MUSCULOSKEL DIS, V18, DOI 10.1186/s12891-016-1376-1.
   Hyun SJ, 2007, J KOREAN MED SCI, V22, P646, DOI 10.3346/jkms.2007.22.4.646.
   Kader DF, 2000, CLIN RADIOL, V55, P145, DOI 10.1053/crad.1999.0340.
   Kalichman L, 2017, BIOMED RES INT, V2017, DOI 10.1155/2017/2562957.
   Kjaer P, 2007, BMC MED, V5, DOI 10.1186/1741-7015-5-2.
   Lee SH, 2017, SPINE J, V17, P81, DOI 10.1016/j.spinee.2016.08.001.
   Liang JQ, 2014, J ORTHOP SURG RES, V9, DOI 10.1186/s13018-014-0097-0.
   Ma ZX, 2019, J ORTHOP SURG RES, V14, DOI 10.1186/s13018-019-1126-9.
   Mengiardi B, 2006, RADIOLOGY, V240, P786, DOI 10.1148/radiol.2403050820.
   Moreau PE, 2016, ORTHOP TRAUMATOL-SUR, V102, P759, DOI 10.1016/j.otsr.2016.03.012.
   Okuda S, 2018, SPINE, V43, pE1384, DOI 10.1097/BRS.0000000000002710.
   Panjabi MM, 2003, J ELECTROMYOGR KINES, V13, P371, DOI 10.1016/S1050-6411(03)00044-0.
   Pezolato A, 2012, EUR SPINE J, V21, P2158, DOI 10.1007/s00586-012-2286-z.
   Pfirrmann CWA, 2001, SPINE, V26, P1873, DOI 10.1097/00007632-200109010-00011.
   Ranson CA, 2006, EUR SPINE J, V15, P764, DOI 10.1007/s00586-005-0909-3.
   Shahidi B, 2017, J ORTHOP RES, V35, P2700, DOI 10.1002/jor.23597.
   Shahidi B, 2017, SPINE, V42, P616, DOI 10.1097/BRS.0000000000001848.
   Suwa H, 2000, NEUROL MED-CHIR, V40, P151, DOI 10.2176/nmc.40.151.
   Tamai K, 2018, EUR SPINE J, V27, P1005, DOI 10.1007/s00586-018-5485-4.
   Teichtahl AJ, 2015, SPINE J, V15, P1593, DOI 10.1016/j.spinee.2015.03.039.
   Urrutia J, 2018, SKELETAL RADIOL, V47, P955, DOI 10.1007/s00256-018-2880-1.
   Yoshihara K, 2001, SPINE, V26, P622, DOI 10.1097/00007632-200103150-00012.
   Zhong ZM, 2017, CLIN NEUROL NEUROSUR, V156, P29, DOI 10.1016/j.clineuro.2017.02.020.},
Number-of-Cited-References = {31},
Times-Cited = {6},
Usage-Count-Last-180-days = {0},
Usage-Count-Since-2013 = {4},
Journal-ISO = {J. Neurosurg.-Spine},
Doc-Delivery-Number = {QC4IT},
Web-of-Science-Index = {Science Citation Index Expanded (SCI-EXPANDED)},
Unique-ID = {WOS:000614797300004},
OA = {Bronze},
DA = {2022-11-01},
}

@article{ WOS:000500938100011,
Author = {Pruttikul, Pritsanai and Maneesrisajja, Thodsaporn and Urusopon, Para
   and Pluemvitayaporn, Tinnakorn and Piyaskulkaew, Chaiwat and
   Kunakornsawat, Sombat and Kittithamvongs, Piyabuth},
Title = {Comparison of Segmental Mobility in Lumbar Extension Radiographs between
   a New Technique ({''}Fulcrum Bending Position{''}) and Conventional
   Standing Position in Spondylolisthesis Patients},
Journal = {ASIAN SPINE JOURNAL},
Year = {2019},
Volume = {13},
Number = {6},
Pages = {960-966},
Month = {DEC},
Abstract = {Study Design: Cross-sectional study.
   Purpose: This was carried out to evaluate the benefit of a `fulcrum
   bending position' compared with the standing position for evaluation of
   sagittal translation and sagittal rotation in symptomatic patients with
   spondylolisthesis.
   Overview of Literature: In lumbar X-ray, the standing position is the
   most common position used in determining abnormalities in lumbar
   movement. Lack of standardized method is one of the pitfalls in this
   technique. We hypothesized that the new technique, that is, fulcrum
   bending position, may reveal a higher translation and rotation in
   spondylolisthesis patients.
   Methods: The extension lumbar radiographs of 36 patients with low-grade
   spondylolisthesis were included in the analysis and measurement.
   Sagittal translation and sagittal rotation were measured in both the
   routine standing position and in our new technique, the fulcrum bending
   position, which involves taking lateral cross-table images in the supine
   position wherein the patient lies on a cylindrical pipe to achieve
   maximum passive back extension by the fulcrum principle.
   Results: Results of the measurement of sagittal translation in both
   positions revealed that compared with the extension standing position,
   the fulcrum bending position achieved a statistically significant
   increase of 1.57 mm in translation of the vertebra position (95\%
   confidence interval {[}Cl], 0.52-2.61; p=0.004). The measurement of
   sagittal rotation in both positions revealed that when compared with the
   extension standing position, the fulcrum bending position achieved a
   statistically significant increase of 3.47 degrees in the rotation of
   the vertebra (95\% CI, 1.64-5.30; p<0.001).
   Conclusions: For evaluation of both sagittal translation and sagittal
   rotation in symptomatic patients with spondylolisthesis, compared with
   the extension standing position, the fulcrum bending position can
   achieve an increased change in magnitude. Our technique, that is, the
   fulcrum bending position, may offer an alternative method in the
   detection or exclusion of pathological mobility in patients with
   spondylolisthesis.},
Publisher = {KOREAN SOC SPINE SURGERY},
Address = {DEPT ORTHOPAEDIC SURGERY, YONSEI UNIV, COLL MEDICINE, SEOUL, 120-752,
   SOUTH KOREA},
Type = {Article},
Language = {English},
Affiliation = {Kittithamvongs, P (Corresponding Author), Lerdsin Gen Hosp, Ctr Excellence Orthopaed, 190 Shorn Rd Srivieng Bangrak, Bangkok 10500, Thailand.
   Pruttikul, Pritsanai; Maneesrisajja, Thodsaporn; Pluemvitayaporn, Tinnakorn; Piyaskulkaew, Chaiwat; Kunakornsawat, Sombat; Kittithamvongs, Piyabuth, Lerdsin Gen Hosp, Ctr Excellence Orthopaed, 190 Shorn Rd Srivieng Bangrak, Bangkok 10500, Thailand.
   Urusopon, Para, Lerdsin Gen Hosp, Dept Radiol, Bangkok, Thailand.},
DOI = {10.31616/asj.2018.0299},
ISSN = {1976-1902},
EISSN = {1976-7846},
Keywords = {Fulcrum bending radiograph; Spondylolisthesis; Sagittal translation;
   Sagittal rotation; Standing position},
Keywords-Plus = {FLEXION-EXTENSION; INSTABILITY; SPINE; DECOMPRESSION},
Research-Areas = {Orthopedics},
Web-of-Science-Categories  = {Orthopedics},
Author-Email = {piyabuthortho@gmail.com},
Cited-References = {Cabraja M, 2012, EUR SPINE J, V21, P256, DOI 10.1007/s00586-011-1870-y.
   DUPUIS PR, 1985, SPINE, V10, P262, DOI 10.1097/00007632-198504000-00015.
   Epstein NE, 1998, J SPINAL DISORD, V11, P116.
   FRIBERG O, 1987, SPINE, V12, P119, DOI 10.1097/00007632-198703000-00007.
   Guyer RD, 2009, SPINE J, V9, P374, DOI 10.1016/j.spinee.2008.08.007.
   HAYES MA, 1989, SPINE, V14, P327, DOI 10.1097/00007632-198903000-00014.
   Kanemura A, 2009, J SPINAL DISORD TECH, V22, P479, DOI 10.1097/BSD.0b013e31818d1b18.
   KIRKALDYWILLIS WH, 1982, CLIN ORTHOP RELAT R, P110.
   LOWE RW, 1976, CLIN ORTHOP RELAT R, P80.
   MORGAN FP, 1957, J BONE JOINT SURG BR, V39, P6, DOI 10.1302/0301-620X.39B1.6.
   NACHEMSON A, 1979, SPINE, V4, P513, DOI 10.1097/00007632-197911000-00011.
   PANJABI M, 1971, J BIOMECH, V4, P203, DOI 10.1016/0021-9290(71)90005-4.
   PEARCY M, 1985, SPINE, V10, P150, DOI 10.1097/00007632-198503000-00007.
   PENNAL G F, 1972, Journal of Bone and Joint Surgery British Volume, V54B, P442.
   PENNING L, 1980, AM J ROENTGENOL, V134, P293, DOI 10.2214/ajr.134.2.293.
   Pitkanen MT, 2002, CLIN RADIOL, V57, P632, DOI 10.1053/crad.2001.0899.
   POSNER I, 1982, SPINE, V7, P374, DOI 10.1097/00007632-198207000-00008.
   QUINNELL RC, 1983, CLIN RADIOL, V34, P405, DOI 10.1016/S0009-9260(83)80224-4.
   Thome C, 2005, J NEUROSURG-SPINE, V3, P129, DOI 10.3171/spi.2005.3.2.0129.
   Wiltse L L, 1964, Clin Orthop Relat Res, V35, P116.
   WOOD KB, 1994, SPINE, V19, P1697, DOI 10.1097/00007632-199408000-00008.},
Number-of-Cited-References = {21},
Times-Cited = {0},
Usage-Count-Last-180-days = {0},
Usage-Count-Since-2013 = {0},
Journal-ISO = {Asian Spine J.},
Doc-Delivery-Number = {JT4CC},
Web-of-Science-Index = {Emerging Sources Citation Index (ESCI)},
Unique-ID = {WOS:000500938100011},
OA = {gold, Green Published},
DA = {2022-11-01},
}

@article{ WOS:000241018900002,
Author = {Aunoble, Stephane and Hoste, David and Donkersloot, Peter and Liquois,
   Frederic and Basso, Yann and Le Huec, Jean-Charles},
Title = {Video-assisted ALIF with cage and anterior plate fixation for L5-S1
   spondylolisthesis},
Journal = {JOURNAL OF SPINAL DISORDERS \& TECHNIQUES},
Year = {2006},
Volume = {19},
Number = {7},
Pages = {471-476},
Month = {OCT},
Abstract = {Introduction: Spondylolysis and spondylolisthesis grade 0, 1, and 2 are
   mainly asymptomatic but with aging process and different factors some
   back pain can occur and lead to chronic low back pain. The conservative
   treatment with physiotherapy and steroid injection is the gold standard
   but in some cases is not efficient enough and a surgical treatment is
   proposed.
   Objectives: The goal of this study is to propose a new technique to
   treat grade 0, 1, and 2 spondylolisthesis with an anterior
   video-assisted fusion and stabilization.
   Methods: Twenty patients with chronic low back pain since more than 2
   years and resistant to conservative therapy were included in this
   protocol. Clinical signs and radicular pain were noted. They were
   evaluated preoperatively and postoperatively until the last follow up
   using Oswestry score and visual analog score (VAS) for leg and back
   pain. X-rays showed grade 0 (8 cases), 1 (10 cases), and 2 (2 cases)
   spondylolisthesis according to Meyerding classification with disc
   collapse (bulging disc). MRI showed in all cases a disc degeneration
   with at least black disc and/or endplates changes with Modic I or II.
   All patients were operated using an anterior video-assisted
   retroperitoneal approach, with discectomy and fusion using an anterior
   impacted cage filled with autologous cancellous bone from the iliac
   crest and an anterior fixation with a triangular plate (Pyramid,
   Medtronic, Memphis). The follow up at 3, 6, 12, and 24 months was done
   with clinical and radiologic evaluation. In case of problem a computed
   tomography scan was performed.
   Results: There were 11 women and 9 men, with and average age of 39 years
   old and a BMI of 25.6. All spondylolistheses occurred at level L5. The
   average slippage was 19\%. All L5S1 discs were black, 8 had a Modic I
   changes in the endplates and 2 had Modic II. The shape of L5 vertebra
   was abnormal (trapezoidal) in 7 cases. All anterior approaches were
   performed without vascular, urologic, or digestive complication. Blood
   loss was inferior to 100 mL. All patients had a soft brace for 8 weeks
   postoperatively. There was no retrograde ejaculation for the 9 men and
   no sexual dysfunction reported by the women. One patient had no pain
   relief and was reoperated for posterior pedicular screw fixation. It was
   obvious that there was a pseudarthrosis even after the posterior
   fixation and an anterior transperitoneal revision was performed with the
   removal of the interbody device and iliac crest bone graft packing
   alone. A propioni bacterium acnes germ was found responsible for the
   anterior nonunion. This revision surgery with antibiotics treatment was
   successful. One of the patients with grade 2 had an additional posterior
   screw fixation with a minimally invasive pedicle screw system (Sextant,
   Medtronic, Memphis). Nineteen patients had a good fusion at 2 years
   follow-up (95\%), mean Oswestry score improved from 74\% preoperative to
   21\% postoperative at the last follow-up. Visual analog score (VAS) for
   back pain improved from 6.5 to 2.7 and VAS for leg pain improved from
   6.2 to 3.4. Satisfaction rate was 90\%. All active patients except two,
   were back to work at an average of 5.5 months (6 wk to 1 y). The 2
   patients still not working were the nonunion and a work compensation.
   Conclusions: The results of this technique compare favorably with
   posterior stabilization and fusion (posterior lumbar interbody fusion
   and postero-lateral fusion) reported in the literature. Unlike posterior
   lumbar interbody fusion, however, it seems that the complication rate
   due to the approach is much lower, the fusion rate is similar. Grade 2
   SPL is the limitation of the technique. The main advantage of the
   technique is to avoid posterior muscle damage and a quick recovery with
   no blood loss. Preservation of adjacent level disease can be assessed
   only after long-term follow-up.},
Publisher = {LIPPINCOTT WILLIAMS \& WILKINS},
Address = {TWO COMMERCE SQ, 2001 MARKET ST, PHILADELPHIA, PA 19103 USA},
Type = {Article},
Language = {English},
Affiliation = {Le Huec, JC (Corresponding Author), CHU Pellegrin Tripade, Bordeaux, France.
   CHU Bordeaux, Spine Unit, Bordeaux, France.
   Orthopaed Clin J Vilar, Brugge, France.
   Virga Jesse Ziekenhuis Hasselt, Neurosurg Unit, Hasselt, Belgium.},
DOI = {10.1097/01.bsd.0000211249.82823.d9},
ISSN = {1536-0652},
EISSN = {1539-2465},
Keywords = {spondylolisthesis; spondylolysis; anterior interbody fusion;
   osteosynthesis},
Keywords-Plus = {LUMBAR INTERBODY FUSION; SPINAL-FUSION; MULTICENTER; DISKECTOMY;
   SURGERY; DESIGN; PAIN},
Research-Areas = {Neurosciences \& Neurology; Orthopedics},
Web-of-Science-Categories  = {Clinical Neurology; Orthopedics},
Author-Email = {j-c.lehuec@u-bordeaux2.fr},
Cited-References = {BEIMBORN DS, 1988, SPINE, V13, P655.
   Bozkus H, 2004, SPINE, V29, P635, DOI 10.1097/01.BRS.0000115126.13081.7D.
   Brau Salvador A, 2002, Spine J, V2, P216, DOI 10.1016/S1529-9430(02)00184-5.
   Burkus JK, 2002, J SPINAL DISORD TECH, V15, P337, DOI 10.1097/00024720-200210000-00001.
   Capellades J, 2000, SPINE, V25, P1695, DOI 10.1097/00007632-200007010-00013.
   CROCK HV, 1970, MED J AUSTRALIA, V1, P983, DOI 10.5694/j.1326-5377.1970.tb116676.x.
   DICKMAN C, 2001, ORTH M SALT LAK CIT.
   Foley KT, 2002, J NEUROSURG, V97, P7, DOI 10.3171/spi.2002.97.1.0007.
   Hacker RJ, 1997, SPINE, V22, P660, DOI 10.1097/00007632-199703150-00017.
   KAHANOVITZ N, 1989, SPINE, V14, P402, DOI 10.1097/00007632-198904000-00010.
   Kettler A, 2000, J NEUROSURG, V92, P87, DOI 10.3171/spi.2000.92.1.0087.
   Kuslich SD, 1998, SPINE, V23, P1267, DOI 10.1097/00007632-199806010-00019.
   KUSLICH SD, 1991, ORTHOP CLIN N AM, V22, P181.
   Lazennec JY, 2000, EUR SPINE J, V9, P47, DOI 10.1007/s005860050008.
   Le Huec JC, 2002, EUR SPINE J, V11, P130, DOI 10.1007/s005860100316.
   LEHUEC JC, 2003, SURG TECHNIQUES ORTH.
   Liu JC, 2002, NEUROSURGERY, V51, pS155, DOI 10.1227/01.NEU.0000031067.30674.7C.
   Lund T, 1998, J BONE JOINT SURG BR, V80B, P351, DOI 10.1302/0301-620X.80B2.7693.
   MATHEWS HH, 1995, SPINE, V20, P1797, DOI 10.1097/00007632-199508150-00009.
   Mayer HM, 1997, SPINE, V22, P691, DOI 10.1097/00007632-199703150-00023.
   {*}MEDTR SOF DAN, 2000, P970015 PMA FDA APPL.
   Moeini SMR, 1998, J SPINAL DISORD, V11, P129.
   MOONEY V, 1987, SPINE, V12, P754, DOI 10.1097/00007632-198710000-00008.
   Nibu K, 1997, J SPINAL DISORD, V10, P357.
   OLIVER CW, 1994, J BONE JOINT SURG S1, V76, P44.
   Onimus M, 1996, SPINE, V21, P2491, DOI 10.1097/00007632-199611010-00016.
   Oxland TR, 2000, EUR SPINE J, V9, pS95, DOI 10.1007/PL00010028.
   Pavlov PW, 2000, EUR SPINE J, V9, P224, DOI 10.1007/s005869900115.
   PENTA M, 1995, SPINE, V20, P743, DOI 10.1097/00007632-199503150-00018.
   RANTANEN J, 1993, SPINE, V18, P568, DOI 10.1097/00007632-199304000-00008.
   Rathonyi G C, 1998, Eur Spine J, V7, P400, DOI 10.1007/s005860050097.
   Ray CD, 1997, SPINE, V22, P667, DOI 10.1097/00007632-199703150-00019.
   Regan JJ, 1999, SPINE, V24, P402, DOI 10.1097/00007632-199902150-00023.
   SACKS S, 1965, J Bone Joint Surg Br, V47, P211.
   Sasso RC, 2003, SPINE, V28, P1023, DOI 10.1097/00007632-200305150-00013.
   Sherman MC., 2001, NEUROSURG FOCUS, V10, DOI {[}DOI 10.3171/F0C.2001.10.4.11, 10.3171/foc.2001.10.4.11, DOI 10.3171/FOC.2001.10.4.11].
   TENCER AF, 1995, SPINE, V20, P2408, DOI 10.1097/00007632-199511001-00007.
   Vamvanij V, 1998, J SPINAL DISORD, V11, P375.
   Weiner BK, 1998, SPINE, V23, P634, DOI 10.1097/00007632-199803010-00020.
   WEINSTEIN J, 1988, SPINE, V13, P1344, DOI 10.1097/00007632-198812000-00002.
   Zdeblick TA, 2003, SPINE, V28, pS2, DOI 10.1097/00007632-200308011-00002.
   ZUCHERMAN JF, 1995, SPINE, V20, P2029, DOI 10.1097/00007632-199509150-00015.},
Number-of-Cited-References = {42},
Times-Cited = {27},
Usage-Count-Last-180-days = {1},
Usage-Count-Since-2013 = {16},
Journal-ISO = {J. Spinal Disord. Tech.},
Doc-Delivery-Number = {091HW},
Web-of-Science-Index = {Science Citation Index Expanded (SCI-EXPANDED)},
Unique-ID = {WOS:000241018900002},
DA = {2022-11-01},
}

@article{ WOS:000484340800010,
Author = {Willhuber, Gaston Camino},
Title = {Letter to the Editor Regarding Anterior Lumbar Interbody Fusion With
   Cement Augmentation Without Posterior Fixation to Treat Isthmic
   Spondylolisthesis in an Osteopenic Patient-A Surgical Technique, by
   Cyriac et al.},
Journal = {INTERNATIONAL JOURNAL OF SPINE SURGERY},
Year = {2019},
Volume = {13},
Number = {4},
Pages = {377},
Month = {AUG 1},
Publisher = {INT SOC ADVANCEMENT SPINE SURGERY-ISASS},
Address = {2397 WATERBURY CIRCLE, STE 1, AURORA, CA 60504 USA},
Type = {Letter},
Language = {English},
Affiliation = {Willhuber, GC (Corresponding Author), Hosp Italiano Buenos Aires, Inst Orthoped Carlos E Ottolenghi, Orthopaed \& Traumatol Dept, Buenos Aires, DF, Argentina.
   Willhuber, Gaston Camino, Hosp Italiano Buenos Aires, Inst Orthoped Carlos E Ottolenghi, Orthopaed \& Traumatol Dept, Buenos Aires, DF, Argentina.},
DOI = {10.14444/6051},
EISSN = {2211-4599},
Research-Areas = {Surgery},
Web-of-Science-Categories  = {Surgery},
Author-Email = {gaston.camino@hospitalitaliano.org.ar},
ResearcherID-Numbers = {Willhuber, Gaston Camino/X-4234-2019},
ORCID-Numbers = {Willhuber, Gaston Camino/0000-0002-5684-7679},
Cited-References = {Cyriac M, 2018, INT J SPINE SURG, V12, P322, DOI 10.14444/5037.
   Lastfogel JF, 2010, J NEUROSURG-SPINE, V13, P288, DOI 10.3171/2010.3.SPINE09366.},
Number-of-Cited-References = {2},
Times-Cited = {0},
Usage-Count-Last-180-days = {0},
Usage-Count-Since-2013 = {1},
Journal-ISO = {Int. J. Spine Surg.},
Doc-Delivery-Number = {IV5WL},
Web-of-Science-Index = {Emerging Sources Citation Index (ESCI)},
Unique-ID = {WOS:000484340800010},
OA = {Green Published, gold},
DA = {2022-11-01},
}

@article{ WOS:000252626300020,
Author = {Kho, Victor Ka-Siong and Chen, Wen-Chih},
Title = {Posterolateral fusion using laminectomy bone chips in the treatment of
   lumbar spondylolisthesis},
Journal = {INTERNATIONAL ORTHOPAEDICS},
Year = {2008},
Volume = {32},
Number = {1},
Pages = {115-119},
Month = {FEB},
Abstract = {We retrospectively reviewed the outcome of posterolateral fusion (PLF)
   in 136 patients with lumbar spondylolisthesis (LS), who had undergone
   posterior decompression laminectomy with foraminotomy and PLF using
   laminectomy bone chips as bone graft, with reduction of the slipped
   vertebra with transpedicle screws, between 1993 and 2003. Diagnosis of
   LS was confirmed by plain lumbar radiography, with computed tomography
   (CT) scan or magnetic resonance imaging (MRI) studies performed to
   confirm an associated condition, such as ruptured disc and spinal
   stenosis. The outcome of spinal fusion was good with 129 (94.85\%)
   patients attaining solid fusion, while failed fusion was noted in seven
   (5.15\%) patients. None of our patients complained of excessive
   postoperative wound pain. Additionally, no complications, such as wound
   infection, were encountered. Proper decortication of the posterior
   paravertebral gutters with an osteotome and removal of all soft tissues
   from the laminectomy bone chips are significant factors contributing to
   the successful outcome of the laminectomy bone chips in PLF. The fusion
   rate obtained with this type of autogenous bone graft is comparable to
   that of the iliac bone crest autogenous graft; hence, it is a good
   substitute for the iliac crest bone autogenous graft in performing PLF
   in treating lumbar spondylolisthesis.},
Publisher = {SPRINGER},
Address = {ONE NEW YORK PLAZA, SUITE 4600, NEW YORK, NY, UNITED STATES},
Type = {Article},
Language = {English},
Affiliation = {Chen, WC (Corresponding Author), Far Eastern Mem Hosp, Dept Surg, Div Orthopad, Sec 2, 21 Nan Ya S Rd Pan Chiao, Taipei 220, Taiwan.
   Kho, Victor Ka-Siong; Chen, Wen-Chih, Far Eastern Mem Hosp, Dept Surg, Div Orthopad, Sec 2, Taipei 220, Taiwan.},
DOI = {10.1007/s00264-006-0274-9},
ISSN = {0341-2695},
EISSN = {1432-5195},
Research-Areas = {Orthopedics},
Web-of-Science-Categories  = {Orthopedics},
Author-Email = {victor1962@mail.femh.org.tw},
Cited-References = {AMUNDSON G, 1999, SPINE, P835.
   BANWART JC, 1995, SPINE, V20, P1055, DOI 10.1097/00007632-199505000-00012.
   Csecsei GI, 2000, SURG NEUROL, V53, P2, DOI 10.1016/S0090-3019(99)00198-6.
   LOMBARDI JS, 1985, SPINE, V10, P821, DOI 10.1097/00007632-198511000-00008.
   MOE JH, 1978, SCOILIOSIS OTHER SPI.
   NEWELL RLM, 1995, SPINE, V20, P1950, DOI 10.1097/00007632-199509000-00022.
   NEWMAN PH, 1963, J BONE JOINT SURG BR, V45, P39, DOI 10.1302/0301-620X.45B1.39.
   PUSCHAK TJ, 2005, ORTHOPEDIC KNOWLEDGE, V8, P553.
   WILTSE LL, 1975, J BONE JOINT SURG AM, VA 57, P17, DOI 10.2106/00004623-197557010-00003.
   WILTSE LL, 1976, CLIN ORTHOP RELAT R, V117, P23.
   Yochum T. R., 1996, ESSENTIALS SKELETAL.},
Number-of-Cited-References = {11},
Times-Cited = {14},
Usage-Count-Last-180-days = {0},
Usage-Count-Since-2013 = {3},
Journal-ISO = {Int. Orthop.},
Doc-Delivery-Number = {254ZK},
Web-of-Science-Index = {Science Citation Index Expanded (SCI-EXPANDED)},
Unique-ID = {WOS:000252626300020},
OA = {Green Published},
DA = {2022-11-01},
}

@article{ WOS:000415387400014,
Author = {Derman, Peter B. and Albert, Todd J.},
Title = {Interbody Fusion Techniques in the Surgical Management of Degenerative
   Lumbar Spondylolisthesis},
Journal = {CURRENT REVIEWS IN MUSCULOSKELETAL MEDICINE},
Year = {2017},
Volume = {10},
Number = {4},
Pages = {530-538},
Month = {DEC},
Abstract = {Purpose of Review The various lumbar interbody fusion (IBF) techniques
   and the evidence for their use in the treatment of degenerative lumbar
   spondylolisthesis (DLS) are described in this review.
   Recent Findings The existing evidence is mixed regarding the indications
   for and utility of IBF in DLS, but its use in the setting of
   pre-operative instability is most strongly supported. Anterior (ALIF),
   lateral (LLIF), posterior (PLIF), transforaminal (TLIF), and axial
   (AxiaLIF) lumbar IBF approaches have been described. While the current
   data are limited, TLIF may be a better option than PLIF in DLS due the
   increased operative morbidity and peri-operative complications observed
   with the latter. LLIF also appears superior to PLIF in light of improved
   radiologic outcomes, fewer intra-operative complications, and
   potentially greater improvements in disability. The data comparing LLIF
   to TLIF are less conclusive. No studies specifically comparing ALIF or
   AxiaLIF to other IBF techniques could be identified.
   Summary Instability may be the strongest indication for IBF in DLS. When
   IBF is employed, the authors' preferred technique is TLIF with posterior
   segmental spinal instrumentation. Further research is needed.},
Publisher = {SPRINGER},
Address = {233 SPRING ST, NEW YORK, NY 10013 USA},
Type = {Article},
Language = {English},
Affiliation = {Albert, TJ (Corresponding Author), Hosp Special Surg, 535 East 70st St, New York, NY 10021 USA.
   Derman, Peter B., Rush Univ, Med Ctr, Dept Orthopaed Surg, 1611 W Harrison St,Suite 300, Chicago, IL 60612 USA.
   Albert, Todd J., Hosp Special Surg, 535 East 70st St, New York, NY 10021 USA.},
DOI = {10.1007/s12178-017-9443-2},
ISSN = {1935-973X},
EISSN = {1935-9748},
Keywords = {Degenerative lumbar spondylolisthesis; Interbody fusion; Anterior;
   Posterior; Transforaminal; Lateral; Axial},
Keywords-Plus = {ADJACENT SEGMENT DEGENERATION; 2-YEAR COMPARATIVE OUTCOMES;
   POSTEROLATERAL FUSION; SPINAL STENOSIS; RISK-FACTORS; ANTERIOR;
   POSTERIOR; SURGERY; COMPLICATIONS; INSTRUMENTATION},
Research-Areas = {Orthopedics},
Web-of-Science-Categories  = {Orthopedics},
Author-Email = {albertt@hss.edu},
ORCID-Numbers = {Derman, Peter/0000-0003-1939-7741},
Cited-References = {Abdu WA, 2009, SPINE, V34, P2351, DOI 10.1097/BRS.0b013e3181b8a829.
   Baker JF, 2016, EUR J ORTHOP SURG TR.
   Botolin S, 2010, SPINE, V35, pE144, DOI 10.1097/BRS.0b013e3181ca7351.
   BRIDWELL KH, 1993, J SPINAL DISORD, V6, P461, DOI 10.1097/00002517-199306060-00001.
   Chrastil J, 2012, J AM ACAD ORTHOP SUR, V20, P283, DOI 10.5435/JAAOS-20-05-283.
   Cole CD, 2009, CURR REV MUSCULOSKE, V2, P118, DOI 10.1007/s12178-009-9053-8.
   Eismont FJ, 2014, J AM ACAD ORTHOP SUR, V22, P203, DOI 10.5435/JAAOS-22-04-203.
   Fantini GA, 2007, SPINE, V32, P2751, DOI 10.1097/BRS.0b013e31815a996e.
   Fogel GR, 2014, SPINE, V39, pE1138, DOI 10.1097/BRS.0000000000000485.
   Gibson JNA, 2005, SPINE, V30, P2312, DOI 10.1097/01.brs.0000182315.88558.9c.
   Gille O, 2014, ORTHOP TRAUMATOL-SUR, V100, P311, DOI 10.1016/j.otsr.2014.07.006.
   Ha KY, 2008, J SPINAL DISORD TECH, V21, P229, DOI 10.1097/BSD.0b013e3180eaa202.
   HARMS J, 1982, Z ORTHOP GRENZGEB, V120, P343, DOI 10.1055/s-2008-1051624.
   Heo Y, 2015, EUR SPINE J, V24, P2474, DOI 10.1007/s00586-015-4188-3.
   HERKOWITZ HN, 1991, J BONE JOINT SURG AM, V73A, P802, DOI 10.2106/00004623-199173060-00002.
   Hrabalek L, 2014, BIOMED PAP, V158, P127, DOI 10.5507/bp.2012.079.
   Ikard RW, 2006, ARCH SURG-CHICAGO, V141, P1025, DOI 10.1001/archsurg.141.10.1025.
   Isaacs RE, 2016, SPINE, V41, pS133, DOI 10.1097/BRS.0000000000001472.
   Issack PS, 2014, NEUROSURG FOCUS, V36, DOI 10.3171/2014.2.FOCUS13467.
   Jacobsen S, 2007, SPINE, V32, P120, DOI 10.1097/01.brs.0000250979.12398.96.
   Karikari IO, 2011, J SPINAL DISORD TECH, V24, P368, DOI 10.1097/BSD.0b013e3181ffefd2.
   Kelleher MO, 2010, SPINE, V35, pE981, DOI 10.1097/BRS.0b013e3181c46fb4.
   Kepler CK, 2014, SPINE, V39, P1584, DOI 10.1097/BRS.0000000000000486.
   Khajavi K, 2015, EUR SPINE J, V24, pS322, DOI 10.1007/s00586-015-3840-2.
   Kornblum MB, 2004, SPINE, V29, P726, DOI 10.1097/01.BRS.0000119398.22620.92.
   Lara-Almunia M, 2015, INT J SPINE SURG, V9, DOI 10.14444/2022.
   Lee JC, 2014, SPINE, V39, pE339, DOI 10.1097/BRS.0000000000000164.
   Li YC, 2015, BONE JOINT J, V97B, P1411, DOI 10.1302/0301-620X.97B10.34927.
   Liao JC, 2014, J ORTHOP SCI, V19, P851, DOI 10.1007/s00776-014-0618-z.
   Lindley EM, 2011, J NEUROSURG-SPINE, V15, P273, DOI 10.3171/2011.3.SPINE10373.
   Liu J, 2015, EUR SPINE J OFF PUBL.
   Macki M, 2015, CLIN NEUROL NEUROSUR, V138, P117, DOI 10.1016/j.clineuro.2015.08.014.
   Malham GM, 2014, J NEUROSURG-SPINE, V21, P851, DOI 10.3171/2014.8.SPINE13524.
   Marchi Luis, 2012, ScientificWorldJournal, V2012, P456346, DOI 10.1100/2012/456346.
   Marotta Nicola, 2006, Neurosurg Focus, V20, pE9.
   Matz PG, 2016, SPINE J, V16, P439, DOI 10.1016/j.spinee.2015.11.055.
   Mazur MD, 2013, SPINE J, V13, pE29, DOI 10.1016/j.spinee.2013.06.053.
   McAfee PC, 2005, SPINE, V30, pS60, DOI 10.1097/01.brs.0000155578.62680.dd.
   Mummaneni PV, 2014, J NEUROSURG-SPINE, V21, P67, DOI 10.3171/2014.4.SPINE14276.
   Norton RP, 2015, SPINE, V40, P1219, DOI 10.1097/BRS.0000000000000987.
   Nourian AA, 2016, SPINE, V41, pE73, DOI 10.1097/BRS.0000000000001160.
   Oda I, 2003, SPINE, V28, P1573, DOI 10.1097/00007632-200307150-00018.
   Ozgur Burak M, 2006, Spine J, V6, P435, DOI 10.1016/j.spinee.2005.08.012.
   Pawar AY, 2015, ASIAN SPINE J, V9, P668, DOI 10.4184/asj.2015.9.5.668.
   Rao PJ, 2015, J CLIN NEUROSCI, V22, P1619, DOI 10.1016/j.jocn.2015.03.034.
   Schroeder GD, 2015, SPINE, V40, pE1161, DOI 10.1097/BRS.0000000000001116.
   Schroeder GD, 2015, J NEUROSURG-SPINE, V23, P314, DOI 10.3171/2015.1.SPINE14900.
   Sembrano JN, 2016, SPINE, V41, pS123, DOI 10.1097/BRS.0000000000001471.
   Steiger F, 2014, EUR SPINE J, V23, P945, DOI 10.1007/s00586-013-3144-3.
   Sudo H, 2003, J NEUROSURG, V99, P221, DOI 10.3171/spi.2003.99.2.0221.
   Tender Gabriel C, 2011, J Med Case Rep, V5, P454, DOI 10.1186/1752-1947-5-454.
   Vamvanij V, 2001, Spine (Phila Pa 1976), V26, pE13.
   Videbaek TS, 2010, SPINE, V35, P1955, DOI 10.1097/BRS.0b013e3181e57269.
   Yan DL, 2008, EUR SPINE J, V17, P1311, DOI 10.1007/s00586-008-0739-1.
   Zhang QH, 2014, BMC MUSCULOSKEL DIS, V15, DOI 10.1186/1471-2474-15-367.},
Number-of-Cited-References = {55},
Times-Cited = {15},
Usage-Count-Last-180-days = {0},
Usage-Count-Since-2013 = {3},
Journal-ISO = {Curr. Rev. Musculoskelet. Med.},
Doc-Delivery-Number = {FM9BQ},
Web-of-Science-Index = {Emerging Sources Citation Index (ESCI)},
Unique-ID = {WOS:000415387400014},
OA = {Green Published},
DA = {2022-11-01},
}

@article{ WOS:000634506000013,
Author = {Davison, Mark A. and Lilly, Daniel T. and Moreno, Jessica and Bagley,
   Carlos and Adogwa, Owoicho},
Title = {A comparison of successful versus failed nonoperative treatment
   approaches in patients with degenerative conditions of the lumbar spine},
Journal = {JOURNAL OF CLINICAL NEUROSCIENCE},
Year = {2021},
Volume = {86},
Pages = {71-78},
Month = {APR},
Abstract = {Identifying an optimal composition of nonoperative therapies to trial in
   patients suffering from degenerative lumbar spine conditions prior to
   surgical management remains challenging. Contrasting successful versus
   failed nonoperative treatment approaches may provide clinicians with
   valuable insight. The purpose of this study was to compare the
   nonoperative therapy regimens in degenerative lumbar spine disorder
   patients successfully managed conservatively versus patients who failed
   primary treatment and opted for lumbar fusion surgery. Clinical records
   from patients diagnosed with lumbar stenosis or spondylolisthesis from
   2007 to 2017 were gathered from a comprehensive insurance database.
   Patients were separated into two cohorts: patients managed successfully
   with nonoperative therapies and patients who failed conservative therapy
   and underwent lumbar fusion surgery. Nonoperative therapy utilization by
   the two cohorts were collected across a 2-year surveillance window. A
   total of 531,980 adult patients with lumbar stenosis or
   spondylolisthesis comprised the base population. There were 523,031
   patients (98.3\%) successfully treated with conservative management
   alone, while 8,949 patients (1.7\%) ultimately failed nonoperative
   management and opted for lumbar fusion. Conservative therapy failure
   rates were especially high in patients with a smoking history (2.1\%)
   and those utilizing lumbar epidural steroid injections (LESIs) (3.7\%).
   A greater percentage of patients who failed conservative management
   utilized opioid medications (p < 0.0001), muscle relaxants (p < 0.0001),
   and LESIs (p < 0.0001). Patients who failed nonoperative management
   spent more than double than the successfully treated cohort (failed
   cohort: \$1806.49 per patient; successful cohort: \$768.50 per patient).
   In a multivariate logistic regression model, smoking, obesity and
   prolonged opioid use were independently associated with failure of
   nonoperative treatment.
   Identifying an optimal composition of nonoperative therapies to trial in
   patients suffering from degenerative lumbar spine conditions prior to
   surgical management remains challenging. Contrasting successful versus
   failed nonoperative treatment approaches may provide clinicians with
   valuable insight. The purpose of this study was to compare the
   nonoperative therapy regimens in degenerative lumbar spine disorder
   patients successfully managed conservatively versus patients who failed
   primary treatment and opted for lumbar fusion surgery. Clinical records
   from patients diagnosed with lumbar stenosis or spondylolisthesis from
   2007 to 2017 were gathered from a comprehensive insurance database.
   Patients were separated into two cohorts: patients managed successfully
   with nonoperative therapies and patients who failed conservative therapy
   and underwent lumbar fusion surgery. Nonoperative therapy utilization by
   the two cohorts were collected across a 2-year surveillance window. A
   total of 531,980 adult patients with lumbar stenosis or
   spondylolisthesis comprised the base population. There were 523,031
   patients (98.3\%) successfully treated with conservative management
   alone, while 8,949 patients (1.7\%) ultimately failed nonoperative
   management and opted for lumbar fusion. Conservative therapy failure
   rates were especially high in patients with a smoking history (2.1\%)
   and those utilizing lumbar epidural steroid injections (LESIs) (3.7\%).
   A greater percentage of patients who failed conservative management
   utilized opioid medications (p < 0.0001), muscle relaxants (p < 0.0001),
   and LESIs (p < 0.0001). Patients who failed nonoperative management
   spent more than double than the successfully treated cohort (failed
   cohort: \$1806.49 per patient; successful cohort: \$768.50 per patient).
   In a multivariate logistic regression model, smoking, obesity and
   prolonged opioid use were independently associated with failure of
   nonoperative treatment.
   (c) 2021 Elsevier Ltd. All rights reserved.},
Publisher = {ELSEVIER SCI LTD},
Address = {THE BOULEVARD, LANGFORD LANE, KIDLINGTON, OXFORD OX5 1GB, OXON, ENGLAND},
Type = {Article},
Language = {English},
Affiliation = {Adogwa, O (Corresponding Author), Univ Texas Southwestern Med Ctr Dallas, Dept Neurosurg, 5323 Harry Hines Blvd, Dallas, TX 75390 USA.
   Davison, Mark A.; Lilly, Daniel T., Cleveland Clin, Dept Neurosurg, Cleveland, OH 44106 USA.
   Moreno, Jessica; Bagley, Carlos; Adogwa, Owoicho, Univ Texas Southwestern Med Ctr Dallas, Dept Neurosurg, 5323 Harry Hines Blvd, Dallas, TX 75390 USA.},
DOI = {10.1016/j.jocn.2020.12.033},
EarlyAccessDate = {JAN 2021},
ISSN = {0967-5868},
EISSN = {1532-2653},
Keywords = {Lumbar stenosis; Lumbar spondylolisthesis; Lumbar decompression and
   fusion; Nonoperative therapy; Healthcare utilization; Costs; Chronic
   lower back pain},
Research-Areas = {Neurosciences \& Neurology},
Web-of-Science-Categories  = {Clinical Neurology; Neurosciences},
Author-Email = {owoicho.adogwa@gmail.com},
ResearcherID-Numbers = {Moreno, Jessica/AAV-1030-2021},
Cited-References = {Adogwa O, 2019, SPINE, V44, P424, DOI 10.1097/BRS.0000000000002849.
   Aichmair A, 2017, EUR SPINE J, V26, P501, DOI 10.1007/s00586-016-4937-y.
   Cohen DJ, 2008, J AM COLL CARDIOL, V52, P2119, DOI 10.1016/j.jacc.2008.09.018.
   Freburger JK, 2009, ARCH INTERN MED, V169, P251, DOI 10.1001/archinternmed.2008.543.
   Fukushima M, 2017, J ORTHOP SCI, V22, P411, DOI 10.1016/j.jos.2017.01.021.
   Glassman SD, 2012, SPINE, V37, P769, DOI 10.1097/BRS.0b013e3181e03099.
   Katz JN, 2006, J BONE JOINT SURG AM, V88A, P21, DOI 10.2106/JBJS.E.01273.
   Martin BI, 2008, JAMA-J AM MED ASSOC, V299, P656, DOI 10.1001/jama.299.6.656.
   Menger Richard P, 2015, Surg Neurol Int, V6, pS391, DOI 10.4103/2152-7806.163963.
   Miyamoto H, 2008, J SPINAL DISORD TECH, V21, P563, DOI 10.1097/BSD.0b013e31815d896c.
   Parker SL, 2015, INT J SPINE SURG, V9, DOI 10.14444/2028.
   Parker SL, 2014, J NEUROSURG-SPINE, V21, P143, DOI 10.3171/2014.3.SPINE1320.
   Rihn JA, 2012, SPINE, V37, P1933, DOI 10.1097/BRS.0b013e31825e21b2.
   Thiese MS, 2014, BMC MUSCULOSKEL DIS, V15, DOI 10.1186/1471-2474-15-283.
   Tsubosaka M, 2018, J ORTHOP SURG RES, V13, DOI 10.1186/s13018-018-0947-2.
   Webster BS, 2007, SPINE, V32, P2127, DOI 10.1097/BRS.0b013e318145a731.},
Number-of-Cited-References = {16},
Times-Cited = {2},
Usage-Count-Last-180-days = {1},
Usage-Count-Since-2013 = {1},
Journal-ISO = {J. Clin. Neurosci.},
Doc-Delivery-Number = {RE9YR},
Web-of-Science-Index = {Science Citation Index Expanded (SCI-EXPANDED)},
Unique-ID = {WOS:000634506000013},
DA = {2022-11-01},
}

@article{ WOS:000353626100029,
Author = {Dede, Ozgur and Thuillier, Daniel and Pekmezci, Murat and Ames,
   Christopher P. and Hu, Serena S. and Berven, Sigurd H. and Deviren,
   Vedat},
Title = {Revision surgery for lumbar pseudarthrosis},
Journal = {SPINE JOURNAL},
Year = {2015},
Volume = {15},
Number = {5},
Pages = {977-982},
Month = {MAY 1},
Abstract = {BACKGROUND CONTEXT: Revision surgery for pseudarthrosis after a lumbar
   spinal fusion has unpredictable functional results.
   PURPOSE: The aim of this study was to determine the clinical outcomes of
   revision surgery to fuse the pseudarthrosis site based on the two most
   common diagnoses (degenerative disc disease {[}DDD] vs.
   spondylolisthesis).
   STUDY DESIGN: Patients who had a revision surgery between 1995 and 2004
   for lumbar pseudarthrosis after short segment lumbar spinal fusion were
   identified through the institution's Spine Center surgery database. A
   retrospective chart review of clinical, hospital, and anesthesia records
   was then performed.
   PATIENT SAMPLE: Sixty-six patients were included in the study (28
   patients with DDD and 38 patients with spondylolisthesis). Inclusion
   criteria were a surgical diagnosis of pseudarthrosis with a prior fusion
   of one or two motion segments, minimum 24 months of follow-up, and a
   diagnosis of either symptomatic DDD or spondylolisthesis as the primary
   indication for the index fusion surgery.
   OUTCOME MEASURES: The Oswestry disability index (ODI) and a
   self-assessment questionnaire were used to evaluate clinical outcomes.
   METHODS: A retrospective chart and radiographic review was performed.
   Statistical analysis was done using Student t test for ODI scores and
   chi-square test for discrete variables from the outcome questionnaires.
   RESULTS: Follow-up radiographs were available for 64 patients (97\%),
   and a fusion rate of 100\% was found in both groups for the radiographs
   examined. The mean postoperative ODI score was 53.3 (30-84.4) for DDD
   patients and 37.2 (2.5-76) for the spondylolisthesis group (p<.01). Only
   50\% of the patients in the DDD group felt that their overall well-being
   had improved since the surgery. In the spondylolisthesis group, 64\% of
   patients stated that their overall well-being had improved since their
   revision surgery.
   CONCLUSIONS: The clinical outcomes after revision surgery for
   pseudarthrosis are worse in patients with DDD compared with
   spondylolisthesis despite successful repair of nonunion. Risks and
   benefits should be well discussed with the patients before deciding on
   surgical treatment for the management of pseudarthrosis, especially in
   patients with previous short-segment fusions done for DDD. (C) 2015
   Elsevier Inc. All rights reserved.},
Publisher = {ELSEVIER SCIENCE INC},
Address = {360 PARK AVE SOUTH, NEW YORK, NY 10010-1710 USA},
Type = {Article},
Language = {English},
Affiliation = {Deviren, V (Corresponding Author), Univ Calif San Francisco, Spine Ctr, Dept Orthopaed Surg, 500 Parnassus MU 320 W, San Francisco, CA 94143 USA.
   Dede, Ozgur; Thuillier, Daniel; Pekmezci, Murat; Hu, Serena S.; Berven, Sigurd H.; Deviren, Vedat, Univ Calif San Francisco, Spine Ctr, Dept Orthopaed Surg, San Francisco, CA 94143 USA.
   Ames, Christopher P., Univ Calif San Francisco, Spine Ctr, Dept Neurol Surg, San Francisco, CA 94143 USA.},
DOI = {10.1016/j.spinee.2013.05.039},
ISSN = {1529-9430},
EISSN = {1878-1632},
Keywords = {Spinal fusion; Degenerative disc disease; Spondylolisthesis; Revision
   surgery},
Keywords-Plus = {BACK SURGERY; FUSION; SPINE; FIXATION; REPAIR},
Research-Areas = {Neurosciences \& Neurology; Orthopedics},
Web-of-Science-Categories  = {Clinical Neurology; Orthopedics},
Author-Email = {devirenv@orthosurg.ucsf.edu},
Funding-Acknowledgement = {Nuvasive; Stryker; Baxano Surgical; Depuy; AO Spine; Globus; OREF},
Funding-Text = {OD: Nothing to disclose. DT: Nothing to disclose. MP: Research Support:
   Nuvasive (B, Paid directly to institution); Grant: Stryker (B). CPA:
   Royalties: Aesculap (C), Lanx (F); Stock Ownership: Visualase (unknown),
   Doctors Research Group (unknown), Baxano Surgical (unknown); Consulting:
   DePuy (B), Stryker (B), Medtronic (B); Grants: Baxano Surgical (10,000
   options). SSH: Consulting: Medtronic (B); Speaking and/or Teaching
   Arrangements: Medtronic (B); Trips/Travel: Synthes (B), Medtronic (B);
   Board of Directors: SRS (none), AOA (none); Research Support: Depuy (C,
   Paid directly to institution). SHB: Royalties: Medtronic (B); Stock
   Ownership: Baxano (2,500 shares, 1\%), Acculif (25,000 shares, 1\%),
   Simpirica Spine (2,500 shares, 1\%); Consulting: Medtronic (C), Stryker
   Spine (B, Paid directly to institution), Globus (B), Alphatec (B);
   Speaking and/or Teaching Arrangements: Medtronic (C); Trips/Travel:
   Scoliosis Research Society (B); Grants: AO Spine (E, Fellowship Support,
   Paid directly to institution), Globus (D, Fellowship support, Paid
   directly to institution), OREF (E, Fellowship support, Paid directly to
   institution). VD: Consulting: Stryker (B), Medtronic (B), NuVasive (B),
   Guidepoint (A); Speaking and/or Teaching Arrangements: NuVasive (B),
   Stryker (B); Research Support: NuVasive (B, Study support); Fellowship
   Support: NuVasive (D).},
Cited-References = {Albert TJ, 2000, SPINE, V25, P123, DOI 10.1097/00007632-200001010-00021.
   Buttermann GR, 1998, SPINE, V23, P116, DOI 10.1097/00007632-199801010-00024.
   Carpenter CT, 1996, J BONE JOINT SURG AM, V78A, P712.
   Cassinelli Ezequiel H, 2006, Spine J, V6, P428, DOI 10.1016/j.spinee.2005.11.003.
   CHARLSON M, 1994, J CLIN EPIDEMIOL, V47, P1245, DOI 10.1016/0895-4356(94)90129-5.
   Deguchi M, 1998, J SPINAL DISORD, V11, P459.
   Ekman Per, 2005, Spine J, V5, P36, DOI 10.1016/j.spinee.2004.05.249.
   FRYMOYER J W, 1978, Spine, V3, P7, DOI 10.1097/00007632-197803000-00002.
   Hee HT, 2001, J SPINAL DISORD, V14, P533, DOI 10.1097/00002517-200112000-00013.
   Hu RW, 1997, SPINE, V22, P2265, DOI 10.1097/00007632-199710010-00013.
   Kim KT, 2006, SPINE, V31, P1351, DOI 10.1097/01.brs.0000218635.14571.55.
   KIM SS, 1992, SPINE, V17, P957, DOI 10.1097/00007632-199208000-00015.
   LAUERMAN WC, 1992, J SPINAL DISORD, V5, P149, DOI 10.1097/00002517-199206000-00001.
   Martin BI, 2007, SPINE, V32, P382, DOI 10.1097/01.brs.0000254104.55716.46.
   Ondra Stephen L, 2003, Neurosurg Focus, V15, pE9.
   Slosar PJ, 2000, SPINE, V25, P722, DOI 10.1097/00007632-200003150-00012.
   STEINMANN JC, 1992, CLIN ORTHOP RELAT R, P80.
   Tsuchiya K, 2006, SPINE, V31, P303, DOI 10.1097/01.brs.0000197193.81296.f1.
   Vargas-Soto Hector A, 2009, J Surg Orthop Adv, V18, P200.
   WADDELL G, 1979, J BONE JOINT SURG AM, V61, P201, DOI 10.2106/00004623-197961020-00007.
   WEST JL, 1991, J BONE JOINT SURG AM, V73A, P1179, DOI 10.2106/00004623-199173080-00006.},
Number-of-Cited-References = {21},
Times-Cited = {24},
Usage-Count-Last-180-days = {0},
Usage-Count-Since-2013 = {7},
Journal-ISO = {Spine Journal},
Doc-Delivery-Number = {CG9HQ},
Web-of-Science-Index = {Science Citation Index Expanded (SCI-EXPANDED)},
Unique-ID = {WOS:000353626100029},
DA = {2022-11-01},
}

@article{ WOS:000373864900024,
Author = {Abt, Nicholas B. and De la Garza-Ramos, Rafael and Olorundare, Israel O.
   and McCutcheon, Brandon A. and Bydon, Ali and Fogelson, Jeremy and
   Nassr, Ahmad and Bydon, Mohamad},
Title = {Thirty day postoperative outcomes following anterior lumbar interbody
   fusion using the national surgical quality improvement program database},
Journal = {CLINICAL NEUROLOGY AND NEUROSURGERY},
Year = {2016},
Volume = {143},
Pages = {126-131},
Month = {APR},
Abstract = {Objective: Anterior lumbar interbody fusion (ALIF) is a common procedure
   used to treat various lumbar degenerative pathologies. The purpose of
   this study is to describe 30-day postoperative outcomes following ALIF
   on a national scale. Methods The American College of Surgeons National
   Surgery Quality Improvement Program (ACS NSQIP) was searched for ALIF
   patients between 2005 and 2011. The top preoperative diagnoses were
   determined using ICD-9 codes. All available 30-day complications were
   grouped as overall composite morbidity and were compared between
   preoperative diagnosis groups by univariable and multivariable analyses.
   Results There were a total of 1352 ALIF patients. Overall, 6.73\% of
   patients experienced a postoperative complication. Unplanned
   reoperations (2.48\%), urinary tract infection (1.55\%), superficial
   surgical site infection (1.41\%), and sepsis (1.11\%) were the most
   common morbidity events. The morbidity rates for each sub-group were:
   intervertebral disc degeneration (4.41\%), spondylosis (6.72\%),
   lumbosacral spinal stenosis(8.21\%), and spondylolisthesis (8.41\%).
   After extensive adjustment for patient characteristics and preoperative
   morbidities, multivariable analysis revealed spondylolisthesis (OR=3.29;
   95\% CI:1.04-10.46) and spinal stenosis (OR=3.76; 95\% CI:1.33-10.63) to
   be associated with significantly higher overall morbidity odds when
   compared with lumbar disc degeneration. Lumbosacral spondylosis was
   associated with similar outcomes as degenerative disc disease (OR =1.70;
   95\% CI:0.48-6.06). Conclusions Diverse postoperative complications need
   to be managed following ALIF. Patients with spondylolisthesis and spinal
   stenosis may carry increased 30-day postoperative morbidity profiles in
   ALIF when compared to those with degenerative disc disease. Prospective
   studies are needed to better delineate the outcomes of ALIF procedures,
   particularly in the spondylolisthesis and spinal stenosis patient
   populations. (C) 2016 Elsevier B.V. All rights reserved.},
Publisher = {ELSEVIER SCIENCE BV},
Address = {PO BOX 211, 1000 AE AMSTERDAM, NETHERLANDS},
Type = {Article},
Language = {English},
Affiliation = {Bydon, M (Corresponding Author), Mayo Clin, Dept Neurosurg, 200 First St SW, Rochester, MN USA.
   Abt, Nicholas B.; De la Garza-Ramos, Rafael; Bydon, Ali; Bydon, Mohamad, Johns Hopkins Univ, Sch Med, Dept Neurosurg, Baltimore, MD 21205 USA.
   Abt, Nicholas B.; De la Garza-Ramos, Rafael; Olorundare, Israel O.; Bydon, Mohamad, Johns Hopkins Univ, Sch Med, Spinal Column Biomech \& Surg Outcomes Lab, Baltimore, MD USA.
   Olorundare, Israel O., Johns Hopkins Univ, Dept Biostat, Bloomberg Sch Publ Hlth, Baltimore, MD 21205 USA.
   McCutcheon, Brandon A.; Fogelson, Jeremy; Nassr, Ahmad; Bydon, Mohamad, Mayo Clin, Dept Neurosurg, 200 First St SW, Rochester, MN USA.},
DOI = {10.1016/j.clineuro.2016.02.024},
ISSN = {0303-8467},
EISSN = {1872-6968},
Keywords = {Anterior lumbar interbody fusion; NSQIP; Outcomes; National surgical
   quality improvement project},
Keywords-Plus = {ISTHMIC SPONDYLOLISTHESIS; DISC},
Research-Areas = {Neurosciences \& Neurology; Surgery},
Web-of-Science-Categories  = {Clinical Neurology; Surgery},
Author-Email = {Bydon.mohamad@mayo.edu},
ResearcherID-Numbers = {De la Garza Ramos, Rafael/G-3707-2013},
ORCID-Numbers = {De la Garza Ramos, Rafael/0000-0002-5536-2514},
Cited-References = {Alfieri A, 2013, J NEUROSURG SCI, V57, P103.
   Beutler William J, 2003, Spine J, V3, P289, DOI 10.1016/S1529-9430(03)00061-5.
   Brau SA, 2004, ANN VASC SURG, V18, P48, DOI 10.1007/s10016-003-0104-0.
   Brau SA, 2008, SPINE, V33, P1662, DOI 10.1097/BRS.0b013e31817bb970.
   Brau Salvador A, 2003, Spine J, V3, P351, DOI 10.1016/S1529-9430(03)00067-6.
   Burns BH, 1933, LANCET, V1, P1233.
   Datta JC, 2007, SPINE, V32, P113, DOI 10.1097/01.brs.0000250991.02387.84.
   Fantini GA, 2007, SPINE, V32, P2751, DOI 10.1097/BRS.0b013e31815a996e.
   Fink AS, 2002, ANN SURG, V236, P344, DOI 10.1097/00000658-200209000-00011.
   Hrabalek L., 2012, COMP COMPLICATION RA.
   Ikegawa S, 2013, ANNU REV GENOM HUM G, V14, P245, DOI 10.1146/annurev-genom-091212-153427.
   Jiang SD, 2012, ARCH ORTHOP TRAUM SU, V132, P1259, DOI 10.1007/s00402-012-1546-z.
   Kaiser MG, 2002, NEUROSURGERY, V51, P97, DOI 10.1097/00006123-200207000-00015.
   Kalb S, 2012, J SPINAL DISORD TECH.
   Kim JS, 2010, J NEUROSURG-SPINE, V12, P171, DOI 10.3171/2009.9.SPINE09272.
   Kulkarni SS, 2003, EUR SPINE J, V12, P48, DOI 10.1007/s00586-002-0460-4.
   Kwon BK, 2005, J SPINAL DISORD TECH, V18, pS30, DOI 10.1097/01.bsd.0000133064.20466.88.
   Ostrowski Rochella A, 2014, Handb Clin Neurol, V119, P449, DOI 10.1016/B978-0-7020-4086-3.00029-1.
   Quraishi NA, 2013, EUR SPINE J, V22, pS16, DOI 10.1007/s00586-012-2616-1.
   Rajaraman V, 1999, J NEUROSURG, V91, P60, DOI 10.3171/spi.1999.91.1.0060.
   Ren L, 2013, AM J TRANSL RES, V5, P582.
   Riouallon G, 2013, ORTHOP TRAUMATOL-SUR, V99, P155, DOI 10.1016/j.otsr.2012.12.009.
   Sun Z, 2013, INT J CLIN EXP PATHO, V6, P1009.
   Thalgott JS, 2009, SPINE, V34, P1251, DOI 10.1097/BRS.0b013e3181a005d7.},
Number-of-Cited-References = {24},
Times-Cited = {22},
Usage-Count-Last-180-days = {0},
Usage-Count-Since-2013 = {7},
Journal-ISO = {Clin. Neurol. Neurosurg.},
Doc-Delivery-Number = {DJ0AX},
Web-of-Science-Index = {Science Citation Index Expanded (SCI-EXPANDED)},
Unique-ID = {WOS:000373864900024},
DA = {2022-11-01},
}

@article{ WOS:000512034300011,
Author = {Gangl, Marlies},
Title = {Specific lower back pain-the first guideline},
Journal = {MANUELLE MEDIZIN},
Year = {2020},
Volume = {58},
Number = {1-2, SI},
Pages = {46-52},
Month = {FEB},
Abstract = {At the end of 2017, the German Society for Orthopedics and Orthopedic
   Surgery published a new S2K guideline on specific lower back pain. This
   guideline aims to facilitate quick diagnostic classification of possible
   causes of lower back pain and provides corresponding recommendations for
   further treatment. This article presents a summary of this guideline.},
Publisher = {SPRINGER HEIDELBERG},
Address = {TIERGARTENSTRASSE 17, D-69121 HEIDELBERG, GERMANY},
Type = {Article},
Language = {German},
Affiliation = {Gangl, M (Corresponding Author), Rehaklin Wien Baumgarten, Reizenpfenninggasse 1, A-1140 Vienna, Austria.
   Gangl, Marlies, Rehaklin Wien Baumgarten, Reizenpfenninggasse 1, A-1140 Vienna, Austria.},
DOI = {10.1007/s00337-019-00630-z},
ISSN = {0025-2514},
EISSN = {1433-0466},
Keywords = {Spondyloarthritis; Spinal osteochondrosis; Spinal stenosis;
   Spondylolisthesis; Myofascial dysfunction},
Keywords-Plus = {LUMBAR SPINAL STENOSIS; NEUROGENIC INTERMITTENT CLAUDICATION; ADULT
   ISTHMIC SPONDYLOLISTHESIS; 2-YEAR FOLLOW-UP; DEGENERATIVE
   SPONDYLOLISTHESIS; SURGICAL-TREATMENT; X-STOP; NONOPERATIVE TREATMENT;
   FUSION PROCEDURES; MANUAL MEDICINE},
Research-Areas = {Rehabilitation},
Web-of-Science-Categories  = {Rehabilitation},
Author-Email = {marlies.gangl@rehawienbaumgarten.at},
Cited-References = {Abdu WA, 2009, SPINE, V34, P2351, DOI 10.1097/BRS.0b013e3181b8a829.
   Ammendolia C, 2013, COCHRANE DB SYST REV, DOI 10.1002/14651858.CD010712.
   Amundsen T, 2000, SPINE, V25, P1424, DOI 10.1097/00007632-200006010-00016.
   Anderson PA, 2006, J NEUROSURG-SPINE, V4, P463, DOI 10.3171/spi.2006.4.6.463.
   {[}Anonymous], 2002, LEITLINIEN ORTHOPADI.
   Athiviraham A, 2007, CLIN ORTHOP RELAT R, P90, DOI 10.1097/BLO.0b013e31803799a9.
   Atlas SJ, 2000, SPINE, V25, P556, DOI 10.1097/00007632-200003010-00005.
   Benini A, 1997, ORTHOPADE, V26, P503, DOI 10.1007/s132-1997-8286-3.
   Beyer F, 2013, EUR SPINE J, V22, P2015, DOI 10.1007/s00586-013-2790-9.
   Bischoff HP, 2011, LEHRBUCH MANUELLEN M, P38.
   Bogduk N, 2013, PAIN MED, V14, P813, DOI 10.1111/pme.12082.
   Borg-Stein Joanne, 2006, Curr Pain Headache Rep, V10, P339, DOI 10.1007/s11916-006-0057-4.
   BORKOW SE, 1971, CLIN ORTHOP RELAT R, P73.
   Braun J, 2011, INTERNIST, V52, P657, DOI 10.1007/s00108-010-2766-3.
   Carragee EJ, 2009, SPINE, V34, P2338, DOI 10.1097/BRS.0b013e3181ab5432.
   Cohen SP, 2007, ANESTHESIOLOGY, V106, P591, DOI 10.1097/00000542-200703000-00024.
   Cohen SP, 2013, NAT REV RHEUMATOL, V9, P101, DOI 10.1038/nrrheum.2012.198.
   Cummins J, 2006, SPINE, V31, P806, DOI 10.1097/01.brs.0000207473.09030.0d.
   Datta S, 2009, PAIN PHYSICIAN, V12, P437.
   Driscoll C, 2011, EUR SPINE J, V20, P1711, DOI {[}10.1007/s00586-011-1801-y, 10.1007/s00586-011-1932-1].
   Eck JC, 2014, J NEUROSURG-SPINE, V21, P37, DOI 10.3171/2014.4.SPINE14269.
   Ekman Per, 2005, Spine J, V5, P36, DOI 10.1016/j.spinee.2004.05.249.
   Ekman P, 2009, EUR SPINE J, V18, P1175, DOI 10.1007/s00586-009-0947-3.
   Forsth P, 2016, NEW ENGL J MED, V375, P599, DOI 10.1056/NEJMc1606502.
   Fukusaki M, 1998, CLIN J PAIN, V14, P148, DOI 10.1097/00002508-199806000-00010.
   Genevay S, 2010, BEST PRACT RES CL RH, V24, P253, DOI 10.1016/j.berh.2009.11.001.
   Grimm M, 1993, MANUELLE MED, V31, P30.
   GROB D, 1995, J BONE JOINT SURG AM, V77A, P1036, DOI 10.2106/00004623-199507000-00009.
   Hancock M, 2012, EUR SPINE J, V21, P240, DOI 10.1007/s00586-011-1955-7.
   Hurri H, 1998, J SPINAL DISORD, V11, P110.
   Janda V, 2000, MANUELLE MUSKELFUNKT, V4.
   Jonsson B, 1997, SPINE, V22, P2938, DOI 10.1097/00007632-199712150-00017.
   Kantelhardt SR, 2010, ACTA NEUROCHIR, V152, P1961, DOI 10.1007/s00701-010-0740-4.
   Kauppila LI, 1998, SPINE, V23, P1868, DOI 10.1097/00007632-199809010-00014.
   Kim K Anthony, 2007, Neurosurg Focus, V22, pE7.
   Koc Z, 2009, SPINE, V34, P985, DOI 10.1097/BRS.0b013e31819c0a6b.
   Kofotolis N, 2006, PHYS THER, V86, P1001, DOI 10.1093/ptj/86.7.1001.
   Kumar SP, 2011, N AM J MED SCI, V3, P456, DOI 10.4297/najms.2011.3456.
   Lamartina C, 2012, EUR SPINE J, V21, pS27, DOI 10.1007/s00586-012-2236-9.
   Lewit K, 2007, MANUELLE MED BEI FUN.
   Liang L, 2015, INT J CLIN EXP MED, V8, P14615.
   Lurie JD, 2015, SPINE, V40, P63, DOI 10.1097/BRS.0000000000000731.
   Machado GC, 2016, COCHRANE DB SYST REV, V2016, pCD012421.
   Malmivaara A, 2007, SPINE, V32, P1, DOI 10.1097/01.brs.0000251014.81875.6d.
   Manchikanti Laxmaiah, 2013, Pain Physician, V16, pS49.
   Manchikanti L, 2009, PAIN PHYSICIAN, V12, pE123.
   Manchikanti L, 2009, PAIN PHYSICIAN, V12, pE71.
   Mannion AF, 2007, EUR SPINE J, V16, P1101, DOI 10.1007/s00586-007-0399-6.
   MARDJETKO SM, 1994, SPINE, V19, pS2256, DOI 10.1097/00007632-199410151-00002.
   Mariconda M, 2002, J SPINAL DISORD TECH, V15, P39, DOI 10.1097/00024720-200202000-00006.
   Matsudaira K, 2005, J ORTHOP SCI, V10, P270, DOI 10.1007/s00776-005-0887-7.
   MATSUNAGA S, 1990, SPINE, V15, P1204, DOI 10.1097/00007632-199011010-00021.
   Matsunaga S, 2000, J NEUROSURG, V93, P194, DOI 10.3171/spi.2000.93.2.0194.
   McGregor AH, 2013, COCHRANE DB SYST REV, DOI 10.1002/14651858.CD009644.pub2.
   Mense S, 2001, SCHMERZ, V15, P413, DOI 10.1007/s004820100002.
   Mense S, 2008, DTSCH ARZTEBL INT, V105, P214, DOI 10.3238/artzebl.2008.0214.
   Meyerding H.W., 1932, SURG GYNECOLOGY OBST, V54, P371.
   Moller H, 2000, SPINE, V25, P1711, DOI 10.1097/00007632-200007010-00016.
   Moojen WA, 2013, BMJ-BRIT MED J, V347, DOI 10.1136/bmj.f6415.
   Niemier K, 2015, MAN MED, V53, P424, DOI 10.1007/s00337-015-0054-y.
   Pearson A, 2011, SPINE, V36, P219, DOI 10.1097/BRS.0b013e3181d77c21.
   Pearson A, 2010, SPINE, V35, P298, DOI 10.1097/BRS.0b013e3181bdafd1.
   Pearson AM, 2013, SPINE, V38, P1799, DOI 10.1097/BRS.0b013e3182a314d0.
   Pearson AM, 2008, SPINE, V33, P2759, DOI 10.1097/BRS.0b013e31818e2d8b.
   PORTER RW, 1992, SPINE, V17, P9, DOI 10.1097/00007632-199201000-00002.
   Rampersaud YR, 2008, SPINE J, V8, P296, DOI 10.1016/j.spinee.2007.05.003.
   Resnick DK, 2014, J NEUROSURG-SPINE, V21, P54, DOI 10.3171/2014.4.SPINE14274.
   ROWE GG, 1953, J BONE JOINT SURG AM, V35-A, P102, DOI 10.2106/00004623-195335010-00010.
   Rudwaleit M, 2012, NAT REV RHEUMATOL, V8, P262, DOI 10.1038/nrrheum.2012.39.
   Sandkuhler J, 2009, PHYSIOL REV, V89, P707, DOI 10.1152/physrev.00025.2008.
   Saner J, 2016, J BODYW MOV THER, V20, P189, DOI 10.1016/j.jbmt.2015.08.001.
   Schulte TL, 2016, EUR SPINE J, V25, P2359, DOI 10.1007/s00586-015-4177-6.
   Seidel W, 2009, FUNKTIONELLE SCHMERZ, P71.
   Siebert E, 2009, NAT REV NEUROL, V5, P392, DOI 10.1038/nrneurol.2009.90.
   Simons DG, 2003, SCHMERZ, V17, P419, DOI 10.1007/s00482-003-0253-7.
   Smith BE, 2014, BMC MUSCULOSKEL DIS, V15, DOI 10.1186/1471-2474-15-416.
   Smolenski U, 2016, JANDA MANUELLE MUSKE.
   Society NAS, 2011, SPINE J, V13, P734.
   Steiger F, 2014, EUR SPINE J, V23, P945, DOI 10.1007/s00586-013-3144-3.
   Stromqvist BH, 2013, SPINE, V38, P1436, DOI 10.1097/BRS.0b013e31828ba413.
   van Tulder M, 2006, EUR SPINE J, V15, pS169, DOI 10.1007/s00586-006-1071-2.
   VERBIEST H, 1977, J BONE JOINT SURG BR, V59, P181, DOI 10.1302/0301-620X.59B2.141452.
   Vogt MT, 1998, SPINE, V23, P2640, DOI 10.1097/00007632-199812010-00020.
   von Heymann W, 2005, MAN MED, V43, P385, DOI 10.1007/s00337-005-0400-6.
   Wang SJ, 2014, ARCH ORTHOP TRAUM SU, V134, P777, DOI 10.1007/s00402-014-1985-9.
   Watters WC, 2009, SPINE J, V9, P609, DOI 10.1016/j.spinee.2009.03.016.
   Weinstein JN, 2008, NEW ENGL J MED, V358, P794, DOI 10.1056/NEJMoa0707136.
   Weinstein JN, 2007, NEW ENGL J MED, V356, P2257, DOI 10.1056/NEJMoa070302.
   Weinstein JN, 2009, J BONE JOINT SURG AM, V91A, P1295, DOI 10.2106/JBJS.H.00913.
   Wood KB, 2011, SPINE, V36, pS110, DOI 10.1097/BRS.0b013e31822ef8c5.
   Wu AM, 2014, PLOS ONE, V9, DOI 10.1371/journal.pone.0097142.
   Wunschmann BW, 2003, ORTHOPADE, V32, P865, DOI 10.1007/s00132-003-0532-0.
   Xanthos DN, 2014, NAT REV NEUROSCI, V15, P43, DOI 10.1038/nrn3617.
   Ye YP, 2014, EUR SPINE J, V23, P1918, DOI 10.1007/s00586-014-3453-1.
   Yone K, 1999, J SPINAL DISORD, V12, P40.
   ZIEGLGANSBERGER W, 1971, EXP BRAIN RES, V13, P111.
   Zucherman JF, 2005, SPINE, V30, P1351, DOI 10.1097/01.brs.0000166618.42749.d1.
   {[}No title captured].},
Number-of-Cited-References = {98},
Times-Cited = {4},
Usage-Count-Last-180-days = {1},
Usage-Count-Since-2013 = {3},
Journal-ISO = {Man. Med.},
Doc-Delivery-Number = {KJ4NE},
Web-of-Science-Index = {Emerging Sources Citation Index (ESCI)},
Unique-ID = {WOS:000512034300011},
DA = {2022-11-01},
}

@article{ WOS:000419850300038,
Author = {Brox, Jens Ivar},
Title = {Specific symptoms and signs of unstable back segments and curative
   surgery?},
Journal = {SCANDINAVIAN JOURNAL OF PAIN},
Year = {2017},
Volume = {16},
Pages = {211-212},
Month = {JUL},
Publisher = {WALTER DE GRUYTER GMBH},
Address = {GENTHINER STRASSE 13, D-10785 BERLIN, GERMANY},
Type = {Editorial Material},
Language = {English},
Affiliation = {Brox, JI (Corresponding Author), Oslo Univ Hosp, Dept Phys Med \& Rehabil, Neck \& Back Outpatient Clin, PBox 4950, N-0424 Oslo, Norway.
   Brox, Jens Ivar, Oslo Univ Hosp, Dept Phys Med \& Rehabil, Neck \& Back Outpatient Clin, PBox 4950, N-0424 Oslo, Norway.
   Brox, Jens Ivar, Univ Oslo, Fac Med, Oslo, Norway.},
DOI = {10.1016/j.sjpain.2016.12.001},
ISSN = {1877-8860},
EISSN = {1877-8879},
Keywords-Plus = {RANDOMIZED CONTROLLED-TRIALS; LUMBAR INSTRUMENTED FUSION;
   TERM-FOLLOW-UP; SPINAL STENOSIS; COGNITIVE INTERVENTION; DISC
   DEGENERATION; PAIN; SPONDYLOLISTHESIS; DISCOGRAPHY; VERTEBROPLASTY},
Research-Areas = {Neurosciences \& Neurology},
Web-of-Science-Categories  = {Clinical Neurology},
Author-Email = {j.i.brox@medisin.uio.no},
Cited-References = {Airaksinen O, 2006, EUR SPINE J, V15, pS192, DOI 10.1007/s00586-006-1072-1.
   Brinjikji W, 2015, AM J NEURORADIOL, V36, P811, DOI 10.3174/ajnr.A4173.
   Brox JI, 2006, PAIN, V122, P145, DOI 10.1016/j.pain.2006.01.027.
   Brox JI, 2003, SPINE, V28, P1913.
   Buchbinder R, 2009, NEW ENGL J MED, V361, P557, DOI 10.1056/NEJMoa0900429.
   Carragee EJ, 2000, SPINE, V25, P2987, DOI 10.1097/00007632-200012010-00005.
   Carragee EJ, 2000, SPINE, V25, P3065, DOI 10.1097/00007632-200012010-00014.
   Carragee EJ, 2000, SPINE, V25, P1373, DOI 10.1097/00007632-200006010-00009.
   Deyo RA, 2004, NEW ENGL J MED, V350, P722, DOI 10.1056/NEJMsb031771.
   Fairbank J, 2005, BMJ-BRIT MED J, V330, P1233, DOI 10.1136/bmj.38441.620417.8F.
   Fairbank J, 1999, LANCET, V354, P257, DOI 10.1016/S0140-6736(05)66332-5.
   Forsth P, 2016, NEW ENGL J MED, V374, P1413, DOI 10.1056/NEJMoa1513721.
   Ghogawala Z, 2016, NEW ENGL J MED, V374, P1424, DOI 10.1056/NEJMoa1508788.
   HERKOWITZ HN, 1991, J BONE JOINT SURG AM, V73A, P802, DOI 10.2106/00004623-199173060-00002.
   Indahl A, 1995, SPINE, V20, P2652, DOI 10.1097/00007632-199512150-00006.
   Johnsen LG, 2013, BONE JOINT J, V95B, P81, DOI 10.1302/0301-620X.95B1.29829.
   Kallmes DF, 2009, NEW ENGL J MED, V361, P569, DOI 10.1056/NEJMoa0900563.
   Kepler CK, 2014, SPINE, V39, P1584, DOI 10.1097/BRS.0000000000000486.
   Mannion AF, 2014, SPINE, V39, P1373, DOI 10.1097/BRS.0000000000000437.
   Mannion AF, 2013, SPINE J, V13, P1438, DOI 10.1016/j.spinee.2013.06.101.
   Nguyen TH, 2011, SPINE, V36, P320, DOI 10.1097/BRS.0b013e3181ccc220.
   Nystrom B, 2017, SCAND J PAIN, V16, P213, DOI 10.1016/j.sjpain.2016.10.007.
   Nystrom Bo, 2012, Open Orthop J, V6, P478, DOI 10.2174/1874325001206010478.
   Peul WC, 2016, NEW ENGL J MED, V374, P1478, DOI 10.1056/NEJMe1600955.
   Sihvonen R, 2013, NEW ENGL J MED, V369, P2515, DOI 10.1056/NEJMoa1305189.
   Vekaria R, 2016, EUR SPINE J, V25, P1266, DOI 10.1007/s00586-016-4455-y.
   Vos T, 2012, LANCET, V380, P2163, DOI 10.1016/S0140-6736(12)61729-2.
   WEBER H, 1983, SPINE, V8, P131, DOI 10.1097/00007632-198303000-00003.},
Number-of-Cited-References = {28},
Times-Cited = {0},
Usage-Count-Last-180-days = {0},
Usage-Count-Since-2013 = {0},
Journal-ISO = {Scand. J. Pain},
Doc-Delivery-Number = {FS5PN},
Web-of-Science-Index = {Emerging Sources Citation Index (ESCI)},
Unique-ID = {WOS:000419850300038},
DA = {2022-11-01},
}

@article{ WOS:000081493000003,
Author = {Plotz, GMJ and Benini, A},
Title = {Lumbar degenerative spondylolisthesis: Review of 106 operated cases with
   degenerative anterior vertebral translation as the predominant aspect of
   the spondylosis},
Journal = {NEUROSURGERY QUARTERLY},
Year = {1998},
Volume = {8},
Number = {4},
Pages = {271-287},
Month = {DEC},
Abstract = {Degenerative lumbar spondylolisthesis associated with spinal stenosis is
   a degenerative change that occurs with increasing frequency. This
   vertebral malalignment can lead to sometimes severe back and radicular
   leg pain at rest and to neurogenic claudication as well. This paper
   summarizes a 14-year experience (1979-1992), analyzes the clinical,
   radiologic, and pathomorphologic data of 106 patients who underwent
   surgical treatment, and reviews the pathophysiologic dynamic of forward
   slipping and its combination with other degenerative changes. A
   discussion of the surgical experience follows in an attempt to achieve a
   rationale for the surgical treatment. The inhomogeneity of the
   degenerative changes often associated with the anterior vertebral
   slippage makes the assessment of treatment problematic. Three kinds of
   treatment were used: simple decompression (17 patients), decompression
   and transarticular facet screw fixation of Magerl (18 patients). and
   decompression with transpedicular screw fixation of the slipped vertebra
   (71 patients). The best results were achieved in this last group. The
   most suitable surgical treatment seems to consist of selective
   undercutting decompression with maximal preservation of the facet joints
   and transpedicular screw fixation of the slipped vertebra.},
Publisher = {LIPPINCOTT WILLIAMS \& WILKINS},
Address = {530 WALNUT ST, PHILADELPHIA, PA 19106-3621 USA},
Type = {Article},
Language = {English},
Affiliation = {Schulthess Clin, Spine Unit, CH-8008 Zurich, Switzerland.},
ISSN = {1050-6438},
Keywords = {degenerative lumbar spondylolisthesis; lumbar stenosis; neurogenic
   intermittent claudication; lumbar instability; undercutting
   decompression; fusion},
Keywords-Plus = {TRANSLAMINAR SCREW FIXATION; INTACT NEURAL ARCH; SPINAL STENOSIS;
   SURGICAL-MANAGEMENT; FUSION; DECOMPRESSION; LAMINECTOMY; INSTABILITY;
   INSTRUMENTATION; STABILIZATION},
Research-Areas = {Neurosciences \& Neurology; Surgery},
Web-of-Science-Categories  = {Neurosciences; Surgery},
Cited-References = {ALEXANDER E, 1985, J NEUROSURG, V63, P840, DOI 10.3171/jns.1985.63.6.0840.
   BENINI A, 1993, ORTHOPADE, V22, P257.
   BENINI A, 1993, BRIT J NEUROSURG, V7, P413, DOI 10.3109/02688699309103497.
   BENINI A, 1995, NEUROSURGERY, V37, P843, DOI 10.1097/00006123-199510000-00041.
   BENINI A, 1995, NEURO-ORTHOPEDICS, V17, P159.
   BENINI A, 1995, ORTHOP TRAUMATOL, V4, P261.
   BOLESTA MJ, 1989, AM ACAD ORTHOP SURG, V38, P157.
   BRIDWELL KH, 1993, J SPINAL DISORD, V6, P461, DOI 10.1097/00002517-199306060-00001.
   BROWN MD, 1983, AAOS INT COURSE LECT, V32, P162.
   CAUCHOIX J, 1976, CLIN ORTHOP RELAT R, P122.
   CHANG KW, 1989, J SPINAL DISORD, V1, P247.
   DALL BE, 1985, SPINE, V10, P668, DOI 10.1097/00007632-198509000-00013.
   DICK W, 1987, SPINE, V12, P882, DOI 10.1097/00007632-198711000-00009.
   DICK W, 1992, SPINE, V6, P147.
   EPSTEIN BS, 1977, RADIOL CLIN N AM, V15, P275.
   EPSTEIN JA, 1976, J NEUROSURG, V44, P139, DOI 10.3171/jns.1976.44.2.0139.
   EPSTEIN NE, 1983, NEUROSURGERY, V13, P555, DOI 10.1227/00006123-198311000-00012.
   FARFAN HF, 1980, SPINE, V5, P412, DOI 10.1097/00007632-198009000-00004.
   FEFFER HL, 1985, SPINE, V10, P287, DOI 10.1097/00007632-198504000-00018.
   FITZGERALD JAW, 1976, J BONE JOINT SURG BR, V58, P184, DOI 10.1302/0301-620X.58B2.932080.
   FRYMOYER JW, 1985, SPINE, V10, P280, DOI 10.1097/00007632-198504000-00017.
   FUJIYA M, 1990, SPINE, V15, P1216, DOI 10.1097/00007632-199011010-00023.
   GROB D, 1992, INT ORTHOP, V16, P223.
   GROBLER LJ, 1993, SPINE, V18, P1475.
   HANLEY EN, 1986, SPINE, V11, P269, DOI 10.1097/00007632-198604000-00015.
   HEGGENESS MH, 1991, SPINE, V16, pS266, DOI 10.1097/00007632-199106001-00018.
   HERKOWITZ HN, 1991, J BONE JOINT SURG AM, V73A, P802, DOI 10.2106/00004623-199173060-00002.
   HERRON LD, 1989, SPINE, V14, P534, DOI 10.1097/00007632-198905000-00013.
   INOUE SI, 1988, CLIN ORTHOP RELAT R, P90.
   JACOBS RR, 1989, SPINE, V14, P12, DOI 10.1097/00007632-198901000-00003.
   JOHNSSON KE, 1986, SPINE, V11, P107, DOI 10.1097/00007632-198603000-00001.
   Jonsson B, 1992, Eur Spine J, V1, P100, DOI 10.1007/BF00300935.
   Junghanns H, 1930, ARCH ORTHOP UNF-CHIR, V29, P118.
   JUNGHANNS H, 1931, Z KLIN CHIR S, V151, P376.
   KANEDA K, 1986, CLIN ORTHOP RELAT R, P159.
   Knox B D, 1989, J Spinal Disord, V2, P223.
   KORNBLATT MD, 1986, CLIN ORTHOP RELAT R, P141.
   LAUS M, 1992, Chirurgia degli Organi di Movimento, V77, P39.
   LEE CK, 1983, SPINE, V8, P429, DOI 10.1097/00007632-198305000-00014.
   LEE TC, 1994, NEUROSURGERY, V35, P1072, DOI 10.1227/00006123-199412000-00009.
   LOMBARDI JS, 1985, SPINE, V10, P821, DOI 10.1097/00007632-198511000-00008.
   MACNAB I, 1950, J BONE JOINT SURG BR, V32, P325, DOI 10.1302/0301-620X.32B3.325.
   MACNAB I, 1990, BACKACHE, P84.
   MAGERL FP, 1984, CLIN ORTHOP RELAT R, P125.
   Marchesi D G, 1992, Eur Spine J, V1, P125, DOI 10.1007/BF00300939.
   MARKWALDER TM, 1993, ACTA NEUROCHIR, V120, P136, DOI 10.1007/BF02112032.
   MARKWALDER TM, 1989, ACTA NEUROCHIR, V99, P58, DOI 10.1007/BF01407777.
   MONTESANO PX, 1989, ORTHOPAEDICS, V11, P1393.
   NEWMAN PH, 1963, J BONE JOINT SURG BR, V45, P39, DOI 10.1302/0301-620X.45B1.39.
   PAPPAS CTE, 1994, NEUROSURG QUART, V4, P102.
   PLOTZ GMJ, 1995, ACTA NEUROCHIR WIEN, V37, P188.
   POSTACCHINI F, 1991, Italian Journal of Orthopaedics and Traumatology, V17, P467.
   POSTACCHINI F, 1991, Italian Journal of Orthopaedics and Traumatology, V17, P165.
   REICH SM, 1993, SPINE, V18, P444.
   REYNOLDS JB, 1979, SPINE, V4, P148.
   ROSENBERG NJ, 1975, J BONE JOINT SURG AM, VA 57, P467, DOI 10.2106/00004623-197557040-00004.
   ROSENBERG NJ, 1976, CLIN ORTHOP RELAT R, P112.
   TAKAHASHI K, 1990, SPINE, V15, P1211, DOI 10.1097/00007632-199011010-00022.
   WHITE A, 1976, 43 ANN M AM AC ORTH.},
Number-of-Cited-References = {59},
Times-Cited = {3},
Usage-Count-Last-180-days = {0},
Usage-Count-Since-2013 = {1},
Journal-ISO = {Neurosurg. Q.},
Doc-Delivery-Number = {217HB},
Web-of-Science-Index = {Science Citation Index Expanded (SCI-EXPANDED)},
Unique-ID = {WOS:000081493000003},
DA = {2022-11-01},
}

@article{ WOS:000185004600004,
Author = {Naderi, S and Manisali, M and Acar, F and Ozaksoy, D and Mertol, T and
   Arda, MN},
Title = {Factors affecting reduction in low-grade lumbosacral spondylolisthesis},
Journal = {JOURNAL OF NEUROSURGERY},
Year = {2003},
Volume = {99},
Number = {2, S},
Pages = {151-156},
Month = {SEP},
Abstract = {Object. Lumbosacral spondylolisthesis (LSS) is a common disorder that
   often requires a stabilization and fusion procedure. The aim of this
   study was to determine the early neuroimaging-detected results of
   instrumentation-assisted (in situ) fusion with no attempt at surgical
   reduction of the deformity in patients with low-grade LSS. The
   neuroimaging results were evaluated to determine the extent of reduction
   and its correlation with different parameters.
   Methods. Thirty patients with low-grade LSS underwent short-segment
   transpedicular screw fixation; surgical reduction was not attempted. All
   patients underwent plain anteroposterior and lateral lumbar radiography,
   flexion-extension lateral lumbar radiography, and computerized
   tomography and magnetic resonance imaging of the lumbar spine before and
   after surgery. Postoperative measurements were determined on the late (9
   to 12-month) postoperative radiographs. The findings were recorded and
   grouped. Correlation analysis was performed among the radiological
   findings, body mass index, age, and sex. Paired-sample t-tests were
   performed for each paired group to determine statistically significant
   differences.
   There was no significant difference in extent of deformity reduction in
   patients with different lordotic angles, sagittal-plane rotation angles,
   and intervertebral disc heights. The extent of reduction was
   statistically significant at the L4-5 level (p < 0.05), in patients
   younger than 50 years of age (p < 0.05), and in those in whom the facet
   joint angle was increased (p < 0.05).
   Conclusions. The authors found that in cases of low-grade LSS,
   short-segment posterior stabilization (in situ fusion and fixation) does
   not require surgical reduction and in fact is associated with a
   measurable reduction when used as the sole treatment.},
Publisher = {AMER ASSOC NEUROLOGICAL SURGEONS},
Address = {UNIV VIRGINIA, 1224 WEST MAIN ST, STE 450, CHARLOTTESVILLE, VA 22903 USA},
Type = {Article},
Language = {English},
Affiliation = {Naderi, S (Corresponding Author), Dokuz Eylul Univ, Sch Med, Dept Neurosurg, TR-35560 Izmir, Turkey.
   Dokuz Eylul Univ, Sch Med, Dept Neurosurg, TR-35560 Izmir, Turkey.
   Dokuz Eylul Univ, Sch Med, Dept Radiodiagnost, TR-35560 Izmir, Turkey.},
DOI = {10.3171/spi.2003.99.2.0151},
ISSN = {0022-3085},
Keywords = {facet joint angle; lumbosacral spine; spondylolisthesis},
Keywords-Plus = {UNSTABLE DEGENERATIVE SPONDYLOLISTHESIS; SPINAL-FUSION; LUMBAR
   SPONDYLOLISTHESIS; POSTERIOR REDUCTION; DECOMPRESSION; STABILIZATION;
   LAMINECTOMY; CONFIGURATION; FIXATION; SYSTEM},
Research-Areas = {Neurosciences \& Neurology; Surgery},
Web-of-Science-Categories  = {Clinical Neurology; Surgery},
Cited-References = {Antoniades SB, 2000, SPINE, V25, P1085, DOI 10.1097/00007632-200005010-00008.
   AOTA Y, 1995, ARCH ORTHOP TRAUM SU, V114, P188, DOI 10.1007/BF00444260.
   Bednar DA, 2002, J SPINAL DISORD TECH, V15, P105, DOI 10.1097/00024720-200204000-00003.
   BENINI A, 1995, NEUROSURGERY, V37, P843, DOI 10.1097/00006123-199510000-00041.
   Berlemann U, 1999, J SPINAL DISORD, V12, P68.
   BOOS N, 1993, SPINE, V18, P1655, DOI 10.1097/00007632-199309000-00014.
   Booth KC, 1999, SPINE, V24, P1721, DOI 10.1097/00007632-199908150-00014.
   EDWARDS CC, 1994, SPINE, V19, P1535.
   GROBLER JL, 1993, SPINE, V18, P80.
   Harvey CJ, 1998, CLIN RADIOL, V53, P723, DOI 10.1016/S0009-9260(98)80313-9.
   Hohmann F, 1997, ORTHOPADE, V26, P781, DOI 10.1007/PL00003441.
   Iguchi T, 2002, J SPINAL DISORD TECH, V15, P93, DOI 10.1097/00024720-200204000-00001.
   Kawakami M, 2002, SPINE, V27, P59, DOI 10.1097/00007632-200201010-00014.
   Konno S, 2000, SPINE, V25, P1533, DOI 10.1097/00007632-200006150-00012.
   Laursen M, 1999, J SPINAL DISORD, V12, P300.
   LEE TC, 1994, NEUROSURGERY, V35, P1072, DOI 10.1227/00006123-199412000-00009.
   Love TW, 1999, J BONE JOINT SURG BR, V81B, P670, DOI 10.1302/0301-620X.81B4.9682.
   MetzStavenhagen P, 1997, ORTHOPADE, V26, P796, DOI 10.1007/PL00003443.
   MONTGOMERY DM, 1994, J SPINAL DISORD, V7, P167, DOI 10.1097/00002517-199407020-00011.
   MORGAN H, 1995, NEUROSURGERY, V36, P874, DOI 10.1227/00006123-199504000-00046.
   Mulholland RC, 2001, EUR SPINE J, V10, P133, DOI 10.1007/s005860000235.
   Naderi S, 1999, NEURO-ORTHOPEDICS, V26, P49.
   Niu C C, 1996, Am J Orthop (Belle Mead NJ), V25, P418.
   Nork SE, 1999, SPINE, V24, P561, DOI 10.1097/00007632-199903150-00012.
   Park YK, 2002, NEUROSURGERY, V51, P88, DOI 10.1097/00006123-200207000-00014.
   Pihlajamaki H, 1996, ACTA ORTHOP SCAND, V67, P63, DOI 10.3109/17453679608995612.
   SATO K, 1989, SPINE, V14, P1265, DOI 10.1097/00007632-198911000-00022.
   Spruit M, 2002, EUR SPINE J, V11, P428, DOI 10.1007/s00586-002-0400-3.
   Stambough JL, 1999, J SPINAL DISORD, V12, P1.
   Thomsen K, 1997, SPINE, V22, P2813, DOI 10.1097/00007632-199712150-00004.},
Number-of-Cited-References = {30},
Times-Cited = {10},
Usage-Count-Last-180-days = {0},
Usage-Count-Since-2013 = {4},
Journal-ISO = {J. Neurosurg.},
Doc-Delivery-Number = {715ZP},
Web-of-Science-Index = {Science Citation Index Expanded (SCI-EXPANDED)},
Unique-ID = {WOS:000185004600004},
DA = {2022-11-01},
}

@article{ WOS:000293145200006,
Author = {Adogwa, Owoicho and Parker, Scott L. and Davis, Brandon J. and Aaronson,
   Oran and Devin, Clinton and Cheng, Joseph S. and McGirt, Matthew J.},
Title = {Cost-effectiveness of transforaminal lumbar interbody fusion for Grade I
   degenerative spondylolisthesis Clinical article},
Journal = {JOURNAL OF NEUROSURGERY-SPINE},
Year = {2011},
Volume = {15},
Number = {2},
Pages = {138-143},
Month = {AUG},
Abstract = {Object. Transforaminal lumbar interbody fusion (TLIF) for
   spondylolisthesis-associated back and leg pain is associated with
   improvement in pain, disability, and quality of life. However, given the
   rising health care costs associated with spinal fusion procedures and
   varying results of recent cost-utility studies, the cost-effectiveness
   of TLIF remains unclear. The authors set out to assess the comprehensive
   costs of TLIF at their institution and to determine its
   cost-effectiveness in the treatment of degenerative spondylolisthesis.
   Methods. Forty-five patients undergoing TLIF for Grade I degenerative
   spondylolisthesis associated back and leg pain after 6-12 months of
   conservative therapy were included. The authors assessed the 2-year back
   pain visual analog scale (VAS) score, leg pain VAS score, Oswestry
   Disability Index, and total back-related medical resource utilization,
   missed work, and health-state values (quality-adjusted life years
   {[}QALYs], calculated from EQ-5D with US valuation). Two-year resource
   use was multiplied by unit costs based on Medicare national allowable
   payment amounts (direct cost), and patient and caregiver workday losses
   were multiplied by the self-reported gross-of-tax wage rate (indirect
   cost). The mean total 2-year cost per QALY gained after TLIF was
   assessed.
   Results. Compared with preoperative health states reported after at
   least 6 months of medical management, a significant improvement in back
   pain VAS score, leg pain VAS score, and Oswestry Disability Index was
   observed 2 years after TLIF, with a mean 2-year gain of 0.86 QALYs. The
   mean +/- SD total 2-year cost of TLIF was \$36,836 +/- \$11,800 (surgery
   cost, \$21,311 +/- \$2800; outpatient resource utilization cost, \$3940
   +/- \$2720; indirect cost, \$11,584 +/- \$11,363). Transforaminal lumbar
   interbody fusion was associated with a mean 2-year cost per QALY gained
   of \$42,854.
   Conclusions. Transforaminal lumbar interbody fusion improved pain,
   disability, and quality of life in patients with degenerative
   spondylolisthesis associated back and leg pain. The total cost per QALY
   gained for TLIF was \$42,854 when evaluated 2 years after surgery with
   Medicare fees, suggesting that TLIF is a cost-effective treatment of
   lumbar spondylolisthesis. (DOI: 10.3171/2011.3.SPINE10562)},
Publisher = {AMER ASSOC NEUROLOGICAL SURGEONS},
Address = {5550 MEADOWBROOK DRIVE, ROLLING MEADOWS, IL 60008 USA},
Type = {Article},
Language = {English},
Affiliation = {McGirt, MJ (Corresponding Author), 4347 Village Vanderbilt, Nashville, TN 37232 USA.
   Adogwa, Owoicho; Parker, Scott L.; Davis, Brandon J.; Aaronson, Oran; Devin, Clinton; Cheng, Joseph S.; McGirt, Matthew J., Vanderbilt Univ, Med Ctr, Dept Neurosurg, Nashville, TN USA.
   Devin, Clinton, Vanderbilt Univ, Med Ctr, Dept Orthoped Surg, Nashville, TN USA.
   Adogwa, Owoicho; Parker, Scott L.; Davis, Brandon J.; Aaronson, Oran; Cheng, Joseph S.; McGirt, Matthew J., Vanderbilt Univ, Spinal Column Surg Qual \& Outcomes Res Lab, Nashville, TN USA.},
DOI = {10.3171/2011.3.SPINE10562},
ISSN = {1547-5654},
Keywords = {cost-effectiveness; fusion; transforaminal lumbar interbody fusion},
Keywords-Plus = {LOW-BACK-PAIN; SPINAL STENOSIS; NONSURGICAL TREATMENT; SURGERY;
   LAMINECTOMY; 10-YEAR; TRIAL},
Research-Areas = {Neurosciences \& Neurology; Surgery},
Web-of-Science-Categories  = {Clinical Neurology; Surgery},
Author-Email = {matthew.mcgirt@vanderbilt.com},
Cited-References = {Amundsen T, 2000, SPINE, V25, P1424, DOI 10.1097/00007632-200006010-00016.
   Badia X, 2001, INTENS CARE MED, V27, P1901, DOI 10.1007/s00134-001-1137-x.
   Chang RW, 1996, JAMA-J AM MED ASSOC, V275, P858, DOI 10.1001/jama.275.11.858.
   Copay AG, 2007, SPINE J, V7, P541, DOI 10.1016/j.spinee.2007.01.008.
   Deyo RA, 2004, NEW ENGL J MED, V350, P722, DOI 10.1056/NEJMsb031771.
   DREWETT RF, 1992, ANN ROY COLL SURG, V74, P286.
   Fairbank J C, 1980, Physiotherapy, V66, P271.
   Fritzell P, 2004, SPINE, V29, P421, DOI 10.1097/01.BRS.0000102681.61791.12.
   GLASSMAN SD, 2010, SPINE PHILA PA.
   HODGSON TA, 1982, MILBANK FUND Q, V60, P429, DOI 10.2307/3349801.
   Iguchi T, 2000, SPINE, V25, P1754, DOI 10.1097/00007632-200007150-00003.
   Jansson KA, 2009, J BONE JOINT SURG BR, V91B, P210, DOI 10.1302/0301-620X.91B2.21119.
   Kuntz KM, 2000, SPINE, V25, P1132, DOI 10.1097/00007632-200005010-00015.
   Thome C, 2005, J NEUROSURG-SPINE, V3, P129, DOI 10.3171/spi.2005.3.2.0129.
   Tosteson ANA, 2008, SPINE, V33, P2108, DOI 10.1097/BRS.0b013e318182e390.
   Tosteson ANA, 2008, ANN INTERN MED, V149, P845, DOI 10.7326/0003-4819-149-12-200812160-00003.
   Wang MY, 2010, J NEUROSURG-SPINE, V12, P694, DOI 10.3171/2009.12.SPINE09621.
   Weiner DK, 2006, PAIN MED, V7, P143, DOI 10.1111/j.1526-4637.2006.00112.x.
   Weinstein JN, 2007, NEW ENGL J MED, V356, P2257, DOI 10.1056/NEJMoa070302.
   Weinstein JN, 2006, SPINE, V31, P2707, DOI 10.1097/01.brs.0000248132.15231.fe.
   Wong JB, 2002, AM J MED, V113, P400, DOI 10.1016/S0002-9343(02)01243-3.},
Number-of-Cited-References = {21},
Times-Cited = {69},
Usage-Count-Last-180-days = {0},
Usage-Count-Since-2013 = {8},
Journal-ISO = {J. Neurosurg.-Spine},
Doc-Delivery-Number = {797RL},
Web-of-Science-Index = {Science Citation Index Expanded (SCI-EXPANDED)},
Unique-ID = {WOS:000293145200006},
DA = {2022-11-01},
}

@article{ WOS:000370962200021,
Author = {Hoffmann, C-H. and Scholz, M. and Kandziora, F.},
Title = {Indications for Surgical Correction of Degenerative Spondylolisthesis},
Journal = {ZEITSCHRIFT FUR ORTHOPADIE UND UNFALLCHIRURGIE},
Year = {2016},
Volume = {154},
Number = {1},
Pages = {85-97},
Month = {FEB},
Abstract = {There is no general consensus about indications for surgical treatment
   of degenerative spondylolisthesis. This is - in part-due to a paucity of
   knowledge of its natural history and outcomes of conservative treatment,
   as well as a relatively small number of sufficiently powered outcome
   studies for surgical treatment. We aim to provide an overview of current
   surgical techniques and deduce indications based on two simple
   principles: presence of neurological deficits and instability. Today,
   decompression and instrumented fusion is the standard of care. However,
   the complete armamentarium of possible treatment options should be
   carefully considered, and the adequate procedures and instruments used
   should be chosen individually, when a decision to operate is made.},
Publisher = {THIEME MEDICAL PUBL INC},
Address = {333 SEVENTH AVE, NEW YORK, NY 10001 USA},
Type = {Article},
Language = {German},
Affiliation = {Hoffmann, CH (Corresponding Author), Berufsgenossenschaftliche Unfallklin, Zentrum Wirbelsaulenchirurg \& Neurotraumatol, Friedberger Landstr 430, D-60389 Frankfurt, Germany.
   Hoffmann, C-H.; Scholz, M.; Kandziora, F., Berufsgenossenschaftliche Unfallklin, Zentrum Wirbelsaulenchirurg \& Neurotraumatol, Friedberger Landstr 430, D-60389 Frankfurt, Germany.},
DOI = {10.1055/s-0041-109882},
ISSN = {1864-6697},
EISSN = {1864-6743},
Keywords = {degenerative lumbar spondylolisthesis; fusion; stabilisation;
   decompression; spondylodesis},
Keywords-Plus = {LUMBAR INTERBODY FUSION; SPINAL-STENOSIS; NATURAL-HISTORY; DECOMPRESSION
   SURGERY; NONSURGICAL TREATMENT; FOLLOW-UP; OUTCOMES; ORIENTATION;
   LAMINECTOMY; MANAGEMENT},
Research-Areas = {Orthopedics},
Web-of-Science-Categories  = {Orthopedics},
Author-Email = {Christoph-Heinrich.Hoffmann@BGU-Frankfurt.de},
Cited-References = {Andersen T, 2013, BIOMED RES INT, V2013, DOI 10.1155/2013/123847.
   Anekstein Y, 2015, EUR SPINE J, V24, P2306, DOI 10.1007/s00586-015-3850-0.
   Aono K, 2010, SPINE, V35, P887, DOI 10.1097/BRS.0b013e3181cdd1aa.
   Benoist M, 2003, EUR SPINE J, V12, pS86, DOI 10.1007/s00586-003-0593-0.
   Benoist M, 2002, JOINT BONE SPINE, V69, P450, DOI 10.1016/S1297-319X(02)00429-3.
   Boden SD, 1996, J BONE JOINT SURG AM, V78A, P403, DOI 10.2106/00004623-199603000-00012.
   BRIDWELL KH, 1993, J SPINAL DISORD, V6, P461, DOI 10.1097/00002517-199306060-00001.
   Brodano GB, 2015, J SPINAL DISORD TECH, V28, pE559, DOI 10.1097/BSD.0000000000000034.
   Caterini R, 2011, J ORTHOP TRAUMATOL, V12, P87, DOI 10.1007/s10195-011-0141-3.
   Davis R, 2013, J NEUROSURG-SPINE, V19, P174, DOI 10.3171/2013.4.SPINE12636.
   Delank KS, 2002, ORTHOPADE, V31, P1048, DOI 10.1007/s00132-002-0369-y.
   Fischgrund JS, 1997, SPINE, V22, P2807, DOI 10.1097/00007632-199712150-00003.
   Freedman MK, 2011, SPINE, V36, P290, DOI 10.1097/BRS.0b013e3181ef9d8c.
   Gibson JNA, 2015, SPINE J, V15, p23S, DOI 10.1016/j.spinee.2015.01.003.
   GROBLER JL, 1993, SPINE, V18, P80.
   Gunzburg R, 2003, J SPINAL DISORD TECH, V16, P261, DOI 10.1097/00024720-200306000-00006.
   Hartensuer R, 2014, EUR SPINE J, V23, P2321, DOI 10.1007/s00586-014-3533-2.
   Hikata T, 2014, J SPINAL DISORD TECH, V27, P70, DOI 10.1097/BSD.0b013e31824e5292.
   Hoppe S, 2012, J SPINAL DISORD TECH.
   Jansson KA, 2005, EUR SPINE J, V14, P659, DOI 10.1007/s00586-004-0851-9.
   Junghanns H, 1951, GESUNDE KRANKE WIRBE.
   Kimura I, 2001, J SPINAL DISORD, V14, P301, DOI 10.1097/00002517-200108000-00004.
   Kong LD, 2014, J SPINAL DISORD TECH.
   Kurd M, 2015, EUR SPINE J, V24, P1066, DOI 10.1007/s00586-014-3635-x.
   Lamartina C, 2012, EUR SPINE J, V21, pS27, DOI 10.1007/s00586-012-2236-9.
   Lian XF, 2013, SPINE J, V13, P1183, DOI 10.1016/j.spinee.2013.07.481.
   Love TW, 1999, J BONE JOINT SURG BR, V81B, P670, DOI 10.1302/0301-620X.81B4.9682.
   Mannion AF, 2014, EUR SPINE J, V23, P1903, DOI 10.1007/s00586-014-3284-0.
   MARDJETKO SM, 1994, SPINE, V19, pS2256, DOI 10.1097/00007632-199410151-00002.
   Martin CR, 2007, SPINE, V32, P1791, DOI 10.1097/BRS.0b013e3180bc219e.
   MATSUNAGA S, 1990, SPINE, V15, P1204, DOI 10.1097/00007632-199011010-00021.
   Matsunaga S, 2000, J NEUROSURG, V93, P194, DOI 10.3171/spi.2000.93.2.0194.
   North American Spine Society, 2014, DIAGN TREATM DEG LUM.
   Park Y, 2014, CLIN ORTHOP RELAT R, V472, P1813, DOI 10.1007/s11999-013-3241-y.
   Parker SL, 2014, J NEUROSURG-SPINE, V21, P143, DOI 10.3171/2014.3.SPINE1320.
   Pearson A, 2011, SPINE, V36, P219, DOI 10.1097/BRS.0b013e3181d77c21.
   Perez-Prieto D, 2014, EUR SPINE J, V23, P1007, DOI 10.1007/s00586-014-3178-1.
   Resnick DK, 2014, J NEUROSURG-SPINE, V21, P54, DOI 10.3171/2014.4.SPINE14274.
   Rihn JA, 2015, J BONE JOINT SURG AM, V97A, P177, DOI 10.2106/JBJS.N.00313.
   Sakaura H, 2013, J NEUROSURG-SPINE, V19, P90, DOI 10.3171/2013.4.SPINE12651.
   Scheer JK, 2015, WORLD NEUROSURG, V84, P108, DOI 10.1016/j.wneu.2015.02.037.
   Siewe J, 2014, BMC MUSCULOSKEL DIS, V15, DOI 10.1186/1471-2474-15-294.
   Tosteson ANA, 2011, SPINE, V36, P2061, DOI 10.1097/BRS.0b013e318235457b.
   Toyone T, 2009, SPINE, V34, P2259, DOI 10.1097/BRS.0b013e3181b20158.
   Wang JC, 2012, SPINE, V37, pS133, DOI 10.1097/BRS.0b013e31826cadf2.
   Wang JX, 2009, SPINE, V34, pE596, DOI 10.1097/BRS.0b013e3181abbf1e.
   Wegmann K, 2013, ARCH ORTHOP TRAUM SU, V133, P1639, DOI 10.1007/s00402-013-1857-8.
   Weinstein JN, 2007, NEW ENGL J MED, V356, P2257, DOI 10.1056/NEJMoa070302.},
Number-of-Cited-References = {48},
Times-Cited = {0},
Usage-Count-Last-180-days = {0},
Usage-Count-Since-2013 = {6},
Journal-ISO = {Z. Orthop. Unfallchir.},
Doc-Delivery-Number = {DE9MQ},
Web-of-Science-Index = {Science Citation Index Expanded (SCI-EXPANDED)},
Unique-ID = {WOS:000370962200021},
DA = {2022-11-01},
}

@article{ WOS:000351614700011,
Author = {Camara, Justin R. and Keen, Joseph R. and Asgarzadie, Farbod},
Title = {Functional Radiography in Examination of Spondylolisthesis},
Journal = {AMERICAN JOURNAL OF ROENTGENOLOGY},
Year = {2015},
Volume = {204},
Number = {4},
Pages = {W461-W469},
Month = {APR},
Abstract = {OBJECTIVE. Despite the predominant use of standing flexion-extension
   radiography for quantifying instability in isthmic and degenerative
   spondylolisthesis, other functional radiographic techniques have been
   presented in the literature.
   CONCLUSION. The current evidence reported in the literature is
   insufficient to influence how the results of these other functional
   radiographic techniques should affect clinical management; however, it
   does raise doubts regarding the accuracy and reliability of standing
   flexion-extension radiography in this setting. Based on the currently
   available evidence and until randomized studies are performed to assess
   the efficacy of functional radiographic techniques in directing clinical
   decision making, positioning schemes other than traditional standing
   flexion-extension may be considered as options in the evaluation of
   patients with symptomatic isthmic and degenerative spondylolisthesis in
   which standard flexion-extension radiographs fail to show pathologic
   instability.},
Publisher = {AMER ROENTGEN RAY SOC},
Address = {1891 PRESTON WHITE DR, SUBSCRIPTION FULFILLMENT, RESTON, VA 22091 USA},
Type = {Review},
Language = {English},
Affiliation = {Camara, JR (Corresponding Author), Loma Linda Univ, 11234 Anderson St, Loma Linda, CA 92354 USA.
   Camara, Justin R., Loma Linda Univ, Loma Linda, CA 92354 USA.
   Keen, Joseph R.; Asgarzadie, Farbod, Loma Linda Univ, Dept Neurol Surg, Loma Linda, CA 92354 USA.},
DOI = {10.2214/AJR.14.13139},
ISSN = {0361-803X},
EISSN = {1546-3141},
Keywords = {degenerative spondylolisthesis; flexion-extension; functional
   radiography; instability; isthmic; spondylolisthesis; translation},
Keywords-Plus = {LOW-BACK-PAIN; LUMBAR SPINAL INSTABILITY; FLEXION-EXTENSION RADIOGRAPHS;
   DEGENERATIVE SPONDYLOLISTHESIS; NATURAL-HISTORY; SPONDYLOLYTIC
   SPONDYLOLISTHESIS; ISTHMIC SPONDYLOLISTHESIS; SEGMENTAL MOTION;
   ASYMPTOMATIC INDIVIDUALS; DIAGNOSTIC-ACCURACY},
Research-Areas = {Radiology, Nuclear Medicine \& Medical Imaging},
Web-of-Science-Categories  = {Radiology, Nuclear Medicine \& Medical Imaging},
Author-Email = {jcamara@llu.edu},
Cited-References = {Axelsson P, 2005, SPINE, V30, P792, DOI 10.1097/01.brs.0000157477.91870.20.
   Barrey C, 2007, NEUROSURGERY, V61, P981, DOI 10.1227/01.neu.0000303194.02921.30.
   Bendo J A, 2001, Am J Orthop (Belle Mead NJ), V30, P247.
   Beutler WJ, 2003, SPINE, V28, P1027, DOI 10.1097/00007632-200305150-00014.
   Blumenthal C, 2013, J NEUROSURG-SPINE, V18, P340, DOI 10.3171/2013.1.SPINE12537.
   BODEN SD, 1990, SPINE, V15, P571, DOI 10.1097/00007632-199006000-00026.
   Bourassa-Moreau E, 2010, SPINE, V35, P1401, DOI 10.1097/BRS.0b013e3181c3e740.
   Cabraja M, 2012, EUR SPINE J, V21, P256, DOI 10.1007/s00586-011-1870-y.
   Cavalier R, 2006, J AM ACAD ORTHOP SUR, V14, P417, DOI 10.5435/00124635-200607000-00004.
   D'Andrea G, 2005, J SPINAL DISORD TECH, V18, P80, DOI 10.1097/01.bsd.0000133062.43337.81.
   DANIELSON B, 1988, ACTA RADIOL, V29, P345.
   DANIELSON BI, 1991, SPINE, V16, P422, DOI 10.1097/00007632-199104000-00005.
   Don AS, 2008, J SPINAL DISORD TECH, V21, P112, DOI 10.1097/BSD.0b013e3180600902.
   Driscoll C, 2011, EUR SPINE J, V20, P1711, DOI {[}10.1007/s00586-011-1801-y, 10.1007/s00586-011-1932-1].
   DUPUIS PR, 1985, SPINE, V10, P262, DOI 10.1097/00007632-198504000-00015.
   DVORAK J, 1991, SPINE, V16, P943, DOI 10.1097/00007632-199108000-00014.
   DVORAK J, 1991, SPINE, V16, P562.
   Esola MA, 1996, SPINE, V21, P71, DOI 10.1097/00007632-199601010-00017.
   FIORINI GT, 1976, ANN BIOMED ENG, V4, P354, DOI 10.1007/BF02584525.
   FREDRICKSON BE, 1984, J BONE JOINT SURG AM, V66A, P699, DOI 10.2106/00004623-198466050-00008.
   FREEDMAN LS, 1987, BRIT J RADIOL, V60, P1071, DOI 10.1259/0007-1285-60-719-1071.
   FRIBERG O, 1989, ANN MED, V21, P341, DOI 10.3109/07853898909149218.
   FRIBERG O, 1987, SPINE, V12, P119, DOI 10.1097/00007632-198703000-00007.
   Frobin W, 1996, CLIN BIOMECH, V11, P457, DOI 10.1016/S0268-0033(96)00039-3.
   FRYMOYER JW, 1985, SPINE, V10, P280, DOI 10.1097/00007632-198504000-00017.
   Gaines RW, 2005, SPINE, V30, pS66, DOI 10.1097/01.brs.0000155577.19606.df.
   Ginsburg, 1997, J Am Acad Orthop Surg, V5, P67.
   Hammerberg KW, 2005, SPINE, V30, pS4, DOI 10.1097/01.brs.0000155576.62159.1c.
   HAYES MA, 1989, SPINE, V14, P327, DOI 10.1097/00007632-198903000-00014.
   Hicks GE, 2005, ARCH PHYS MED REHAB, V86, P1753, DOI 10.1016/j.apmr.2005.03.033.
   Hresko MT, 2007, SPINE, V32, P2208, DOI 10.1097/BRS.0b013e31814b2cee.
   Hu Serena S, 2008, Instr Course Lect, V57, P431.
   Huang KT, 2014, SPINE, V39, P656, DOI 10.1097/BRS.0000000000000212.
   HW Meyerding, 1932, SURG GYNECOL OBSTET, V54, P371.
   Iguchi T, 2004, J SPINAL DISORD TECH, V17, P284, DOI 10.1097/01.bsd.0000102473.95064.9d.
   Jacobs WCH, 2006, EUR SPINE J, V15, P391, DOI 10.1007/s00586-005-1021-4.
   KALEBO P, 1989, SKELETAL RADIOL, V17, P570, DOI 10.1007/BF02569403.
   KALEBO P, 1990, SPINE, V15, P351.
   Kalichman L, 2008, EUR SPINE J, V17, P327, DOI 10.1007/s00586-007-0543-3.
   Kalichman L, 2009, SPINE, V34, P199, DOI 10.1097/BRS.0b013e31818edcfd.
   Kang KK, 2013, SPINE J, V13, P367, DOI 10.1016/j.spinee.2012.10.017.
   KIRKALDYWILLIS WH, 1982, CLIN ORTHOP RELAT R, P110.
   Kwon BK, 2005, SPINE, V30, pS35, DOI 10.1097/01.brs.0000155561.70727.20.
   Kwon BK, 2005, J SPINAL DISORD TECH, V18, pS30, DOI 10.1097/01.bsd.0000133064.20466.88.
   Leivseth G, 1998, SPINE, V23, P2648, DOI 10.1097/00007632-199812010-00021.
   Lijmer JG, 2009, J CLIN EPIDEMIOL, V62, P364, DOI 10.1016/j.jclinepi.2008.06.017.
   Lonstein JE, 1999, SPINE, V24, P2640, DOI 10.1097/00007632-199912150-00011.
   Lord SJ, 2006, ANN INTERN MED, V144, P850, DOI 10.7326/0003-4819-144-11-200606060-00011.
   LOWE RW, 1976, CLIN ORTHOP RELAT R, P80.
   Luk KDK, 2003, SPINE, V28, P819, DOI 10.1097/00007632-200304150-00016.
   Mac-Thiong JM, 2006, EUR SPINE J, V15, P1425, DOI 10.1007/s00586-006-0101-4.
   Maigne JY, 2003, SPINE, V28, P1327, DOI 10.1097/00007632-200306150-00019.
   MATSUNAGA S, 1990, SPINE, V15, P1204, DOI 10.1097/00007632-199011010-00021.
   MCGREGOR AH, 1995, SPINE, V20, P2421, DOI 10.1097/00007632-199511001-00009.
   Mehta JS, 2012, EUR SPINE J, V21, P2128, DOI 10.1007/s00586-012-2239-6.
   Metz LN, 2007, NEUROSURG CLIN N AM, V18, P237, DOI 10.1016/j.nec.2007.02.010.
   Mol BW, 2003, SEMIN REPROD MED, V21, P17.
   MORGAN FP, 1957, J BONE JOINT SURG BR, V39, P6, DOI 10.1302/0301-620X.39B1.6.
   NACHEMSON A, 1979, SPINE, V4, P513, DOI 10.1097/00007632-197911000-00011.
   NEWMAN P H, 1955, Ann R Coll Surg Engl, V16, P305.
   Nizard RS, 2001, RADIOL CLIN N AM, V39, P55, DOI 10.1016/S0033-8389(05)70263-3.
   PANJABI MM, 1977, ORTHOP CLIN N AM, V8, P181.
   PANJABI MM, 1992, J SPINAL DISORD, V5, P390, DOI 10.1097/00002517-199212000-00002.
   PEARCY M, 1985, SPINE, V10, P175, DOI 10.1097/00007632-198503000-00014.
   PENNING L, 1980, AM J ROENTGENOL, V134, P293, DOI 10.2214/ajr.134.2.293.
   PITKANEN M, 1994, CLIN RADIOL, V49, P109, DOI 10.1016/S0009-9260(05)83451-8.
   Pitkanen M, 1997, SPINE, V22, P193, DOI 10.1097/00007632-199701150-00012.
   Pitkanen MT, 2002, CLIN RADIOL, V57, P632, DOI 10.1053/crad.2001.0899.
   POPE MH, 1989, ANN MED, V21, P347, DOI 10.3109/07853898909149219.
   POPE MH, 1985, SPINE, V10, P255, DOI 10.1097/00007632-198504000-00013.
   PUTTO E, 1990, SPINE, V15, P107, DOI 10.1097/00007632-199002000-00011.
   QUINNELL RC, 1983, CLIN RADIOL, V34, P405, DOI 10.1016/S0009-9260(83)80224-4.
   Ribaudo Anna, 2013, HSS J, V9, P284, DOI 10.1007/s11420-013-9351-y.
   ROSENBERG NJ, 1975, J BONE JOINT SURG AM, VA 57, P467, DOI 10.2106/00004623-197557040-00004.
   Rutjes AWS, 2005, CLIN CHEM, V51, P1335, DOI 10.1373/clinchem.2005.048595.
   Sengupta DK, 2005, SPINE, V30, pS71, DOI 10.1097/01.brs.0000155579.88537.8e.
   SHAFFER WO, 1990, SPINE, V15, P741, DOI 10.1097/00007632-199008010-00003.
   SHARMA M, 1995, SPINE, V20, P887, DOI 10.1097/00007632-199504150-00003.
   Shen M, 2007, SPINE J, V7, P406, DOI 10.1016/j.spinee.2006.08.011.
   Stripp WJ, 1979, SPECIAL TECHNIQUES O, P64.
   Takayanagi K, 2001, SPINE, V26, P1858, DOI 10.1097/00007632-200109010-00008.
   Tallarico RA, 2008, SPORTS MED ARTHROSC, V16, P32, DOI 10.1097/JSA.0b013e318163be50.
   TALLROTH K, 1994, EUR J RADIOL, V18, P227, DOI 10.1016/0720-048X(94)90341-7.
   TALLROTH K, 1992, J SPINAL DISORD, V5, P481, DOI 10.1097/00002517-199212000-00014.
   Van den Bruel A, 2007, J CLIN EPIDEMIOL, V60, P1116, DOI 10.1016/j.jclinepi.2007.03.015.
   Watters WC, 2009, SPINE J, V9, P609, DOI 10.1016/j.spinee.2009.03.016.
   WILDER DG, 1980, SPINE, V5, P56, DOI 10.1097/00007632-198001000-00010.
   WILTSE LL, 1976, CLIN ORTHOP RELAT R, P23.
   WILTSE LL, 1983, J BONE JOINT SURG AM, V65, P768, DOI 10.2106/00004623-198365060-00007.
   WOOD KB, 1994, SPINE, V19, P1697, DOI 10.1097/00007632-199408000-00008.},
Number-of-Cited-References = {90},
Times-Cited = {10},
Usage-Count-Last-180-days = {0},
Usage-Count-Since-2013 = {3},
Journal-ISO = {Am. J. Roentgenol.},
Doc-Delivery-Number = {CE2AN},
Web-of-Science-Index = {Science Citation Index Expanded (SCI-EXPANDED)},
Unique-ID = {WOS:000351614700011},
DA = {2022-11-01},
}

@article{ WOS:000266461000016,
Author = {Ikuta, Ko and Tono, Osamu and Oga, Masayoshi},
Title = {Prevalence and clinical features of intraspinal facet cysts after
   decompression surgery for lumbar spinal stenosis Clinical article},
Journal = {JOURNAL OF NEUROSURGERY-SPINE},
Year = {2009},
Volume = {10},
Number = {6},
Pages = {617-622},
Month = {JUN},
Abstract = {Object. Although many cases of primary intraspinal facet cysts in the
   lumbar spine have been reported, there have only been a few reports of:
   postoperative intraspinal facet cysts in the lumber spine. The purpose
   Of this study was to investigate the prevalence and clinical features of
   postoperative intraspinal facet cysts in the lumbar Spine.
   Methods. Data from 81 patients undergoing microendoscopic posterior
   decompression to treat lumbar spinal stenosis were reviewed. The
   development of a postoperative intraspinal facet cyst was observed using
   MR imaging during 1 year after surgery. If the patient demonstrated a
   postoperative intraspinal facet cyst, additional MR imaging was
   performed to evaluate the natural course of the cyst. Furthermore, the
   authors conducted a comparative evaluation to identify the factors
   associated with the Causes of cyst development.
   Results. A postoperative intraspinal facet cyst developed in 7 patients
   (8.6\%) during I year after Surgery. Spondylotic spinal stenosis,
   degenerative spondylolisthesis, and degenerative scoliosis were revealed
   before surgery in 2, 4, and 1 patient, respectively. In 5 patients. the
   cysts developed within 3 months after surgery. Although 3 patients
   exhibited symptoms caused by cyst development, all symptoms were
   relieved by conservative treatment. On radiographic evaluations.
   postoperative segmental spinal instability, including a progression of
   spondylolisthesis and disc degeneration, was revealed in 6 (86\%) of the
   7 patients. Spontaneous regression of the cysts wits observed in 5
   (71\%) of these 7 patients. On comparative evaluation of patients with
   and without postoperative intraspinal facet cysts, the presence of
   segmental spinal instability before surgery (including degenerative
   spondylolisthesis) and the appearance of postoperative segmental spinal
   instability were related to the development of the cysts.
   Conclusions. The prevalence of postoperative intraspinal facet cysts,
   including asymptomatic cysts, was 8.6\% during I year after
   decompression surgery for lumbar spinal stenosis. The development of
   postoperative intraspinal facet cysts was related to the presence of
   segmental spinal instability before surgery (including degenerative
   spondylolisthesis) and postoperative segmental spinal instability,
   including a progression of spondylolisthesis and disc degeneration after
   Surgery. A postoperative intraspinal facet cyst, which can be expected
   to regress spontaneously with a probability > 50\%, should be recognized
   as one of the postoperative complications of decompression Surgery for
   lumbar spinal stenosis. (DOI: 10.3171/2009.2.SPINE08769)},
Publisher = {AMER ASSOC NEUROLOGICAL SURGEONS},
Address = {5550 MEADOWBROOK DRIVE, ROLLING MEADOWS, IL 60008 USA},
Type = {Article},
Language = {English},
Affiliation = {Ikuta, K (Corresponding Author), 1-5-1 Futago, Karatsu, Saga 8478588, Japan.
   Ikuta, Ko, Karatsu Red Cross Hosp, Dept Orthoped Surg, Karatsu, Japan.
   Tono, Osamu; Oga, Masayoshi, Hiroshima Red Cross \& Atom Bomb Survivors Hosp, Dept Orthoped Surg, Hiroshima, Japan.},
DOI = {10.3171/2009.2.SPINE08769},
[truncated: 2,479,605 more chars]
