# Supplementary material for: Research topics and hotspot trends of lumbar spondylolisthesis: A text-mining study with machine learning
Source: Front Surg. 2023 Jan 6;9:1037978. doi: 10.3389/fsurg.2022.1037978 (PMC9852633; doi:10.3389/fsurg.2022.1037978)
Supplement: Supplementary file 2 [file Datasheet2.zip › savedrecs (1).bib]

@article{ WOS:A1990ER77700005,
Author = {ANNERTZ, M and HOLTAS, S and CRONQVIST, S and JONSSON, B and STROMQVIST,
   B},
Title = {ISTHMIC LUMBAR SPONDYLOLISTHESIS WITH SCIATICA - MR IMAGING VS
   MYELOGRAPHY},
Journal = {ACTA RADIOLOGICA},
Year = {1990},
Volume = {31},
Number = {5},
Pages = {449-453},
Month = {SEP},
Abstract = {Seventeen patients with sciatica and isthmic lumbar spondylolisthesis
   were studied with magnetic resonance (MR) imaging.  In 13, myelography
   was also performed:  5 had dural sac deformation and root sleeve
   shortening, 2 had deformation with unilateral root sleeve shortening,
   one had bilateral root sleeve shortening only, and one had sac
   deformation only.  In 4, myelography was normal.  On sagittal MR
   examinations the neural foramen had an altered shape bilaterally with
   the long axis horizontal in all cases.  In addition to altered shape the
   following was found in the 33 foramina evaluated.  I:  normal nerve (n =
   8); II:  compressed nerve (n = 16); III:  disappearance of fat, nerve
   not possible to identify (n = 9).  In patients with unilateral sciatica,
   the degree of foraminal stenosis correlated well with the side of
   symptoms.  Coronal views showed the course of the nerve and pedicular
   kinking.  Eight patients underwent decompressive surgery which revealed
   nerve compression by hypertrophic fibrous tissue and pedicular kinking,
   which correlated well with the findings on MR.  Since the site of nerve
   compression often was peripheral to the root sleeves, myelography did
   not give complete information.},
Publisher = {MUNKSGAARD INT PUBL LTD},
Address = {35 NORRE SOGADE, PO BOX 2148, DK-1016 COPENHAGEN, DENMARK},
Type = {Article},
Language = {English},
Affiliation = {ANNERTZ, M (Corresponding Author), UNIV LUND HOSP,DEPT DIAGNOST RADIOL,S-22185 LUND,SWEDEN.
   UNIV LUND HOSP,DEPT ORTHOPED,S-22185 LUND,SWEDEN.},
ISSN = {0284-1851},
Keywords = {SPINE, MR STUDIES; SPONDYLOLISTHESIS},
Keywords-Plus = {MAGNETIC-RESONANCE; CT; SPONDYLOLYSIS; DIAGNOSIS; SPINE},
Research-Areas = {Radiology, Nuclear Medicine \& Medical Imaging},
Web-of-Science-Categories  = {Radiology, Nuclear Medicine \& Medical Imaging},
Cited-References = {BRAUN IF, 1984, NEURORADIOLOGY, V26, P15, DOI 10.1007/BF00328196.
   CRAWSHAW C, 1984, J BONE JOINT SURG BR, V66, P711, DOI 10.1302/0301-620X.66B5.6501366.
   ELSTER AD, 1985, J COMPUT ASSIST TOMO, V9, P867, DOI 10.1097/00004728-198509000-00005.
   ELSTER AD, 1986, AM J NEURORADIOL, V7, P1102.
   GRENIER N, 1989, RADIOLOGY, V170, P489, DOI 10.1148/radiology.170.2.2911673.
   HEITHOFF K, 1988, MANAGING LOW BACK PA, P204.
   JOHNSON DW, 1988, AM J NEURORADIOL, V9, P1215.
   KIRKALDYWILLIS W, 1988, MANAGING LOW BACK PA, P151.
   LANG P, 1988, Z ORTHOP GRENZGEB, V126, P651, DOI 10.1055/s-2008-1044502.
   LANGSTON JW, 1985, J COMPUT ASSIST TOMO, V9, P728, DOI 10.1097/00004728-198507010-00012.
   MACNAB I, 1977, BACKACHE, P44.
   MODIC MT, 1989, MAGNETIC RESONANCE I, P76.
   NEUWIRT M, 1987, LUMBAR SPINE, P257.
   NORMAN D, 1987, MAGNETIC RESONANCE I, P302.
   ROSA M, 1986, NEURORADIOLOGY, V28, P237, DOI 10.1007/BF00548197.
   ROTHMAN SLG, 1984, AM J NEURORADIOL, V5, P81.
   SCHNEBEL B, 1989, SPINE, V14, P332, DOI 10.1097/00007632-198903000-00015.
   TEPLICK JG, 1986, AM J NEURORADIOL, V7, P479.},
Number-of-Cited-References = {18},
Times-Cited = {16},
Usage-Count-Last-180-days = {0},
Usage-Count-Since-2013 = {0},
Journal-ISO = {Acta Radiol.},
Doc-Delivery-Number = {ER777},
Web-of-Science-Index = {Science Citation Index Expanded (SCI-EXPANDED)},
Unique-ID = {WOS:A1990ER77700005},
DA = {2022-11-01},
}

@article{ WOS:A1975AT60800018,
Author = {PRIVETT, JTJ and MIDDLEMISS, JH},
Title = {MULTIPLE LOWER LUMBAR SPONDYLOLYSIS},
Journal = {BRITISH JOURNAL OF RADIOLOGY},
Year = {1975},
Volume = {48},
Number = {574},
Pages = {866-869},
Publisher = {BRITISH INST RADIOLOGY},
Address = {36 PORTLAND PLACE, LONDON, ENGLAND W1N 4AT},
Type = {Article},
Language = {English},
Affiliation = {ROY INFIRM,DEPT RADIODIAG,BRISTOL,ENGLAND.
   UNIV BRISTOL,DEPT RADIODIAG,BRISTOL,ENGLAND.},
DOI = {10.1259/0007-1285-48-574-866},
ISSN = {0007-1285},
Research-Areas = {Radiology, Nuclear Medicine \& Medical Imaging},
Web-of-Science-Categories  = {Radiology, Nuclear Medicine \& Medical Imaging},
Cited-References = {BAKER DR, 1956, J BONE JOINT SURG AM, V38, P933.
   EXARHOU E, 1973, INT SURGERY CHICAGO, V57, P446.
   FRIBERG, 1939, ACTA CHIR SCAND  S55, V82, P1.
   FRIEDMAN MM, 1946, AM J ROENTGENOL, V55, P292.
   Kettelkamp D B, 1971, J Bone Joint Surg Am, V53, P563.
   Krenz J, 1973, J Bone Joint Surg Br, V55, P735.
   Moreton R D, 1969, IMS Ind Med Surg, V38, P216.
   NATHAN H, 1959, J BONE JOINT SURG AM, V41, P303, DOI 10.2106/00004623-195941020-00012.
   REICHMAN.S, 1971, ACTA MORPHOL NEER SC, V8, P261.
   Roberts RA, 1947, CHRONIC STRUCTURAL L.
   ROWE GG, 1953, J BONE JOINT SURG AM, V35-A, P102, DOI 10.2106/00004623-195335010-00010.
   Scott WG, 1942, AM J ROENTGENOL RADI, V48, P491.
   STEWART TD, 1953, J BONE JOINT SURG AM, V35-A, P937, DOI 10.2106/00004623-195335040-00012.
   TROUP JDG, 1970, BR J SPORTS MED, V5, P27.
   WILTSE LL, 1962, J BONE JOINT SURG AM, V44, P539, DOI 10.2106/00004623-196244030-00011.},
Number-of-Cited-References = {15},
Times-Cited = {9},
Usage-Count-Last-180-days = {0},
Usage-Count-Since-2013 = {0},
Journal-ISO = {Br. J. Radiol.},
Doc-Delivery-Number = {AT608},
Web-of-Science-Index = {Science Citation Index Expanded (SCI-EXPANDED)},
Unique-ID = {WOS:A1975AT60800018},
DA = {2022-11-01},
}

@article{ WOS:000429628100003,
Author = {Kazemi, Shahrbanoo and Razavi, Seyedeh Zahra Emami and Azadvari,
   Mohaddeseh and Moghadam, Farid Rezaei},
Title = {Frequency Evaluation of Early Pregnancy in Spondylolisthesis: A Cross
   Sectional Study on Iranian Females},
Journal = {ARCHIVES OF NEUROSCIENCE},
Year = {2018},
Volume = {5},
Number = {1},
Month = {JAN},
Abstract = {Background: Spondylolisthesis is a common skeletal disorder that is
   rather prevalent among human beings occurring at various areas of spinal
   cord particularly with higher prevalence in lumbosacral area. There are
   several risk factors contributing to the occurrence of spondylolisthesis
   especially in the lumbosacral area including multiple pregnancies, early
   age pregnancy, etc. The current study aimed at investigating the
   pregnancy history of females afflicted with spondylolisthesis and
   probing the relationship of such factors with spondylolisthesis.
   Methods: Females with low back pain, afflicted with spondylolisthesis,
   and diagnosed based on the medical scanning were included in the study.
   The exclusion criteria comprised affliction with acute diseases,
   rheumatologic diseases such as rheumatoid arthritis, and history of
   direct trauma to their cords. The patients were then, examined and the
   related questionnaires were filled in by the authors. The results were
   analyzed using SPSS version 20.0.
   Results: A total of 113 females with the mean age of 53.79 (SD = 10.79)
   years were studied; 74.3 \% of the patients had a history of pregnancy
   prior to 20 years old. The spondylolisthesis most commonly observed in
   L4-L5 intervertebral area (49.6\%), and grade I had the highest
   frequency (82.3\%).
   Conclusions: Early age and multiple pregnancies were considered
   important risk factors increasing the likelihood of developing
   spondylolisthesis. Provision of appropriate education about time for the
   first pregnancy and number of pregnancies, training, and raising public
   awareness can help to reduce this risk factor.},
Publisher = {KOWSAR CORP},
Address = {PO BOX 14155-3651, TEHRAN, 14155, IRAN},
Type = {Article},
Language = {English},
Affiliation = {Azadvari, M (Corresponding Author), Univ Tehran Med Sci, Sina Hosp, Phys Med \& Rehabil, Dept Phys Med \& Rehabil, Tehran, Iran.
   Kazemi, Shahrbanoo; Razavi, Seyedeh Zahra Emami, Univ Tehran Med Sci, Imam Khomeini Hosp, Phys Med \& Rehabil, Dept Phys Med \& Rehabil, Tehran, Iran.
   Azadvari, Mohaddeseh, Univ Tehran Med Sci, Sina Hosp, Phys Med \& Rehabil, Dept Phys Med \& Rehabil, Tehran, Iran.
   Moghadam, Farid Rezaei, Univ Tehran Med Sci, Imam Reza Hosp, Phys Med \& Rehabil, Dept Phys Med \& Rehabil, Tehran, Iran.},
DOI = {10.5812/archneurosci.15162},
Article-Number = {e15162},
ISSN = {2322-3944},
EISSN = {2322-5769},
Keywords = {Spondylolisthesis; Pregnancy; Low Back Pain},
Keywords-Plus = {ELDERLY CHINESE MEN; LOW-BACK-PAIN; LUMBAR SPONDYLOLISTHESIS;
   DEGENERATIVE SPONDYLOLISTHESIS; NATURAL-HISTORY; SPONDYLOLYSIS;
   PREVALENCE; WOMEN; DISPLACEMENT; RELAXIN},
Research-Areas = {Neurosciences \& Neurology},
Web-of-Science-Categories  = {Neurosciences},
Author-Email = {drazadvari@yahoo.com},
ResearcherID-Numbers = {Azadvari, Mohaddeseh/T-7533-2019},
Cited-References = {Abramson D, 1934, SURG GYNECOL OBSTET, V58, P595.
   BEIGHTON P, 1973, ANN RHEUM DIS, V32, P413, DOI 10.1136/ard.32.5.413.
   BEIMBORN DS, 1988, SPINE, V13, P655.
   Beutler WJ, 2003, SPINE, V28, P1027, DOI 10.1097/00007632-200305150-00014.
   Chen JC, 2004, OCCUP ENVIRON MED, V61, P992, DOI 10.1136/oem.2003.011775.
   Denard PJ, 2010, SPINE, V35, P1072, DOI 10.1097/BRS.0b013e3181bd9e19.
   FREDRICKSON BE, 1984, J BONE JOINT SURG AM, V66A, P699, DOI 10.2106/00004623-198466050-00008.
   GUNZBURG R, 1992, J SPINAL DISORD, V5, P1, DOI 10.1097/00002517-199203000-00001.
   HARRIS H, 1949, J BONE JOINT SURG BR, V31, P547, DOI 10.1302/0301-620X.31B4.547.
   He LC, 2014, EUR RADIOL, V24, P441, DOI 10.1007/s00330-013-3041-5.
   HERKOWITZ HN, 1995, SPINE, V20, P1084, DOI 10.1097/00007632-199505000-00018.
   IMADA K, 1995, J BONE JOINT SURG BR, V77B, P126, DOI 10.1302/0301-620X.77B1.7822369.
   Jacobsen S, 2007, SPINE, V32, P120, DOI 10.1097/01.brs.0000250979.12398.96.
   Kalichman L, 2009, SPINE, V34, P199, DOI 10.1097/BRS.0b013e31818edcfd.
   Kauppila LI, 1998, SPINE, V23, P1868, DOI 10.1097/00007632-199809010-00014.
   Love TW, 1999, J BONE JOINT SURG BR, V81B, P670, DOI 10.1302/0301-620X.81B4.9682.
   MAZOUJIAN G, 1990, LANCET, V335, P298, DOI 10.1016/0140-6736(90)90124-N.
   Meyerding H.W., 1932, SURG GYNECOLOGY OBST, V54, P371.
   OMATSU Y, 1957, KOBE J MED SCI, V27, P21.
   OSTGAARD HC, 1993, SPINE, V18, P61.
   PORTER RW, 1989, CLIN BIOMECH, V4, P58, DOI 10.1016/0268-0033(89)90069-7.
   ROSENBERG NJ, 1975, J BONE JOINT SURG AM, VA 57, P467, DOI 10.2106/00004623-197557040-00004.
   Sanderson PL, 1996, J BONE JOINT SURG BR, V78B, P951, DOI 10.1302/0301-620X78B6.1291.
   SAUGSTAD LF, 1991, EUR J OBSTET GYN R B, V41, P197, DOI 10.1016/0028-2243(91)90024-F.
   Vogt MT, 1998, SPINE, V23, P2640, DOI 10.1097/00007632-199812010-00020.
   Wang YXJ, 2011, OSTEOPOROSIS INT, V22, P91, DOI 10.1007/s00198-010-1200-y.
   Wang YXJ, 2013, ARTHRITIS RHEUM-US, V65, P1004, DOI 10.1002/art.37857.
   Wang YXJ, 2010, RADIOLOGY, V257, P319, DOI 10.1148/radiol.10100775.
   WILTSE LL, 1976, CLIN ORTHOP RELAT R, P23.
   ZARROW MX, 1955, J CLIN ENDOCR METAB, V15, P22, DOI 10.1210/jcem-15-1-22.},
Number-of-Cited-References = {30},
Times-Cited = {0},
Usage-Count-Last-180-days = {0},
Usage-Count-Since-2013 = {0},
Journal-ISO = {Arch. Neurosci.},
Doc-Delivery-Number = {GC2QQ},
Web-of-Science-Index = {Emerging Sources Citation Index (ESCI)},
Unique-ID = {WOS:000429628100003},
OA = {gold},
DA = {2022-11-01},
}

@article{ WOS:000862043800001,
Author = {Kasamasu, Takuya and Ishida, Yuko and Sato, Masahiro and Mase, Yasuyoshi
   and Sairyo, Koichi},
Title = {Rates of Return to Sports and Recurrence in Pediatric Athletes after
   Conservative Treatment for Lumbar Spondylolysis},
Journal = {SPINE SURGERY AND RELATED RESEARCH},
Year = {2021},
Volume = {6},
Number = {5},
Pages = {540-544},
Abstract = {Introduction: Lumbar spondylolysis is common in pediatric athletes, and
   many athletes can return to sports with conser-vative treatment. There
   are two initial treatment strategies: bony union or pain management, but
   the outcomes of these strategies have not been clarified. The purpose of
   this study is to investigate the rates of return to sports (RTS) and
   recur-rence in pediatric athletes after conservative treatment for
   lumbar spondylolysis and to compare both treatment strategies. Methods:
   A total of 180 patients with lumbar spondylolysis were managed with a
   trunk brace and cessation of sports ac-tivity (bone union {[}BU] group,
   n=95) or treated for pain only (pain management {[}PM] group, n=85). RTS
   and recurrence rates according to type of conservative treatment were
   compared. Results: The RTS rate was 98.9\% in the BU group and 97.6\% in
   the PM group at 4.7 +/- 1.9 and 1.8 +/- 1.7 months, respec-tively.
   Recurrence occurred in 7.4\% of patients in the BU group at 19.0 +/-
   16.0 months and in 4.8\% of the PM group at 17.8 +/- 5.2 months.
   Conclusions: The RTS rate in pediatric athletes with lumbar
   spondylolysis was high at more than 95\%, regardless of type of
   conservative treatment. The mean time to RTS was longer in the BU group
   than in the PM group (4.7 vs. 1.8 months) because of the time required
   for bone healing. There were several cases of recurrence after RTS.
   Strategies to pre-vent recurrence of lumbar spondylolysis in pediatric
   athletes are discussed.},
Publisher = {JAPANESE SOC SPINE SURGERY \& RELATED RESEARCH},
Address = {1-1-1, HITOTSUBASHI, CHIYODA-KU, PALACE SIDE BLDG, TOKYO, 100-0003,
   JAPAN},
Type = {Article},
Language = {English},
Affiliation = {Sairyo, K (Corresponding Author), Tokushima Univ, Dept Orthoped, Grad Sch, Tokushima, Japan.
   Kasamasu, Takuya; Sairyo, Koichi, Tokushima Univ, Dept Orthoped, Grad Sch, Tokushima, Japan.
   Kasamasu, Takuya; Sato, Masahiro, Hachioji Sports Orthoped Clin, Dept Rehabil, Tokyo, Japan.
   Ishida, Yuko, Japan Inst Sports Sci, Tokyo, Japan.
   Mase, Yasuyoshi, Hachioji Sports Orthoped Clin, Dept Orthoped, Tokyo, Japan.},
DOI = {10.22603/ssrr.2021-0242},
ISSN = {2432-261X},
Keywords = {Lumbar spondylolysis; Conservative treatment; Return to sports;
   Recurrence},
Keywords-Plus = {DIAGNOSIS; CHILDREN; ADOLESCENTS; SPINE},
Research-Areas = {Surgery},
Web-of-Science-Categories  = {Surgery},
Author-Email = {sairyokun@gmail.com},
Funding-Acknowledgement = { {[}1418-1]},
Funding-Text = {Ethical Approval: This study was approved by the Tokushima University
   Hospital Ethics Committee (Approval code: 1418-1) .},
Cited-References = {Alvarez-Diaz P, 2011, KNEE SURG SPORT TR A, V19, P2111, DOI 10.1007/s00167-011-1447-7.
   Bouras Theodoros, 2015, Eur J Orthop Surg Traumatol, V25 Suppl 1, pS167, DOI 10.1007/s00590-014-1560-7.
   Donaldson LD, 2014, SPORTS HEALTH, V6, P356, DOI 10.1177/1941738113519958.
   El Rassi G, 2013, AM J PHYS MED REHAB, V92, P1070, DOI 10.1097/PHM.0b013e318296da7e.
   FREDRICKSON BE, 1984, J BONE JOINT SURG AM, V66A, P699, DOI 10.2106/00004623-198466050-00008.
   Fujii K, 2004, J BONE JOINT SURG BR, V86B, P225, DOI 10.1302/0301-620X.86B2.14339.
   Iwamoto J, 2004, AM J SPORT MED, V32, P781, DOI 10.1177/0363546503261721.
   Overley SC, 2018, GLOB SPINE J, V8, P190, DOI 10.1177/2192568217734520.
   Ruiz-Cotorro A, 2006, BRIT J SPORT MED, V40, P441, DOI 10.1136/bjsm.2005.023960.
   Sairyo K, 2006, SPINE, V31, P206, DOI 10.1097/01.brs.0000195161.60549.67.
   Sairyo K, 2009, J BONE JOINT SURG BR, V91B, P206, DOI 10.1302/0301-620X.91B2.21256.
   Sairyo K, 2012, J NEUROSURG-SPINE, V16, P610, DOI 10.3171/2012.2.SPINE10914.
   Sakai T, 2017, SPINE, V42, pE716, DOI 10.1097/BRS.0000000000001931.
   Sato M, 2017, J MED INVESTIG, V64, P136, DOI 10.2152/jmi.64.136.
   Selhorst M, 2016, J ORTHOP SPORT PHYS, V46, P1029, DOI 10.2519/jospt.2016.7028.
   Standaert CJ, 2007, ARCH PHYS MED REHAB, V88, P537, DOI 10.1016/j.apmr.2007.01.007.
   Sys J, 2001, EUR SPINE J, V10, P498, DOI 10.1007/s005860100326.
   WILTSE LL, 1975, J BONE JOINT SURG AM, VA 57, P17, DOI 10.2106/00004623-197557010-00003.
   WILTSE LL, 1962, J BONE JOINT SURG AM, V44, P539, DOI 10.2106/00004623-196244030-00011.},
Number-of-Cited-References = {19},
Times-Cited = {0},
Usage-Count-Last-180-days = {0},
Usage-Count-Since-2013 = {0},
Journal-ISO = {Spine Surg. Relat. Res.},
Doc-Delivery-Number = {4Z2KL},
Web-of-Science-Index = {Emerging Sources Citation Index (ESCI)},
Unique-ID = {WOS:000862043800001},
OA = {gold},
DA = {2022-11-01},
}

@article{ WOS:000804963500001,
Author = {Liang, Zeyan and Xu, Xiongjie and Rao, Jian and Chen, Yan and Wang, Rui
   and Chen, Chunmei},
Title = {Clinical Evaluation of Paraspinal Mini-Tubular Lumbar Decompression and
   Minimally Invasive Transforaminal Lumbar Interbody Fusion for Lumbar
   Spondylolisthesis Grade I with Lumbar Spinal Stenosis: A Cohort Study},
Journal = {FRONTIERS IN SURGERY},
Year = {2022},
Volume = {9},
Month = {MAY 10},
Abstract = {Objective To investigate the clinical outcome data and difference in
   efficacy between paraspinal mini-tubular lumbar decompression (PMTD) and
   minimally invasive transforaminal lumbar interbody fusion (MIS TLIF) in
   the treatment of degenerative lumbar spondylolisthesis grade I with
   lumbar spinal stenosis (DLS-I-LSS). Methods Patients with DLS-I-LSS, who
   underwent PMTD or MIS TLIF from September 2017 to March 2020, were
   included retrospectively. The follow-up period was 24 months after
   surgery. Outcome measurements included the Oswestry disability index
   (ODI) score, visual analog scale (VAS) low back pain score, VAS leg pain
   score, surgical data, and adverse events. Results A total of 104
   patients with DLS-I-LSS were included in this study. The average
   improvement in ODI at 12 months (2.0\%, 95\% CI, -5.7\% to 1.8\%; p =
   0.30) and 24 months (1.7\%, 95\% CI, -2.7\% to 6.1\%; p = 0.45) after
   surgery between the two groups were not statistically significant. The
   improvement in VAS low back pain score after 24 months and improvement
   in VAS leg pain score were not significantly different between the two
   groups. Compared with the PMTD group, the MIS TLIF group had more
   estimated blood loss and longer hospital stays. The cumulative
   reoperation rates were 5.66\% and 1.96\% in the MIS TLIF and PMTD
   groups, respectively (p = 0.68). The results of multivariate analysis
   showed that BMI, diabetes, and baseline ODI score were the main factors
   influencing the improvement in ODI in patients with DLS-I-LSS after
   minimally invasive surgery, accounting for 50.5\% of the total variance.
   Conclusions The clinical effectiveness of PMTD was non-inferior to that
   of MIS TLIF for DLS-I-LSS; however, there was a reduced duration of
   hospital stay, operation time, blood loss, and hospitalization costs in
   the PMTD group. BMI, presence or absence of diabetes and baseline ODI
   score were influencing factors for the improvement of ODI (Trial
   Registration: ChiCTR2000040025).},
Publisher = {FRONTIERS MEDIA SA},
Address = {AVENUE DU TRIBUNAL FEDERAL 34, LAUSANNE, CH-1015, SWITZERLAND},
Type = {Article},
Language = {English},
Affiliation = {Wang, R; Chen, CM (Corresponding Author), Fujian Med Univ, Dept Neurosurg, Union Hosp, Fuzhou, Peoples R China.
   Liang, Zeyan; Xu, Xiongjie; Rao, Jian; Chen, Yan; Wang, Rui; Chen, Chunmei, Fujian Med Univ, Dept Neurosurg, Union Hosp, Fuzhou, Peoples R China.},
DOI = {10.3389/fsurg.2022.906289},
Article-Number = {906289},
ISSN = {2296-875X},
Keywords = {degenerative lumbar spondylolisthesis; paraspinal mini-tubular lumbar
   decompression; minimally invasive transforaminal lumbar interbody
   fusion; lumbar spinal stenosis; minimally invasive spine surgery},
Keywords-Plus = {LOW-BACK-PAIN; PLUS FUSION; DEGENERATIVE SPONDYLOLISTHESIS; CONSERVATIVE
   MANAGEMENT; NONOPERATIVE TREATMENT; SURGICAL-TREATMENT; DISC HERNIATION;
   OUTCOMES; TRIAL; SPONDYLOLYSIS},
Research-Areas = {Surgery},
Web-of-Science-Categories  = {Surgery},
Author-Email = {3444224@qq.com
   cmchen2009@sina.com},
Cited-References = {Austevoll IM, 2020, JAMA NETW OPEN, V3, DOI 10.1001/jamanetworkopen.2020.15015.
   Bae HW, 2013, SPINE, V38, P916, DOI 10.1097/BRS.0b013e3182833e7c.
   Bond M, 2020, SPINE J, V20, P1940, DOI 10.1016/j.spinee.2020.08.009.
   Brodke DS, 2017, SPINE, V42, P921, DOI 10.1097/BRS.0000000000001965.
   Bydon M, 2019, NEUROSURG CLIN N AM, V30, P299, DOI 10.1016/j.nec.2019.02.003.
   Chan AK, 2019, NEUROSURG CLIN N AM, V30, P353, DOI 10.1016/j.nec.2019.02.009.
   Chan AK, 2019, NEUROSURG FOCUS, V46, DOI 10.3171/2019.2.FOCUS18722.
   Chang WL, 2017, ARCH ORTHOP TRAUM SU, V137, P637, DOI 10.1007/s00402-017-2685-z.
   Chen C M, 2020, Zhonghua Yi Xue Za Zhi, V100, P244, DOI 10.3760/cma.j.issn.0376-2491.2020.04.002.
   {[}陈春美 Chen Chunmei], 2016, {[}中华神经外科杂志, Chinese Journal of Neurosurgery], V32, P1208.
   Clark AJ, 2017, NEUROSURG FOCUS, V43, DOI 10.3171/2017.5.FOCUS17202.
   de Kunder SL, 2017, SPINE J, V17, P1712, DOI 10.1016/j.spinee.2017.06.018.
   Dhall SS, 2008, J NEUROSURG-SPINE, V9, P560, DOI 10.3171/SPI.2008.9.08142.
   Ferreira-Valente MA, 2011, PAIN, V152, P2399, DOI 10.1016/j.pain.2011.07.005.
   Foley K T, 1999, Neurosurg Focus, V7, pe5.
   Forsth P, 2016, NEW ENGL J MED, V374, P1413, DOI 10.1056/NEJMoa1513721.
   Fritz JM, 2001, PHYS THER, V81, P776, DOI 10.1093/ptj/81.2.776.
   Ghogawala Z, 2016, NEW ENGL J MED, V374, P1424, DOI 10.1056/NEJMoa1508788.
   Greiner-Perth R, 2002, NEUROSURG REV, V25, P225, DOI 10.1007/s10143-002-0220-2.
   Guigui P, 2017, ORTHOP TRAUMATOL-SUR, V103, pS11, DOI 10.1016/j.otsr.2016.06.022.
   HERKOWITZ HN, 1991, J BONE JOINT SURG AM, V73A, P802, DOI 10.2106/00004623-199173060-00002.
   Hubbe U, 2016, J NEUROSURG-SPINE, V24, P48, DOI 10.3171/2015.4.SPINE14883.
   Kalichman L, 2008, EUR SPINE J, V17, P327, DOI 10.1007/s00586-007-0543-3.
   Kalichman L, 2009, SPINE, V34, P199, DOI 10.1097/BRS.0b013e31818edcfd.
   KREINES K, 1985, DIABETES CARE, V8, P235, DOI 10.2337/diacare.8.3.235.
   Lener S, 2020, GLOB SPINE J, V10, p151S, DOI 10.1177/2192568219882346.
   Liang HF, 2017, EUR SPINE J, V26, P3084, DOI 10.1007/s00586-017-5200-x.
   Mannion AF, 2020, EUR SPINE J, V29, P2941, DOI 10.1007/s00586-020-06595-1.
   Martin BI, 2007, SPINE, V32, P382, DOI 10.1097/01.brs.0000254104.55716.46.
   Mobbs Ralph J, 2015, J Spine Surg, V1, P2, DOI 10.3978/j.issn.2414-469X.2015.10.05.
   Mobbs RJ, 2014, J NEUROSURG-SPINE, V21, P179, DOI 10.3171/2014.4.SPINE13420.
   Niggemann P, 2012, BRIT J RADIOL, V85, P358, DOI 10.1259/bjr/60355971.
   Parajon A, 2017, NEUROSURGERY, V81, P958, DOI 10.1093/neuros/nyx141.
   Park Y, 2014, CLIN ORTHOP RELAT R, V472, P1813, DOI 10.1007/s11999-013-3241-y.
   Pearson AM, 2008, SPINE, V33, P2759, DOI 10.1097/BRS.0b013e31818e2d8b.
   Pelton MA, 2012, SPINE, V37, P1914, DOI 10.1097/BRS.0b013e318257d490.
   Rihn JA, 2013, J BONE JOINT SURG AM, V95A, P1, DOI 10.2106/JBJS.K.01558.
   Schroeder GD, 2015, SPINE, V40, pE1161, DOI 10.1097/BRS.0000000000001116.
   Selvarajah D, 2019, LANCET DIABETES ENDO, V7, P938, DOI 10.1016/S2213-8587(19)30081-6.
   Seng CS, 2013, SPINE, V38, P2049, DOI 10.1097/BRS.0b013e3182a8212d.
   Serban D, 2017, BIOMED RES INT, V2017, DOI 10.1155/2017/7236970.
   Simmonds AM, 2015, J NEUROSURG-SPINE, V23, P178, DOI 10.3171/2014.11.SPINE1426.
   Street JT, 2016, J NEUROSURG-SPINE, V25, P332, DOI 10.3171/2016.2.SPINE151018.
   Vinik AI, 2013, ENDOCRIN METAB CLIN, V42, P747, DOI 10.1016/j.ecl.2013.06.001.
   Virk SS, 2017, SPINE, V42, P513, DOI 10.1097/BRS.0000000000001797.
   von Elm E, 2008, J CLIN EPIDEMIOL, V61, P344, DOI 10.1016/j.jclinepi.2007.11.008.
   Wang M, 2019, WORLD NEUROSURG, V123, P226, DOI 10.1016/j.wneu.2018.11.246.
   Watters WC, 2009, SPINE J, V9, P609, DOI 10.1016/j.spinee.2009.03.016.
   Weinstein JN, 2007, NEW ENGL J MED, V356, P2257, DOI 10.1056/NEJMoa070302.
   Weinstein JN, 2009, J BONE JOINT SURG AM, V91A, P1295, DOI 10.2106/JBJS.H.00913.
   Yavin D, 2017, NEUROSURGERY, V80, P701, DOI 10.1093/neuros/nyw162.},
Number-of-Cited-References = {51},
Times-Cited = {0},
Usage-Count-Last-180-days = {0},
Usage-Count-Since-2013 = {0},
Journal-ISO = {Front. Surg.},
Doc-Delivery-Number = {1T8GD},
Web-of-Science-Index = {Science Citation Index Expanded (SCI-EXPANDED)},
Unique-ID = {WOS:000804963500001},
OA = {Green Published, gold},
DA = {2022-11-01},
}

@article{ WOS:000671861600002,
Author = {Zhang, Zhi-Cheng and Zhang, Yang and Zhang, Li-Zhi and Guan, Kai and
   Zhao, Guang-Min and Ren, Da-Jiang and Li, Fang and Sun, Tian-Sheng},
Title = {Repair of symptomatic bilateral L5 spondylolysis with autogenous iliac
   crest graft and temporary intersegmental pedicle screw fixation in youth},
Journal = {JOURNAL OF ORTHOPAEDIC SURGERY AND RESEARCH},
Year = {2021},
Volume = {16},
Number = {1},
Month = {JUL 2},
Abstract = {Background When symptomatic spondylolysis fail to respond to
   nonoperative treatment, surgical management may be required. A number of
   techniques have been described for repair by intrasegmental fixation
   with good results; however, there are still some problems. We reported a
   repair technique with temporary intersegmental pedicle screw fixation
   and autogenous iliac crest graft. The aim of present study is to assess
   the clinical outcomes of L5 symptomatic spondylolysis with this
   technique. Methods A retrospective analysis of 128 patients with L5
   spondylolysis treated with this method was performed. According to CT
   scan, the spondylolysis were classified into 3 categories: line,
   intermediate, and sclerosis type. The diagnostic block test of L5
   bilateral pars defect was done in all patients preoperatively. The
   sagittal and axial CT images were used to determine the bone union. The
   healing time, complications, number of spina bifida occulta, Japanese
   Orthopedic Association (JOA) score, and VAS for back pain were recorded.
   After fixation removal, the rate of ROM preservation at L5S1 was
   calculated. Results There were 97 patients (194 pars) followed with mean
   follow-up of 23 months (range, 12-36 months). The union rate of pars was
   82.0\% at 12 months and 94.3\% at 24 months postoperatively. Low back
   pain VAS significantly (P < 0.05) improved from preoperative mean value
   of 7.2 to 1.3 at the final follow-up postoperatively (P < 0.05). JOA
   score increased significantly postoperatively (P < 0.05) with average
   improvement rate of 79.3\%. The rates of L5S1 ROM preservation were
   79.8\% and 64.0\% after fixation removal at 1 and 2 years
   postoperatively. There were 3 patients of delayed incision healing
   without other complications. Conclusions Although sacrificing L5S1
   segment motion temporarily, more stability was obtained with
   intersegmental fixation. This technique is reliable for spondylolysis
   repair which has satisfactory symptom relief, high healing rate, low
   incidence of complications, and preserve a large part of ROM for fixed
   segment.},
Publisher = {BMC},
Address = {CAMPUS, 4 CRINAN ST, LONDON N1 9XW, ENGLAND},
Type = {Article},
Language = {English},
Affiliation = {Li, F (Corresponding Author), Chinese Peoples Liberat Army Gen Hosp, Dept Orthoped, Med Ctr 7, Beijing 100700, Peoples R China.
   Zhang, Zhi-Cheng; Zhang, Yang; Zhang, Li-Zhi; Guan, Kai; Zhao, Guang-Min; Ren, Da-Jiang; Li, Fang; Sun, Tian-Sheng, Chinese Peoples Liberat Army Gen Hosp, Dept Orthoped, Med Ctr 7, Beijing 100700, Peoples R China.},
DOI = {10.1186/s13018-021-02534-y},
Article-Number = {422},
ISSN = {1749-799X},
Keywords = {Lumbar spondylolysis; Repair; Internal fixation; Motion segment},
Keywords-Plus = {PARS INTERARTICULARIS; LUMBAR SPONDYLOLYSIS; NATURAL-HISTORY;
   SPONDYLOLISTHESIS; CLASSIFICATION; DEGENERATION; FRACTURE},
Research-Areas = {Orthopedics},
Web-of-Science-Categories  = {Orthopedics},
Author-Email = {fangl6722@vip.sina.com},
Funding-Acknowledgement = {Capital Health Research and Development of Special Funding
   {[}2020-2-5091]; PLA Logistics Special Project, China {[}20WQ036]; Youth
   Foundation of PLA General Hospital, China {[}QNC19026]},
Funding-Text = {The study was supported by the Capital Health Research and Development
   of Special Funding (no. 2020-2-5091); the PLA Logistics Special Project,
   China (no. 20WQ036); and Youth Foundation of PLA General Hospital, China
   (no. QNC19026). The funding bodies had no role in the design of the
   study or in collection, analysis, interpretation or presentation of
   data.},
Cited-References = {Beutler WJ, 2003, SPINE, V28, P1027, DOI 10.1097/00007632-200305150-00014.
   Castro-Mateos I, 2016, EUR SPINE J, V25, P2721, DOI 10.1007/s00586-016-4654-6.
   Deguchi M, 1999, SPINE, V24, P328, DOI 10.1097/00007632-199902150-00004.
   Gagnet P, 2018, J ORTHOP, V15, P404, DOI 10.1016/j.jor.2018.03.008.
   Giudici Fabrizio, 2011, Eur Spine J, V20 Suppl 1, pS115, DOI 10.1007/s00586-011-1759-9.
   Goetzinger Sara, 2020, J Sports Med (Hindawi Publ Corp), V2020, P9235958, DOI 10.1155/2020/9235958.
   GROGAN JP, 1982, RADIOLOGY, V145, P737, DOI 10.1148/radiology.145.3.7146406.
   HEFTI F, 1994, ORTHOPADE, V23, P220.
   Hu SS, 2008, J BONE JOINT SURG AM, V90A, P656.
   Iwamoto J, 2004, AM J SPORT MED, V32, P781, DOI 10.1177/0363546503261721.
   Laurent L E, 1969, Acta Orthop Belg, V35, P717.
   Leone A, 2011, SKELETAL RADIOL, V40, P683, DOI 10.1007/s00256-010-0942-0.
   Mohammed N, 2018, NEUROSURG FOCUS, V44, DOI 10.3171/2017.11.FOCUS17581.
   PIZZUTILLO PD, 1986, J PEDIATR ORTHOPED, V6, P311, DOI 10.1097/01241398-198605000-00010.
   Randall RM, 2016, SPORTS MED ARTHROSC, V24, P184, DOI 10.1097/JSA.0000000000000127.
   Sairyo K, 2005, AM J SPORT MED, V33, P583, DOI 10.1177/0363546504269035.
   Sairyo K, 2003, AM J SPORT MED, V31, P606, DOI 10.1177/03635465030310042201.
   Sairyo K, 2006, CLIN BIOMECH, V21, P1020, DOI 10.1016/j.clinbiomech.2006.06.011.
   Sairyo K, 2012, J NEUROSURG-SPINE, V16, P610, DOI 10.3171/2012.2.SPINE10914.
   Sakai T, 2009, SPINE, V34, P2346, DOI 10.1097/BRS.0b013e3181b4abbe.
   SUH PB, 1991, SPINE, V16, pS445.
   Terai T, 2010, J BONE JOINT SURG BR, V92B, P1123, DOI 10.1302/0301-620X.92B8.22883.
   Urrutia J, 2016, EUR SPINE J, V25, P2728, DOI 10.1007/s00586-016-4438-z.
   WILTSE LL, 1975, J BONE JOINT SURG AM, VA 57, P17, DOI 10.2106/00004623-197557010-00003.
   Wu SS, 1999, J SPINAL DISORD, V12, P10.
   Yamamoto T, 2008, ARCH ORTHOP TRAUM SU, V128, P1177, DOI 10.1007/s00402-007-0521-6.},
Number-of-Cited-References = {26},
Times-Cited = {0},
Usage-Count-Last-180-days = {0},
Usage-Count-Since-2013 = {2},
Journal-ISO = {J. Orthop. Surg. Res.},
Doc-Delivery-Number = {TH1NO},
Web-of-Science-Index = {Science Citation Index Expanded (SCI-EXPANDED)},
Unique-ID = {WOS:000671861600002},
OA = {gold, Green Published},
DA = {2022-11-01},
}

@article{ WOS:A1981LX22700005,
Author = {RAVICHANDRAN, G},
Title = {UPPER LUMBAR SPONDYLOLYSIS},
Journal = {INTERNATIONAL ORTHOPAEDICS},
Year = {1981},
Volume = {5},
Number = {1},
Pages = {31-35},
Publisher = {SPRINGER},
Address = {ONE NEW YORK PLAZA, SUITE 4600, NEW YORK, NY, UNITED STATES},
Type = {Article},
Language = {English},
Affiliation = {RAVICHANDRAN, G (Corresponding Author), HARLOW WOOD ORTHOPAED HOSP, MANSFIELD, NOTTINGHAMSHIRE, ENGLAND.},
ISSN = {0341-2695},
EISSN = {1432-5195},
Research-Areas = {Orthopedics},
Web-of-Science-Categories  = {Orthopedics},
Cited-References = {ALLEN ML, 1950, AM J SURG, V80, P762, DOI 10.1016/0002-9610(50)90604-0.
   AMUSO SJ, 1967, J BONE JOINT SURG AM, VA 49, P507, DOI 10.2106/00004623-196749030-00009.
   ANDRY N, 1743, ORTHOPEDIE.
   ATTENBOROUGH CG, 1975, J BONE JOINT SURG BR, V57, P283, DOI 10.1302/0301-620X.57B3.283.
   BELLAMY R, 1974, J BONE JOINT SURG AM, VA 56, P405, DOI 10.2106/00004623-197456020-00020.
   Buck J E, 1970, J Bone Joint Surg Br, V52, P432.
   CYRON BM, 1978, J BONE JOINT SURG BR, V60, P234, DOI 10.1302/0301-620X.60B2.659472.
   FARFAN HF, 1976, CLIN ORTHOP RELAT R, P40.
   FRIBERG S, 1939, ACTA CHIR SCAND, V82, P1.
   HARRIS RI, 1963, J BONE JOINT SURG AM, V45, P1159, DOI 10.2106/00004623-196345060-00003.
   Herbiniaux G., 1782, TRAITE DIVERS ACCOUC.
   JACKSON A M, 1978, Spine, V3, P260, DOI 10.1097/00007632-197809000-00012.
   JACKSON DW, 1976, CLIN ORTHOP RELAT R, P68.
   KETTELKAMP DB, 1971, J BONE JOINT SURG AM, VA 53, P229, DOI 10.2106/00004623-197153020-00003.
   KILIAN HF, 1854, SPONDYLOLYSTESES GRA.
   KNIGHT NA, 1977, J MED ASS        DEC, P25.
   KRANZ J, 1973, J BONE JOINT SURG BR, V55, P735.
   LAURENT LE, 1963, ACTA ORTHOP BELG, V35, P717.
   Meyerding HW, 1931, J BONE JOINT SURG, V13, P39.
   Moreton R D, 1969, IMS Ind Med Surg, V38, P216.
   NEUGEBAUR FL, 1888, ARCH GYNAEKOL, V25, P182.
   OHTA H, 1967, J JAPANESE ORTHOP AS, V41, P931.
   PRIVETT JTJ, 1975, BRIT J RADIOL, V48, P866, DOI 10.1259/0007-1285-48-574-866.
   Raynal L, 1977, Acta Orthop Belg, V43, P653.
   ROCHE MB, 1951, ANAT REC, V109, P233, DOI 10.1002/ar.1091090207.
   ROWE GG, 1953, J BONE JOINT SURG AM, V35-A, P102, DOI 10.2106/00004623-195335010-00010.
   SAHA MM, 1970, BRIT J RADIOL, V43, P738, DOI 10.1259/0007-1285-43-514-738.
   SHAH JS, 1978, J BONE JOINT SURG BR, V60, P246, DOI 10.1302/0301-620X.60B2.659474.
   SHEIKHOLESLAMZADEH S, 1977, J BONE JOINT SURG BR, V59, P95, DOI 10.1302/0301-620X.59B1.845238.
   SHERMAN FC, 1977, J BONE JOINT SURG AM, V59, P49, DOI 10.2106/00004623-197759010-00007.
   STEWART TD, 1953, J BONE JOINT SURG AM, V35-A, P937, DOI 10.2106/00004623-195335040-00012.
   TAILLARD WF, 1976, CLIN ORTHOP RELAT R, V117, P30.
   TROUP JDG, 1977, ORTHOP CLIN N AM, V8, P57.
   WILTSE LL, 1975, J BONE JOINT SURG AM, VA 57, P17, DOI 10.2106/00004623-197557010-00003.
   WILTSE LL, 1962, J BONE JOINT SURG AM, V44, P539, DOI 10.2106/00004623-196244030-00011.
   WILTSE LL, 1976, CLIN ORTHOP RELAT R, V117, P23.
   Yano T, 1967, Singapore Med J, V8, P203.},
Number-of-Cited-References = {37},
Times-Cited = {8},
Usage-Count-Last-180-days = {0},
Usage-Count-Since-2013 = {0},
Journal-ISO = {Int. Orthop.},
Doc-Delivery-Number = {LX227},
Web-of-Science-Index = {Science Citation Index Expanded (SCI-EXPANDED)},
Unique-ID = {WOS:A1981LX22700005},
DA = {2022-11-01},
}

@article{ WOS:000691475300015,
Author = {Manivannan, S.},
Title = {Analysis of in Situ Posterior Spinal Fusion with Pedicle Screws and Rods
   in Grade I and Grade li Isthmic},
Journal = {JOURNAL OF PHARMACEUTICAL RESEARCH INTERNATIONAL},
Year = {2021},
Volume = {33},
Number = {42A},
Pages = {120-129},
Abstract = {Spondylolysis has never been found in a newborn. Repetitive cyclic
   loading ultimately results in a stress fracture. Impingement between the
   inferior articular process of the cephalad verbetra and the superior
   articular process of the caudal vertebra creates pending moment that
   must be resisted by the pars. The hard cortical bone of the pars
   predisposes it to fatigue fracture, as well as nonunion, decreasing the
   likelihood of spontaneous healing. If healing occurs, the pars often
   heal in an elongated position. Either non-union or healing with
   elongation permits vertebral subluxation. This fundamental change in
   bony anatomy exposes the disc to increased shear load, even though the
   axial load remains unchanged. When the stiffness of the cortical bone is
   reduced by an underlying condition (congenital dysplasia), smaller
   amounts of tensile forces are required to produce a fatigue fracture.
   Another possible mechanism is an extension torque which is developed by
   the erector spinae acting through its attachment to the spinous process,
   resulting in a stress concentration at the pars. The aim of the study is
   to analyze the post-operative outcomes in, in-situ posterior spinal
   fusion with pedicle screws and rods in Grade I and Grade II isthmic and
   degenerative spondylolisthesis.},
Publisher = {SCIENCEDOMAIN INT},
Address = {SCIENCEDOMAIN INT, GURGAON, 00000, INDIA},
Type = {Article},
Language = {English},
Affiliation = {Manivannan, S (Corresponding Author), Sree Balaji Med Coll \& Hosp, Dept Orthopaed, Chennai 600044, Tamil Nadu, India.
   Manivannan, S., Sree Balaji Med Coll \& Hosp, Dept Orthopaed, Chennai 600044, Tamil Nadu, India.},
DOI = {10.9734/JPRI/2021/v33i42A32392},
Article-Number = {72111},
ISSN = {2456-9119},
Keywords = {Spondylolysis; pedicle screws and rods; cortical bone; cephalad
   verbetra; congenital dysplasia},
Keywords-Plus = {LUMBAR INTERBODY FUSION; SURGICAL-TREATMENT; SPONDYLOLISTHESIS;
   SPONDYLOLYSIS; FIXATION; COMPLICATIONS; EXCISION},
Research-Areas = {Pharmacology \& Pharmacy},
Web-of-Science-Categories  = {Pharmacology \& Pharmacy},
Funding-Acknowledgement = {Bharath Institute of Higher Education and Research, Chennai, Tamil Nadu,
   India},
Funding-Text = {The encouragement and support from Bharath Institute of Higher Education
   and Research, Chennai, Tamil Nadu, India is gratefully acknowledged for
   providing the laboratory facilities to carry out the research work.},
Cited-References = {Boden SD, 1996, J BONE JOINT SURG AM, V78A, P403, DOI 10.2106/00004623-199603000-00012.
   CLOWARD RB, 1953, J NEUROSURG, V10, P154, DOI 10.3171/jns.1953.10.2.0154.
   FEFFER HL, 1985, SPINE, V10, P287, DOI 10.1097/00007632-198504000-00018.
   FRYMOYER JW, 1985, SPINE, V10, P280, DOI 10.1097/00007632-198504000-00017.
   Gill GO., 1955, J BONE JOINT SURG AM, V37, P493.
   Harms J., 1999, INSTRUMENTEDSPINAL S.
   Herb in aux G., 1782, TRAITE DIVERS BORIEU.
   Humphreys SC, 2001, SPINE, V26, P567.
   Kim NH, 1999, SPINE, V24, P812, DOI 10.1097/00007632-199904150-00014.
   LEHMANN TR, 1987, SPINE, V12, P97, DOI 10.1097/00007632-198703000-00004.
   LIN PM, 1983, CLIN ORTHOP RELAT R, P154.
   LIN PM, 1985, CLIN ORTHOP RELAT R, P90.
   McAfee PC, 2002, CLIN ORTHOP RELAT R, P55.
   Mihara H, 2003, SPINE, V28, P235, DOI 10.1097/00007632-200302010-00006.
   MORSCHER E, 1984, ARCH ORTHOP TRAUM SU, V103, P175, DOI 10.1007/BF00435550.
   NACHEMSON A, 1976, CLIN ORTHOP RELAT R, P101.
   OHMORI K, 1992, NEUROSURGERY, V30, P379, DOI 10.1227/00006123-199203000-00011.
   Okuyama K, 1999, ACTA ORTHOP SCAND, V70, P329, DOI 10.3109/17453679908997819.
   PAVLOVCIC V, 1994, INT ORTHOP, V18, P6, DOI 10.1007/BF00180169.
   PEDERSEN AK, 1988, J BONE JOINT SURG AM, V70A, P15, DOI 10.2106/00004623-198870010-00004.
   ROYCAMILLE R, 1970, PRESSE MED, V78, P1447.
   ZDEBLICK TA, 1993, SPINE, V18, P983, DOI 10.1097/00007632-199306150-00006.},
Number-of-Cited-References = {22},
Times-Cited = {0},
Usage-Count-Last-180-days = {0},
Usage-Count-Since-2013 = {0},
Journal-ISO = {J. Pharm. Res. Int.},
Doc-Delivery-Number = {UJ7QF},
Web-of-Science-Index = {Emerging Sources Citation Index (ESCI)},
Unique-ID = {WOS:000691475300015},
OA = {gold},
DA = {2022-11-01},
}

@article{ WOS:000581033000033,
Author = {Nakayama, Yusaku and Yamashita, Kazuta and Sugiura, Kosuke and Takeuchi,
   Makoto and Morimoto, Masatoshi and Tezuka, Fumitake and Takata, Yoichiro
   and Sakai, Toshinori and Maeda, Toru and Sairyo, Koichi},
Title = {Surgical management of stress fracture of the contralateral pedicle in a
   baseball player with unilateral lumbar spondylolysis : A case report},
Journal = {JOURNAL OF MEDICAL INVESTIGATION},
Year = {2020},
Volume = {67},
Number = {3-4},
Pages = {382-385},
Month = {AUG},
Abstract = {We describe successful surgical treatment in a case of L5 unilateral
   spondylolysis with contralateral pedicle stress fracture that was not
   resolved by conservative treatment in a high-performing college baseball
   player. The 20-year-old man presented with left low back pain that
   stopped his sports activities. Over the previous year, he had
   experienced a couple of episodes of pain that subsided with cessation of
   sports but reappeared after a return to sports. Computed tomography and
   magnetic resonance imaging revealed a right terminal stage pars fracture
   and a left pedicle stress fracture at L5. The pain originated from the
   left pedicle fracture, with no pain from the right unilateral
   spondylolysis. Given that conservative treatment for 1 year had not been
   effective, we decided on surgical treatment. Bilateral pedicle screws
   and the smiley face rod method were applied, and both fractures
   subsequently healed. In the 2 years since the surgery, the patient has
   returned to sports and has the potential to become a professional
   player. J. Med. Invest. 67 : 382-385, August, 2020},
Publisher = {UNIV TOKUSHIMA SCH MEDICINE},
Address = {3-18-15, KURAMOTO-CHO, TOKUSHIMA, 00000, JAPAN},
Type = {Article},
Language = {English},
Affiliation = {Yamashita, K (Corresponding Author), Tokushima Univ, Grad Sch Med, 3-18-15 Kuramoto, Tokushima 7708503, Japan.
   Nakayama, Yusaku; Yamashita, Kazuta; Sugiura, Kosuke; Takeuchi, Makoto; Morimoto, Masatoshi; Tezuka, Fumitake; Takata, Yoichiro; Sakai, Toshinori; Maeda, Toru; Sairyo, Koichi, Tokushima Univ, Inst Biomed Sci, Dept Orthoped, Grad Sch, Tokushima, Japan.},
ISSN = {1343-1420},
EISSN = {1349-6867},
Keywords = {spondylolysis; pedicle fracture; direct repair surgery; elite athlete},
Keywords-Plus = {MINIMALLY INVASIVE TECHNIQUE; LOW-BACK-PAIN; DIRECT REPAIR; PARS
   INTERARTICULARIS; SPONDYLOLISTHESIS; DEFECTS},
Research-Areas = {Research \& Experimental Medicine},
Web-of-Science-Categories  = {Medicine, Research \& Experimental},
Cited-References = {ALAND C, 1986, J BONE JOINT SURG AM, V68A, P1454, DOI 10.2106/00004623-198668090-00025.
   Arai T, 2013, CASE REP ORTHOP.
   Beutler WJ, 2003, SPINE, V28, P1027, DOI 10.1097/00007632-200305150-00014.
   GARBER JE, 1986, SPINE, V11, P63, DOI 10.1097/00007632-198601000-00018.
   Guillodo Y, 2000, SPINE, V25, P2541, DOI 10.1097/00007632-200010010-00019.
   GUNZBURG R, 1991, SPINE, V16, P185, DOI 10.1097/00007632-199102000-00016.
   Higashino K, 2007, MINIM INVAS NEUROSUR, V50, P182, DOI 10.1055/s-2007-982511.
   Jeong IH, 2009, J KOREAN NEUROSURG S, V46, P584, DOI 10.3340/jkns.2009.46.6.584.
   Kessous E, 2017, SPINE, V42, pE1087, DOI 10.1097/BRS.0000000000002086.
   Sairyo K, 2005, AM J SPORT MED, V33, P583, DOI 10.1177/0363546504269035.
   Sairyo K, 2003, AM J SPORT MED, V31, P606, DOI 10.1177/03635465030310042201.
   Sairyo K, 2009, J BONE JOINT SURG BR, V91B, P206, DOI 10.1302/0301-620X.91B2.21256.
   Sairyo K, 2009, J NEUROSURG-SPINE, V10, P492, DOI 10.3171/2009.2.SPINE08594.
   Sakai T, 2009, SPINE, V34, P2346, DOI 10.1097/BRS.0b013e3181b4abbe.
   Standaert CJ, 2000, BRIT J SPORT MED, V34, P415, DOI 10.1136/bjsm.34.6.415.
   Sumita T, 2013, ASIAN SPINE J, V7, P115, DOI 10.4184/asj.2013.7.2.115.
   Vialle R, 2007, EUR SPINE J, V16, pS316, DOI 10.1007/s00586-007-0396-9.
   WEATHERLEY CR, 1991, J BONE JOINT SURG BR, V73, P990, DOI 10.1302/0301-620X.73B6.1835458.
   Yamashita K, 2019, INT J SPINE SURG, V13, P178, DOI 10.14444/6024.
   Yamashita K, 2017, J MED INVESTIG, V64, P168, DOI 10.2152/jmi.64.168.},
Number-of-Cited-References = {20},
Times-Cited = {0},
Usage-Count-Last-180-days = {0},
Usage-Count-Since-2013 = {1},
Journal-ISO = {J. Med. Investig.},
Doc-Delivery-Number = {OF2GL},
Web-of-Science-Index = {Emerging Sources Citation Index (ESCI)},
Unique-ID = {WOS:000581033000033},
OA = {gold},
DA = {2022-11-01},
}

@article{ WOS:000395949000017,
Author = {Hu, Serena S.},
Title = {In Patients with Lumbar Spinal Stenosis, Adding Fusion Surgery to
   Decompression Surgery Did Not Improve Outcomes at 2 Years},
Journal = {JOURNAL OF BONE AND JOINT SURGERY-AMERICAN VOLUME},
Year = {2016},
Volume = {98},
Number = {22},
Month = {NOV 16},
Abstract = {Question: In patients with lumbar spinal stenosis, with or without
   degenerative spondylolisthesis, does adding fusion surgery to
   decompression surgery improve clinical outcomes at 2 years?
   Design: Randomized (allocation concealed){*}, unblinded, controlled
   trial with 2 years of follow-up. Swedish Spinal Stenosis Study (SSSS).
   ClinicalTrials. gov NCT01994512. ({*} Information provided by author.)
   Setting: 7 hospitals in Sweden.
   Patients: 247 patients 50 to 80 years of age (mean age, 67 years; 67\%
   women) who had lumbar spinal stenosis with <= 2 adjacent stenotic
   segments, a back pain score of >30 of 100 on a visual analog scale
   (VAS), pseudoclaudication in 1 or both legs, and symptoms for >6 months.
   Exclusion criteria were stenosis due to a herniated disc or
   nondegenerative changes, spondylolysis, degenerative lumbar scoliosis,
   previous vertebral compression fractures in the same segments, previous
   lumbar spinal surgery for stenosis or instability, other specified
   spinal conditions, or psychological disorders of concern to the surgeon.
   92\% of patients had surgery, completed follow-up at 2 years, and were
   included in the per-protocol analysis. Outcomes at 5 years were assessed
   in >80\% of patients and are not reported here.
   Intervention: Decompression surgery plus fusion surgery (n = 123) or
   decompression surgery alone (n = 124).
   Main outcome measures: The primary outcome was the Oswestry Disability
   Index (ODI) score. Secondary outcomes included European Quality of
   Life-5 Dimensions score, VAS scores for back pain and leg pain, and
   6-minute walk distance. 320 patients were needed to detect a 12-point
   difference between groups on the ODI (80\% power, a = 0.05), assuming a
   10\% drop-out rate and 25\% of patients with spondylolisthesis. The
   sample size was revised to 247 patients during the study because the
   proportion of patients with spondylolisthesis was greater than expected.
   Main results: 55\% of patients had spondylolisthesis at baseline.
   Patientsmanaged with decompression surgery with versus without fusion
   did not differ in terms of ODI scores (mean, 27 versus 24 {[}p - 0.241];
   higher scores = more disability) or 6-minute walk distance (mean, 397
   versus 405 m {[}p = 0.72]) at 2 years.
   Results were similar in patients with or without spondylolisthesis at
   baseline (Table).
   Conclusion: In patients with lumbar spinal stenosis, adding fusion
   surgery to decompression surgery did not improve outcomes at 2 years.},
Publisher = {JOURNAL BONE JOINT SURGERY},
Address = {20 PICKERING ST, NEEDHAM, MA 02492 USA},
Type = {Article},
Language = {English},
Affiliation = {Hu, SS (Corresponding Author), Stanford Univ, Dept Orthoped Surg, Stanford, CA 94305 USA.
   Hu, Serena S., Stanford Univ, Dept Orthoped Surg, Stanford, CA 94305 USA.},
DOI = {10.2106/JBJS.16.00885},
ISSN = {0021-9355},
EISSN = {1535-1386},
Keywords-Plus = {SPONDYLOLISTHESIS},
Research-Areas = {Orthopedics; Surgery},
Web-of-Science-Categories  = {Orthopedics; Surgery},
Funding-Acknowledgement = {Uppsala University; Uppsala County Council; S. Stockholm Spine Center},
Funding-Text = {Uppsala University; Uppsala County Council; S. Stockholm Spine Center.},
Cited-References = {Bae HW, 2013, SPINE, V38, P916, DOI 10.1097/BRS.0b013e3182833e7c.
   HERKOWITZ HN, 1991, J BONE JOINT SURG AM, V73A, P802, DOI 10.2106/00004623-199173060-00002.
   Pearson AM, 2008, SPINE, V33, P2759, DOI 10.1097/BRS.0b013e31818e2d8b.},
Number-of-Cited-References = {3},
Times-Cited = {1},
Usage-Count-Last-180-days = {0},
Usage-Count-Since-2013 = {8},
Journal-ISO = {J. Bone Joint Surg.-Am. Vol.},
Doc-Delivery-Number = {EN4AH},
Web-of-Science-Index = {Science Citation Index Expanded (SCI-EXPANDED)},
Unique-ID = {WOS:000395949000017},
DA = {2022-11-01},
}

@article{ WOS:000224613400006,
Author = {Gregory, PL and Batt, ME and Kerslake, RW and Scammell, BE and Webb, JF},
Title = {The value of combining single photon emission computerised tomography
   and computerised tomography in the investigation of spondylolysis},
Journal = {EUROPEAN SPINE JOURNAL},
Year = {2004},
Volume = {13},
Number = {6},
Pages = {503-509},
Month = {OCT},
Abstract = {The aim of this study was to assess the diagnostic value of combining
   single photon emission computerised tomography (SPECT) with reverse
   gantry computerised tomography (rg-CT) in the investigation of
   spondylolysis. Patient characteristics and imaging results in 118
   patients, aged 8-44 years, with low back pain (LBP) were analysed. SPECT
   showed increased scintigraphic uptake in 80 patients, and spondylolysis
   was identified on rg-CT in 53. The Cohen Kappa ratio of 0.362 (95\% CI:
   0.198-0.526) suggests only fair agreement for the result of increased
   scintigraphic activity with the finding of spondylolysis on rg-CT. We
   conclude that these investigations give mutually exclusive information,
   which leads to four diagnostic categories. When there was increased
   scintigraphic activity on SPECT, 58.8\% (95\% CI: 48.0-69.5\%) of
   patients had spondylolysis on rg-CT. With rest from provoking
   activities, these lesions may heal. We interpret the findings of
   increased scintigraphic activity, but no spondylolysis demonstrated on
   rg-CT as indicating a bone stress response. These also require rest from
   provoking activity to prevent a stress fracture developing. In this
   study, 84.2\% (95\% CI: 72.67-95.8\%) of those patients without
   increased activity on SPECT had no spondylolysis identified on rg-CT.
   These patients may need further investigations such as magnetic
   resonance imaging (MRI) to diagnose pathology, which typically does not
   involve the posterior elements-but rest from sport may not be so
   important. There were five patients in our study, without increased
   scintigraphic activity, but in whom bilateral chronic-appearing (wide
   separation, smooth sclerotic bone margins) spondylolyses were identified
   at L5. These all were anticipated from previous plain radiographs or
   MRI. This group will almost certainly not heal, and if the spondylolyses
   are the cause of pain these vertebrae will need stabilisation by surgery
   if physiotherapy fails.},
Publisher = {SPRINGER},
Address = {233 SPRING STREET, NEW YORK, NY 10013 USA},
Type = {Article},
Language = {English},
Affiliation = {Gregory, PL (Corresponding Author), Queens Med Ctr, Ctr Sports Med, Div Orthopaed \& Accident Surg, C Floor W Block, Nottingham NG2 7UH, England.
   Queens Med Ctr, Ctr Sports Med, Div Orthopaed \& Accident Surg, Nottingham NG2 7UH, England.},
DOI = {10.1007/s00586-004-0696-2},
ISSN = {0940-6719},
Keywords = {spondylolysis; single photon emission computer tomography; computer
   assisted tomography; athlete; lumbar vertebrae},
Keywords-Plus = {LOW-BACK-PAIN; LUMBAR SPINE; PARS INTERARTICULARIS; ISTHMIC
   SPONDYLOLISTHESIS; BONE-SCINTIGRAPHY; RADIOGRAPHY; SPECT; ABNORMALITIES;
   CHILDREN; VIEW},
Research-Areas = {Neurosciences \& Neurology; Orthopedics},
Web-of-Science-Categories  = {Clinical Neurology; Orthopedics},
Author-Email = {peter.gregory@nottingham.ac.uk},
ResearcherID-Numbers = {Batt, Mark/AAO-5140-2021
   Kerslake, Robert/H-5410-2012},
ORCID-Numbers = {Kerslake, Robert/0000-0002-3694-2345},
Cited-References = {AMATO M, 1984, RADIOLOGY, V153, P627, DOI 10.1148/radiology.153.3.6494460.
   APPLEBY A, 1969, Clinical Radiology, V20, P315, DOI 10.1016/S0009-9260(69)80147-9.
   BAKER D, 1967, J BONE JOINT SUR A A, V49, P507.
   BAKER DR, 1956, J BONE JOINT SURG AM, V38, P933.
   BARR JS, 1955, J BONE JOINT SURG AM, V37, P878, DOI 10.2106/00004623-195537040-00022.
   BELLAH RD, 1991, RADIOLOGY, V180, P509, DOI 10.1148/radiology.180.2.1829845.
   BRADFORD DS, 1985, SPINE, V10, P673, DOI 10.1097/00007632-198509000-00014.
   Buck J E, 1970, J Bone Joint Surg Br, V52, P432.
   COLLIER BD, 1985, RADIOLOGY, V154, P207, DOI 10.1148/radiology.154.1.3155479.
   Congeni J, 1997, AM J SPORT MED, V25, P248, DOI 10.1177/036354659702500220.
   DUBOWITZ B, 1987, J BONE JOINT SURG BR, V69, P421, DOI 10.1302/0301-620X.69B3.3584197.
   FREDRICKSON BE, 1984, J BONE JOINT SURG AM, V66A, P699, DOI 10.2106/00004623-198466050-00008.
   GARDNER MJ, 1991, BR MED J LONDON.
   GRENIER N, 1989, RADIOLOGY, V170, P489, DOI 10.1148/radiology.170.2.2911673.
   HARDCASTLE P, 1992, J BONE JOINT SURG BR, V74, P421, DOI 10.1302/0301-620X.74B3.1587894.
   JOHNSON DW, 1989, AM J ROENTGENOL, V152, P327, DOI 10.2214/ajr.152.2.327.
   Jones DM, 1999, AM J SPORT MED, V27, P335, DOI 10.1177/03635465990270031101.
   Krenz J, 1973, J Bone Joint Surg Br, V55, P735.
   LANDIS JR, 1977, BIOMETRICS, V33, P159, DOI 10.2307/2529310.
   LIBSON E, 1983, RADIOLOGY, V149, P315, DOI 10.1148/radiology.149.1.6611941.
   LIBSON E, 1984, RADIOLOGY, V151, P89, DOI 10.1148/radiology.151.1.6701343.
   LUSINS JO, 1994, SPINE, V19, P608, DOI 10.1097/00007632-199403000-00018.
   MARKWALDER TM, 1991, ACTA NEUROCHIR, V110, P154, DOI 10.1007/BF01400684.
   MORITA T, 1995, J BONE JOINT SURG BR, V77B, P620, DOI 10.1302/0301-620X.77B4.7615609.
   NATHAN H, 1959, J BONE JOINT SURG AM, V41, P303, DOI 10.2106/00004623-195941020-00012.
   O'Sullivan PB, 1997, SPINE, V22, P2959, DOI 10.1097/00007632-199712150-00020.
   PAPANICOLAOU N, 1985, AM J ROENTGENOL, V145, P1039, DOI 10.2214/ajr.145.5.1039.
   PORTER RW, 1982, J BONE JOINT SURG BR, V64, P344, DOI 10.1302/0301-620X.64B3.7096402.
   ROCHE MB, 1952, J BONE JOINT SURG AM, V34-A, P491, DOI 10.2106/00004623-195234020-00020.
   RYAN PJ, 1992, RADIOLOGY, V182, P849, DOI 10.1148/radiology.182.3.1531544.
   Saifuddin A, 1997, CLIN RADIOL, V52, P666, DOI 10.1016/S0009-9260(97)80029-3.
   Standaert CJ, 2000, BRIT J SPORT MED, V34, P415, DOI 10.1136/bjsm.34.6.415.
   STEINER ME, 1985, SPINE, V10, P937, DOI 10.1097/00007632-198512000-00013.
   VANDENOEVER M, 1987, J BONE JOINT SURG BR, V69, P453, DOI 10.1302/0301-620X.69B3.2953729.
   WILTSE LL, 1975, J BONE JOINT SURG AM, VA 57, P17, DOI 10.2106/00004623-197557010-00003.
   WILTSE LL, 1962, J BONE JOINT SURG AM, V44, P539, DOI 10.2106/00004623-196244030-00011.
   YANO T, 1967, J BONE JOINT SURG BR, V49, P390.},
Number-of-Cited-References = {37},
Times-Cited = {36},
Usage-Count-Last-180-days = {0},
Usage-Count-Since-2013 = {4},
Journal-ISO = {Eur. Spine J.},
Doc-Delivery-Number = {864DJ},
Web-of-Science-Index = {Science Citation Index Expanded (SCI-EXPANDED)},
Unique-ID = {WOS:000224613400006},
OA = {Green Published},
DA = {2022-11-01},
}

@article{ WOS:000084908700001,
Author = {Dutton, JAE and Hughes, SPF and Peters, AM},
Title = {SPECT in the management of patients with back pain and spondylolysis},
Journal = {CLINICAL NUCLEAR MEDICINE},
Year = {2000},
Volume = {25},
Number = {2},
Pages = {93-96},
Month = {FEB},
Abstract = {Purpose: Single photon emission computed tomography (SPECT) bone scans
   of the lumbar spine were evaluated in the management of patients with
   low back pain and suspected spondylolysis,
   Materials and Methods: Thirty-three patients (mean age, 30 years) with
   high clinical suspicion of pars interarticularis defects were included
   in the study. The results of lumbar radiographs and SPECT bone
   scintigraphy were compared and the influence of these results on patient
   management was evaluated,
   Results: Twenty-six of the 33 patients had abnormal results of lumbar
   radiographs. Of the 21 patients with radiographs indicating
   spondylolysis, six had abnormal uptake in the pars regions on bone
   scintigraphy. One patient with normal results of lumbar radiographs had
   a SPECT bone scan showing uptake in the region of the pars
   interarticularis.
   Conclusions: SPECT bone scanning of the lumbar spine has a role in the
   treatment of patients with symptomatic spondylolysis.},
Publisher = {LIPPINCOTT WILLIAMS \& WILKINS},
Address = {530 WALNUT ST, PHILADELPHIA, PA 19106-3621 USA},
Type = {Article},
Language = {English},
Affiliation = {Dutton, JAE (Corresponding Author), Addenbrookes Hosp, Dept Nucl Med, Hills Rd, Cambridge CB2 2QQ, England.
   Hammersmith Hosp, Dept Imaging, London, England.
   Charing Cross Hosp, Dept Orthopaed, London, England.},
DOI = {10.1097/00003072-200002000-00001},
ISSN = {0363-9762},
Keywords = {spondylolysis; SPECT bone scan; Tc-99m MDP; low back pain},
Keywords-Plus = {BONE-SCINTIGRAPHY; COMPUTED-TOMOGRAPHY; INJURIES; RADIOGRAPHY; SPINE},
Research-Areas = {Radiology, Nuclear Medicine \& Medical Imaging},
Web-of-Science-Categories  = {Radiology, Nuclear Medicine \& Medical Imaging},
Cited-References = {COLLIER BD, 1985, RADIOLOGY, V154, P207, DOI 10.1148/radiology.154.1.3155479.
   FREDERICKSON BE, 1984, J BONE JOINT SURG AM, V66, P669.
   GARRICK JG, 1980, AM J SPORT MED, V8, P261, DOI 10.1177/036354658000800409.
   GOLDSTEIN JD, 1991, AM J SPORT MED, V19, P463, DOI 10.1177/036354659101900507.
   GROGAN JP, 1982, RADIOLOGY, V145, P737, DOI 10.1148/radiology.145.3.7146406.
   Itoh K, 1996, NUCL MED COMMUN, V17, P389, DOI 10.1097/00006231-199605000-00007.
   JACKSON DW, 1984, PRINCIPLES SPORTS ME, P212.
   JOHNSON DW, 1989, AM J ROENTGENOL, V152, P327, DOI 10.2214/ajr.152.2.327.
   LOWE J, 1984, SPINE, V9, P653, DOI 10.1097/00007632-198409000-00019.
   MICHELI LJ, 1994, OXFORD TXB SPORTS ME, P582.
   PAPANICOLAOU N, 1985, AM J ROENTGENOL, V145, P1039, DOI 10.2214/ajr.145.5.1039.
   TROUP JDG, 1976, CLIN ORTHOP RELAT R, P59.
   VANDENOEVER M, 1987, J BONE JOINT SURG BR, V69, P453, DOI 10.1302/0301-620X.69B3.2953729.
   WEBER DA, 1988, SEMIN NUCL MED, V18, P78, DOI 10.1016/S0001-2998(88)80002-3.
   WILTSE LL, 1962, J BONE JOINT SURG AM, V44, P539, DOI 10.2106/00004623-196244030-00011.
   WILTSE LL, 1975, J BONE JOINT SURG AM, V57, P19.},
Number-of-Cited-References = {16},
Times-Cited = {23},
Usage-Count-Last-180-days = {0},
Usage-Count-Since-2013 = {1},
Journal-ISO = {Clin. Nucl. Med.},
Doc-Delivery-Number = {276ZR},
Web-of-Science-Index = {Science Citation Index Expanded (SCI-EXPANDED)},
Unique-ID = {WOS:000084908700001},
DA = {2022-11-01},
}

@article{ WOS:A1980KD78800023,
Author = {HIRSCHFELDER, H and HOHMANN, D and GLUCKERT, K},
Title = {LUMBAR SCOLIOSIS AND SPONDYLOLYSIS},
Journal = {ZEITSCHRIFT FUR ORTHOPADIE UND IHRE GRENZGEBIETE},
Year = {1980},
Volume = {118},
Number = {4},
Pages = {461},
Publisher = {FERDINAND ENKE VERLAG},
Address = {POSTFACH 30 03 66, D-70443 STUTTGART, GERMANY},
Type = {Meeting Abstract},
Language = {German},
Affiliation = {HIRSCHFELDER, H (Corresponding Author), UNIV ERLANGEN NURNBERG,ORTHOPAED KLIN,D-8520 ERLANGEN,FED REP GER.},
ISSN = {0044-3220},
Research-Areas = {Orthopedics},
Web-of-Science-Categories  = {Orthopedics},
Number-of-Cited-References = {0},
Times-Cited = {0},
Usage-Count-Last-180-days = {0},
Usage-Count-Since-2013 = {0},
Journal-ISO = {Z. Orthop. Grenzg.},
Doc-Delivery-Number = {KD788},
Web-of-Science-Index = {Science Citation Index Expanded (SCI-EXPANDED)},
Unique-ID = {WOS:A1980KD78800023},
DA = {2022-11-01},
}

@article{ WOS:000088063200013,
Author = {Axelsson, P and Johnsson, R and Stromqvist, B},
Title = {Is there increased intervertebral mobility in isthmic adult
   spondylolisthesis? A matched comparative study using roentgen
   stereophotogrammetry},
Journal = {SPINE},
Year = {2000},
Volume = {25},
Number = {13},
Pages = {1701-1703},
Month = {JUL 1},
Abstract = {Study Design. By roentgen stereophotogrammetric technique, the
   intervertebral mobility of the spondylolytic segment in eight patients
   was measured and compared with the mobility of eight nonspondylolytic
   patients matched according to sex, afflicted segment, and grade of disc
   degeneration.
   Objectives. To compare the intervertebral mobility of a spondylolytic
   segment with the mobility of a segment without spondylolysis in adult
   patients with back pain.
   Summary of Background Data. Evidenced by the resulting olisthetic
   deformity and supported by the outcome from prior investigations,
   spondylolysis is assumed to induce spinal segmental
   instability/hypermobility.
   Methods. After percutaneous application of tantalum indicators for
   roentgen stereophotogrammetric technique, the intervertebral
   translations of the spondylolytic fifth lumbar vertebra were measured in
   eight adult patients with low back pain and low-grade olisthesis. Eight
   other patients without spondylolysis but with low beck pain presumably
   on degenerative basis were chosen for comparison and had an identical
   measuring procedure using roentgen stereophotogrammetric technique. The
   two groups were matched in pairs according to sex, afflicted segment,
   and grade of disc degeneration.
   Results. No significant difference was registered considering the
   intervertebral mobility for matched pairs in the two groups neither
   along the sagittal nor the vertical axis. The transverse translations
   were mostly negligible in both groups.
   Conclusion. The spondylolytic defect in pars interarticularis does not
   cause permanent instability/hypermobility detectable in the adult
   patient with low back pain and low-grade olisthesis.},
Publisher = {LIPPINCOTT WILLIAMS \& WILKINS},
Address = {530 WALNUT ST, PHILADELPHIA, PA 19106-3621 USA},
Type = {Article},
Language = {English},
Affiliation = {Axelsson, P (Corresponding Author), Univ Lund Hosp, Dept Orthoped, S-22185 Lund, Sweden.
   Univ Lund Hosp, Dept Orthoped, S-22185 Lund, Sweden.},
DOI = {10.1097/00007632-200007010-00014},
ISSN = {0362-2436},
Keywords = {spondylolysis-olisthesis; roentgen stereophotogrammetric analysis;
   intervertevral translations; segmental instability},
Keywords-Plus = {LUMBAR SPINE; POSTEROLATERAL FUSION; INSTABILITY},
Research-Areas = {Neurosciences \& Neurology; Orthopedics},
Web-of-Science-Categories  = {Clinical Neurology; Orthopedics},
Cited-References = {Axelsson P, 1997, SPINE, V22, P414, DOI 10.1097/00007632-199702150-00012.
   Axelsson P, 1996, SPINE, V21, P330, DOI 10.1097/00007632-199602010-00016.
   DANIELSON B, 1989, ACTA RADIOL, V30, P65.
   DANIELSON B, 1988, ACTA RADIOL, V29, P345.
   FRIBERG O, 1987, SPINE, V12, P119, DOI 10.1097/00007632-198703000-00007.
   JOHNSSON R, 1990, SPINE, V15, P347, DOI 10.1097/00007632-199005000-00001.
   KIRKALDY-WILLIS W H, 1978, Spine, V3, P319, DOI 10.1097/00007632-197812000-00004.
   KIRKALDYWILLIS WH, 1982, CLIN ORTHOP RELAT R, P110.
   MAGERL FP, 1984, CLIN ORTHOP RELAT R, P125.
   OLERUD S, 1986, CLIN ORTHOP RELAT R, P67.
   PEARCY M, 1985, SPINE, V10, P175, DOI 10.1097/00007632-198503000-00014.
   Pitkanen M, 1997, SPINE, V22, P193, DOI 10.1097/00007632-199701150-00012.
   SARASTE H, 1985, SPINE, V10, P236, DOI 10.1097/00007632-198504000-00008.
   Selvik G., 1989, ACTA ORTHOP SCA S232, V60, P1, DOI DOI 10.3109/17453678909154184.
   SZYPRYT EP, 1989, SPINE, V14, P977, DOI 10.1097/00007632-198909000-00011.},
Number-of-Cited-References = {15},
Times-Cited = {32},
Usage-Count-Last-180-days = {0},
Usage-Count-Since-2013 = {0},
Journal-ISO = {SPINE},
Doc-Delivery-Number = {332FH},
Web-of-Science-Index = {Science Citation Index Expanded (SCI-EXPANDED)},
Unique-ID = {WOS:000088063200013},
DA = {2022-11-01},
}

@article{ WOS:000684557400001,
Author = {Hua, Wenbin and Wang, Bingjin and Ke, Wencan and Xiang, Qian and Wu,
   Xinghuo and Zhang, Yukun and Li, Shuai and Yang, Shuhua and Wu, Qiang
   and Yang, Cao},
Title = {Comparison of Clinical Outcomes Following Lumbar Endoscopic Unilateral
   Laminotomy Bilateral Decompression and Minimally Invasive Transforaminal
   Lumbar Interbody Fusion for One-Level Lumbar Spinal Stenosis With
   Degenerative Spondylolisthesis (vol 7, 596327, 2020)},
Journal = {FRONTIERS IN SURGERY},
Year = {2021},
Volume = {8},
Month = {JUL 30},
Publisher = {FRONTIERS MEDIA SA},
Address = {AVENUE DU TRIBUNAL FEDERAL 34, LAUSANNE, CH-1015, SWITZERLAND},
Type = {Correction},
Language = {English},
Affiliation = {Wu, Q; Yang, C (Corresponding Author), Huazhong Univ Sci \& Technol, Tongji Med Coll, Union Hosp, Dept Orthopaed, Wuhan, Peoples R China.
   Hua, Wenbin; Wang, Bingjin; Ke, Wencan; Xiang, Qian; Wu, Xinghuo; Zhang, Yukun; Li, Shuai; Yang, Shuhua; Wu, Qiang; Yang, Cao, Huazhong Univ Sci \& Technol, Tongji Med Coll, Union Hosp, Dept Orthopaed, Wuhan, Peoples R China.},
DOI = {10.3389/fsurg.2021.723200},
Article-Number = {723200},
ISSN = {2296-875X},
Keywords = {lumbar endoscopic unilateral laminotomy bilateral decompression;
   minimally invasive; transforaminal lumbar interbody fusion; lumbar
   spinal stenosis; degenerative spondylolisthesis},
Research-Areas = {Surgery},
Web-of-Science-Categories  = {Surgery},
Author-Email = {764056023@qq.com
   yangcao1971@sina.com},
ResearcherID-Numbers = {Hua, Wenbin/W-9025-2019},
Cited-References = {Hua WB, 2021, FRONT SURG, V7, DOI 10.3389/fsurg.2020.596327.
   Hua WB, 2020, BMC MUSCULOSKEL DIS, V21, DOI 10.1186/s12891-020-03820-2.},
Number-of-Cited-References = {2},
Times-Cited = {0},
Usage-Count-Last-180-days = {1},
Usage-Count-Since-2013 = {5},
Journal-ISO = {Front. Surg.},
Doc-Delivery-Number = {TZ6CD},
Web-of-Science-Index = {Science Citation Index Expanded (SCI-EXPANDED)},
Unique-ID = {WOS:000684557400001},
OA = {Green Published, gold},
DA = {2022-11-01},
}

@article{ WOS:000234715300015,
Author = {Sairyo, K and Katoh, S and Takata, Y and Terai, T and Yasui, N and Goel,
   VK and Masuda, A and Vadapalli, S and Biyani, A and Ebraheim, N},
Title = {MRI signal changes of the pedicle as an indicator for early diagnosis of
   spondylolysis in children and adolescents - A clinical and biomechanical
   study},
Journal = {SPINE},
Year = {2006},
Volume = {31},
Number = {2},
Pages = {206-211},
Month = {JAN 15},
Abstract = {Study Design. Clinical review of pediatric patients with lumbar
   spondylolysis and biomechanical analysis using finite-element lumbar
   spine model.
   Objectives. To evaluate the usefulness of the signal changes observed on
   MR images of the pedicle for the early diagnosis of spondylolysis, and
   to investigate the pathomechanism of the signal changes based on the
   stresses in pedicles, as predicted using finite-element analyses.
   Furthermore, to evaluate the usefulness of the signal change to predict
   the bony healing following conservative treatment.
   Summary of Background Data. Since early-stage spondylolysis can achieve
   osseous healing conservatively, it is important to diagnose this
   disorder as early as possible. Presently, there is no well-established,
   noninvasive, and reliable diagnostic tool for the early diagnosis.
   Methods. Thirty-seven pediatric patients with spondylolysis were
   included. Sixty-eight defects were examined and their stages as revealed
   on CT scans were recorded. High signal changes (HSC) of the pedicles on
   axial T2-weighted MRI were compared with the CT-based stages of the
   defect. Among them, 16 patients, including 15 boys and 1 girl, were
   treated conservatively for at least a 3-month period. Bony healing of
   the fracture site was evaluated on CT, and the results were compared
   between two groups with or without HSC at the initial consultation.
   Using a three-dimensional nonlinear finite-element model of the L3 - L5
   segment, stress distributions in the pars and pedicle regions were
   analyzed in response to 400 N compression and 10.6 Nm moment.
   Results. Based on CTs, 68 pars defects were classified as follows: 8
   very early, 24 late-early, 16 progressive, and 20 terminal stages. All
   defects in very early and late-early stages (100\%) showed HSC on
   T2-weighted MRI at the ipsilateral pedicle. Among 16 progressive stages,
   eight (50\%) showed HSC, while no defects of the terminal stage (0\%)
   were found to have HSC. In total, 29 pars defects were treated
   conservatively out of 16 patients. In 19 of the HSC positive defects, 15
   (79\%) showed bony healing after the conservative treatment, whereas
   none of the 10 HSC negative defects ( 0\%) showed any healing. The
   results were statistically significant at P < 0.05 (chi(2)). Stress
   results from the finite-element model indicated that pars
   interarticularis showed the highest value in all loading modes, and the
   pedicle showed the second highest.
   Conclusions. The correlation between the high stresses in the pedicle
   and the corresponding HSC suggest that signal changes in MRI could be
   used as an indicator for early diagnosis of spondylolysis. The HSC of
   the pedicle provided useful information to diagnose early stage
   spondylolysis. Furthermore, the HSC may be a good indicator as to
   whether a bony union will result from conservative treatment.},
Publisher = {LIPPINCOTT WILLIAMS \& WILKINS},
Address = {530 WALNUT ST, PHILADELPHIA, PA 19106-3261 USA},
Type = {Article},
Language = {English},
Affiliation = {Sairyo, K (Corresponding Author), Univ Toledo, Dept Bioengn, Spine Res Ctr, 3040 Nitschke Hall, Toledo, OH 43606 USA.
   Univ Toledo, Dept Bioengn, Spine Res Ctr, Toledo, OH 43606 USA.
   Univ Tokushima, Dept Orthoped, Tokushima 770, Japan.
   Med Coll Ohio, Dept Orthoped Surg, Toledo, OH 43699 USA.},
DOI = {10.1097/01.brs.0000195161.60549.67},
ISSN = {0362-2436},
Keywords = {spondylolysis; lumbar spine; MRI; biomechanics; finite-element method},
Keywords-Plus = {LUMBAR SPONDYLOLYSIS; NATURAL-HISTORY; STRESS-FRACTURE;
   SPONDYLOLISTHESIS; SPINE; SEPARATION; SLIPPAGE; BACK; DISC},
Research-Areas = {Neurosciences \& Neurology; Orthopedics},
Web-of-Science-Categories  = {Clinical Neurology; Orthopedics},
Author-Email = {sairyokun@hotmail.com},
ResearcherID-Numbers = {Katoh, Shinsuke/V-8137-2019},
Cited-References = {Buck J E, 1970, J Bone Joint Surg Br, V52, P432.
   Burton AK, 1996, SPINE, V21, P2323, DOI 10.1097/00007632-199610150-00004.
   Craig JG, 2003, SKELETAL RADIOL, V32, P22, DOI 10.1007/s00256-002-0597-6.
   Dooris AP, 2001, SPINE, V26, pE122, DOI 10.1097/00007632-200103150-00004.
   ELLIOTT S, 1988, CLIN RADIOL, V39, P269, DOI 10.1016/S0009-9260(88)80528-2.
   FREDRICKSON BE, 1984, J BONE JOINT SURG AM, V66A, P699, DOI 10.2106/00004623-198466050-00008.
   FRIBERG S, 1939, ACTA CHIR SCAND S, V55.
   FUJII K, IN PRESS J BONE JOIN.
   GOEL VK, 1995, SPINE, V20, P689, DOI 10.1097/00007632-199503150-00010.
   GOEL VK, 1991, SPINE S, V16, P155.
   Itoh K, 1996, NUCL MED COMMUN, V17, P389, DOI 10.1097/00006231-199605000-00007.
   JACKSON DW, 1981, AM J SPORT MED, V9, P304, DOI 10.1177/036354658100900504.
   Kong WZ, 2003, SPINE, V28, P1961, DOI 10.1097/01.BRS.0000083236.33361.C5.
   Konz R J, 2001, Spine (Phila Pa 1976), V26, pE38, DOI 10.1097/00007632-200102150-00003.
   LAURENT LE, 1958, ACTA ORTHOP SCAND S, P35.
   MINK JH, 1989, RADIOLOGY, V170, P823, DOI 10.1148/radiology.170.3.2916038.
   MORITA T, 1995, J BONE JOINT SURG BR, V77B, P620, DOI 10.1302/0301-620X.77B4.7615609.
   NICOL RO, 1986, SPINE, V11, P1027, DOI 10.1097/00007632-198612000-00011.
   Sairyo K, 2004, SPINE, V29, P524, DOI 10.1097/01.BRS.0000106492.51581.9B.
   Sairyo K, 2003, AM J SPORT MED, V31, P606, DOI 10.1177/03635465030310042201.
   Sairyo K, 2003, J NEUROSURG, V98, P290, DOI 10.3171/spi.2003.98.3.0290.
   Sairyo K, 2001, Spine J, V1, P171, DOI 10.1016/S1529-9430(01)00018-3.
   Sairyo K, 1998, SPINE, V23, P1442, DOI 10.1097/00007632-199807010-00002.
   SAIRYO K, IN PRESS AM J SPORTS.
   Sakamaki T, 2003, SPINE, V28, P645.
   Sakamaki T, 2002, SPINE, V27, P141, DOI 10.1097/00007632-200201150-00004.
   Sys J, 2001, EUR SPINE J, V10, P498, DOI 10.1007/s005860100326.
   Wedderkopp N, 2001, SPINE, V26, P1879, DOI 10.1097/00007632-200109010-00012.
   WILTSE LL, 1975, J BONE JOINT SURG AM, VA 57, P17, DOI 10.2106/00004623-197557010-00003.
   YAMANE T, 1993, J BONE JOINT SURG BR, V75, P764, DOI 10.1302/0301-620X.75B5.8376435.},
Number-of-Cited-References = {30},
Times-Cited = {101},
Usage-Count-Last-180-days = {0},
Usage-Count-Since-2013 = {19},
Journal-ISO = {SPINE},
Doc-Delivery-Number = {003XH},
Web-of-Science-Index = {Science Citation Index Expanded (SCI-EXPANDED)},
Unique-ID = {WOS:000234715300015},
DA = {2022-11-01},
}

@article{ WOS:000794867200018,
Author = {Tanveer, Fahad and Arslan, Syed Asadullah and Darain, Haider and Ahmad,
   Ashfaq and Gilani, Syed Amir and Hanif, Asif},
Title = {Effects of low-intensity pulsed ultrasound on pain and functional
   disability in patients with early-stage lumbar spondylolysis: A
   randomized controlled trial},
Journal = {JOURNAL OF BODYWORK AND MOVEMENT THERAPIES},
Year = {2022},
Volume = {30},
Pages = {125-131},
Month = {APR},
Abstract = {Background: Low Intensity Pulsed Ultrasound (LIPUS) is beneficial in
   accelerating fracture recovery, enhancing their capacity to execute
   tasks of daily life and, as a result, their autonomy.Objective: To
   compare the outcomes of routine physical therapy and routine physical
   therapy along with LIPUS in patients with early-stage lumbar
   spondylolysis.]\& nbsp;Methods: Thirty-four (29 males and 5 females)
   patients exhibiting symptomatic low back pain for at least four weeks
   were recruited and randomly divided into control group (CG) and
   intervention group (IG) group. Randomization was done by using goldfish
   bowl method and allocation was done by using sealed envelope method.
   Parallel assignment was done. Numeric Pain Rating Scale (NPRS) was
   utilized for the measurement of pain and Oswestry Disability Index (ODI)
   for functional disability. Patients were assessed at baseline, at the
   end of 12th and 20th week. Interventions were applied by two physical
   therapists (one male and one female) having more than eight years of
   clinical experience for 10 weeks on alternate days.\& nbsp;Results:
   Intervention group reported significant percentage change of 47\% at
   12th week and 65\% at 20th week for pain and 42\% at 12th week and 81\%
   at 20th week for functional disability compared with 40\% at 12th week
   and 37\% at 20th week for pain and 3\% at 12th week and 25\% at 20th
   week follow-up for functional disability from baseline in control
   group.\& nbsp;Conclusion: Low-intensity pulsed ultrasound has
   significantly reduced pain and functional disability in patients with
   early-stage lumbar spondylolysis by using following parameters; 1.1-MHz
   oscillation frequency, 1-kHz pulsed frequency, 100-mW/cm2 spatial
   intensity, 2 ms pulse duration, 100Hz pulse repetition rate, 20\% pulse
   duty cycle, and 20-min duration on alternate days. (C)\& nbsp;2022
   Elsevier Ltd. All rights reserved.},
Publisher = {ELSEVIER},
Address = {RADARWEG 29, 1043 NX AMSTERDAM, NETHERLANDS},
Type = {Article},
Language = {English},
Affiliation = {Arslan, SA (Corresponding Author), Univ Lahore, Univ Inst Phys Therapy, Def Rd, Lahore 54770, Pakistan.
   Tanveer, Fahad; Arslan, Syed Asadullah; Ahmad, Ashfaq, Univ Lahore, Univ Inst Phys Therapy, Lahore, Pakistan.
   Darain, Haider, Khyber Med Univ, Inst Phys Med \& Rehabil, Peshawar, Pakistan.
   Gilani, Syed Amir, Univ Lahore, Fac Allied Hlth Sci, Lahore, Pakistan.
   Hanif, Asif, Univ Inst Publ Hlth, Univ Lahore, Lahore, Pakistan.
   Arslan, Syed Asadullah, Univ Lahore, Univ Inst Phys Therapy, Def Rd, Lahore 54770, Pakistan.},
DOI = {10.1016/j.jbmt.2022.02.025},
ISSN = {1360-8592},
EISSN = {1532-9283},
Keywords = {Functional disability; Lumbar vertebra; Low-intensity pulsed ultrasound;
   Pain; Spondylolysis},
Keywords-Plus = {SPONDYLOLISTHESIS},
Research-Areas = {Rehabilitation},
Web-of-Science-Categories  = {Rehabilitation},
Author-Email = {asadshahgilani@gmail.com},
ResearcherID-Numbers = {Gilani, Syed Amir/A-9458-2019},
ORCID-Numbers = {Hanif, Asif/0000-0002-2670-6402
   Gilani, Syed Amir/0000-0002-2996-0764},
Cited-References = {Alyazedi F.M, 2015, J NURS HLTH SCI, V4, P110, DOI {[}10.9790/1959-0451110114, DOI 10.9790/1959-0451110114].
   {[}Anonymous], 2020, TOUCH.
   Arnold A, 2017, SPORTS HEALTH, V9, P139, DOI 10.1177/1941738117690847.
   Ball JR, 2019, SPORTS MED-OPEN, V5, DOI 10.1186/s40798-019-0199-7.
   D'Vaz AP, 2006, RHEUMATOLOGY, V45, P566, DOI 10.1093/rheumatology/kei210.
   Ebadi S, 2020, COCHRANE DB SYST REV, DOI 10.1002/14651858.CD009169.pub3.
   Ekin EE, 2019, SPINE, V44, pE1038, DOI 10.1097/BRS.0000000000003046.
   Rubira APFD, 2019, ADV RHEUMATOL, V59, DOI 10.1186/s42358-019-0099-z.
   Grazina R, 2019, PHYS THER SPORT, V37, P34, DOI 10.1016/j.ptsp.2019.02.005.
   Jia L, 2016, SCI REP-UK, V6, DOI 10.1038/srep35453.
   Lwanga SK, 1991, SAMPLE SIZE DETERMIN.
   Metzger R, 2014, J AM ASSOC NURSE PRA, V26, P5, DOI 10.1002/2327-6924.12083.
   Munajat M, 2019, MEDICINE, V98, DOI 10.1097/MD.0000000000017045.
   Raju P.S, 2019, INT J RES ORTHOP, V5, P77, DOI {[}10.18203/issn.2455-4510.IntJResOrthop20185145, DOI 10.18203/ISSN.2455-4510.INTJRESORTHOP20185145].
   Raudenbush Brandon L, 2017, J Spine Surg, V3, P387, DOI 10.21037/jss.2017.08.08.
   Russo M, 2018, NEUROMODULATION, V21, P1, DOI 10.1111/ner.12738.
   Sakai T, 2021, J MED INVESTIG, V68, P136, DOI 10.2152/jmi.68.136.
   Tawfik S, 2020, GLOB SPINE J, V10, P89, DOI 10.1177/2192568218823695.
   Tehranchi Azita, 2017, Ann Maxillofac Surg, V7, P25, DOI 10.4103/ams.ams\_57\_17.
   Tsukada M, 2019, CLIN J SPORT MED, V29, P262, DOI 10.1097/JSM.0000000000000531.
   Urrutia J, 2018, SKELETAL RADIOL, V47, P955, DOI 10.1007/s00256-018-2880-1.
   Wang YXJ, 2017, J ORTHOP TRANSL, V11, P39, DOI 10.1016/j.jot.2016.11.001.
   Warden SJ, 2008, RHEUMATOLOGY, V47, P467, DOI 10.1093/rheumatology/kem384.
   Zhou XY, 2018, BIOMED RES INT, V2018, DOI 10.1155/2018/7469197.},
Number-of-Cited-References = {24},
Times-Cited = {0},
Usage-Count-Last-180-days = {0},
Usage-Count-Since-2013 = {0},
Journal-ISO = {J. Bodyw. Mov. Ther.},
Doc-Delivery-Number = {1F0KX},
Web-of-Science-Index = {Emerging Sources Citation Index (ESCI)},
Unique-ID = {WOS:000794867200018},
OA = {Green Submitted},
DA = {2022-11-01},
}

@article{ WOS:000404321900003,
Author = {Hsu, Wellington K. and Jenkins, Tyler James},
Title = {Management of Lumbar Conditions in the Elite Athlete},
Journal = {JOURNAL OF THE AMERICAN ACADEMY OF ORTHOPAEDIC SURGEONS},
Year = {2017},
Volume = {25},
Number = {7},
Pages = {489-498},
Month = {JUL},
Abstract = {Lumbar disk herniation, degenerative disk disease, and spondylolysis are
   the most prevalent lumbar conditions that result in missed playing time.
   Lumbar disk herniation has a good prognosis. After recovery from injury,
   professional athletes return to play 82\% of the time. Surgical
   management of lumbar disk herniation has been shown to be a viable
   option in athletes in whom nonsurgical measures have failed.
   Degenerative disk disease is predominately genetic but may be
   accelerated in athletes secondary to increased physiologic loading.
   Nonsurgical management is the standard of care for lumbar degenerative
   disk disease in the elite athlete. Spondylolysis is more common in
   adolescent athletes with back pain than in adult athletes. Nonsurgical
   management of spondylolysis is typically successful. However, if surgery
   is required, fusion or direct pars repair can allow the patient to
   return to sports.},
Publisher = {LIPPINCOTT WILLIAMS \& WILKINS},
Address = {TWO COMMERCE SQ, 2001 MARKET ST, PHILADELPHIA, PA 19103 USA},
Type = {Review},
Language = {English},
Affiliation = {Hsu, WK (Corresponding Author), Northwestern Univ, Dept Orthopaed Surg, Feinberg Sch Med, Chicago, IL 60611 USA.
   Hsu, Wellington K.; Jenkins, Tyler James, Northwestern Univ, Dept Orthopaed Surg, Feinberg Sch Med, Chicago, IL 60611 USA.},
DOI = {10.5435/JAAOS-D-16-00135},
ISSN = {1067-151X},
EISSN = {1940-5480},
Keywords-Plus = {LOW-BACK-PAIN; DEGENERATIVE DISC DISEASE; OF-THE-LITERATURE;
   NONOPERATIVE TREATMENT; ASYMPTOMATIC SUBJECTS; COMPUTED-TOMOGRAPHY;
   PRODISC-L; SPINE; SPONDYLOLYSIS; HERNIATION},
Research-Areas = {Orthopedics; Surgery},
Web-of-Science-Categories  = {Orthopedics; Surgery},
Funding-Acknowledgement = {AO North America; Bacterin; Bioventus; CeramTec; Globus Medical;
   Graftys; LifeNet; Medtronic; Pioneer Medical; Relievant Medsystems;
   SI-Bone; Stryker Spine; DePuy Synthes},
Funding-Text = {Dr. Hsu or an immediate family member is a member of a speakers' bureau
   or has made paid presentations on behalf of AO North America; serves as
   a paid consultant to AO North America, Bacterin, Bioventus, CeramTec,
   Globus Medical, Graftys, LifeNet, Medtronic, Pioneer Medical, Relievant
   Medsystems, SI-Bone, Stryker Spine, and DePuy Synthes; has received
   research or institutional support from Medtronic; and serves as a board
   member, owner, officer, or committee member of the American Academy of
   Orthopaedic Surgeons, the Cervical Spine Research Society, the Lumbar
   Spine Research Society, and the North American Spine Society.},
Cited-References = {Adogwa O, 2011, J SPINAL DISORD TECH, V24, P479, DOI 10.1097/BSD.0b013e3182055cac.
   Battie MC, 2009, SPINE J, V9, P47, DOI 10.1016/j.spinee.2008.11.011.
   BODEN SD, 1990, J BONE JOINT SURG AM, V72A, P403, DOI 10.2106/00004623-199072030-00013.
   Bono CM, 2004, J BONE JOINT SURG AM, V86A, P382, DOI 10.2106/00004623-200402000-00027.
   Borenstein DG, 2001, J BONE JOINT SURG AM, V83A, P1306, DOI 10.2106/00004623-200109000-00002.
   Bouras Theodoros, 2015, Eur J Orthop Surg Traumatol, V25 Suppl 1, pS167, DOI 10.1007/s00590-014-1560-7.
   Brooks BK, 2010, SKELETAL RADIOL, V39, P669, DOI 10.1007/s00256-009-0825-4.
   Campbell RSD, 2005, SKELETAL RADIOL, V34, P63, DOI 10.1007/s00256-004-0878-3.
   Chou R, 2009, SPINE, V34, P1066, DOI 10.1097/BRS.0b013e3181a1390d.
   d'Hemecourt PA, 2000, CLIN SPORT MED, V19, P663, DOI 10.1016/S0278-5919(05)70231-3.
   Danielsen JM, 2000, SPINE, V25, P1015, DOI 10.1097/00007632-200004150-00017.
   Earhart JS, 2012, ORTHOPEDICS, V35, P43, DOI 10.3928/01477447-20111122-40.
   El Rassi G, 2005, AM J SPORT MED, V33, P1688, DOI 10.1177/0363546505275645.
   Fleisig GS, 2013, SPORT BIOMECH, V12, P324, DOI 10.1080/14763141.2013.838693.
   Ghiselli G, 2004, J BONE JOINT SURG AM, V86A, P1497, DOI 10.2106/00004623-200407000-00020.
   Gillis CC, 2015, CLIN NEUROL NEUROSUR, V139, P29, DOI 10.1016/j.clineuro.2015.08.024.
   Goldberg H, 2015, JAMA-J AM MED ASSOC, V313, P1915, DOI 10.1001/jama.2015.4468.
   Hangai M, 2009, AM J SPORT MED, V37, P149, DOI 10.1177/0363546508323252.
   Hsu WK, 2011, SPINE J, V11, P180, DOI 10.1016/j.spinee.2010.12.009.
   Klein G, 2009, J PEDIATR ORTHOPED, V29, P146, DOI 10.1097/BPO.0b013e3181977fc5.
   Krabak B, 2008, SPORTS MED ARTHROSC, V16, P47, DOI 10.1097/JSA.0b013e318164c431.
   Krych AJ, 2012, MED SCI SPORT EXER, V44, P193, DOI 10.1249/MSS.0b013e31822d7599.
   Lavelle WF, 2011, J AM ACAD ORTHOP SUR, V19, P649, DOI 10.5435/00124635-201111000-00001.
   MICHELI LJ, 1995, ARCH PEDIAT ADOL MED, V149, P15, DOI 10.1001/archpedi.1995.02170130017004.
   Miglioretti DL, 2013, JAMA PEDIATR, V167, P700, DOI 10.1001/jamapediatrics.2013.311.
   Mok FPS, 2016, SPINE J, V16, P32, DOI 10.1016/j.spinee.2015.09.060.
   Nair R, 2015, CLIN ORTHOP RELAT R, V473, P1971, DOI 10.1007/s11999-014-3762-z.
   Papagelopoulos PJ, 1998, J BONE JOINT SURG AM, V80A, P689, DOI 10.2106/00004623-199805000-00009.
   Patel AA, 2011, J BONE JOINT SURG AM, V93A, P225, DOI 10.2106/JBJS.J.00276.
   Radcliff KE, 2009, CURR SPORT MED REP, V8, P35, DOI 10.1249/JSR.0b013e318194f89e.
   ROSSI F, 1990, J SPORT MED PHYS FIT, V30, P450.
   Sakai T, 2010, J ORTHOP SCI, V15, P281, DOI 10.1007/s00776-010-1454-4.
   Sakai T, 2010, SPINE, V35, pE641, DOI 10.1097/BRS.0b013e3181c9f2a2.
   Schroeder GD, 2015, AM J SPORT MED, V43, P972, DOI 10.1177/0363546514562548.
   Schroeder GD, 2013, AM J SPORT MED, V41, P2604, DOI 10.1177/0363546513499229.
   Siepe CJ, 2007, EUR SPINE J, V16, P1001, DOI 10.1007/s00586-006-0257-y.
   Smith JS, 2014, WORLD NEUROSURG, V82, P872, DOI 10.1016/j.wneu.2013.09.013.
   Staal JB, 2009, SPINE, V34, P49, DOI 10.1097/BRS.0b013e3181909558.
   Stuber KJ, 2014, CLIN J SPORT MED, V24, P448, DOI 10.1097/JSM.0000000000000081.
   Sys J, 2001, EUR SPINE J, V10, P498, DOI 10.1007/s005860100326.
   Tilson ER, 2006, ORTHOP NURS, V25, P415.
   Tumialan LM, 2010, NEUROSURG FOCUS, V28, DOI 10.3171/2010.1.FOCUS102.
   VanGelder LH, 2013, INT J SPORTS PHYS TH, V8, P482.
   Weinstein JN, 2008, SPINE, V33, P2789, DOI 10.1097/BRS.0b013e31818ed8f4.
   Weistroffer JK, 2011, AM J SPORT MED, V39, P632, DOI 10.1177/0363546510388901.
   Zigler JE, 2012, J NEUROSURG-SPINE, V17, P493, DOI 10.3171/2012.9.SPINE11498.},
Number-of-Cited-References = {46},
Times-Cited = {11},
Usage-Count-Last-180-days = {2},
Usage-Count-Since-2013 = {16},
Journal-ISO = {J. Am. Acad. Orthop. Surg.},
Doc-Delivery-Number = {EY9ME},
Web-of-Science-Index = {Science Citation Index Expanded (SCI-EXPANDED)},
Unique-ID = {WOS:000404321900003},
DA = {2022-11-01},
}

@article{ WOS:000862928700005,
Author = {Choi, Jeffrey H. and Ochoa, Jonathan K. and Lubinus, Ariadna and Timon,
   Stephen and Lee, Yu-po and Bhatia, Nitin N.},
Title = {Management of lumbar spondylolysis in the adolescent athlete: a review
   of over 200 cases},
Journal = {SPINE JOURNAL},
Year = {2022},
Volume = {22},
Number = {10},
Pages = {1628-1633},
Month = {OCT},
Abstract = {BACKGROUND: Spondylolysis is a defect of the pars interarticularis of
   vertebrae, most commonly seen at L5 and L4. The etiology of
   spondylolysis and isthmic spondylolisthesis is generally considered to
   be a result of repetitive mechanical stress to the weak portion of the
   vertebrae. A higher incidence of spondylolysis is observed in young
   athletes. Symptomatic spondylolysis can be successfully treated
   conservatively, but there is currently a limited consensus on treatment
   modalities and a lack of large-scale clinical trials. PURPOSE: The
   purpose of the present study was to investigate the optimal treatment
   algorithm for symptomatic spondylolysis in adolescent athletes and
   evaluate the functional outcomes of those undergoing the nonoperative
   treatment. STUDY DESIGN: A retrospective review. PATIENT SAMPLE: Two
   hundred one adolescent patients ranging from age 10 to 19 involved in
   stimulator use, bony healing at 3 months on computed tomography (CT)
   scans, return to sports, corticosteroid injection use. METHODS: Two
   hundred one adolescent athlete patients (62 females and 139 males)
   diagnosed with spondylolysis between 2007 and 2019 were retrospectively
   reviewed. Diagnosis was based on plain radiography followed by magnetic
   resonance imaging. All patients were treated conservatively with
   cessation of sports activity, thoracolumbosacral orthosis, and external
   bone stimulator for three months after diagnosis. CT scans were obtained
   for the 3-month follow-up visits to assess bony healing. Subsequently
   the patients received 6 weeks of rehabilitation focused on core
   strengthening. Symptomatic patients after the treatment were referred
   for steroid injections and continued with the rehabilitation protocol.
   RESULTS: The most common age of injury was 15 years old, following a
   strong normal distribution. The most commonly played sport was football,
   followed by baseball/softball. The primary mechanism of injury was
   weight training closely followed by a football injury. The first quarter
   of the calendar year had the highest incidence of injuries with the most
   injuries occurring in March and the least occurring in December. One
   hundred fifty-two athletes reported using bone stimulators as
   prescribed, and these patients showed a significantly higher rate of
   bony healing on follow-up CT scans than those who did not use bone
   stimulators. One hundred ninety-seven patients (98\%) returned to sports
   or similar level of activities. Thirty-seven patients (18\%) received
   facet or epidural steroid injections due to continued pain and one
   patient underwent a surgical procedure. Follow-up CT scans showed 49.8\%
   bony healing.CONCLUSIONS: Conservative treatment of spondylolysis in
   adolescent athletes with cessation of sports, thoracolumbosacral
   orthosis, and bone stimulator followed by rehabilitation was associated
   with excellent outcomes in terms of return to sports. (c) 2022 The
   Author(s). Published by Elsevier Inc. This is an open access article
   under the CC BY license (http://creativecommons.org/licenses/by/4.0/)},
Publisher = {ELSEVIER SCIENCE INC},
Address = {STE 800, 230 PARK AVE, NEW YORK, NY 10169 USA},
Type = {Review},
Language = {English},
Affiliation = {Choi, JH (Corresponding Author), UC Irvine Med Ctr, Dept Orthopaed Surg, 101 City Dr South, Pavil 3, Orange, CA 92868 USA.
   Choi, Jeffrey H.; Ochoa, Jonathan K.; Lee, Yu-po; Bhatia, Nitin N., Univ Calif Orange, Dept Orthopaed Surg, 101 City Dr S,Pavil 3,Bldg 29A, Orange, CA 92868 USA.
   Lubinus, Ariadna; Timon, Stephen, All Star Orthopaed \& Sports Med, 910 Southlake Blvd 155, Southlake, TX 76092 USA.
   Choi, Jeffrey H., UC Irvine Med Ctr, Dept Orthopaed Surg, 101 City Dr South, Pavil 3, Orange, CA 92868 USA.},
DOI = {10.1016/j.spinee.2022.04.011},
ISSN = {1529-9430},
EISSN = {1878-1632},
Keywords = {Adolescent; Athlete; Bone stimulator; Conservative treatment; Injury
   characteristics; Isthmic spondylolisthesis; Spondylolysis},
Keywords-Plus = {FACET JOINT ARTHROGRAPHY; BACK-PAIN; NATURAL-HISTORY; SPONDYLOLISTHESIS;
   CHILDREN; PREVALENCE; DEFECTS; SPORTS},
Research-Areas = {Neurosciences \& Neurology; Orthopedics},
Web-of-Science-Categories  = {Clinical Neurology; Orthopedics},
Author-Email = {jeffreychoi91@gmail.com},
ORCID-Numbers = {Ochoa, Jonathan/0000-0001-8341-1320
   Choi, Jeffrey/0000-0003-1599-6165},
Cited-References = {Abbassi V, 1998, PEDIATRICS, V102, P507.
   Alvarez-Diaz P, 2011, KNEE SURG SPORT TR A, V19, P2111, DOI 10.1007/s00167-011-1447-7.
   AMATO M, 1984, RADIOLOGY, V153, P627, DOI 10.1148/radiology.153.3.6494460.
   AMERICAN ACADEMY OF ORTHOPAEDIC SURGEONS, COMMITTEE SPINE GLOS.
   Berger RG, 2019, CURR OPIN PEDIATR, V31, P61, DOI 10.1097/MOP.0000000000000706.
   BLANDA J, 1993, J SPINAL DISORD, V6, P406, DOI 10.1097/00002517-199306050-00007.
   Cassidy RC, 2005, ORTHOPEDICS, V28, P1331.
   Cavalier R, 2006, J AM ACAD ORTHOP SUR, V14, P417, DOI 10.5435/00124635-200607000-00004.
   El Rassi G, 2005, AM J SPORT MED, V33, P1688, DOI 10.1177/0363546505275645.
   El Rassi G, 2013, AM J PHYS MED REHAB, V92, P1070, DOI 10.1097/PHM.0b013e318296da7e.
   FARFAN HF, 1976, CLIN ORTHOP RELAT R, P40.
   Floman Y, 2000, SPINE, V25, P342, DOI 10.1097/00007632-200002010-00014.
   Foreman P, 2013, CHILD NERV SYST, V29, P209, DOI 10.1007/s00381-012-1942-2.
   FREDRICKSON BE, 1984, J BONE JOINT SURG AM, V66A, P699, DOI 10.2106/00004623-198466050-00008.
   Gurd DP, 2011, SPORTS MED ARTHROSC, V19, P7, DOI 10.1097/JSA.0b013e318205e373.
   Hambly MF, 1996, SPINE SPORTS, P157.
   HAUKIPURO K, 1978, CLIN GENET, V13, P471.
   Hawkins D, 2001, MED SCI SPORT EXER, V33, P1701, DOI 10.1097/00005768-200110000-00014.
   HENSINGER RN, 1989, J BONE JOINT SURG AM, V71A, P1098, DOI 10.2106/00004623-198971070-00020.
   Hu SS, 2008, J BONE JOINT SURG AM, V90A, P656.
   Kalichman L, 2009, SPINE, V34, P199, DOI 10.1097/BRS.0b013e31818edcfd.
   Kang WY, 2018, SKELETAL RADIOL, V47, P1137, DOI 10.1007/s00256-018-2897-5.
   Kato K, 2021, J INT MED RES, V49, DOI 10.1177/03000605211015559.
   Kim HJ, 2011, CURR OPIN PEDIATR, V23, P68, DOI 10.1097/MOP.0b013e32834255c2.
   Kukreja M, 2020, SEMIN SPINE SURG, V32.
   Leone A, 2011, SKELETAL RADIOL, V40, P683, DOI 10.1007/s00256-010-0942-0.
   LIBSON E, 1982, INT ORTHOP, V6, P259.
   Logroscino G, 2001, CHILD NERV SYST, V17, P644, DOI 10.1007/s003810100495.
   MALDAGUE B, 1981, RADIOLOGY, V140, P29, DOI 10.1148/radiology.140.1.6454163.
   MCCORMICK CC, 1989, RADIOLOGY, V171, P193, DOI 10.1148/radiology.171.1.2928525.
   MICHELI LJ, 1995, ARCH PEDIAT ADOL MED, V149, P15, DOI 10.1001/archpedi.1995.02170130017004.
   ROCHE MB, 1951, ANAT REC, V109, P233, DOI 10.1002/ar.1091090207.
   ROSSI F, 1978, J SPORT MED PHYS FIT, V18, P317.
   Sakai T, 2017, SPINE, V42, pE716, DOI 10.1097/BRS.0000000000001931.
   Shook JE, 1990, SPINE STATE ART REV, V4, P185.
   Standaert CJ, 2002, CLIN J SPORT MED, V12, P119, DOI 10.1097/00042752-200203000-00009.
   Standaert CJ, 2000, BRIT J SPORT MED, V34, P415, DOI 10.1136/bjsm.34.6.415.
   STEINER ME, 1985, SPINE, V10, P937, DOI 10.1097/00007632-198512000-00013.
   Toueg CW, 2010, STUD HEALTH TECHNOL, V158, P132, DOI 10.3233/978-1-60750-573-0-132.
   WILTSE LL, 1975, J BONE JOINT SURG AM, VA 57, P17, DOI 10.2106/00004623-197557010-00003.
   Yurube T, 2017, J ORTHOP SURG-HONG K.},
Number-of-Cited-References = {41},
Times-Cited = {0},
Usage-Count-Last-180-days = {2},
Usage-Count-Since-2013 = {2},
Journal-ISO = {Spine Journal},
Doc-Delivery-Number = {5A5LI},
Web-of-Science-Index = {Science Citation Index Expanded (SCI-EXPANDED)},
Unique-ID = {WOS:000862928700005},
OA = {hybrid},
DA = {2022-11-01},
}

@article{ WOS:000395641600013,
Author = {Sclafani, Joseph A. and Constantin, Alexandra and Ho, Pei-Shu and
   Akuthota, Venu and Chan, Leighton},
Title = {Descriptive Analysis of Spinal Neuroaxial Injections, Surgical
   Interventions, and Physical Therapy Utilization for Degenerative Lumbar
   Spondylolisthesis Within Medicare Beneficiaries from 2000 to 2011},
Journal = {SPINE},
Year = {2017},
Volume = {42},
Number = {4},
Pages = {240-246},
Month = {FEB 15},
Abstract = {Study Design. A retrospective, observational study.
   Objective. The aim of this study was to determine the utilization of
   various treatment modalities in the management of degenerative
   spondylolisthesis within Medicare beneficiaries.
   Summary of Background Data. Degenerative lumbar spondylolisthesis is a
   condition often identified in symptomatic low back pain. A variety of
   treatment algorithms including physical therapy and interventional
   techniques can be used to manage clinically significant degenerative
   spondylolisthesis.
   Methods. This study utilized the 5\% national sample of Medicare carrier
   claims from 2000 through 2011. A cohort of beneficiaries with a new
   International Classification of Diseases 9th edition (ICD-9) diagnosis
   code for degenerative lumbar spondylolisthesis was identified. Current
   procedural terminology codes were used to identify the number of
   procedures performed each year by specialty on this cohort.
   Results. A total of 95,647 individuals were included in the analysis.
   Average age at the time of initial diagnosis was 72.8 +/- 9.8 years.
   Within this study cohort, spondylolisthesis was more prevalent in
   females (69\%) than males and in Caucasians (88\%) than other racial
   demographics. Over 50\% of beneficiaries underwent at least one
   injection, approximately one-third (37\%) participated in physical
   therapy, one in five (21\%) underwent spinal surgery, and one-third
   (36\%) did not utilize any of these interventions. Greater than half of
   all procedures (124,280/216,088) occurred within 2 years of diagnosis.
   The ratio of focal interventions (transforaminal and facet
   interventions) to less selective (interlaminar) procedures was greater
   for the specialty of Physical Medicine and Rehabilitation than for the
   specialties of Anesthesiology, Interventional Radiology, Neurosurgery,
   and Orthopedic Surgery. The majority of physical therapy was dedicated
   to passive treatment modalities and range of motion exercises rather
   than active strengthening modalities within this cohort.
   Conclusion. Interventional techniques and physical therapy are
   frequently used treatment modalities for symptomatic degenerative
   spondylolisthesis. Understanding utilization of these techniques is
   important to determine relative clinical efficacies and to optimize
   future health care expenditures.},
Publisher = {LIPPINCOTT WILLIAMS \& WILKINS},
Address = {TWO COMMERCE SQ, 2001 MARKET ST, PHILADELPHIA, PA 19103 USA},
Type = {Article},
Language = {English},
Affiliation = {Sclafani, JA (Corresponding Author), 102 Irving St NW, Washington, DC 20010 USA.
   Sclafani, Joseph A., Medstar Georgetown Univ, Natl Rehabil Hosp, Washington, DC USA.
   Akuthota, Venu, Univ Colorado, Denver, CO 80202 USA.
   Sclafani, Joseph A.; Constantin, Alexandra; Ho, Pei-Shu; Chan, Leighton, NIH, Bldg 10, Bethesda, MD 20892 USA.},
DOI = {10.1097/BRS.0000000000001724},
ISSN = {0362-2436},
EISSN = {1528-1159},
Keywords = {degenerative spondylolisthesis; epidural steroid injection;
   interventional pain management; low back pain; Medicare; physical
   therapy; prevalence; spinal interventional techniques; treatment
   utilization},
Keywords-Plus = {LOW-BACK-PAIN; SPONDYLOLYSIS; DISPLACEMENT; ASSOCIATION; POPULATION;
   PREVALENCE; DIAGNOSIS; EXERCISE; WOMEN},
Research-Areas = {Neurosciences \& Neurology; Orthopedics},
Web-of-Science-Categories  = {Clinical Neurology; Orthopedics},
Author-Email = {sclafani@ucla.edu},
ORCID-Numbers = {Sclafani, Joseph/0000-0001-6861-0073},
Funding-Acknowledgement = {National Institutes of Health},
Funding-Text = {The Intramural Research Program of the National Institutes of Health
   funds were received in support of this work.},
Cited-References = {CASSISI JE, 1993, SPINE, V18, P245, DOI 10.1097/00007632-199302000-00012.
   Chan L, 2001, AM J PHYS MED REHAB, V80, P474, DOI 10.1097/00002060-200106000-00018.
   Denard PJ, 2010, SPINE, V35, P1072, DOI 10.1097/BRS.0b013e3181bd9e19.
   Federal Interagency Forum on Aging-relates Statistics, 2006, OLD AM 2006 KEY IND.
   FITZGERALD JAW, 1976, J BONE JOINT SURG BR, V58, P184, DOI 10.1302/0301-620X.58B2.932080.
   Friedly J, 2007, SPINE, V32, P1754, DOI 10.1097/BRS.0b013e3180b9f96e.
   Frymoyer, 1994, J Am Acad Orthop Surg, V2, P9.
   He LC, 2014, EUR RADIOL, V24, P441, DOI 10.1007/s00330-013-3041-5.
   Hodges PW, 1996, SPINE, V21, P2640, DOI 10.1097/00007632-199611150-00014.
   IMADA K, 1995, J BONE JOINT SURG BR, V77B, P126, DOI 10.1302/0301-620X.77B1.7822369.
   Jacobsen S, 2007, SPINE, V32, P120, DOI 10.1097/01.brs.0000250979.12398.96.
   Kalichman L, 2010, EUR SPINE J, V19, P1136, DOI 10.1007/s00586-009-1257-5.
   Kalichman L, 2009, SPINE, V34, P199, DOI 10.1097/BRS.0b013e31818edcfd.
   Kauppila LI, 1998, SPINE, V23, P1868, DOI 10.1097/00007632-199809010-00014.
   Manchikanti L, 2013, SPINE, V38, P157, DOI 10.1097/BRS.0b013e318267f463.
   MANNICHE C, 1988, LANCET, V2, P1473.
   Matz PG, 2016, SPINE J, V16, P439, DOI 10.1016/j.spinee.2015.11.055.
   O'Sullivan PB, 1997, SPINE, V22, P2959, DOI 10.1097/00007632-199712150-00020.
   Ozcan EE, 2015, SPINE J, V15, pS140.
   PORTER RW, 1989, CLIN BIOMECH, V4, P58, DOI 10.1016/0268-0033(89)90069-7.
   Richardson C., 1999, THERAPEUTIC EXERCISE.
   ROSENBERG NJ, 1975, J BONE JOINT SURG AM, VA 57, P467, DOI 10.2106/00004623-197557040-00004.
   Sanderson PL, 1996, J BONE JOINT SURG BR, V78B, P951, DOI 10.1302/0301-620X78B6.1291.
   Vogt MT, 1998, SPINE, V23, P2640, DOI 10.1097/00007632-199812010-00020.
   Watters WC, 2009, SPINE J, V9, P609, DOI 10.1016/j.spinee.2009.03.016.},
Number-of-Cited-References = {25},
Times-Cited = {9},
Usage-Count-Last-180-days = {0},
Usage-Count-Since-2013 = {4},
Journal-ISO = {SPINE},
Doc-Delivery-Number = {EM9OS},
Web-of-Science-Index = {Science Citation Index Expanded (SCI-EXPANDED)},
Unique-ID = {WOS:000395641600013},
OA = {Green Accepted},
DA = {2022-11-01},
}

@article{ WOS:000300304000012,
Author = {Koakutsu, Tomoaki and Morozumi, Naoki and Hoshikawa, Takeshi and Ogawa,
   Shinji and Ishii, Yushin and Itoi, Eiji},
Title = {Bilateral spondylolysis of inferior articular processes of the fourth
   lumbar vertebra: a case report},
Journal = {UPSALA JOURNAL OF MEDICAL SCIENCES},
Year = {2012},
Volume = {117},
Number = {1},
Pages = {72-77},
Month = {MAR},
Abstract = {Lumbar spondylolysis, a well known cause of low back pain, usually
   affects the pars interarticularis of a lower lumbar vertebra and rarely
   involves the articular processes. We report a rare case of bilateral
   spondylolysis of inferior articular processes of L4 vertebra that caused
   spinal canal stenosis with a significant segmental instability at L4/5
   and scoliosis. A 31-year-old male who had suffered from low back pain
   since he was a teenager presented with numbness of the right lower leg
   and scoliosis. Plain X-rays revealed bilateral spondylolysis of inferior
   articular processes of L4, anterolisthesis of the L4 vertebral body, and
   right lateral wedging of the L4/5 disc with compensatory scoliosis in
   the cephalad portion of the spine. MR images revealed spinal canal
   stenosis at the L4/5 disc level. Posterior lumbar interbody fusion of
   the L4/5 was performed, and his symptoms were relieved.},
Publisher = {INFORMA HEALTHCARE},
Address = {TELEPHONE HOUSE, 69-77 PAUL STREET, LONDON EC2A 4LQ, ENGLAND},
Type = {Article},
Language = {English},
Affiliation = {Koakutsu, T (Corresponding Author), Tohoku Univ Hosp, Dept Orthopaed Surg, Aoba Ku, 1-1 Seiryo Machi, Sendai, Miyagi 9808574, Japan.
   Koakutsu, Tomoaki, Tohoku Univ Hosp, Dept Orthopaed Surg, Aoba Ku, Sendai, Miyagi 9808574, Japan.
   Koakutsu, Tomoaki; Morozumi, Naoki; Hoshikawa, Takeshi; Ogawa, Shinji; Ishii, Yushin, Nishitaga Natl Hosp, Dept Orthopaed Surg, Sendai, Miyagi, Japan.},
DOI = {10.3109/03009734.2011.629750},
ISSN = {0300-9734},
Keywords = {Articular process; scoliosis; spondylolysis; surgery},
Keywords-Plus = {STRESS-FRACTURE; BALLET DANCER; FACET},
Research-Areas = {General \& Internal Medicine},
Web-of-Science-Categories  = {Medicine, General \& Internal},
Author-Email = {koakutsu@med.tohoku.ac.jp},
Cited-References = {FEHLANDT AF, 1993, SPINE, V18, P2537, DOI 10.1097/00007632-199312000-00028.
   IRELAND ML, 1987, J BONE JOINT SURG AM, V69A, P140, DOI 10.2106/00004623-198769010-00022.
   McCormack RG, 1999, AM J SPORT MED, V27, P104, DOI 10.1177/03635465990270010401.
   NATHAN H, 1959, J BONE JOINT SURG AM, V41, P303, DOI 10.2106/00004623-195941020-00012.
   OMAR MM, 1979, J TRAUMA, V19, P212, DOI 10.1097/00005373-197903000-00017.
   ROSEN C, 1991, SPINE, V16, pS234, DOI 10.1097/00007632-199106001-00011.
   Sakai T, 2010, J ORTHOP SCI, V15, P281, DOI 10.1007/s00776-010-1454-4.
   Tanaka Y, 1998, TOHOKU ARCH ORTHOP S, V42, P181.
   TWOMEY LT, 1989, MED J AUSTRALIA, V151, P210, DOI 10.5694/j.1326-5377.1989.tb115992.x.
   Twomey LT, 1989, MED J AUSTRALIA, V151, P215.
   YAMANE T, 1993, J BONE JOINT SURG BR, V75, P764, DOI 10.1302/0301-620X.75B5.8376435.},
Number-of-Cited-References = {11},
Times-Cited = {2},
Usage-Count-Last-180-days = {0},
Usage-Count-Since-2013 = {4},
Journal-ISO = {Ups. J. Med. Sci.},
Doc-Delivery-Number = {892RT},
Web-of-Science-Index = {Science Citation Index Expanded (SCI-EXPANDED)},
Unique-ID = {WOS:000300304000012},
OA = {gold, Green Published},
DA = {2022-11-01},
}

@article{ WOS:000182270000015,
Author = {Luk, KDK and Chow, DHK and Holmes, A},
Title = {Vertical instability in spondylolisthesis - A traction radiographic
   assessment technique and the principle of management},
Journal = {SPINE},
Year = {2003},
Volume = {28},
Number = {8},
Pages = {819-827},
Month = {APR 15},
Abstract = {Study Design. Lateral radiographs of the lumbar spine were taken of 40
   patients with lumbar spondylolisthesis. These radiographs were taken in
   the neutral, flexion, and extension positions for both erect and
   recumbent postures, and also in the prone and supine positions with
   traction applied via a traction table.
   Objectives. To define and demonstrate the presence of ``vertical
   instability{''} in spondylolisthesis, and to determine the most useful
   radiographic views for clinical purposes and analysis of the surgical
   principle.
   Summary of Background Data. Lateral radiographs of patients in flexion
   and extension are widely used to obtain quantitative and qualitative
   data on lumbar spondylolisthesis. Changes in lumbar disc height and
   segmental translation in a group of patients with spondylolisthesis have
   been demonstrated with the addition of traction and compression.
   Methods. Lateral and flexion extension radiographs of the lumbosacral
   spine in 37 patients with spondylolisthesis taken in standing and
   recumbent positions and under pelvic traction in the prone or supine
   positions were suitable for analysis. The changes in disc area,
   intervertebral kyphotic slip angle, and amount of anteroposterior shift
   (olisthesis) were measured from the radiographs using a computer
   digitizer. The disc area was normalized against the area of the superior
   vertebra, and the amount of anteroposterior shift was normalized against
   the anteroposterior width of the superior vertebra. Inter- and
   intraobserver error was found to be negligible, and results were
   analyzed by paired t test.
   Results. Maximum slip angle, maximum olisthesis, and minimum normalized
   disc area were found with the subject under erect flexion. Conversely,
   prone traction and recumbent extension produced minimum slip angle,
   whereas the lowest anteroposterior shifts were seen with the subject
   under prone and supine traction. Prone traction also resulted in a
   significantly larger normalized disc area than any other posture. The
   change in kyphotic slip angle between erect flexion and prone traction
   is correlated with the change in normalized olisthesis and disc area.
   Conclusions. Erect flexion and prone traction radiographs represent the
   extremes of subluxation and reduction of the olisthesis, respectively,
   and the change in olisthesis seen between these extremes is correlated
   with the change in disc area and the intervertebral slip angle. Vertical
   laxity of the affected functional spinal unit resulting from disc
   degeneration produces laxity in the ligaments and disc anulus, allowing
   olisthetic motion. Restoration of disc height in turn restores tension
   to the soft tissues around the disc and results in a spontaneous
   reduction of the subluxation. Restoration and maintenance of disc height
   with a spacer or interbody fusion therefore is recommended as a goal in
   the treatment of spondylolisthesis. When spondylolytic spondylolisthesis
   involves a posterior column deficiency, additional reconstruction of
   this column with posterior instrumentation is recommended. Application
   of the traction radiographic technique in planning for spondylolisthesis
   reduction is discussed along with the technique of stabilization.},
Publisher = {LIPPINCOTT WILLIAMS \& WILKINS},
Address = {TWO COMMERCE SQ, 2001 MARKET ST, PHILADELPHIA, PA 19103 USA},
Type = {Article},
Language = {English},
Affiliation = {Luk, KDK (Corresponding Author), Univ Hong Kong, Duchess Kent Childrens Hosp, 12 Sandy Bay Rd, Hong Kong, Hong Kong, Peoples R China.
   Univ Hong Kong, Duchess Kent Childrens Hosp, Hong Kong, Hong Kong, Peoples R China.},
DOI = {10.1097/00007632-200304150-00016},
ISSN = {0362-2436},
EISSN = {1528-1159},
Keywords = {radiograph; spondylolisthesis; traction; vertical instability},
Keywords-Plus = {ISTHMIC SPONDYLOLISTHESIS; LUMBAR SPONDYLOLISTHESIS; SPONDYLOLYSIS;
   MECHANICS; FAILURE; SPINE},
Research-Areas = {Neurosciences \& Neurology; Orthopedics},
Web-of-Science-Categories  = {Clinical Neurology; Orthopedics},
Author-Email = {hrmoldk@hkucc.hku.hk},
ResearcherID-Numbers = {Chow, Daniel HK/O-9914-2016
   CHOW, Hung Kay Daniel/AAQ-4751-2021
   Chow, Daniel HK/A-9014-2013},
ORCID-Numbers = {Chow, Daniel HK/0000-0001-9333-4920
   CHOW, Hung Kay Daniel/0000-0001-9333-4920
   },
Cited-References = {ADAMS MA, 1990, J BONE JOINT SURG BR, V72, P266, DOI 10.1302/0301-620X.72B2.2138156.
   CHENG CL, 1989, J BONE JOINT SURG BR, V71, P264, DOI 10.1302/0301-620X.71B2.2925745.
   DUPUIS PR, 1985, SPINE, V10, P262, DOI 10.1097/00007632-198504000-00015.
   DVORAK J, 1991, SPINE, V16, P943, DOI 10.1097/00007632-199108000-00014.
   Floman Y, 2000, SPINE, V25, P342, DOI 10.1097/00007632-200002010-00014.
   FRIBERG O, 1991, ORTHOPEDICS, V14, P463.
   HAHER TR, 1994, SPINE, V19, P2667, DOI 10.1097/00007632-199412000-00012.
   HICKEY DS, 1980, SPINE, V5, P106, DOI 10.1097/00007632-198003000-00004.
   HUKINS DWL, 1990, SPINE, V15, P787, DOI 10.1097/00007632-199008000-00010.
   JACKSON A M, 1978, Spine, V3, P260, DOI 10.1097/00007632-197809000-00012.
   KALEBO P, 1989, SKELETAL RADIOL, V17, P570, DOI 10.1007/BF02569403.
   Klein J A, 1983, Eng Med, V12, P83.
   Knutsson F, 1944, ACTA RADIOL, V25, P593, DOI 10.3109/00016924409136488.
   LIU YK, 1975, ORTHOP CLIN N AM, V6, P33.
   LOWE RW, 1976, CLIN ORTHOP RELAT R, V117, P80.
   MILLER JAA, 1983, SPINE, V8, P331, DOI 10.1097/00007632-198304000-00018.
   Moon M S, 1994, Eur Spine J, V3, P172, DOI 10.1007/BF02190582.
   PEARCY M, 1985, SPINE, V10, P175, DOI 10.1097/00007632-198503000-00014.
   PENNING L, 1980, AM J ROENTGENOL, V134, P293, DOI 10.2214/ajr.134.2.293.
   POSNER I, 1982, SPINE, V7, P374, DOI 10.1097/00007632-198207000-00008.
   Sairyo K, 1998, SPINE, V23, P1442, DOI 10.1097/00007632-199807010-00002.
   SARASTE H, 1987, J PEDIATR ORTHOPED, V7, P631.
   SARASTE H, 1984, ACTA RADIOL DIAGN, V25, P427, DOI 10.1177/028418518402500515.
   TALLROTH K, 1994, EUR J RADIOL, V18, P227, DOI 10.1016/0720-048X(94)90341-7.
   WILTSE LL, 1976, CLIN ORTHOP RELAT R, V117, P23.
   WOOD KB, 1994, SPINE, V19, P1697, DOI 10.1097/00007632-199408000-00008.
   Yingling VR, 1999, J SPINAL DISORD, V12, P501.},
Number-of-Cited-References = {27},
Times-Cited = {37},
Usage-Count-Last-180-days = {0},
Usage-Count-Since-2013 = {4},
Journal-ISO = {SPINE},
Doc-Delivery-Number = {668BG},
Web-of-Science-Index = {Science Citation Index Expanded (SCI-EXPANDED)},
Unique-ID = {WOS:000182270000015},
DA = {2022-11-01},
}

@article{ WOS:000410670700006,
Author = {Kessous, Eran and Borsinger, Tracy and Rahman, Ayesha and d'Hemecourt,
   Pierre A.},
Title = {Contralateral Spondylolysis and Fracture of the Lumbar Pedicle in a
   Young Athlete},
Journal = {SPINE},
Year = {2017},
Volume = {42},
Number = {18},
Pages = {E1087-E1091},
Month = {SEP 15},
Abstract = {Study Design. Clinical case report of unilateral pedicular stress
   fracture with a contralateral spondylolysis in a male high-school
   athlete presenting with low back pain.
   Objective. To report this uncommon cause of low back pain in an
   adolescent athlete, and review the relevant literature.
   Summary of Background Data. The incidence of spondylolysis in the
   Caucasian population was found to be about 3\% to 6\%. This number is
   probably higher in the athletic adolescent age group, with reports
   ranging from 8\% to 15\%. Spondylolysis may be associated with pedicle
   fracture, usually on the contralateral side. This is an uncommon
   phenomenon that is not well described in the adolescent age group.
   Methods. A 16-year-old male athlete presents with low back pain and
   limitation in sports as well as in daily activities. Clinical evaluation
   was suspicious for, and radiographic evaluation revealed left-sided L5
   spondylolysis as well as contralateral L5 pedicle fracture. Conservative
   management included Boston Overlapping brace, external electrical
   stimulation, modification of activities, and a comprehensive physical
   therapy program.
   Results. Radiological evaluation revealed persistent left L5 pars defect
   and advanced healing of the contralateral pedicle fracture. The patient
   achieved complete pain relief and returned to varsity level sporting
   activity.
   Conclusion. Complete radiographic and clinical healing of the pedicle
   defect was observed, with return competitive varsitylevel football
   without symptoms.},
Publisher = {LIPPINCOTT WILLIAMS \& WILKINS},
Address = {TWO COMMERCE SQ, 2001 MARKET ST, PHILADELPHIA, PA 19103 USA},
Type = {Article},
Language = {English},
Affiliation = {Kessous, E (Corresponding Author), Montgomery Sports Med Ctr, 11120 New Hampshire Ave,Suite 411, Silver Spring, MD 20904 USA.
   Kessous, Eran, Montgomery Sports Med Ctr, 11120 New Hampshire Ave,Suite 411, Silver Spring, MD 20904 USA.
   Borsinger, Tracy, Georgetown Univ, Sch Med, Washington, DC USA.
   Rahman, Ayesha, NYU, Hosp Joint Dis, New York, NY USA.
   d'Hemecourt, Pierre A., Harvard Med Sch, Childrens Hosp Boston, Primary Care Sports Med Fellowship, Boston, MA USA.},
DOI = {10.1097/BRS.0000000000002086},
ISSN = {0362-2436},
EISSN = {1528-1159},
Keywords = {baseball; Boston overlap brace; football; pedicular fracture;
   spondylolysis},
Keywords-Plus = {LOW-BACK-PAIN; STRESS-FRACTURE; EARLY-DIAGNOSIS; NEURAL ARCH;
   SPONDYLOLISTHESIS; SPINE; MRI; STRENGTH; ETIOLOGY; SPORTS},
Research-Areas = {Neurosciences \& Neurology; Orthopedics},
Web-of-Science-Categories  = {Clinical Neurology; Orthopedics},
Author-Email = {ek267@georgetown.edu},
Cited-References = {ALAND C, 1986, J BONE JOINT SURG AM, V68A, P1454, DOI 10.2106/00004623-198668090-00025.
   AMATO M, 1984, RADIOLOGY, V153, P627, DOI 10.1148/radiology.153.3.6494460.
   ARAKI T, 1992, SPINE, V17, P1424, DOI 10.1097/00007632-199211000-00028.
   BEHARI J, 1991, CRIT REV BIOMED ENG, V18, P235.
   Bono CM, 2004, J BONE JOINT SURG AM, V86A, P382, DOI 10.2106/00004623-200402000-00027.
   Campbell RSD, 2005, SKELETAL RADIOL, V34, P63, DOI 10.1007/s00256-004-0878-3.
   Chong V F, 1997, Australas Radiol, V41, P306, DOI 10.1111/j.1440-1673.1997.tb00680.x.
   CYRON BM, 1978, J BONE JOINT SURG BR, V60, P234, DOI 10.1302/0301-620X.60B2.659472.
   DIETRICH M, 1985, SPINE, V10, P532, DOI 10.1097/00007632-198507000-00007.
   Fellander-Tsai L, 1998, CLIN J SPORT MED, V8, P232, DOI 10.1097/00042752-199807000-00012.
   FREDRICKSON BE, 1984, J BONE JOINT SURG AM, V66A, P699, DOI 10.2106/00004623-198466050-00008.
   FRIBERG STEN, 1949, ACTA ORTHOPAED SCAND, V19, P222.
   GARBER JE, 1986, SPINE, V11, P63, DOI 10.1097/00007632-198601000-00018.
   Gerrard DF, 1998, CLIN J SPORT MED, V8, P59, DOI 10.1097/00042752-199801000-00014.
   GROGAN JP, 1982, RADIOLOGY, V145, P737, DOI 10.1148/radiology.145.3.7146406.
   Guillodo Y, 2000, SPINE, V25, P2541, DOI 10.1097/00007632-200010010-00019.
   GUNZBURG R, 1991, SPINE, V16, P185, DOI 10.1097/00007632-199102000-00016.
   Harvey CJ, 1998, CLIN RADIOL, V53, P723, DOI 10.1016/S0009-9260(98)80313-9.
   Hollinshead WH, 1969, ANATOMY SURG, V3, P82.
   Hu SS, 2008, J BONE JOINT SURG AM, V90A, P656.
   Jackson DW, 1976, CLIN ORTHOP RELAT R, V117, P658.
   Keene J S, 1989, J Spinal Disord, V2, P190.
   LAMY C, 1975, ORTHOP CLIN N AM, V6, P215.
   LAURENT L. E., 1961, ACTA ORTHOPAED SCAND, V31, P45.
   MALDAGUE BE, 1976, RADIOLOGY, V121, P567, DOI 10.1148/121.3.567.
   Maurer SG, 2000, SPINE, V25, P895, DOI 10.1097/00007632-200004010-00022.
   Micheli L J, 1979, Am J Sports Med, V7, P362, DOI 10.1177/036354657900700613.
   MICHELI LJ, 1995, ARCH PEDIAT ADOL MED, V149, P15, DOI 10.1001/archpedi.1995.02170130017004.
   MICHELI LJ, 1983, CLIN SPORT MED, V2, P473.
   MOONEY V, 1990, SPINE, V15, P708, DOI 10.1097/00007632-199007000-00016.
   Muschik M, 1996, J PEDIATR ORTHOPED, V16, P364, DOI 10.1097/01241398-199605000-00014.
   ROBERTSON PA, 1993, SPINE, V18, P930, DOI 10.1097/00007632-199306000-00021.
   ROCHE MB, 1951, ANAT REC, V109, P233, DOI 10.1002/ar.1091090207.
   ROSSI F, 1978, J SPORT MED PHYS FIT, V18, P317.
   Sagi HC, 1998, SPINE, V23, P1635, DOI 10.1097/00007632-199808010-00002.
   Sairyo K, 2006, SPINE, V31, P206, DOI 10.1097/01.brs.0000195161.60549.67.
   Sairyo K, 2005, AM J SPORT MED, V33, P583, DOI 10.1177/0363546504269035.
   SHERMAN FC, 1977, J BONE JOINT SURG AM, V59, P49, DOI 10.2106/00004623-197759010-00007.
   Soler T, 2000, AM J SPORT MED, V28, P57, DOI 10.1177/03635465000280012101.
   Spencer C W 3rd, 1983, Clin Sports Med, V2, P191.
   Standaert CJ, 2000, BRIT J SPORT MED, V34, P415, DOI 10.1136/bjsm.34.6.415.
   STEINER ME, 1985, SPINE, V10, P937, DOI 10.1097/00007632-198512000-00013.
   SWARD L, 1991, SPINE, V16, P437.
   Sys J, 2001, EUR SPINE J, V10, P498, DOI 10.1007/s005860100326.
   TRAUGHBER PD, 1991, J COMPUT ASSIST TOMO, V15, P338, DOI 10.1097/00004728-199103000-00033.
   Vialle R, 2007, EUR SPINE J, V16, pS316, DOI 10.1007/s00586-007-0396-9.
   WEATHERLEY CR, 1991, J BONE JOINT SURG BR, V73, P990, DOI 10.1302/0301-620X.73B6.1835458.
   WILKINSON RH, 1974, RADIOLOGY, V111, P683, DOI 10.1148/111.3.683.
   YAMANE T, 1993, J BONE JOINT SURG BR, V75, P764, DOI 10.1302/0301-620X.75B5.8376435.},
Number-of-Cited-References = {49},
Times-Cited = {7},
Usage-Count-Last-180-days = {0},
Usage-Count-Since-2013 = {10},
Journal-ISO = {SPINE},
Doc-Delivery-Number = {FG8HK},
Web-of-Science-Index = {Science Citation Index Expanded (SCI-EXPANDED)},
Unique-ID = {WOS:000410670700006},
DA = {2022-11-01},
}

@article{ WOS:000466185200005,
Author = {Goto, Tsuyoshi and Sakai, Toshinori and Sugiura, Kosuke and Manabe,
   Hiroaki and Morimoto, Masatoshi and Tezuka, Fumitake and Yamashita,
   Kazuta and Takata, Yoichiro and Chikawa, Takashi and Katoh, Shinsuke and
   Sairyo, Koichi},
Title = {Dash-Associated Spondylolysis Hypothesis},
Journal = {SPINE SURGERY AND RELATED RESEARCH},
Year = {2019},
Volume = {3},
Number = {2},
Pages = {146-150},
Abstract = {Introduction: In past biomechanical studies, repetitive motion of lumbar
   extension, rotation, or a combination of both, frequently seen in
   batting or pitching practice in baseball, shooting practice in soccer,
   and spiking practice in volleyball, have been considered important risk
   factors of lumbar spondylolysis. However, clinically, these have been
   identified in many athletes performing on a running track or on the
   field, which requires none of the practices described above. The purpose
   of this study was to verify how much impact running has on the
   pathologic mechanism of lumbar spondylolysis.
   Methods: In study 1, 89 consecutive pediatric patients diagnosed with
   lumbar spondylolysis at a single outpatient clinic between January 2012
   and February 2017 were retrospectively analyzed. In study 2, motion
   analysis was performed on 17 male volunteers who had played on a soccer
   team without experiencing low back pain or any type of musculoskeletal
   injury. A Vicon motion capture system was used to evaluate four
   movements: maximal effort sprint (Dash), comfortable running (Jog),
   instep kick (Shoot), and inside kick (Pass).
   Results: In study 1, 13 of the 89 patients with lumbar spondylolysis
   were track and field athletes. In study 2, motion analysis revealed that
   the hip extension angle, spine rotation angle, and hip flexion moment
   were similar in Dash and Shoot during the maximum hip extension phase.
   The pelvic rotation angle was significantly greater in the kicking
   conditions than in the running conditions.
   Conclusions: Kinematically and kinetically, the spinopelvic angles in
   Dash were considered similar to those in Shoot. Dash could cause
   mechanical stress at the pars interarticularis of the lumbar spine,
   similar to that caused by Shoot, thus leading to spondylolysis.},
Publisher = {JAPANESE SOC SPINE SURGERY \& RELATED RESEARCH},
Address = {1-1-1, HITOTSUBASHI, CHIYODA-KU, PALACE SIDE BLDG, TOKYO, 100-0003,
   JAPAN},
Type = {Article},
Language = {English},
Affiliation = {Sairyo, K (Corresponding Author), Univ Tokushima, Grad Sch, Inst Biomed Sci, Dept Orthoped, Tokushima, Japan.
   Goto, Tsuyoshi; Katoh, Shinsuke, Tokushima Univ Hosp, Dept Rehabil, Tokushima, Japan.
   Sakai, Toshinori; Sugiura, Kosuke; Manabe, Hiroaki; Morimoto, Masatoshi; Tezuka, Fumitake; Yamashita, Kazuta; Takata, Yoichiro; Chikawa, Takashi; Sairyo, Koichi, Univ Tokushima, Grad Sch, Inst Biomed Sci, Dept Orthoped, Tokushima, Japan.},
DOI = {10.22603/ssrr.2018-0020},
ISSN = {2432-261X},
Keywords = {Lumbar spondylolysis; Track and field athlete; Dash; Three-dimensional
   analysis},
Keywords-Plus = {PARS INTERARTICULARIS; LOWER-EXTREMITY; MOVEMENT; FRACTURE},
Research-Areas = {Surgery},
Web-of-Science-Categories  = {Surgery},
Author-Email = {sairyokun@gmail.com},
ResearcherID-Numbers = {Katoh, Shinsuke/V-8137-2019},
Cited-References = {Andersson Eva, 1995, Scandinavian Journal of Medicine and Science in Sports, V5, P10.
   Benoit DL, 2006, GAIT POSTURE, V24, P152, DOI 10.1016/j.gaitpost.2005.04.012.
   Brophy RH, 2007, J ORTHOP SPORT PHYS, V37, P260, DOI 10.2519/jospt.2007.2255.
   Chmura P, 2017, J HUM KINET, V56, P187, DOI 10.1515/hukin-2017-0036.
   Debnath UK, 2018, GLOB SPINE J, V8, P121, DOI 10.1177/2192568217713008.
   Kratky S, 2013, J STRENGTH COND RES, V27, P1215, DOI 10.1519/JSC.0b013e3182654a30.
   MANN RA, 1986, AM J SPORT MED, V14, P501, DOI 10.1177/036354658601400614.
   Orendurff MS, 2004, J REHABIL RES DEV, V41, P829, DOI 10.1682/JRRD.2003.10.0150.
   Rast FM, 2016, J BIOMECH, V49, P807, DOI 10.1016/j.jbiomech.2016.02.030.
   Sairyo K, 2005, AM J SPORT MED, V33, P583, DOI 10.1177/0363546504269035.
   Sakai T, 2006, SPINE, V31, pE66, DOI 10.1097/01.brs.0000197650.77751.80.
   Sakai T, 2010, J ORTHOP SCI, V15, P281, DOI 10.1007/s00776-010-1454-4.
   Schache AG, 2000, BRIT J SPORT MED, V34, P279, DOI 10.1136/bjsm.34.4.279.
   Terai T, 2010, J BONE JOINT SURG BR, V92B, P1123, DOI 10.1302/0301-620X.92B8.22883.
   WILTSE LL, 1975, J BONE JOINT SURG AM, VA 57, P17, DOI 10.2106/00004623-197557010-00003.
   Yamazaki K, 2018, J MED INVESTIG, V65, P126, DOI 10.2152/jmi.65.126.},
Number-of-Cited-References = {16},
Times-Cited = {0},
Usage-Count-Last-180-days = {1},
Usage-Count-Since-2013 = {9},
Journal-ISO = {Spine Surg. Relat. Res.},
Doc-Delivery-Number = {HV7UD},
Web-of-Science-Index = {Emerging Sources Citation Index (ESCI)},
Unique-ID = {WOS:000466185200005},
OA = {Green Published, gold, Green Submitted},
DA = {2022-11-01},
}

@article{ WOS:000314635900010,
Author = {Roberto, R. and Dezfuli, B. and Deuel, C. and Curtiss, S. and Hazelwood,
   S.},
Title = {A biomechanical comparison of three spondylolysis repair techniques in a
   calf spine model},
Journal = {ORTHOPAEDICS \& TRAUMATOLOGY-SURGERY \& RESEARCH},
Year = {2013},
Volume = {99},
Number = {1},
Pages = {66-71},
Month = {FEB},
Abstract = {of background data: Previous work has demonstrated the efficacy of
   lumbar pedicle screw hook rod (PSHR) techniques and the Buck screw in
   the stabilization of spondylolysis. The mechanical behavior of lower
   profile cervical implants used to create PSHR, hybrid cable plate
   constructs, and titanium miniplating has not previously been described.
   Methods: Calf lumbar spines (L2-L6) were utilized for testing (n = 27).
   Intervertebral rotation was measured in the intact spines across the
   L4-5 segment before and after creation of bilateral pars
   interarticularis defects. Defects were then stabilized with one of three
   repair techniques, PSHR, miniplate, or cable plate (CP) constructs. (n =
   9). A 5-Nm load was applied in flexion-extension, lateral bending and
   axial rotation. Fracture displacement was measured under
   flexion-extension and lateral bending modes.
   Results: Osteotomy of the pars interarticularis increased intervertebral
   rotation from 4.6 degrees to 9.2 degrees (P < .05). The three techniques
   of repair reduced intervertebral rotation without statistical
   superiority of one method. In lateral bending the miniplate was most
   effective in reducing pars defect displacement (0.6 mm, P < 0.05).
   Although, the miniplate provided lower defect displacement in
   flexion-extension and axial rotation, these differences were not
   statistically significant.
   Conclusions: Bilateral miniplate fixation demonstrates superiority in
   restoring stability in lateral bending as compared to pedicle screw hook
   rod techniques and cable plate constructs. In flexion-extension and
   axial rotation, it was as effective as a PSHR method. Consideration of
   anatomic plate designs warrants consideration.
   Level of evidence: IV. (C) 2012 Elsevier Masson SAS. All rights
   reserved.},
Publisher = {ELSEVIER MASSON, CORPORATION OFFICE},
Address = {65 CAMILLE DESMOULINS CS50083 ISSY-LES-MOULINEAUX, 92442 PARIS, FRANCE},
Type = {Article},
Language = {English},
Affiliation = {Dezfuli, B (Corresponding Author), Univ Arizona, Coll Med, Dept Orthopaed Surg, 1609N Warren Ave,Suite 110,POB 245064, Tucson, AZ 85721 USA.
   Roberto, R.; Deuel, C.; Curtiss, S.; Hazelwood, S., Univ Calif Davis, Sch Med, Dept Orthopaed Surg, Sacramento, CA 95817 USA.
   Dezfuli, B., Univ Arizona, Coll Med, Dept Orthopaed Surg, Tucson, AZ 85721 USA.},
DOI = {10.1016/j.otsr.2012.10.011},
ISSN = {1877-0568},
Keywords = {Spondylolysis; Biomechanical testing; Pars interarticularis; Spinal
   stability; Isthmus repair},
Keywords-Plus = {LUMBAR SPONDYLOLYSIS; SPONDYLOLISTHESIS; SCREW; FIXATION},
Research-Areas = {Orthopedics; Surgery},
Web-of-Science-Categories  = {Orthopedics; Surgery},
Author-Email = {bdezfuli@emedicine.arizona.edu},
Funding-Acknowledgement = {Synthes Spine},
Funding-Text = {A research grant in support of this work was received from Synthes Spine
   of approximately \$5,000 USD. No other conflicts of interest exist.},
Cited-References = {Brigham CD, 2005, OPER TECHN SPORT MED, V13, P108, DOI 10.1053/j.otsm.2005.09.001.
   Buck J E, 1970, J Bone Joint Surg Br, V52, P432.
   Deguchi M, 1999, SPINE, V24, P328, DOI 10.1097/00007632-199902150-00004.
   FARFAN HF, 1976, CLIN ORTHOP RELAT R, P40.
   Gillet P, 1999, SPINE, V24, P1252, DOI 10.1097/00007632-199906150-00014.
   Hoshina Hitoshi, 1980, Phys Sportsmed, V8, P75, DOI 10.1080/00913847.1980.11948635.
   Hu SS, 2008, J BONE JOINT SURG AM, V90A, P656.
   Ichikawa N, 1982, Br J Sports Med, V16, P135.
   JACKSON DW, 1976, CLIN ORTHOP RELAT R, P68.
   Kotani PT, 1971, BRIT J SPORT MED, V6, P4, DOI {[}10.1136/bjsm.6.1.4, DOI 10.1136/BJSM.6.1.4].
   Mermelstein LE, 1998, SPINE, V23, P664, DOI 10.1097/00007632-199803150-00004.
   MORSCHER E, 1984, ARCH ORTHOP TRAUM SU, V103, P175, DOI 10.1007/BF00435550.
   Reitman CA, 2002, SPINE, V27, pE174, DOI 10.1097/00007632-200203150-00022.
   Riley LH, 2004, SPINE, V29, pE217, DOI 10.1097/00007632-200406010-00021.
   ROSSI F, 1990, J SPORT MED PHYS FIT, V30, P450.
   SCOTT JHS, 1987, J BONE JOINT SURG BR, V69, P491.
   Soler T, 2000, AM J SPORT MED, V28, P57, DOI 10.1177/03635465000280012101.
   Tokuhashi Y, 1996, SPINE, V21, P2041, DOI 10.1097/00007632-199609010-00023.
   Ulibarri JA, 2006, SPINE, V31, P2067, DOI 10.1097/01.brs.0000231777.24270.2b.
   Wilke HJ, 1996, J ORTHOPAED RES, V14, P500, DOI 10.1002/jor.1100140321.
   WILTSE LL, 1975, J BONE JOINT SURG AM, VA 57, P17, DOI 10.2106/00004623-197557010-00003.},
Number-of-Cited-References = {21},
Times-Cited = {3},
Usage-Count-Last-180-days = {0},
Usage-Count-Since-2013 = {4},
Journal-ISO = {Orthop. Traumatol.-Surg. Res.},
Doc-Delivery-Number = {085SZ},
Web-of-Science-Index = {Science Citation Index Expanded (SCI-EXPANDED)},
Unique-ID = {WOS:000314635900010},
OA = {hybrid, Green Published},
DA = {2022-11-01},
}

@article{ WOS:000538136600002,
Author = {Jin, Mengran and Zhang, Jun and Shao, Haiyu and Liu, Jianwen and Zhao,
   Tingxiao and Huang, Yazeng},
Title = {Percutaneous endoscopic-assisted direct repair of pars defect without
   general anesthesia could be a satisfying treatment alternative for young
   patient with symptomatic lumbar spondylolysis: a technique note with
   case series},
Journal = {BMC MUSCULOSKELETAL DISORDERS},
Year = {2020},
Volume = {21},
Number = {1},
Month = {JUN 2},
Abstract = {Background Multiple surgical procedures are applied in young patients
   with symptomatic lumbar spondylolysis when conservative treatments fail.
   Although the optimal surgical procedure option is controversial, the
   treatment paradigm has shifted from open surgery to minimally invasive
   spine surgery. To date, a limited number of studies on the feasibility
   of percutaneous endoscopic-assisted direct repair of pars defect have
   been carried out. Herein, for the first time, we retrospectively explore
   the outcomes of pars defect via percutaneous endoscopy. Methods We
   retrospectively examined young patients with spondylolysis treated using
   the percutaneous endoscopic-assisted direct repair of pars defect
   supplemented with autograft as well as percutaneous pedicle screw
   fixation between September 2014 and December 2018. Six patients with a
   mean age of 18.8 years were enrolled in the study. We used
   preoperatively computed tomographic (CT) scans to evaluate the size of
   pars defect, and graded disc degeneration using Pfirrmann's
   classification through magnetic resonance images (MRI). We assessed the
   clinical outcomes using the Oswestry Disability Index (ODI), 36-Item
   Short-Form Health Survey (SF-36) as well as Visual Analogue Scale for
   back pain (VAS-B). Results Our findings revealed that pain intensity and
   function outcomes, including VAS-B, ODI, and SF-36 (PCS and MCS) scores,
   were markedly improved after surgery and at the final follow-up visit.
   The change in the gap distance of the pars defect was remarkably
   significant after surgery and during the follow-up period. Only one of
   the 12 pars repaired was reported as a non-union at the final follow-up
   visit. Moreover, no surgery-related complications were reported in any
   of the cases. Conclusion Percutaneous endoscopic-assisted direct repair
   of pars defect without general anesthesia, a minimally invasive
   treatment option, supplemented with autograft and percutaneous pedicle
   screw fixation, could be a satisfying treatment alternative for young
   patients with symptomatic lumbar spondylolysis.},
Publisher = {BMC},
Address = {CAMPUS, 4 CRINAN ST, LONDON N1 9XW, ENGLAND},
Type = {Article},
Language = {English},
Affiliation = {Huang, YZ (Corresponding Author), Zhejiang Prov Peoples Hosp, Dept Orthopaed, Shangtang Rd 158, Hangzhou 310014, Zhejiang, Peoples R China.
   Huang, YZ (Corresponding Author), Zhejiang Prov Peoples Hosp, Hangzhou Med Coll, Peoples Hosp, Hangzhou 310014, Zhejiang, Peoples R China.
   Jin, Mengran; Zhang, Jun; Shao, Haiyu; Liu, Jianwen; Zhao, Tingxiao; Huang, Yazeng, Zhejiang Prov Peoples Hosp, Dept Orthopaed, Shangtang Rd 158, Hangzhou 310014, Zhejiang, Peoples R China.
   Jin, Mengran; Zhang, Jun; Shao, Haiyu; Liu, Jianwen; Zhao, Tingxiao; Huang, Yazeng, Zhejiang Prov Peoples Hosp, Hangzhou Med Coll, Peoples Hosp, Hangzhou 310014, Zhejiang, Peoples R China.},
DOI = {10.1186/s12891-020-03365-4},
Article-Number = {340},
EISSN = {1471-2474},
Keywords = {Endoscopic; Direct repair; Lumbar spondylolysis; Pars defect; Minimally
   invasive surgery},
Keywords-Plus = {SURGICAL-TREATMENT; PEDICLE SCREW; FIXATION; SPONDYLOLISTHESIS; RETURN},
Research-Areas = {Orthopedics; Rheumatology},
Web-of-Science-Categories  = {Orthopedics; Rheumatology},
Author-Email = {yazenghuang@126.com},
ResearcherID-Numbers = {Tingxiao, Zhao/AAD-4606-2021},
Cited-References = {Agha RA, 2018, INT J SURG, V60, P279, DOI 10.1016/j.ijsu.2018.10.031.
   Albassir A, 1990, Acta Orthop Belg, V56, P489.
   BRADFORD DS, 1985, SPINE, V10, P673, DOI 10.1097/00007632-198509000-00014.
   Buck J E, 1970, J Bone Joint Surg Br, V52, P432.
   BUCK JE, 1979, J BONE JOINT SURG BR, V61, P123.
   Chopko Bohdan W, 2016, J Spine Surg, V2, P122, DOI 10.21037/jss.2016.06.03.
   d'Hemecourt PA, 2002, ORTHOPEDICS, V25, P653.
   de Gauzy JS, 2000, ACTA ORTHOP SCAND, V71, P292.
   Debnath UK, 2018, GLOB SPINE J, V8, P121, DOI 10.1177/2192568217713008.
   Debnath UK, 2003, J BONE JOINT SURG BR, V85B, P244, DOI 10.1302/0301-620X.85B2.13074.
   Deguchi M, 1999, SPINE, V24, P328, DOI 10.1097/00007632-199902150-00004.
   DREYZIN V, 1994, SPINE, V19, P1909, DOI 10.1097/00007632-199409000-00008.
   Ebraheim NA, 1997, SPINE, V22, P941, DOI 10.1097/00007632-199705010-00002.
   FREDRICKSON BE, 1984, J BONE JOINT SURG AM, V66A, P699, DOI 10.2106/00004623-198466050-00008.
   HARDCASTLE P, 1992, J BONE JOINT SURG BR, V74, P421, DOI 10.1302/0301-620X.74B3.1587894.
   Jevtovic-Todorovic V, 2018, J NEUROSURG ANESTH, V30, P217, DOI 10.1097/ANA.0000000000000432.
   JOHNSON GV, 1992, J BONE JOINT SURG BR, V74, P426, DOI 10.1302/0301-620X.74B3.1587895.
   Kolcun JPG, 2017, ASIAN SPINE J, V11, P832, DOI 10.4184/asj.2017.11.5.832.
   Lee GW, 2015, SPINE J, V15, P1545, DOI 10.1016/j.spinee.2015.02.019.
   Lee GW, 2015, SPINE, V40, pE234, DOI 10.1097/BRS.0000000000000714.
   Lim MR, 2004, CURR OPIN PEDIATR, V16, P37, DOI 10.1097/00008480-200402000-00008.
   LOUIS R, 1988, REV CHIR ORTHOP, V74, P549.
   Mohi Eldin Mohamed, 2012, J Med Case Rep, V6, P396, DOI 10.1186/1752-1947-6-396.
   NICOL RO, 1986, SPINE, V11, P1027, DOI 10.1097/00007632-198612000-00011.
   Pai VS, 2008, INT ORTHOP, V32, P121, DOI 10.1007/s00264-006-0277-6.
   PAVLOVCIC V, 1994, INT ORTHOP, V18, P6, DOI 10.1007/BF00180169.
   Pfirrmann CWA, 2001, SPINE, V26, P1873, DOI 10.1097/00007632-200109010-00011.
   Radcliff KE, 2009, CURR SPORT MED REP, V8, P35, DOI 10.1249/JSR.0b013e318194f89e.
   Roca J, 2005, J SPINAL DISORD TECH, V18, pS82, DOI 10.1097/01.bsd.0000123425.12852.3c.
   Sairyo K, 2003, AM J SPORT MED, V31, P606, DOI 10.1177/03635465030310042201.
   Sairyo K, 2009, J NEUROSURG-SPINE, V10, P492, DOI 10.3171/2009.2.SPINE08594.
   Selhorst M, 2019, CLIN J SPORT MED, V29, P421, DOI 10.1097/JSM.0000000000000546.
   Zhu YJ, 2018, PAIN PHYSICIAN, V21, pE347.},
Number-of-Cited-References = {33},
Times-Cited = {2},
Usage-Count-Last-180-days = {0},
Usage-Count-Since-2013 = {2},
Journal-ISO = {BMC Musculoskelet. Disord.},
Doc-Delivery-Number = {LV0LU},
Web-of-Science-Index = {Science Citation Index Expanded (SCI-EXPANDED)},
Unique-ID = {WOS:000538136600002},
OA = {Green Published, gold},
DA = {2022-11-01},
}

@article{ WOS:000168003100001,
Author = {Ishihara, H and Osada, R and Kanamori, M and Kawaguchi, Y and Ohmori, K
   and Kimura, T and Matsui, H and Tsuji, H},
Title = {Minimum 10-year follow-up study of anterior lumbar interbody fusion for
   isthmic spondylolisthesis},
Journal = {JOURNAL OF SPINAL DISORDERS},
Year = {2001},
Volume = {14},
Number = {2},
Pages = {91-99},
Month = {APR},
Abstract = {The aims of the current study were to evaluate the long-term clinical
   and radiologic results of anterior lumbar interbody fusion (ALIF) for
   isthmic spondylolisthesis. Between 1981 and 1988, a total of 35 patients
   underwent ALIF for isthmic spondylolisthesis. Of these, 23 patients were
   followed clinically and radiographically for more than 10 years
   (average, 13.3 years). The Japanese Orthopaedic Association low-back
   pain score was used to evaluate the outcome of subjective symptoms and
   clinical signs. The preoperative and postoperative percentage of slip,
   preoperative and postoperative intervertebral disk height, interbody
   graft union, and pars defect union were evaluated by serial radiographs.
   The adjacent disk degeneration was also evaluated by radiographs and
   magnetic resonance imaging. Although the low-back pain score worsened
   after 5 years, ALIF provides satisfactory overall long-term clinical
   results. The preoperative percentage of slip and the disk height were
   corrected after surgery, but at the time of interbody graft union, slip
   and disk height recurred as a result of grafted bone collapse. The rate
   of union in the grafted area was 83\%. In the nonunion cases, the scores
   gradually deteriorated with time, but the overall results were not
   different from those of union cases. Radiographs showed adjacent disk
   degeneration in 52\% of cases in the upper adjacent level and in 70\% of
   cases in the lower adjacent level, but these changes were not correlated
   with clinical outcomes.},
Publisher = {LIPPINCOTT WILLIAMS \& WILKINS},
Address = {530 WALNUT ST, PHILADELPHIA, PA 19106-3621 USA},
Type = {Article},
Language = {English},
DOI = {10.1097/00002517-200104000-00001},
ISSN = {0895-0385},
Keywords = {anterior lumbar interbody; fusion (ALIF); isthmic spondylolisthesis;
   long-term follow-up},
Keywords-Plus = {POSTEROLATERAL FUSION; SCREW FIXATION; INSTRUMENTATION; ADULTS; SPINE;
   SPONDYLOLYSIS},
Research-Areas = {Neurosciences \& Neurology; Orthopedics},
Web-of-Science-Categories  = {Clinical Neurology; Orthopedics},
Cited-References = {Carragee EJ, 1997, J BONE JOINT SURG AM, V79A, P1175, DOI 10.2106/00004623-199708000-00009.
   CHEN DY, 1995, SPINE, V20, P74, DOI 10.1097/00007632-199501000-00014.
   CHENG CL, 1989, J BONE JOINT SURG BR, V71, P264, DOI 10.1302/0301-620X.71B2.2925745.
   Chow DHK, 1996, SPINE, V21, P549, DOI 10.1097/00007632-199603010-00004.
   Christensen F B, 1996, Eur Spine J, V5, P293, DOI 10.1007/BF00304343.
   Deguchi M, 1998, J SPINAL DISORD, V11, P459.
   DENNIS S, 1989, SPINE, V14, P876, DOI 10.1097/00007632-198908000-00019.
   Dubousset J, 1997, CLIN ORTHOP RELAT R, P77.
   EYER D, 1989, NEW PERSPECTIVES LOW, P147.
   Greenough CG, 1998, SPINE, V23, P479, DOI 10.1097/00007632-199802150-00015.
   HIRABAYASHI K, 1983, SEIKEI SAIGAI GEKA, V26, P379.
   INOUE S, 1971, RINSHO SEIKEIGEKA, V5, P371.
   JOHNSON LP, 1988, SPINE, V13, P93, DOI 10.1097/00007632-198801000-00022.
   KAWAGUCHI Y, 1994, SPINE, V19, P2598, DOI 10.1097/00007632-199411001-00018.
   KUMAR A, 1993, SPINE, V18, P2393, DOI 10.1097/00007632-199312000-00005.
   Muschik M, 1997, SPINE, V22, P2036, DOI 10.1097/00007632-199709010-00020.
   Onesti ST, 1998, NEUROSURGERY, V42, P200, DOI 10.1097/00006123-199801000-00046.
   PEEK RD, 1989, J BONE JOINT SURG AM, V71A, P62, DOI 10.2106/00004623-198971010-00011.
   Rahm MD, 1996, J SPINAL DISORD, V9, P392.
   Sandhu HS, 1996, SPINE, V21, P1201, DOI 10.1097/00007632-199605150-00013.
   Schnee CL, 1997, J NEUROSURG, V86, P56, DOI 10.3171/jns.1997.86.1.0056.
   Seitsalo S, 1997, Eur Spine J, V6, P393, DOI 10.1007/BF01834066.
   Suk SI, 1997, SPINE, V22, P210, DOI 10.1097/00007632-199701150-00016.
   TSUJI H, 1994, J SPINAL DISORD, V7, P326.
   TSUJI H, 1990, J SPINAL DISORD, V3, P77.
   TSUJI H, 1991, COMPREHENSIVE ATLAS, P26.
   Wang JM, 1996, J SPINAL DISORD, V9, P83.
   Weiner BK, 1998, SPINE, V23, P634, DOI 10.1097/00007632-199803010-00020.
   WILTSE LL, 1976, CLIN ORTHOP RELAT R, P92.},
Number-of-Cited-References = {29},
Times-Cited = {116},
Usage-Count-Last-180-days = {0},
Usage-Count-Since-2013 = {2},
Journal-ISO = {J. Spinal Disord.},
Doc-Delivery-Number = {420KA},
Web-of-Science-Index = {Science Citation Index Expanded (SCI-EXPANDED)},
Unique-ID = {WOS:000168003100001},
DA = {2022-11-01},
}

@article{ WOS:A1994PC79600006,
Author = {STANITSKI, CL and STANITSKI, DF and LAMONT, RL},
Title = {SPONDYLOLISTHESIS IN MYELOMENINGOCELE},
Journal = {JOURNAL OF PEDIATRIC ORTHOPAEDICS},
Year = {1994},
Volume = {14},
Number = {5},
Pages = {586-591},
Month = {SEP-OCT},
Abstract = {Radiographic spinal evaluations were done on 305 patients with
   myelodysplasia. Asymptomatic spondylolisthesis, which averaged 37.1\%
   translation, was seen in 5.9\% of the patients. The prevalence of
   spondylolisthesis increased to 15.6\% of patients with L5-S1 motor
   levels. Patients with myelodysplasia do develop spondylolisthesis.
   Increased lumbar lordosis and concomitant diminished thoracic kyphosis
   were commonly seen in the patients with spondylolisthesis.},
Publisher = {LIPPINCOTT-RAVEN PUBL},
Address = {227 EAST WASHINGTON SQ, PHILADELPHIA, PA 19106},
Type = {Article},
Language = {English},
Affiliation = {STANITSKI, CL (Corresponding Author), CHILDRENS HOSP MICHIGAN,DEPT ORTHOPAED SURG,3901 BEAUBIEN BLVD,DETROIT,MI 48201, USA.},
DOI = {10.1097/01241398-199409000-00006},
ISSN = {0271-6798},
Keywords = {LUMBAR LORDOSIS; MYELODYSPLASIA; SPONDYLOLISTHESIS; THORACIC KYPHOSIS},
Research-Areas = {Orthopedics; Pediatrics},
Web-of-Science-Categories  = {Orthopedics; Pediatrics},
Number-of-Cited-References = {0},
Times-Cited = {7},
Usage-Count-Last-180-days = {0},
Usage-Count-Since-2013 = {1},
Journal-ISO = {J. Pediatr. Orthop.},
Doc-Delivery-Number = {PC796},
Web-of-Science-Index = {Science Citation Index Expanded (SCI-EXPANDED)},
Unique-ID = {WOS:A1994PC79600006},
DA = {2022-11-01},
}

@article{ WOS:000720117900016,
Author = {Selhorst, Mitchell and MacDonald, James and Martin, Lisa C. and
   Rodenberg, Richard and Krishnamurthy, Ramkumar and Ravindran, Reno and
   Fischer, Anastasia},
Title = {Immediate functional progression program in adolescent athletes with a
   spondylolysis},
Journal = {PHYSICAL THERAPY IN SPORT},
Year = {2021},
Volume = {52},
Pages = {140-146},
Month = {NOV},
Abstract = {Objective: To assess the preliminary evidence for the efficacy and
   safety of an immediate functional progression program to treat
   adolescent athletes with an active spondylolysis. Design: Prospective
   single-arm trial. Setting: Hospital-based sports medicine and physical
   therapy clinic. Participants: Twelve adolescent athletes (14.2 +/- 2
   years, 25\% female) with an active spondylolysis. Main outcome measures:
   Clinical outcomes included time out of sport, Micheli Functional Scale
   (Function and Pain) and adverse reactions. Clinical outcomes were
   assessed at baseline, 1 month, 3 months and 6 months. Magnetic resonance
   imaging was performed at baseline and 3 months to confirm diagnosis and
   assess healing of lesion. Results: Eleven participants (92\%) fully
   returned to sport in a median time of 2.5 months (75 days; interquartile
   range 55 days, 85 days). All participants demonstrated marked
   improvements in pain and function by the end of the program. One
   participant (8\%) had an adverse reaction during care with a significant
   recurrence of LBP and had not returned to sport by 6 months. Magnetic
   resonance imaging demonstrated improvement of the spondylolytic lesion
   in all but one participant. Conclusion: The immediate functional
   progression program appears a viable method for treating active
   spondylolysis and warrants future research. (c) 2021 Elsevier Ltd. All
   rights reserved.},
Publisher = {CHURCHILL LIVINGSTONE},
Address = {JOURNAL PRODUCTION DEPT, ROBERT STEVENSON HOUSE, 1-3 BAXTERS PLACE,
   LEITH WALK, EDINBURGH EH1 3AF, MIDLOTHIAN, SCOTLAND},
Type = {Article},
Language = {English},
Affiliation = {Selhorst, M (Corresponding Author), 6499 East Broad St,Suite 140, Columbus, OH 43213 USA.
   Selhorst, Mitchell, Nationwide Childrens Hosp, Sports \& Orthoped Phys Therapy, Columbus, OH USA.
   MacDonald, James; Rodenberg, Richard; Ravindran, Reno; Fischer, Anastasia, Nationwide Childrens Hosp, Div Sports Med, Columbus, OH USA.
   Martin, Lisa C.; Krishnamurthy, Ramkumar, Nationwide Childrens Hosp, Dept Radiol, Columbus, OH USA.},
DOI = {10.1016/j.ptsp.2021.08.009},
ISSN = {1466-853X},
Keywords = {Low back pain; Youth; Bone stress injury; Athlete},
Keywords-Plus = {LOW-BACK-PAIN; NONOPERATIVE TREATMENT; LUMBAR SPONDYLOLYSIS;
   NATURAL-HISTORY; FOLLOW-UP; CHILDREN; SPONDYLOLISTHESIS; PARTICIPATION;
   CONCUSSION; ADULTS},
Research-Areas = {Rehabilitation; Sport Sciences},
Web-of-Science-Categories  = {Rehabilitation; Sport Sciences},
Author-Email = {Mitchell.Selhorst@Nationwidechildrens.org},
ResearcherID-Numbers = {Krishnamurthy, Ramkumar/C-9692-2015},
ORCID-Numbers = {Krishnamurthy, Ramkumar/0000-0002-0479-5213},
Funding-Acknowledgement = {American College of Sports Medicine Clinical Sports Medicine Endowment},
Funding-Text = {American College of Sports Medicine Clinical Sports Medicine Endowment.},
Cited-References = {Berger RG, 2019, CURR OPIN PEDIATR, V31, P61, DOI 10.1097/MOP.0000000000000706.
   Beutler W. J., 1976, SPINE PHILA PA, V28, P1035.
   Beutler WJ, 2003, SPINE, V28, P1027, DOI 10.1097/00007632-200305150-00014.
   Brodke DS, 2017, SPINE J, V17, P321, DOI 10.1016/j.spinee.2016.09.020.
   d'Hemecourt PA, 2002, ORTHOPEDICS, V25, P653.
   d'Hemecourt PA, 2012, CLIN J SPORT MED, V22, P244, DOI 10.1097/JSM.0b013e318249a3ce.
   De Luigi AJ, 2014, PHYS MED REH CLIN N, V25, P763, DOI 10.1016/j.pmr.2014.06.004.
   Delitto A, 2012, J ORTHOP SPORT PHYS, V42, pA1, DOI 10.2519/jospt.2012.42.4.A1.
   El Rassi G, 2013, AM J PHYS MED REHAB, V92, P1070, DOI 10.1097/PHM.0b013e318296da7e.
   Ferrando AA, 1996, AM J PHYSIOL-ENDOC M, V270, pE627, DOI 10.1152/ajpendo.1996.270.4.E627.
   FREDRICKSON BE, 1984, J BONE JOINT SURG AM, V66A, P699, DOI 10.2106/00004623-198466050-00008.
   Fujii K, 2004, J BONE JOINT SURG BR, V86B, P225, DOI 10.1302/0301-620X.86B2.14339.
   Grool AM, 2016, JAMA-J AM MED ASSOC, V316, P2504, DOI 10.1001/jama.2016.17396.
   Hagen KB, 2002, SPINE, V27, P1736, DOI 10.1097/00007632-200208150-00010.
   Hall AM, 2011, EUR SPINE J, V20, P79, DOI 10.1007/s00586-010-1521-8.
   Harmon KG, 2013, CLIN J SPORT MED, V23, P1, DOI 10.1097/JSM.0b013e31827f5f93.
   Hides JA, 2011, EUR SPINE J, V20, P808, DOI 10.1007/s00586-010-1491-x.
   Hu SS, 2008, J BONE JOINT SURG AM, V90A, P656.
   Iwamoto J, 2004, SCAND J MED SCI SPOR, V14, P346, DOI 10.1111/j.1600-0838.2004.00379.x.
   Iwamoto J, 2010, WORLD J ORTHOP, V1, P26, DOI 10.5312/wjo.v1.i1.26.
   Julious SA, 2005, PHARM STAT, V4, P287, DOI 10.1002/pst.185.
   Kent P, 2015, J REHABIL MED, V47, P356, DOI 10.2340/16501977-1935.
   Kessous E, 2017, SPINE, V42, pE1087, DOI 10.1097/BRS.0000000000002086.
   King HA, 1999, ORTHOP CLIN N AM, V30, P467, DOI 10.1016/S0030-5898(05)70099-7.
   Klein G, 2009, J PEDIATR ORTHOPED, V29, P146, DOI 10.1097/BPO.0b013e3181977fc5.
   Kraft DE, 2002, PEDIATR CLIN N AM, V49, P643, DOI 10.1016/S0031-3955(02)00007-X.
   Kurd MF, 2007, J SPINAL DISORD TECH, V20, P560, DOI 10.1097/BSD.0b013e31803dcddd.
   MacDonald JP, 2016, CLIN J SPORT MED, V26, P490, DOI 10.1097/JSM.0000000000000282.
   McTimoney C A Michelle, 2003, Curr Sports Med Rep, V2, P41.
   MICHELI LJ, 1995, ARCH PEDIAT ADOL MED, V149, P15, DOI 10.1001/archpedi.1995.02170130017004.
   Miller SF, 2004, AM J SPORT MED, V32, P928, DOI 10.1177/0363546503262194.
   MORITA T, 1995, J BONE JOINT SURG BR, V77B, P620, DOI 10.1302/0301-620X.77B4.7615609.
   Overley SC, 2018, GLOB SPINE J, V8, P190, DOI 10.1177/2192568217734520.
   Podlog L, 2006, J APPL SPORT PSYCHOL, V18, P44, DOI 10.1080/10413200500471319.
   Rossi F., 2001, RADIOGRAPHY, V7, P37, DOI DOI 10.1053/RADI.2000.0299.
   Sairyo K, 2009, J BONE JOINT SURG BR, V91B, P206, DOI 10.1302/0301-620X.91B2.21256.
   Schroeder GD, 2016, EUR SPINE J, V25, P2842, DOI 10.1007/s00586-016-4647-5.
   Selhorst M, 2019, CLIN J SPORT MED, V29, P421, DOI 10.1097/JSM.0000000000000546.
   Selhorst M, 2017, CLIN J SPORT MED, V27, P296, DOI 10.1097/JSM.0000000000000334.
   Selhorst M, 2016, J ORTHOP SPORT PHYS, V46, P1029, DOI 10.2519/jospt.2016.7028.
   Singh H, 2018, J APPL BIOMECH, V34, P429, DOI 10.1123/jab.2017-0230.
   Smith Jo, 2009, J Dance Med Sci, V13, P73.
   Standaert CJ, 2002, CLIN J SPORT MED, V12, P119, DOI 10.1097/00042752-200203000-00009.
   STEINER ME, 1985, SPINE, V10, P937, DOI 10.1097/00007632-198512000-00013.
   Sys J, 2001, EUR SPINE J, V10, P498, DOI 10.1007/s005860100326.
   Van Belle G., 2002, STAT RULES THUMB.
   Wang YC, 2011, PHYS THER, V91, P675, DOI 10.2522/ptj.20100229.},
Number-of-Cited-References = {47},
Times-Cited = {0},
Usage-Count-Last-180-days = {0},
Usage-Count-Since-2013 = {2},
Journal-ISO = {Phys. Ther. Sport},
Doc-Delivery-Number = {WZ7AW},
Web-of-Science-Index = {Science Citation Index Expanded (SCI-EXPANDED)},
Unique-ID = {WOS:000720117900016},
DA = {2022-11-01},
}

@article{ WOS:000646199800001,
Author = {Patel, Trusharth and Watterson, Christopher and McKenzie-Brown, Anne
   Marie and Spektor, Boris and Egan, Katherine and Boorman, David},
Title = {Lumbar Spondylolisthesis Progression: What is the Effect of Lumbar
   Medial Branch Nerve Radiofrequency Ablation on Lumbar Spondylolisthesis
   Progression? A Single-Center, Observational Study},
Journal = {JOURNAL OF PAIN RESEARCH},
Year = {2021},
Volume = {14},
Pages = {1193-1200},
Abstract = {Background: Radiofrequency ablation (RFA) is a denervation therapy
   commonly performed for pain of facet etiology. Degenerative
   spondylolisthesis, a malalignment of the spinal vertebrae, may be a
   co-existing condition contributing to pain; yet the effect of RFA on
   advancing listhesis is unknown. To the extent that denervating RFA may
   weaken para-spinal muscles that provide stability to the spine, the
   therapy can potentially contribute to progressive spinal instability.
   Methods: Single-center, prospective, observational pilot study in an
   interventional pain practice to test the hypothesis that RFA of painful
   facets in the setting of spondylolisthesis may contribute to advancement
   of further degenerative spondylolisthesis. Fifteen participants with
   pre-existing degenerative Grade I or Grade II spondylolisthesis and
   coexisting axial lumbar pain underwent lumbar RFA encompassing
   spondylolisthesis level and followed with post-RFA imaging at 12 months
   and beyond to measure percent change in spondylolisthesis.
   Results: The primary outcome was the percent advancement of
   spondylolisthesis per year measured on post-RFA lateral lumbar spine
   imaging compared with non-intervention inferred baseline advancement of
   2\% per very limited observational studies. Among the 15 participants
   enrolled, 14 completed the study (median age 66; 64.3\% women; median
   BMI 33.5; mean follow-up time 23.9 months). The mean advancement of
   spondylolisthesis per year after RFA was 1.30\% (95\% CI -0.14 to
   2.78\%), with 9/14 below 1.25\%.
   Conclusion: Among patients with lumbar pain originating from facets in
   the setting of degenerative spondylolisthesis who underwent lumbar RFA,
   the observed advancement of spondylolisthesis is clinically similar to
   the estimated maximum baseline of 2\% per year change. The study
   findings did not find a destabilizing effect of lumbar RFA in advancing
   spondylolisthesis in this patient population.},
Publisher = {DOVE MEDICAL PRESS LTD},
Address = {PO BOX 300-008, ALBANY, AUCKLAND 0752, NEW ZEALAND},
Type = {Article},
Language = {English},
Affiliation = {Patel, T (Corresponding Author), Emory Univ, Sch Med, Dept Anesthesiol, Div Pain Management, 550 Peachtree St NE, Atlanta, GA 30308 USA.
   Patel, Trusharth, Emory Univ, Sch Med, Dept Anesthesiol, Div Pain Management, 550 Peachtree St NE, Atlanta, GA 30308 USA.
   Watterson, Christopher, Emory Univ, Sch Med, Dept Radiol, Atlanta, GA 30308 USA.
   McKenzie-Brown, Anne Marie; Spektor, Boris; Egan, Katherine; Boorman, David, Emory Univ, Sch Med, Dept Anesthesiol, Atlanta, GA 30308 USA.},
DOI = {10.2147/JPR.S310238},
ISSN = {1178-7090},
Keywords = {degenerative spondylolisthesis; listhesis; radiofrequency ablation; RFA;
   rhizotomy; denervation; paraspinal muscle; facet; spinal instability},
Research-Areas = {Neurosciences \& Neurology},
Web-of-Science-Categories  = {Clinical Neurology},
Author-Email = {trusharth.patel@emory.edu},
ORCID-Numbers = {Patel, Trusharth/0000-0001-7573-1367
   McKenzie-Brown, Anne/0000-0003-2679-5764},
Cited-References = {Beutler WJ, 2003, SPINE, V28, P1027, DOI 10.1097/00007632-200305150-00014.
   Cedeno DL, 2017, PAIN PHYSICIAN, V20, pE914.
   Cohen SP, 2020, REGION ANESTH PAIN M, V45, P424, DOI 10.1136/rapm-2019-101243.
   DANIELSON BI, 1991, SPINE, V16, P422, DOI 10.1097/00007632-199104000-00005.
   Denard PJ, 2010, SPINE, V35, P1072, DOI 10.1097/BRS.0b013e3181bd9e19.
   Devine John G, 2012, Evid Based Spine Care J, V3, P25, DOI 10.1055/s-0031-1298615.
   Dreyfuss P, 2009, PM\&R, V1, P719, DOI 10.1016/j.pmrj.2009.05.014.
   Enyo Y, 2015, J ORTHOP SCI, V20, P978, DOI 10.1007/s00776-015-0759-8.
   Faul F, 2007, BEHAV RES METHODS, V39, P175, DOI 10.3758/BF03193146.
   Fraser RD, 2019, EUR SPINE J, V28, P1406, DOI 10.1007/s00586-018-5758-y.
   He LC, 2014, EUR RADIOL, V24, P441, DOI 10.1007/s00330-013-3041-5.
   Hiyama A, 2019, BMC MUSCULOSKEL DIS, V20, DOI 10.1186/s12891-019-2733-7.
   Jacobsen S, 2007, SPINE, V32, P120, DOI 10.1097/01.brs.0000250979.12398.96.
   Kalichman L, 2008, J BACK MUSCULOSKELET, V21, P1.
   Kalichman L, 2009, SPINE, V34, P199, DOI 10.1097/BRS.0b013e31818edcfd.
   KIRKALDYWILLIS WH, 1982, CLIN ORTHOP RELAT R, P110.
   Lau P, 2004, PAIN MED, V5, P289, DOI 10.1111/j.1526-4637.2004.04042.x.
   MATSUNAGA S, 1990, SPINE, V15, P1204, DOI 10.1097/00007632-199011010-00021.
   Matsunaga S, 2000, J NEUROSURG, V93, P194, DOI 10.3171/spi.2000.93.2.0194.
   Sanderson PL, 1996, J BONE JOINT SURG BR, V78B, P951, DOI 10.1302/0301-620X78B6.1291.
   Vogt MT, 1998, SPINE, V23, P2640, DOI 10.1097/00007632-199812010-00020.
   Wang YXJ, 2017, J ORTHOP TRANSL, V11, P39, DOI 10.1016/j.jot.2016.11.001.
   Wang YXJ, 2016, SPINE, V41, P1096, DOI 10.1097/BRS.0000000000001507.},
Number-of-Cited-References = {23},
Times-Cited = {0},
Usage-Count-Last-180-days = {0},
Usage-Count-Since-2013 = {1},
Journal-ISO = {J. Pain Res.},
Doc-Delivery-Number = {RW0FL},
Web-of-Science-Index = {Science Citation Index Expanded (SCI-EXPANDED)},
Unique-ID = {WOS:000646199800001},
OA = {gold, Green Published},
DA = {2022-11-01},
}

@article{ WOS:A1981LW18400005,
Author = {MALDAGUE, B and MATHURIN, P and MALGHEM, J},
Title = {FACET JOINT ARTHROGRAPHY IN LUMBAR SPONDYLOLYSIS},
Journal = {RADIOLOGY},
Year = {1981},
Volume = {140},
Number = {1},
Pages = {29-36},
Publisher = {RADIOLOGICAL SOC NORTH AMER},
Address = {20TH AND NORTHAMPTON STS, EASTON, PA 18042},
Type = {Article},
Language = {English},
Affiliation = {MALDAGUE, B (Corresponding Author), CATHOLIC UNIV LOUVAIN,DEPT RADIOL,CLIN ST LUC,B-1200 BRUSSELS,BELGIUM.},
DOI = {10.1148/radiology.140.1.6454163},
ISSN = {0033-8419},
Research-Areas = {Radiology, Nuclear Medicine \& Medical Imaging},
Web-of-Science-Categories  = {Radiology, Nuclear Medicine \& Medical Imaging},
Cited-References = {EISENSTEIN S, 1978, J BONE JOINT SURG BR, V60, P488, DOI 10.1302/0301-620X.60B4.361744.
   GHELMAN B, 1978, AM J ROENTGENOL, V130, P986, DOI 10.2214/ajr.130.5.986.
   MALDAGUE BE, 1976, RADIOLOGY, V121, P567, DOI 10.1148/121.3.567.
   Mooney V, 1976, Clin Orthop Relat Res, P149.
   NATHAN H, 1959, J BONE JOINT SURG AM, V41, P303, DOI 10.2106/00004623-195941020-00012.
   WILTSE LL, 1975, J BONE JOINT SURG AM, VA 57, P17, DOI 10.2106/00004623-197557010-00003.},
Number-of-Cited-References = {6},
Times-Cited = {42},
Usage-Count-Last-180-days = {0},
Usage-Count-Since-2013 = {0},
Journal-ISO = {Radiology},
Doc-Delivery-Number = {LW184},
Web-of-Science-Index = {Science Citation Index Expanded (SCI-EXPANDED)},
Unique-ID = {WOS:A1981LW18400005},
DA = {2022-11-01},
}

@article{ WOS:000640182500019,
Author = {Wang, Hanbo and Zhao, Jianmin and Liu, Rui and Li, Yizhou and Sun, Kai
   and Zhang, Yapeng and Li, Lu and Nian, Liwei and Qiao, Weiping},
Title = {Application of ``Hand as Foot{''} teaching method in lumbar
   spondylolisthesis: An ingenious memory method},
Journal = {ASIAN JOURNAL OF SURGERY},
Year = {2021},
Volume = {44},
Number = {1},
Pages = {418-420},
Month = {JAN},
Publisher = {ELSEVIER SINGAPORE PTE LTD},
Address = {3 KILLINEY ROAD 08-01, WINSLAND HOUSE 1, SINGAPORE, 239519, SINGAPORE},
Type = {Letter},
Language = {English},
Affiliation = {Zhao, JM (Corresponding Author), Inner Mongolia Med Univ, Dept Orthoped, Affiliated Hosp, Huhehot North St, Inner Mongolia 010050, Peoples R China.
   Wang, Hanbo; Zhao, Jianmin; Liu, Rui; Li, Yizhou; Sun, Kai; Zhang, Yapeng; Li, Lu; Nian, Liwei, Inner Mongolia Med Univ, Dept Orthoped, Affiliated Hosp, Huhehot North St, Inner Mongolia 010050, Peoples R China.
   Qiao, Weiping, Henan Univ Chinese Med, Affiliated Hosp 1, Dept Orthoped, Zhengzhou Renmin Rd, Zhengzhou 450000, Henan, Peoples R China.},
DOI = {10.1016/j.asjsur.2020.10.020},
ISSN = {1015-9584},
EISSN = {0219-3108},
Keywords = {Medical education; Hand as foot teaching method; Spinal surgery; Lumbar
   spondylolisthesis},
Research-Areas = {Surgery},
Web-of-Science-Categories  = {Surgery},
Author-Email = {1650413454@qq.com},
Funding-Acknowledgement = {Research and Practice project of Postgraduate Education and Teaching
   Reform in Inner Mongolia Medical University {[}YJG20181013206]},
Funding-Text = {We especially thank our orthopedic colleagues for their contribution to
   the affiliated Hospital of Inner Mongolia Medical University. Research
   and Practice project of Postgraduate Education and Teaching Reform in
   Inner Mongolia Medical University (YJG20181013206).},
Cited-References = {Cui XZ, 2020, ASIAN J SURG, V43, P1113, DOI 10.1016/j.asjsur.2020.08.004.
   Mikhail CM., 2020, SEMIN SPINE SURG, V32, P100806, DOI {[}10.1016/j.semss.2020.100806, DOI 10.1016/J.SEMSS.2020.100806].
   Sui RD, 2020, J MED SCI, V36.},
Number-of-Cited-References = {3},
Times-Cited = {10},
Usage-Count-Last-180-days = {1},
Usage-Count-Since-2013 = {2},
Journal-ISO = {Asian J. Surg.},
Doc-Delivery-Number = {RN2LC},
Web-of-Science-Index = {Science Citation Index Expanded (SCI-EXPANDED)},
Unique-ID = {WOS:000640182500019},
OA = {gold},
DA = {2022-11-01},
}

@article{ WOS:000830593300036,
Author = {Putty, Matthew and Guglielmi, Gina and Farhat, Hamad},
Title = {An Alternative Operative Approach to Lumbar Spondylolisthesis},
Journal = {CUREUS JOURNAL OF MEDICAL SCIENCE},
Year = {2022},
Volume = {14},
Number = {5},
Month = {MAY 24},
Abstract = {Lumbosacral spondylolisthesis is a frequently encountered pathology with
   high-grade spondylolisthesis being the least common. A circumferential
   construct is usually the preferred treatment as these can resist the
   shearing forces present at L5-S1. However, the severity of the slip,
   sacral inclination, and the slip angle may make a traditional anterior
   approach difficult to achieve. In this case series, we present three
   patients with axial back pain that were treated with an anterior L5-S1
   transvertebral cage. This technique is intended for both grade II
   spondylolisthesis and high sacral slope. The L5-S1 transvertebral cage
   may be sufficient to prevent further listhesis, fuse the patient, and
   alleviate axial back pain.},
Publisher = {CUREUS INC},
Address = {PO BOX 61002, PALO ALTO, CA 94306 USA},
Type = {Article},
Language = {English},
Affiliation = {Putty, M (Corresponding Author), Advocate Christ Med Ctr, Neurosurg, Oak Lawn, IL 60453 USA.
   Putty, Matthew; Farhat, Hamad, Advocate Christ Med Ctr, Neurosurg, Oak Lawn, IL 60453 USA.
   Guglielmi, Gina, Carle Fdn, Neurosurg, Champaign, IL USA.},
DOI = {10.7759/cureus.25276},
Article-Number = {e25276},
EISSN = {2168-8184},
Keywords = {anterior lumbar spine surgery; anterior lumbar; high grade l5-s1
   spondylolisthesis; spondylolisthesis; lumbar-fusion},
Keywords-Plus = {HIGH-GRADE SPONDYLOLISTHESIS; INTERBODY FUSION; ISTHMIC
   SPONDYLOLISTHESIS; SCREW FIXATION; DECOMPRESSION; ARTHRODESIS;
   REDUCTION; L5-S1; COMPLICATIONS; ADOLESCENTS},
Research-Areas = {General \& Internal Medicine},
Web-of-Science-Categories  = {Medicine, General \& Internal},
Author-Email = {mattputty@gmail.com},
Cited-References = {ABDU WA, 1994, SPINE, V19, P710, DOI 10.1097/00007632-199403001-00011.
   Bartolozzi P, 2003, SPINE, V28, P1135, DOI 10.1097/00007632-200306010-00010.
   Beringer Will Forest, 2006, Neurosurg Focus, V20, pE7.
   Berry CA, 2021, SPINE J, V21, P418, DOI 10.1016/j.spinee.2020.10.016.
   BOHLMAN HH, 1982, J BONE JOINT SURG AM, V64, P415, DOI 10.2106/00004623-198264030-00012.
   BOXALL D, 1979, J BONE JOINT SURG AM, V61, P479, DOI 10.2106/00004623-197961040-00001.
   Bozkus H, 2004, J NEUROSURG, V100, P62, DOI 10.3171/spi.2004.100.1.0062.
   BURKUS JK, 1992, J BONE JOINT SURG AM, V74A, P693, DOI 10.2106/00004623-199274050-00008.
   Chell J, 2001, J NEUROSURG, V95, P105, DOI 10.3171/spi.2001.95.1.0105.
   ESSES SI, 1995, J BONE JOINT SURG AM, V77A, P172, DOI 10.2106/00004623-199502000-00002.
   FREEMAN BL, 1989, J BONE JOINT SURG AM, V71A, P594, DOI 10.2106/00004623-198971040-00015.
   Hu SS, 1996, SPINE, V21, P367, DOI 10.1097/00007632-199602010-00023.
   Lamberg T, 2007, J BONE JOINT SURG AM, V89A, P512, DOI 10.2106/JBJS.E.00545.
   LAURENT LE, 1976, CLIN ORTHOP RELAT R, P85.
   LENKE LG, 1992, J SPINAL DISORD, V5, P433, DOI 10.1097/00002517-199212000-00008.
   Minamide T, 2003, J SPINAL DISORD TECH, V16, P144, DOI 10.1097/00024720-200304000-00005.
   Molinari MRW, 1999, SPINE, V24, P1701, DOI 10.1097/00007632-199908150-00012.
   SMITH MD, 1990, J BONE JOINT SURG AM, V72A, P415, DOI 10.2106/00004623-199072030-00015.},
Number-of-Cited-References = {18},
Times-Cited = {0},
Usage-Count-Last-180-days = {0},
Usage-Count-Since-2013 = {0},
Journal-ISO = {Cureus J Med Sci},
Doc-Delivery-Number = {3F3TJ},
Web-of-Science-Index = {Emerging Sources Citation Index (ESCI)},
Unique-ID = {WOS:000830593300036},
OA = {gold, Green Published},
DA = {2022-11-01},
}

@article{ WOS:000081555300008,
Author = {Duprez, T and Mailleux, P and Bodart, A and Coulier, B and Malghem, J
   and Maldague, B},
Title = {Retrodural cysts bridging a bilateral lumbar spondylolysis: A report of
   two symptomatic cases},
Journal = {JOURNAL OF COMPUTER ASSISTED TOMOGRAPHY},
Year = {1999},
Volume = {23},
Number = {4},
Pages = {534-537},
Month = {JUL-AUG},
Abstract = {We report the MR features in two patients presenting with symptomatic
   thecal impingement by posterior epidural cysts linking a bilateral
   lumbar spondylolysis. Large fluid-filled channels bridging the ruptured
   partes interarticulares were present in spite of the absence of
   significant arthritic changes within the adjacent facet joints.},
Publisher = {LIPPINCOTT WILLIAMS \& WILKINS},
Address = {530 WALNUT ST, PHILADELPHIA, PA 19106-3621 USA},
Type = {Article},
Language = {English},
Affiliation = {Duprez, T (Corresponding Author), Univ Catholique Louvain, Clin Univ St Luc, Dept Med Imaging, Ave Hippocrate 10, B-1200 Brussels, Belgium.
   Univ Catholique Louvain, Clin Univ St Luc, Dept Med Imaging, B-1200 Brussels, Belgium.
   Clin St Luc, Dept Med Imaging, Bouge, Belgium.
   Clin St Pierre, Dept Med Imaging, Ottignies, Belgium.},
DOI = {10.1097/00004728-199907000-00008},
ISSN = {0363-8715},
Keywords = {spine, cysts; spondylolysis; spine diseases; magnetic resonance imaging},
Keywords-Plus = {FACET JOINT ARTHROGRAPHY; SYNOVIAL CYSTS; SPINE; DIAGNOSIS; MRI; CT},
Research-Areas = {Radiology, Nuclear Medicine \& Medical Imaging},
Web-of-Science-Categories  = {Radiology, Nuclear Medicine \& Medical Imaging},
ORCID-Numbers = {Duprez, Thierry/0000-0002-1579-0100},
Cited-References = {AWWAD EE, 1990, J COMPUT ASSIST TOMO, V14, P415, DOI 10.1097/00004728-199005000-00018.
   CONRAD MR, 1987, J COMPUT ASSIST TOMO, V11, P196, DOI 10.1097/00004728-198701000-00049.
   Gritzka T L, 1970, J Bone Joint Surg Br, V52, P528.
   HEMMINGHYTT S, 1982, RADIOLOGY, V145, P375, DOI 10.1148/radiology.145.2.7134440.
   KJERULF TD, 1986, NEUROSURGERY, V19, P415, DOI 10.1227/00006123-198609000-00013.
   MAHESHWARAN S, 1995, ANN RHEUM DIS, V54, P539, DOI 10.1136/ard.54.7.539.
   MALDAGUE B, 1981, RADIOLOGY, V140, P29, DOI 10.1148/radiology.140.1.6454163.
   MCCORMICK CC, 1989, RADIOLOGY, V171, P193, DOI 10.1148/radiology.171.1.2928525.
   ROSENBLUM J, 1989, AJNR, V10, pS94.
   Saifuddin A, 1997, CLIN RADIOL, V52, P666, DOI 10.1016/S0009-9260(97)80029-3.
   ULMER JL, 1995, AM J ROENTGENOL, V164, P429, DOI 10.2214/ajr.164.2.7839983.
   WEYMANN CA, 1993, NEUROLOGY, V43, P2151, DOI 10.1212/WNL.43.10.2151-a.},
Number-of-Cited-References = {12},
Times-Cited = {5},
Usage-Count-Last-180-days = {0},
Usage-Count-Since-2013 = {0},
Journal-ISO = {J. Comput. Assist. Tomogr.},
Doc-Delivery-Number = {218MA},
Web-of-Science-Index = {Science Citation Index Expanded (SCI-EXPANDED)},
Unique-ID = {WOS:000081555300008},
DA = {2022-11-01},
}

@article{ WOS:000366585700011,
Author = {Samadian, Mohammad and Bakhtevari, Mehrdad Hosseinzadeh and Babadi,
   Armin Jahangiri and Nabizadeh, Naveed and Rezaei, Omidvar},
Title = {Congenital Posterior Spinal Agenesis Leads to L2-L3 Instability: a Case
   Report and Review of the Literature},
Journal = {ARCHIVES OF IRANIAN MEDICINE},
Year = {2015},
Volume = {18},
Number = {12},
Pages = {861-864},
Month = {DEC},
Abstract = {Congenital absence of posterior elements of the lumbar column is an
   extremely uncommon anomaly and we found no any reported cases of
   incomplete congenital absence of the posterior elements of lumbar
   vertebra in the literature.
   Here, we present a case with congenital absence of posterior elements of
   lumbar vertebra. The patient was a 51-year-old man with a history of 20
   years of back pain. Imaging of the lumbar spine revealed instability in
   L2 and L3 and there was evidence of retrolisthesis, agenesis of pars
   interarticularis, spinous processes, lamina, transverse processes and
   facets at L2 and L3. The patient underwent lumbar discectomy and
   posterior spinal fixation and instrumentation was then done using
   pedicle screw fixation. Four pedicle screws, two rods, and one cross
   link were employed to bilaterally fix the L2 and L3 and then we used
   autograft and allograft bone for interbody fusion, substitutes from
   iliac crest for posterior fusion. There were no postoperative
   complications, and at 6, 12 and 24 months of follow-up, his leg and back
   pain had improved, and the patient did not need any analgesic for pain
   relief.
   Complete congenital absence of the lumbar posterior element has been
   rarely reported in the literature. Patients whose congenital anomalies
   lead to segmental instability are surgical fusion candidates, but if
   these anomalies occur in pars interarticularis such as spondylolysis
   isthmus, fixation and inter segmental fusion techniques are useful.},
Publisher = {ACAD MEDICAL SCIENCES I R IRAN},
Address = {PO BOX 19395-5655, TEHRAN, 00000, IRAN},
Type = {Article},
Language = {English},
Affiliation = {Bakhtevari, MH (Corresponding Author), Shahid Beheshti Univ Med Sci, Loghman \& Hakim Hosp, Dept Neurosurg, Neurosurg, Tehran, Iran.
   Samadian, Mohammad; Bakhtevari, Mehrdad Hosseinzadeh; Babadi, Armin Jahangiri; Rezaei, Omidvar, Shahid Beheshti Univ Med Sci, Loghman \& Hakim Hosp, Dept Neurosurg, Neurosurg, Tehran, Iran.
   Nabizadeh, Naveed, Shahid Beheshti Univ Med Sci, Loghman \& Hakim Hosp, Dept Neurosurg, Orthoped Spine Surg, Tehran, Iran.},
ISSN = {1029-2977},
EISSN = {1735-3947},
Keywords = {agenesis; congenital anomalies; instability; lumbar vertebra},
Keywords-Plus = {LUMBAR INTERBODY FUSION; ARTICULAR FACETS; SCREW CONSTRUCT; DIRECT
   REPAIR; FOLLOW-UP; SPONDYLOLYSIS; SPONDYLOLISTHESIS; ABSENCE; ADJACENT;
   DEGENERATION},
Research-Areas = {General \& Internal Medicine},
Web-of-Science-Categories  = {Medicine, General \& Internal},
Author-Email = {mehrdaada@yahoo.com},
ResearcherID-Numbers = {Rezaeimirghaed, Omidvar/AAF-6369-2021
   rezaei, omidvar/AHC-0896-2022
   Jahangiribabadi, Armin/AAA-1618-2021
   },
ORCID-Numbers = {Jahangiri babadi, Armin/0000-0003-0718-399X},
Cited-References = {ARCOMANO JP, 1982, SKELETAL RADIOL, V8, P133, DOI 10.1007/BF00349579.
   Asakawa H, 1999, J NEUROSURG, V91, P121, DOI 10.3171/spi.1999.91.1.0121.
   BONNICI AV, 1991, J ROY SOC MED, V84, P270, DOI 10.1177/014107689108400509.
   Deguchi M, 1999, SPINE, V24, P328, DOI 10.1097/00007632-199902150-00004.
   DOWNEY EF, 1986, SPINE, V11, P68, DOI 10.1097/00007632-198601000-00020.
   Ghiselli G, 2004, J BONE JOINT SURG AM, V86A, P1497, DOI 10.2106/00004623-200407000-00020.
   Gillet P, 1999, SPINE, V24, P1252, DOI 10.1097/00007632-199906150-00014.
   Herman MJ, 2003, ORTHOP CLIN N AM, V34, P461, DOI 10.1016/S0030-5898(03)00034-8.
   IKEDA K, 1992, J SPINAL DISORD, V5, P232, DOI 10.1097/00002517-199206000-00016.
   KEIM HA, 1967, J BONE JOINT SURG AM, VA 49, P523, DOI 10.2106/00004623-196749030-00012.
   KLINGHOFFER L, 1975, CLIN ORTHOP RELAT R, P151.
   KOYAMA T, 1986, SURG NEUROL, V25, P491, DOI 10.1016/0090-3019(86)90089-3.
   LEHMANN TR, 1987, SPINE, V12, P97, DOI 10.1097/00007632-198703000-00004.
   Lotan R, 2010, EUR SPINE J, V19, P1094, DOI 10.1007/s00586-010-1329-6.
   LOUIS R, 1988, REV CHIR ORTHOP, V74, P549.
   Miyakoshi N, 2000, SPINE, V25, P1837, DOI 10.1097/00007632-200007150-00016.
   MORSCHER E, 1984, ARCH ORTHOP TRAUM SU, V103, P175, DOI 10.1007/BF00435550.
   NICOL RO, 1986, SPINE, V11, P1027, DOI 10.1097/00007632-198612000-00011.
   ORAHILLY R, 1983, J ANAT, V136, P181.
   Sairyo K, 2006, CLIN BIOMECH, V21, P1020, DOI 10.1016/j.clinbiomech.2006.06.011.
   Shin MH, 2012, J KOREAN NEUROSURG S, V51, P14, DOI 10.3340/jkns.2012.51.1.14.
   Songer MN, 1998, SPINE, V23, P263, DOI 10.1097/00007632-199801150-00023.
   Spruit M, 2005, EUR SPINE J, V14, P828, DOI 10.1007/s00586-005-0901-y.
   STEINER ME, 1985, SPINE, V10, P937, DOI 10.1097/00007632-198512000-00013.
   TEPLICK JG, 1986, AM J NEURORADIOL, V7, P479.
   Trivedi P, 2003, NEUROL INDIA, V51, P250.
   Ulibarri JA, 2006, SPINE, V31, P2067, DOI 10.1097/01.brs.0000231777.24270.2b.
   Van Gilder JC, 1987, CRANIOVERTEBRAL JUNC.
   Yoshioka S, 2010, J ORTHOP TRAUMATOL, V11, P183, DOI 10.1007/s10195-010-0100-4.},
Number-of-Cited-References = {29},
Times-Cited = {2},
Usage-Count-Last-180-days = {0},
Usage-Count-Since-2013 = {0},
Journal-ISO = {Arch. Iran. Med.},
Doc-Delivery-Number = {CY7JX},
Web-of-Science-Index = {Science Citation Index Expanded (SCI-EXPANDED)},
Unique-ID = {WOS:000366585700011},
DA = {2022-11-01},
}

@article{ WOS:000292775800020,
Author = {Sonntag, Volker K. H.},
Title = {Treatment of Isthmic Spondylolisthesis: Still Controversial},
Journal = {WORLD NEUROSURGERY},
Year = {2010},
Volume = {73},
Number = {5},
Pages = {469-470},
Month = {MAY},
Publisher = {ELSEVIER SCIENCE INC},
Address = {360 PARK AVE SOUTH, NEW YORK, NY 10010-1710 USA},
Type = {Editorial Material},
Language = {English},
Affiliation = {Sonntag, VKH (Corresponding Author), Barrow Neurol Inst, Div Neurol Surg, 350 W Thomas Rd, Phoenix, AZ 85013 USA.
   Sonntag, Volker K. H., Barrow Neurol Inst, Div Neurol Surg, Phoenix, AZ 85013 USA.
   Sonntag, Volker K. H., Barrow Neurol Inst, Spine Sect, Phoenix, AZ 85013 USA.
   Sonntag, Volker K. H., Barrow Neurol Inst, Neurosurg Residency Program, Phoenix, AZ 85013 USA.},
DOI = {10.1016/j.wneu.2010.03.011},
ISSN = {1878-8750},
Keywords = {Anterior lumbar; Interbody fusion; Isthmic spondylolisthesis; Pedicle
   screw fixation; Spondylolisthesis},
Research-Areas = {Neurosciences \& Neurology; Surgery},
Web-of-Science-Categories  = {Clinical Neurology; Surgery},
Author-Email = {Neuropub@chw.edu},
Number-of-Cited-References = {0},
Times-Cited = {0},
Usage-Count-Last-180-days = {0},
Usage-Count-Since-2013 = {0},
Journal-ISO = {World Neurosurg.},
Doc-Delivery-Number = {792UL},
Web-of-Science-Index = {Science Citation Index Expanded (SCI-EXPANDED)},
Unique-ID = {WOS:000292775800020},
DA = {2022-11-01},
}

@article{ WOS:000471089100006,
Author = {McGowan, Jason E. and Kanter, Adam S.},
Title = {Lateral Approaches for the Surgical Treatment of Lumbar
   Spondylolisthesis},
Journal = {NEUROSURGERY CLINICS OF NORTH AMERICA},
Year = {2019},
Volume = {30},
Number = {3},
Pages = {313+},
Month = {JUL},
Abstract = {Spondylolisthesis is a common cause of lower back pain in people of all
   ages. When nonsurgical management is unsuccessful in treatment for
   lumbar spondylolisthesis, surgical treatment algorithms can be used.
   This article focuses on lateral lumbar interbody fusion (LLIF). It
   represents a minimally invasive approach that affords surgeons an
   increased ability to restore disc height, indirectly decompress the
   neural elements, and affect global spinal alignment. As the role for
   circumferential minimally invasive spine surgery continues to expand,
   the use of LLIF in the setting of spondylolisthesis-and other
   pathologies-will continue to represent a robust fusion option.},
Publisher = {W B SAUNDERS CO-ELSEVIER INC},
Address = {1600 JOHN F KENNEDY BOULEVARD, STE 1800, PHILADELPHIA, PA 19103-2899 USA},
Type = {Article},
Language = {English},
Affiliation = {McGowan, JE (Corresponding Author), Univ Pittsburgh, Med Ctr, Dept Neurosurg, 200 Lothrop St,Suite B400, Pittsburgh, PA 15213 USA.
   McGowan, Jason E.; Kanter, Adam S., Univ Pittsburgh, Med Ctr, Dept Neurosurg, 200 Lothrop St,Suite B400, Pittsburgh, PA 15213 USA.},
DOI = {10.1016/j.nec.2019.02.005},
ISSN = {1042-3680},
EISSN = {1558-1349},
Keywords = {Lateral lumbar interbody fusion (LLIF); Extreme lateral interbody fusion
   (XLIF); Spondylolisthesis; MIS; Lumbar DDD},
Keywords-Plus = {INTERBODY FUSION; IMAGING CHARACTERISTICS; OUTCOMES; PAIN},
Research-Areas = {Neurosciences \& Neurology; Surgery},
Web-of-Science-Categories  = {Clinical Neurology; Surgery},
Author-Email = {mcgowanje@upmc.edu},
Cited-References = {Bae J, 2018, J NEUROSURG-SPINE, V28, P40, DOI 10.3171/2017.5.SPINE161370.
   Berjano P, 2015, EUR SPINE J, V24, pS369, DOI 10.1007/s00586-015-3929-7.
   Bohinski Robert J, 2010, SAS J, V4, P54, DOI 10.1016/j.esas.2010.03.003.
   Eleswarapu AS, 2016, SPINE, V41, P1325, DOI 10.1097/BRS.0000000000001506.
   Even JL, 2014, SPINE J, V14, P1965, DOI 10.1016/j.spinee.2013.11.057.
   Ghogawala Z, 2016, NEW ENGL J MED, V374, P1424, DOI 10.1056/NEJMoa1508788.
   Isaacs RE, 2016, SPINE, V41, pS133, DOI 10.1097/BRS.0000000000001472.
   Isaacs RE, 2010, SPINE, V35, pS322, DOI 10.1097/BRS.0b013e3182022e04.
   Lowe TG, 2004, SPINE, V29, P2389, DOI 10.1097/01.brs.0000143623.18098.e5.
   Meyerding H.W., 1932, SURG GYNECOLOGY OBST, V54, P371.
   Mobbs Ralph J, 2015, J Spine Surg, V1, P2, DOI 10.3978/j.issn.2414-469X.2015.10.05.
   Molinares DM, 2016, J NEUROSURG-SPINE, V24, P189, DOI 10.3171/2015.3.SPINE14928.
   Oliveira L, 2010, SPINE, V35, pS331, DOI 10.1097/BRS.0b013e3182022db0.
   Parker SL, 2014, J NEUROSURG-SPINE, V21, P143, DOI 10.3171/2014.3.SPINE1320.
   Strom RG, 2016, J NEUROSURG-SPINE, V25, P697, DOI 10.3171/2016.4.SPINE16157.
   Uribe JS, 2010, SPINE, V35, pS368, DOI 10.1097/BRS.0b013e3182027976.
   Voyadzis JM, 2014, J NEUROSURG-SPINE, V20, P531, DOI 10.3171/2014.1.SPINE13153.},
Number-of-Cited-References = {17},
Times-Cited = {4},
Usage-Count-Last-180-days = {0},
Usage-Count-Since-2013 = {2},
Journal-ISO = {Neurosurg. Clin. N. Am.},
Doc-Delivery-Number = {IC6NP},
Web-of-Science-Index = {Science Citation Index Expanded (SCI-EXPANDED)},
Unique-ID = {WOS:000471089100006},
DA = {2022-11-01},
}

@article{ WOS:000239936500015,
Author = {Saiki, Kunio and Hirabayashi, Shigeru and Sakai, Hiroya and Inokuchi,
   Kouichi},
Title = {Traumatic anterior lumbosacral dislocation caused by hyperextension
   mechanism in preexisting L5 spondylolysis - A case report and a review
   of literature},
Journal = {JOURNAL OF SPINAL DISORDERS \& TECHNIQUES},
Year = {2006},
Volume = {19},
Number = {6},
Pages = {455-462},
Month = {AUG},
Abstract = {Of many reports referring to injury mechanism in anterior lumbosacral
   dislocation, there were none concerning hyperextension mechanism. We
   report a case of a 46-year-old man with preexisting L5 spondylolysis
   sustaining traumatic complete anterior lumbosacral dislocation. The
   operative findings, together with the radiologic findings, strongly
   suggested that the dislocation occurred by hyperextension mechanism.
   Open reduction was done by applying force of distraction with flexion
   using a rod and screw system, followed by the internal fixation from the
   L3 to S1 vertebrae and the posterosuperior iliac spine. The lumbosacral
   dislocation was reduced to 77\%. At the follow-up at 5 years after
   surgery, bony union was obtained and the patient could move with a
   wheelchair although the neurologic deficit in lower extremities observed
   preoperatively did not recover. Preexisting L5 spondylolysis was
   considered to increase the potential for anterior lumbosacral
   dislocation by additional force of compression with hyperextension.
   Posterior instrumentation using a rod and screw system was considered a
   useful method for reduction, decompression, stabilization, and fusion.},
Publisher = {LIPPINCOTT WILLIAMS \& WILKINS},
Address = {TWO COMMERCE SQ, 2001 MARKET ST, PHILADELPHIA, PA 19103 USA},
Type = {Article},
Language = {English},
Affiliation = {Saiki, K (Corresponding Author), Shanghai Pudong Senmato Clin, 3rd Floor,HSBC Tower,101 Yin Cheng E Rd,Pudong Ne, Shanghai 200120, Peoples R China.
   Saitama Med Sch, Saitama Med Ctr, Dept Orthopaed Surg, Kawagoe, Saitama, Japan.
   Saitama Med Sch, Saitama Med Ctr, Adv Tertiary Emergency Med Ctr, Kawagoe, Saitama, Japan.},
DOI = {10.1097/00024720-200608000-00015},
ISSN = {1536-0652},
EISSN = {1539-2465},
Keywords = {lumbosacral dislocation; spondylolysis; trauma; surgical treatment;
   hyperextension},
Keywords-Plus = {UNILATERAL FACET DISLOCATION; FRACTURE-DISLOCATION; POSTERIOR
   DISLOCATION; 5TH LUMBAR; SPINE; JUNCTION; SPONDYLOLISTHESIS; JOINT;
   SPONDYLOPTOSIS; REDUCTION},
Research-Areas = {Neurosciences \& Neurology; Orthopedics},
Web-of-Science-Categories  = {Clinical Neurology; Orthopedics},
Author-Email = {saiky@proof.ocn.ne.jp},
Cited-References = {Aihara T, 1998, J BONE JOINT SURG BR, V80B, P840, DOI 10.1302/0301-620X.80B5.8657.
   Arnold PM, 2004, J SPINAL CORD MED, V27, P269, DOI 10.1080/10790268.2004.11753761.
   Atanasiu JP., 1993, ANN ORTHOP OUEST, V25, P121.
   BARQUET A, 1993, CAN ASSOC RADIOL J, V44, P129.
   Barsa P, 2003, Acta Chir Orthop Traumatol Cech, V70, P121.
   BEGUIRISTAIN J, 1995, SPINE, V20, P362, DOI 10.1097/00007632-199502000-00020.
   BOGER DC, 1983, J BONE JOINT SURG AM, V65, P1174, DOI 10.2106/00004623-198365080-00021.
   Boldin C, 2004, INJURY, V35, P950, DOI 10.1016/S0020-1383(03)00189-X.
   BOYD MC, 1985, SURG NEUROL, V23, P295, DOI 10.1016/0090-3019(85)90099-0.
   CARL A, 1991, SPINE, V16, P218, DOI 10.1097/00007632-199102000-00023.
   Carlson JR, 1999, SPINE, V24, P184, DOI 10.1097/00007632-199901150-00021.
   Chosa E, 2004, J ORTHOP RES, V22, P158, DOI 10.1016/S0736-0266(03)00160-8.
   COHN SL, 1989, SPINE, V14, P132, DOI 10.1097/00007632-198901000-00031.
   CONNOLLY PJ, 1992, SPINE, V17, P1244, DOI 10.1097/00007632-199210000-00020.
   COPE R, 1988, CLIN ORTHOP RELAT R, P162.
   CruzConde R, 2003, SPINE, V28, P51, DOI 10.1097/01.BRS.0000042236.91724.56.
   DAFFNER RH, 1989, SKELETAL RADIOL, V18, P489, DOI 10.1007/BF00368624.
   DAVIS AA, 1993, SPINE, V18, P2540.
   DEDAS S, 1981, J BONE JOINT SURG BR, V63, P58.
   del Monte LMV, 2000, SPINE, V25, P756, DOI 10.1097/00007632-200003150-00020.
   Dewey P, 1968, J Bone Joint Surg Br, V50, P635.
   Ebraheim N A, 1991, J Orthop Trauma, V5, P498, DOI 10.1097/00005131-199112000-00019.
   EVANS EM, 1959, J BONE JOINT SURG BR, V41, pH430.
   Fabris D, 1999, EUR SPINE J, V8, P290, DOI 10.1007/s005860050176.
   FARDON DF, 1976, CLIN ORTHOP RELAT R, P155.
   Finkelstein JA, 1996, SPINE, V21, P378, DOI 10.1097/00007632-199602010-00025.
   FREDRICKSON BE, 1984, J BONE JOINT SURG AM, V66A, P699, DOI 10.2106/00004623-198466050-00008.
   GERTZBEIN SD, 1990, J SPINAL DISORD, V3, P174.
   GRABE RP, 1988, S AFR MED J, V74, P129.
   GRAVES VB, 1988, AM J NEURORADIOL, V9, P809.
   GRIFFIN JB, 1980, J TRAUMA, V20, P426, DOI 10.1097/00005373-198020050-00015.
   GUILLAMON JL, 1985, REV CHIR ORTHOP, V71, P269.
   Halm H, 1995, Eur Spine J, V4, P354, DOI 10.1007/BF00300296.
   HANLEY EN, 1993, J BONE JOINT SURG AM, V75A, P1695, DOI 10.2106/00004623-199311000-00016.
   HERRON LD, 1984, CLIN ORTHOP RELAT R, V186, P205.
   Hidalgo-Ovejero Angel M, 2005, Am J Orthop (Belle Mead NJ), V34, P38.
   HILIBRAND AS, 1995, J BONE JOINT SURG AM, V77A, P190, DOI 10.2106/00004623-199502000-00004.
   Hodges SD, 1999, SOUTH MED J, V92, P316, DOI 10.1097/00007611-199903000-00012.
   JACKSON RH, 1979, NEUROSURGERY, V5, P250, DOI 10.1227/00006123-197908000-00009.
   Kaplan SS, 1999, NEUROSURGERY, V44, P1134, DOI 10.1097/00006123-199905000-00117.
   Konz RJ, 2001, SPINE, V26, P38.
   KRAMER KM, 1989, J BONE JOINT SURG AM, V71A, P1258, DOI 10.2106/00004623-198971080-00022.
   LAMBERT RG, 1961, J BONE JOINT SURG AM, V43, P310.
   Lamm M, 2003, J SPINAL DISORD TECH, V16, P524, DOI 10.1097/00024720-200312000-00007.
   LAURENT L. E., 1961, ACTA ORTHOPAED SCAND, V31, P45.
   Lee Kyeong Seok, 1993, Journal of Korean Medical Science, V8, P390.
   Massin P, 1997, REV CHIR ORTHOP, V83, P270.
   Meneghini RM, 2003, J BONE JOINT SURG AM, V85A, P346, DOI 10.2106/00004623-200302000-00026.
   Mihara H, 2003, SPINE, V28, P235, DOI 10.1097/00007632-200302010-00006.
   Miyamoto H, 2004, J BONE JOINT SURG BR, V86B, P115, DOI 10.1302/0301-620X.86B1.14122.
   MIZ GS, 1988, SPINE, V13, P956, DOI 10.1097/00007632-198808000-00022.
   MORRIS BDA, 1981, J BONE JOINT SURG AM, V63, P164, DOI 10.2106/00004623-198163010-00024.
   Mukundala V. V., 2001, SMJ Singapore Medical Journal, V42, P082.
   Murata Y, 1999, J BONE JOINT SURG AM, V81A, P1450, DOI 10.2106/00004623-199910000-00010.
   NAUDE RJT, 1992, S AFR MED J, V82, P486.
   NEWELL RLM, 1977, INJURY, V9, P131, DOI 10.1016/0020-1383(77)90006-7.
   NICHOLSON RA, 1983, INJURY, V15, P41, DOI 10.1016/0020-1383(83)90161-4.
   Osterman K, 1996, CLIN ORTHOP RELAT R, P274.
   Papakostidis C, 2005, SPINE, V30, pE477, DOI 10.1097/01.brs.0000174280.85073.ca.
   Pellise F, 1992, Acta Orthop Belg, V58, P349.
   Ponzo L., 1994, Chirurgia degli Organi di Movimento, V79, P315.
   RESNIK CS, 1985, J CAN ASSOC RADIOL, V36, P259.
   ROAF R, 1960, J BONE JOINT SURG BR, V42, P810, DOI 10.1302/0301-620X.42B4.810.
   Robertson PA, 2005, J SPINAL DISORD TECH, V18, P232.
   Roche PH, 1998, SURG NEUROL, V50, P11, DOI 10.1016/S0090-3019(98)00009-3.
   ROYCAMILLE R, 1980, REV CHIR ORTHOP, V66, P105.
   ROYCAMILLE R, 1985, SPINE, V10, P838, DOI 10.1097/00007632-198511000-00011.
   SAMBERG LC, 1975, J BONE JOINT SURG AM, V57, P1007, DOI 10.2106/00004623-197557070-00030.
   SHAH JS, 1978, J BONE JOINT SURG BR, V60, P246, DOI 10.1302/0301-620X.60B2.659474.
   Shen FH, 2004, J TRAUMA, V56, P700, DOI 10.1097/01.TA.0000032250.77735.54.
   SHIRADO O, 1995, J ORTHOP TRAUMA, V9, P354, DOI 10.1097/00005131-199509040-00015.
   Steinitz DK, 1997, SPINE, V22, P1024, DOI 10.1097/00007632-199705010-00016.
   Stuart Ranald M, 2004, Australas Radiol, V48, P224, DOI 10.1111/j.1440-1673.2004.01303.x.
   Tohme-Noun C, 2003, SKELETAL RADIOL, V32, P360, DOI 10.1007/s00256-003-0626-0.
   Tsirikos AI, 2004, SPINE, V29, pE164, DOI 10.1097/00007632-200404150-00026.
   VANSAVAGE JG, 1992, J TRAUMA, V33, P779, DOI 10.1097/00005373-199211000-00033.
   Verlaan JJ, 2001, SPINE, V26, P1942, DOI 10.1097/00007632-200109010-00026.
   Vialle R, 2005, J SPINAL DISORD TECH, V18, P286.
   Vialle R, 2004, CLIN ORTHOP RELAT R, P91, DOI 10.1097/01.blo.0000116305.01871.ca.
   Watson-Jones R, 1940, FRACTURES JOINT INJU, P641.
   WHITE RK, 1961, AM J SURG, V102, P103, DOI 10.1016/0002-9610(61)90695-X.
   WILCHINSKY ME, 1987, ORTHOPEDICS, V10, P1271.
   ZOLTAN JD, 1979, J BONE JOINT SURG AM, V61, P767, DOI 10.2106/00004623-197961050-00020.},
Number-of-Cited-References = {83},
Times-Cited = {15},
Usage-Count-Last-180-days = {0},
Usage-Count-Since-2013 = {5},
Journal-ISO = {J. Spinal Disord. Tech.},
Doc-Delivery-Number = {076DF},
Web-of-Science-Index = {Science Citation Index Expanded (SCI-EXPANDED)},
Unique-ID = {WOS:000239936500015},
DA = {2022-11-01},
}

@article{ WOS:000402062900005,
Author = {Ishimoto, Yuyu and Yoshimura, Noriko and Muraki, Shigeyuki and Yamada,
   Hiroshi and Nagata, Keiji and Hashizume, Hiroshi and Takiguchi, Noboru
   and Minamide, Akihito and Oka, Hiroyuki and Tanaka, Sakae and Kawaguchi,
   Hiroshi and Nakamura, Kozo and Akune, Toru and Yoshida, Munehito},
Title = {Association of Lumbar Spondylolisthesis With Low Back Pain and
   Symptomatic Lumbar Spinal Stenosis in a Population-based Cohort},
Journal = {SPINE},
Year = {2017},
Volume = {42},
Number = {11},
Pages = {E666-E671},
Month = {JUN 1},
Abstract = {Study Design. Cross-sectional study.
   Objective. To determine the association between lumbar spondylolisthesis
   and low back pain and symptomatic lumbar spinal stenosis (LSS) in a
   population-based cohort.
   Summary of Background Data. The basic epidemiology of lumbar
   spondylolisthesis is not well known. There is little information
   regarding the association between lumbar spondylolisthesis and clinical
   symptoms such as low back pain and LSS symptoms.
   Methods. This cross-sectional study included data from 938 participants
   (308 males, 630 females; mean age, 67.3 years; range, 40-93 years).
   Lumbar spondylolisthesis was defined as a slip of >= 5\%. Diagnostic
   criteria for symptomatic LSS required the presence of both leg symptoms
   and radiographic LSS findings on magnetic resonance imaging. The
   prevalence of low back pain and symptomatic LSS was compared between
   those with or without spondylolisthesis. Furthermore, we determined the
   association between the amount of slippage and presence of symptomatic
   LSS.
   Results. The prevalence of spondylolisthesis at any level was 15.8\% in
   the total sample, 13.0\% in males, and 17.1\% in females; the prevalence
   was not significantly different between males and females (P = 0.09). In
   both, males and females, symptomatic LSS was related to
   spondylolisthesis {[}odds ratio (OR): 2.07; 95\% CI: 1.20-3.44];
   however, no such association was found for spondylolisthesis and
   presence of low back pain. The amount of slippage was not related to the
   presence of symptomatic LSS (P = 0.93).
   Conclusion. This population-based cohort study revealed that lumbar
   spondylolisthesis had a closer association with leg symptoms than with
   low back pain. There was a significant difference in the presence of
   symptomatic LSS between participants with and without spondylolisthesis.
   However, the amount of slippage was not related to the presence of
   symptomatic LSS.},
Publisher = {LIPPINCOTT WILLIAMS \& WILKINS},
Address = {TWO COMMERCE SQ, 2001 MARKET ST, PHILADELPHIA, PA 19103 USA},
Type = {Article},
Language = {English},
Affiliation = {Yoshida, M (Corresponding Author), Wakayama Med Univ, 811-1 Kimidera, Wakayama, Wakayama 6418509, Japan.
   Ishimoto, Yuyu; Yamada, Hiroshi; Nagata, Keiji; Hashizume, Hiroshi; Takiguchi, Noboru; Minamide, Akihito; Yoshida, Munehito, Wakayama Med Univ, Wakayama, Japan.
   Yoshimura, Noriko, Univ Tokyo, Dept Joint Dis Res, 22nd Century Med \& Res Ctr, Tokyo, Japan.
   Muraki, Shigeyuki, Univ Tokyo, Dept Clin Motor Syst Med, 22nd Century Med \& Res Ctr, Tokyo, Japan.
   Oka, Hiroyuki, Univ Tokyo, Dept Med Res \& Management Musculoskeletal Pain, 22nd Century Med \& Res Ctr, Tokyo, Japan.
   Tanaka, Sakae, Univ Tokyo, Dept Orthoped Surg Sensory \& Motor Syst Med, Grad Sch Med, Tokyo, Japan.
   Kawaguchi, Hiroshi, JCHO Tokyo Shinjuku Med Ctr, Tokyo, Japan.
   Nakamura, Kozo; Akune, Toru, Natl Rehabil Ctr Persons Disabil, Saitama, Japan.},
DOI = {10.1097/BRS.0000000000001960},
ISSN = {0362-2436},
EISSN = {1528-1159},
Keywords = {low back pain; lumbar spinal stenosis; lumbar spondylolisthesis;
   magnetic resonance imaging; population-based cohort},
Keywords-Plus = {WAKAYAMA SPINE; PREVALENCE; FUSION},
Research-Areas = {Neurosciences \& Neurology; Orthopedics},
Web-of-Science-Categories  = {Clinical Neurology; Orthopedics},
Author-Email = {sekitui@wakayama-med.ac.jp},
ResearcherID-Numbers = {Hashizume, Hiroshi/V-6888-2019
   Tanaka, Sakae/Y-3061-2019
   },
ORCID-Numbers = {Hashizume, Hiroshi/0000-0002-9064-0284
   Tanaka, Sakae/0000-0001-9210-9414
   Nagata, Keiji/0000-0002-9251-672X},
Funding-Acknowledgement = {Japanese Ministry of Education, Culture, Sports, Science and Technology
   {[}B20390182, B23390357, C20591737, C20591774, A18689031, 19659305];
   Ministry of Health, Labor and Welfare {[}H17-Men-eki-009,
   H18-Choujyu-037, H20-Choujyu-009]; Japanese Orthopedic Association;
   Japanese Orthopedics and Traumatology Foundation, Inc. {[}166]; Japanese
   Society for the Promotion of Science {[}C22591639]; Wakayama Medical
   Award for Young Researchers funds; Grants-in-Aid for Scientific Research
   {[}26462249] Funding Source: KAKEN},
Funding-Text = {Grants-in-Aid for Scientific Research (B20390182, B23390357, C20591737,
   C20591774), Young Scientists (A18689031), and Exploratory Research
   (19659305) from the Japanese Ministry of Education, Culture, Sports,
   Science and Technology; Grants-in-Aid, H17-Men-eki-009, H18-Choujyu-037,
   and H20-Choujyu-009 from the Ministry of Health, Labor and Welfare;
   Research Aid from the Japanese Orthopedic Association; a grant from the
   Japanese Orthopedics and Traumatology Foundation, Inc. (No. 166); and a
   Grant-in-Aid for Scientific Research, Scientific Research (C22591639)
   from the Japanese Society for the Promotion of Science; and the 2012
   Wakayama Medical Award for Young Researchers funds were received in
   support of this work.},
Cited-References = {Chen JC, 2004, OCCUP ENVIRON MED, V61, P992, DOI 10.1136/oem.2003.011775.
   Denard PJ, 2010, SPINE J, V10, P865, DOI 10.1016/j.spinee.2010.07.004.
   Denard PJ, 2010, SPINE, V35, P1072, DOI 10.1097/BRS.0b013e3181bd9e19.
   Deyo RA, 2005, SPINE, V30, P1441, DOI 10.1097/01.brs.0000166503.37969.8a.
   Fardon D F, 2001, Spine (Phila Pa 1976), V26, pE93, DOI 10.1097/00007632-200103010-00006.
   Ishimoto Y, 2013, OSTEOARTHR CARTILAGE, V21, P783, DOI 10.1016/j.joca.2013.02.656.
   Ishimoto Y, 2012, OSTEOARTHR CARTILAGE, V20, P1103, DOI 10.1016/j.joca.2012.06.018.
   Jacobsen S, 2007, SPINE, V32, P120, DOI 10.1097/01.brs.0000250979.12398.96.
   Kalichman L, 2008, EUR SPINE J, V17, P327, DOI 10.1007/s00586-007-0543-3.
   Kauppila LI, 1998, SPINE, V23, P1868, DOI 10.1097/00007632-199809010-00014.
   Kuntz KM, 2000, SPINE, V25, P1132, DOI 10.1097/00007632-200005010-00015.
   Ministry of Health Labour and Welfare, 2005, REP NAT HLTH NUTR SU.
   Muraki S, 2009, OSTEOARTHR CARTILAGE, V17, P1137, DOI 10.1016/j.joca.2009.04.005.
   Muraki S, 2009, ANN RHEUM DIS, V68, P1401, DOI 10.1136/ard.2007.087296.
   North American Spine Society Clinical Guidelines, 2008, DEF NAT HIST DEG LUM, P11.
   Suri P, 2010, JAMA-J AM MED ASSOC, V304, P2628, DOI 10.1001/jama.2010.1833.
   Vogt MT, 1998, SPINE, V23, P2640, DOI 10.1097/00007632-199812010-00020.
   Yoshimura N, 2010, INT J EPIDEMIOL, V39, P988, DOI 10.1093/ije/dyp276.
   Yoshimura N, 2009, J BONE MINER METAB, V27, P620, DOI 10.1007/s00774-009-0080-8.},
Number-of-Cited-References = {19},
Times-Cited = {12},
Usage-Count-Last-180-days = {0},
Usage-Count-Since-2013 = {3},
Journal-ISO = {SPINE},
Doc-Delivery-Number = {EV8VS},
Web-of-Science-Index = {Science Citation Index Expanded (SCI-EXPANDED)},
Unique-ID = {WOS:000402062900005},
DA = {2022-11-01},
}

@article{ WOS:000337476700020,
Author = {Sharma, Aseem and Lancaster, Samantha and Bagade, Swapnil and Hildebolt,
   Charles},
Title = {Early Pattern of Degenerative Changes in Individual Components of
   Intervertebral Discs in Stressed and Nonstressed Segments of Lumbar
   Spine An In Vivo Magnetic Resonance Imaging Study},
Journal = {SPINE},
Year = {2014},
Volume = {39},
Number = {13},
Pages = {1084-1090},
Month = {JUN 1},
Abstract = {Study Design. A retrospective imaging review.
   Objective. To assess differences in burden and pattern of disc
   degeneration in segments of lumbar spine with and without signs of
   increased mechanical stresses.
   Summary of Background Data. Young patients with magnetic resonance
   imaging signs of increased mechanical stress in pedicles or pars
   interarticularis provide an excellent in vivo model to study early
   effects of mechanical stresses on lumbar intervertebral discs without
   the confounding effects of genetics or environmental factors. Detailed
   in vivo evaluation for early degenerative changes in all individual disc
   components of stressed intervertebral discs has not been done.
   Methods. Using magnetic resonance imaging, 2 radiologists assessed
   intervertebral discs around 93 stressed lumbar spinal segments in 87
   patients (55 males, 32 females; mean age, 15.3 +/- 3.3 yr; range, 5-25
   yr) as well as lumbar discs in nonstressed segments for signs of
   degeneration in annulus fibrosus, nucleus pulposus, and endplates.
   Differences between stressed, control, and loading-matched control discs
   were assessed using Wilcoxon signed rank sum test.
   Results. Burden of annular tears, radial tears, herniations, and nuclear
   degeneration was significantly higher in stressed discs (0.70 +/- 0.34,
   0.48 +/- 0.39, 0.07 +/- 0.19, and 0.17 +/- 0.31, respectively) than
   control (0.29 +/- 0.25, 0.09 +/- 0.17, 0.01 +/- 0.04, and 0.02 +/- 0.08,
   respectively) or loading-matched control discs (0.44 +/- 0.47, 0.16 +/-
   0.36, 0.01 +/- 0.04, and 0.01 +/- 0.11, respectively) (P < 0.01 for
   all). Stressed segments did not show any signifi cant increase in
   endplate degeneration.
   Conclusion. Intervertebral discs in stressed spinal segments show an
   increased burden of disc degeneration involving annulus fibrosus and
   nucleus pulposus, but not the endplates.},
Publisher = {LIPPINCOTT WILLIAMS \& WILKINS},
Address = {530 WALNUT ST, PHILADELPHIA, PA 19106-3621 USA},
Type = {Article},
Language = {English},
Affiliation = {Sharma, A (Corresponding Author), Washington Univ, Sch Med, Mallinckrodt Inst Radiol, Campus Box 8131,510 S Kingshighway Blvd, St Louis, MO 63110 USA.
   Sharma, Aseem; Lancaster, Samantha; Bagade, Swapnil; Hildebolt, Charles, Washington Univ, Sch Med, Mallinckrodt Inst Radiol, St Louis, MO 63110 USA.
   Sharma, Aseem, Barnes Jewish Hosp South, Dept Radiol, St Louis, MO USA.
   Sharma, Aseem, St Louis Childrens Hosp, Dept Radiol, St Louis, MO 63178 USA.},
DOI = {10.1097/BRS.0000000000000265},
ISSN = {0362-2436},
EISSN = {1528-1159},
Keywords = {disc degeneration; stress reaction; stress fracture; spondylolysis;
   spondylolisthesis; annular tears; nuclear degeneration},
Keywords-Plus = {ISSLS PRIZE WINNER; PARS INTERARTICULARIS; ANULUS FIBROSUS;
   RISK-FACTORS; MODEL; CLASSIFICATION; SPONDYLOLYSIS; DETERMINANTS; TEARS;
   SPONDYLOLISTHESIS},
Research-Areas = {Neurosciences \& Neurology; Orthopedics},
Web-of-Science-Categories  = {Clinical Neurology; Orthopedics},
Author-Email = {sharmaa@mir.wustl.edu},
Cited-References = {Adams MA, 2000, SPINE, V25, P1625, DOI 10.1097/00007632-200007010-00005.
   ADAMS MA, 1982, SPINE, V7, P184, DOI 10.1097/00007632-198205000-00002.
   Ariga K, 2003, SPINE, V28, P1528, DOI 10.1097/00007632-200307150-00010.
   Battie MC, 1995, SPINE, V20, P2601, DOI 10.1097/00007632-199512150-00001.
   Dai LY, 2000, J SPINAL DISORD, V13, P478, DOI 10.1097/00002517-200012000-00003.
   Dong F, 1995, Zhonghua Yi Xue Za Zhi, V75, P352.
   Dong F, 1995, ZHONGHUA YI XUE ZA Z, V75, P383.
   DULLERUD R, 1995, ACTA RADIOL, V36, P497.
   Elfering A, 2002, SPINE, V27, P125, DOI 10.1097/00007632-200201150-00002.
   HIRSCH C., 1953, ACTA ORTHOPAED SCAND, V22, P184.
   Hollenberg GM, 2002, SPINE, V27, P181, DOI 10.1097/00007632-200201150-00012.
   Hou Y, 2009, SPINE, V34, pE427, DOI 10.1097/BRS.0b013e3181a2ea0a.
   Iwamoto J, 2010, WORLD J ORTHOP, V1, P26, DOI 10.5312/wjo.v1.i1.26.
   Jeong HY, 2013, ASIAN SPINE J, V7, P25, DOI 10.4184/asj.2013.7.1.25.
   Lotz JC, 1998, SPINE, V23, P2493, DOI 10.1097/00007632-199812010-00004.
   Milette PC, 1999, SPINE, V24, P44, DOI 10.1097/00007632-199901010-00011.
   Moller A, 2007, SPINE, V32, P2487.
   Mok FPS, 2010, SPINE, V35, P1944, DOI 10.1097/BRS.0b013e3181d534f3.
   MOORE RJ, 1994, SPINE, V19, P2787, DOI 10.1097/00007632-199412150-00010.
   MORITA T, 1995, J BONE JOINT SURG BR, V77B, P620, DOI 10.1302/0301-620X.77B4.7615609.
   NATARAJAN RN, 1994, SPINE, V19, P259, DOI 10.1097/00007632-199402000-00001.
   Olsewski JM, 1996, SPINE, V21, P1945, DOI 10.1097/00007632-199609010-00001.
   OSTI OL, 1990, SPINE, V15, P762, DOI 10.1097/00007632-199008000-00005.
   PAPANICOLAOU N, 1985, AM J ROENTGENOL, V145, P1039, DOI 10.2214/ajr.145.5.1039.
   PENNELL RG, 1985, AM J ROENTGENOL, V145, P763, DOI 10.2214/ajr.145.4.763.
   Pfirrmann CWA, 2001, SPINE, V26, P1873, DOI 10.1097/00007632-200109010-00011.
   PIZZUTILLO PD, 1989, J PEDIATR ORTHOPED, V9, P538, DOI 10.1097/01241398-198909010-00007.
   Rajasekaran S, 2010, SPINE, V35, P1930, DOI 10.1097/BRS.0b013e3181e9a156.
   SCHLENZKA D, 1991, J SPINAL DISORD, V4, P344, DOI 10.1097/00002517-199109000-00012.
   Sharma A, 2009, AM J NEURORADIOL, V30, P1541, DOI 10.3174/ajnr.A1625.
   Sharma A, 2009, AM J NEURORADIOL, V30, P500, DOI 10.3174/ajnr.A1411.
   Sharma A, 2011, SPINE, V36, P1794, DOI 10.1097/BRS.0b013e31821590ad.
   SZYPRYT EP, 1989, SPINE, V14, P977, DOI 10.1097/00007632-198909000-00011.
   Videman T, 1999, SPINE, V24, P1164, DOI 10.1097/00007632-199906010-00020.
   Videman T, 2006, SPINE, V31, P671, DOI 10.1097/01.brs.0000202558.86309.ea.
   Virtanen IM, 2007, SPINE, V32, P1129, DOI 10.1097/01.brs.0000261473.03274.5c.
   YU SW, 1988, AM J NEURORADIOL, V9, P367.
   YU SW, 1988, RADIOLOGY, V169, P761, DOI 10.1148/radiology.169.3.3186998.},
Number-of-Cited-References = {38},
Times-Cited = {12},
Usage-Count-Last-180-days = {0},
Usage-Count-Since-2013 = {7},
Journal-ISO = {SPINE},
Doc-Delivery-Number = {AJ2HO},
Web-of-Science-Index = {Science Citation Index Expanded (SCI-EXPANDED)},
Unique-ID = {WOS:000337476700020},
DA = {2022-11-01},
}

@article{ WOS:000739950200002,
Author = {Wang, Peng Tao and Zhang, Jia Nan and Liu, Tuan Jiang and Yang, Jun Song
   and Hao, Ding Jun},
Title = {Multivariate analysis of pedicle screw invasion of the proximal facet
   joint after lumbar surgery},
Journal = {BMC MUSCULOSKELETAL DISORDERS},
Year = {2022},
Volume = {23},
Number = {1},
Month = {JAN 6},
Abstract = {Background: To analyze the risk factors for pedicle screw invasion of
   the proximal facet joint after lumbar surgery.
   Methods: From January 2019 to January 2021, 1794 patients with lumbar
   degenerative disease, such as lumbar disc herniation, lumbar spinal
   stenosis and lumbar spondylolisthesis, were treated at our hospital. In
   all, 1221 cases were included. General data (sex, age, BMI), bone
   mineral density, proximal facet joint angle, degenerative lumbar
   spondylolisthesis, isthmic lumbar spondylolisthesis and fixed segment in
   the two groups were recorded. After the operation, vertebral CT of the
   corresponding surgical segments was performed for three-dimensional
   reconstruction and evaluation of whether the vertebral arch root screw
   interfered with the proximal facet joint. The included cases were
   divided into an invasion group and a noninvasion group. Univariate
   analysis was used to screen the risk factors for pedicle screw invasion
   of the proximal facet joint after lumbar surgery, and the selected risk
   factors were included in the logistic model for multivariate analysis.
   Results: The single-factor analysis showed a significant difference in
   age, BMI, proximal facet joint angle, degenerative lumbar
   spondylolisthesis, and fixed segment (P < 0 .1). Multifactor analysis of
   the logistic model showed a significant difference for age >= 50 years
   (P < 0.001, OR =2.291), BMI >28 kg/m2 (P < 0.001, OR= 2.548),
   degenerative lumbar spondylolisthesis (P < 0.001, OR=2.187), gorge cleft
   lumbar relaxation (P < 0.001, OR= 2.410), proximal facet joint angle (35
   similar to 45 degrees: P < 0.001, OR= 3.151; > 45 degrees: P < 0.001,
   OR=3.578), and fixed segment (lower lumbar spine: P < 0 .001 , OR=
   2.912).
   Conclusion: Age (>= 50 years old), BMI (>28 kg/m2), proximal facet joint
   angle (35 similar to 45 degrees, >45 degrees), degenerative lumbar
   spondylolisthesis, isthmic lumbar spondylolisthesis and fixed segment
   (lower lumbar spine) are independent risk factors for pedicle screw
   invasion of the proximal facet joint after lumbar surgery. Compared with
   degenerative lumbar spondylolisthesis, facet joint intrusion is more
   likely in isthmic lumbar spondylolisthesis.},
Publisher = {BMC},
Address = {CAMPUS, 4 CRINAN ST, LONDON N1 9XW, ENGLAND},
Type = {Article},
Language = {English},
Affiliation = {Hao, DJ (Corresponding Author), Xi An Jiao Tong Univ, Honghui Hosp, Spine Surg, Xian 710054, Shaanxi, Peoples R China.
   Wang, Peng Tao; Zhang, Jia Nan; Liu, Tuan Jiang; Yang, Jun Song; Hao, Ding Jun, Xi An Jiao Tong Univ, Honghui Hosp, Spine Surg, Xian 710054, Shaanxi, Peoples R China.},
DOI = {10.1186/s12891-021-04975-2},
Article-Number = {39},
EISSN = {1471-2474},
Keywords = {Lumbar surgery; Pedicle screw; Proximal facet joint; Multivariate
   analysis},
Keywords-Plus = {ADJACENT SEGMENT; INTERBODY FUSION; RISK-FACTORS; VIOLATION; FIXATION;
   PLACEMENT; LEVEL; SPINE; ANGLE},
Research-Areas = {Orthopedics; Rheumatology},
Web-of-Science-Categories  = {Orthopedics; Rheumatology},
Author-Email = {hdjhhyy@126.com},
Funding-Acknowledgement = {National Natural Science Foundation of China {[}81830077]},
Funding-Text = {This study was funded by the National Natural Science Foundation of
   China (Project number: 81830077). through the corresponding author of
   this manuscript.},
Cited-References = {Babu R, 2012, NEUROSURGERY, V71, P962, DOI 10.1227/NEU.0b013e31826a88c8.
   Cardoso MJ, 2008, SPINE, V33, P2868, DOI 10.1097/BRS.0b013e31818c63d3.
   Herren C, 2018, WORLD NEUROSURG, V112, pE711, DOI 10.1016/j.wneu.2018.01.138.
   Kim HJ, 2012, SPINE, V37, P1637, DOI 10.1097/BRS.0b013e31823f2115.
   Lau D, 2013, J NEUROSURG-SPINE, V18, P356, DOI 10.3171/2013.1.SPINE12882.
   LORENZ M, 1983, SPINE, V8, P122, DOI 10.1097/00007632-198303000-00002.
   Matsukawa K, 2016, SPINE, V41, pE851, DOI 10.1097/BRS.0000000000001459.
   MATSUZAKI H, 1990, SPINE, V15, P1159, DOI 10.1097/00007632-199011010-00014.
   Moshirfar A, 2006, SPINE, V31, P2624, DOI 10.1097/01.brs.0000240691.35707.e8.
   NOREN R, 1991, SPINE, V16, P530, DOI 10.1097/00007632-199105000-00008.
   Park P, 2004, SPINE, V29, P1938, DOI 10.1097/01.brs.0000137069.88904.03.
   Park Y, 2011, SPINE J, V11, P295, DOI 10.1016/j.spinee.2011.02.007.
   Patel JY, 2020, ASIAN SPINE J, V14, P25, DOI 10.31616/asj.2019.0065.
   Roca J, 2005, J SPINAL DISORD TECH, V18, pS82, DOI 10.1097/01.bsd.0000123425.12852.3c.
   Sakaura H, 2016, J NEUROSURG-SPINE, V25, P591, DOI 10.3171/2016.3.SPINE151525.
   Teles AR, 2018, J NEUROSURG-SPINE, V28, P173, DOI 10.3171/2017.6.SPINE17130.
   Tian W, 2014, CHINESE MED J-PEKING, V127, P3852, DOI 10.3760/cma.j.issn.0366-6999.20141860.
   Wang JZ, 2019, EUR SPINE J, V28, P1678, DOI 10.1007/s00586-019-05999-y.
   Wang L, 2015, MEDICINE, V94, DOI 10.1097/MD.0000000000000504.
   Yson SC, 2013, SPINE, V38, pE251, DOI 10.1097/BRS.0b013e31827ecbf1.
   Zeng ZL, 2015, EUR J MED RES, V20, DOI 10.1186/s40001-015-0174-9.},
Number-of-Cited-References = {21},
Times-Cited = {2},
Usage-Count-Last-180-days = {2},
Usage-Count-Since-2013 = {4},
Journal-ISO = {BMC Musculoskelet. Disord.},
Doc-Delivery-Number = {YC8QI},
Web-of-Science-Index = {Science Citation Index Expanded (SCI-EXPANDED)},
Unique-ID = {WOS:000739950200002},
OA = {Green Published, gold},
DA = {2022-11-01},
}

@article{ WOS:000561374100005,
Author = {Jin, Mengran and Xu, Guokang and Shen, Tong and Zhang, Jun and Shao,
   Haiyu and Liu, Jianwen and Zhao, Tingxiao and Huang, Yazeng},
Title = {Minimally invasive surgery for low-grade spondylolisthesis: percutaneous
   endoscopic or oblique lumbar interbody fusion},
Journal = {JOURNAL OF COMPARATIVE EFFECTIVENESS RESEARCH},
Year = {2020},
Volume = {9},
Number = {9},
Pages = {639-650},
Month = {JUN},
Abstract = {Aim: To compare the clinical and radiographic outcomes of percutaneous
   endoscopic-assisted lumbar interbody fusion (PELIF) versus oblique
   lumbar interbody fusion (OLIF) for the treatment of symptomatic
   low-grade lumbar spondylolisthesis. Material \& methods: The clinical
   and radiographic records of 48 patients underwent single-level minimally
   invasive lumbar fusion with a PELIF (n = 16) or OLIF (n = 32) were
   reviewed. Results: The clinical and radiographic outcomes were similar
   in both groups. PELIF procedure exhibited superior capability of the
   enlargement of foraminal width, but inferior capability of the
   restoration of foraminal height than OLIF procedure. Conclusion: PELIF
   minimizes the iatrogenic damages and perioperative risks to a great
   extent, and seems to be a promising option for the treatment of
   symptomatic low-grade lumbar spondylolisthesis.},
Publisher = {FUTURE MEDICINE LTD},
Address = {UNITEC HOUSE, 3RD FLOOR, 2 ALBERT PLACE, FINCHLEY CENTRAL, LONDON, N3
   1QB, ENGLAND},
Type = {Article},
Language = {English},
Affiliation = {Huang, YZ (Corresponding Author), Zhejiang Prov Peoples Hosp, Dept Orthopaed, Hangzhou, Zhejiang, Peoples R China.
   Huang, YZ (Corresponding Author), Hangzhou Med Coll, Peoples Hosp, Hangzhou, Zhejiang, Peoples R China.
   Jin, Mengran; Zhang, Jun; Shao, Haiyu; Liu, Jianwen; Zhao, Tingxiao; Huang, Yazeng, Zhejiang Prov Peoples Hosp, Dept Orthopaed, Hangzhou, Zhejiang, Peoples R China.
   Jin, Mengran; Zhang, Jun; Shao, Haiyu; Liu, Jianwen; Zhao, Tingxiao; Huang, Yazeng, Hangzhou Med Coll, Peoples Hosp, Hangzhou, Zhejiang, Peoples R China.
   Xu, Guokang; Shen, Tong, First Peoples Hosp Fuyang, Dept Orthopaed, Hangzhou, Zhejiang, Peoples R China.},
DOI = {10.2217/cer-2020-0022},
ISSN = {2042-6305},
EISSN = {2042-6313},
Keywords = {comparative effectiveness research; low-grade lumbar spondylolisthesis;
   oblique lumbar interbody fusion; percutaneous endoscopic interbody
   fusion},
Keywords-Plus = {DEGENERATIVE SPONDYLOLISTHESIS; RADIOGRAPHIC ASSESSMENT; SPINAL-FUSION;
   OUTCOMES; COMPLICATIONS; DECOMPRESSION; STENOSIS; DISEASE},
Research-Areas = {Health Care Sciences \& Services},
Web-of-Science-Categories  = {Health Care Sciences \& Services},
Author-Email = {yazenghuang@126.com},
ResearcherID-Numbers = {Tingxiao, Zhao/AAD-4606-2021},
Cited-References = {Abdu WA, 2009, SPINE, V34, P2351, DOI 10.1097/BRS.0b013e3181b8a829.
   Abe K, 2017, SPINE, V42, P55, DOI 10.1097/BRS.0000000000001650.
   Ahn Y, 2017, NEUROL MED-CHIR, V57, P649, DOI 10.2176/nmc.oa.2016-0249.
   Alimi M, 2015, J NEUROSURG-SPINE, V22, P339, DOI 10.3171/2014.11.SPINE13597.
   Alvi MA, 2020, OPER NEUROSURG, V18, P438, DOI 10.1093/ons/opz180.
   Castellvi AE, 2014, CLIN ORTHOP RELAT R, V472, P1784, DOI 10.1007/s11999-014-3464-6.
   Champagne PO, 2019, ASIAN SPINE J, V13, P450, DOI 10.31616/asj.2018.0128.
   Chang PY, 2016, NEUROSURG FOCUS, V41, DOI 10.3171/2016.2.FocusVid.1694.
   Choudhri TF, 2014, J NEUROSURG-SPINE, V21, P23, DOI 10.3171/2014.4.SPINE14267.
   Isaacs RE, 2016, SPINE, V41, pS133, DOI 10.1097/BRS.0000000000001472.
   Jacquot F, 2013, INT ORTHOP, V37, P1507, DOI 10.1007/s00264-013-1905-6.
   Jin J, 2018, CLIN SPINE SURG, V31, P31, DOI 10.1097/BSD.0000000000000474.
   Kalichman L, 2009, SPINE, V34, P199, DOI 10.1097/BRS.0b013e31818edcfd.
   Lee SH, 2017, BIOMED RES INT, V2017, DOI 10.1155/2017/3431257.
   Li HM, 2019, WORLD NEUROSURG, V122, pE627, DOI 10.1016/j.wneu.2018.10.115.
   Lin GX, 2018, WORLD NEUROSURG, V119, pE898, DOI 10.1016/j.wneu.2018.08.003.
   Lu VM, 2017, SPINE, V42, pE177, DOI 10.1097/BRS.0000000000001731.
   Martin CR, 2007, SPINE, V32, P1791, DOI 10.1097/BRS.0b013e3180bc219e.
   Mobbs Ralph J, 2015, J Spine Surg, V1, P2, DOI 10.3978/j.issn.2414-469X.2015.10.05.
   Mummaneni PV, 2017, NEUROSURG FOCUS, V43, DOI 10.3171/2017.5.FOCUS17188.
   Ohtori S, 2015, YONSEI MED J, V56, P1051, DOI 10.3349/ymj.2015.56.4.1051.
   Osman SG, 2012, INT J SPINE SURG, V6, P157, DOI 10.1016/j.ijsp.2012.04.001.
   Ostelo RWJG, 2005, BEST PRACT RES CL RH, V19, P593, DOI 10.1016/j.berh.2005.03.003.
   Pfirrmann CWA, 2001, SPINE, V26, P1873, DOI 10.1097/00007632-200109010-00011.
   Seng CS, 2013, SPINE, V38, P2049, DOI 10.1097/BRS.0b013e3182a8212d.
   Sheng SR, 2020, J COMP EFFECT RES, V9, P45, DOI 10.2217/cer-2019-0055.
   Silvestre C, 2012, ASIAN SPINE J, V6, P89, DOI 10.4184/asj.2012.6.2.89.
   Tay KS, 2016, SPINE J, V16, P182, DOI 10.1016/j.spinee.2015.10.026.
   Videbaek TS, 2011, SPINE, V36, P183, DOI {[}10.1097/BRS.0b013e3181cc8fce, 10.1097/BRS.0b013e3181cd9ee5].
   Woods KRM, 2017, SPINE J, V17, P545, DOI 10.1016/j.spinee.2016.10.026.
   Wu JL, 2018, BIOMED RES INT, V2018, DOI 10.1155/2018/5806037.
   Youn MS, 2018, EUR SPINE J, V27, P1949, DOI 10.1007/s00586-018-5521-4.
   Zhu GD, 2018, MEDICINE, V97, DOI 10.1097/MD.0000000000012680.
   Zigler J, 2018, J COMP EFFECT RES, V7, P233, DOI 10.2217/cer-2017-0047.},
Number-of-Cited-References = {34},
Times-Cited = {0},
Usage-Count-Last-180-days = {0},
Usage-Count-Since-2013 = {2},
Journal-ISO = {J. Comp. Eff. Res.},
Doc-Delivery-Number = {NC7CU},
Web-of-Science-Index = {Science Citation Index Expanded (SCI-EXPANDED)},
Unique-ID = {WOS:000561374100005},
DA = {2022-11-01},
}

@article{ WOS:000252771100004,
Author = {Gibson, J. N. A.},
Title = {Is surgery more effective than nonsurgical treatment for the management
   of patients with degenerative spondylolisthesis?},
Journal = {NATURE CLINICAL PRACTICE RHEUMATOLOGY},
Year = {2008},
Volume = {4},
Number = {2},
Pages = {68-69},
Month = {FEB},
Publisher = {NATURE PUBLISHING GROUP},
Address = {75 VARICK STREET, 9TH FLOOR, NEW YORK, NY 10013-1917 USA},
Type = {Editorial Material},
Language = {English},
Affiliation = {Gibson, JNA (Corresponding Author), Royal Infirm Edinburgh NHS Trust, Univ Dept Orthopaed Surg, Edinburgh EH16 4SU, Midlothian, Scotland.
   Royal Infirm Edinburgh NHS Trust, Univ Dept Orthopaed Surg, Edinburgh EH16 4SU, Midlothian, Scotland.},
DOI = {10.1038/ncprheum0705},
ISSN = {1745-8382},
Keywords = {lumbar degenerative; spondylolisthesis; rehabilitation; surgery;
   treatment},
Keywords-Plus = {LUMBAR; TRIAL; SPORT},
Research-Areas = {Rheumatology; Social Issues},
Web-of-Science-Categories  = {Rheumatology; Social Issues},
Author-Email = {j.n.a.gibson@blueyonder.co.uk},
ORCID-Numbers = {Ng, Chye Yew/0000-0002-2589-6857},
Cited-References = {Angevine PD, 2007, SPINE J, V7, P387, DOI 10.1016/j.spinee.2007.04.010.
   Fritzell P, 2001, SPINE, V26, P2521, DOI 10.1097/00007632-200112010-00002.
   Gibson JNA, 2005, SPINE, V30, P2312, DOI 10.1097/01.brs.0000182315.88558.9c.
   Martin CR, 2007, SPINE, V32, P1791, DOI 10.1097/BRS.0b013e3180bc219e.
   Weinstein JN, 2007, NEW ENGL J MED, V356, P2257, DOI 10.1056/NEJMoa070302.
   Weinstein JN, 2006, JAMA-J AM MED ASSOC, V296, P2441, DOI 10.1001/jama.296.20.2441.},
Number-of-Cited-References = {6},
Times-Cited = {0},
Usage-Count-Last-180-days = {0},
Usage-Count-Since-2013 = {2},
Journal-ISO = {Nat. Clin. Pract. Rheumatol.},
Doc-Delivery-Number = {257AN},
Web-of-Science-Index = {Science Citation Index Expanded (SCI-EXPANDED)},
Unique-ID = {WOS:000252771100004},
DA = {2022-11-01},
}

@article{ WOS:000463087800168,
Author = {Sharma, Mayur and Aljuboori, Zaid and Clouse, Jared William and Rodgers,
   Richard and Altstadt, Thomas},
Title = {Sacroiliac Joint Fusion System for High-Grade Spondylolisthesis Using
   ``Reverse Bohlman Technique{''}: A Technical Report and Overview of the
   Literature},
Journal = {WORLD NEUROSURGERY},
Year = {2019},
Volume = {124},
Pages = {331-339},
Month = {APR},
Abstract = {OBJECTIVE/BACKGROUND: High-grade spondylolisthesis (HGS) is a complex
   clinical problem that poses significant challenges to the treating
   physician. Contentious debate has continued regarding the most optimal
   surgical approach for these patients. A variety of transsacral and
   transvertebral techniques have been described in reported studies.
   METHODS AND RESULTS: We present 2 cases of low back pain and radicular
   symptoms. Our 2 patients were a 35-year-old woman and a 26-year-old
   white woman. The computed tomography and magnetic resonance imaging
   scans revealed progressive HGS (grade III) that had not been relieved by
   conservative measures. Both patients underwent transsacral fixation
   using the reverse Bohlman technique (RBT) at L5-S1 and L4-L5 anterior
   lumbar interbody fusion combined with posterolateral fusion. At the 9-
   and 10-month follow-up visits, the patients reported minimal back pain
   with no radicular symptoms, and the imaging studies showed satisfactory
   fusion in both patients.
   CONCLUSIONS: To the best of our knowledge, this is the first report to
   demonstrate the utility of the sacroiliac joint fusion cage using RBT in
   patients with HGS with successful clinical outcome. The RBT is safe,
   feasible, and effective in carefully selected patients.},
Publisher = {ELSEVIER SCIENCE INC},
Address = {STE 800, 230 PARK AVE, NEW YORK, NY 10169 USA},
Type = {Article},
Language = {English},
Affiliation = {Altstadt, T (Corresponding Author), Univ Louisville, Sch Med, Dept Neurol Surg, Louisville, KY 40292 USA.
   Sharma, Mayur; Aljuboori, Zaid; Altstadt, Thomas, Univ Louisville, Sch Med, Dept Neurol Surg, Louisville, KY 40292 USA.
   Clouse, Jared William; Rodgers, Richard, Indianapolis Univ, Sch Med, Dept Neurol Surg, Indianapolis, IN USA.},
DOI = {10.1016/j.wneu.2019.01.041},
ISSN = {1878-8750},
EISSN = {1878-8769},
Keywords = {High-grade spondylolisthesis; Novel technique; Reverse Bohlman technique},
Keywords-Plus = {LUMBAR INTERBODY FUSION; ISTHMIC SPONDYLOLISTHESIS; PARTIAL REDUCTION;
   SCREW FIXATION; IN-SITU; ANTERIOR; L5-S1; DECOMPRESSION; CHILDREN;
   SPONDYLOLYSIS},
Research-Areas = {Neurosciences \& Neurology; Surgery},
Web-of-Science-Categories  = {Clinical Neurology; Surgery},
Author-Email = {Thomas.altstadt@louisville.edu},
ResearcherID-Numbers = {Aljuboori, Zaid/F-2132-2017
   Aljuboori, Zaid/AAV-3251-2020
   Sharma, Mayur/B-3228-2018
   },
ORCID-Numbers = {Aljuboori, Zaid/0000-0002-3278-4749
   Aljuboori, Zaid/0000-0002-3278-4749
   Sharma, Mayur/0000-0001-6481-7819},
Cited-References = {ABDU WA, 1994, SPINE, V19, P710, DOI 10.1097/00007632-199403001-00011.
   Bartolozzi P, 2003, SPINE, V28, P1135, DOI 10.1097/00007632-200306010-00010.
   BOHLMAN HH, 1982, J BONE JOINT SURG AM, V64, P415, DOI 10.2106/00004623-198264030-00012.
   Bollini G, 2011, ORTHOP TRAUMATOL-SUR, V97, P179, DOI 10.1016/j.otsr.2010.11.003.
   Bouyer B, 2014, CHILD NERV SYST, V30, P505, DOI 10.1007/s00381-013-2260-z.
   Bozkus H, 2004, J NEUROSURG, V100, P62, DOI 10.3171/spi.2004.100.1.0062.
   Cheung EV, 2006, J AM ACAD ORTHOP SUR, V14, P488, DOI 10.5435/00124635-200608000-00006.
   Harroud A, 2013, EUR SPINE J, V22, P849, DOI 10.1007/s00586-012-2591-6.
   Hart RA, 2014, J NEUROSURG-SPINE, V20, P523, DOI 10.3171/2014.1.SPINE12904.
   Hire JM, 2015, J NEUROSURG-SPINE, V22, P80, DOI 10.3171/2014.10.SPINE14138.
   Ishihara H, 2001, J SPINAL DISORD, V14, P91, DOI 10.1097/00002517-200104000-00001.
   Kasliwal MK, 2013, NEUROSURG CLIN N AM, V24, P275, DOI 10.1016/j.nec.2012.12.002.
   Labelle H, 2005, SPINE, V30, pS27, DOI 10.1097/01.brs.0000155560.92580.90.
   Labelle H, 2011, EUR SPINE J S, VS5, P641.
   Lakshmanan P, 2009, SPINE J, V9, P1024, DOI 10.1016/j.spinee.2009.08.456.
   LAURENT LE, 1976, CLIN ORTHOP RELAT R, P85.
   Macagno AE, 2016, J ORTHOP, V13, P1, DOI 10.1016/j.jor.2015.12.004.
   MEYERDING H W, 1956, J Int Coll Surg, V26, P566.
   Mobbs RJ, 2016, GLOB SPINE J, V6, P147, DOI 10.1055/s-0035-1557141.
   Passias PG, 2015, INT J SPINE SURG, V9, DOI 10.14444/2050.
   Pawar A, 2012, EUR SPINE J, V21, P2122, DOI 10.1007/s00586-012-2181-7.
   PIZZUTILLO PD, 1989, J PEDIATR ORTHOPED, V9, P538, DOI 10.1097/01241398-198909010-00007.
   Remes V, 2006, SPINE, V31, P2491, DOI 10.1097/01.brs.0000239218.38489.db.
   Rindler RS, 2016, WORLD NEUROSURG, V95, DOI 10.1016/j.wneu.2016.05.030.
   Sasso RC, 2008, J SPINAL DISORD TECH, V21, P328, DOI 10.1097/BSD.0b013e318149e7ea.
   Smith JA, 2001, SPINE, V26, P2227, DOI 10.1097/00007632-200110150-00014.
   SMITH MD, 1990, J BONE JOINT SURG AM, V72A, P415, DOI 10.2106/00004623-199072030-00015.
   Speed K, 1938, ARCH SURG-CHICAGO, V37, P175, DOI 10.1001/archsurg.1938.01200020003001.
   Stoker GE, 2011, ARGOSPINE NEWS J, V23, P33, DOI DOI 10.1007/S12240-011-0007-9.
   Transfeldt EE, 2007, SPINE, V32, pS126, DOI 10.1097/BRS.0b013e318145b353.
   Vanhoutte EK, 2012, BRAIN, V135, P1639, DOI 10.1093/brain/awr318.},
Number-of-Cited-References = {31},
Times-Cited = {3},
Usage-Count-Last-180-days = {0},
Usage-Count-Since-2013 = {0},
Journal-ISO = {World Neurosurg.},
Doc-Delivery-Number = {HR4BE},
Web-of-Science-Index = {Science Citation Index Expanded (SCI-EXPANDED)},
Unique-ID = {WOS:000463087800168},
DA = {2022-11-01},
}

@article{ WOS:000343878100018,
Author = {Barbagallo, Giuseppe M. V. and Piccini, Mario and Alobaid, Abdulrazzaq
   and Al-Mutair, Abdulaziz and Albanese, Vincenzo and Certo, Francesco},
Title = {Bilateral tubular minimally invasive surgery for low-dysplastic
   lumbosacral lytic spondylolisthesis (LDLLS): analysis of a series
   focusing on postoperative sagittal balance and review of the literature},
Journal = {EUROPEAN SPINE JOURNAL},
Year = {2014},
Volume = {23},
Number = {6, S, 5},
Pages = {S705-S713},
Month = {OCT},
Abstract = {Purpose To report our early experience with minimally invasive surgery
   (MIS) in low-dysplastic lumbosacral lytic spondylolisthesis (LDLLS), and
   to analyze the impact of surgery on postoperative spino-pelvic and
   sacro-pelvic parameters.
   Methods Eight patients (mean age 47.6 years) underwent MIS for LDLLS
   involving in all but one the L5-S1 level. VAS and ODI were used for
   clinical assessment. Imaging included pre-operative X-rays, CT and MRI
   scans. Post-operatively, all patients underwent X-rays and CT-scans.
   Pelvic incidence (PI), pelvic tilt (PT) and sacral slope (SS) values as
   well as lumbar lordosis (LL) have been derived from pre- and
   post-operative standard X-rays.
   Results Mean follow-up is 30.12 months (range 15-42). No complications
   related to the surgical procedure were observed. Patients reported a
   satisfactory clinical outcome, as demonstrated by variation in mean VAS
   (from 9.1 to 3.6) and ODI (from 70.50 to 28.25 \%) scores. Comparison
   between pre-and post-operative sacro-pelvic parameters documented
   moderate changes, with reduction of PT and increase of SS in all but one
   patient. Overall sagittal balance of the spine has been evaluated using
   the sagittal vertical axis (SVA), obtained from post-operative X-rays.
   Mean value of SVA demonstrated a good sagittal balance of the spine.
   Conclusion This series demonstrates that MIS is feasible and effective
   for LDLLS, as witnesses by the satisfactory clinical results maintained
   at medium-term follow-up. We submit that TLIF is a valid option but an
   adequately sized and positioned interbody cage is a key factor to allow
   satisfactory restoration of segmental lordosis.},
Publisher = {SPRINGER},
Address = {233 SPRING ST, NEW YORK, NY 10013 USA},
Type = {Review},
Language = {English},
Affiliation = {Barbagallo, GMV (Corresponding Author), Policlin G Rodolico Univ Hosp, Neurosurg Dept, Viale 20 Settembre 45, I-95129 Catania, Italy.
   Barbagallo, Giuseppe M. V.; Piccini, Mario; Albanese, Vincenzo; Certo, Francesco, Policlin G Rodolico Univ Hosp, Neurosurg Dept, I-95129 Catania, Italy.
   Alobaid, Abdulrazzaq; Al-Mutair, Abdulaziz, Al Razi Hosp, Dept Spine Surg, Kuwait, Kuwait.},
DOI = {10.1007/s00586-014-3543-0},
ISSN = {0940-6719},
EISSN = {1432-0932},
Keywords = {Cage; Lumbar spine; Minimally invasive surgery; Sagittal balance;
   Spondylolysis; Spondylolisthesis},
Keywords-Plus = {LUMBAR INTERBODY FUSION; GRADE ISTHMIC SPONDYLOLISTHESIS; DEVELOPMENTAL
   SPONDYLOLISTHESIS; SPONDYLOLYTIC SPONDYLOLISTHESIS; RADIOGRAPHIC
   ANALYSIS; SLIP REDUCTION; ALIGNMENT; SPINE; PARAMETERS; IMBALANCE},
Research-Areas = {Neurosciences \& Neurology; Orthopedics},
Web-of-Science-Categories  = {Clinical Neurology; Orthopedics},
Author-Email = {giuseppebarbagal@hotmail.com},
ResearcherID-Numbers = {Certo, Francesco/AAC-1855-2019
   },
ORCID-Numbers = {BARBAGALLO, Giuseppe Maria Vincenzo/0000-0002-7760-6700},
Cited-References = {Agabegi SS, 2010, SPINE J, V10, P530, DOI 10.1016/j.spinee.2010.02.023.
   Akamaru T, 2003, SPINE, V28, P1560, DOI 10.1097/00007632-200307150-00016.
   Barbagallo GMV, 2014, NEUROSURG FOCUS, V37, DOI 10.3171/2014.9.FOCUS14502.
   Berjano P, 2013, EUR SPINE J, V22, pS847, DOI 10.1007/s00586-013-3025-9.
   Bourghli A, 2011, Eur Spine J, V20 Suppl 5, P663, DOI 10.1007/s00586-011-1934-z.
   Choi HJ, 2014, EUR SPINE J, V23, P1896, DOI 10.1007/s00586-013-3111-z.
   CYRON BM, 1978, J BONE JOINT SURG BR, V60, P234, DOI 10.1302/0301-620X.60B2.659472.
   Driscoll C, 2011, EUR SPINE J, V20, P1711, DOI {[}10.1007/s00586-011-1801-y, 10.1007/s00586-011-1932-1].
   FARFAN HF, 1976, CLIN ORTHOP RELAT R, P40.
   Floman Y, 2008, J SPINAL DISORD TECH, V21, P477, DOI 10.1097/BSD.0b013e31815b1abf.
   FREDRICKSON BE, 1984, J BONE JOINT SURG AM, V66A, P699, DOI 10.2106/00004623-198466050-00008.
   Gerszten PC, 2012, J SPINAL DISORD TECH, V25, pE36, DOI 10.1097/BSD.0b013e318233725e.
   Grob D, 1996, Eur Spine J, V5, P281, DOI 10.1007/BF00301335.
   Hresko MT, 2007, SPINE, V32, P2208, DOI 10.1097/BRS.0b013e31814b2cee.
   JACKSON RP, 1994, SPINE, V19, P1611, DOI 10.1097/00007632-199407001-00010.
   Jacobs WCH, 2006, EUR SPINE J, V15, P391, DOI 10.1007/s00586-005-1021-4.
   Kepler CK, 2012, J SPINAL DISORD TECH, V25, P429, DOI 10.1097/BSD.0b013e318228bccc.
   Kim YT, 2012, J SPINAL DISORD TECH, V29, P1.
   Kwon BK, 2005, SPINE, V30, pS35, DOI 10.1097/01.brs.0000155561.70727.20.
   Labelle H, 2005, SPINE, V30, pS27, DOI 10.1097/01.brs.0000155560.92580.90.
   Lamartina C, 2012, EUR SPINE J, V21, pS27, DOI 10.1007/s00586-012-2236-9.
   Lamartina C, 2009, EUR SPINE J, V18, pS133, DOI 10.1007/s00586-009-0984-y.
   Legaye J, 1998, Eur Spine J, V7, P99, DOI 10.1007/s005860050038.
   Marchetti Pier Giorgio, 1997, P1211.
   Martiniani M, 2012, EUR SPINE J, V21, pS134, DOI 10.1007/s00586-012-2230-2.
   Pan J, 2011, SPINE, V36, P283, DOI 10.1097/BRS.0b013e3181cf7640.
   Park SJ, 2011, NEUROSURGERY, V68, P355, DOI 10.1227/NEU.0b013e3182117249.
   Passias PG, 2012, NEUROSURGERY, V70, P758, DOI 10.1227/NEU.0b013e3182338b2b.
   Quraishi NA, 2013, EUR SPINE J, V22, P1707, DOI 10.1007/s00586-012-2623-2.
   Recnik G, 2013, J SPINAL DISORD TECH, V26, P246, DOI 10.1097/BSD.0b013e3182416f5c.
   Riouallon G, 2013, ORTHOP TRAUMATOL-SUR, V99, P155, DOI 10.1016/j.otsr.2012.12.009.
   Roussouly P, 2006, SPINE, V31, P2484, DOI 10.1097/01.brs.0000239155.37261.69.
   Schwab F, 2010, SPINE, V35, P2224, DOI 10.1097/BRS.0b013e3181ee6bd4.
   Schwab F, 2009, SPINE, V34, P1828, DOI 10.1097/BRS.0b013e3181a13c08.
   Toy JO, 2012, SPINE, V37, pE10, DOI 10.1097/BRS.0b013e3182257bb0.
   Van Royen B J, 1998, Eur Spine J, V7, P408, DOI 10.1007/s005860050098.
   Vialle R, 2005, J BONE JOINT SURG AM, V87A, P260, DOI 10.2106/JBJS.D.02043.
   Vialle R, 2007, EUR SPINE J, V16, P1641, DOI 10.1007/s00586-007-0348-4.
   Wang JA, 2010, EUR SPINE J, V19, P1780, DOI 10.1007/s00586-010-1404-z.
   WILTSE LL, 1976, CLIN ORTHOP RELAT R, P23.
   Ye YP, 2013, ARCH ORTHOP TRAUM SU, V133, P1649, DOI 10.1007/s00402-013-1868-5.
   Zhu F, 2014, SPINE, V39, pE140, DOI 10.1097/BRS.0000000000000069.},
Number-of-Cited-References = {42},
Times-Cited = {9},
Usage-Count-Last-180-days = {0},
Usage-Count-Since-2013 = {6},
Journal-ISO = {Eur. Spine J.},
Doc-Delivery-Number = {AR9FM},
Web-of-Science-Index = {Science Citation Index Expanded (SCI-EXPANDED)},
Unique-ID = {WOS:000343878100018},
DA = {2022-11-01},
}

@article{ WOS:A1982NF83300107,
Author = {MALDAGUE, B and MATHURIN, P and MALGHEM, J},
Title = {FACET JOINT ARTHROGRAPHY IN LUMBAR SPONDYLOLYSIS},
Journal = {NEURORADIOLOGY},
Year = {1982},
Volume = {22},
Number = {5},
Pages = {284-285},
Publisher = {SPRINGER VERLAG},
Address = {175 FIFTH AVE, NEW YORK, NY 10010},
Type = {Meeting Abstract},
Language = {English},
Affiliation = {CLIN UNIV ST LUC,B-1200 BRUSSELS,BELGIUM.},
ISSN = {0028-3940},
Research-Areas = {Neurosciences \& Neurology; Radiology, Nuclear Medicine \& Medical
   Imaging},
Web-of-Science-Categories  = {Clinical Neurology; Neuroimaging; Radiology, Nuclear Medicine \& Medical
   Imaging},
Number-of-Cited-References = {0},
Times-Cited = {0},
Usage-Count-Last-180-days = {0},
Usage-Count-Since-2013 = {0},
Journal-ISO = {Neuroradiology},
Doc-Delivery-Number = {NF833},
Web-of-Science-Index = {Science Citation Index Expanded (SCI-EXPANDED)},
Unique-ID = {WOS:A1982NF83300107},
DA = {2022-11-01},
}

@article{ WOS:000435387600012,
Author = {Kim, Min-Woo and Lee, Kyu Yeol and Lee, Seunghyun},
Title = {Factors Associated with the Symptoms of Young Adults with L5
   Spondylolysis},
Journal = {ASIAN SPINE JOURNAL},
Year = {2018},
Volume = {12},
Number = {3},
Pages = {476-483},
Month = {JUN},
Abstract = {Study Design: A retrospective cohort study.
   Purpose: To investigate the factors affecting symptoms in young adults
   with L5 spondylolysis.
   Overview of Literature: L5 spondylolysis is a common disease. However,
   not all patients diagnosed with L5 spondylolysis exhibit symptoms. This
   study examined the factors associated with the symptoms of young adults
   with L5 spondylolysis.
   Methods: The medical records of 70 young adults (mean age, 31.1 years;
   range, 20-39 years) with L5 spondylolysis treated at the authors' spine
   center between March 2008 and February 2015 were reviewed
   systematically. The symptomatic group (n=46) presented with symptoms,
   such as back pain and/or intermittent lower limb radiating pain, whereas
   the asymptomatic group (n=24) did not. Age, sex, body mass index (BMI),
   adjacent disc degeneration, facet degeneration, and measured
   spino-pelvic parameters (pelvic incidence, sacral slope, pelvic tilt,
   lumbar lordosis, sacral inclination, and sacral table angle) were
   investigated with respect to the presence of symptoms. Adjacent disc
   degeneration was evaluated using T2-weighted sagittal magnetic resonance
   imaging (MRI, Pfirrmann classification), whereas facet degeneration was
   evaluated using T2-weighted axial MRI (Grogan classification).
   Results: Significant differences in the BMI (p=0.032), L4-5 disc
   degeneration (p=0.030), L5-S1 disc degeneration (p=0.046), L4-5 facet
   degeneration (p=0.041), and L5-S1 facet degeneration (p=0.027) were
   observed between the symptomatic and asymptomatic groups. However,
   multivariate logistic regression analysis revealed that L5-S1 disc
   degeneration (p=0.033) was the only significant factor.
   Conclusions: BMI and adjacent disc and facet degeneration may be
   associated with the manifestation of disease symptoms in young adults
   with L5 spondylolysis, and the likelihood of the patient exhibiting
   symptoms increases with increasing severity of L5-S1 disc degeneration.},
Publisher = {KOREAN SOC SPINE SURGERY},
Address = {DEPT ORTHOPAEDIC SURGERY, YONSEI UNIV, COLL MEDICINE, SEOUL, 120-752,
   SOUTH KOREA},
Type = {Article},
Language = {English},
Affiliation = {Lee, KY (Corresponding Author), Dong A Univ, Coll Med, Dept Orthoped Surg, 32 Daesingongwon Ro, Busan 49201, South Korea.
   Kim, Min-Woo; Lee, Kyu Yeol; Lee, Seunghyun, Dong A Univ, Coll Med, Dept Orthoped Surg, 32 Daesingongwon Ro, Busan 49201, South Korea.},
DOI = {10.4184/asj.2018.12.3.476},
ISSN = {1976-1902},
EISSN = {1976-7846},
Keywords = {Spondylolysis; Disc; Zygapophyseal joint},
Keywords-Plus = {LOW-BACK-PAIN; SEGMENTAL MOTION; SPONDYLOLISTHESIS; SPINE; PREVALENCE;
   PARAMETERS},
Research-Areas = {Orthopedics},
Web-of-Science-Categories  = {Orthopedics},
Author-Email = {gylee@dau.ac.kr},
Cited-References = {BLANDA J, 1993, J SPINAL DISORD, V6, P406, DOI 10.1097/00002517-199306050-00007.
   BODEN SD, 1990, SPINE, V15, P571, DOI 10.1097/00007632-199006000-00026.
   Bono CM, 2004, J BONE JOINT SURG AM, V86A, P382, DOI 10.2106/00004623-200402000-00027.
   DUVALBEAUPERE G, 1992, ANN BIOMED ENG, V20, P451, DOI 10.1007/BF02368136.
   Frobin W, 1996, CLIN BIOMECH, V11, P457, DOI 10.1016/S0268-0033(96)00039-3.
   Grogan J, 1997, AM J NEURORADIOL, V18, P1325.
   Horton WC, 2005, SPINE, V30, P427, DOI 10.1097/01.brs.0000153698.94091.f8.
   Hu Serena S, 2008, Instr Course Lect, V57, P431.
   JINKINS JR, 1992, AM J ROENTGENOL, V159, P799, DOI 10.2214/ajr.159.4.1529846.
   Jones GT, 2005, ARCH DIS CHILD, V90, P312, DOI 10.1136/adc.2004.056812.
   Kalichman L, 2009, SPINE, V34, P199, DOI 10.1097/BRS.0b013e31818edcfd.
   Klineberg E, 2013, NEUROSURG CLIN N AM, V24, P157, DOI 10.1016/j.nec.2012.12.003.
   Leone A, 2011, SKELETAL RADIOL, V40, P683, DOI 10.1007/s00256-010-0942-0.
   Oh YM, 2013, J KOREAN NEUROSURG S, V54, P207, DOI 10.3340/jkns.2013.54.3.207.
   Pfirrmann CWA, 2001, SPINE, V26, P1873, DOI 10.1097/00007632-200109010-00011.
   ROSENBERG NJ, 1981, SPINE, V6, P35, DOI 10.1097/00007632-198101000-00005.
   Soler T, 2000, AM J SPORT MED, V28, P57, DOI 10.1177/03635465000280012101.
   Yin J, 2016, CHINESE MED J-PEKING, V129, P1166, DOI 10.4103/0366-6999.181972.},
Number-of-Cited-References = {18},
Times-Cited = {7},
Usage-Count-Last-180-days = {0},
Usage-Count-Since-2013 = {2},
Journal-ISO = {Asian Spine J.},
Doc-Delivery-Number = {GJ4YE},
Web-of-Science-Index = {Emerging Sources Citation Index (ESCI)},
Unique-ID = {WOS:000435387600012},
OA = {Green Published, gold, Green Submitted},
DA = {2022-11-01},
}

@article{ WOS:A1986F584600010,
Author = {HAMMOND, B},
Title = {THE DETECTION OF SPONDYLOLYSIS USING LUMBAR SONOGRAPHY},
Journal = {CLINICAL BIOMECHANICS},
Year = {1986},
Volume = {1},
Number = {1},
Pages = {29-30},
Month = {FEB},
Publisher = {BUTTERWORTH-HEINEMANN LTD},
Address = {THE BOULEVARD, LANGFORD LANE, KIDLINGTON, OXFORD, OXON, ENGLAND OX5 1GB},
Type = {Note},
Language = {English},
Affiliation = {UNIV SURREY,GUILDFORD GU2 5XH,SURREY,ENGLAND.},
DOI = {10.1016/0268-0033(86)90035-5},
ISSN = {0268-0033},
Research-Areas = {Engineering; Orthopedics; Sport Sciences},
Web-of-Science-Categories  = {Engineering, Biomedical; Orthopedics; Sport Sciences},
Number-of-Cited-References = {0},
Times-Cited = {0},
Usage-Count-Last-180-days = {0},
Usage-Count-Since-2013 = {0},
Journal-ISO = {Clin. Biomech.},
Doc-Delivery-Number = {F5846},
Web-of-Science-Index = {Science Citation Index Expanded (SCI-EXPANDED)},
Unique-ID = {WOS:A1986F584600010},
OA = {Green Published},
DA = {2022-11-01},
}

@article{ WOS:A1993LM94300006,
Author = {HARADA, T and EBARA, S and ANWAR, MM and KAJIURA, I and OSHITA, S and
   HIROSHIMA, K and ONO, K},
Title = {THE LUMBAR SPINE IN SPASTIC DIPLEGIA - A RADIOGRAPHIC STUDY},
Journal = {JOURNAL OF BONE AND JOINT SURGERY-BRITISH VOLUME},
Year = {1993},
Volume = {75},
Number = {4},
Pages = {534-537},
Month = {JUL},
Abstract = {Some radiological features of the lumbar spine of 84 patients with
   spastic diplegia were compared with 50 control subjects. The average age
   of the patients was 20.1 years (3 to 39). Spondylolysis of the fifth
   lumbar vertebra was found in 21\%, four times more frequently than in
   normal subjects. No patient under nine years of age had spondylolysis
   and the frequency increased with age. The average angle of lumbar
   lordosis in spastic patients in the standing position was greater than
   in normal subjects, and increased with age. The patients had a decreased
   sacrofemoral angle which caused an increase in Ferguson's angle and
   explained the increased angle of lumbar lordosis.},
Publisher = {BRITISH EDITORIAL SOC BONE JOINT SURGERY},
Address = {22 BUCKINGHAM STREET, LONDON WC2N 6ET, ENGLAND},
Type = {Article},
Language = {English},
Affiliation = {HARADA, T (Corresponding Author), OSAKA UNIV, SCH MED, DEPT ORTHOPAED SURG, 1-1-50 FUKUSHIMA, FUKUSHIMA KU, OSAKA 553, JAPAN.
   BOBATH MEM HOSP, JYOTO KU, OSAKA 536, JAPAN.
   MINAMI OSAKA RYOIKUEN HANDICAPPED CHILDRENS HOSP, HIGASHISUMIYOSHI KU, OSAKA 546, JAPAN.},
DOI = {10.1302/0301-620X.75B4.8331105},
ISSN = {0301-620X},
EISSN = {2044-5377},
Keywords-Plus = {SPONDYLOLYSIS},
Research-Areas = {Orthopedics; Surgery},
Web-of-Science-Categories  = {Orthopedics; Surgery},
Cited-References = {BAKER DR, 1956, J BONE JOINT SURG AM, V38, P933.
   BLECK EE, 1971, J BONE JOINT SURG AM, VA 53, P1468, DOI 10.2106/00004623-197153080-00002.
   CYRON BM, 1978, J BONE JOINT SURG BR, V60, P234, DOI 10.1302/0301-620X.60B2.659472.
   DIETRICH M, 1985, SPINE, V10, P532, DOI 10.1097/00007632-198507000-00007.
   EISENSTEIN S, 1978, J BONE JOINT SURG BR, V60, P488, DOI 10.1302/0301-620X.60B4.361744.
   Ferguson AB, 1934, RADIOLOGY, V22, P548, DOI {[}DOI 10.1148/22.5.548, 10.1148/22.5.548].
   FREDRICKSON BE, 1984, J BONE JOINT SURG AM, V66A, P699, DOI 10.2106/00004623-198466050-00008.
   HELLEMS HK, 1971, AMER J ROENTGENOL RA, V113, P642, DOI 10.2214/ajr.113.4.642.
   KELLGREN JH, 1958, ANN RHEUM DIS, V17, P388, DOI 10.1136/ard.17.4.388.
   KING AI, 1975, ORTHOP CLIN N AM, V6, P19.
   NACHEMSON A, 1960, Acta Orthop Scand Suppl, V43, P1.
   OGILVIE JW, 1987, SPINE, V12, P251, DOI 10.1097/00007632-198704000-00010.
   ROCHE MB, 1952, J BONE JOINT SURG AM, V34-A, P491, DOI 10.2106/00004623-195234020-00020.
   ROSENBERG NJ, 1981, SPINE, V6, P35, DOI 10.1097/00007632-198101000-00005.
   TAILLARD W, 1954, Acta Orthop Scand, V24, P115.
   WILTSE LL, 1975, J BONE JOINT SURG AM, VA 57, P17, DOI 10.2106/00004623-197557010-00003.
   YANG KH, 1984, SPINE, V9, P557, DOI 10.1097/00007632-198409000-00005.},
Number-of-Cited-References = {17},
Times-Cited = {40},
Usage-Count-Last-180-days = {0},
Usage-Count-Since-2013 = {1},
Journal-ISO = {J. Bone Joint Surg.-Br. Vol.},
Doc-Delivery-Number = {LM943},
Web-of-Science-Index = {Science Citation Index Expanded (SCI-EXPANDED)},
Unique-ID = {WOS:A1993LM94300006},
DA = {2022-11-01},
}

@article{ WOS:000382557800011,
Author = {Karatas, Ali F. and Dede, Ozgur and Atanda, Alfred A. and Holmes, Jr.,
   Larry and Rogers, Kenneth and Gabos, Peter and Shah, Suken A.},
Title = {Comparison of Direct Pars Repair Techniques of Spondylolysis in
   Pediatric and Adolescent Patients: Pars Compression Screw Versus Pedicle
   Screw-Rod-Hook},
Journal = {CLINICAL SPINE SURGERY},
Year = {2016},
Volume = {29},
Number = {7},
Pages = {272-280},
Month = {AUG},
Abstract = {Study Design:Retrospective clinical cohort study.Objective:To compare
   the clinical and radiographic outcomes of patients who were treated with
   intrasegmental pars fixation by either laminar compression screw (LS) or
   a pedicle screw, rod, and laminar hook (PSRH) construct.Summary of
   Background Data:Spondylolysis is a nonunion defect of the pars
   interarticularis. In symptomatic spondylolysis, direct repair of the
   pars interarticularis defect can preserve motion and prevent abnormal
   stresses at the adjacent levels.Methods:Sixteen patients who failed
   nonoperative treatment and underwent direct pars repair by using LS
   (n=9) or PSRH (n=7) constructs were included in the study. Clinical
   outcome was assessed by using the MacNab criteria. Radiologic fusion and
   complications were evaluated using plain radiographs or computed
   tomography images and patient charts.Results:The healing rate was 100\%
   after 6 months. The healing time was similar in both the groups: LS, 6.5
   months; PSRH, 6.2 months. Patients with PSRH (5.9 mo) were more likely
   to return to sports earlier relative to patients with LS (7.7 mo). There
   were no complications in the LS group; in the PSRH group, 1 patient had
   mild sensory deficit and 2 had superficial wound infections. The MacNab
   criteria for pain assessment showed an excellent or good outcome in 8 of
   9 patients in LS group and 6 of 7 patients in PSRH group. Relative to LS
   patients, there was a significant increase in surgical time and
   estimated blood loss among PSRH patients.Conclusions:Either of the
   mentioned 2 techniques appears to produce acceptable results. Biplanar
   fluoroscopy and navigation systems could minimize the risk of screw
   misplacement with LS construct. Familiarity with the various fixation
   techniques will allow the surgeon to select the most appropriate
   surgical technique.},
Publisher = {LIPPINCOTT WILLIAMS \& WILKINS},
Address = {TWO COMMERCE SQ, 2001 MARKET ST, PHILADELPHIA, PA 19103 USA},
Type = {Article},
Language = {English},
Affiliation = {Shah, SA (Corresponding Author), Nemours Alfred I duPont Hosp Children, Dept Orthoped Surg, 1600 Rockland Rd, Wilmington, DE 19803 USA.
   Karatas, Ali F.; Dede, Ozgur; Atanda, Alfred A.; Holmes, Larry, Jr.; Rogers, Kenneth; Gabos, Peter; Shah, Suken A., Nemours Alfred I duPont Hosp Children, Wilmington, DE USA.},
DOI = {10.1097/BSD.0b013e318277cb7d},
ISSN = {2380-0186},
Keywords = {lumbar spine; spondylolysis; direct pars repair; adolescent back pain;
   minimally invasive; pars interarticularis},
Keywords-Plus = {LUMBAR SPONDYLOLYSIS; SYMPTOMATIC SPONDYLOLYSIS; DIRECT STABILIZATION;
   NEURAL ARCH; FOLLOW-UP; SPONDYLOLISTHESIS; FIXATION; DEFECTS; CONSTRUCT;
   ADJACENT},
Research-Areas = {Neurosciences \& Neurology; Orthopedics},
Web-of-Science-Categories  = {Clinical Neurology; Orthopedics},
Author-Email = {sshah@nemours.org},
ResearcherID-Numbers = {Shah, Suken/AAC-9857-2022
   },
ORCID-Numbers = {Atanda, Alfred/0000-0001-9919-1166},
Cited-References = {Arnold P, 1996, Z ORTHOP GRENZGEB, V134, P226, DOI 10.1055/s-2008-1039753.
   Askar Z, 2003, SPINE, V28, P354, DOI 10.1097/00007632-200302150-00008.
   Axelsson P, 1997, SPINE, V22, P414, DOI 10.1097/00007632-199702150-00012.
   Buck J E, 1970, J Bone Joint Surg Br, V52, P432.
   CYRON BM, 1978, J BONE JOINT SURG BR, V60, P234, DOI 10.1302/0301-620X.60B2.659472.
   Dai LY, 2001, EUR SPINE J, V10, P78, DOI 10.1007/s005860000205.
   de Gauzy JS, 2000, ACTA ORTHOP SCAND, V71, P292.
   Debusscher F, 2007, EUR SPINE J, V16, P1650, DOI 10.1007/s00586-007-0392-0.
   Deguchi M, 1999, SPINE, V24, P328, DOI 10.1097/00007632-199902150-00004.
   Fan J, 2010, ARCH ORTHOP TRAUM SU, V130, P209, DOI 10.1007/s00402-009-0897-6.
   Gillet P, 1999, SPINE, V24, P1252, DOI 10.1097/00007632-199906150-00014.
   HENSINGER RN, 1989, J BONE JOINT SURG AM, V71A, P1098, DOI 10.2106/00004623-198971070-00020.
   Hioki A, 2012, SPINE, V37, P802, DOI 10.1097/BRS.0b013e318232303a.
   Ivanic GM, 2003, SPINE, V28, P255, DOI 10.1097/00007632-200302010-00010.
   Kakiuchi M, 1997, J BONE JOINT SURG AM, V79A, P818, DOI 10.2106/00004623-199706000-00003.
   Kimura M, 1968, Seikei Geka, V19, P285.
   LEE CK, 1988, SPINE, V13, P375, DOI 10.1097/00007632-198803000-00029.
   LEHMANN TR, 1987, SPINE, V12, P97, DOI 10.1097/00007632-198703000-00004.
   MACNAB I, 1971, J BONE JOINT SURG AM, VA 53, P891, DOI 10.2106/00004623-197153050-00004.
   Miyakoshi N, 2000, SPINE, V25, P1837, DOI 10.1097/00007632-200007150-00016.
   MORSCHER E, 1984, ARCH ORTHOP TRAUM SU, V103, P175, DOI 10.1007/BF00435550.
   NICOL RO, 1986, SPINE, V11, P1027, DOI 10.1097/00007632-198612000-00011.
   Noggle JC, 2008, NEUROSURG FOCUS, V25, DOI 10.3171/FOC/2008/25/8/E15.
   PEDERSEN AK, 1988, J BONE JOINT SURG AM, V70A, P15, DOI 10.2106/00004623-198870010-00004.
   Rajasekaran S, 2011, INDIAN J ORTHOP, V45, P136, DOI 10.4103/0019-5413.77133.
   Rajasekaran S, 2010, EUR SPINE J, V19, P343, DOI 10.1007/s00586-010-1308-y.
   Reitman CA, 2002, SPINE, V27, pE174, DOI 10.1097/00007632-200203150-00022.
   Shin MH, 2012, J KOREAN NEUROSURG S, V51, P14, DOI 10.3340/jkns.2012.51.1.14.
   Smith JA, 1999, ORTHOP CLIN N AM, V30, P487, DOI 10.1016/S0030-5898(05)70101-2.
   Songer MN, 1998, SPINE, V23, P263, DOI 10.1097/00007632-199801150-00023.
   STEINER ME, 1985, SPINE, V10, P937, DOI 10.1097/00007632-198512000-00013.
   SZYPRYT EP, 1989, SPINE, V14, P977, DOI 10.1097/00007632-198909000-00011.
   Tokuhashi Y, 1996, SPINE, V21, P2041, DOI 10.1097/00007632-199609010-00023.},
Number-of-Cited-References = {33},
Times-Cited = {14},
Usage-Count-Last-180-days = {0},
Usage-Count-Since-2013 = {2},
Journal-ISO = {Clin. Spine Surg.},
Doc-Delivery-Number = {DU9SK},
Web-of-Science-Index = {Science Citation Index Expanded (SCI-EXPANDED)},
Unique-ID = {WOS:000382557800011},
DA = {2022-11-01},
}

@article{ WOS:000518683400008,
Author = {Xu, Baoshan and Xu, Haiwei and Zhang, Hao and Ma, Xinlong and Liu, Yue
   and Yang, Qiang and Jiang, Hongfeng and Ji, Ning and Li, Ning},
Title = {Interbody Fusion and Percutaneous Reduction For Lumbar Spondylolisthesis
   With Mobile Microendoscopic Discectomy Technique},
Journal = {CLINICAL SPINE SURGERY},
Year = {2020},
Volume = {33},
Number = {2},
Pages = {E63-E70},
Month = {MAR},
Abstract = {Study Design:
   A minimally invasive surgical technique for lumbar spondylolisthesis.
   Objective:
   The objective of this study was to investigate the feasibility and
   clinical efficacy of interbody fusion and percutaneous reduction for
   lumbar spondylolisthesis using mobile microendoscopic discectomy (MMED)
   technique.
   Summary of Background Data:
   Current surgical techniques for lumbar spondylolisthesis cause
   considerable trauma, so a minimally invasive technique is needed.
   Materials and Methods:
   A total of 62 patients of lumbar spondylolisthesis (40 patients of
   degenerative spondylolisthesis and 22 patients of isthmic
   spondylolisthesis) were treated with interbody fusion and percutaneous
   reduction using the MMED technique. A 2.5-cm longitudinal incision was
   made on the side of dominant symptoms, with paraspinous approach used
   for degenerative spondylolisthesis and transforaminal approach for
   isthmic spondylolisthesis. The fenestration and decompression were
   performed under MMED. The intervertebral space was released through an
   outer tube under direct vision, followed by bone graft and cage
   implantation. Percutaneous pedicle screws were used, with the residual
   spondylolisthesis further reduced. The patients were followed up to
   evaluate the clinical results.
   Results:
   The procedure was successful in all patients. Postoperative radiographs
   showed sufficient decompression and improvement of spinal alignment for
   both groups. The average reduction rate of the spondylolisthesis was
   68\% for degenerative spondylolisthesis group and 66\% for isthmic
   spondylolisthesis group. The patients of 2 groups were followed up for
   12-24 months. At the final follow-up, the Oswestry Disability Index and
   Visual Analogue Scale scores decreased significantly compared with
   preoperation for both groups. The clinical results were excellent in 22
   cases, good in 16 and fair in 2 for degenerative spondylolisthesis
   group, and excellent in 11 cases, good in 10 and fair in 1 for isthmic
   spondylolisthesis group according to the Macnab Scale.
   Conclusion:
   Interbody fusion and percutaneous reduction with MMED provides a
   minimally invasive procedure for lumbar spondylolisthesis, with
   sufficient decompression, reduction, fusion, and satisfactory clinical
   results.},
Publisher = {LIPPINCOTT WILLIAMS \& WILKINS},
Address = {TWO COMMERCE SQ, 2001 MARKET ST, PHILADELPHIA, PA 19103 USA},
Type = {Article},
Language = {English},
Affiliation = {Xu, BS (Corresponding Author), Tianjin Hosp, Dept Minimally Invas Spine Surg, 406 Jie Fang South Rd, Tianjin 300211, Peoples R China.
   Xu, Baoshan; Xu, Haiwei; Zhang, Hao; Ma, Xinlong; Liu, Yue; Yang, Qiang; Jiang, Hongfeng; Ji, Ning; Li, Ning, Tianjin Hosp, Dept Minimally Invas Spine Surg, 406 Jie Fang South Rd, Tianjin 300211, Peoples R China.},
DOI = {10.1097/BSD.0000000000000865},
ISSN = {2380-0186},
Keywords = {lumbar vertebrae; spondylolisthesis; endoscopic surgery; complications},
Keywords-Plus = {SPINAL STENOSIS; DECOMPRESSION; SURGERY},
Research-Areas = {Neurosciences \& Neurology; Orthopedics},
Web-of-Science-Categories  = {Clinical Neurology; Orthopedics},
Author-Email = {xubaoshan99@126.com},
Funding-Acknowledgement = {National Natural Science Foundation of China {[}81272046, 31500781];
   Natural Science Foundation of Tianjin {[}15JCYBJC25300]; Key Research
   Foundation of the Tianjin Health Bureau {[}14KG121]},
Funding-Text = {Supported by the National Natural Science Foundation of China (nos
   81272046 and 31500781), the Natural Science Foundation of Tianjin (no.
   15JCYBJC25300), and the Key Research Foundation of the Tianjin Health
   Bureau (no. 14KG121).},
Cited-References = {Gibson JNA, 2015, SPINE J, V15, p23S, DOI 10.1016/j.spinee.2015.01.003.
   Komp M, 2015, PAIN PHYSICIAN, V18, P61.
   Lin JH, 2014, WORLD NEUROSURG, V82, P891, DOI 10.1016/j.wneu.2014.06.009.
   MACNAB I, 1971, J BONE JOINT SURG AM, VA 53, P891, DOI 10.2106/00004623-197153050-00004.
   Omidi-Kashani F, 2016, IRAN J MED SCI, V41, P13.
   Rihn JA, 2015, J BONE JOINT SURG AM, V97A, P177, DOI 10.2106/JBJS.N.00313.
   Ulutas M, 2015, NEUROL NEUROCHIR POL, V49, P251, DOI 10.1016/j.pjnns.2015.06.005.
   Xu Bao-shan, 2010, Orthop Surg, V2, P106, DOI 10.1111/j.1757-7861.2010.00072.x.
   {[}徐宝山 Xu Baoshan], 2016, {[}中华骨科杂志, Chinese Journal of Orthopedics], V36, P753.
   {[}徐宝山 Xu Baoshan], 2010, {[}中华骨科杂志, Chinese Journal of Orthopedics], V30, P575.
   Xu BaoShan, 2009, Chinese Journal of Orthopaedics, V29, P112.
   谭清实, 2010, {[}中华骨科杂志, Chinese Journal of Orthopedics], V30, P308.},
Number-of-Cited-References = {12},
Times-Cited = {1},
Usage-Count-Last-180-days = {2},
Usage-Count-Since-2013 = {11},
Journal-ISO = {Clin. Spine Surg.},
Doc-Delivery-Number = {KT0EJ},
Web-of-Science-Index = {Science Citation Index Expanded (SCI-EXPANDED)},
Unique-ID = {WOS:000518683400008},
DA = {2022-11-01},
}

@article{ WOS:000299999900014,
Author = {Masharawi, Y.},
Title = {Lumbar shape characterization of the neural arch and vertebral body in
   spondylolysis: A comparative skeletal study},
Journal = {CLINICAL ANATOMY},
Year = {2012},
Volume = {25},
Number = {2},
Pages = {224-230},
Month = {MAR},
Abstract = {The lumbar vertebral shape is an important causative factor in
   spondylolysis (SP). However, a complete characterization of this shape,
   that would shed light on its pathophysiology enhance its earlier
   diagnosis, is still missing. The aim of this study was to evaluate the
   shape distinctiveness of the lumbar (L1L5) vertebral body (VB) and
   neural arch (isthmus, lamina, vertebral canal, spinous, and transverse
   processes) in SP. Using a three-dimensional (3D) digitizer, the VB
   length, width, height, and sagittal wedging as well as the lengths of
   the isthmus, lamina spinous, and transverse processes of all lumbar
   vertebrae (L1L5) were measured from 115 male skeletons with bilateral SP
   at L5 and compared with 120 normal ones. Compared with the normal group,
   the following results were indicated in SP {[}analysis of variance
   (ANOVA), P < 0.05]: the VB's are significantly longer at the superior
   surfaces of L1L4 and inferior surfaces of L1L3 (total mean difference =
   7.61 mm and 3.94 mm, respectively), and wider at the superior surfaces
   of L1L4 and inferior surfaces of L1L5 (total mean difference = 10.06 mm
   and 12.90 mm, respectively); The L5 VB is significantly shorter
   posteriorly (mean difference = 3.05 mm) and more lordotic (+1 degrees of
   dorsal wedging); L5 is manifested with longer lamina (mean difference =
   1.852.18 mm), longer isthmus (mean difference = 3.244.69 mm), and longer
   and wider vertebral canal (mean differences = 3.64 mm and 1.13 mm,
   respectively); The L2L5 spinous processes are significantly longer
   (total mean difference = 7.45 mm). Clinically, detecting the
   aforementioned unique lumbar vertebral morphometric features in
   individuals suffering from chronic low back pain may facilitate the
   early diagnosis of SP. Clin. Anat. 25:224230, 2012. (C) 2011 Wiley-Liss,
   Inc.},
Publisher = {WILEY},
Address = {111 RIVER ST, HOBOKEN 07030-5774, NJ USA},
Type = {Article},
Language = {English},
Affiliation = {Masharawi, Y (Corresponding Author), Tel Aviv Univ, Spinal Res Lab, Dept Phys Therapy, Stanley Steyer Sch Hlth Profess,Sackler Fac Med, Univ Campus,POB 39040, IL-69978 Ramat Aviv, Israel.
   Masharawi, Y., Tel Aviv Univ, Dept Phys Therapy, Spinal Res Lab, Sackler Fac Med,Sch Hlth Profess, IL-69978 Tel Aviv, Israel.},
DOI = {10.1002/ca.21203},
ISSN = {0897-3806},
EISSN = {1098-2353},
Keywords = {spondylolysis; neural arch; vertebral body; lumbar vertebra; lamina;
   isthmus},
Keywords-Plus = {SPONDYLOLISTHESIS; ORIENTATION; ASYMMETRY; SPINE},
Research-Areas = {Anatomy \& Morphology},
Web-of-Science-Categories  = {Anatomy \& Morphology},
Author-Email = {yossefm@post.tau.ac.il},
Cited-References = {BoachieAdjei O, 1996, PEDIATR CLIN N AM, V43, P883, DOI 10.1016/S0031-3955(05)70440-5.
   BRIDGES PS, 1989, AM J PHYS ANTHROPOL, V79, P321, DOI 10.1002/ajpa.1330790308.
   BROCHER I, 1953, LANGENBECK ARCH SURG, V276, P329.
   Congeni J, 1997, AM J SPORT MED, V25, P248, DOI 10.1177/036354659702500220.
   Dar G, 2005, SPINE, V30, pE429, DOI 10.1097/01.brs.0000172232.32082.e0.
   DIETRICH M, 1985, SPINE, V10, P532, DOI 10.1097/00007632-198507000-00007.
   GROBLER JL, 1993, SPINE, V18, P80.
   Kalichman L, 2009, SPINE, V34, P199, DOI 10.1097/BRS.0b013e31818edcfd.
   Kapandji IA, 1992, PHYSL JOINTS LOWER L, P64.
   Labelle H, 2004, SPINE, V29, P2049, DOI 10.1097/01.brs.0000138279.53439.cc.
   Leone A, 2011, SKELETAL RADIOL, V40, P683, DOI 10.1007/s00256-010-0942-0.
   Masharawi Y, 2005, SPINE, V30, pE281, DOI 10.1097/01.brs.0000164098.00201.8d.
   Masharawi Y, 2008, CLIN ANAT, V21, P46, DOI 10.1002/ca.20532.
   Masharawi Y, 2007, EUR SPINE J, V16, P993, DOI 10.1007/s00586-007-0328-8.
   Masharawi YM, 2008, SPINE, V33, P898, DOI 10.1097/BRS.0b013e31816b1f83.
   Masharawi YM, 2007, SPINE, V32, pE176, DOI 10.1097/01.brs.0000257565.41856.0f.
   MIKI T, 1991, SPINE, V16, P353, DOI 10.1097/00007632-199103000-00016.
   Peleg S, 2009, SPINE, V34, pE906, DOI 10.1097/BRS.0b013e3181b34b75.
   Rankine JJ, 2010, SPINE, V35, pE1111, DOI 10.1097/BRS.0b013e3181de8b72.
   Sakai T, 2009, SPINE, V34, P2346, DOI 10.1097/BRS.0b013e3181b4abbe.
   SCOLES PV, 1991, SPINE, V16, P509, DOI 10.1097/00007632-199105000-00004.
   Soler T, 2000, AM J SPORT MED, V28, P57, DOI 10.1177/03635465000280012101.
   Sorenson K, 1964, SCHEUERMANNS JUVENIL.
   TAILLARD W, 1954, Acta Orthop Scand, V24, P115.
   TROUP JDG, 1976, CLIN ORTHOP RELAT R, P59.
   Ward CV, 2005, SPINE, V30, P1808, DOI 10.1097/01.brs.0000174273.85164.67.
   WILTSE LL, 1975, J BONE JOINT SURG AM, VA 57, P17, DOI 10.2106/00004623-197557010-00003.},
Number-of-Cited-References = {27},
Times-Cited = {14},
Usage-Count-Last-180-days = {0},
Usage-Count-Since-2013 = {9},
Journal-ISO = {Clin. Anat.},
Doc-Delivery-Number = {888JN},
Web-of-Science-Index = {Science Citation Index Expanded (SCI-EXPANDED)},
Unique-ID = {WOS:000299999900014},
DA = {2022-11-01},
}

@article{ WOS:000084203500003,
Author = {Naderi, S and Ekinci, G and Bayri, Y and Ozgen, S and Derakhshani, S and
   Pamir, MN},
Title = {The role of facet join angle in spondylolisthesis - A radiologic study},
Journal = {NEURO-ORTHOPEDICS},
Year = {1999},
Volume = {26},
Number = {2},
Pages = {49-54},
Abstract = {Several factors play a role in the etiology of the degenerative spinal
   processes. This study examined the role of facet angle in the etiology
   of degenerative spondylolisthesis and lumbar spinal stenosis. In order
   to measure the facet angles, computerized tomographic scans of 18
   patients with degenerative spondylolisthesis and 11 patients with lumbar
   spinal stenosis were reviewed and the results were compared with the
   results of the control group. A significantly more sagittal orientation
   was found in facet joint angles of the patients with degenerative
   spondylolisthesis and with lumbar spinal stenosis, when compared with
   the control group. It is concluded that more sagittal orientation of the
   facet joint angle may play a role in the pathogenesis and progression of
   the degenerative spondylolisthesis, and that this fact should be taken
   into consideration in cases which need extensive decompression for
   degenerative spondylolisthesis.},
Publisher = {SPRINGER WIEN},
Address = {SACHSENPLATZ 4-6, PO BOX 89, A-1201 WIEN, AUSTRIA},
Type = {Article},
Language = {English},
Affiliation = {Naderi, S (Corresponding Author), Dokuz Eylul Univ Hosp, Dept Neurosurg, Izmir, Turkey.
   Marmara Univ, Sch Med, Dept Neurosurg, Istanbul, Turkey.
   Marmara Univ, Sch Med, Dept Diagnost Radiol, Istanbul, Turkey.},
ISSN = {0177-7955},
Keywords = {degenerative spondylolisthesis; facet angle; lumbar spinal stenosis},
Keywords-Plus = {INTERVERTEBRAL-DISK; DEGENERATIVE SPONDYLOLISTHESIS; ASYMMETRY;
   ORIENTATION; HERNIATION; MORPHOLOGY},
Research-Areas = {Neurosciences \& Neurology; Orthopedics},
Web-of-Science-Categories  = {Clinical Neurology; Orthopedics},
ResearcherID-Numbers = {Bayri, Yasar/B-1287-2017},
ORCID-Numbers = {Pamir, M Necmettin/0000-0002-5958-8625
   Bayri, Yasar/0000-0003-1707-6055},
Cited-References = {ADAMS MA, 1980, J BONE JOINT SURG BR, V62, P358, DOI 10.1302/0301-620X.62B3.6447702.
   ADAMS MA, 1983, SPINE, V8, P327, DOI 10.1097/00007632-198304000-00017.
   AHMED AM, 1990, SPINE, V15, P391, DOI 10.1097/00007632-199005000-00010.
   Benzel EC, 1995, BIOMECHANICS SPINE S.
   CASSIDY JD, 1992, SPINE, V17, P570, DOI 10.1097/00007632-199205000-00016.
   CYRON BM, 1980, SPINE, V5, P168, DOI 10.1097/00007632-198003000-00011.
   FARFAN H. F., 1967, CAN J SURG, V10, P179.
   FARFAN HF, 1972, J BONE JOINT SURG AM, VA 54, P492, DOI 10.2106/00004623-197254030-00004.
   GROBLER JL, 1993, SPINE, V18, P80.
   GROBLER LJ, 1993, SPINE, V18, P1475.
   Gunzburg R, 1989, J Spinal Disord, V2, P170.
   HAGG O, 1990, SPINE, V15, P356.
   HICKEY DS, 1980, SPINE, V5, P106, DOI 10.1097/00007632-198003000-00004.
   Ishihara H, 1997, SPINE, V22, P2001, DOI 10.1097/00007632-199709010-00012.
   KENESI C, 1985, ANAT CLIN, V7, P43, DOI 10.1007/BF01654628.
   LOBACK D, 1985, Orthopaedic Transactions, V9, P560.
   MIELY WR, 1990, BIOMECHANICS SPINE C, P7.
   NOREN R, 1991, SPINE, V16, P530, DOI 10.1097/00007632-199105000-00008.
   Panjabi MM., 1990, CLIN BIOMECHANICS SP, P1.
   SATO K, 1989, SPINE, V14, P1265, DOI 10.1097/00007632-198911000-00022.
   VANSCHAIK JPJ, 1985, SPINE, V10, P59, DOI 10.1097/00007632-198501000-00009.},
Number-of-Cited-References = {21},
Times-Cited = {1},
Usage-Count-Last-180-days = {0},
Usage-Count-Since-2013 = {1},
Journal-ISO = {Neuro-Orthop.},
Doc-Delivery-Number = {264VK},
Web-of-Science-Index = {Science Citation Index Expanded (SCI-EXPANDED)},
Unique-ID = {WOS:000084203500003},
DA = {2022-11-01},
}

@article{ WOS:000275295200663,
Author = {Rosett, Matthew C. and Brooks, Benjamin K. and Southam, Samuel L. and
   Mlady, Gary W. and Logan, Jeremy},
Title = {Lumbar spine spondylolysis: using computed tomography to evaluate the
   possibility of adult onset lumbar spondylosis as a cause of back pain.},
Journal = {AMERICAN JOURNAL OF PHYSICAL ANTHROPOLOGY},
Year = {2010},
Number = {50},
Pages = {201-202},
Note = {79th Annual Meeting of the
   American-Association-of-Physical-Anthropologists, Albuquerque, NM, APR
   14-17, 2010},
Organization = {Amer Assoc Phys Anthropol},
Publisher = {WILEY-LISS},
Address = {DIV JOHN WILEY \& SONS INC, 111 RIVER ST, HOBOKEN, NJ 07030 USA},
Type = {Meeting Abstract},
Language = {English},
Affiliation = {Rosett, Matthew C., Univ New Mexico, Dept Anthropol, Albuquerque, NM 87131 USA.
   Brooks, Benjamin K.; Southam, Samuel L.; Mlady, Gary W.; Logan, Jeremy, Univ New Mexico, Sch Med, Dept Radiol, Albuquerque, NM 87131 USA.},
ISSN = {0002-9483},
Research-Areas = {Anthropology; Evolutionary Biology},
Web-of-Science-Categories  = {Anthropology; Evolutionary Biology},
Number-of-Cited-References = {0},
Times-Cited = {0},
Usage-Count-Last-180-days = {0},
Usage-Count-Since-2013 = {5},
Journal-ISO = {Am. J. Phys. Anthropol.},
Doc-Delivery-Number = {565LT},
Web-of-Science-Index = {Science Citation Index Expanded (SCI-EXPANDED); Social Science Citation Index (SSCI); Conference Proceedings Citation Index - Science (CPCI-S)},
Unique-ID = {WOS:000275295200663},
DA = {2022-11-01},
}

@article{ WOS:000456420500010,
Author = {Moley, Peter J. and Gribbin, Caitlin K. and Vargas, Elizabeth and Kelly,
   Bryan T.},
Title = {Co-diagnoses of spondylolysis and femoroacetabular impingement: a case
   series of adolescent athletes},
Journal = {JOURNAL OF HIP PRESERVATION SURGERY},
Year = {2018},
Volume = {5},
Number = {4},
Pages = {393-398},
Month = {DEC},
Abstract = {Locating the source of lumbopelvic-hip pain requires the consideration
   of multiple clinical pathways. Although low back pain has an incidence
   of 50\% in the adolescent population, the pathophysiology in this
   population typically differs from that of other age groups. Dynamic
   mechanical impairments of the hip, such as femoroacetabular impingement,
   may contribute to the pathogenesis of adolescent low back pain. Eight
   adolescent male athletes who presented to a single provider with a
   primary complaint of low back pain with hip pain or motion loss on exam
   and were ultimately diagnosed with lumbar spondylolysis and dynamic
   mechanical hip issues between 2009 and 2011 were included. The age at
   spondylolysis diagnosis ranged from 15 to 19 years (mean +/- standard
   deviation: 16.3 +/- 1.3 years). Seven patients had cam-type impingement,
   whereas one presented with pincer-type impingement. All patients
   demonstrated either decreased internal rotation at 90 degrees of hip
   flexion and neutral abduction or pain on the Flexion Adduction Internal
   Rotation test on at least one of hip. All eight patients were treated
   initially with 6 weeks of physical therapy consisting of attempted
   restoration of hip motion and the graduated progression of hip and spine
   stabilization exercises. Five patients (62.5\%) returned to sport at an
   average of 11.2 weeks (range: 6-16 weeks). For three patients (37.5\%),
   hip pain and motion loss persisted, thus requiring surgery. All subjects
   had symptoms for at least 6 weeks, with 6 months as the longest
   duration. This report is the first documented series of adolescent
   athletes with co-diagnoses of spondylolysis and femoroacetabular
   impingement.
   Study Information: This retrospective case series was approved by the
   Institutional Review Board at Hospital for Special Surgery.},
Publisher = {OXFORD UNIV PRESS},
Address = {GREAT CLARENDON ST, OXFORD OX2 6DP, ENGLAND},
Type = {Article},
Language = {English},
Affiliation = {Moley, PJ (Corresponding Author), Hosp Special Surg, Dept Physiatry, 535 East 70th St, New York, NY 10021 USA.
   Moley, Peter J.; Gribbin, Caitlin K.; Vargas, Elizabeth, Hosp Special Surg, Dept Physiatry, 535 East 70th St, New York, NY 10021 USA.
   Kelly, Bryan T., Hosp Special Surg, Dept Orthoped Surg, 535 East 70th St, New York, NY 10021 USA.},
DOI = {10.1093/jhps/hny040},
ISSN = {2054-8397},
Keywords-Plus = {LOW-BACK-PAIN; PARS INTERARTICULARIS; LUMBAR SPONDYLOLYSIS; HIP; SPINE;
   SPONDYLOLISTHESIS; CHILDREN; DEFECTS; HISTORY; MOTION},
Research-Areas = {Orthopedics},
Web-of-Science-Categories  = {Orthopedics},
Author-Email = {moleyp@hss.edu},
Cited-References = {AMATO M, 1984, RADIOLOGY, V153, P627, DOI 10.1148/radiology.153.3.6494460.
   Aoyama M, 2019, CLIN J SPORT MED, V29, P267, DOI 10.1097/JSM.0000000000000516.
   Bedi A, 2013, BONE JOINT J, V95B, P10, DOI 10.1302/0301-620X.95B1.29608.
   Bedi A, 2013, HIP INT, V23, pS27, DOI 10.5301/hipint.5000060.
   Bedi A, 2011, AM J SPORT MED, V39, p43S, DOI 10.1177/0363546511414635.
   BLANDA J, 1993, J SPINAL DISORD, V6, P406, DOI 10.1097/00002517-199306050-00007.
   Bredella MA, 2013, MAGN RESON IMAGING C, V21, P45, DOI 10.1016/j.mric.2012.08.012.
   Burton AK, 1996, SPINE, V21, P2323, DOI 10.1097/00007632-199610150-00004.
   Clohisy JC, 2009, CLIN ORTHOP RELAT R, V467, P638, DOI 10.1007/s11999-008-0680-y.
   Concannon LG, 2011, PM\&R, V3, P387, DOI 10.1016/j.pmrj.2010.12.013.
   Devin CJ, 2012, J AM ACAD ORTHOP SUR, V20, P434, DOI 10.5435/JAAOS-20-07-434.
   Dizdarevic I, 2015, PHYSICIAN SPORTSMED, V43, P421, DOI 10.1080/00913847.2015.1093668.
   Domb Benjamin G, 2011, HSS J, V7, P145, DOI 10.1007/s11420-011-9198-z.
   Fabricant PD, 2012, CLIN ORTHOP RELAT R, V470, P261, DOI 10.1007/s11999-011-2015-7.
   FARFAN HF, 1976, CLIN ORTHOP RELAT R, P40.
   Ganz R, 2008, CLIN ORTHOP RELAT R, V466, P264, DOI 10.1007/s11999-007-0060-z.
   GOLDBERG MJ, 1980, ORTHOP CLIN N AM, V11, P717.
   Iwamoto J, 2004, SCAND J MED SCI SPOR, V14, P346, DOI 10.1111/j.1600-0838.2004.00379.x.
   JACKSON DW, 1976, CLIN ORTHOP RELAT R, P68.
   JACKSON DW, 1981, AM J SPORT MED, V9, P304, DOI 10.1177/036354658100900504.
   Jager M, 2004, J ORTHOP SCI, V9, P256, DOI 10.1007/s00776-004-0770-y.
   Jarvik JG, 2002, ANN INTERN MED, V137, P586, DOI 10.7326/0003-4819-137-7-200210010-00010.
   Kim HJ, 2008, CURR OPIN PEDIATR, V20, P37, DOI 10.1097/MOP.0b013e3282f357fe.
   Kim HJ, 2011, CURR OPIN PEDIATR, V23, P68, DOI 10.1097/MOP.0b013e32834255c2.
   Klein G, 2009, J PEDIATR ORTHOPED, V29, P146, DOI 10.1097/BPO.0b013e3181977fc5.
   Kubiak-Langer M, 2007, CLIN ORTHOP RELAT R, P117, DOI 10.1097/BLO.0b013e318031c595.
   Martin HD, 2013, CURR REV MUSCULOSKE, V6, P219, DOI 10.1007/s12178-013-9175-x.
   MICHELI LJ, 1995, ARCH PEDIAT ADOL MED, V149, P15, DOI 10.1001/archpedi.1995.02170130017004.
   MORITA T, 1995, J BONE JOINT SURG BR, V77B, P620, DOI 10.1302/0301-620X.77B4.7615609.
   Neumann DA, 2010, J ORTHOP SPORT PHYS, V40, P82, DOI 10.2519/jospt.2010.3025.
   O'Sullivan PB, 1997, SPINE, V22, P2959, DOI 10.1097/00007632-199712150-00020.
   Philippon MJ, 2012, J BONE JOINT SURG BR, V94B, P1494, DOI 10.1302/0301-620X.94B11.28576.
   Prather H, 2018, PM\&R, V10, P11, DOI 10.1016/j.pmrj.2017.06.003.
   Reiman MP, 2011, SPORTS HEALTH, V3, P70, DOI 10.1177/1941738110386001.
   Rush JK, 2015, J PEDIATR ORTHOPED, V35, P271, DOI 10.1097/BPO.0000000000000244.
   Soler T, 2000, AM J SPORT MED, V28, P57, DOI 10.1177/03635465000280012101.
   Standaert CJ, 2007, ARCH PHYS MED REHAB, V88, P537, DOI 10.1016/j.apmr.2007.01.007.
   STEINER ME, 1985, SPINE, V10, P937, DOI 10.1097/00007632-198512000-00013.
   Tofte JN, 2016, SPINE, V42, P777.
   Tomoyasu A, 2007, BIOCHEM BIOPH RES CO, V361, P62, DOI 10.1016/j.bbrc.2007.06.142.
   VandenBerg C, 2017, ARTHROSCOPY, V33, P317, DOI 10.1016/j.arthro.2016.08.014.
   Weber AE, 2013, CURR REV MUSCULOSKE, V6, P226, DOI 10.1007/s12178-013-9174-y.
   Wong TKT, 2004, HUM MOVEMENT SCI, V23, P21, DOI 10.1016/j.humov.2004.03.004.},
Number-of-Cited-References = {43},
Times-Cited = {3},
Usage-Count-Last-180-days = {0},
Usage-Count-Since-2013 = {2},
Journal-ISO = {J. Hip Preserv. Surg.},
Doc-Delivery-Number = {HI4KV},
Web-of-Science-Index = {Science Citation Index Expanded (SCI-EXPANDED)},
Unique-ID = {WOS:000456420500010},
OA = {Green Published, Green Submitted, gold},
DA = {2022-11-01},
}

@article{ WOS:000774017600001,
Author = {Dettori, Joseph R.},
Title = {Spine Treatment Appraisal Report (STAR): Decompression in Single-Level
   Degenerative Lumbar Spondylolisthesis: Do We Need to Fuse?},
Journal = {GLOBAL SPINE JOURNAL},
Year = {2022},
Volume = {12},
Number = {4},
Pages = {742-743},
Month = {MAY},
Publisher = {SAGE PUBLICATIONS LTD},
Address = {1 OLIVERS YARD, 55 CITY ROAD, LONDON EC1Y 1SP, ENGLAND},
Type = {Editorial Material},
Language = {English},
Affiliation = {Dettori, JR (Corresponding Author), Spectrum Res Inc, Box 88998, Steilacoom, WA 98388 USA.
   Dettori, Joseph R., Spectrum Res Inc, Box 88998, Steilacoom, WA 98388 USA.},
DOI = {10.1177/21925682221076488},
EarlyAccessDate = {MAR 2022},
Article-Number = {21925682221076488},
ISSN = {2192-5682},
EISSN = {2192-5690},
Keywords = {degenerative spondylolisthesis; noninferiority; fusion; decompression;
   lumbar; single-level},
Research-Areas = {Neurosciences \& Neurology; Orthopedics},
Web-of-Science-Categories  = {Clinical Neurology; Orthopedics},
Author-Email = {joe@specri.uom},
Number-of-Cited-References = {0},
Times-Cited = {0},
Usage-Count-Last-180-days = {0},
Usage-Count-Since-2013 = {0},
Journal-ISO = {Glob. Spine J.},
Doc-Delivery-Number = {0Z1FP},
Web-of-Science-Index = {Science Citation Index Expanded (SCI-EXPANDED)},
Unique-ID = {WOS:000774017600001},
OA = {Green Published, gold},
DA = {2022-11-01},
}

@article{ WOS:000622348100010,
Author = {Snowden, Ryan and Sasso, Rick},
Title = {Repair of Pars Interarticularis Defect Utilizing a Pedicle and Laminar
   Screw Construct: A Technique Discussion and Case Series},
Journal = {TECHNIQUES IN ORTHOPAEDICS},
Year = {2021},
Volume = {36},
Number = {1},
Pages = {40-44},
Month = {MAR},
Abstract = {Introduction: Lumbar isthmic spondylolysis is a common disorder in young
   adults and adolescents. Following failure of nonoperative measures,
   multiple nonfusion techniques have been described to repair the
   spondylotic defect with varying results. Recently a new pedicle
   screw-laminar screw construct has been described and found comparable to
   other pedicle screw constructs in biomechanical testing. We describe the
   use of the pedicle screw-lamina screw constructs using image guidance
   and 3-dimensional imaging in the surgical management of isthmic
   spondylolysis. We also present a case series of patients undergoing
   treatment of isthmic spondylolysis. All patients undergoing pedicle
   screw-laminar screw pars repair construct from 2012 to 2017 by the
   senior author.
   Materials and Methods: All patients undergoing pedicle screw-laminar
   screw pars repair by the senior author from 2012 to 2017 were included.
   Patients were excluded for spondylolisthesis, disc degeneration at the
   level of spondylolysis, advanced age ( > 25), evidence of nerve root
   compression or significant signs of degenerative osteoarthritis. All
   patients failed a standardized course of nonoperative treatment before
   surgery. Patients were followed until full, pain-free activity had
   resumed. Six patients successfully underwent pedicle screw-laminar screw
   pars repair using intraoperative computed tomography guidance. There
   were no intraoperative or postoperative complications. All patients
   returned to full athletic activity at an average of 5.17 months. Final
   radiographs showed complete or near complete resolution of the defect in
   all cases. We are the first to describe the use of the pedicle
   screw-lamina screw constructs using image guidance and 3-dimensional
   imaging in the surgical management of isthmic spondylolisthesis in a
   clinical situation. The combination of pedicle screw and laminar screw
   provides a construct with robust fixation while allowing for ample bone
   grafting surface area. Furthermore, the utilization of intraoperative
   navigations provides an added measure of safety when placing both
   screws.},
Publisher = {LIPPINCOTT WILLIAMS \& WILKINS},
Address = {TWO COMMERCE SQ, 2001 MARKET ST, PHILADELPHIA, PA 19103 USA},
Type = {Article},
Language = {English},
Affiliation = {Snowden, R (Corresponding Author), Indiana Spine Grp, 13225 North Meridian St, Carmel, IN 46033 USA.
   Snowden, Ryan; Sasso, Rick, Indiana Spine Grp, 13225 North Meridian St, Carmel, IN 46033 USA.},
ISSN = {0885-9698},
EISSN = {2333-0600},
Keywords = {spondylolysis; pars; repair; laminar screw},
Research-Areas = {Orthopedics},
Web-of-Science-Categories  = {Orthopedics},
Author-Email = {rdnow02lville@gmail.com},
Cited-References = {Albassir A, 1990, Acta Orthop Belg, V56, P489.
   Brennan RP, 2008, NEUROSURG FOCUS, V25, DOI 10.3171/FOC/2008/25/8/E13.
   Buck J E, 1970, J Bone Joint Surg Br, V52, P432.
   de Gauzy JS, 2000, ACTA ORTHOP SCAND, V71, P292.
   Debnath UK, 2003, J BONE JOINT SURG BR, V85B, P244, DOI 10.1302/0301-620X.85B2.13074.
   Deguchi M, 1999, SPINE, V24, P328, DOI 10.1097/00007632-199902150-00004.
   FREDRICKSON BE, 1984, J BONE JOINT SURG AM, V66A, P699, DOI 10.2106/00004623-198466050-00008.
   HEFTI F, 1992, INT ORTHOP, V16, P81.
   Kakiuchi M, 1997, J BONE JOINT SURG AM, V79A, P818, DOI 10.2106/00004623-199706000-00003.
   Menga EN, 2014, SPINE, V39, pE153, DOI 10.1097/BRS.0000000000000118.
   Mihara H, 2003, SPINE, V28, P235, DOI 10.1097/00007632-200302010-00006.
   MORSCHER E, 1984, ARCH ORTHOP TRAUM SU, V103, P175, DOI 10.1007/BF00435550.
   NICOL RO, 1986, SPINE, V11, P1027, DOI 10.1097/00007632-198612000-00011.
   Patel RD, 2012, J NEUROSURG-SPINE, V17, P61, DOI 10.3171/2012.2.SPINE11314.
   PAVLOVCIC V, 1994, INT ORTHOP, V18, P6, DOI 10.1007/BF00180169.
   Pellise F, 1999, J SPINAL DISORD, V12, P363.
   SCOTT JHS, 1987, J BONE JOINT SURG BR, V69, P491.
   Tokuhashi Y, 1996, SPINE, V21, P2041, DOI 10.1097/00007632-199609010-00023.
   WINTER M, 1989, ARCH ORTHOP TRAUM SU, V108, P96, DOI 10.1007/BF00932163.
   Wright NM, 2004, J SPINAL DISORD TECH, V17, P158, DOI 10.1097/00024720-200404000-00014.},
Number-of-Cited-References = {20},
Times-Cited = {1},
Usage-Count-Last-180-days = {0},
Usage-Count-Since-2013 = {0},
Journal-ISO = {Tech. Orthop.},
Doc-Delivery-Number = {QN3EU},
Web-of-Science-Index = {Emerging Sources Citation Index (ESCI)},
Unique-ID = {WOS:000622348100010},
DA = {2022-11-01},
}

@article{ WOS:000677583800010,
Author = {Iesato, Noriyuki and Iba, Kousuke and Yoshimoto, Mitsunori and Otsubo,
   Hidenori and Kamiya, Tomoaki and Miyakawa, Tsuyoshi and Narita, Yuko and
   Emori, Makoto and Teramoto, Atsushi and Yamashita, Toshihiko},
Title = {Prevalence of Multiple-Level Spondylolysis and the Bone Union Rates
   among Growth-Stage Children with Lower Back Pain},
Journal = {SPINE SURGERY AND RELATED RESEARCH},
Year = {2021},
Volume = {5},
Number = {4},
Pages = {292-297},
Abstract = {Introduction: Lumbar spondylolysis is usually single level, and only a
   few multiple-level cases have been reported. We investigated the
   frequency of multiple-level spondylolysis and the bone union rates among
   growth-stage children with lower back pain (LBP).
   Methods: The subjects were growth-stage children examined for LBP
   between April 2013 and December 2018. All patients with LBP persisting
   for at least 2 weeks and severe enough to make playing sports difficult
   underwent lumbar plain radiogram, computed tomography, and magnetic
   resonance imaging. The cases diagnosed as multiple-level spondylolysis
   and classified as early or progressive stage received conservative
   treatment to achieve bone union.
   Results: A total of 782 growth-stage children were examined for LBP. Of
   them, 243 children (31.1\%) were diagnosed with lumbar spondylolysis. Of
   these 243 children, 23 (9.5\%) children had multiple-level
   spondylolysis. Of the children diagnosed with multiple-level
   spondylolysis, most children (87.0\%) had pars defects in the early or
   progressive stage in which bone union could be expected. Most children
   (78.3\%) had pars defects in the terminal stage and combined with these
   defects, had pars defects in the early or progressive stage at a
   different spinal level. Twenty children diagnosed with multiple-level
   spondylolysis who also had pars defects in the early or progressive
   stage received conservative treatment for bone union, which was achieved
   in 31 of 39 sites (79.5\%). The bone union rate by stage was 92.9\% (26
   of 28 sites) in the early stage and 45.5\% (5 of 11 sites) in the
   progressive stage.
   Conclusions: In cases of multiple-level spondylolysis, bone union is
   likely to be achieved with conservative treatment when the pars defects
   are in the early or progressive stage. Therefore, the first choice of
   treatment should be conservative treatment to achieve bone union, the
   same for single-level spondylolysis.},
Publisher = {JAPANESE SOC SPINE SURGERY \& RELATED RESEARCH},
Address = {1-1-1, HITOTSUBASHI, CHIYODA-KU, PALACE SIDE BLDG, TOKYO, 100-0003,
   JAPAN},
Type = {Article},
Language = {English},
Affiliation = {Iesato, N (Corresponding Author), Sapporo Med Univ, Dept Orthopaed Surg, Sch Med, Sapporo, Hokkaido, Japan.
   Iesato, Noriyuki; Iba, Kousuke; Yoshimoto, Mitsunori; Kamiya, Tomoaki; Emori, Makoto; Teramoto, Atsushi; Yamashita, Toshihiko, Sapporo Med Univ, Dept Orthopaed Surg, Sch Med, Sapporo, Hokkaido, Japan.
   Otsubo, Hidenori, Sapporo Sports Clin, Sapporo, Hokkaido, Japan.
   Miyakawa, Tsuyoshi; Narita, Yuko, Obihiro Kyokai Hosp, Sports Med Ctr, Obihiro, Hokkaido, Japan.},
DOI = {10.22603/ssrr.2020-0165},
ISSN = {2432-261X},
Keywords = {Multiple-level spondylolysis; Prevalence; Bone union rate},
Keywords-Plus = {MRI SIGNAL CHANGES; PARS INTERARTICULARIS; LUMBAR SPONDYLOLYSIS;
   ADOLESCENTS; PEDICLE},
Research-Areas = {Surgery},
Web-of-Science-Categories  = {Surgery},
Author-Email = {niesato@yahoo.co.jp},
Cited-References = {FREDRICKSON BE, 1984, J BONE JOINT SURG AM, V66A, P699, DOI 10.2106/00004623-198466050-00008.
   Fujii K, 2004, J BONE JOINT SURG BR, V86B, P225, DOI 10.1302/0301-620X.86B2.14339.
   Goda Y, 2014, EUR SPINE J, V23, P1892, DOI 10.1007/s00586-013-3109-6.
   GRANTHAM SA, 1975, J BONE JOINT SURG AM, V57, P713, DOI 10.2106/00004623-197557050-00031.
   Liu XY, 2015, J NEUROSURG-SPINE, V22, P283, DOI 10.3171/2014.10.SPINE14415.
   Sairyo K, 2006, SPINE, V31, P206, DOI 10.1097/01.brs.0000195161.60549.67.
   Sairyo K, 2012, J NEUROSURG-SPINE, V16, P610, DOI 10.3171/2012.2.SPINE10914.
   Sairyo K, 2009, ARCH ORTHOP TRAUM SU, V129, P1433, DOI 10.1007/s00402-008-0795-3.
   Sakai T, 2009, SPINE, V34, P2346, DOI 10.1097/BRS.0b013e3181b4abbe.
   Terai T, 2010, J BONE JOINT SURG BR, V92B, P1123, DOI 10.1302/0301-620X.92B8.22883.},
Number-of-Cited-References = {10},
Times-Cited = {0},
Usage-Count-Last-180-days = {0},
Usage-Count-Since-2013 = {0},
Journal-ISO = {Spine Surg. Relat. Res.},
Doc-Delivery-Number = {TP4RW},
Web-of-Science-Index = {Emerging Sources Citation Index (ESCI)},
Unique-ID = {WOS:000677583800010},
OA = {Green Published, gold},
DA = {2022-11-01},
}

@article{ WOS:A1984TM14000013,
Author = {SARASTE, H and BROSTROM, LA and APARISI, T},
Title = {RADIOGRAPHIC ASSESSMENT OF ANATOMIC DEVIATIONS IN LUMBAR SPONDYLOLYSIS},
Journal = {ACTA RADIOLOGICA-DIAGNOSIS},
Year = {1984},
Volume = {25},
Number = {4},
Pages = {317-323},
Publisher = {ACTA ONCOLOGICA},
Address = {PO BOX 7449, S-103 91 STOCKHOLM, SWEDEN},
Type = {Article},
Language = {English},
Affiliation = {SARASTE, H (Corresponding Author), KAROLINSKA HOSP,DEPT ORTHOPAED SURG,S-10401 STOCKHOLM 60,SWEDEN.},
DOI = {10.1177/028418518402500412},
ISSN = {0567-8056},
Research-Areas = {Radiology, Nuclear Medicine \& Medical Imaging},
Web-of-Science-Categories  = {Radiology, Nuclear Medicine \& Medical Imaging},
ResearcherID-Numbers = {Saraste, Helena/AAH-9172-2021},
Cited-References = {BATTS M, 1939, J BONE JOINT SURG, V21, P879.
   BLACKBURNE JS, 1977, J BONE JOINT SURG BR, V59, P490, DOI 10.1302/0301-620X.59B4.925059.
   BOXALL D, 1979, J BONE JOINT SURG AM, V61, P479, DOI 10.2106/00004623-197961040-00001.
   CYRON BM, 1976, J BONE JOINT SURG BR, V58, P462, DOI 10.1302/0301-620X.58B4.1018032.
   CYRON BM, ACTA ORTHOP BELG, V45, P459.
   FARFAN HF, 1976, CLIN ORTHOP RELAT R, P40.
   FRIBERG S, 1939, ACTA CHIR SCAND S55, V82.
   GROGAN JP, 1983, RADIOLOGY, V145, P737.
   HAUKIPURO K, 1978, CLIN GENET, V13, P471.
   HORAL J, 1969, ACTA ORTHOP SCAND S, V118.
   HULT L, 1954, ACTA ORTHOP SCAND S, V17.
   JACKSON DW, 1976, CLIN ORTHOP RELAT R, P68.
   LAASONEN EM, 1978, ACTA RADIOL DIAGN, V19, P889, DOI 10.1177/028418517801900603.
   LAURENT L. E., 1961, ACTA ORTHOPAED SCAND, V31, P45.
   LAWRENCE JS, 1969, ANN RHEUM DIS, V28, P121, DOI 10.1136/ard.28.2.121.
   LEGER JL, 1979, J CANAD ASS RADIOL, V30, P83.
   MAGORA A, 1976, SCAND J REHABIL MED, V8, P115.
   MALDAGUE B, 1981, RADIOLOGY, V140, P29, DOI 10.1148/radiology.140.1.6454163.
   ROSENBERG NJ, 1981, SPINE, V6, P35, DOI 10.1097/00007632-198101000-00005.
   ROWE GG, 1953, J BONE JOINT SURG AM, V35-A, P102, DOI 10.2106/00004623-195335010-00010.
   SCHULITZ KP, 1980, ARCH ORTHOP TRAUM SU, V96, P197, DOI 10.1007/BF00457783.
   SOUTHWORTH JD, 1950, AM J ROENTGENOL, V64, P624.
   STEWART TD, 1953, J BONE JOINT SURG AM, V35-A, P937, DOI 10.2106/00004623-195335040-00012.
   STRATEMEIER PH, 1983, RADIOL CLIN N AM, V21, P221.
   SULLIVAN JD, 1975, ORTHOP CLIN N AM, V6, P199.
   WILTSE LL, 1975, J BONE JOINT SURG AM, VA 57, P17, DOI 10.2106/00004623-197557010-00003.
   WILTSE LL, 1962, J BONE JOINT SURG AM, V44, P539, DOI 10.2106/00004623-196244030-00011.
   WYNNEDAVIES R, 1979, J BONE JOINT SURG BR, V61, P301, DOI 10.1302/0301-620X.61B3.383720.},
Number-of-Cited-References = {28},
Times-Cited = {13},
Usage-Count-Last-180-days = {0},
Usage-Count-Since-2013 = {0},
Doc-Delivery-Number = {TM140},
Web-of-Science-Index = {Science Citation Index Expanded (SCI-EXPANDED)},
Unique-ID = {WOS:A1984TM14000013},
DA = {2022-11-01},
}

@article{ WOS:000388730500030,
Author = {Sun, Yapeng and Wang, Hui and Yang, Dalong and Zhang, Nan and Yang,
   Sidong and Zhang, Wei and Ding, Wenyuan},
Title = {Characterization of radiographic features of consecutive lumbar
   spondylolisthesis},
Journal = {MEDICINE},
Year = {2016},
Volume = {95},
Number = {46},
Month = {NOV},
Abstract = {Radiographic features of consecutive lumbar spondylolisthesis were
   retrospectively analyzed in a total of 17 patients treated for this
   condition at the Third Hospital of Hebei Medical University from June
   2005 to March 2012.
   To investigate the radiographic features, pelvic compensatory
   mechanisms, and possible underlying etiologies of consecutive lumbar
   spondylolisthesis. To the best of our knowledge, there is no previous
   report concerning the characteristics of consecutive lumbar
   spondylolisthesis.
   The Taillard index and the lumbar lordosis (LL), pelvic incidence (PI),
   sacrum slope (SS), and pelvic tilt (PT) were determined on lateral X-ray
   images, and the angular displacement was analyzed on flexion-extension
   X-ray images. Correlation between LL and various pelvic parameters and
   correlation between Taillard index and angular displacement were
   assessed by Pearson correlation analysis.
   A total of 20 cases of isthmic spondylolisthesis and 14 of degenerative
   spondylolisthesis were retrospectively studied in 17 patients. The
   Taillard index and the angular displacement in the lower vertebrae were
   both larger than those in the upper vertebrae. Statistical analysis
   revealed that LL was correlated with PI and PT, whereas PI was
   correlated with PT and SS. However, no correlation was identified
   between Taillard index and angular displacement.
   In consecutive lumbar spondylolisthesis, the degree of vertebral slip
   and the angular displacement of the lower vertebrae were both greater
   than those of the upper vertebrae, indicating that the compensatory
   mechanism of the pelvis plays an important role in maintaining sagittal
   balance.},
Publisher = {LIPPINCOTT WILLIAMS \& WILKINS},
Address = {TWO COMMERCE SQ, 2001 MARKET ST, PHILADELPHIA, PA 19103 USA},
Type = {Review},
Language = {English},
Affiliation = {Yang, DL (Corresponding Author), Hebei Med Univ, Hosp 3, Dept Spine Surg, 139 Ziqiang Rd, Shijiazhuang 050000, Hebei Province, Peoples R China.
   Sun, Yapeng; Wang, Hui; Yang, Dalong; Zhang, Nan; Yang, Sidong; Zhang, Wei; Ding, Wenyuan, Hebei Med Univ, Hosp 3, Dept Spine Surg, 139 Ziqiang Rd, Shijiazhuang 050000, Hebei Province, Peoples R China.},
DOI = {10.1097/MD.0000000000005323},
Article-Number = {e5323},
ISSN = {0025-7974},
EISSN = {1536-5964},
Keywords = {angular displacement; consecutive lumbar spondylolisthesis; pelvic
   sagittal parameters; Taillard index},
Keywords-Plus = {HIGH-GRADE SPONDYLOLISTHESIS; DEGENERATIVE SPONDYLOLISTHESIS; ISTHMIC
   SPONDYLOLISTHESIS; SAGITTAL BALANCE; SPINE; FUSION; CLASSIFICATION;
   METAANALYSIS; ASSOCIATION; PARAMETERS},
Research-Areas = {General \& Internal Medicine},
Web-of-Science-Categories  = {Medicine, General \& Internal},
Author-Email = {yangdalong\_ydl@163.com},
ResearcherID-Numbers = {Yang, Sidong/AAP-5389-2021
   },
ORCID-Numbers = {Yang, Sidong/0000-0003-2342-4714
   Ding, Wenyuan/0000-0002-7257-4316},
Funding-Acknowledgement = {Hebei Medical Science Research Key Project {[}20160600]},
Funding-Text = {This research was funded by the Hebei Medical Science Research Key
   Project, instructional topics (20160600).},
Cited-References = {Axelsson P, 2000, SPINE, V25, P1701, DOI 10.1097/00007632-200007010-00014.
   Barrey C, 2007, EUR SPINE J, V16, P1459, DOI 10.1007/s00586-006-0294-6.
   Berthonnaud E, 2005, J SPINAL DISORD TECH, V18, P40, DOI 10.1097/01.bsd.0000117542.88865.77.
   BJARKE CF, 2002, SPINE, V27, P1269.
   Brown M D, 1983, Instr Course Lect, V32, P162.
   Butt S, 2005, CLIN RADIOL, V60, P533, DOI 10.1016/j.crad.2004.07.013.
   Chaleat-Valayer Emmanuelle, 2011, Eur Spine J, V20 Suppl 5, P634, DOI 10.1007/s00586-011-1931-2.
   Clark JC, 2013, NEUROSURG FOCUS, V35, DOI 10.3171/2013.5.FOCUS13144.
   DeWald CJ, 2005, SPINE, V30, pS49, DOI 10.1097/01.brs.0000155573.34179.7e.
   Driscoll C, 2011, EUR SPINE J, V20, P1711, DOI {[}10.1007/s00586-011-1801-y, 10.1007/s00586-011-1932-1].
   Eismont FJ, 2014, J AM ACAD ORTHOP SUR, V22, P203, DOI 10.5435/JAAOS-22-04-203.
   Funao H, 2012, EUR SPINE J, V21, P2181, DOI 10.1007/s00586-012-2374-0.
   Gille O, 2014, ORTHOP TRAUMATOL-SUR, V100, P311, DOI 10.1016/j.otsr.2014.07.006.
   HERKOWITZ HN, 1995, SPINE, V20, P1084, DOI 10.1097/00007632-199505000-00018.
   Hresko MT, 2007, SPINE, V32, P2208, DOI 10.1097/BRS.0b013e31814b2cee.
   Kornblum MB, 2004, SPINE, V29, P726, DOI 10.1097/01.BRS.0000119398.22620.92.
   Krupski Witold, 2004, Ortop Traumatol Rehabil, V6, P809.
   Lim JK, 2013, J KOREAN NEUROSURG S, V53, P96, DOI 10.3340/jkns.2013.53.2.96.
   Mac-Thiong JM, 2010, SPINE, V35, pE1193, DOI 10.1097/BRS.0b013e3181e50808.
   Matsukawa K, 2016, J NEUROSURG-SPINE, V24, P910, DOI 10.3171/2015.11.SPINE15926.
   Morel E, 2005, REV CHIR ORTHOP, V91, P615, DOI 10.1016/S0035-1040(05)84465-4.
   Nakayama T, 2015, JPN J RADIOL, V33, P3, DOI 10.1007/s11604-014-0371-4.
   Okuda S, 2014, J NEUROSURG-SPINE, V21, P171, DOI 10.3171/2014.4.SPINE13925.
   Omidi-Kashani F, 2014, CLIN ORTHOP SURG, V6, P185, DOI 10.4055/cios.2014.6.2.185.
   Raastad J, 2015, SEMIN ARTHRITIS RHEU, V44, P571, DOI 10.1016/j.semarthrit.2014.10.006.
   Rajnics P, 2002, J SPINAL DISORD TECH, V15, P24, DOI 10.1097/00024720-200202000-00004.
   Sato J, 2015, EUR SPINE J.
   Schinnerer KA, 2008, J SPINAL DISORD TECH, V21, P468, DOI 10.1097/BSD.0b013e3181585bab.
   Schmid R, 2010, INJURY, V41, P321, DOI 10.1016/j.injury.2009.06.008.
   Vialle R, 2007, EUR SPINE J, V16, P1641, DOI 10.1007/s00586-007-0348-4.
   Vialle R, 2006, EUR SPINE J, V15, P1449, DOI 10.1007/s00586-006-0096-x.
   Wang JA, 2010, EUR SPINE J, V19, P1780, DOI 10.1007/s00586-010-1404-z.
   Ye YP, 2014, EUR SPINE J, V23, P1918, DOI 10.1007/s00586-014-3453-1.
   Zencica P, 2010, ACTA CHIR ORTHOP TR, V77, P124.},
Number-of-Cited-References = {34},
Times-Cited = {8},
Usage-Count-Last-180-days = {0},
Usage-Count-Since-2013 = {4},
Journal-ISO = {Medicine (Baltimore)},
Doc-Delivery-Number = {ED3DV},
Web-of-Science-Index = {Science Citation Index Expanded (SCI-EXPANDED)},
Unique-ID = {WOS:000388730500030},
OA = {Green Published, gold},
DA = {2022-11-01},
}

@article{ WOS:000774367300069,
Author = {Hey, Hwee Weng Dennis and Lim, Justin Chia Loong and Law, Gin Way and
   Liu, Gabriel Ka-Po and Wong, Hee-Kit},
Title = {Understanding the Pathophysiology of L5-S1 Loss of Lordosis and
   Retrolisthesis: An EOS Study of Lumbopelvic Movement Between Standing
   and Slump Sitting Postures},
Journal = {WORLD NEUROSURGERY},
Year = {2022},
Volume = {158},
Pages = {E654-E661},
Month = {FEB},
Abstract = {OBJECTIVE: To understand the pathophysiology of 15-S1 loss of lordosis
   and retrolisthesis by comparing 2 commonly assumed physiological
   weight-bearing postures.
   METHODS: This was a prospective comparative study of whole-body standing
   and slump sitting EOS radiographs in clinic patients presenting with
   back pain or lower limb radicular pain. Patients with prior spinal
   intervention, malignancy, trauma, inflammatory diseases, transitional
   lumbosacral vertebra, pregnancy, and L5-S1 retrolisthesis or
   spondylolisthesis from nondegenerative causes were excluded. C7 sagittal
   vertical axis, global cervical angle, global thoracic angle, global
   lumbar angle, thoracolumbar angle, T1-slope, pelvic incidence, pelvic
   tilt, sacral slope, 15-S1 angle, L5-S1 vertebral translation, L5-S1 disc
   height, and presence of L4-5 vertebral translation were measured.
   Univariate and multivariate analyses were performed to identify
   predictors of L5-S1 lordosis loss and retrolisthesis.
   RESULTS: L5-S1 loss of lumbar lordosis (7.02 +/- 9.90 degrees, P <
   0.001), retrolisthesis (0.07 +/- 0.411 cm, P< 0.001), and loss of disc
   height (0.10 +/- 0.23 cm, P < 0.001) occurred when changing from
   standing to slump sitting along with other sagittal profile changes (P<
   0.001). Taller L5-S1 disc height (odds ratio {[}OR) 2.57, P = 0.04),
   larger lumbar range-ofmotion change (OR 3.82, P = 0.012), lower sacral
   slope on sitting (OR 2.50, P = 0.043), and presence of L4-5
   spondylolisthesis (OR 2.75, P = 0.032) were predictive of larger L5-S1
   lordosis loss (>7 degrees) on multivariate analysis, while larger lumbar
   range-of-motion change (OR 2.21, P = 0.050) and presence of L4-5
   spondylolisthesis (OR 3.08, P = 0.023) were predictive of greater L5-S1
   retrolisthesis (>0.07 cm).
   CONCLUSIONS: Degenerative L5-S1 loss of lordosis and retrolisthesis
   likely result from long-standing lower lumbar spine bending forces
   against the posterior ligamentous complex with slump sitting,
   predisposed by a negatively sloped sacrum and increased lumbar
   flexibility.},
Publisher = {ELSEVIER SCIENCE INC},
Address = {STE 800, 230 PARK AVE, NEW YORK, NY 10169 USA},
Type = {Article},
Language = {English},
Affiliation = {Hey, HWD (Corresponding Author), Natl Univ Singapore Hosp, Dept Orthopaed Surg, Singapore, Singapore.
   Hey, Hwee Weng Dennis; Lim, Justin Chia Loong; Law, Gin Way; Liu, Gabriel Ka-Po; Wong, Hee-Kit, Natl Univ Singapore Hosp, Dept Orthopaed Surg, Singapore, Singapore.},
DOI = {10.1016/j.wneu.2021.11.034},
ISSN = {1878-8750},
EISSN = {1878-8769},
Keywords = {Degenerative; Lordosis; Retrolisthesis; Slump sitting; Standing},
Keywords-Plus = {LUMBAR LORDOSIS; COMPENSATORY MECHANISM; SAGITTAL ALIGNMENT; BACK-PAIN;
   SPINE; SPONDYLOLISTHESIS; SPONDYLOLYSIS; TRANSLATION; INSIGHTS; HISTORY},
Research-Areas = {Neurosciences \& Neurology; Surgery},
Web-of-Science-Categories  = {Clinical Neurology; Surgery},
Author-Email = {doshhwd@nus.edu.sg},
ORCID-Numbers = {Hey, Hwee Weng Dennis/0000-0002-2012-9835},
Cited-References = {Adams MA, 1996, SPINE, V21, P434, DOI 10.1097/00007632-199602150-00006.
   Cho I, 2015, ASIAN SPINE J, V9, P762, DOI 10.4184/asj.2015.9.5.762.
   Cobb JR., 1948, INSTR COURSE LECT, V5, P261.
   DANIELSON B, 1988, ACTA RADIOL, V29, P345.
   De Carvalho DE, 2010, J MANIP PHYSIOL THER, V33, P48, DOI 10.1016/j.jmpt.2009.11.008.
   Dennis Hey Hwee Weng, 2018, J Spine Surg, V4, P750, DOI 10.21037/jss.2018.09.07.
   Doubousset J, 1994, PEDIAT SPINE PRINCIP.
   Ekblom-Bak E, 2015, PLOS ONE, V10, DOI 10.1371/journal.pone.0126336.
   Endo K, 2012, J ORTHOP SCI, V17, P682, DOI 10.1007/s00776-012-0281-1.
   Epstein JA, 1998, SPINE, V23, P1923, DOI 10.1097/00007632-199809010-00026.
   FITZGERALD JAW, 1976, J BONE JOINT SURG BR, V58, P184, DOI 10.1302/0301-620X.58B2.932080.
   FREDRICKSON BE, 1984, J BONE JOINT SURG AM, V66A, P699, DOI 10.2106/00004623-198466050-00008.
   Frymoyer JW, 1992, LUMBAR SPINAL STENOS.
   Funao H, 2012, EUR SPINE J, V21, P2181, DOI 10.1007/s00586-012-2374-0.
   Hey HWD, 2019, SPINE J, V19, P1832, DOI 10.1016/j.spinee.2019.06.017.
   Hey HWD, 2017, SPINE, V42, P1614, DOI 10.1097/BRS.0000000000002160.
   Hey HWD, 2017, SPINE, V42, P1447, DOI 10.1097/BRS.0000000000002131.
   Hey HWD, 2017, SPINE J, V17, P799, DOI 10.1016/j.spinee.2016.03.056.
   Hey HWD, 2017, SPINE J, V17, P360, DOI 10.1016/j.spinee.2016.10.003.
   Hey HWD, 2017, SPINE J, V17, P183, DOI 10.1016/j.spinee.2016.08.026.
   Iguchi T, 2002, J SPINAL DISORD TECH, V15, P93, DOI 10.1097/00024720-200204000-00001.
   Illes T, 2012, INT ORTHOP, V36, P1325, DOI 10.1007/s00264-012-1512-y.
   Jeon CH, 2013, BONE JOINT J, V95B, P1244, DOI 10.1302/0301-620X.95B9.31237.
   Jeon I, 2015, J KOREAN NEUROSURG S, V57, P178, DOI 10.3340/jkns.2015.57.3.178.
   Kalichman L, 2009, SPINE, V34, P199, DOI 10.1097/BRS.0b013e31818edcfd.
   KEEGAN JJ, 1953, J BONE JOINT SURG AM, V35-A, P589, DOI 10.2106/00004623-195335030-00007.
   Lafage V, 2009, SPINE, V34, pE599, DOI 10.1097/BRS.0b013e3181aad219.
   Lord MJ, 1997, SPINE, V22, P2571, DOI 10.1097/00007632-199711010-00020.
   Marique P, 1951, ACTA CHIR BEL S3, V50.
   Matthews CE, 2008, AM J EPIDEMIOL, V167, P875, DOI 10.1093/aje/kwm390.
   Mihara Y, 2019, SPINE DEFORM, V7, P602, DOI 10.1016/j.jspd.2018.11.013.
   Muggleton JM, 1998, MED ENG PHYS, V20, P21, DOI 10.1016/S1350-4533(97)00045-3.
   NACHEMSON AL, 1981, SPINE, V6, P93, DOI 10.1097/00007632-198101000-00020.
   Nairn BC, 2013, MANUAL THER, V18, P498, DOI 10.1016/j.math.2013.03.003.
   Ramakrishna VAS, 2018, GLOB SPINE J, V8, P460, DOI 10.1177/2192568217735802.
   Roussouly P, 2006, SPINE, V31, P2484, DOI 10.1097/01.brs.0000239155.37261.69.
   Shen M, 2007, SPINE J, V7, P406, DOI 10.1016/j.spinee.2006.08.011.
   Taillard W, 1957, SPONDYLOLISTESIS.
   Videman T, 2003, SPINE, V28, P582, DOI 10.1097/00007632-200303150-00013.
   Waongenngarm P, 2016, SAF HEALTH WORK-KR, V7, P49, DOI 10.1016/j.shaw.2015.08.001.
   Wilder D G, 1988, J Spinal Disord, V1, P16.
   WILTSE LL, 1976, CLIN ORTHOP RELAT R, P23.
   WILTSE LL, 1983, J BONE JOINT SURG AM, V65, P768, DOI 10.2106/00004623-198365060-00007.
   Win AM, 2015, BMC PUBLIC HEALTH, V15, DOI 10.1186/s12889-015-1668-7.
   Wu SK, 2007, EUR SPINE J, V16, P1435, DOI 10.1007/s00586-007-0372-4.},
Number-of-Cited-References = {45},
Times-Cited = {0},
Usage-Count-Last-180-days = {1},
Usage-Count-Since-2013 = {1},
Journal-ISO = {World Neurosurg.},
Doc-Delivery-Number = {0B0XP},
Web-of-Science-Index = {Science Citation Index Expanded (SCI-EXPANDED)},
Unique-ID = {WOS:000774367300069},
DA = {2022-11-01},
}

@article{ WOS:000374835100016,
Author = {Higuchi, Tadahiro and Tonogai, Ichiro and Sakai, Toshinori and Takata,
   Yoichiro and Goda, Yuichiro and Abe, Mitsunobu and Jha, Subash C. and
   Fukuta, Shoji and Higashino, Kosaku and Nagamachi, Akihiro and Sairyo,
   Koichi},
Title = {Hysterical conversion paralysis in an adolescent boy with lumbar
   spondylolysis},
Journal = {JOURNAL OF PEDIATRIC ORTHOPAEDICS-PART B},
Year = {2016},
Volume = {25},
Number = {3},
Pages = {271-274},
Month = {MAY},
Abstract = {We describe a case of recurrent hysterical paralysis triggered by low
   back pain because of lumbar spondylolysis. A 16-year-old male soccer
   player was referred to our institution with five previous episodes of
   acute paralysis triggered by severe low back pain. We performed direct
   surgical repair of the terminal-stage bilateral spondylolysis at L4
   using a hook-rod system. His chronic low back pain was completely
   resolved, and no further episodes of hysterical paralysis have occurred
   after surgery. Spine surgeons should be aware of possible hysterical
   conversion paralysis when there is discrepancy between radiological and
   neurological findings. Copyright (C) 2016 Wolters Kluwer Health, Inc.
   All rights reserved.},
Publisher = {LIPPINCOTT WILLIAMS \& WILKINS},
Address = {TWO COMMERCE SQ, 2001 MARKET ST, PHILADELPHIA, PA 19103 USA},
Type = {Article},
Language = {English},
Affiliation = {Sairyo, K (Corresponding Author), Univ Tokushima, Dept Orthoped, 3-18-15 Kuramoto, Tokushima 7708503, Japan.
   Higuchi, Tadahiro; Tonogai, Ichiro; Sakai, Toshinori; Takata, Yoichiro; Goda, Yuichiro; Abe, Mitsunobu; Jha, Subash C.; Fukuta, Shoji; Higashino, Kosaku; Nagamachi, Akihiro; Sairyo, Koichi, Univ Tokushima, Dept Orthoped, 3-18-15 Kuramoto, Tokushima 7708503, Japan.},
DOI = {10.1097/BPB.0000000000000198},
ISSN = {1060-152X},
EISSN = {1473-5865},
Keywords = {adolescent; back pain; conversion disorder; hysterical paralysis; lumbar
   spondylolysis},
Keywords-Plus = {DISORDER; MANAGEMENT},
Research-Areas = {Orthopedics; Pediatrics},
Web-of-Science-Categories  = {Orthopedics; Pediatrics},
Author-Email = {sairyokun@hotmail.com},
Cited-References = {Atan C, 2007, RHEUMATOL INT, V27, P873, DOI 10.1007/s00296-006-0290-5.
   Ballmaier M, 2005, FUNCT NEUROL, V20, P105.
   Bhatia M S, 2000, Indian J Med Sci, V54, P335.
   Binzer M, 1998, PSYCHOSOMATICS, V39, P519, DOI 10.1016/S0033-3182(98)71284-8.
   Cojan Y, 2009, NEUROIMAGE, V47, P1026, DOI 10.1016/j.neuroimage.2009.05.023.
   Gulec MY, 2014, COMPR PSYCHIAT, V55, P457, DOI 10.1016/j.comppsych.2013.10.009.
   Heruti RJ, 2002, SPINAL CORD, V40, P335, DOI 10.1038/sj.sc.3101307.
   Kuloglu M, 2003, SOC PSYCH PSYCH EPID, V38, P88, DOI 10.1007/s00127-003-0608-5.
   LESLIE SA, 1988, ARCH DIS CHILD, V63, P506, DOI 10.1136/adc.63.5.506.
   Letonoff Eric J, 2002, Spine (Phila Pa 1976), V27, pE441, DOI 10.1097/00007632-200210150-00022.
   MAURICEWILLIAMS RS, 1985, J NEUROL NEUROSUR PS, V48, P826, DOI 10.1136/jnnp.48.8.826.
   Ouss L, 2014, NEUROPHYSIOL CLIN, V44, P411, DOI 10.1016/j.neucli.2014.07.004.
   Sairyo K, 2009, J BONE JOINT SURG BR, V91B, P206, DOI 10.1302/0301-620X.91B2.21256.
   Sairyo K, 2009, ARCH ORTHOP TRAUM SU, V129, P1433, DOI 10.1007/s00402-008-0795-3.
   Sairyo K, 2009, J NEUROSURG-SPINE, V10, P492, DOI 10.3171/2009.2.SPINE08594.
   Sakai T, 2009, SPINE, V34, P2346, DOI 10.1097/BRS.0b013e3181b4abbe.
   Segal J, 2012, BMJ CASE REP.
   Silver FW, 1996, AM J PHYS MED REHAB, V75, P134, DOI 10.1097/00002060-199603000-00013.
   Speed J, 1996, ARCH PHYS MED REHAB, V77, P147, DOI 10.1016/S0003-9993(96)90159-8.
   STEVENS H, 1986, PSYCHIAT CLIN N AM, V9, P241.
   Syrmou E, 2010, HIPPOKRATIA, V14, P17.
   Yugue I, 2004, SPINE, V29, P1910, DOI 10.1097/01.brs.0000137055.55350.37.
   Zhu L, 2012, RHEUMATOL INT, V32, P4077, DOI 10.1007/s00296-011-2257-4.},
Number-of-Cited-References = {23},
Times-Cited = {2},
Usage-Count-Last-180-days = {0},
Usage-Count-Since-2013 = {4},
Journal-ISO = {J. Pediatr. Orthop.-Part B},
Doc-Delivery-Number = {DK3RM},
Web-of-Science-Index = {Science Citation Index Expanded (SCI-EXPANDED)},
Unique-ID = {WOS:000374835100016},
DA = {2022-11-01},
}

@article{ WOS:000227966000015,
Author = {Pascal-Moussellard, H and Broizat, M and Cursolles, JC and Rouvillain,
   JL and Catonne, Y},
Title = {Association of unilateral isthmic spondylolysis with lamina fracture in
   an athlete - Case report and literature review},
Journal = {AMERICAN JOURNAL OF SPORTS MEDICINE},
Year = {2005},
Volume = {33},
Number = {4},
Pages = {591-595},
Month = {APR},
Publisher = {SAGE PUBLICATIONS INC},
Address = {2455 TELLER RD, THOUSAND OAKS, CA 91320 USA},
Type = {Review},
Language = {English},
Affiliation = {Pascal-Moussellard, H (Corresponding Author), CHU Pitie Salpetriere, Serv Orthoped Pr Saillant, Bd Hop, Dept Orthopaed, Pavill Gaston Cordier, F-75013 Paris, France.
   CHU Pitie Salpetriere, Serv Orthoped Pr Saillant, Bd Hop, Dept Orthopaed, Pavill Gaston Cordier, F-75013 Paris, France.
   CHU La Meynard, Dept Orthopaed, Fort De France, Martinique, France.},
DOI = {10.1177/0363546504270997},
ISSN = {0363-5465},
EISSN = {1552-3365},
Keywords-Plus = {STRESS-FRACTURE; CONTRALATERAL SPONDYLOLYSIS; REACTIVE SCLEROSIS; LUMBAR
   PEDICLE; DEFECTS; SPINE; ARCH},
Research-Areas = {Orthopedics; Sport Sciences},
Web-of-Science-Categories  = {Orthopedics; Sport Sciences},
Author-Email = {hpmous@sasi.fr},
ORCID-Numbers = {ROUVILLAIN, JEAN LOUIS/0000-0002-9076-9096},
Cited-References = {ALAND C, 1986, J BONE JOINT SURG AM, V68A, P1454, DOI 10.2106/00004623-198668090-00025.
   AMATO M, 1984, RADIOLOGY, V153, P627, DOI 10.1148/radiology.153.3.6494460.
   ARAKI T, 1992, SPINE, V17, P1424, DOI 10.1097/00007632-199211000-00028.
   Ariyoshi M, 1999, INT J SPORTS MED, V20, P56, DOI 10.1055/s-2007-971093.
   Chong V F, 1997, Australas Radiol, V41, P306, DOI 10.1111/j.1440-1673.1997.tb00680.x.
   FREDRICKSON BE, 1984, J BONE JOINT SURG AM, V66A, P699, DOI 10.2106/00004623-198466050-00008.
   GARBER JE, 1986, SPINE, V11, P63, DOI 10.1097/00007632-198601000-00018.
   Guillodo Y, 2000, SPINE, V25, P2541, DOI 10.1097/00007632-200010010-00019.
   GUNZBURG R, 1991, SPINE, V16, P185, DOI 10.1097/00007632-199102000-00016.
   HADLEY LA, 1955, J BONE JOINT SURG AM, V37, P787, DOI 10.2106/00004623-195537040-00010.
   Halvorse Terje M., 1996, Tidsskrift for den Norske Laegeforening, V116, P1999.
   IRELAND ML, 1987, J BONE JOINT SURG AM, V69A, P140, DOI 10.2106/00004623-198769010-00022.
   KALIDEEN JM, 1994, BRIT J RADIOL, V67, P1136, DOI 10.1259/0007-1285-67-803-1136.
   MALDAGUE BE, 1976, RADIOLOGY, V121, P567, DOI 10.1148/121.3.567.
   Maurer SG, 2000, SPINE, V25, P895, DOI 10.1097/00007632-200004010-00022.
   MIKI T, 1991, SPINE, V16, P353, DOI 10.1097/00007632-199103000-00016.
   OBEIRNE JG, 1988, SPINE, V13, P220, DOI 10.1097/00007632-198802000-00018.
   ROSSI F, 1990, J SPORT MED PHYS FIT, V30, P450.
   Rossi F., 2001, RADIOGRAPHY, V7, P37, DOI DOI 10.1053/RADI.2000.0299.
   SHERMAN FC, 1977, J BONE JOINT SURG AM, V59, P49, DOI 10.2106/00004623-197759010-00007.
   Standaert CJ, 2000, BRIT J SPORT MED, V34, P415, DOI 10.1136/bjsm.34.6.415.
   TRAUGHBER PD, 1991, J COMPUT ASSIST TOMO, V15, P338, DOI 10.1097/00004728-199103000-00033.
   WEATHERLEY CR, 1991, J BONE JOINT SURG BR, V73, P990, DOI 10.1302/0301-620X.73B6.1835458.
   WILTSE LL, 1976, CLIN ORTHOP RELAT R, V117, P23.},
Number-of-Cited-References = {24},
Times-Cited = {3},
Usage-Count-Last-180-days = {0},
Usage-Count-Since-2013 = {9},
Journal-ISO = {Am. J. Sports Med.},
Doc-Delivery-Number = {910XR},
Web-of-Science-Index = {Science Citation Index Expanded (SCI-EXPANDED)},
Unique-ID = {WOS:000227966000015},
DA = {2022-11-01},
}

@article{ WOS:000614754800004,
Author = {Hennawi, Islam},
Title = {Lumbar Spondylolysis: Orthotics as Therapy - A biomechanical Analysis},
Journal = {ZEITSCHRIFT FUR ORTHOPADIE UND UNFALLCHIRURGIE},
Year = {2020},
Volume = {158},
Number = {3},
Pages = {274},
Month = {JUN},
Publisher = {THIEME MEDICAL PUBL INC},
Address = {333 SEVENTH AVE, NEW YORK, NY 10001 USA},
Type = {Editorial Material},
Language = {German},
ISSN = {1864-6697},
EISSN = {1864-6743},
Research-Areas = {Orthopedics},
Web-of-Science-Categories  = {Orthopedics},
Number-of-Cited-References = {0},
Times-Cited = {0},
Usage-Count-Last-180-days = {0},
Usage-Count-Since-2013 = {0},
Journal-ISO = {Z. Orthop. Unfallchir.},
Doc-Delivery-Number = {QC3SU},
Web-of-Science-Index = {Science Citation Index Expanded (SCI-EXPANDED)},
Unique-ID = {WOS:000614754800004},
DA = {2022-11-01},
}

@article{ WOS:000522433700009,
Author = {Tezuka, Fumitake and Sakai, Toshinori and Nishisho, Toshihiko and
   Sugiura, Kosuke and Ishihama, Yoshihiro and Manabe, Hiroaki and
   Yamashita, Kazuta and Takata, Yoichiro and Maeda, Toru and Sairyo,
   Koichi},
Title = {Distribution of the Spinal Arteries in Adult Patients with Lumbar
   Spondylolysis},
Journal = {JOURNAL OF MEDICAL INVESTIGATION},
Year = {2020},
Volume = {67},
Number = {1-2},
Pages = {62-66},
Month = {FEB},
Abstract = {INTRODUCTION : The pathology of lumbar spondylolysis is generally
   thought to begin with a stress fracture in adolescence. Stress fractures
   of the lower extremities occur in watershed areas with a poor vascular
   supply because of an inability to respond to stress and heal. This
   pathology has not been well researched in the lumbar spine. The aim of
   this study was to evaluate the distribution of the spinal arteries in
   patients with lumbar spondylolysis. METHODS : The extraosseous
   distribution of the arteries around the pars interarticularis was
   retrospectively investigated in 14 patients with colon cancer who
   underwent abdominal contrast-enhanced computed tomography (CE-CT) as
   part of a preoperative assessment at our hospital and were found to have
   spondylolysis at L5. RESULTS : All patients were found to have
   terminal-stage spondylolysis at L5 (1 unilateral, 13 bilateral). L5
   segmental artery was absent in all cases. However, separate spinal
   arteries supplying the pars interarticularis at L5 were found above and
   below the transverse process at this level. CONCLUSION : All the
   patients had two separate arteries originating from the cranial and
   caudal sides that distributed to the superior and inferior articular
   processes, suggesting that the pars interarticularis is a posterior
   element containing a vascular watershed area.},
Publisher = {UNIV TOKUSHIMA SCH MEDICINE},
Address = {3-18-15, KURAMOTO-CHO, TOKUSHIMA, 00000, JAPAN},
Type = {Article},
Language = {English},
Affiliation = {Sakai, T (Corresponding Author), Tokushima Univ, Dept Orthoped, 3-18-15 Kuramoto Cho, Tokushima 7708503, Japan.
   Tezuka, Fumitake; Sakai, Toshinori; Nishisho, Toshihiko; Sugiura, Kosuke; Ishihama, Yoshihiro; Manabe, Hiroaki; Yamashita, Kazuta; Takata, Yoichiro; Maeda, Toru; Sairyo, Koichi, Tokushima Univ, Dept Orthoped, 3-18-15 Kuramoto Cho, Tokushima 7708503, Japan.},
ISSN = {1343-1420},
EISSN = {1349-6867},
Keywords = {Lumbar spondylolysis; stress fracture; pars interarticularis; vascular
   supply; watershed area},
Keywords-Plus = {MRI SIGNAL CHANGES; STRESS-FRACTURES; ADOLESCENTS; CHILDREN; PEDICLE;
   FOOT},
Research-Areas = {Research \& Experimental Medicine},
Web-of-Science-Categories  = {Medicine, Research \& Experimental},
Funding-Acknowledgement = {JSPS KAKENHI {[}25462294]},
Funding-Text = {This work was supported by JSPS KAKENHI Grant Number 25462294.},
Cited-References = {Anderson RB, 2010, J AM ACAD ORTHOP SUR, V18, P546, DOI 10.5435/00124635-201009000-00006.
   Boden B P, 2000, J Am Acad Orthop Surg, V8, P344.
   Fujii K, 2004, J BONE JOINT SURG BR, V86B, P225, DOI 10.1302/0301-620X.86B2.14339.
   Goda Y, 2014, EUR SPINE J, V23, P1892, DOI 10.1007/s00586-013-3109-6.
   Mann JA, 2009, FOOT ANKLE CLIN, V14, P187, DOI 10.1016/j.fcl.2009.01.003.
   Sairyo K, 2006, SPINE, V31, P206, DOI 10.1097/01.brs.0000195161.60549.67.
   Sakai T, 2006, SPINE, V31, pE66, DOI 10.1097/01.brs.0000197650.77751.80.
   Sakai T, 2016, EUR SPINE J, V25, P602, DOI 10.1007/s00586-015-4029-4.
   Sakai T, 2010, J ORTHOP SCI, V15, P281, DOI 10.1007/s00776-010-1454-4.
   Sakai T, 2009, SPINE, V34, P2346, DOI 10.1097/BRS.0b013e3181b4abbe.
   Shindle MK, 2012, J AM ACAD ORTHOP SUR, V20, P167, DOI 10.5435/JAAOS-20-03-167.
   Tezuka F, 2016, EUR SPINE J, V25, P4181, DOI 10.1007/s00586-016-4427-2.
   WILTSE LEON L., 1957, CLIN ORTHOPAED, V10, P48.
   WILTSE LL, 1975, J BONE JOINT SURG AM, VA 57, P17, DOI 10.2106/00004623-197557010-00003.
   Yamada Atsuhisa, 2013, Case Rep Orthop, V2013, P272514, DOI 10.1155/2013/272514.},
Number-of-Cited-References = {15},
Times-Cited = {0},
Usage-Count-Last-180-days = {0},
Usage-Count-Since-2013 = {0},
Journal-ISO = {J. Med. Investig.},
Doc-Delivery-Number = {KY2WT},
Web-of-Science-Index = {Emerging Sources Citation Index (ESCI)},
Unique-ID = {WOS:000522433700009},
OA = {gold},
DA = {2022-11-01},
}

@article{ WOS:A1990DM84100002,
Author = {DREVET, JG and AUBERGE, T and MAGNOL, A and LELONG, C and BLANC, D and
   RAMPONNEAU, JP},
Title = {MICROTRAUMATIC PATHOLOGY OF LUMBAR ISTHMUS - ISTHMIC LYSIS OR
   SPONDYLOLYSIS},
Journal = {REVUE DU RHUMATISME},
Year = {1990},
Volume = {57},
Number = {5},
Pages = {385-392},
Month = {MAY},
Publisher = {ELSEVIER FRANCE-EDITIONS SCIENTIFIQUES MEDICALES ELSEVIER},
Address = {65 RUE CAMILLE DESMOULINS, CS50083, 92442 ISSY-LES-MOULINEAUX, FRANCE},
Type = {Article},
Language = {French},
Affiliation = {DREVET, JG (Corresponding Author), CTR CLIN RHUMATOL, 4 BLVD MARECHAL FOCH, F-38000 GRENOBLE, FRANCE.},
ISSN = {1169-8446},
Research-Areas = {Rheumatology},
Web-of-Science-Categories  = {Rheumatology},
Cited-References = {AMATO M, 1984, RADIOLOGY, V153, P627, DOI 10.1148/radiology.153.3.6494460.
   BAKER DR, 1956, J BONE JOINT SURG AM, V38, P933.
   Borkow S E, 1971, Clin Orthop Relat Res, V81, P73, DOI 10.1097/00003086-197111000-00010.
   BOXALL D, 1979, J BONE JOINT SURG AM, V61, P479, DOI 10.2106/00004623-197961040-00001.
   CIULLO JV, 1985, CLIN SPORT MED, V4, P95.
   COLLIER BD, 1985, RADIOLOGY, V154, P207, DOI 10.1148/radiology.154.1.3155479.
   Cope R., 1988, CLIN ORTHOP RELAT R, V230, P162.
   CYRON BM, 1978, J BONE JOINT SURG BR, V60, P234, DOI 10.1302/0301-620X.60B2.659472.
   DAUPLEIX D, 1983, REV FR DOM CORP, P73.
   DESEZE S, 1947, SEM HOP PARIS, V23, P1551.
   EPSTEIN BS, 1977, RADIOL CLIN N AM, V15, P261.
   FARFAN HF, 1976, CLIN ORTHOP RELAT R, P40.
   FISK J R, 1978, Spine, V3, P234, DOI 10.1097/00007632-197809000-00009.
   FREDRICKSON BE, 1984, J BONE JOINT SURG AM, V66A, P699, DOI 10.2106/00004623-198466050-00008.
   GALAKOFF C, 1985, ARCH FR PEDIATR, V42, P437.
   GELFAND MJ, 1981, RADIOLOGY, V140, P191, DOI 10.1148/radiology.140.1.6454161.
   GROGAN JP, 1982, RADIOLOGY, V145, P737, DOI 10.1148/radiology.145.3.7146406.
   HENSINGER R N, 1976, Spine, V1, P207, DOI 10.1097/00007632-197612000-00005.
   HUTTON WC, 1972, SPINE, V2, P202.
   JACKSON DW, 1976, CLIN ORTHOP RELAT R, P68.
   KETTELKAMP DB, 1971, J BONE JOINT SURG AM, VA 53, P229, DOI 10.2106/00004623-197153020-00003.
   Krenz J, 1973, J Bone Joint Surg Br, V55, P735.
   LAMY C, 1975, ORTHOP CLIN N AM, V6, P215.
   LANGSTON JW, 1985, J COMPUT ASSIST TOMO, V9, P728, DOI 10.1097/00004728-198507010-00012.
   LIBSON E, 1984, RADIOLOGY, V151, P89, DOI 10.1148/radiology.151.1.6701343.
   Maldague B, 1981, Acta Orthop Belg, V47, P441.
   Maldague B, 1985, J Radiol, V66, P263.
   MICHELI LJ, 1985, CLIN SPORT MED, V4, P85.
   OAKLEY RH, 1984, BRIT J RADIOL, V57, P877, DOI 10.1259/0007-1285-57-682-877.
   OBEIRNE JG, 1988, SPINE, V13, P220, DOI 10.1097/00007632-198802000-00018.
   PARK WM, 1985, CLIN RADIOL, V36, P427, DOI 10.1016/S0009-9260(85)80333-0.
   Pfeil E, 1971, Z Orthop Ihre Grenzgeb, V109, P231.
   PHALEN GS, 1961, J BONE JOINT SURG AM, V43, P505, DOI 10.2106/00004623-196143040-00005.
   Piwnica A, 1958, ANN CHIR, V12, P1111.
   PORTER RW, 1984, SPINE, V9, P755, DOI 10.1097/00007632-198410000-00018.
   RAVICHANDRAN G, 1980, SPINE, V5, P552, DOI 10.1097/00007632-198011000-00011.
   ROCHE MB, 1952, J BONE JOINT SURG AM, V34-A, P491, DOI 10.2106/00004623-195234020-00020.
   ROCHE MB, 1953, J BONE JOINT SURG AM, V35, P102.
   ROSSI F, 1978, J SPORT MED PHYS FIT, V18, P317.
   SARASTE H, 1984, ACTA RADIOL DIAGN, V25, P427, DOI 10.1177/028418518402500515.
   SHAHRIAREE H, 1979, J BONE JOINT SURG AM, V61, P1256, DOI 10.2106/00004623-197961080-00025.
   Soren A, 1974, Acta Orthop Belg, V40, P294.
   STEWART TD, 1953, J BONE JOINT SURG AM, V35-A, P937, DOI 10.2106/00004623-195335040-00012.
   TAILLARD WF, 1976, CLIN ORTHOP RELAT R, V117, P30.
   TEPLICK JG, 1986, AM J NEURORADIOL, V7, P479.
   VIDAL J, 1983, REV CHIR ORTHOP, V69, P17.
   WERTZBERGER KL, 1980, SPINE, V5, P437, DOI 10.1097/00007632-198009000-00008.
   WILTSE LL, 1975, J BONE JOINT SURG AM, VA 57, P17, DOI 10.2106/00004623-197557010-00003.
   WILTSE LL, 1976, CLIN ORTHOP RELAT R, V117, P23.
   WYNNEDAVIES R, 1979, J BONE JOINT SURG BR, V61, P301, DOI 10.1302/0301-620X.61B3.383720.},
Number-of-Cited-References = {50},
Times-Cited = {2},
Usage-Count-Last-180-days = {0},
Usage-Count-Since-2013 = {0},
Journal-ISO = {Rev. Rhum.},
Doc-Delivery-Number = {DM841},
Web-of-Science-Index = {Science Citation Index Expanded (SCI-EXPANDED)},
Unique-ID = {WOS:A1990DM84100002},
DA = {2022-11-01},
}

@article{ WOS:000273454600014,
Author = {Jeong, In-Ho and Hwang, Eai-Hong and Bae, Weon-Tae},
Title = {Contralateral Pedicular Fracture with Unilateral Spondylolysis},
Journal = {JOURNAL OF KOREAN NEUROSURGICAL SOCIETY},
Year = {2009},
Volume = {46},
Number = {6},
Pages = {584-587},
Month = {DEC},
Abstract = {Although most authors regard contralateral pedicular fracture with
   unilateral spondylolysis as an unstable condition and recommend surgical
   management when immobilization fails in promoting bony healing of the
   fracture, few researchers have investigated the natural history of
   pedicle fracture or the causal relationship between symptoms and the
   fracture. In addition, there are no detailed guidelines that address the
   management of this disease. We report a rare case of contralateral
   pedicular fracture associated with unilateral spondylolysis at the L5
   level which was successfully treated by rehabilitation with activity
   modification.},
Publisher = {KOREAN NEUROSURGICAL SOC},
Address = {BLDG B, \#402, 27, CHILPAE-RO, JUNG-GU, SEOUL, 04511, SOUTH KOREA},
Type = {Article},
Language = {English},
Affiliation = {Jeong, IH (Corresponding Author), Miraero 21 Med Ctr, Dept Neurosurg, 1079 Hwajeong Dong, Kwangju 501757, South Korea.
   Jeong, In-Ho, Miraero 21 Med Ctr, Dept Neurosurg, Kwangju 501757, South Korea.
   Hwang, Eai-Hong; Bae, Weon-Tae, Miraero 21 Med Ctr, Dept Radiol, Kwangju 501757, South Korea.},
DOI = {10.3340/jkns.2009.46.6.584},
ISSN = {2005-3711},
EISSN = {1598-7876},
Keywords = {Lower back pain; Lumbar vertebrae; Spondylolysis; Stress fracture;
   Guidelines},
Keywords-Plus = {STRESS-FRACTURE; LUMBAR PEDICLE; PEDICULOLYSIS; PAIN},
Research-Areas = {Neurosciences \& Neurology; Surgery},
Web-of-Science-Categories  = {Clinical Neurology; Surgery},
Author-Email = {in-hojeong@daum.net},
Cited-References = {ALAND C, 1986, J BONE JOINT SURG AM, V68A, P1454, DOI 10.2106/00004623-198668090-00025.
   Beutler WJ, 2003, SPINE, V28, P1027, DOI 10.1097/00007632-200305150-00014.
   Chong V F, 1997, Australas Radiol, V41, P306, DOI 10.1111/j.1440-1673.1997.tb00680.x.
   DAFFNER RH, 1992, AM J ROENTGENOL, V159, P245, DOI 10.2214/ajr.159.2.1632335.
   GARBER JE, 1986, SPINE, V11, P63, DOI 10.1097/00007632-198601000-00018.
   Gerrard DF, 1998, CLIN J SPORT MED, V8, P59, DOI 10.1097/00042752-199801000-00014.
   Guillodo Y, 2000, SPINE, V25, P2541, DOI 10.1097/00007632-200010010-00019.
   GUNZBURG R, 1991, SPINE, V16, P185, DOI 10.1097/00007632-199102000-00016.
   Kim KS, 2006, J SPINAL DISORD TECH, V19, P65, DOI 10.1097/01.bsd.0000161230.87271.f3.
   Sairyo K, 2005, AM J SPORT MED, V33, P583, DOI 10.1177/0363546504269035.
   Sirvanci M, 2002, CLIN IMAG, V26, P187, DOI 10.1016/S0899-7071(01)00389-8.
   TRAUGHBER PD, 1991, J COMPUT ASSIST TOMO, V15, P338, DOI 10.1097/00004728-199103000-00033.
   Vialle R, 2007, EUR SPINE J, V16, pS316, DOI 10.1007/s00586-007-0396-9.
   WEATHERLEY CR, 1991, J BONE JOINT SURG BR, V73, P990, DOI 10.1302/0301-620X.73B6.1835458.},
Number-of-Cited-References = {14},
Times-Cited = {5},
Usage-Count-Last-180-days = {0},
Usage-Count-Since-2013 = {2},
Journal-ISO = {J. Korean. Neurosurg. Soc.},
Doc-Delivery-Number = {541XL},
Web-of-Science-Index = {Science Citation Index Expanded (SCI-EXPANDED)},
Unique-ID = {WOS:000273454600014},
OA = {Green Published, gold},
DA = {2022-11-01},
}

@article{ WOS:000252300300012,
Author = {Van der Heijden, Chantal and Claerbout, Maria and Peers, Koen and
   Lauweryns, Philippe},
Title = {Traumatic lumbar pedicle fracture associated with pre-existing bilateral
   spondylolysis and anterolisthesis in a professional soccer player},
Journal = {JOURNAL OF BACK AND MUSCULOSKELETAL REHABILITATION},
Year = {2007},
Volume = {20},
Number = {2-3},
Pages = {131-134},
Abstract = {A traumatic pedicle fracture in association with pre-existing bilateral
   spondylolysis and anterolisthesis has never been described. A
   27-year-old male professional football player presented with acute
   gluteal pain caused by a traumatic fracture of the left pedicle L5
   missed on plain radiographs, but seen on CT-scan and confirmed on bone
   scintigraphy. Instability caused by this fracture in association with
   pre-existing bilateral spondylolysis and grade I-anterolisthesis
   required immobilization of the lumbar spine. Since no neurological
   deficit was observed, it was decided not to operate but to treat the
   patient with analgesics and with a lumbar orthosis which would provide
   unilateral hip fixation in extension during walking. We report here on
   the difficulties of diagnosis and on the successful treatment by means
   of immobilization in a lumbar orthosis. A rehabilitation program with
   specific sports-related exercises was devised.},
Publisher = {IOS PRESS},
Address = {NIEUWE HEMWEG 6B, 1013 BG AMSTERDAM, NETHERLANDS},
Type = {Article},
Language = {English},
Affiliation = {Peers, K (Corresponding Author), Gasthuisberg \& Pellenberg Univ Hosp, Dept Phys Med \& Rehabil, B-3000 Louvain, Belgium.
   Van der Heijden, Chantal; Claerbout, Maria; Peers, Koen, Gasthuisberg \& Pellenberg Univ Hosp, Dept Phys Med \& Rehabil, B-3000 Louvain, Belgium.
   Lauweryns, Philippe, Pellenberg Univ Hosp, Dept Orthoped Surg, Louvain, Belgium.},
DOI = {10.3233/BMR-2007-202-312},
ISSN = {1053-8127},
Keywords-Plus = {CONTRALATERAL SPONDYLOLYSIS; NONOPERATIVE TREATMENT; BRACE},
Research-Areas = {Orthopedics; Rehabilitation},
Web-of-Science-Categories  = {Orthopedics; Rehabilitation},
Author-Email = {koen.peers@uzkuleuven.ac.be},
Cited-References = {AXELSSON P, 1993, SPINE, V18, P876, DOI 10.1097/00007632-199306000-00011.
   BLANDA J, 1993, J SPINAL DISORD, V6, P406, DOI 10.1097/00002517-199306050-00007.
   Congeni J, 1997, AM J SPORT MED, V25, P248, DOI 10.1177/036354659702500220.
   d'Hemecourt PA, 2002, ORTHOPEDICS, V25, P653.
   Guillodo Y, 2000, SPINE, V25, P2541, DOI 10.1097/00007632-200010010-00019.
   GUNZBURG R, 1991, SPINE, V16, P185, DOI 10.1097/00007632-199102000-00016.
   Norris C M, 1993, Br J Sports Med, V27, P19.
   RICHARDSON CA, 2000, MAN THER, V1, P2.
   STEINER ME, 1985, SPINE, V10, P937, DOI 10.1097/00007632-198512000-00013.
   Sys J, 2001, EUR SPINE J, V10, P498, DOI 10.1007/s005860100326.
   WEATHERLEY CR, 1991, J BONE JOINT SURG BR, V73, P990, DOI 10.1302/0301-620X.73B6.1835458.
   Willems PC, 1997, SPINE, V22, P1229, DOI 10.1097/00007632-199706010-00012.},
Number-of-Cited-References = {12},
Times-Cited = {1},
Usage-Count-Last-180-days = {0},
Usage-Count-Since-2013 = {7},
Journal-ISO = {J. Back Musculoskelet. Rehabil.},
Doc-Delivery-Number = {250LA},
Web-of-Science-Index = {Science Citation Index Expanded (SCI-EXPANDED)},
Unique-ID = {WOS:000252300300012},
DA = {2022-11-01},
}

@article{ WOS:000804723900010,
Author = {Alomari, Safwan and Judy, Brendan and Sacino, Amanda N. and Porras, Jose
   L. and Tang, Anthony and Sciubba, Daniel and Witham, Timothy and
   Theodore, Nicholas and Bydon, Ali},
Title = {Isthmic spondylolisthesis in adults ... A review of the current
   literature ...},
Journal = {JOURNAL OF CLINICAL NEUROSCIENCE},
Year = {2022},
Volume = {101},
Pages = {124-130},
Month = {JUL},
Abstract = {Isthmic spondylolisthesis can be defined as the anterior translation of
   a vertebral body relative to the one subjacent to it and secondary to an
   abnormality of the pars interarticularis. Isthmic spondylolisthesis is
   usually asymptomatic and discovered as an incidental radiographic
   finding. However, it can be symptomatic due to its biomechanical effects
   on the adjacent neural structures and patients may present with low back
   and/or radicular leg pain. Standing plain radiographs can be obtained to
   confirm the presence or assess the degree of isthmic spondylolisthesis.
   Computed tomography (CT) clearly shows the pars defect and provides a
   better assessment of the pathology. Magnetic resonance imaging (MRI) is
   indicated in patients with neurologic manifestations and can be used to
   assess the degree of foraminal or central stenosis. Conservative
   management including oral antiinflammatory medication, physical therapy,
   and/or transforaminal epidural corticosteroid injections can be utilized
   initially. Surgery can be considered in the setting of persistent
   symptoms unrelieved with conservative management or significant
   neurologic compromise. Several surgical methods and techniques are
   available in the management of isthmic spondylolisthesis. There has been
   a significant national increase in the use of interbody fusion
   posteriorly for the management of isthmic spondylolisthesis. Reports
   have suggested that interbody fusion can be a cost-effective technique
   in selected patients with isthmic spondylolisthesis. Future studies are
   encouraged to further characterize the specific indications of various
   surgical modalities in patients with isthmic spondylolisthesis.},
Publisher = {ELSEVIER SCI LTD},
Address = {THE BOULEVARD, LANGFORD LANE, KIDLINGTON, OXFORD OX5 1GB, OXON, ENGLAND},
Type = {Review},
Language = {English},
Affiliation = {Bydon, A (Corresponding Author), Johns Hopkins Univ Hosp, Dept Neurosurg, 600 North Wolfe St,Meyer 5-109, Baltimore, MD 21287 USA.
   Alomari, Safwan; Judy, Brendan; Sacino, Amanda N.; Porras, Jose L.; Tang, Anthony; Sciubba, Daniel; Witham, Timothy; Theodore, Nicholas; Bydon, Ali, Johns Hopkins Univ, Sch Med, Dept Neurosurg, Baltimore, MD USA.
   Bydon, Ali, Johns Hopkins Univ Hosp, Dept Neurosurg, 600 North Wolfe St,Meyer 5-109, Baltimore, MD 21287 USA.},
DOI = {10.1016/j.jocn.2022.04.042},
ISSN = {0967-5868},
EISSN = {1532-2653},
Keywords = {Spondylolisthesis; Adult; Review; Diagnosis; Spinal fusion},
Keywords-Plus = {LOW-BACK-PAIN; LUMBAR INTERBODY FUSION; COST-EFFECTIVENESS;
   NATURAL-HISTORY; POSTEROLATERAL FUSION; PARS INTERARTICULARIS; PELVIC
   INCIDENCE; SPINAL-FUSION; SPONDYLOLYSIS; MANAGEMENT},
Research-Areas = {Neurosciences \& Neurology},
Web-of-Science-Categories  = {Clinical Neurology; Neurosciences},
Author-Email = {abydon1@jhmi.edu},
Cited-References = {Adogwa O, 2011, J NEUROSURG-SPINE, V15, P138, DOI 10.3171/2011.3.SPINE10562.
   ALBANESE M, 1982, J PEDIATR ORTHOPED, V2, P496, DOI 10.1097/01241398-198212000-00006.
   Alomari S, OPER NEUROSURG, V2021.
   AMATO M, 1984, RADIOLOGY, V153, P627, DOI 10.1148/radiology.153.3.6494460.
   Andrade NS, 2015, EUR SPINE J, V24, P1289, DOI 10.1007/s00586-015-3910-5.
   Antoniades SB, 2000, SPINE, V25, P1085, DOI 10.1097/00007632-200005010-00008.
   BARTON P N, 1948, Ind Med Surg, V17, P37.
   Bennett DL, 2006, SKELETAL RADIOL, V35, P503, DOI 10.1007/s00256-006-0083-7.
   Beutler WJ, 2003, SPINE, V28, P1027, DOI 10.1097/00007632-200305150-00014.
   Bhalla A, 2019, NEUROSURG CLIN N AM, V30, P283, DOI 10.1016/j.nec.2019.02.001.
   BIGOS SJ, 1992, CLIN ORTHOP RELAT R, P124.
   BLANDA J, 1993, J SPINAL DISORD, V6, P406, DOI 10.1097/00002517-199306050-00007.
   BOXALL D, 1979, J BONE JOINT SURG AM, V61, P479, DOI 10.2106/00004623-197961040-00001.
   Bydon M, 2015, SPINE J, V15, P492, DOI 10.1016/j.spinee.2014.10.007.
   Carragee EJ, 1997, J BONE JOINT SURG AM, V79A, P1175, DOI 10.2106/00004623-199708000-00009.
   Cavalier R, 2006, J AM ACAD ORTHOP SUR, V14, P417, DOI 10.5435/00124635-200607000-00004.
   DeWald CJ, 2005, SPINE, V30, pS49, DOI 10.1097/01.brs.0000155573.34179.7e.
   Ekman Per, 2005, Spine J, V5, P36, DOI 10.1016/j.spinee.2004.05.249.
   Endler P, 2019, SPINE J, V19, P501, DOI 10.1016/j.spinee.2018.08.008.
   Endler P, 2017, J BONE JOINT SURG AM, V99, P743, DOI 10.2106/JBJS.16.00679.
   Engstrom CM, 2007, MED SCI SPORT EXER, V39, P28, DOI 10.1249/01.mss.0000241642.82725.ac.
   Faldini C, 2014, EUR SPINE J, V23, pS714, DOI 10.1007/s00586-014-3552-z.
   Fan GX, 2016, WORLD NEUROSURG, V90, P580, DOI 10.1016/j.wneu.2016.02.033.
   Feng Y, 2015, SPINE J, V15, P1527, DOI 10.1016/j.spinee.2015.02.036.
   Fischer Charla R, 2016, Spine Deform, V4, P48, DOI 10.1016/j.jspd.2015.05.006.
   FREDRICKSON BE, 1984, J BONE JOINT SURG AM, V66A, P699, DOI 10.2106/00004623-198466050-00008.
   Fujimori T, 2018, J ORTHOP SCI, V23, P299, DOI 10.1016/j.jos.2017.11.014.
   FULLENLOVE TM, 1957, RADIOLOGY, V68, P572, DOI 10.1148/68.4.572.
   Gould HP, 2020, AM J SPORT MED, V48, P2765, DOI 10.1177/0363546520945727.
   GRAMSE RR, 1980, MAYO CLIN PROC, V55, P681.
   Hammerberg KW, 2005, SPINE, V30, pS4, DOI 10.1097/01.brs.0000155576.62159.1c.
   Hanson DS, 2002, SPINE, V27, P2026, DOI 10.1097/00007632-200209150-00011.
   HENSINGER RN, 1989, J BONE JOINT SURG AM, V71A, P1098, DOI 10.2106/00004623-198971070-00020.
   Horal J, 1969, Acta Orthop Scand Suppl, V118, P1.
   HULT L, 1954, Acta Orthop Scand Suppl, V16, P1.
   Hutchinson MR, 1999, MED SCI SPORT EXER, V31, P1686, DOI 10.1097/00005768-199911000-00027.
   Jones KE, 2019, NEUROSURG CLIN N AM, V30, P365, DOI 10.1016/j.nec.2019.02.010.
   Jones TR, 2009, J AM ACAD ORTHOP SUR, V17, P609, DOI 10.5435/00124635-200910000-00003.
   Kalichman L, 2009, SPINE, V34, P199, DOI 10.1097/BRS.0b013e31818edcfd.
   Kaplan Kevin M, 2005, Spine J, V5, P564, DOI 10.1016/j.spinee.2004.10.044.
   Ko SB, 2011, CLIN ORTHOP SURG, V3, P34, DOI 10.4055/cios.2011.3.1.34.
   Kreiner DS, 2016, SPINE J, V16, P1478, DOI 10.1016/j.spinee.2016.08.034.
   Labelle H, 2004, SPINE, V29, P2049, DOI 10.1097/01.brs.0000138279.53439.cc.
   LAROCCA H, 1969, CAN MED ASSOC J, V101, P49.
   Lian XF, 2014, EUR SPINE J, V23, P172, DOI 10.1007/s00586-013-2858-6.
   LIBSON E, 1982, INT ORTHOP, V6, P259.
   Luo JQ, 2017, CLIN SPINE SURG, V30, pE915, DOI 10.1097/BSD.0000000000000297.
   MAGORA A, 1976, CLIN ORTHOP RELAT R, P74.
   MAGORA A, 1980, SCAND J REHABIL MED, V12, P47.
   Maurer M, 2011, AM J SPORT MED, V39, P392, DOI 10.1177/0363546510381365.
   McGuire R., 2006, ROTHMAN SIMEONE SPIN, P1037.
   MEYERDING H W, 1956, J Int Coll Surg, V26, P566.
   Moller H, 2000, SPINE, V25, P1711, DOI 10.1097/00007632-200007010-00016.
   Noorian S, 2018, SPINE J, V18, P1441, DOI 10.1016/j.spinee.2018.04.022.
   Omidi-Kashani F, 2014, ASIAN SPINE J, V8, P521, DOI 10.4184/asj.2014.8.4.521.
   Park SB, 2011, J KOREAN NEUROSURG S, V49, P317, DOI 10.3340/jkns.2011.49.6.317.
   Pereira Duarte M, 2021, STATPEARLS.
   ROCHE MB, 1951, ANAT REC, V109, P233, DOI 10.1002/ar.1091090207.
   Said E, 2022, GLOB SPINE J, V12, P990, DOI 10.1177/21925682211016426.
   SAIRANEN E, 1981, SCAND J WORK ENV HEA, V7, P18, DOI 10.5271/sjweh.2572.
   Sencan S, 2017, J BACK MUSCULOSKELET, V30, P841, DOI 10.3233/BMR-160543.
   STEINER ME, 1985, SPINE, V10, P937, DOI 10.1097/00007632-198512000-00013.
   Takatalo J, 2012, SPINE, V37, P1231, DOI 10.1097/BRS.0b013e3182443855.
   Tawfik S, 2020, GLOB SPINE J, V10, P89, DOI 10.1177/2192568218823695.
   Thirukumaran CP, 2016, SPINE, V41, P490, DOI 10.1097/BRS.0000000000001238.
   Nguyen TP, 2021, BIOMED SIGNAL PROCES, V65, DOI 10.1016/j.bspc.2020.102371.
   TORGERSON WR, 1976, J BONE JOINT SURG AM, V58, P850, DOI 10.2106/00004623-197658060-00017.
   TURNER RH, 1971, J BONE JOINT SURG AM, VA 53, P1298, DOI 10.2106/00004623-197153070-00005.
   Tye EY, 2018, SPINE J, V18, P464, DOI 10.1016/j.spinee.2017.08.227.
   VIRTA L, 1993, SPINE, V18, P1496.
   Weil Y, 2004, SPINE, V29, P2168, DOI 10.1097/01.brs.0000141171.81801.e5.
   WILTSE LL, 1976, CLIN ORTHOP RELAT R, P23.
   WILTSE LL, 1962, J BONE JOINT SURG AM, V44, P539, DOI 10.2106/00004623-196244030-00011.
   Wood KB, 2011, SPINE, V36, pS110, DOI 10.1097/BRS.0b013e31822ef8c5.
   WYNNEDAVIES R, 1979, J BONE JOINT SURG BR, V61, P301, DOI 10.1302/0301-620X.61B3.383720.},
Number-of-Cited-References = {75},
Times-Cited = {0},
Usage-Count-Last-180-days = {1},
Usage-Count-Since-2013 = {1},
Journal-ISO = {J. Clin. Neurosci.},
Doc-Delivery-Number = {1T4TV},
Web-of-Science-Index = {Science Citation Index Expanded (SCI-EXPANDED)},
Unique-ID = {WOS:000804723900010},
DA = {2022-11-01},
}

@article{ WOS:000468961200001,
Author = {Du, Chang-zhi and Li, Song and Xu, Liang and Zhou, Qing-shuang and Zhu,
   Ze-zhang and Sun, Xu and Qiu, Yong},
Title = {Sagittal reconstruction of lumbosacral contiguous double-level
   spondylolytic spondylolisthesis: a comparison of double-level and
   single-level transforaminal lumbar interbody fusion},
Journal = {JOURNAL OF ORTHOPAEDIC SURGERY AND RESEARCH},
Year = {2019},
Volume = {14},
Month = {MAY 23},
Abstract = {BackgroundContiguous double-level lumbar spondylolytic spondylolisthesis
   is an extremely rare condition. There is a paucity of data of
   lumbosacral deformity and sagittal spino-pelvic malalignment among these
   patients. Moreover, the effect of transforaminal lumbar interbody fusion
   (TLIF) on sagittal realignment still remains largely unknown. The aim of
   the study is to investigate the reconstruction of sagittal alignment and
   the improvement of clinical outcomes after posterior instrumented
   double-level or single-level TLIF.MethodsFrom January 2010 to September
   2018, the records of patients with contiguous L4/5 and L5/S1
   double-level spondylolytic spondylolisthesis were retrospectively
   reviewed. Patients who had undergone double-level or single-level TLIF
   and a minimum of 2years' follow-up were included. The slippage
   parameters and spino-pelvic parameters were measured preoperatively,
   postoperatively, and at the latest follow-up.ResultsA total of 58
   patients (21 males and 37 females, mean age of 57.16.9years) were
   enrolled. Thirty-eight patients were treated with double-level TLIF and
   the remaining 20 with single-level TLIF (L4/5 in 14; L5/S1 in 6). After
   surgery, the spondylolisthesis was significantly reduced at both L4/5
   and L5/S1 level (all P<0.001). There was a significant reduction in
   pelvic tilt (P<0.001) and a significant increase in sacral slope
   (P<0.001). Significant increase in L4-S1 height (P<0.001) and L4-S1
   lordosis (P=0.012) and decrease in L5 slope (P=0.004) and L5 incidence
   (P=0.001) were also observed. Compared to single-level TLIF,
   double-level TLIF increased L4-S1 height (P<0.001) and L4-S1 lordosis
   (P<0.001) and reduced L4-SVA (P=0.007) and L5 incidence (P=0.013) more
   obviously, and the sagittal balance was better corrected in double-level
   TLIF group (P=0.006). Double-level TLIF group showed larger increase in
   VAS scores for low back pain. The incidence of implant-related
   complications was lower in the double-level group.Conclusion p id=Par4
   Posterior short-segment instrumented TLIF can bring favorable
   radiographic and clinical outcomes in patients with lumbosacral
   contiguous double-level spondylolytic spondylolisthesis. Double-level
   TLIF is more efficient to improve L4-S1 height, regional lumbar
   lordosis, and global sagittal balance.},
Publisher = {BMC},
Address = {CAMPUS, 4 CRINAN ST, LONDON N1 9XW, ENGLAND},
Type = {Article},
Language = {English},
Affiliation = {Sun, X; Qiu, Y (Corresponding Author), Nanjing Med Univ, Dept Spine Surg, Nanjing Drum Tower Hosp, Clin Coll, Zhongshan Rd 321, Nanjing 210008, Jiangsu, Peoples R China.
   Du, Chang-zhi; Zhou, Qing-shuang; Sun, Xu; Qiu, Yong, Nanjing Med Univ, Dept Spine Surg, Nanjing Drum Tower Hosp, Clin Coll, Zhongshan Rd 321, Nanjing 210008, Jiangsu, Peoples R China.
   Li, Song; Xu, Liang; Zhu, Ze-zhang, Nanjing Univ, Dept Spine Surg, Nanjing Drum Tower Hosp, Med Sch, Nanjing 210008, Jiangsu, Peoples R China.},
DOI = {10.1186/s13018-019-1197-7},
Article-Number = {148},
ISSN = {1749-799X},
Keywords = {Double-level spondylolysis; Isthmic spondylolisthesis; Spino-pelvic
   parameters; Transforaminal lumbar interbody fusion},
Keywords-Plus = {PELVIC PARAMETERS; POSTERIOR; BALANCE},
Research-Areas = {Orthopedics},
Web-of-Science-Categories  = {Orthopedics},
Author-Email = {drsunxu@163.com
   scoliosis2002@sina.com},
Funding-Acknowledgement = {National Natural Science Foundation of China {[}81772422]; Postgraduate
   Research \& Practice Innovation Program of Jiangsu Province
   {[}KYCX18\_1502]},
Funding-Text = {This work was supported by the National Natural Science Foundation of
   China (Grant No. 81772422) and Postgraduate Research \& Practice
   Innovation Program of Jiangsu Province (Grant No. KYCX18\_1502).},
Cited-References = {Bozkurt G, 2018, WORLD NEUROSURG, V116, pE1060, DOI 10.1016/j.wneu.2018.05.165.
   Clark JC, 2013, NEUROSURG FOCUS, V35, DOI 10.3171/2013.5.FOCUS13144.
   CYRON BM, 1978, J BONE JOINT SURG BR, V60, P234, DOI 10.1302/0301-620X.60B2.659472.
   Eismont FJ, 2014, J AM ACAD ORTHOP SUR, V22, P203, DOI 10.5435/JAAOS-22-04-203.
   Feng Y, 2014, J SPINAL DISORD TECH, V27, pE20, DOI 10.1097/BSD.0b013e31828af6f0.
   Ferrero E, 2016, EUR SPINE J, V25, P2546, DOI 10.1007/s00586-016-4384-9.
   Goyal N, 2009, J SPINAL DISORD TECH, V22, P321, DOI 10.1097/BSD.0b013e318182cdab.
   Humphreys SC, 2001, SPINE, V26, P567.
   Janik TJ, 1998, J ORTHOPAED RES, V16, P766, DOI 10.1002/jor.1100160620.
   Kepler Christopher K, 2012, Orthop Surg, V4, P15, DOI 10.1111/j.1757-7861.2011.00165.x.
   Kim JS, 2010, J NEUROSURG-SPINE, V12, P171, DOI 10.3171/2009.9.SPINE09272.
   Liu XY, 2015, J NEUROSURG-SPINE, V22, P283, DOI 10.3171/2014.10.SPINE14415.
   MODIC MT, 1988, RADIOLOGY, V168, P177, DOI 10.1148/radiology.168.1.3289089.
   Nakayama T, 2015, JPN J RADIOL, V33, P3, DOI 10.1007/s11604-014-0371-4.
   Niggemann P, 2012, BRIT J RADIOL, V85, P358, DOI 10.1259/bjr/60355971.
   Ogawa H, 2007, J SPINAL DISORD TECH, V20, P521, DOI 10.1097/BSD.0b013e3180335c1f.
   Oh SK, 2009, ASIAN SPINE J, V3, P21, DOI 10.4184/asj.2009.3.1.21.
   Park SJ, 2011, NEUROSURGERY, V68, P355, DOI 10.1227/NEU.0b013e3182117249.
   Pfirrmann CWA, 2001, SPINE, V26, P1873, DOI 10.1097/00007632-200109010-00011.
   Radovanovic I, 2017, J NEUROSURG-SPINE, V26, P448, DOI 10.3171/2016.9.SPINE1680.
   Randall RM, 2016, SPORTS MED ARTHROSC, V24, P184, DOI 10.1097/JSA.0000000000000127.
   Raynal L, 1977, Acta Orthop Belg, V43, P653.
   Recnik G, 2013, J SPINAL DISORD TECH, V26, P246, DOI 10.1097/BSD.0b013e3182416f5c.
   Sakai T, 2009, SPINE, V34, P2346, DOI 10.1097/BRS.0b013e3181b4abbe.
   Sebaaly A, 2018, SPINE J, V14, P0.
   Song DY, 2017, CLIN NEUROL NEUROSUR, V161, P35, DOI 10.1016/j.clineuro.2017.08.007.
   Song DY, 2015, CLIN NEUROL NEUROSUR, V138, P111, DOI 10.1016/j.clineuro.2015.08.012.
   Sun YP, 2016, MEDICINE, V95, DOI 10.1097/MD.0000000000005323.
   Wang T, 2016, MEDICINE, V95, DOI 10.1097/MD.0000000000005417.
   WILTSE LL, 1975, J BONE JOINT SURG AM, VA 57, P17, DOI 10.2106/00004623-197557010-00003.
   Zhang S, 2018, J COMPUT NONLIN DYN, V13, DOI 10.1115/1.4039980.},
Number-of-Cited-References = {31},
Times-Cited = {3},
Usage-Count-Last-180-days = {2},
Usage-Count-Since-2013 = {3},
Journal-ISO = {J. Orthop. Surg. Res.},
Doc-Delivery-Number = {HZ6KP},
Web-of-Science-Index = {Science Citation Index Expanded (SCI-EXPANDED)},
Unique-ID = {WOS:000468961200001},
OA = {gold, Green Published},
DA = {2022-11-01},
}

@article{ WOS:000330895800006,
Author = {Ines Nava-Bringas, Tania and Hernandez-Lopez, Mario and Ramirez-Mora,
   Isabel and Coronado-Zarco, Roberto and Israel Macias-Hernandez, Salvador
   and Cruz-Medina, Eva and Arellano-Hernandez, Aurelia and Renan
   Leon-Hernandez, Saul},
Title = {Effects of a stabilization exercise program in functionality and pain in
   patients with degenerative spondylolisthesis},
Journal = {JOURNAL OF BACK AND MUSCULOSKELETAL REHABILITATION},
Year = {2014},
Volume = {27},
Number = {1},
Pages = {41-46},
Abstract = {OBJECTIVE: To determine the effects of stabilization exercises on pain
   and function in patients with degenerative spondylolisthesis. Study
   design: Nonrandomized clinical trial, with 6 months of follow up.
   METHODS: Twenty patients over 50 years of age with degenerative
   spondylolisthesis underwent a 6-month, home-based training program of
   stabilization exercises. We applied functional and pain scales (Visual
   Analogue Scale {[}VAS] and Oswestry Disability Index {[}ODI]), and
   conducted an isokinetic trunk test. Statistical analysis included a T
   test for quantitative variables, a chi-squared test for qualitative
   data, and Pearson correlations. The significance alfa level was 0.05.
   RESULTS: Both pain and Oswestry Index scores were significantly
   decreased. Initial and final VAS ``back pain{''} results were 63.50 +/-
   18.05 mm and 43.4 +/- 22.09 (p = 0.007) respectively. Initial and final
   VAS ``sciatic pain{''} results were 53.65 +/- 29.03 mm and 36.65 +/-
   27.21 (p = 0.035) respectively. Oswestry Index at the beginning of the
   study was 30.35 +/- 15.6\%, decreasing to a final 20.15 +/- 13.6\% (p =
   0.007). The results of VAS and ODI scores correlated significantly with
   improvement in the isokinetic test.
   CONCLUSION: Lumbar stabilization exercises could be an effective
   treatment option in controlling pain and improving function in patients
   with degenerative spondylolisthesis. Further investigation with
   randomized controlled trials is necessary to obtain confirmation of
   these results.},
Publisher = {IOS PRESS},
Address = {NIEUWE HEMWEG 6B, 1013 BG AMSTERDAM, NETHERLANDS},
Type = {Article},
Language = {English},
Affiliation = {Nava-Bringas, TI (Corresponding Author), Inst Nacl Rehabil, Av Mexico Xochimilco 289, Mexico City 14389, DF, Mexico.
   Ines Nava-Bringas, Tania; Hernandez-Lopez, Mario; Coronado-Zarco, Roberto; Israel Macias-Hernandez, Salvador; Cruz-Medina, Eva; Arellano-Hernandez, Aurelia; Renan Leon-Hernandez, Saul, Natl Inst Rehabil, Dept Spine Rehabil, Mexico City, DF, Mexico.
   Ramirez-Mora, Isabel, Natl Inst Rehabil, Dept Imaging, Mexico City, DF, Mexico.},
DOI = {10.3233/BMR-130417},
ISSN = {1053-8127},
EISSN = {1878-6324},
Keywords = {Degenerative spondylolisthesis; pain; functionality; stabilization
   exercise; strength},
Keywords-Plus = {LOW-BACK-PAIN; LUMBAR SPINAL STENOSIS; PELVIC GIRDLE PAIN; FACET JOINTS;
   EPIDURAL PRESSURE; FOLLOW-UP; SPONDYLOLYSIS; ASSOCIATION; ORIENTATION;
   STABILITY},
Research-Areas = {Orthopedics; Rehabilitation},
Web-of-Science-Categories  = {Orthopedics; Rehabilitation},
Author-Email = {tanianava@gmail.com},
ResearcherID-Numbers = {Macías-Hernández, Israel/AAJ-8005-2021
   Coronado-Zarco, Roberto/H-6977-2014
   },
ORCID-Numbers = {Coronado-Zarco, Roberto/0000-0002-8268-9686
   NAVA-BRINGAS, TANIA-INES/0000-0003-2601-0621
   Macias-Hernandez, Salvador-Israel/0000-0003-1469-6128},
Cited-References = {Bakhtiarya AH, 2005, J BACK MUSCULOSKELET, V18, P55, DOI 10.3233/BMR-2005-183-401.
   Barr KP, 2005, AM J PHYS MED REHAB, V84, P473, DOI 10.1097/01.phm.0000163709.70471.42.
   BIRD HA, 1980, SCAND J RHEUMATOL, V9, P203, DOI 10.3109/03009748009112347.
   Bliss Lisa S, 2005, Curr Sports Med Rep, V4, P179.
   Boden SD, 1996, J BONE JOINT SURG AM, V78A, P403, DOI 10.2106/00004623-199603000-00012.
   Brisby H, 2003, ORTHOP CLIN N AM, V34, P221, DOI 10.1016/S0030-5898(03)00002-6.
   Carlson C, 2009, CURR REV MUSCULOSKE, V2, P88, DOI 10.1007/s12178-009-9050-y.
   Celestini M, 2005, Eura Medicophys, V41, P223.
   Dai LY, 2001, INT ORTHOP, V25, P40, DOI 10.1007/s002640000201.
   Dreyfuss PH., 2003, SPINE J, V3, P50.
   Elden H, 2005, BMJ-BRIT MED J, V330, P761, DOI 10.1136/bmj.38397.507014.E0.
   Fairbank JCT, 2000, SPINE, V25, P2940, DOI 10.1097/00007632-200011150-00017.
   Faries MD, 2007, STRENGTH COND J, V29, P10.
   Filiz M, 2005, CLIN REHABIL, V19, P4, DOI 10.1191/0269215505cr836oa.
   GROBLER JL, 1993, SPINE, V18, P80.
   Hartvigsen J, 2004, SPINE, V29, P897, DOI 10.1097/00007632-200404150-00015.
   Hides J A, 2001, Spine (Phila Pa 1976), V26, pE243, DOI 10.1097/00007632-200106010-00004.
   Hides JA, 1996, SPINE, V21, P2763, DOI 10.1097/00007632-199612010-00011.
   IMADA K, 1995, J BONE JOINT SURG BR, V77B, P126, DOI 10.1302/0301-620X.77B1.7822369.
   Jack K, 2010, MANUAL THER, V15, P220, DOI 10.1016/j.math.2009.12.004.
   Jenis LG, 2000, SPINE, V25, P389, DOI 10.1097/00007632-200002010-00022.
   Kalichman L, 2008, EUR SPINE J, V17, P327, DOI 10.1007/s00586-007-0543-3.
   Kalichman L, 2009, SPINE, V34, P199, DOI 10.1097/BRS.0b013e31818edcfd.
   Matsunaga S, 2000, J NEUROSURG, V93, P194, DOI 10.3171/spi.2000.93.2.0194.
   May S, 2008, PHYSIOTHERAPY, V94, P179, DOI 10.1016/j.physio.2007.08.010.
   McGill S, 2002, LOW BACK DISORDERS E.
   Monticone M, 2004, Eura Medicophys, V40, P263.
   Mooney V, CLIN ORTHOP, V115, P149.
   Moorhouse KM, 2007, J BIOMECH, V40, P1058, DOI 10.1016/j.jbiomech.2006.04.018.
   NEWMAN P H, 1955, Ann R Coll Surg Engl, V16, P305.
   Norris CM, 2000, BACK STABILITY.
   O'Sullivan PB, 1997, SPINE, V22, P2959, DOI 10.1097/00007632-199712150-00020.
   PANJABI M, 1989, SPINE, V14, P194, DOI 10.1097/00007632-198902000-00008.
   PANJABI MM, 1992, J SPINAL DISORD, V5, P383, DOI 10.1097/00002517-199212000-00001.
   Sanderson PL, 1996, J BONE JOINT SURG BR, V78B, P951, DOI 10.1302/0301-620X78B6.1291.
   SATO K, 1989, SPINE, V14, P1265, DOI 10.1097/00007632-198911000-00022.
   Sengupta DK, 2005, SPINE, V30, pS71, DOI 10.1097/01.brs.0000155579.88537.8e.
   Stuge B, 2004, SPINE, V29, pE197, DOI 10.1097/00007632-200405150-00021.
   Suni J, 2006, SPINE, V31, pE611, DOI 10.1097/01.brs.0000231701.76452.05.
   TAKAHASHI K, 1995, SPINE, V20, P650, DOI 10.1097/00007632-199503150-00003.
   Takahashi K, 1995, SPINE, V20, P2746, DOI 10.1097/00007632-199512150-00017.
   Thompson N N, 1985, J Orthop Sports Phys Ther, V7, P43.
   Watters WC, 2009, SPINE J, V9, P609, DOI 10.1016/j.spinee.2009.03.016.},
Number-of-Cited-References = {43},
Times-Cited = {5},
Usage-Count-Last-180-days = {0},
Usage-Count-Since-2013 = {30},
Journal-ISO = {J. Back Musculoskelet. Rehabil.},
Doc-Delivery-Number = {AA1ZW},
Web-of-Science-Index = {Science Citation Index Expanded (SCI-EXPANDED)},
Unique-ID = {WOS:000330895800006},
DA = {2022-11-01},
}

@article{ WOS:000327899100027,
Author = {Koenig, M. A. and Ebrahimi, F. V. and Nitulescu, A. and Behrbalk, E. and
   Boszczyk, B. M.},
Title = {Early results of stand-alone anterior lumbar interbody fusion in
   iatrogenic spondylolisthesis patients},
Journal = {EUROPEAN SPINE JOURNAL},
Year = {2013},
Volume = {22},
Number = {12},
Pages = {2876-2883},
Month = {DEC},
Abstract = {Iatrogenic spondylolisthesis is a challenging condition for spinal
   surgeons. Posterior surgery in these cases is complicated by poor
   anatomical landmarks, scar tissue adhesion of muscle and dural
   structures and difficult access to the intervertebral disc. Anterior
   interbody fusion provides an alternative treatment method, allowing
   indirect foraminal decompression, reliable disc clearance and
   implantation of large surface area implants.
   A retrospective chart review of patients with iatrogenic
   spondylolisthesis including pre- and post-operative Oswestry Disability
   Index (ODI) and Visual Analogue Scale (VAS) scores was performed.
   Imaging criteria were pelvic incidence, overall lumbar lordosis and
   segmental lordosis. In addition, the fusion rate was investigated after
   6 months.
   Six consecutive patients treated between 2008 and 2011 (4 female, 2
   male, mean age 61 +/- A 7.1 years) were identified. The initially
   performed surgeries included decompression with or without discectomy;
   posterior instrumented and non-instrumented fusion. The olisthetic level
   was in all cases at the decompressed level. All patients were revised
   with stand-alone anterior interbody fusion devices at the olisthetic
   level filled with BMP 2. Average ODI dropped from 49 +/- A 11 \%
   pre-operatively to 26.0 +/- A 4.0 at 24 months follow-up. VAS average
   dropped from 7 +/- A 1 to 2 +/- A 0. Mean total lordosis of 39.8 +/- A
   2.8A degrees increased to 48.5 +/- A 4.9A degrees at pelvic incidences
   of 48.8 +/- A 6.8A degrees pre-operatively. Mean segmental lordosis at
   L4/5 improved from 10.5 +/- A 6.7A degrees to 19.0 +/- A 4.9A degrees at
   24 months. Mean segmental lordosis in L5/S1 increased from 15.1 +/- A
   7.4A degrees to 23.2 +/- A 5.6A degrees. Cage subsidence due to severe
   osteoporosis occurred in one case after 5 months, and hence there was no
   further follow-up. Fusion was confirmed in all other patients.
   Anterior interbody fusion offers good stabilisation and restoration of
   lordosis in iatrogenic spondylolisthesis and avoids the well-known
   problems associated with reentering the spinal canal for revision
   fusions. In this group, ODI and VAS scores were improved.},
Publisher = {SPRINGER},
Address = {233 SPRING ST, NEW YORK, NY 10013 USA},
Type = {Article},
Language = {English},
Affiliation = {Konig, MA (Corresponding Author), Nottingham Univ Hosp NHS Trust, Queens Med Ctr, Ctr Spinal Studies \& Surg, Derby Rd, Nottingham NG7 2UH, England.
   Koenig, M. A.; Ebrahimi, F. V.; Nitulescu, A.; Behrbalk, E.; Boszczyk, B. M., Nottingham Univ Hosp NHS Trust, Queens Med Ctr, Ctr Spinal Studies \& Surg, Nottingham NG7 2UH, England.},
DOI = {10.1007/s00586-013-2970-7},
ISSN = {0940-6719},
EISSN = {1432-0932},
Keywords = {Iatrogenic spondylolisthesis; Acquired spondylolisthesis; Revision
   surgery; Anterior lumbar interbody fusion},
Keywords-Plus = {ACQUIRED SPONDYLOLYSIS; ISTHMIC SPONDYLOLISTHESIS; SPINAL STENOSIS;
   DECOMPRESSION; COMPLICATIONS; INSTABILITY},
Research-Areas = {Neurosciences \& Neurology; Orthopedics},
Web-of-Science-Categories  = {Clinical Neurology; Orthopedics},
Author-Email = {matthias.a.koenig@gmail.com
   bronek.boszczyk@nuh.nhs.uk},
ORCID-Numbers = {behrbalk, eyal/0000-0002-8319-0182},
Cited-References = {Barrick WT, 2000, SPINE, V25, P853, DOI 10.1097/00007632-200004010-00014.
   Bisschop A, 2012, EUR SPINE J.
   BLASIER RD, 1987, J PEDIATR ORTHOPED, V7, P215, DOI 10.1097/01241398-198703000-00022.
   BRUNET JA, 1984, J BONE JOINT SURG BR, V66, P720, DOI 10.1302/0301-620X.66B5.6501368.
   Celik SE, 2010, J SPINAL DISORD TECH, V23, P229, DOI 10.1097/BSD.0b013e3181a3d889.
   Deguchi M, 1999, SPINE, V24, P328, DOI 10.1097/00007632-199902150-00004.
   FRYMOYER J W, 1978, Spine, V3, P7, DOI 10.1097/00007632-197803000-00002.
   HARRIS RI, 1963, J BONE JOINT SURG AM, V45, P1159, DOI 10.2106/00004623-196345060-00003.
   Hong SW, 2011, SPINE, V36, pE172, DOI 10.1097/BRS.0b013e3181db998c.
   HW Meyerding, 1932, SURG GYNECOL OBSTET, V54, P371.
   Ishihara H, 2001, J SPINAL DISORD, V14, P91, DOI 10.1097/00002517-200104000-00001.
   Jarrett CD, 2009, J SPINAL DISORD TECH, V22, P559, DOI 10.1097/BSD.0b013e318192e326.
   JOHNSSON KE, 1986, SPINE, V11, P107, DOI 10.1097/00007632-198603000-00001.
   Konig MA, 2011, EUR SPINE J, V20, P2097, DOI 10.1007/s00586-011-1900-9.
   Kulkarni SS, 2003, EUR SPINE J, V12, P48, DOI 10.1007/s00586-002-0460-4.
   Kwon BK, 2005, SPINE, V30, pS35, DOI 10.1097/01.brs.0000155561.70727.20.
   L'Heureux EA, 2003, SPINE, V28, P1269, DOI 10.1097/00007632-200306150-00010.
   LEE CK, 1983, SPINE, V8, P429, DOI 10.1097/00007632-198305000-00014.
   Maurer SG, 2000, SPINE, V25, P895, DOI 10.1097/00007632-200004010-00022.
   ROMBOLD C, 1965, J BONE JOINT SURG AM, VA 47, P1237, DOI 10.2106/00004623-196547060-00014.
   SUZUKI K, 1993, ACTA ORTHOP SCAND, V64, P17, DOI 10.3109/17453679308994519.
   Zdeblick TA, 1999, SPINE, P748.},
Number-of-Cited-References = {22},
Times-Cited = {11},
Usage-Count-Last-180-days = {0},
Usage-Count-Since-2013 = {11},
Journal-ISO = {Eur. Spine J.},
Doc-Delivery-Number = {264RV},
Web-of-Science-Index = {Science Citation Index Expanded (SCI-EXPANDED)},
Unique-ID = {WOS:000327899100027},
OA = {Green Published},
DA = {2022-11-01},
}

@article{ WOS:000243278700018,
Author = {Jacobsen, Steffen and Sonne-Holm, Stig and Rovsing, Hans and Monrad,
   Henrik and Gebuhr, Peter},
Title = {Degenerative lumbar spondylolisthesis: An epidemiological perspective -
   The Copenhagen Osteoarthritis Study},
Journal = {SPINE},
Year = {2007},
Volume = {32},
Number = {1},
Pages = {120-125},
Month = {JAN 1},
Abstract = {Study Design. A cross-sectional epidemiological survey of 4151
   participants of the Copenhagen Osteoarthritis Study.
   Objective. To identify prevalences and individual risk factors for
   degenerative lumbar spondylolisthesis.
   Summary of Background Data. The Copenhagen Osteoarthritis Study has
   registered health parameters since 1976. In 1993, standardized, lateral
   radiographs of the lumbar spine were recorded. There were 1533 men and
   2618 women.
   Methods. Statistical correlations were made between degenerative
   spondylolisthesis, and physical, occupational, and general
   epidemiological data.
   Results. A total of 254 cases of lumbar slip were found (males 2.7\%,
   females 8.4\%). In females, no significant relationship between age at
   menopause or childbirths and the presence of degenerative
   spondylolisthesis were found. In women, relationships between body mass
   index (BMI) in 1976 and L4 olisthesis (P = 0.001), and between BMI in
   1993 and both L4 and L5 olisthesis were found (L4: P = 0.003; L5: P =
   0.006). Lumbar lordosis was associated with degenerative
   spondylolisthesis in women. Occupational exposures to daily lifting or
   smoking were not associated with degenerative spondylolisthesis.
   Degenerative spondylolisthesis was associated with increased age in both
   sexes (L4: P < 0.001; L5: P < 0.001).
   Conclusions. BMI longitudinally and at index evaluations, age, and angle
   of lordosis were significantly associated with degenerative
   spondylolisthesis in women. In men, no individual risk factors for
   degenerative spondylolisthesis were found, save increased age.},
Publisher = {LIPPINCOTT WILLIAMS \& WILKINS},
Address = {TWO COMMERCE SQ, 2001 MARKET ST, PHILADELPHIA, PA 19103 USA},
Type = {Article},
Language = {English},
Affiliation = {Jacobsen, S (Corresponding Author), Skodsborg Strandveg 157 A,II, DK-2942 Skodsborg, Denmark.
   Univ Copenhagen, Hvidovre Hosp, Dept Orthopaed Surg, Copenhagen, Denmark.
   Univ Copenhagen, Hvidovre Hosp, Dept Radiol, Copenhagen, Denmark.},
DOI = {10.1097/01.brs.0000250979.12398.96},
ISSN = {0362-2436},
EISSN = {1528-1159},
Keywords = {degeneration; lumbar; spondylolisthesis; epidemiology},
Keywords-Plus = {ELDERLY WHITE WOMEN; HIP-JOINT SPACE; ASYMPTOMATIC SUBJECTS; ETIOLOGY;
   ESTROGEN},
Research-Areas = {Neurosciences \& Neurology; Orthopedics},
Web-of-Science-Categories  = {Clinical Neurology; Orthopedics},
Author-Email = {sjac@dadlnet.dk},
Cited-References = {Christgau S, 2004, MENOPAUSE, V11, P508, DOI 10.1097/01.WCB.0000121484.18437.98.
   Cooper C, 1996, J RHEUMATOL, V23, P1938.
   FITZGERALD JAW, 1976, J BONE JOINT SURG BR, V58, P184, DOI 10.1302/0301-620X.58B2.932080.
   GROBLER JL, 1993, SPINE, V18, P80.
   Harris HA, 2003, ENDOCRINOLOGY, V144, P4241, DOI 10.1210/en.2003-0550.
   HERKOWITZ HN, 1991, J BONE JOINT SURG AM, V73A, P802, DOI 10.2106/00004623-199173060-00002.
   Hoegh-Andersen P, 2004, ARTHRITIS RES THER, V6, pR169, DOI 10.1186/ar1152.
   HW Meyerding, 1932, SURG GYNECOL OBSTET, V54, P371.
   IMADA K, 1995, J BONE JOINT SURG BR, V77B, P126, DOI 10.1302/0301-620X.77B1.7822369.
   Jacobsen S, 2004, OSTEOARTHR CARTILAGE, V12, P698, DOI 10.1016/j.joca.2004.06.002.
   Junghanns H, 1930, ARCH ORTHOP UNF-CHIR, V29, P118.
   Lane NE, 2000, ARTHRITIS RHEUM-US, V43, P400, DOI 10.1002/1529-0131(200002)43:2<400::AID-ANR21>3.0.CO;2-D.
   Lanyon P, 2003, ARTHRITIS RHEUM-US, V48, P1041, DOI 10.1002/art.10886.
   Love TW, 1999, J BONE JOINT SURG BR, V81B, P670, DOI 10.1302/0301-620X.81B4.9682.
   MATSUNAGA S, 1990, SPINE, V15, P1204, DOI 10.1097/00007632-199011010-00021.
   MCAFEE PC, 1982, CLIN ORTHOP RELAT R, P62.
   Nagaosa Y, 1998, SPINE, V23, P1447, DOI 10.1097/00007632-199807010-00004.
   NEWMAN PH, 1963, J BONE JOINT SURG BR, V45, P39, DOI 10.1302/0301-620X.45B1.39.
   OLIVERIA SA, 1995, ARTHRITIS RHEUM, V38, P1134, DOI 10.1002/art.1780380817.
   ROSENBERG NJ, 1975, J BONE JOINT SURG AM, VA 57, P467, DOI 10.2106/00004623-197557040-00004.
   Sanderson PL, 1996, J BONE JOINT SURG BR, V78B, P951, DOI 10.1302/0301-620X78B6.1291.
   Schnohr P, 2001, EUR HEART J SUPPL, V3, pH1.
   Vogt MT, 1998, SPINE, V23, P2640, DOI 10.1097/00007632-199812010-00020.
   WILTSE LL, 1983, J BONE JOINT SURG AM, V65, P768, DOI 10.2106/00004623-198365060-00007.},
Number-of-Cited-References = {24},
Times-Cited = {160},
Usage-Count-Last-180-days = {0},
Usage-Count-Since-2013 = {10},
Journal-ISO = {SPINE},
Doc-Delivery-Number = {123EI},
Web-of-Science-Index = {Science Citation Index Expanded (SCI-EXPANDED)},
Unique-ID = {WOS:000243278700018},
DA = {2022-11-01},
}

@article{ WOS:000236558400012,
Author = {Kim, KS and Kim, YW and Kwon, HD},
Title = {Unilateral spondylolysis combined with contralateral lumbar
   pediculolysis in a military parachutist},
Journal = {JOURNAL OF SPINAL DISORDERS \& TECHNIQUES},
Year = {2006},
Volume = {19},
Number = {1},
Pages = {65-67},
Month = {FEB},
Abstract = {A few cases of unilateral pediculolysis combined with contralateral
   spondylolysis have been reported, and most of them were related to
   athletic activities. A case of unilateral spondylolysis combined with
   contralateral lumbar pediculolysis in a military parachutist is
   reported. A 34-year-old man experienced low back pain and right sciatica
   for 3 months. Radiographs revealed a left spondylolysis combined with a
   right pediculolysis of the L5 vertebra. The patient had parachuted > 300
   times in the last 5 years, Interbody fusion of L5-S1 was performed, and
   the patient was free of pain after surgery.},
Publisher = {LIPPINCOTT WILLIAMS \& WILKINS},
Address = {TWO COMMERCE SQ, 2001 MARKET ST, PHILADELPHIA, PA 19103 USA},
Type = {Article},
Language = {English},
Affiliation = {Kim, YW (Corresponding Author), Hallym Univ, Coll Med, Sacred Heart Hosp, Dept Neurosurg, Ahn Yang City, Kyung Ki Do, South Korea.
   Hallym Univ, Coll Med, Dept Neurosurg, Ahn Yang City, Kyung Ki Do, South Korea.
   Yonsei Univ, Coll Med, Dept Neurosurg, Seoul 120749, South Korea.},
DOI = {10.1097/01.bsd.0000161230.87271.f3},
ISSN = {1536-0652},
EISSN = {1539-2465},
Keywords = {parachuting; pediculolysis; spondylolysis},
Keywords-Plus = {REACTIVE SCLEROSIS; PEDICLE; FRACTURE; ATHLETE},
Research-Areas = {Neurosciences \& Neurology; Orthopedics},
Web-of-Science-Categories  = {Clinical Neurology; Orthopedics},
Author-Email = {ywmoses@hallym.or.kr},
ORCID-Numbers = {kim, keun su/0000-0002-3384-5638},
Cited-References = {ALAND C, 1986, J BONE JOINT SURG AM, V68A, P1454, DOI 10.2106/00004623-198668090-00025.
   Arai E, 1985, Nihon Seikeigeka Gakkai Zasshi, V59, P853.
   ARAKI T, 1992, SPINE, V17, P1424, DOI 10.1097/00007632-199211000-00028.
   Ellitsgaard N, 1987, Br J Sports Med, V21, P13.
   GARBER JE, 1986, SPINE, V11, P63, DOI 10.1097/00007632-198601000-00018.
   Guillodo Y, 2000, SPINE, V25, P2541, DOI 10.1097/00007632-200010010-00019.
   GUNZBURG R, 1991, SPINE, V16, P185, DOI 10.1097/00007632-199102000-00016.
   MALDAGUE BE, 1976, RADIOLOGY, V121, P567, DOI 10.1148/121.3.567.
   PETRAS AF, 1983, AM J SPORT MED, V11, P325, DOI 10.1177/036354658301100508.
   Recknagel S, 1996, Z ORTHOP GRENZGEB, V134, P214, DOI 10.1055/s-2008-1039751.
   SHERMAN FC, 1977, J BONE JOINT SURG AM, V59, P49, DOI 10.2106/00004623-197759010-00007.
   Soler T, 2000, AM J SPORT MED, V28, P57, DOI 10.1177/03635465000280012101.
   STINSON JT, 1993, CLIN SPORT MED, V12, P517.
   WEATHERLEY CR, 1991, J BONE JOINT SURG BR, V73, P990, DOI 10.1302/0301-620X.73B6.1835458.
   WILKINSON RH, 1974, RADIOLOGY, V111, P683, DOI 10.1148/111.3.683.},
Number-of-Cited-References = {15},
Times-Cited = {8},
Usage-Count-Last-180-days = {0},
Usage-Count-Since-2013 = {2},
Journal-ISO = {J. Spinal Disord. Tech.},
Doc-Delivery-Number = {029JL},
Web-of-Science-Index = {Science Citation Index Expanded (SCI-EXPANDED)},
Unique-ID = {WOS:000236558400012},
DA = {2022-11-01},
}

@article{ WOS:000396838200066,
Author = {Tian, Wei and Jin, Peihao and He, Da and Yuan, Qiang and Sun, Yuzhen},
Title = {Direct repair of defects in lumbar spondylolysis by using a combination
   of computer-assisted minimally invasive spine surgery and the Buck
   technique},
Journal = {BIOMEDICAL RESEARCH-INDIA},
Year = {2017},
Volume = {28},
Number = {5},
Pages = {2272-2277},
Abstract = {The Buck technique has been used for a long time in treating lumbar
   spondylolysis; however, the use of this technique was limited by defects
   such as screw misplacement. Nowadays, the Computer-Assisted Minimally
   Invasive Spine Surgery (CAMISS) technique is widely used in spine
   surgery; however, research on the treatment of lumbar spondylolysis has
   rarely been reported. In our study, 23 patients with lumbar
   spondylolysis were managed with CAMISS- Buck surgery. The average
   operative duration was 97.8 +/- 14.9 min, and amount of blood loss was
   38.0 +/- 15.6 ml. Among all 23 patients, 22 were followed for 24.2
   months on an average. The postoperative and follow-up Oswestry
   Disability Index and the postoperative and follow-up visual analogue
   scale scores significantly improved compared with the preoperative
   values. According to the follow-up radiographic results, the screw
   implantation was excellent (rate, 100\%) and the solid fusion rate was
   81.8\%. In addition, no postoperative complications were observed. In
   conclusion, the CAMISS-Buck technique is a feasible approach in treating
   lumbar spondylolysis.},
Publisher = {ALLIED ACAD},
Address = {40 BLOOMSBURY WAY, LOWER GROUND FLR, LONDON, WC1A 2SE, ENGLAND},
Type = {Article},
Language = {English},
Affiliation = {Tian, W (Corresponding Author), Beijing Jishuitan Hosp, Dept Spine Surg, Beijing, Peoples R China.
   Tian, Wei; Jin, Peihao, Tsinghua Univ, Med Ctr, Beijing, Peoples R China.
   Tian, Wei; Jin, Peihao; He, Da; Yuan, Qiang; Sun, Yuzhen, Beijing Jishuitan Hosp, Dept Spine Surg, Beijing, Peoples R China.},
ISSN = {0970-938X},
EISSN = {0976-1683},
Keywords = {Buck's technique; Computer-assisted minimally invasive spine surgery
   (CAMISS); Spondylolysis},
Keywords-Plus = {ADJACENT SEGMENT DISEASE; PARS INTERARTICULARIS; PEDICLE SCREWS;
   SURGICAL-TREATMENT; FIXATION; FUSION; STABILIZATION; NAVIGATION;
   PLACEMENT; FRACTURE},
Research-Areas = {Engineering; Research \& Experimental Medicine},
Web-of-Science-Categories  = {Engineering, Biomedical; Medicine, Research \& Experimental},
Cited-References = {Aihara T, 2000, J Orthop Sci, V5, P238, DOI 10.1007/s007760050158.
   AMIOT LP, 1995, SPINE, V20, P1208, DOI 10.1097/00007632-199505150-00019.
   Axelsson P, 1997, SPINE, V22, P414, DOI 10.1097/00007632-199702150-00012.
   Brennan RP, 2008, NEUROSURG FOCUS, V25, DOI 10.3171/FOC/2008/25/8/E13.
   Buck J E, 1970, J Bone Joint Surg Br, V52, P432.
   Cheh G, 2007, SPINE, V32, P2253, DOI 10.1097/BRS.0b013e31814b2d8e.
   CYRON BM, 1976, J BONE JOINT SURG BR, V58, P462, DOI 10.1302/0301-620X.58B4.1018032.
   CYRON BM, 1978, J BONE JOINT SURG BR, V60, P234, DOI 10.1302/0301-620X.60B2.659472.
   Debusscher F, 2007, EUR SPINE J, V16, P1650, DOI 10.1007/s00586-007-0392-0.
   Deguchi M, 1999, SPINE, V24, P328, DOI 10.1097/00007632-199902150-00004.
   Drazin D, 2011, NEUROSURG FOCUS, V31, DOI 10.3171/2011.9.FOCUS11180.
   Fan Jian, 2010, Orthop Surg, V2, P46, DOI 10.1111/j.1757-7861.2009.00064.x.
   FARFAN HF, 1976, CLIN ORTHOP RELAT R, P40.
   Giudici F, 2011, EUR SPINE J, V20, P115, DOI 10.1007/s00586-011-1759-9.
   Holly LT, 2003, SPINE, V28, pS54, DOI 10.1097/00007632-200308011-00010.
   Kim YT, 2012, J SPINAL DISORD TECH.
   Kimura M, 1968, Seikei Geka, V19, P285.
   Kurd MF, 2007, J SPINAL DISORD TECH, V20, P560, DOI 10.1097/BSD.0b013e31803dcddd.
   Lee GW, 2015, SPINE J, V15, P1545, DOI 10.1016/j.spinee.2015.02.019.
   Lim MR, 2004, CURR OPIN PEDIATR, V16, P37, DOI 10.1097/00008480-200402000-00008.
   Lundin DA, 2003, PEDIATR NEUROSURG, V39, P195, DOI 10.1159/000072471.
   Mihara H, 2003, SPINE, V28, P235, DOI 10.1097/00007632-200302010-00006.
   MORSCHER E, 1984, ARCH ORTHOP TRAUM SU, V103, P175, DOI 10.1007/BF00435550.
   NICOL RO, 1986, SPINE, V11, P1027, DOI 10.1097/00007632-198612000-00011.
   Park P, 2004, SPINE, V29, P1938, DOI 10.1097/01.brs.0000137069.88904.03.
   Pfirrmann CWA, 2001, SPINE, V26, P1873, DOI 10.1097/00007632-200109010-00011.
   Prasartritha Thavat, 2001, Journal of the Medical Association of Thailand, V84, P1235.
   Raley DA, 2012, SPINE, V37, P1092, DOI 10.1097/BRS.0b013e31823c80d8.
   Reitman CA, 2002, SPINE, V27, pE174, DOI 10.1097/00007632-200203150-00022.
   Sairyo K, 2012, J NEUROSURG-SPINE, V16, P610, DOI 10.3171/2012.2.SPINE10914.
   Tian W, 2014, J SPINAL DISORD TECH.
   Tian W, 2012, EUR SPINE J, V21, P863, DOI 10.1007/s00586-011-2085-y.
   Tian W, 2010, EUR SPINE J, V19, P1928, DOI 10.1007/s00586-010-1564-x.
   TONINO A, 1994, ACTA ORTHOP SCAND, V65, P91, DOI 10.3109/17453679408993726.
   Ulibarri JA, 2006, SPINE, V31, P2067, DOI 10.1097/01.brs.0000231777.24270.2b.
   Wald JT, 2014, PAIN MED, V15, P745, DOI 10.1111/pme.12344.
   Weng C, 2012, SPINE, V37, P1839, DOI 10.1097/BRS.0b013e3182578fd8.
   WILLNER S, 1985, ACTA ORTHOP SCAND, V56, P40, DOI 10.3109/17453678508992977.
   WILTSE LL, 1975, J BONE JOINT SURG AM, VA 57, P17, DOI 10.2106/00004623-197557010-00003.
   Winter R B, 1985, J Bone Joint Surg Am, V67, P823.
   Youkilis AS, 2001, NEUROSURGERY, V48, P771, DOI 10.1097/00006123-200104000-00015.},
Number-of-Cited-References = {41},
Times-Cited = {4},
Usage-Count-Last-180-days = {0},
Usage-Count-Since-2013 = {2},
Journal-ISO = {Biomed. Res.-India},
Doc-Delivery-Number = {EO6YK},
Web-of-Science-Index = {Science Citation Index Expanded (SCI-EXPANDED)},
Unique-ID = {WOS:000396838200066},
DA = {2022-11-01},
}

@article{ WOS:000437697500010,
Author = {Dagtekin, Ahmet and Hamzaoglu, Vural and Ozalp, Hakan and Avci, Emel and
   AliKaratas, Mehmet and Varyemez, Mehmet Tamer and Alimli, Mutlu and
   Bagdatoglu, Celal},
Title = {A probable extraordinary etiology of a redundant nerve root syndrome:
   Lumbar spondylolisthesis},
Journal = {NEUROLOGICAL SCIENCES AND NEUROPHYSIOLOGY},
Year = {2018},
Volume = {35},
Number = {1},
Pages = {50-52},
Month = {MAR},
Abstract = {The description of redundant nerve root syndrome (RNRS) is known as
   large, elongated and tortuous nerve roots with a severe lumbar stenosis.
   It is considered that the cause is chronic compression of the nerve
   roots. To the best of our knowledge, this is the first case of RNRS
   related with lumbar spondylolisthesis without lumbar canal stenosis in
   the English literature. In this case report, we have presented a patient
   who had been diagnosed as RNRS in association with lumbar
   spondylolisthesis. The Magnetic resonance imaging (MRI) and peroperative
   observation of the clinical entity are discussed.},
Publisher = {EGE UNIV},
Address = {FAC AGRICULTURE, BORNOVA-IZMIR, 35100, TURKEY},
Type = {Article},
Language = {English},
Affiliation = {Hamzaoglu, V (Corresponding Author), Mersin Univ Hosp, Dept Neurosurg, Mersin, Turkey.
   Dagtekin, Ahmet; Hamzaoglu, Vural; Ozalp, Hakan; Avci, Emel; Bagdatoglu, Celal, Mersin Univ Hosp, Dept Neurosurg, Mersin, Turkey.
   AliKaratas, Mehmet, Hatay State Hosp, Dept Neurosurg, Antakya, Turkey.
   Varyemez, Mehmet Tamer, Private Odak Hosp, Dept Neurosurg, Denizli, Turkey.
   Alimli, Mutlu, Private 7 Mart Hosp, Dept Neurosurg, Osmaniye, Turkey.},
DOI = {10.24165/jns.9800.16},
ISSN = {2636-865X},
Keywords = {Redundant nerve root syndrome; lumbar spondylolisthesis; cauda equina;
   magnetic resonance imaging},
Keywords-Plus = {CAUDA-EQUINA; SPINAL STENOSIS; ENHANCEMENT; HERNIATION},
Research-Areas = {Neurosciences \& Neurology},
Web-of-Science-Categories  = {Neurosciences},
Author-Email = {vuralhamzaoglu@gmail.com},
ResearcherID-Numbers = {Dagtekin, Ahmet/AAE-2408-2020
   Hamzaoglu, Vural/AAE-2409-2020},
ORCID-Numbers = {Dagtekin, Ahmet/0000-0001-7368-6937
   Hamzaoglu, Vural/0000-0003-0249-7711},
Cited-References = {Di Ieva A, 2010, CENT EUR NEUROSURG, V71, P207, DOI 10.1055/s-0029-1243201.
   HACKER DA, 1982, RADIOLOGY, V143, P457, DOI 10.1148/radiology.143.2.6280235.
   Hakan T, 2008, TURK NEUROSURG, V18, P204.
   Inci S, 1993, J MUSCULOSKEL NEURON, V14, P39.
   Lee YS, 2009, AM J NEURORADIOL, V30, P1062, DOI 10.3174/ajnr.A1497.
   Min JH, 2008, CLIN NEUROL NEUROSUR, V110, P14, DOI 10.1016/j.clineuro.2007.08.005.
   Ribeiro C, 1998, Acta Med Port, V11, P59.
   SUZUKI K, 1992, SPINE, V17, P1337, DOI 10.1097/00007632-199211000-00013.
   SUZUKI K, 1989, NEUROSURGERY, V24, P521, DOI 10.1227/00006123-198904000-00006.
   TANEICHI H, 1994, J SPINAL DISORD, V7, P153, DOI 10.1097/00002517-199407020-00009.
   TSUJI H, 1985, SPINE, V10, P72, DOI 10.1097/00007632-198501000-00012.
   Tyrrell PNM, 1998, EUR RADIOL, V8, P116, DOI 10.1007/s003300050350.
   VERBIEST H, 1954, J BONE JOINT SURG BR, V36, P230, DOI 10.1302/0301-620X.36B2.230.},
Number-of-Cited-References = {13},
Times-Cited = {0},
Usage-Count-Last-180-days = {0},
Usage-Count-Since-2013 = {1},
Journal-ISO = {Neurolog. Sci. Neurophys.},
Doc-Delivery-Number = {GL9XR},
Web-of-Science-Index = {Science Citation Index Expanded (SCI-EXPANDED)},
Unique-ID = {WOS:000437697500010},
DA = {2022-11-01},
}

@article{ WOS:000763250900001,
Author = {Morimoto, Masatoshi and Sugiura, Kosuke and Higashino, Kosaku and
   Manabe, Hiroaki and Tezuka, Fumitake and Wada, Keizo and Yamashita,
   Kazuta and Takao, Shoichiro and Sairyo, Koichi},
Title = {Association of spinal anomalies with spondylolysis and spina bifida
   occulta},
Journal = {EUROPEAN SPINE JOURNAL},
Year = {2022},
Volume = {31},
Number = {4},
Pages = {858-864},
Month = {APR},
Abstract = {Purpose To investigate the association of spinal anomalies with lumbar
   spondylolysis and spina bifida occulta (SBO). Methods A total of 1190
   patients with thoracic, abdominal, and pelvic computed tomography scans
   available were categorized according to the number of presacral
   (thoracic and lumbar) mobile vertebrae and the presence or absence of
   lumbosacral transitional vertebrae (LSTV). The prevalence of
   spondylolysis and SBO and the association of spinal anomalies with these
   disorders were evaluated. Results Normal morphology (17 mobile vertebra
   with no LSTV) was found in 607 men (86.5\%) and 419 women (85.9\%) and
   about 14\% of patients had anomalies. Spondylolysis was found in 74
   patients (6.2\%), comprising 54 men (7.7\%) and 20 women (4.1\%). SBO
   involving the lumbar spine was found in 9 men (1.3\%) and 2 women
   (0.4\%). Spondylolysis was significantly more common in men with 18
   vertebrae without LSTV (21.1\%) than in those with 17 vertebrae without
   LSTV (7.2\%) (p = 0.002). The prevalence of spinal anomalies was 55.6\%
   in men and 50.0\% in women with SBO that included a lumbar level was
   significantly higher than in both men (13.5\%, p < 0.001) and women
   (4.8\%, p = 0.003) without SBO. Conclusion These findings indicate that
   there is a relationship between spinal anomalies and both spondylolysis
   and SBO, which may lead to elucidation of the mechanism of onset of
   spondylolysis and improve its treatment and prognosis. Awareness that
   patients with SBO involving the lumbar spine have an increased
   likelihood of a spinal anomaly may help to prevent level errors during
   spinal surgery.},
Publisher = {SPRINGER},
Address = {ONE NEW YORK PLAZA, SUITE 4600, NEW YORK, NY, UNITED STATES},
Type = {Article},
Language = {English},
Affiliation = {Morimoto, M (Corresponding Author), Tokushima Univ, Inst Hlth Sci, Dept Diagnost Orthoped, Grad Sch, 3-18-15 Kuramoto, Tokushima 7708501, Japan.
   Morimoto, Masatoshi; Sugiura, Kosuke; Manabe, Hiroaki; Tezuka, Fumitake; Wada, Keizo; Yamashita, Kazuta; Sairyo, Koichi, Tokushima Univ, Inst Hlth Sci, Dept Diagnost Orthoped, Grad Sch, 3-18-15 Kuramoto, Tokushima 7708501, Japan.
   Higashino, Kosaku, Shikoku Med Ctr Children \& Adults, Dept Orthoped, 2-1-1 Senyu Cho, Zentsuji, Kagawa 7658507, Japan.
   Takao, Shoichiro, Tokushima Univ, Inst Hlth Sci, Dept Diagnost Radiol, Grad Sch, 3-18-15 Kuramoto, Tokushima 7708501, Japan.},
DOI = {10.1007/s00586-022-07139-5},
EarlyAccessDate = {MAR 2022},
ISSN = {0940-6719},
EISSN = {1432-0932},
Keywords = {Spinal anomaly; Transitional vertebra; Spondylolysis; Spina bifida
   occulta},
Keywords-Plus = {LUMBOSACRAL TRANSITIONAL VERTEBRAE; NUMERICAL VARIANTS; CLASSIFICATION},
Research-Areas = {Neurosciences \& Neurology; Orthopedics},
Web-of-Science-Categories  = {Clinical Neurology; Orthopedics},
Author-Email = {masa\_m\_089034@yahoo.co.jp},
Cited-References = {Aoyagi M, 2021, SPINE, V46, P1026, DOI 10.1097/BRS.0000000000003922.
   Becker L, 2021, SKELETAL RADIOL, V50, P1697, DOI 10.1007/s00256-021-03722-x.
   Bertolotti M., 1917, LOMBARE, V4, P113.
   Brea CM, 2022, SPINA BIFIDA.
   Cai T, 2015, P NATL ACAD SCI USA, V112, P8064, DOI 10.1073/pnas.1502454112.
   CASTELLVI AE, 1984, SPINE, V9, P493, DOI 10.1097/00007632-198407000-00014.
   Chepurin D, 2019, EUR SPINE J, V28, P2470, DOI 10.1007/s00586-019-06148-1.
   Farshad-Amacker NA, 2014, SPINE J, V14, P1470, DOI 10.1016/j.spinee.2013.08.048.
   Konin GP, 2010, AM J NEURORADIOL, V31, P1778, DOI 10.3174/ajnr.A2036.
   Luoma K, 2004, SPINE, V29, P200, DOI 10.1097/01.BRS.0000107223.02346.A8.
   Morimoto M, 2019, SPINE SURG RELAT RES, V3, P49, DOI 10.22603/ssrr.2017-0099.
   Nakagawa T, 2017, TOHOKU J EXP MED, V242, P223, DOI 10.1620/tjem.242.223.
   ODriscoll CM, 1996, SKELETAL RADIOL, V25, P225, DOI 10.1007/s002560050069.
   Oh YM, 2013, J KOREAN NEUROSURG S, V54, P207, DOI 10.3340/jkns.2013.54.3.207.
   Park SK, 2016, BRIT J RADIOL, V89, DOI 10.1259/bjr.20150784.
   Ramakrishna VAS, 2018, GLOB SPINE J, V8, P460, DOI 10.1177/2192568217735802.
   Sakai T, 2009, SPINE, V34, P2346, DOI 10.1097/BRS.0b013e3181b4abbe.
   Sugiura K, 2021, BONE JOINT J, V103B, P1301, DOI 10.1302/0301-620X.103B7.BJJ-2020-1760.R1.
   Tang C, 2021, EUR SPINE J, V30, P2301, DOI 10.1007/s00586-021-06884-3.
   Tins BJ, 2016, INSIGHTS IMAGING, V7, P199, DOI 10.1007/s13244-016-0468-7.
   Tsukagoshi Y, 2020, EUR SPINE J, V29, P2465, DOI 10.1007/s00586-020-06553-x.
   WIGH RE, 1980, SPINE, V5, P215, DOI 10.1097/00007632-198005000-00003.
   WIGH RE, 1981, SPINE, V6, P168, DOI 10.1097/00007632-198103000-00011.
   Yamada Atsuhisa, 2013, Case Rep Orthop, V2013, P272514, DOI 10.1155/2013/272514.
   Yurube T, 2017, J ORTHOP SURG-HONG K, V25, DOI 10.1177/2309499017713917.},
Number-of-Cited-References = {25},
Times-Cited = {0},
Usage-Count-Last-180-days = {2},
Usage-Count-Since-2013 = {3},
Journal-ISO = {Eur. Spine J.},
Doc-Delivery-Number = {0L3MQ},
Web-of-Science-Index = {Science Citation Index Expanded (SCI-EXPANDED)},
Unique-ID = {WOS:000763250900001},
DA = {2022-11-01},
}

@article{ WOS:000761935300004,
Author = {Tanveer, Fahad and Arslan, Syed Asadullah and Darain, Haider and Ahmad,
   Ashfaq and Gilani, Syed Amir and Hanif, Asif},
Title = {Role of low-intensity pulsed ultrasound on lumbar spondylolysis: A
   systematic review},
Journal = {JOURNAL OF THE PAKISTAN MEDICAL ASSOCIATION},
Year = {2022},
Volume = {72},
Number = {3},
Pages = {522-525},
Month = {MAR},
Abstract = {Objective: To systematically review the role of low-intensity pulsed
   ultrasound on lumbar spondylolysis. Method: Literature search was
   conducted on PubMed, Embase, CINAHL, Web of Science, PEDro and Scopus
   databases to identify relevant studies published between 2010 and 2020
   by using medical subject headings and applying Booleans, such as
   low-intensity pulsed ultrasound OR interventional ultrasound AND lumbar
   spine OR lumbar region AND spondylolysis OR stress fracture. Unpublished
   studies were hand-searched in the journals, abstracts of conferences
   were reviewed, and citation index was used for searching experts in the
   field and then contacting them for information. Studies included were
   the ones that had at least one of the following outcomes: bone union
   rate, treatment period to bone union and time to return to previous
   activities. Results: Of the 243 studies identified, 228(94\%) were full
   text articles and only 2(0.8\%) studies were critically appraised for
   qualitative synthesis based on bone union rate, treatment period to bone
   union, and time to return to previous activities. Conclusion:
   Low-intensity pulsed ultrasound was found to be effective for bone union
   and a useful therapy for quick return to playing sports in patients with
   lumbar spondylolysis.},
Publisher = {PAKISTAN MEDICAL ASSOC},
Address = {PMA HOUSE, AGA KHAN III RD, KARACHI, 00000, PAKISTAN},
Type = {Article},
Language = {English},
Affiliation = {Tanveer, F (Corresponding Author), Univ Lahore, Uiv Inst Phys Therapy, Lahore, Pakistan.
   Tanveer, Fahad; Arslan, Syed Asadullah; Ahmad, Ashfaq, Univ Lahore, Uiv Inst Phys Therapy, Lahore, Pakistan.
   Darain, Haider, Khyber Med Univ, Inst Phys Med \& Rehabil, Peshawar, Pakistan.
   Gilani, Syed Amir, Univ Lahore, Univ Inst Radiol Sci, Lahore, Pakistan.
   Hanif, Asif, Univ Lahore, Univ Inst Publ Hlth, Lahore, Pakistan.},
DOI = {10.47391/JPMA.3320},
ISSN = {0030-9982},
Keywords = {Lumbar region; Spondylolysis; Interventional ultrasound; Systematic
   review},
Keywords-Plus = {PHYSICAL-ACTIVITY; BACK-PAIN},
Research-Areas = {General \& Internal Medicine; Research \& Experimental Medicine},
Web-of-Science-Categories  = {Medicine, General \& Internal; Medicine, Research \& Experimental},
Author-Email = {fahadtanveer3.pt@gmail.com},
ResearcherID-Numbers = {Gilani, Syed Amir/A-9458-2019},
ORCID-Numbers = {Gilani, Syed Amir/0000-0002-2996-0764},
Cited-References = {Achar S, 2020, AM FAM PHYSICIAN, V102, P19.
   Arima H, 2017, EUR SPINE J, V26, P3122, DOI 10.1007/s00586-017-5081-z.
   Berber R, 2020, J CLIN ORTHO TRAUMA, V11, P500.
   Bernardelli G, 2020, J OCCUP ENVIRON MED, V62, pE245, DOI 10.1097/JOM.0000000000001844.
   Bull FC, 2020, BRIT J SPORT MED, V54, P1451, DOI 10.1136/bjsports-2020-102955.
   Cambridge ED., 2020, BIOMECH MODEL, V21, P28.
   Chen YG, 2020, TRANSL ANDROL UROL, V9, P690, DOI 10.21037/tau.2020.02.25.
   Koslosky E, 2020, CLIN ORTHOP RELAT R, V478, P1125, DOI 10.1097/CORR.0000000000001153.
   Lin T, 2020, WORLD NEUROSURG.
   {[}Миронов С.П. Mironov S.P.], 2020, {[}Вестник травматологии и ортопедии им. Н.Н. Приорова, N.N. Priorov Journal of Traumatology and Orthopedics, Vestnik travmatologii i ortopedii im. N.N. Priorova], V27, P11, DOI 10.17816/vto202027111-18.
   Mistiaen W, 2020, CURR ORTHOP PRACT, V31, P315, DOI 10.1097/BCO.0000000000000857.
   Sairyo K, 2020, SPINAL CONDITIONS AT, P235.
   Sayari AJ, 2020, STRESS FRACTURES ATH, P191.
   Tawfik S, 2020, GLOB SPINE J, V10, P89, DOI 10.1177/2192568218823695.
   Tsukada M, 2019, CLIN J SPORT MED, V29, P262, DOI 10.1097/JSM.0000000000000531.
   Tsukagoshi Y, 2020, EUR SPINE J, V29, P2465, DOI 10.1007/s00586-020-06553-x.
   van den Heuvel MM, 2020, SPINE, V45, pE1185, DOI 10.1097/BRS.0000000000003527.
   Wong JS, 2020, SEMIN MUSCULOSKEL R, V24, P262, DOI 10.1055/s-0040-1709484.
   Yokoe T, 2020, J ORTHO SURG RES, V15, P1.},
Number-of-Cited-References = {19},
Times-Cited = {0},
Usage-Count-Last-180-days = {1},
Usage-Count-Since-2013 = {1},
Journal-ISO = {J. Pak. Med. Assoc.},
Doc-Delivery-Number = {ZI9MD},
Web-of-Science-Index = {Science Citation Index Expanded (SCI-EXPANDED)},
Unique-ID = {WOS:000761935300004},
OA = {Bronze},
DA = {2022-11-01},
}

@article{ WOS:000600728600001,
Author = {Wang, Chao and Zhang, Lu and Chen, Yunqing and Xu, Derong and Wu,
   Xiaolin and Ma, Xuexiao},
Title = {A rare discal cyst with concurrent double-level isthmic lumbar
   spondylolisthesis: a case report and literature review},
Journal = {BRITISH JOURNAL OF NEUROSURGERY},
Abstract = {We presented a 47-year old male diagnosed as a discal cyst with
   concurrent isthmic lumbar spondylolisthesis, which was not reported in
   the literature previously. A cystectomy with two-segmental
   transforaminal lumbar interbody fusion and instruments was performed.
   The association between concurrent discal cyst and isthmic
   spondylolisthesis may be illuminated by excessive strain and focal
   degeneration of the disc. Preoperative discography is probably
   unnecessary when surgical resection and histopathology are indicated for
   the patient.},
Publisher = {TAYLOR \& FRANCIS LTD},
Address = {2-4 PARK SQUARE, MILTON PARK, ABINGDON OR14 4RN, OXON, ENGLAND},
Type = {Review; Early Access},
Language = {English},
Affiliation = {Ma, XX (Corresponding Author), Qingdao Univ, Dept Spine Surg, Affiliated Hosp, 59 Haier Rd, Qingdao 266000, Shandong, Peoples R China.
   Wang, Chao; Xu, Derong; Wu, Xiaolin; Ma, Xuexiao, Qingdao Univ, Dept Spine Surg, Affiliated Hosp, 59 Haier Rd, Qingdao 266000, Shandong, Peoples R China.
   Zhang, Lu, Qingdao Univ, Dept Med Res Ctr, Affiliated Hosp, Qingdao, Peoples R China.
   Chen, Yunqing, Qingdao Univ, Dept Pathol, Affiliated Hosp, Qingdao, Peoples R China.},
DOI = {10.1080/02688697.2020.1864294},
EarlyAccessDate = {DEC 2020},
ISSN = {0268-8697},
EISSN = {1360-046X},
Keywords = {Discal cyst; spondylolisthesis; lumbar spine; discography; isthmic},
Research-Areas = {Neurosciences \& Neurology; Surgery},
Web-of-Science-Categories  = {Clinical Neurology; Surgery},
Author-Email = {dr\_maxx@163.com},
ORCID-Numbers = {, ma/0000-0003-3045-783X},
Funding-Acknowledgement = {National Natural Science Foundation of China {[}81902209, 81600211]},
Funding-Text = {This study was supported by National Natural Science Foundation of China
   {[}No. 81902209 and No. 81600211].},
Cited-References = {Arslan E, 2014, NEUROL NEUROCHIR POL, V48, P71, DOI 10.1016/j.pjnns.2013.04.003.
   Bhalla A, 2019, NEUROSURG CLIN N AM, V30, P283, DOI 10.1016/j.nec.2019.02.001.
   Chiba K, 2001, SPINE, V26, P2112, DOI 10.1097/00007632-200110010-00014.
   Chou D, 2007, J NEUROSURG-SPINE, V6, P81, DOI 10.3171/spi.2007.6.1.16.
   Dumay-Levesque T, 2009, J RHEUMATOL, V36, P1841, DOI 10.3899/jrheum.090050.
   Ganju Aruna, 2002, Neurosurg Focus, V13, pE1.
   Ha SW, 2012, J KOREAN NEUROSURG S, V51, P208, DOI 10.3340/jkns.2012.51.4.208.
   Jha Subash C, 2015, Case Rep Orthop, V2015, P273151, DOI 10.1155/2015/273151.
   Kim JS, 2009, EUR SPINE J, V18, pS201, DOI 10.1007/s00586-008-0815-6.
   Kobayashi S, 2010, JOINT BONE SPINE, V77, P184, DOI 10.1016/j.jbspin.2009.09.009.
   Koga H, 2003, SPINE, V28, pE212, DOI 10.1097/00007632-200306010-00028.
   Kono K, 1999, AM J NEURORADIOL, V20, P1373.
   Marshman LAG, 2007, J NEUROSURG-SPINE, V7, P575, DOI 10.3171/SPI-07/11/575.
   Marshman Laurence A G, 2005, Neurosurgery, V57, pE818.
   Nabeta M, 2007, J NEUROSURG-SPINE, V6, P85, DOI 10.3171/spi.2007.6.1.85.
   Okada K, 2007, UPSALA J MED SCI, V112, P39, DOI 10.3109/2000-1967-093.
   Park JW, 2019, NEUROL MED-CHIR, V59, P204, DOI 10.2176/nmc.oa.2018-0219.
   Prasad G, 2011, BRIT J NEUROSURG, V25, P761, DOI 10.3109/02688697.2011.555020.
   Takeshima Y, 2011, NEUROL MED-CHIR, V51, P809.
   Tokunaga M, 2006, J ORTHOP SCI, V11, P81, DOI 10.1007/s00776-005-0961-1.
   Wang Eui Seok, 2013, Korean J Spine, V10, P61, DOI 10.14245/kjs.2013.10.2.61.},
Number-of-Cited-References = {21},
Times-Cited = {0},
Usage-Count-Last-180-days = {0},
Usage-Count-Since-2013 = {2},
Journal-ISO = {Br. J. Neurosurg.},
Doc-Delivery-Number = {PH9NA},
Web-of-Science-Index = {Science Citation Index Expanded (SCI-EXPANDED)},
Unique-ID = {WOS:000600728600001},
DA = {2022-11-01},
}

@article{ WOS:A1981LN76200012,
Author = {SEMON, RL and SPENGLER, D},
Title = {SIGNIFICANCE OF LUMBAR SPONDYLOLYSIS IN COLLEGE FOOTBALL PLAYERS},
Journal = {SPINE},
Year = {1981},
Volume = {6},
Number = {2},
Pages = {172-174},
Publisher = {LIPPINCOTT-RAVEN PUBL},
Address = {227 EAST WASHINGTON SQ, PHILADELPHIA, PA 19106},
Type = {Article},
Language = {English},
Affiliation = {UNIV WASHINGTON,DEPT ORTHOPAED,SEATTLE,WA 98195.},
DOI = {10.1097/00007632-198103000-00012},
ISSN = {0362-2436},
Research-Areas = {Neurosciences \& Neurology; Orthopedics},
Web-of-Science-Categories  = {Clinical Neurology; Orthopedics},
Number-of-Cited-References = {0},
Times-Cited = {78},
Usage-Count-Last-180-days = {0},
Usage-Count-Since-2013 = {2},
Journal-ISO = {SPINE},
Doc-Delivery-Number = {LN762},
Web-of-Science-Index = {Science Citation Index Expanded (SCI-EXPANDED)},
Unique-ID = {WOS:A1981LN76200012},
DA = {2022-11-01},
}

@article{ WOS:000362089000013,
Author = {Cai, Hong-xin and Fan, Shun-wu and Zhang, Jian-feng and Ma, Jian-jun},
Title = {Posterior Lumbar Interbody Fusion for Grade II Spondylolisthesis},
Journal = {ORTHOPAEDIC SURGERY},
Year = {2015},
Volume = {7},
Number = {1},
Pages = {81-82},
Month = {FEB},
Publisher = {WILEY-BLACKWELL},
Address = {111 RIVER ST, HOBOKEN 07030-5774, NJ USA},
Type = {Article},
Language = {English},
Affiliation = {Fan, SW (Corresponding Author), Zhejiang Univ, Dept Orthopaed, Sir Run Run Shaw Hosp, Med Coll,Sir Run Run Shaw Inst Clin Med, Hangzhou 310016, Zhejiang, Peoples R China.
   Cai, Hong-xin; Fan, Shun-wu; Zhang, Jian-feng; Ma, Jian-jun, Zhejiang Univ, Dept Orthopaed, Sir Run Run Shaw Hosp, Med Coll,Sir Run Run Shaw Inst Clin Med, Hangzhou 310016, Zhejiang, Peoples R China.},
DOI = {10.1111/os.12155},
ISSN = {1757-7853},
EISSN = {1757-7861},
Keywords-Plus = {ADULT ISTHMIC SPONDYLOLISTHESIS; REDUCTION},
Research-Areas = {Orthopedics},
Web-of-Science-Categories  = {Orthopedics},
Author-Email = {acetabular@163.com
   srrshorth@gmail.com},
Funding-Acknowledgement = {Education Department of Zhejiang Province {[}Y201224435]},
Funding-Text = {Foundation funds were received in support of this work. No benefits in
   any form have been or will be received from a commercial party related
   directly or indirectly to the subject of this manuscript. Supported by
   grants from the Education Department of Zhejiang Province (Y201224435).},
Cited-References = {CLOWARD RB, 1985, CLIN ORTHOP RELAT R, P16.
   DiPaola CP, 2008, J AM ACAD ORTHOP SUR, V16, P130, DOI 10.5435/00124635-200803000-00004.
   Hu SS, 2008, J BONE JOINT SURG AM, V90A, P656.
   Lian XF, 2014, EUR SPINE J, V23, P172, DOI 10.1007/s00586-013-2858-6.
   Majid K, 2008, J AM ACAD ORTHOP SUR, V16, P208, DOI 10.5435/00124635-200804000-00004.
   Musluman AM, 2011, J NEUROSURG-SPINE, V14, P488, DOI 10.3171/2010.11.SPINE10281.
   Sears William, 2005, Spine J, V5, P170, DOI 10.1016/j.spinee.2004.05.257.
   Suh KT, 2008, J BONE JOINT SURG BR, V90B, P1352, DOI 10.1302/0301-620X.90B10.21078.
   Tsutsumimoto T, 2009, SPINE, V34, P1923, DOI 10.1097/BRS.0b013e3181a9d28e.
   Yu CH, 2008, CLIN ORTHOP RELAT R, V466, P3034, DOI 10.1007/s11999-008-0511-1.},
Number-of-Cited-References = {10},
Times-Cited = {3},
Usage-Count-Last-180-days = {0},
Usage-Count-Since-2013 = {6},
Journal-ISO = {Orthop. Surg.},
Doc-Delivery-Number = {CS5AY},
Web-of-Science-Index = {Science Citation Index Expanded (SCI-EXPANDED)},
Unique-ID = {WOS:000362089000013},
OA = {Green Published, Bronze},
DA = {2022-11-01},
}

@article{ WOS:A1976BD64500001,
Author = {EPSTEIN, JA and EPSTEIN, BS and LAVINE, LS and CARRAS, R and ROSENTHAL,
   AD},
Title = {DEGENERATIVE LUMBAR SPONDYLOLISTHESIS WITH AN INTACT NEURAL ARCH
   (PSEUDO-SPONDYLOLISTHESIS)},
Journal = {JOURNAL OF NEUROSURGERY},
Year = {1976},
Volume = {44},
Number = {2},
Pages = {139-147},
Publisher = {AMER ASSOC NEUROLOGICAL SURGEONS},
Address = {UNIV VIRGINIA, 1224 WEST MAIN ST, STE 450, CHARLOTTESVILLE, VA 22903},
Type = {Article},
Language = {English},
Affiliation = {LONG ISLAND JEWISH HOSP,DEPT SURG,NEW HYDE PK,NY 11040.
   LONG ISLAND JEWISH HOSP,DEPT RADIOL,NEW HYDE PK,NY 11040.
   N SHORE HOSP,DEPT SURG,DIV NEUROSURG,MANHASSET,NY.
   ALBERT EINSTEIN COLL MED,DEPT NEUROSURG,BRONX,NY.},
DOI = {10.3171/jns.1976.44.2.0139},
ISSN = {0022-3085},
Research-Areas = {Neurosciences \& Neurology; Surgery},
Web-of-Science-Categories  = {Clinical Neurology; Surgery},
Cited-References = {ADKINS EWO, 1955, J BONE JOINT SURG BR, V37, P48, DOI 10.1302/0301-620X.37B1.48.
   ALLBROOK D, 1957, J BONE JOINT SURG BR, V39, P339, DOI 10.1302/0301-620X.39B2.339.
   EPSTEIN JA, 1973, J NEUROSURG, V39, P362, DOI 10.3171/jns.1973.39.3.0362.
   EPSTEIN SA, 1970, J NEUROSURGERY, V32, P421.
   HARTMANN G, 1963, J BONE JOINT SURG  B, V45, P39.
   JACOBSON RE, 1975, J NEUROSURG, V42, P412, DOI 10.3171/jns.1975.42.4.0412.
   JUNGHANNS H, 1931, BRUNS BEITR KLIN CHI, V151, P376.
   KILIAN HF, 1963, J BONE JOINT SURG  B, V45, P39.
   LAMBL W, CITED INDIRECTLY.
   MCNAB I, 1950, J BONE JOINT SURG BR, V32, P325.
   NEWMAN PH, 1963, J BONE JOINT SURG BR, V45, P39, DOI 10.1302/0301-620X.45B1.39.
   ROBERT, CITED INDIRECTLY.
   VERBIEST H, 1972, CLIN NEUROSURG, V20, P204.
   Wiltse L L, 1964, Clin Orthop Relat Res, V35, P116.},
Number-of-Cited-References = {14},
Times-Cited = {33},
Usage-Count-Last-180-days = {0},
Usage-Count-Since-2013 = {0},
Journal-ISO = {J. Neurosurg.},
Doc-Delivery-Number = {BD645},
Web-of-Science-Index = {Science Citation Index Expanded (SCI-EXPANDED)},
Unique-ID = {WOS:A1976BD64500001},
DA = {2022-11-01},
}

@article{ WOS:000453576300004,
Author = {Toms, Jamie and Boyer, David L. and Kelman, Craig R. and Vega, Rafael A.},
Title = {Traumatic lumbar spondylolisthesis resulting in complete thoracic spinal
   cord avulsion: an unusual presentation},
Journal = {JOURNAL OF NEUROSURGERY-SPINE},
Year = {2018},
Volume = {29},
Number = {6},
Pages = {635-638},
Month = {DEC},
Abstract = {Traumatic spondylolisthesis is a known occurrence in trauma, but
   complete cord transection is relatively rare. Moreover, complete cord
   transection at a site distant from the traumatic spondylolisthesis
   without spondyloptosis is exceedingly rare. In this report, authors
   describe the first case of thoracic cord avulsion following a traumatic
   grade II lumbar spondylolisthesis. The unusual presentation of this case
   highlights the importance of further evaluating patients with
   neurological symptoms out of proportion with the injuries seen on
   initial imaging. Magnetic resonance imaging performed after initial
   imaging studies demonstrated T11 cord transection with the distal cord
   herniating into the lumbar paraspinal soft tissues, thus allowing for
   preoperative planning to prepare for a more significant intervention
   including complex dural repair and lumbar drain placement, in addition
   to instrumented fusion to stabilize the traumatic spondylolisthesis.},
Publisher = {AMER ASSOC NEUROLOGICAL SURGEONS},
Address = {5550 MEADOWBROOK DRIVE, ROLLING MEADOWS, IL 60008 USA},
Type = {Article},
Language = {English},
Affiliation = {Vega, RA (Corresponding Author), Virginia Commonwealth Univ Hlth Syst, Med Coll Virginia, Richmond, VA 23298 USA.
   Toms, Jamie; Boyer, David L.; Kelman, Craig R.; Vega, Rafael A., Virginia Commonwealth Univ Hlth Syst, Med Coll Virginia, Dept Neurosurg, Richmond, VA USA.},
DOI = {10.3171/2018.5.SPINE17919},
ISSN = {1547-5654},
EISSN = {1547-5646},
Keywords = {cord transection; motor vehicle collision; spinal cord injury;
   spondylolisthesis; trauma; lumbar; thoracic},
Keywords-Plus = {SURGICAL-MANAGEMENT; SPONDYLOPTOSIS},
Research-Areas = {Neurosciences \& Neurology; Surgery},
Web-of-Science-Categories  = {Clinical Neurology; Surgery},
Author-Email = {rafael.vega@vcuhealth.org},
Cited-References = {Baliyan Vinit, 2016, Asian J Neurosurg, V11, P72, DOI 10.4103/1793-5482.165803.
   Chandrashekhara SH, 2011, INT ORTHOP, V35, P1671, DOI 10.1007/s00264-010-1190-6.
   Hasturk AE, 2013, NEUROL MED-CHIR, V53, P887, DOI 10.2176/nmc.cr2012-0248.
   Kraus J.F., 1996, PRINCIPLES SPINE SUR, P41.
   Mishra A, 2015, J NEUROSURG-SPINE, V22, P647, DOI 10.3171/2014.10.SPINE1440.
   National Spinal Cord Injury Statistical Center, 2017, SPIN CORD INJ FACTS.
   Sekhon LHS, 2007, J CLIN NEUROSCI, V14, P770, DOI 10.1016/j.jocn.2006.03.003.
   Yadla S, 2008, J NEUROSURG-SPINE, V9, P145, DOI 10.3171/SPI/2008/9/8/145.},
Number-of-Cited-References = {8},
Times-Cited = {1},
Usage-Count-Last-180-days = {1},
Usage-Count-Since-2013 = {1},
Journal-ISO = {J. Neurosurg.-Spine},
Doc-Delivery-Number = {HE7AW},
Web-of-Science-Index = {Science Citation Index Expanded (SCI-EXPANDED)},
Unique-ID = {WOS:000453576300004},
DA = {2022-11-01},
}

@article{ WOS:A1977CU76100007,
Author = {SHERMAN, FC and WILKINSON, RH and HALL, JE},
Title = {REACTIVE SCLEROSIS OF A PEDICLE AND SPONDYLOLYSIS IN LUMBAR SPINE},
Journal = {JOURNAL OF BONE AND JOINT SURGERY-AMERICAN VOLUME},
Year = {1977},
Volume = {59},
Number = {1},
Pages = {49-54},
Publisher = {JOURNAL BONE JOINT SURGERY INC},
Address = {20 PICKERING ST, NEEDHAM, MA 02192},
Type = {Article},
Language = {English},
Affiliation = {CHILDRENS HOSP MED CTR,BOSTON,MA 02115.},
DOI = {10.2106/00004623-197759010-00007},
ISSN = {0021-9355},
Research-Areas = {Orthopedics; Surgery},
Web-of-Science-Categories  = {Orthopedics; Surgery},
Cited-References = {EPSTEIN BS, 1969, SPINE RADIOLOGICAL T, P507.
   FREIBERGER RH, 1960, RADIOLOGY, V75, P232, DOI 10.1148/75.2.232.
   GILL GG, 1955, J BONE JOINT SURG AM, V37, P493, DOI 10.2106/00004623-195537030-00005.
   HADLEY LA, 1955, J BONE JOINT SURG AM, V37, P787, DOI 10.2106/00004623-195537040-00010.
   HARRIS RI, 1963, J BONE JOINT SURG AM, V45, P1159, DOI 10.2106/00004623-196345060-00003.
   HERMANN RM, 1961, J BONE JOINT SURG AM, V43, P568, DOI 10.2106/00004623-196143040-00014.
   KEIM HA, 1975, J BONE JOINT SURG AM, VA 57, P159, DOI 10.2106/00004623-197557020-00005.
   MACLELLAN DI, 1967, J BONE JOINT SURG AM, VA 49, P111, DOI 10.2106/00004623-196749010-00009.
   MUSTARD WT, 1959, J BONE JOINT SURG BR, V41, P132, DOI 10.1302/0301-620X.41B1.132.
   ROCHE MB, 1948, J BONE JOINT SURG AM, V30-A, P1005, DOI 10.2106/00004623-194830040-00027.
   SABANAS AO, 1956, AM J SURG, V91, P880, DOI 10.1016/0002-9610(56)90314-2.
   STEWART TD, 1953, J BONE JOINT SURG AM, V35-A, P937, DOI 10.2106/00004623-195335040-00012.
   WILKINSON RH, 1974, RADIOLOGY, V111, P683, DOI 10.1148/111.3.683.
   WILTSE LL, 1975, J BONE JOINT SURG AM, VA 57, P17, DOI 10.2106/00004623-197557010-00003.},
Number-of-Cited-References = {14},
Times-Cited = {62},
Usage-Count-Last-180-days = {0},
Usage-Count-Since-2013 = {0},
Journal-ISO = {J. Bone Joint Surg.-Am. Vol.},
Doc-Delivery-Number = {CU761},
Web-of-Science-Index = {Science Citation Index Expanded (SCI-EXPANDED)},
Unique-ID = {WOS:A1977CU76100007},
DA = {2022-11-01},
}

@article{ WOS:000227763300004,
Author = {Hammerberg, KW},
Title = {New concepts on the pathogenesis and classification of spondylolisthesis},
Journal = {SPINE},
Year = {2005},
Volume = {30},
Number = {6, S},
Pages = {S4-S11},
Month = {MAR 15},
Note = {36th Annual Meeting of the Scoliosis-Research-Society, CLEVELAND, OH,
   SEP 19-22, 2001},
Organization = {Scoliosis Res Soc},
Abstract = {Study Design. A review of the literature in the English language
   pertaining to the pathogenesis and classification of spondylolisthesis.
   Objective. To review the morphology and biomechanics of the lumbosacral
   junction as it relates to spondylolisthesis. To present contemporary
   theories of the development and progression of spondylolisthesis and an
   etiology-based classification system.
   Summary of Background Data. The proper treatment of spondylolisthesis is
   dependent on recognizing the type of slip and its natural history.
   Although a number of clinical and radiographic features have been
   identified as risk factors, their role as primary causative factors or
   secondary adaptive changes is not clear. In particular, confusion
   persists over the classification of slips with ``isthmic defects.{''}
   The early identification of spondylolisthesis that will progress to a
   high grade without intervention remains elusive.
   Methods. A review of English language literature regarding the
   pathogenesis and classification of spondylolisthesis.
   Results. Current literature suggests that spinopelvic parameters, in
   addition to the morphology and biomechanics of the lumbosacral junction,
   play a causative role in the development of spondylolisthesis.
   Progression of developmental slips may be due to growth deficiencies of
   the anterosuperior sacrum, analogous to Blount's disease at the knee.
   The Marchetti-Bartolozzi classification system emphasizes the
   distinction between developmental dysplastic slips and acquired laminar
   stress fractures, both of which may have isthmic defects. These two
   types of spondylolisthesis have significantly different natural
   histories, suggesting the need for different treatment strategies. The
   Marchetti-Bartolozzi system also allows for the classification of
   postsurgical, pathologic, and degenerative forms of spondylolisthesis.
   Conclusions. The morphology of the lumbosacral junction resists high
   shear and compressive forces. The loss of the posterior restraint
   through an incompetent bony hook may result in the forward displacement
   of one vertebra on the subjacent vertebra. The spinopelvic parameters,
   such as pelvic incidence, may be greater determinants of development and
   progression than previously appreciated. The Marchetti-Bartolozzi
   classification system is applicable to all forms of lumbar
   spondylolisthesis, and seems to be clinically relevant in terms of
   treatment decisions. Their system emphasizes the distinction between
   developmental spondylolisthesis with lysis and acquired spondylitic
   spondylolisthesis, which have been included together in previous
   classification systems and caused confusion over natural history and
   treatment. Developmental slips have a greater propensity toward
   progression, which may be secondary to growth deficiencies of the upper
   sacrum. Further study is required to confirm these observations.},
Publisher = {LIPPINCOTT WILLIAMS \& WILKINS},
Address = {TWO COMMERCE SQ, 2001 MARKET ST, PHILADELPHIA, PA 19103 USA},
Type = {Article; Proceedings Paper},
Language = {English},
Affiliation = {Hammerberg, KW (Corresponding Author), 1725 W Harrison St,Suite 440, Chicago, IL 60612 USA.
   Rush Univ, Dept Orthoped Surg, Sect Spinal Surg, Chicago, IL 60612 USA.
   Shriners Hosp Children, Chicago, IL USA.},
DOI = {10.1097/01.brs.0000155576.62159.1c},
ISSN = {0362-2436},
EISSN = {1528-1159},
Keywords = {high dysplastic developmental spondylolisthesis; acquired spondylitic
   spondylolisthesis; Marchetti-Bartolozzi classification;
   kyphospondylolisthesis; pelvic incidence.},
Keywords-Plus = {SAGITTAL PLANE ALIGNMENT; LUMBAR SPINE; POSTERIOR ELEMENTS; NEURAL ARCH;
   ETIOLOGY; SPONDYLOLYSIS; BIOMECHANICS; MECHANISM; STRENGTH; JOINTS},
Research-Areas = {Neurosciences \& Neurology; Orthopedics},
Web-of-Science-Categories  = {Clinical Neurology; Orthopedics},
Author-Email = {Kim\_Hammerberg@rush.edu},
Cited-References = {ADAMS MA, 1980, J BONE JOINT SURG BR, V62, P358, DOI 10.1302/0301-620X.62B3.6447702.
   ADAMS MA, 1983, SPINE, V8, P327, DOI 10.1097/00007632-198304000-00017.
   ANDERSSON GJ, 1983, SPINE, V8, P326.
   Antoniades SB, 2000, SPINE, V25, P1085, DOI 10.1097/00007632-200005010-00008.
   BELL G. H., 1967, CALCIFIED TISSUE RES, V1, P75, DOI 10.1007/BF02008077.
   BERNHARDT M, 1989, SPINE, V14, P717, DOI 10.1097/00007632-198907000-00012.
   BRADFORD DS, 1988, SCOL RES SOC 23 ANN, P97.
   BROWN T, 1957, J BONE JOINT SURG AM, V39, P1135, DOI 10.2106/00004623-195739050-00014.
   Curylo LJ, 2002, SPINE, V27, P2021, DOI 10.1097/00007632-200209150-00010.
   CYRON BM, 1976, J BONE JOINT SURG BR, V58, P462, DOI 10.1302/0301-620X.58B4.1018032.
   CYRON BM, 1978, J BONE JOINT SURG BR, V60, P234, DOI 10.1302/0301-620X.60B2.659472.
   Dandy D J, 1971, J Bone Joint Surg Br, V53, P578.
   Duval-Beaupere G, 2002, SEVERE SPONDYLOLISTHESIS, P21.
   FARFAN HF, 1976, CLIN ORTHOP RELAT R, P40.
   FIORINI GT, 1976, ANN BIOMED ENG, V4, P354, DOI 10.1007/BF02584525.
   GREEN TP, 1994, SPINE, V19, P2683, DOI 10.1097/00007632-199412000-00016.
   HAHER TR, 1994, SPINE, V19, P2667, DOI 10.1097/00007632-199412000-00012.
   HAKIN NS, 1976, P 20 STAFF C DEARB M, P609.
   HAMMERBERG KW, 2003, SPINAL DEFORMITIES C, P787.
   Hanson DS, 2002, SPINE, V27, P2026, DOI 10.1097/00007632-200209150-00011.
   Ikata T, 1996, AM J SPORT MED, V24, P94, DOI 10.1177/036354659602400117.
   Jackson RP, 2003, SPINE, V28, P151, DOI 10.1097/00007632-200301150-00011.
   JACKSON RP, 1994, SPINE, V19, P1611, DOI 10.1097/00007632-199407001-00010.
   JAYSON MIV, 1983, SPINE, V8, P338, DOI 10.1097/00007632-198304000-00019.
   Kajiura K, 2001, SPINE, V26, P2208, DOI 10.1097/00007632-200110150-00010.
   LAMY C, 1975, ORTHOP CLIN N AM, V6, P215.
   LINDHOLM TS, 1990, SPINE, V15, P1350, DOI 10.1097/00007632-199012000-00021.
   Louis R., 1983, SURG SPINE SURG ANAT, V1st ed..
   Marchetti Pier Giorgio, 1997, P1211.
   MILLER JAA, 1983, SPINE, V8, P331, DOI 10.1097/00007632-198304000-00018.
   NACHEMSON A., 1966, CLIN ORTHO RELAT RES, V45, P107.
   NACHEMSON A, 1979, SPINE, V4, P513, DOI 10.1097/00007632-197911000-00011.
   NEWMAN PH, 1963, J BONE JOINT SURG BR, V45, P39, DOI 10.1302/0301-620X.45B1.39.
   OXLAND TR, 1992, SPINE, V17, P74, DOI 10.1097/00007632-199201000-00012.
   PEARCY M, 1984, SPINE, V9, P294, DOI 10.1097/00007632-198404000-00013.
   PEARCY MJ, 1984, SPINE, V9, P582, DOI 10.1097/00007632-198409000-00008.
   PERRY O, 1974, ENCY MED RADIOLOGY.
   Sakamaki T, 2003, SPINE, V28, P645.
   SCHOENECKER PL, 1990, J BONE JOINT SURG AM, V72A, P369, DOI 10.2106/00004623-199072030-00008.
   Schwab FJ, 1997, SPINE, V22, P1661, DOI 10.1097/00007632-199707150-00026.
   SHAH JS, 1978, J BONE JOINT SURG BR, V60, P246, DOI 10.1302/0301-620X.60B2.659474.
   STAGNARA P, 1982, SPINE, V7, P335, DOI 10.1097/00007632-198207000-00003.
   STEWART TD, 1966, J BONE JOINT SURG AM, V46, P498.
   Takahashi K, 2000, J Orthop Sci, V5, P18, DOI 10.1007/s007760050004.
   TROUP JDG, 1977, ORTHOP CLIN N AM, V8, P57.
   TROUP JDG, 1976, CLIN ORTHOP RELAT R, V117, P59.
   White A A 3rd, 1978, Spine (Phila Pa 1976), V3, P12.
   YAMAMOTO I, 1989, SPINE, V14, P1256, DOI 10.1097/00007632-198911000-00020.
   YANG KH, 1984, SPINE, V9, P557, DOI 10.1097/00007632-198409000-00005.},
Number-of-Cited-References = {49},
Times-Cited = {51},
Usage-Count-Last-180-days = {0},
Usage-Count-Since-2013 = {7},
Journal-ISO = {SPINE},
Doc-Delivery-Number = {908BX},
Web-of-Science-Index = {Science Citation Index Expanded (SCI-EXPANDED); Conference Proceedings Citation Index - Science (CPCI-S)},
Unique-ID = {WOS:000227763300004},
DA = {2022-11-01},
}

@article{ WOS:000172596700001,
Author = {Loder, RT},
Title = {Profiles of the cervical, thoracic, and lumbosacral spine in children
   and adolescents with lumbosacral spondylolisthesis},
Journal = {JOURNAL OF SPINAL DISORDERS},
Year = {2001},
Volume = {14},
Number = {6},
Pages = {465-471},
Month = {DEC},
Abstract = {The sagittal and frontal profiles of the entire spine are poorly studied
   in lumbosacral spondylolisthesis. It was the purpose of this study to
   further investigate these profiles. Standing posterior-anterior and
   lateral radiographs in 24 children with lumbosacral spondylolisthesis
   were reviewed (18 isthmic, 6 congenital). Cervical lordosis, lumbar
   lordosis, thoracic kyphosis, sagittal vertebral axis, sacral
   inclination, slip magnitude, slip angle, and sagittal rotation were
   measured. Cobb magnitude, Risser sign, curve location, and direction
   were noted for those with scoliosis. Relationships between sagittal
   variables were explored (Pearson correlation). The average age of
   patients was 14.7 +/- 2.5 years, slip magnitude was 38 +/- 38\%, slip
   angle was 5 +/- 31 degrees, sagittal rotation was -6 +/- 31 degrees,
   thoracic kyphosis was 29 +/- 16 degrees, cervical lordosis was -1 +/- 12
   degrees, and lumbar lordosis was 62 +/- 22 degrees. Correlations were
   noted between thoracic kyphosis and sacral inclination, percent slip,
   slip angle, and sagittal rotation. Sacral inclination decreased as the
   slip increased. Scoliosis was present in 10 children, with an average
   curve of 19 +/- 6 degrees. Thoracic kyphosis was less in those with
   scoliosis (21 +/- 25 degrees versus 33 +/- 25 degrees, p = 0.033). In
   children with lumbosacral spondylolisthesis, the sacrum becomes more
   vertical as the slip worsens. As the sacrum becomes more vertical, the
   thoracic spine becomes more lordotic, which is likely an adaptive
   mechanism used by the body to maintain for-ward visual gaze.},
Publisher = {LIPPINCOTT WILLIAMS \& WILKINS},
Address = {TWO COMMERCE SQ, 2001 MARKET ST, PHILADELPHIA, PA 19103 USA},
Type = {Article},
Language = {English},
Affiliation = {Loder, RT (Corresponding Author), Shriners Hosp Children Twin Cities, 2025 E River Pkwy, Minneapolis, MN 55414 USA.
   Shriners Hosp Children Twin Cities, Minneapolis, MN 55414 USA.},
DOI = {10.1097/00002517-200112000-00001},
ISSN = {0895-0385},
Keywords = {lumbosacral spondylolisthesis; slip magnitude; thoracic kyphosis;
   scoliosis; cervical lordosis; sacral inclination},
Keywords-Plus = {IDIOPATHIC SCOLIOSIS; SAGITTAL PLANE; SPONDYLOLYSIS; ALIGNMENT;
   NEUROFIBROMATOSIS; KYPHOSIS},
Research-Areas = {Neurosciences \& Neurology; Orthopedics},
Web-of-Science-Categories  = {Clinical Neurology; Orthopedics},
Author-Email = {rloder@shrinenet.org},
Cited-References = {ASHLEY RK, 1969, J BONE JOINT SURG AM, VA 51, P817.
   BERNHARDT M, 1989, SPINE, V14, P717, DOI 10.1097/00007632-198907000-00012.
   BLACKBURNE JS, 1977, J BONE JOINT SURG BR, V59, P490, DOI 10.1302/0301-620X.59B4.925059.
   BOSWORTH DM, 1955, J BONE JOINT SURG AM, V37, P767, DOI 10.2106/00004623-195537040-00009.
   BOXALL D, 1979, J BONE JOINT SURG AM, V61, P479, DOI 10.2106/00004623-197961040-00001.
   CRUICKSHANK JL, 1989, J BONE JOINT SURG BR, V71, P259, DOI 10.1302/0301-620X.71B2.2925744.
   DICKSON RA, 1984, J BONE JOINT SURG BR, V66, P8, DOI 10.1302/0301-620X.66B1.6693483.
   FISK J R, 1978, Spine, V3, P234, DOI 10.1097/00007632-197809000-00009.
   GORE DR, 1986, SPINE, V11, P521, DOI 10.1097/00007632-198607000-00003.
   HARADA T, 1993, J BONE JOINT SURG BR, V75, P534, DOI 10.1302/0301-620X.75B4.8331105.
   HELLSING E, 1987, EUR J ORTHODONT, V9, P129.
   HILIBRAND AS, 1995, J PEDIATR ORTHOPED, V15, P627, DOI 10.1097/01241398-199509000-00015.
   HW Meyerding, 1932, SURG GYNECOL OBSTET, V54, P371.
   JACKSON AM, 1978, SPIEN, V3, P20.
   LAURENT L. E., 1961, ACTA ORTHOPAED SCAND, V31, P45.
   LINDHOLM TS, 1990, SPINE, V15, P1350, DOI 10.1097/00007632-199012000-00021.
   Martin RP, 1997, J BONE JOINT SURG AM, V79A, P1685, DOI 10.2106/00004623-199711000-00010.
   MAU H, 1981, ARCH ORTHOP TRAUM SU, V99, P29, DOI 10.1007/BF00400906.
   MCPHEE IB, 1980, J BONE JOINT SURG BR, V62, P155, DOI 10.1302/0301-620X.62B2.7364825.
   MORRISSY RT, 1990, J BONE JOINT SURG AM, V72A, P320, DOI 10.2106/00004623-199072030-00002.
   Newton PO, 1997, J PEDIATR ORTHOPED, V17, P754, DOI 10.1097/00004694-199711000-00010.
   OGILVIE JW, 1987, SPINE, V12, P251, DOI 10.1097/00007632-198704000-00010.
   PIZZUTILLO PD, 1989, J PEDIATR ORTHOPED, V9, P538, DOI 10.1097/01241398-198909010-00007.
   PIZZUTILLO PD, 1986, J PEDIATR ORTHOPED, V6, P311, DOI 10.1097/01241398-198605000-00010.
   RAVICHANDRAN G, 1980, SPINE, V5, P552, DOI 10.1097/00007632-198011000-00011.
   RISSER J C, 1958, Clin Orthop, V11, P111.
   RISSER J C, 1961, Clin Orthop, V21, P137.
   SPONSELLER PD, 1995, J BONE JOINT SURG AM, V77A, P867, DOI 10.2106/00004623-199506000-00007.
   STAGNARA P, 1982, SPINE, V7, P335, DOI 10.1097/00007632-198207000-00003.
   STANITSKI CL, 1994, J PEDIATR ORTHOPED, V14, P586, DOI 10.1097/01241398-199409000-00006.
   TAYLOR LJ, 1987, CLIN ORTHOP RELAT R, V221, P207.
   TOHJNER H, 1963, ACTA ORTHOP SCAND, V33, P291.
   TURNER RH, 1971, J BONE JOINT SURG AM, VA 53, P1298, DOI 10.2106/00004623-197153070-00005.
   Vedantam R, 1998, SPINE, V23, P211, DOI 10.1097/00007632-199801150-00012.
   WILTSE LL, 1983, J BONE JOINT SURG AM, V65, P768, DOI 10.2106/00004623-198365060-00007.
   WILTSE LL, 1976, CLIN ORTHOP RELAT R, V117, P23.
   WINTER RB, 1982, J PEDIATR ORTHOPED, V2, P51, DOI 10.1097/01241398-198202010-00007.
   WINTER RB, 1981, J PEDIATR ORTHOPED, V1, P91, DOI 10.1097/01241398-198101010-00013.
   WONGCHUNG J, 1991, SPINE, V16, P986, DOI 10.1097/00007632-199108000-00022.},
Number-of-Cited-References = {39},
Times-Cited = {14},
Usage-Count-Last-180-days = {0},
Usage-Count-Since-2013 = {5},
Journal-ISO = {J. Spinal Disord.},
Doc-Delivery-Number = {499XU},
Web-of-Science-Index = {Science Citation Index Expanded (SCI-EXPANDED)},
Unique-ID = {WOS:000172596700001},
DA = {2022-11-01},
}

@article{ WOS:000498664800007,
Author = {Hansen, Bjarke Brandt and Nordberg, Cecilie Lerche and Hansen, Philip
   and Bliddal, Henning and Griffith, James F. and Fournier, Gilles and
   Thorseth, Ingrid and Guglielmi, Giuseppe and Boesen, Mikael},
Title = {Weight-bearing MRI of the Lumbar Spine: Spinal Stenosis and
   Spondylolisthesis},
[truncated: 1,839,604 more chars]
