# Supplementary material for: Research topics and hotspot trends of lumbar spondylolisthesis: A text-mining study with machine learning
Source: Front Surg. 2023 Jan 6;9:1037978. doi: 10.3389/fsurg.2022.1037978 (PMC9852633; doi:10.3389/fsurg.2022.1037978)
Supplement: Supplementary file 2 [file Datasheet2.zip › savedrecs (2).bib]

@article{ WOS:000273829400022,
Author = {Benzel, Edward C. and Ball, Jonathon R. and Hurlbert, R. John},
Title = {Minimal Access Versus Open Posterior Lumbar Interbody Fusion in the
   Treatment of Spondylolisthesis COMMENTS},
Journal = {NEUROSURGERY},
Year = {2010},
Volume = {66},
Number = {2},
Pages = {304},
Month = {FEB},
Publisher = {LIPPINCOTT WILLIAMS \& WILKINS},
Address = {530 WALNUT ST, PHILADELPHIA, PA 19106-3621 USA},
Type = {Editorial Material},
Language = {English},
ISSN = {0148-396X},
Research-Areas = {Neurosciences \& Neurology; Surgery},
Web-of-Science-Categories  = {Clinical Neurology; Surgery},
Number-of-Cited-References = {0},
Times-Cited = {0},
Usage-Count-Last-180-days = {0},
Usage-Count-Since-2013 = {0},
Journal-ISO = {Neurosurgery},
Doc-Delivery-Number = {546RV},
Web-of-Science-Index = {Science Citation Index Expanded (SCI-EXPANDED)},
Unique-ID = {WOS:000273829400022},
DA = {2022-11-01},
}

@article{ WOS:000430710500008,
Author = {Wu, Ai-Min and Hu, Zhi-Chao and Li, Xiao-Bin and Feng, Zhen-Hua and
   Chen, Dong and Xu, Hui and Huang, Qi-Shan and Lin, Yan and Wang,
   Xiang-Yang and Zhang, Kai and Zhao, Jie and Ni, Wen-Fei},
Title = {Comparison of minimally invasive and open transforaminal lumbar
   interbody fusion in the treatment of single segmental lumbar
   spondylolisthesis: minimum two-year follow up},
Journal = {ANNALS OF TRANSLATIONAL MEDICINE},
Year = {2018},
Volume = {6},
Number = {6, SI},
Month = {MAR},
Abstract = {Background: Compare the efficacy and safety of minimally invasive and
   open transforaminal lumbar interbody fusion (TLIF) in the treatment of
   single segmental lumbar spondylolisthesis.
   Methods: From 2010-01 to 2015-10, in total, 167 patients with single
   segmental spondylolisthesis treated by TLIF were included, 79 cases in
   minimally invasive TLIF (MI-TLIF) group and 88 cases in open TLIF group.
   The peri-operative parameters of operative time, estimated blood loss
   and length of postoperative hospital stay was recorded, as well as
   complications. Visual Analogue Scale (VAS) of low back pain and leg
   pain, and Oswestry Disability Index (ODI) were used to assess the pain
   and functional outcomes at pre-operatively, 3 months/1 year/2 years/5
   years after operation. The radiographic parameters of posterior height
   of the intervertebral space and segmental lordosis were measured too.
   Results: No significantly difference was found at baseline
   characteristic data of age, gender ratio, the percentage of degenerative
   and isthmic spondylolisthesis, the percentage of slip, and segmental
   distribution between MI-TLIF and open TLIF groups. MI-TLIF group had
   less estimated intra-operative blood loss (163.7 +/- 49.6 mL) than open
   TLIF group (243.3 +/- 70.2 mL, P<0.001) and had shorter post-operative
   hospital stay (5.8 +/- 1.4 days) than open TLIF group (7.3 +/- 2.9 days,
   P<0.001). Both MI-TLIF and open TLIF can significantly reduce the VAS of
   low back pain, VAS of leg pain, ODI, and improve the posterior height of
   the intervertebral space and segmental lordosis, but no significantly
   difference was found of them between two groups.
   Conclusions: Our study suggests that MI-TLIF is a safe and effective
   choice in the treatment of lower grade lumbar spondylolisthesis (grade
   II or less), and it has advantages of less blood loss, postoperative
   hospital stay when compared to open TLIF.},
Publisher = {AME PUBL CO},
Address = {FLAT-RM C 16F, KINGS WING PLAZA 1, NO 3 KWAN ST, SHATIN, HONG KONG
   00000, PEOPLES R CHINA},
Type = {Article},
Language = {English},
Affiliation = {Ni, WF (Corresponding Author), Second Affiliated Hosp, Orthopaed Hosp, Zhejiang Spine Surg Ctr, Dept Spine Surg, Wenzhou 325000, Zhejiang Provin, Peoples R China.
   Ni, WF (Corresponding Author), Wenzhou Med Univ, Med Sch 2, Key Orthopaed Lab Zhejiang Prov, Yuying Childrens Hosp, Wenzhou 325000, Zhejiang Provin, Peoples R China.
   Wu, Ai-Min; Hu, Zhi-Chao; Li, Xiao-Bin; Feng, Zhen-Hua; Chen, Dong; Xu, Hui; Huang, Qi-Shan; Lin, Yan; Wang, Xiang-Yang; Ni, Wen-Fei, Second Affiliated Hosp, Orthopaed Hosp, Zhejiang Spine Surg Ctr, Dept Spine Surg, Wenzhou 325000, Zhejiang Provin, Peoples R China.
   Wu, Ai-Min; Hu, Zhi-Chao; Li, Xiao-Bin; Feng, Zhen-Hua; Chen, Dong; Xu, Hui; Huang, Qi-Shan; Lin, Yan; Wang, Xiang-Yang; Ni, Wen-Fei, Wenzhou Med Univ, Med Sch 2, Key Orthopaed Lab Zhejiang Prov, Yuying Childrens Hosp, Wenzhou 325000, Zhejiang Provin, Peoples R China.
   Wu, Ai-Min; Zhang, Kai; Zhao, Jie, Shanghai Jiao Tong Univ, Sch Med, Shanghai Key Lab Orthopaed Implants, Dept Orthopaed Surg,Shanghai Peoples Hosp 9, Shanghai 200000, Peoples R China.},
DOI = {10.21037/atm.2018.02.11},
Article-Number = {105},
ISSN = {2305-5839},
EISSN = {2305-5847},
Keywords = {Minimally invasive; transforaminal lumbar interbody fusion (TLIF);
   lumbar spondylolisthesis; lumbar stenosis},
Keywords-Plus = {MULTIFIDUS MUSCLE INJURY; SPINE SURGERY; DEGENERATIVE SPONDYLOLISTHESIS;
   MANAGEMENT; STENOSIS; ATROPHY; AGE},
Research-Areas = {Oncology; Research \& Experimental Medicine},
Web-of-Science-Categories  = {Oncology; Medicine, Research \& Experimental},
Author-Email = {wenfeini@yeah.net},
Funding-Acknowledgement = {National Natural Science Foundation of China {[}81501933, 81572214,
   81501905]; Zhejiang Provincial Natural Science Foundation of China
   {[}LY14H060008]; Zhejiang Provincial Medical and Health Technology
   Foundation of China {[}2018KY129]; Wenzhou leading talent innovative
   project {[}RX2016004]; Wenzhou Municipal Science and Technology Bureau
   {[}Y20170389]},
Funding-Text = {This work was funded by the National Natural Science Foundation of China
   (81501933, 81572214, and 81501905), Zhejiang Provincial Natural Science
   Foundation of China (LY14H060008), Zhejiang Provincial Medical and
   Health Technology Foundation of China (2018KY129), Wenzhou leading
   talent innovative project (RX2016004) and Wenzhou Municipal Science and
   Technology Bureau (Y20170389). The funders had no role in the design,
   execution, or writing of the study.},
Cited-References = {Dhall SS, 2008, J NEUROSURG-SPINE, V9, P560, DOI 10.3171/SPI.2008.9.08142.
   Elboghdady IM, 2014, ANN TRANSL MED, V2, DOI 10.3978/j.issn.2305-5839.2014.07.08.
   Fan SW, 2010, SPINE, V35, P1615, DOI 10.1097/BRS.0b013e3181c70fe3.
   Foley KT, 2003, SPINE, V28, pS26, DOI 10.1097/00007632-200308011-00006.
   Gejo R, 1999, SPINE, V24, P1023, DOI 10.1097/00007632-199905150-00017.
   Ghogawala Z, 2016, NEW ENGL J MED, V374, P1424, DOI 10.1056/NEJMoa1508788.
   Hills Robert K, 2009, J Evid Based Med, V2, P196, DOI 10.1111/j.1756-5391.2009.01023.x.
   Hu ZJ, 2017, EUR SPINE J, V26, P210, DOI 10.1007/s00586-015-4247-9.
   Hu ZJ, 2013, J BONE JOINT SURG AM, V95A, P2203, DOI 10.2106/JBJS.L.01607.
   Kaplar Z, 2016, QUANT IMAGING MED SU, V6, P785, DOI 10.21037/qims.2016.11.06.
   Karikari IO, 2010, SPINE, V35, pS294, DOI 10.1097/BRS.0b013e3182022ddc.
   Katz JN, 2008, NEW ENGL J MED, V358, P818, DOI 10.1056/NEJMcp0708097.
   Kawaguchi Y, 1996, SPINE, V21, P941, DOI 10.1097/00007632-199604150-00007.
   Kepler CK, 2014, SPINE, V39, P1584, DOI 10.1097/BRS.0000000000000486.
   Kim CW, 2010, SPINE, V35, pS281, DOI 10.1097/BRS.0b013e3182022d32.
   Lee KH, 2014, J SPINAL DISORD TECH, V27, pE234, DOI 10.1097/BSD.0000000000000089.
   Lurie J, 2016, BMJ-BRIT MED J, V352, DOI 10.1136/bmj.h6234.
   Martin CR, 2007, SPINE, V32, P1791, DOI 10.1097/BRS.0b013e3180bc219e.
   Mobbs Ralph J, 2015, J Spine Surg, V1, P2, DOI 10.3978/j.issn.2414-469X.2015.10.05.
   Pearson Adam M, 2016, J Spine Surg, V2, P143, DOI 10.21037/jss.2016.06.02.
   Phan K, 2015, EUR SPINE J, V24, P1017, DOI 10.1007/s00586-015-3903-4.
   Quraishi NA, 2013, EUR SPINE J, V22, P1707, DOI 10.1007/s00586-012-2623-2.
   Razak HRBA, 2017, ASIAN SPINE J, V11, P204, DOI 10.4184/asj.2017.11.2.204.
   Singh K, 2014, SPINE J, V14, P1694, DOI 10.1016/j.spinee.2013.10.053.
   Soriano-Sanchez Jose-Antonio, 2017, J Spine Surg, V3, P16, DOI 10.21037/jss.2017.03.04.
   Wang HL, 2011, CHINESE MED J-PEKING, V124, P3868, DOI 10.3760/cma.j.issn.0366-6999.2011.23.007.
   Wang JA, 2010, EUR SPINE J, V19, P1780, DOI 10.1007/s00586-010-1404-z.
   Wang YXJ, 2016, QUANT IMAG MED SURG, V6, P199, DOI 10.21037/qims.2016.04.06.
   Weinstein JN, 2007, NEW ENGL J MED, V356, P2257, DOI 10.1056/NEJMoa070302.
   Wu A-M., 2017, AME MED J, P63, DOI 10.21037/amj.2017.04.13.
   Wu Ai-Min, 2016, J Evid Based Med, V9, P166, DOI 10.1111/jebm.12215.
   Wu AM, 2017, BIOMED RES INT, V2017, DOI 10.1155/2017/8423638.},
Number-of-Cited-References = {32},
Times-Cited = {18},
Usage-Count-Last-180-days = {0},
Usage-Count-Since-2013 = {5},
Journal-ISO = {ANN. TRANSL. MED.},
Doc-Delivery-Number = {GD7RQ},
Web-of-Science-Index = {Science Citation Index Expanded (SCI-EXPANDED)},
Unique-ID = {WOS:000430710500008},
OA = {Green Published},
DA = {2022-11-01},
}

@article{ WOS:A1981ML50200117,
Author = {SINAKI, M and SCOTT, SG and GRAMSE, RR},
Title = {LUMBAR SPONDYLOLISTHESIS - COMPARISON AND 3-YEAR FOLLOW-UP OF TOW
   CONSERVATIVE TREATMENT PROGRAMS},
Journal = {ARCHIVES OF PHYSICAL MEDICINE AND REHABILITATION},
Year = {1981},
Volume = {62},
Number = {10},
Pages = {522},
Publisher = {W B SAUNDERS CO},
Address = {INDEPENDENCE SQUARE WEST CURTIS CENTER, STE 300, PHILADELPHIA, PA
   19106-3399},
Type = {Meeting Abstract},
Language = {English},
Affiliation = {MAYO CLIN \& MAYO FDN,DEPT PHYS MED \& REHABIL,ROCHESTER,MN 55901.},
ISSN = {0003-9993},
Research-Areas = {Rehabilitation; Sport Sciences},
Web-of-Science-Categories  = {Rehabilitation; Sport Sciences},
Number-of-Cited-References = {0},
Times-Cited = {0},
Usage-Count-Last-180-days = {0},
Usage-Count-Since-2013 = {0},
Journal-ISO = {Arch. Phys. Med. Rehabil.},
Doc-Delivery-Number = {ML502},
Web-of-Science-Index = {Science Citation Index Expanded (SCI-EXPANDED)},
Unique-ID = {WOS:A1981ML50200117},
DA = {2022-11-01},
}

@article{ WOS:000616638600630,
Author = {Gonzalez, Glenn A. and Montenegro, Thiago and Mahtabfar, Aria and
   Franco, Daniel M. and Thalheimer, Sara and Philipp, Lucas R. and Al
   Saiegh, Fadi and Hines, Kevin and Fatema, Umma and Mouchtouris, Nikolaos
   and Khanna, Omaditya and Hattar, Ellina and Ghosh, Ritam and Stefanelli,
   Anthony and Sabourin, Victor and Theofanis, Thana N. and Ye, Donald
   Yandong and Atallah, Elias and Andrews, Carrie E. and Keppetipola,
   Kavantissa M. and Fitchett, Evan M. and Leibold, Adam T. and Wu,
   Chengyuan and Jallo, Jack and Heller, Joshua E. and Sharan, Ashwini D.
   and Prasad, Srinivas K. and Harrop, James S.},
Title = {Using Evidence-based Criteria for Lumbar Fusion in the Setting of
   Degenerative Spondylolisthesis},
Journal = {NEUROSURGERY},
Year = {2020},
Volume = {67},
Number = {1},
Meeting = {745},
Pages = {258},
Month = {DEC},
Publisher = {OXFORD UNIV PRESS INC},
Address = {JOURNALS DEPT, 2001 EVANS RD, CARY, NC 27513 USA},
Type = {Meeting Abstract},
Language = {English},
ISSN = {0148-396X},
EISSN = {1524-4040},
Research-Areas = {Neurosciences \& Neurology; Surgery},
Web-of-Science-Categories  = {Clinical Neurology; Surgery},
ResearcherID-Numbers = {Wu, Chengyuan/AAE-2502-2020
   Franco, Daniel/AGH-4786-2022},
ORCID-Numbers = {Wu, Chengyuan/0000-0002-3954-2929
   Franco, Daniel/0000-0003-0714-4288},
Number-of-Cited-References = {0},
Times-Cited = {0},
Usage-Count-Last-180-days = {1},
Usage-Count-Since-2013 = {2},
Journal-ISO = {Neurosurgery},
Doc-Delivery-Number = {QF1DD},
Web-of-Science-Index = {Science Citation Index Expanded (SCI-EXPANDED)},
Unique-ID = {WOS:000616638600630},
DA = {2022-11-01},
}

@article{ WOS:000288662000305,
Author = {Traistaru, Rodica and Popescu, Roxana and Matei, Daniela and Bighea,
   Adrian},
Title = {COMPLEX ASSESSMENT OF CHRONIC BACK PAIN IN PATIENTS WITH DEGENERATIVE
   LUMBAR SPONDYLOLISTHESIS},
Journal = {OSTEOPOROSIS INTERNATIONAL},
Year = {2011},
Volume = {22},
Number = {1},
Pages = {183-184},
Month = {MAR},
Note = {1st IOF-ESCEO Pre-Clinical Symposium, Valencia, SPAIN, MAR 23-26, 2011},
Publisher = {SPRINGER LONDON LTD},
Address = {236 GRAYS INN RD, 6TH FLOOR, LONDON WC1X 8HL, ENGLAND},
Type = {Meeting Abstract},
Language = {English},
Affiliation = {Univ Med \& Pharm Phys Med \& Pharm, Craiova, Romania.
   Univ Med \& Pharm Phys Med \& Rehabil, Craiova, Romania.},
ISSN = {0937-941X},
Research-Areas = {Endocrinology \& Metabolism},
Web-of-Science-Categories  = {Endocrinology \& Metabolism},
ResearcherID-Numbers = {Traistaru, Rodica/ABF-6052-2020
   Patru, Simona/AAP-9113-2021},
Cited-References = {Kong CG, 2008, ASIAN SPINE J, V2, P34, DOI 10.4184/asj.2008.2.1.34.
   WATANABE K, 2004, SPINE, V29.
   Weiser S, 2006, CLIN ORTHOP RELAT R, P147, DOI 10.1097/01.blo.0000200244.37555.ad.},
Number-of-Cited-References = {3},
Times-Cited = {0},
Usage-Count-Last-180-days = {0},
Usage-Count-Since-2013 = {0},
Journal-ISO = {Osteoporosis Int.},
Doc-Delivery-Number = {738SI},
Web-of-Science-Index = {Science Citation Index Expanded (SCI-EXPANDED); Conference Proceedings Citation Index - Science (CPCI-S)},
Unique-ID = {WOS:000288662000305},
DA = {2022-11-01},
}

@article{ WOS:000174329800005,
Author = {Cox, JM},
Title = {Low back pain in a 28-year-old welder with spondylolisthesis},
Journal = {JNMS-JOURNAL OF THE NEUROMUSCULOSKELETAL SYSTEM},
Year = {2002},
Volume = {10},
Number = {1},
Pages = {28-32},
Month = {SPR},
Publisher = {DATA TRACE CHIROPRACTIC PUBL, INC},
Address = {110 WEST RD., STE 227, BALTIMORE, MD 21204 USA},
Type = {Editorial Material},
Language = {English},
ISSN = {1067-8239},
Keywords-Plus = {LUMBAR},
Research-Areas = {Neurosciences \& Neurology; Orthopedics},
Web-of-Science-Categories  = {Neurosciences; Orthopedics},
Cited-References = {Cox JM, 1991, J MANUAL MED, V6, P67.
   FINNESON BE, 1980, LOW BACK PAIN, V453, P456.
   FRIBERG O, 1987, SPINE, V12, P119, DOI 10.1097/00007632-198703000-00007.
   GRAMSE RR, 1980, MAYO CLIN PROC, V55, P681.
   GUDAVALLI MR, 1998, P INT SOC STUD LUMB.
   GUDAVALLI MR, 1998, 1998 ADV BIOENGINEER.
   JUNGHANNS H, 1929, UNTERSUCHTE KLIN CHI, V158, P554.
   LENZ WF, 1981, ACA J CHIROPR, V15, pS107.
   MACNAB I, 1950, J BONE JOINT SURG BR, V32, P325, DOI 10.1302/0301-620X.32B3.325.
   MALDAGUE B, 1981, RADIOLOGY, V140, P29, DOI 10.1148/radiology.140.1.6454163.
   Neugebauer F, 1881, ZBL GYNAKOL, V5, P260.
   ROWE GG, 1953, J BONE JOINT SURG AM, V35-A, P102, DOI 10.2106/00004623-195335010-00010.
   WILTSE LL, 1980, LOW BACK PAIN.},
Number-of-Cited-References = {13},
Times-Cited = {0},
Usage-Count-Last-180-days = {0},
Usage-Count-Since-2013 = {1},
Journal-ISO = {JNMS-J. Neuromusculosketal Syst.},
Doc-Delivery-Number = {529YX},
Web-of-Science-Index = {Science Citation Index Expanded (SCI-EXPANDED)},
Unique-ID = {WOS:000174329800005},
DA = {2022-11-01},
}

@incollection{ WOS:000279027900010,
Author = {Campbell, Rob and Dunn, Andrew},
Editor = {Robinson, P},
Title = {Sports-Related Disorders of the Spine and Sacrum},
Booktitle = {ESSENTIAL RADIOLOGY FOR SPORTS MEDICINE},
Year = {2010},
Pages = {217-240},
Publisher = {SPRINGER-VERLAG BERLIN},
Address = {HEIDELBERGER PLATZ 3, D-14197 BERLIN, GERMANY},
Type = {Article; Book Chapter},
Language = {English},
Affiliation = {Campbell, R (Corresponding Author), Royal Liverpool Univ Hosp, Dept Radiol, Liverpool L7 8XP, Merseyside, England.
   Campbell, Rob; Dunn, Andrew, Royal Liverpool Univ Hosp, Dept Radiol, Liverpool L7 8XP, Merseyside, England.},
DOI = {10.1007/978-1-4419-5973-7\_10},
ISBN = {978-1-4419-5972-0},
Keywords-Plus = {LOW-BACK-PAIN; SACROILIAC JOINT PAIN; STRESS-FRACTURES; LUMBAR SPINE;
   PARS INTERARTICULARIS; ASYMPTOMATIC VOLUNTEERS; MUSCLE RECRUITMENT;
   CERVICAL-SPINE; SPONDYLOLYSIS; INJURIES},
Research-Areas = {Orthopedics; Radiology, Nuclear Medicine \& Medical Imaging},
Web-of-Science-Categories  = {Orthopedics; Radiology, Nuclear Medicine \& Medical Imaging},
Author-Email = {rob.campbell@rlbuht.nhs.uk},
Cited-References = {Ahovuo JA, 2004, EUR RADIOL, V14, P500, DOI 10.1007/s00330-003-1989-2.
   Alyas F, 2007, BRIT J SPORT MED, V41, P836, DOI 10.1136/bjsm.2007.037747.
   ALYAS F, 2007, BRIT J SPORT MED, V41, P841.
   ANDRIACCHI T, 1974, J BIOMECH, V7, P497, DOI 10.1016/0021-9290(74)90084-0.
   Aylwin A, 2003, SKELETAL RADIOL, V32, P590, DOI 10.1007/s00256-003-0662-9.
   Barker PJ, 2007, EUR SPINE J, V16, P2232, DOI 10.1007/s00586-007-0502-z.
   Barnsley Les, 2002, Best Pract Res Clin Anaesthesiol, V16, P579, DOI 10.1053/bean.2002.0261.
   BLAZEK O, 1986, J SPORT MED PHYS FIT, V26, P55.
   BLUMENTHAL SL, 1987, SPINE, V12, P929, DOI 10.1097/00007632-198711000-00015.
   BODEN SD, 1990, J BONE JOINT SURG AM, V72A, P403, DOI 10.2106/00004623-199072030-00013.
   BOGDUK N, 1997, CLIN ANATOMY LUMBAR, P1.
   Bollow M, 2005, ANN RHEUM DIS, V64, P1644, DOI 10.1136/ard.2004.034967.
   Bono CM, 2004, J BONE JOINT SURG AM, V86A, P382, DOI 10.2106/00004623-200402000-00027.
   Boswell Mark V, 2007, Pain Physician, V10, P229.
   Brolinson P Gunnar, 2003, Curr Sports Med Rep, V2, P47.
   Campbell RSD, 2005, SKELETAL RADIOL, V34, P63, DOI 10.1007/s00256-004-0878-3.
   CAPPOZZO A, 1983, J SPORT MED PHYS FIT, V23, P14.
   Chang CH, 2008, SPINE, V33, P1750, DOI 10.1097/BRS.0b013e31817d1d12.
   Cohen SP, 2005, ANESTH ANALG, V101, P1440, DOI 10.1213/01.ANE.0000180831.60169.EA.
   DePalma MJ, 2005, ARCH PHYS MED REHAB, V86, P1477, DOI 10.1016/j.apmr.2005.01.006.
   Donald Simon, 2005, N Z Med J, V118, pU1530.
   Dunn AJ, 2008, SKELETAL RADIOL, V37, P443, DOI 10.1007/s00256-008-0449-0.
   EISENSTEIN SM, 1994, SPINE, V19, P912, DOI 10.1097/00007632-199404150-00008.
   Elgafy H, 2001, CLIN ORTHOP RELAT R, P112.
   FORTIN JD, 1994, SPINE, V19, P1475, DOI 10.1097/00007632-199407000-00010.
   Franz T, 2008, BRIT J SPORT MED, V42, DOI 10.1136/bjsm.2007.038166.
   Fredericson M, 2007, AM J SPORT MED, V35, P835, DOI 10.1177/0363546506296519.
   FREDRICKSON BE, 1984, J BONE JOINT SURG AM, V66A, P699, DOI 10.2106/00004623-198466050-00008.
   Fuller CW, 2007, CLIN J SPORT MED, V17, P10, DOI 10.1097/JSM.0b013e31802e9c28.
   Gluck GS, 2008, SPINE J, V8, P778, DOI 10.1016/j.spinee.2007.07.388.
   GOLDSTEIN JD, 1991, AM J SPORT MED, V19, P463, DOI 10.1177/036354659101900507.
   Gundry C R, 1999, Magn Reson Imaging Clin N Am, V7, P85.
   HELBIG T, 1988, SPINE, V13, P61, DOI 10.1097/00007632-198801000-00015.
   Hollenberg GM, 2002, SPINE, V27, P181, DOI 10.1097/00007632-200201150-00012.
   Hossain M, 2005, MED HYPOTHESES, V65, P278, DOI 10.1016/j.mehy.2005.02.035.
   HUKINS DWL, 1990, SPINE, V15, P787, DOI 10.1097/00007632-199008000-00010.
   Hungerford B, 2003, SPINE, V28, P1593, DOI 10.1097/00007632-200307150-00022.
   Jones A, 2005, SPINE, V30, pE323, DOI 10.1097/01.brs.0000164124.25932.4e.
   LALAM R, 2008, P SCI SESS INT SKEL.
   LANGSTON JW, 1985, J COMPUT ASSIST TOMO, V9, P728, DOI 10.1097/00004728-198507010-00012.
   Mac-Thiong JM, 2008, SCOLIOSIS SPINAL DIS, V3, DOI 10.1186/1748-7161-3-19.
   Manchikanti Laxmaiah, 2006, Pain Physician, V9, P333.
   MATHESON GO, 1987, SPORTS MED, V4, P65, DOI 10.2165/00007256-198704010-00007.
   MCCALL IW, 1985, SPINE, V10, P134, DOI 10.1097/00007632-198503000-00004.
   MICHELI LJ, 1995, ARCH PEDIAT ADOL MED, V149, P15, DOI 10.1001/archpedi.1995.02170130017004.
   Muschik M, 1996, J PEDIATR ORTHOPED, V16, P364, DOI 10.1097/01241398-199605000-00014.
   Narozny M, 2001, SWISS MED WKLY, V131, P75.
   Ong A, 2003, BRIT J SPORT MED, V37, P263, DOI 10.1136/bjsm.37.3.263.
   PAPANICOLAOU N, 1985, AM J ROENTGENOL, V145, P1039, DOI 10.2214/ajr.145.5.1039.
   Parvataneni HK, 2004, SPINE, V29, pE19, DOI 10.1097/01.BRS.0000105988.43472.2B.
   PENNING L, 1987, SPINE, V12, P732, DOI 10.1097/00007632-198710000-00003.
   Puhakka KB, 2003, ACTA RADIOL, V44, P218, DOI 10.1034/j.1600-0455.2003.00034.x.
   Saifuddin A, 1997, CLIN RADIOL, V52, P666, DOI 10.1016/S0009-9260(97)80029-3.
   Sairyo K, 2005, AM J SPORT MED, V33, P583, DOI 10.1177/0363546504269035.
   Shaskan G, 2008, CURR SPORT MED REP, V7, P33, DOI 10.1097/01.CSMR.0000308677.76052.a3.
   Shelly MJ, 2006, J BONE JOINT SURG BR, V88B, P771, DOI 10.1302/0301-620X.88B6.
   Slipman CW, 2001, AM J PHYS MED REHAB, V80, P425, DOI 10.1097/00002060-200106000-00007.
   SWARD L, 1992, SPORTS MED, V13, P357.
   TALLROTH K, 1990, SKELETAL RADIOL, V19, P203, DOI 10.1007/BF00204096.
   Tassone JC, 2008, SPORTS MED ARTHROSC, V16, P55, DOI 10.1097/JSA.0b013e3181629ac4.
   TEWES DP, 1995, AM J SPORT MED, V23, P507, DOI 10.1177/036354659502300423.
   Trainor Timothy J, 2004, Curr Sports Med Rep, V3, P41.
   Tuite MJ, 2008, SEMIN MUSCULOSKEL R, V12, P72, DOI 10.1055/s-2008-1067939.
   Tuite MJ, 2004, SEMIN ROENTGENOL, V39, P37, DOI 10.1016/j.ro.2003.10.007.
   TWOMEY LT, 1983, ARCH PHYS MED REHAB, V64, P322.
   van Dieen JH, 2003, SPINE, V28, P834, DOI 10.1097/00007632-200304150-00018.
   VANMAMEREN H, 1990, EUR J MORPHOL, V28, P47.
   VIDEMAN T, 1995, SPINE, V20, P699, DOI 10.1097/00007632-199503150-00011.
   Weishaupt D, 1998, RADIOLOGY, V209, P661, DOI 10.1148/radiology.209.3.9844656.
   Wick LF, 2000, SKELETAL RADIOL, V29, P162, DOI 10.1007/s002560050586.
   Wu SS, 1999, J SPINAL DISORD, V12, P10.
   YANG IK, 1994, NEURORADIOLOGY, V36, P453.},
Number-of-Cited-References = {72},
Times-Cited = {2},
Usage-Count-Last-180-days = {0},
Usage-Count-Since-2013 = {4},
Doc-Delivery-Number = {BPK10},
Web-of-Science-Index = {Book Citation Index– Science (BKCI-S)},
Unique-ID = {WOS:000279027900010},
DA = {2022-11-01},
}

@article{ WOS:000546452600004,
Author = {Khan, Hammad A. and Stumpf, Nathan J. and Isbester, Kelsey A. and Vira,
   Shaleen and Steinmetz, Michael P. and Mroz, Thomas E.},
Title = {Anterior lumbar interbody fusion reduces thecal sac compression in the
   setting of degenerative spondylolisthesis},
Journal = {SPINE JOURNAL},
Year = {2020},
Volume = {20},
Number = {7},
Pages = {1035-1036},
Month = {JUL},
Publisher = {ELSEVIER SCIENCE INC},
Address = {STE 800, 230 PARK AVE, NEW YORK, NY 10169 USA},
Type = {Letter},
Language = {English},
Affiliation = {Khan, HA (Corresponding Author), Cleveland Clin, Ctr Spine Hlth, 9500 Euclid Ave,S-40, Cleveland, OH 44195 USA.
   Khan, Hammad A.; Stumpf, Nathan J.; Isbester, Kelsey A.; Steinmetz, Michael P.; Mroz, Thomas E., Cleveland Clin, Ctr Spine Hlth, 9500 Euclid Ave,S-40, Cleveland, OH 44195 USA.
   Khan, Hammad A.; Stumpf, Nathan J.; Isbester, Kelsey A.; Steinmetz, Michael P., Cleveland Clin, Dept Neurosurg, Cleveland, OH 44106 USA.
   Khan, Hammad A.; Stumpf, Nathan J.; Isbester, Kelsey A.; Mroz, Thomas E., Cleveland Clin, Dept Orthoped Surg, Cleveland, OH 44106 USA.
   Vira, Shaleen, UT Southwestern Med Ctr, Dept Orthoped Surg, Dallas, TX USA.},
DOI = {10.1016/j.spinee.2020.02.018},
ISSN = {1529-9430},
EISSN = {1878-1632},
Research-Areas = {Neurosciences \& Neurology; Orthopedics},
Web-of-Science-Categories  = {Clinical Neurology; Orthopedics},
Author-Email = {hak53@case.edu},
ORCID-Numbers = {Khan, Hammad/0000-0001-5098-0463},
Cited-References = {Fan Shun-wu, 2010, Orthop Surg, V2, P194, DOI 10.1111/j.1757-7861.2010.00086.x.
   Hsieh PC, 2007, J NEUROSURG-SPINE, V7, P379, DOI 10.3171/SPI-07/10/379.
   Lafage R, 2015, SPINE J, V15, P2493, DOI 10.1016/j.spinee.2015.08.067.
   Mobbs RJ, 2013, ORTHOP SURG, V5, P153, DOI {[}10.1111/os.12048, 10.1111/j.1757-7861.2012.00185.x].
   Murtagh RD, 2016, RADIOLOGY, V278, P646, DOI 10.1148/radiol.2015142404.
   Phan K, 2015, BRIT J NEUROSURG, V29, P705, DOI 10.3109/02688697.2015.1036838.
   Rao PJ, 2015, SPINE J, V15, P817, DOI 10.1016/j.spinee.2014.12.019.
   Weinstein JN, 2010, SPINE, V35, P1329, DOI 10.1097/BRS.0b013e3181e0f04d.
   Zhang QH, 2014, BMC MUSCULOSKEL DIS, V15, DOI 10.1186/1471-2474-15-367.},
Number-of-Cited-References = {9},
Times-Cited = {0},
Usage-Count-Last-180-days = {0},
Usage-Count-Since-2013 = {3},
Journal-ISO = {Spine Journal},
Doc-Delivery-Number = {MH0XD},
Web-of-Science-Index = {Science Citation Index Expanded (SCI-EXPANDED)},
Unique-ID = {WOS:000546452600004},
DA = {2022-11-01},
}

@article{ WOS:A1980KM52100001,
Author = {BENINI, A},
Title = {LUMBAR SPONDYLOLISTHESIS AND NERVE-ROOT COMPRESSION - SURGICAL
   EXPERIENCE WITH 19 CASES WITHOUT SPINAL-FUSION},
Journal = {NEUROCHIRURGIA},
Year = {1980},
Volume = {23},
Number = {5},
Pages = {167-175},
Publisher = {GEORG THIEME VERLAG KG},
Address = {RUDIGERSTR 14, D-70469 STUTTGART, GERMANY},
Type = {Article},
Language = {German},
Affiliation = {BENINI, A (Corresponding Author), KANTONSSPITAL, NEUROCHIRURG KLIN, CH-9007 ST GALLEN, SWITZERLAND.},
ISSN = {0028-3819},
Research-Areas = {Neurosciences \& Neurology; Surgery},
Web-of-Science-Categories  = {Neurosciences; Surgery},
Cited-References = {ADKINS EWO, 1955, J BONE JOINT SURG BR, V37, P48, DOI 10.1302/0301-620X.37B1.48.
   AMUSO SJ, 1970, J BONE JOINT SURG AM, VA 52, P529, DOI 10.2106/00004623-197052030-00011.
   BENINI A, 1976, ISCHIAS BANDSCHEIBEN.
   FRANCILLON MR, 1959, VERH DTSCH ORTHOP GE, V47, P321.
   FRIBERG S, 1939, ACTA CHIRURG SCA S55, V82.
   GILL G G, 1955, Clin Orthop, V5, P66.
   GILL GG, 1955, J BONE JOINT SURG AM, V37, P493, DOI 10.2106/00004623-195537030-00005.
   GLENN WV, 1979, M INT SOC STUDY LUMB.
   JUNGHANNS H, 1930, BRUNS BEITR KLIN CHI, V148, P554.
   LAASONEN EM, 1978, ACTA RADIOL DIAGN, V19, P889, DOI 10.1177/028418517801900603.
   Macnab I, 1977, BACKACHE.
   MACNAB I, 1971, PROGRESS NEUROL SURG, V4, P246.
   Meyerding HW, 1931, J BONE JOINT SURG, V13, P39.
   MORSCHER E, 1979, Z ORTHOP GRENZGEB, V117, P172.
   NEWMAN P H, 1955, Ann R Coll Surg Engl, V16, P305.
   PIA HW, 1958, Z ORTHOP, V89, P73.
   VERBIEST H, 1963, J Int Coll Surg, V39, P461.
   VERBIEST H, 1979, Spine, V4, P68, DOI 10.1097/00007632-197901000-00011.
   VESTAD E, 1977, ACTA ORTHOP SCAND, V48, P472, DOI 10.3109/17453677708989734.},
Number-of-Cited-References = {19},
Times-Cited = {5},
Usage-Count-Last-180-days = {0},
Usage-Count-Since-2013 = {0},
Doc-Delivery-Number = {KM521},
Web-of-Science-Index = {Science Citation Index Expanded (SCI-EXPANDED)},
Unique-ID = {WOS:A1980KM52100001},
DA = {2022-11-01},
}

@article{ WOS:000305856200006,
Author = {Haus, Brian M. and Micheli, Lyle J.},
Title = {Back Pain in the Pediatric and Adolescent Athlete},
Journal = {CLINICS IN SPORTS MEDICINE},
Year = {2012},
Volume = {31},
Number = {3},
Pages = {423+},
Month = {JUL},
Abstract = {Back pain is becoming more common in young athletes, due in part to
   injuries sustained during organized sports. The spectrum of clinical
   entities in young athletes is different from that in adults; back pain
   usually arises from either an acute traumatic event or chronic overuse.
   Acute injuries include thoracolumbar fractures, spinal cord injury
   without radiographic abnormality, acute disc herniation, apophyseal ring
   fractures, and muscular sprains. Problems associated with overuse
   include spondylolysis, spondylolisthesis, degenerative disc disease,
   hyperlordotic mechanical back pain, and atypical Scheurmann disease. It
   is important to remember that infection, neoplasm, or a rheumatologic
   condition may be mistaken for a sports injury.},
Publisher = {W B SAUNDERS CO-ELSEVIER INC},
Address = {1600 JOHN F KENNEDY BOULEVARD, STE 1800, PHILADELPHIA, PA 19103-2899 USA},
Type = {Article},
Language = {English},
Affiliation = {Micheli, LJ (Corresponding Author), Harvard Univ, Sch Med, Childrens Hosp Boston, Div Sports Med, 319 Longwood Ave, Boston, MA 02115 USA.
   Micheli, Lyle J., Harvard Univ, Sch Med, Childrens Hosp Boston, Div Sports Med, Boston, MA 02115 USA.
   Haus, Brian M., Childrens Hosp, Dept Orthopaed Surg, Div Sports Med, Boston, MA 02115 USA.},
DOI = {10.1016/j.csm.2012.03.011},
ISSN = {0278-5919},
EISSN = {1556-228X},
Keywords = {Back pain; Young athletes; Acute injuries; Overuse injuries},
Keywords-Plus = {LUMBAR-DISK HERNIATION; FOLLOW-UP; NONOPERATIVE TREATMENT; PARS
   INTERARTICULARIS; NATURAL-HISTORY; NEUROLOGICAL DEFICIT; SPINAL
   FRACTURES; BURST FRACTURES; YOUNG-ADULTS; CHILDREN},
Research-Areas = {Sport Sciences},
Web-of-Science-Categories  = {Sport Sciences},
Author-Email = {michelilyle@aol.com},
Cited-References = {ALBANESE M, 1982, J PEDIATR ORTHOPED, V2, P496, DOI 10.1097/01241398-198212000-00006.
   Back JD, 2011, PM\&R, V3, P771, DOI 10.1016/j.pmrj.2011.04.021.
   BAILEY DA, 1989, J BONE JOINT SURG AM, V71A, P1225, DOI 10.2106/00004623-198971080-00016.
   Baranto A, 2009, KNEE SURG SPORT TR A, V17, P1125, DOI 10.1007/s00167-009-0767-3.
   BELLAH RD, 1991, RADIOLOGY, V180, P509, DOI 10.1148/radiology.180.2.1829845.
   Berry GE, 2005, J TRAUMA, V59, P1410, DOI 10.1097/01.ta.0000197279.97113.0e.
   Beutler WJ, 2003, SPINE, V28, P1027, DOI 10.1097/00007632-200305150-00014.
   Bhatia NN, 2008, J PEDIATR ORTHOPED, V28, P230, DOI 10.1097/BPO.0b013e3181651bc8.
   Buck J E, 1970, J Bone Joint Surg Br, V52, P432.
   CARTER DR, 1976, SCIENCE, V194, P1174, DOI 10.1126/science.996549.
   CARTER DR, 1978, CLIN ORTHOP RELAT R, P192.
   CIULLO JV, 1985, CLIN SPORT MED, V4, P95.
   Clark P, 2001, CAN J SURG, V44, P337.
   CLARKE NMP, 1983, J PEDIATR ORTHOPED, V3, P202, DOI 10.1097/01241398-198305000-00009.
   CLEVELAND RH, 1981, PEDIATR RADIOL, V10, P161, DOI 10.1007/BF00975191.
   Cohen E, 2005, J PEDIATR ORTHOP B, V14, P63, DOI 10.1097/01202412-200503000-00001.
   d'Hemecourt PA, 2000, CLIN SPORT MED, V19, P663, DOI 10.1016/S0278-5919(05)70231-3.
   Debnath UK, 2003, J BONE JOINT SURG BR, V85B, P244, DOI 10.1302/0301-620X.85B2.13074.
   DENIS F, 1983, SPINE, V8, P817, DOI 10.1097/00007632-198311000-00003.
   DIETEMANN JL, 1988, NEURORADIOLOGY, V30, P337, DOI 10.1007/BF00328185.
   DIMEGLIO A, 2001, LOVELL WINTERS PEDIA, P33.
   Dogan S, 2007, J NEUROSURG, V106, P426, DOI 10.3171/ped.2007.106.6.426.
   Domenicucci M, 1996, J Neurosurg Sci, V40, P1.
   EBERSOLD MJ, 1987, J NEUROSURG, V67, P643, DOI 10.3171/jns.1987.67.5.0643.
   El Rassi G, 2005, AM J SPORT MED, V33, P1688, DOI 10.1177/0363546505275645.
   EPSTEIN JA, 1984, SPINE, V9, P427, DOI 10.1097/00007632-198405000-00019.
   EPSTEIN JA, 1964, J NEUROSURG, V21, P1070, DOI 10.3171/jns.1964.21.12.1070.
   EPSTEIN NE, 1992, SPINE, V17, P1489, DOI 10.1097/00007632-199212000-00008.
   Fakouri B, 2009, J CLIN NEUROSCI, V16, P1153, DOI 10.1016/j.jocn.2009.01.023.
   FREDRICKSON BE, 1984, J BONE JOINT SURG AM, V66A, P699, DOI 10.2106/00004623-198466050-00008.
   GENNUSO R, 1992, PEDIATR NEUROSURG, V18, P282, DOI 10.1159/000120676.
   HADLEY MN, 1988, J NEUROSURG, V68, P18, DOI 10.3171/jns.1988.68.1.0018.
   HAMILTON MG, 1992, J NEUROSURG, V77, P700, DOI 10.3171/jns.1992.77.5.0700.
   Hangai M, 2009, AM J SPORT MED, V37, P149, DOI 10.1177/0363546508323252.
   Hauser CJ, 2003, J TRAUMA, V55, P228, DOI 10.1097/01.TA.0000076622.19246.CF.
   HENSINGER R N, 1976, Spine, V1, P207, DOI 10.1097/00007632-197612000-00005.
   Hollenberg GM, 2002, SPINE, V27, P181, DOI 10.1097/00007632-200201150-00012.
   Junkins EP, 2008, J TRAUMA, V65, P1066, DOI 10.1097/TA.0b013e31818837f1.
   Klein G, 2009, J PEDIATR ORTHOPED, V29, P146, DOI 10.1097/BPO.0b013e3181977fc5.
   KRABBE S, 1979, ARCH DIS CHILD, V54, P950, DOI 10.1136/adc.54.12.950.
   Kujala UM, 1997, AM J SPORT MED, V25, P363, DOI 10.1177/036354659702500316.
   Kumar R, 2007, CHILD NERV SYST, V23, P1295, DOI 10.1007/s00381-007-0370-1.
   KURIHARA A, 1980, SPINE, V5, P443, DOI 10.1097/00007632-198009000-00009.
   Labelle H, 2005, SPINE, V30, pS27, DOI 10.1097/01.brs.0000155560.92580.90.
   Labelle H, 2004, SPINE, V29, P2049, DOI 10.1097/01.brs.0000138279.53439.cc.
   Labrom RD, 2007, J BONE JOINT SURG AM, V89A, P3, DOI 10.2106/JBJS.F.01236.
   Lalonde F, 2001, Am J Orthop (Belle Mead NJ), V30, P115.
   Loud KJ, 2001, CURR OPIN PEDIATR, V13, P317, DOI 10.1097/00008480-200108000-00005.
   Marty C, 2002, EUR SPINE J, V11, P119, DOI 10.1007/s00586-001-0349-7.
   MATSUI H, 1992, SPINE, V17, P1323, DOI 10.1097/00007632-199211000-00011.
   McCleary Michael D, 2007, Curr Sports Med Rep, V6, P62.
   MCPHEE IB, 1981, AUSTRALAS RADIOL, V25, P91, DOI 10.1111/j.1440-1673.1981.tb02225.x.
   MCPHEE IB, 1981, SPINE, V6, P533, DOI 10.1097/00007632-198111000-00001.
   McTimoney CA, 2004, J MUSC MED, V21, P63.
   MICHELI LJ, 1985, CLIN SPORT MED, V4, P85.
   Micheli LJ, 2006, CLIN SPORT MED, V25, P75, DOI 10.1016/j.csm.2005.08.001.
   MICHELI LJ, 1995, ARCH PEDIAT ADOL MED, V149, P15, DOI 10.1001/archpedi.1995.02170130017004.
   MICHELI LJ, 1996, SPINE SPORTS, P557.
   Micheli LJ, 1990, SPINE SPORTS, P327.
   Mirovsky Y, 2002, J PEDIATR ORTHOP B, V11, P275, DOI 10.1097/00009957-200210000-00001.
   MORITA T, 1995, J BONE JOINT SURG BR, V77B, P620, DOI 10.1302/0301-620X.77B4.7615609.
   Mundt DJ, AM J SPORTS MED, V21, P854.
   National Council of Youth Sports, REP TRENDS PART ORG.
   NEWMAN P H, 1965, J Bone Joint Surg Br, V47, P472.
   OLSEN TL, 1992, AM J PUBLIC HEALTH, V82, P606, DOI 10.2105/AJPH.82.4.606.
   Omey ML, 2000, CLIN ORTHOP RELAT R, P74.
   PAAJANEN H, 1989, SKELETAL RADIOL, V18, P523, DOI 10.1007/BF00351753.
   Papagelopoulos PJ, 1998, J BONE JOINT SURG AM, V80A, P689, DOI 10.2106/00004623-199805000-00009.
   Parisini P, 2002, SPINE, V27, P1989, DOI 10.1097/00007632-200209150-00006.
   Parisini P, 2001, SPINE, V26, P1997, DOI 10.1097/00007632-200109150-00011.
   Peh W C, 1998, Australas Radiol, V42, P34.
   Pipe A, 1993, ANN M CAN ORTH ASS W.
   Rabin A, 2007, ARCH PHYS MED REHAB, V88, P840, DOI 10.1016/j.apmr.2007.04.016.
   Riddle Eric C, 2003, J South Orthop Assoc, V12, P135.
   ROCHE MB, 1952, J BONE JOINT SURG AM, V34-A, P491, DOI 10.2106/00004623-195234020-00020.
   RUGE JR, 1988, J NEUROSURG, V68, P25, DOI 10.3171/jns.1988.68.1.0025.
   Sagi HC, 1998, SPINE, V23, P1635, DOI 10.1097/00007632-199808010-00002.
   Saifuddin A, 1998, J BONE JOINT SURG BR, V80B, P208, DOI 10.1302/0301-620X.80B2.8219.
   SALTER RB, 1963, J BONE JOINT SURG AM, V45, P587, DOI 10.2106/00004623-196345030-00019.
   Schnee CL, 1997, J NEUROSURG, V86, P48, DOI 10.3171/jns.1997.86.1.0048.
   Shoeter I, 1977, ADV NEUROSURG, V4, P12.
   Standaert CJ, 2002, CLIN J SPORT MED, V12, P119, DOI 10.1097/00042752-200203000-00009.
   STEINER ME, 1985, SPINE, V10, P937, DOI 10.1097/00007632-198512000-00013.
   SWARD L, 1991, SPINE, V16, P437.
   Sys J, 2001, EUR SPINE J, V10, P498, DOI 10.1007/s005860100326.
   TERTTI M, 1990, AM J SPORT MED, V18, P206, DOI 10.1177/036354659001800216.
   TURNER PG, 1989, SPINE, V14, P812, DOI 10.1097/00007632-198908000-00007.
   VANDENOEVER M, 1987, J BONE JOINT SURG BR, V69, P453, DOI 10.1302/0301-620X.69B3.2953729.
   Vander Have KL, 2009, J PEDIATR ORTHOPED, V29, P713, DOI 10.1097/BPO.0b013e3181b76a44.
   VIDEMAN T, 1995, SPINE, V20, P699, DOI 10.1097/00007632-199503150-00011.
   Watkins RG, 2002, CLIN SPORT MED, V21, P147, DOI 10.1016/S0278-5919(03)00063-2.
   Watson KD, 2002, PAIN, V97, P87, DOI 10.1016/S0304-3959(02)00008-8.
   WILTSE LL, 1976, CLIN ORTHOP RELAT R, P92.
   Wood K, 2003, J BONE JOINT SURG AM, V85A, P773, DOI 10.2106/00004623-200305000-00001.
   WYNNEDAVIES R, 1979, J BONE JOINT SURG BR, V61, P301, DOI 10.1302/0301-620X.61B3.383720.
   Yen C H, 2009, J Orthop Surg (Hong Kong), V17, P85.
   Yue WM, 2005, SPINE, V30, pS22, DOI 10.1097/01.brs.0000155572.72287.92.
   Zhu ZZ, 2011, BMC MUSCULOSKEL DIS, V12, DOI 10.1186/1471-2474-12-216.},
Number-of-Cited-References = {98},
Times-Cited = {32},
Usage-Count-Last-180-days = {1},
Usage-Count-Since-2013 = {34},
Journal-ISO = {Clin. Sports Med.},
Doc-Delivery-Number = {966RX},
Web-of-Science-Index = {Science Citation Index Expanded (SCI-EXPANDED)},
Unique-ID = {WOS:000305856200006},
DA = {2022-11-01},
}

@article{ WOS:000241393200012,
Author = {Aspegren, Donald and Akuthota, Venu and Tyburski, Mark and Miller, Matt},
Title = {Chiropractic treatment of a patient with progressive lumbar disk injury,
   spondylolisthesis, and spondyloftosis},
Journal = {JOURNAL OF MANIPULATIVE AND PHYSIOLOGICAL THERAPEUTICS},
Year = {2006},
Volume = {29},
Number = {8},
Pages = {686},
Month = {OCT},
Publisher = {MOSBY, INC},
Address = {11830 WESTLINE INDUSTRIAL DR, ST LOUIS, MO 63146-3318 USA},
Type = {Letter},
Language = {English},
Affiliation = {Aspegren, D (Corresponding Author), Univ Colorado, Hlth Sci Ctr, Dept Rehabil Med, Lakewood Spine \& Sports Ctr, Lakewood, CO 80215 USA.
   Univ Colorado, Hlth Sci Ctr, Dept Rehabil Med, Lakewood Spine \& Sports Ctr, Lakewood, CO 80215 USA.
   Univ Colorado, Hlth Sci Ctr, Dept Rehabil Med, Spine Ctr, Lakewood, CO USA.},
DOI = {10.1016/j.jmpt.2006.08.010},
ISSN = {0161-4754},
Research-Areas = {Health Care Sciences \& Services; Integrative \& Complementary Medicine;
   Rehabilitation},
Web-of-Science-Categories  = {Health Care Sciences \& Services; Integrative \& Complementary Medicine;
   Rehabilitation},
Cited-References = {Barriga A, 2002, Rev Med Univ Navarra, V46, P33.
   COX JM, 1987, J MANIP PHYSIOL THER, V10, P287.
   Excoffon SG, 2006, J MANIP PHYSIOL THER, V29, P66, DOI 10.1016/j.jmpt.2005.11.010.
   Santilli Valter, 2006, Spine J, V6, P131, DOI 10.1016/j.spinee.2005.08.001.},
Number-of-Cited-References = {4},
Times-Cited = {0},
Usage-Count-Last-180-days = {0},
Usage-Count-Since-2013 = {1},
Journal-ISO = {J. Manip. Physiol. Ther.},
Doc-Delivery-Number = {096QZ},
Web-of-Science-Index = {Science Citation Index Expanded (SCI-EXPANDED)},
Unique-ID = {WOS:000241393200012},
DA = {2022-11-01},
}

@article{ WOS:A1994NN15400011,
Author = {VIRTA, L and RONNEMAA, T and LAAKSO, M},
Title = {PREVALENCE OF ISTHMIC LUMBAR SPONDYLOLISTHESIS IN NONDIABETIC SUBJECTS
   AND NIDDM PATIENTS},
Journal = {DIABETES CARE},
Year = {1994},
Volume = {17},
Number = {6},
Pages = {592-594},
Month = {JUN},
Abstract = {OBJECTIVE - To compare the prevalence of lumbar spondylolytic
   spondylolisthesis (LSS) in nondiabetic and diabetic subjects.
   RESEARCH DESIGN AND METHODS - A cross-sectional study of 1,147 randomly
   selected nondiabetic subjects and 892 non-insulin-dependent diabetes
   mellitus (NIDDM) patients, 45-64 years of age. LSS was diagnosed
   radiographically using a lateral view of the lumbosacral spine.
   RESULTS - No significant difference was seen in the prevalence of LSS
   between nondiabetic (6.0\%) and diabetic (5.7\%) subjects. LSS was more
   frequent in nondiabetic men (7.7\%) than in nondiabetic women (4.6\%; P
   = 0.026), whereas diabetic patients showed no significant sex difference
   in the prevalence of LSS (men 5.6\% and women 5.9\%).
   CONCLUSIONS - NIDDM does not predispose one to lumbar spondylolisthesis.
   However, diabetes seems to abolish the sex difference in the prevalence
   of LSS observed in nondiabetic populations.},
Publisher = {AMER DIABETES ASSOC},
Address = {1660 DUKE ST, ALEXANDRIA, VA 22314},
Type = {Note},
Language = {English},
Affiliation = {VIRTA, L (Corresponding Author), SOCIAL INSURANCE INST,REHABIL RES CTR,PELTOLANTIE 3,SF-20720 TURKU,FINLAND.
   UNIV TURKU,DEPT MED,TURKU,FINLAND.
   UNIV KUOPIO,DEPT MED,SF-70210 KUOPIO,FINLAND.},
DOI = {10.2337/diacare.17.6.592},
ISSN = {0149-5992},
Keywords = {LSS, LUMBAR SPONDYLOLYTIC SPONDYLOLISTHESIS; NIDDM,
   NON-INSULIN-DEPENDENT DIABETES MELLITUS; OR, ODDS RATIO; CI, CONFIDENCE
   INTERNAL},
Keywords-Plus = {DIABETES-MELLITUS; FINLAND},
Research-Areas = {Endocrinology \& Metabolism},
Web-of-Science-Categories  = {Endocrinology \& Metabolism},
Cited-References = {Dawber T.R., 1980, FRAMINGHAM STUDY EPI, DOI DOI 10.4159/HARVARD.9780674492097.
   HELIOVAARA M, 1991, SPINE, V16, P608, DOI 10.1097/00007632-199106000-00002.
   LAAKSO M, 1988, DIABETES CARE, V11, P449, DOI 10.2337/diacare.11.6.449.
   POSTACCHINI F, 1989, Italian Journal of Orthopaedics and Traumatology, V15, P209.
   ROCHE MB, 1951, ANAT REC, V109, P233, DOI 10.1002/ar.1091090207.
   SILBERBERG R, 1986, DIABETES RES CLIN EX, V3, P329.
   STARKMAN HS, 1986, ANN RHEUM DIS, V45, P130, DOI 10.1136/ard.45.2.130.
   STEWART TD, 1953, J BONE JOINT SURG AM, V35-A, P937, DOI 10.2106/00004623-195335040-00012.
   VIRTA L, 1992, J CLIN EPIDEMIOL, V45, P917, DOI 10.1016/0895-4356(92)90075-X.
   VIRTA LJ, IN PRESS J BONE JOIN.
   1986, PAIN S3, V3, P5191.},
Number-of-Cited-References = {11},
Times-Cited = {2},
Usage-Count-Last-180-days = {0},
Usage-Count-Since-2013 = {0},
Journal-ISO = {Diabetes Care},
Doc-Delivery-Number = {NN154},
Web-of-Science-Index = {Science Citation Index Expanded (SCI-EXPANDED)},
Unique-ID = {WOS:A1994NN15400011},
DA = {2022-11-01},
}

@article{ WOS:A1979GB89400009,
Author = {SHENKIN, HA and HASH, CJ},
Title = {SPONDYLOLISTHESIS AFTER MULTIPLE BILATERAL LAMINECTOMIES AND
   FACETECTOMIES FOR LUMBAR SPONDYLOSIS - FOLLOW-UP REVIEW},
Journal = {JOURNAL OF NEUROSURGERY},
Year = {1979},
Volume = {50},
Number = {1},
Pages = {45-47},
Publisher = {AMER ASSOC NEUROLOGICAL SURGEONS},
Address = {UNIV VIRGINIA, 1224 WEST MAIN ST, STE 450, CHARLOTTESVILLE, VA 22903},
Type = {Article},
Language = {English},
Affiliation = {SHENKIN, HA (Corresponding Author), EPISCOPAL HOSP,DEPT NEUROSURG,PHILADELPHIA,PA 19125, USA.
   MED COLL PENN,PHILADELPHIA,PA 19129.},
DOI = {10.3171/jns.1979.50.1.0045},
ISSN = {0022-3085},
Research-Areas = {Neurosciences \& Neurology; Surgery},
Web-of-Science-Categories  = {Clinical Neurology; Surgery},
Cited-References = {SHENKIN HA, 1976, J NEUROSURG, V44, P148, DOI 10.3171/jns.1976.44.2.0148.},
Number-of-Cited-References = {1},
Times-Cited = {82},
Usage-Count-Last-180-days = {0},
Usage-Count-Since-2013 = {1},
Journal-ISO = {J. Neurosurg.},
Doc-Delivery-Number = {GB894},
Web-of-Science-Index = {Science Citation Index Expanded (SCI-EXPANDED)},
Unique-ID = {WOS:A1979GB89400009},
DA = {2022-11-01},
}

@article{ WOS:000679389300007,
Author = {Rahimizadeh, Abolfazl and Mohsenikabir, Nima and Rahimizadeh, Shaghayegh
   and Asgari, Naser and Karimi, Mona and Amirzadeh, Mahan},
Title = {Triple-level degenerative spondylolisthesis and the importance of
   spinopelvic parameters: Case report},
Journal = {INTERDISCIPLINARY NEUROSURGERY-ADVANCED TECHNIQUES AND CASE MANAGEMENT},
Year = {2021},
Volume = {25},
Month = {SEP},
Abstract = {Background: Lumbar degenerative spondylolisthesis typically occurs at a
   single vertebral level and infrequently at two separate levels. However,
   a triple level lumbar degenerative anterolisthesis is an extremely rare
   clinical scenario.
   The preservation or restoration of sagittal balance with the
   consideration of the observed spinopelvic parameters is of a cardinal
   importance in multilevel level DS than in single level DS.
   Presentation of the case: An evaluation of a middle-aged woman with
   persistent radiculopathy and neurogenic claudication revealed a
   three-level degenerative anterolisthesis from L3 to S1. With the
   placement of Iliac to L3 screw rod fixation in association with a
   decompressive laminectomy, a three-level interbody fusion and three
   level Smith Petersen osteotomies; a desirable lordosis and sagittal
   balance was preserved. She is ambulating well at a 9-month follow-up
   encounter.
   Conclusion: Three level continuous degenerative anterior
   spondylolisthesis of the lumbar spine is a very rare clinical scenario
   being reported in only one previous instance throughout medical
   literature. The key initiative in the management of this condition is
   the preservation or correction of any sagittal imbalance present.},
Publisher = {ELSEVIER},
Address = {RADARWEG 29, 1043 NX AMSTERDAM, NETHERLANDS},
Type = {Article},
Language = {English},
Affiliation = {Rahimizadeh, A (Corresponding Author), Iran Univ Med Sci, Pars Hosp, Pars Adv \& Minimally Invas Med Manners Res Ctr, Tehran, Iran.
   Rahimizadeh, Abolfazl; Mohsenikabir, Nima; Rahimizadeh, Shaghayegh; Asgari, Naser; Karimi, Mona; Amirzadeh, Mahan, Iran Univ Med Sci, Pars Hosp, Pars Adv \& Minimally Invas Med Manners Res Ctr, Tehran, Iran.},
DOI = {10.1016/j.inat.2021.101103},
EarlyAccessDate = {FEB 2021},
Article-Number = {101103},
EISSN = {2214-7519},
Keywords = {Degenerative spondylolisthesis; Double-level; Sacropelvic parameters;
   Sagittal imbalance},
Keywords-Plus = {LUMBAR SPONDYLOLISTHESIS; SAGITTAL BALANCE; INTERBODY FUSION; ALIGNMENT;
   IMPACT},
Research-Areas = {Neurosciences \& Neurology},
Web-of-Science-Categories  = {Clinical Neurology},
Author-Email = {a\_rahimizadeh@hotmail.com},
ResearcherID-Numbers = {Asgari, Naser/AAP-8572-2021
   },
ORCID-Numbers = {Asgari, Naser/0000-0002-7235-7266
   Amirzadeh, Mahan/0000-0003-4407-6851
   Rahimizadeh, Abolfazl/0000-0003-0366-5465},
Cited-References = {Berlemann U., 1999 UNDEFINED ROLE.
   Bernard C., 2007, SPINOPELVIC ALIGNMEN, DOI {[}10.1227/01.neu.0000303194.02921.30, DOI 10.1227/01.NEU.0000303194.02921.30].
   Boissiere L, 2015, EUR SPINE J, V24, P1212, DOI 10.1007/s00586-014-3402-z.
   Boissiere L, 2013, EUR SPINE J, V22, P1339, DOI 10.1007/s00586-013-2711-y.
   Dai LY, 2001, INT ORTHOP, V25, P40, DOI 10.1007/s002640000201.
   DeVine J., 2012, UNDEFINED RISK FACTO.
   Ferrero E, 2016, EUR SPINE J, V25, P2546, DOI 10.1007/s00586-016-4384-9.
   Ferrero E, 2015, EUR SPINE J, V24, P1219, DOI 10.1007/s00586-015-3778-4.
   Funao H, 2012, EUR SPINE J, V21, P2181, DOI 10.1007/s00586-012-2374-0.
   Ghasemi AA, 2016, CLIN NEUROL NEUROSUR, V150, P1, DOI 10.1016/j.clineuro.2016.08.017.
   Glassman SD, 2005, SPINE, V30, P2024, DOI 10.1097/01.brs.0000179086.30449.96.
   Ha J.-K., 2019, SPINOPELVIC PARAMETE.
   Hanson D., CORRELATION PELVIC I.
   Iguchi T, 2002, J SPINAL DISORD TECH, V15, P93, DOI 10.1097/00024720-200204000-00001.
   Jacobsen S., DEGENERATIVE LUMBAR.
   Kawakami M., LUMBAR SAGITTAL BALA.
   Kim MK, 2011, BMC MUSCULOSKEL DIS, V12, DOI 10.1186/1471-2474-12-69.
   Labelle H, 2008, EUR SPINE J, V17, P1170, DOI 10.1007/s00586-008-0713-y.
   Lafage V., PELVIC TILT TRUNCAL.
   Lamartina C., 2012, EUR SPINE J, V21.
   Le Huec JC, 2019, EUR SPINE J, V28, P1889, DOI 10.1007/s00586-019-06083-1.
   LECTURES KB-IC, 2006, UNDEFINED CAUSES SAG.
   Majid K., JF J AA 2008 UNDEFIN.
   MARDJETKO SM, 1994, SPINE, V19, pS2256, DOI 10.1097/00007632-199410151-00002.
   Martin C., 2007, UNDEFINED SURG MANAG.
   Matsunaga S., NATURAL HIST DEGENER.
   Matz P., GUIDELINE SUMMARY RE.
   Moo H., CASE REPORT 3 LEVEL.
   Nagaosa Y., PATHOANATOMIC MECH D.
   Obeid I, 2016, EUR SPINE J, V25, P3644, DOI 10.1007/s00586-016-4649-3.
   Obeid Ibrahim, 2011, Eur Spine J, V20 Suppl 5, P681, DOI 10.1007/s00586-011-1936-x.
   Pearson A.M., SPINE PATIENT OUTCOM.
   Radovanovic I., 2017, UNDEFINED INFLUENCE.
   Roussouly P., SAGITTAL ALIGNMENT S.
   Sakaura H., OUTCOMES 2 LEVEL POS.
   Samuel AM, 2017, CURR REV MUSCULOSKE, V10, P521, DOI 10.1007/s12178-017-9442-3.
   Schuller S, 2011, EUR SPINE J, V20, P713, DOI 10.1007/s00586-010-1640-2.
   Toyone T., FACET JOINT ORIENTAT.
   Vanharanta H., RELATIONSHIP FACET T.
   Vialle R., RADIOGRAPHIC ANAL SA.
   Wang T., SAGITTAL SPINOPELVIC.
   Weinstein J., 2009, UNDEFINED SURG COMP UNDEFINED SURG COMP.},
Number-of-Cited-References = {42},
Times-Cited = {0},
Usage-Count-Last-180-days = {0},
Usage-Count-Since-2013 = {0},
Journal-ISO = {Interdiscip. Neurosurg.},
Doc-Delivery-Number = {TS1AP},
Web-of-Science-Index = {Emerging Sources Citation Index (ESCI)},
Unique-ID = {WOS:000679389300007},
OA = {gold},
DA = {2022-11-01},
}

@article{ WOS:000855653400001,
Author = {Gamada, Hisanori and Tatsumura, Masaki and Okuwaki, Shun and Yamazaki,
   Masashi},
Title = {Conservative Treatment and Unfavorable Factors to Bone Healing of
   ``Pre-lysis{''}-Stage Lumbar Spondylolysis in Adolescents},
Journal = {ASIAN SPINE JOURNAL},
Abstract = {<bold>Study design: </bold>Retrospective cohort study.<bold>Purpose:
   </bold>To evaluate the clinical outcomes of the conservative treatment
   of ``pre-lysis{''}-stage lumbar spondylolysis.<bold>Overview of
   literature: </bold>With the widespread use of magnetic resonance imaging
   (MRI) for early diagnosis of lumbar spondylolysis, a new disease stage
   called pre-lysis has emerged, in which intensity change is observed only
   on MRI without a fracture line on computed tomography. This study aimed
   to evaluate the clinical outcomes and factors unfavorable to bone
   healing of the conservative treatment of pre-lysis-stage lumbar
   spondylolysis.<bold>Methods: </bold>Fifty-three patients with 57 fresh
   pre-lysis-stage lesions who had completed conservative treatment were
   included in the study (40 men, 13 women; mean age, 14.3 years). We
   investigated the rate of bone healing and the relationship between bone
   healing after conservative therapy and factors such as age, sex,
   vertebral level, unilateral/bilateral lesions, and presence of spina
   bifida occulta.<bold>Results: </bold>The overall bone healing rate was
   95\% (54/57 lesions). Bilateral lesions had a significantly lower bone
   healing rate than unilateral lesions (86\% vs. 100\%, p=0.046). There
   were no statistically significant differences based on age, sex,
   vertebral level, or presence of spina bifida occulta.<bold>Conclusions:
   </bold>The bone healing rate in unilateral lesions was 100\%, which was
   significantly higher than that in bilateral lesions. It is important to
   detect and initiate treatment while the lesion is still unilateral, if
   possible.},
Publisher = {KOREAN SOC SPINE SURGERY},
Address = {DEPT ORTHOPAEDIC SURGERY, YONSEI UNIV, COLL MEDICINE, SEOUL, 120-752,
   SOUTH KOREA},
Type = {Article; Early Access},
Language = {English},
Affiliation = {Gamada, H (Corresponding Author), Ibaraki Western Med Ctr, Dept Orthopaed Surg, 555 Otsuka, Chikusei, Ibaraki 3080813, Japan.
   Gamada, Hisanori; Yamazaki, Masashi, Univ Tsukuba, Fac Med, Dept Orthopaed Surg, Tsukuba, Japan.
   Gamada, Hisanori; Tatsumura, Masaki; Okuwaki, Shun, Mito Kyodo Gen Hosp, Tsukuba Univ Hosp Mito Clin Educ \& Training Ctr, Dept Orthopaed Surg \& Sports Med, Mito, Japan.
   Gamada, Hisanori, Ibaraki Western Med Ctr, Dept Orthopaed Surg, 555 Otsuka, Chikusei, Ibaraki 3080813, Japan.},
DOI = {10.31616/asj.2022.0007},
EarlyAccessDate = {AUG 2022},
ISSN = {1976-1902},
EISSN = {1976-7846},
Keywords = {Child; Conservative treatment; Pre-lysis; Spondylolysis},
Keywords-Plus = {MRI SIGNAL CHANGES; PEDICLE; CHILDREN},
Research-Areas = {Orthopedics},
Web-of-Science-Categories  = {Orthopedics},
Author-Email = {hisanorigamada@tsukuba.seikei.jp},
ResearcherID-Numbers = {Tatsumura, Masaki/GQI-1349-2022},
ORCID-Numbers = {Tatsumura, Masaki/0000-0002-3679-9438},
Cited-References = {Chung CC, 2021, CLIN SPORT MED, V40, P471, DOI 10.1016/j.csm.2021.03.004.
   Eto F, 2021, ASIAN SPINE J, V15, P747, DOI 10.31616/asj.2020.0309.
   Fujii K, 2004, J BONE JOINT SURG BR, V86B, P225, DOI 10.1302/0301-620X.86B2.14339.
   Goda Y, 2014, EUR SPINE J, V23, P1892, DOI 10.1007/s00586-013-3109-6.
   Inceoglu S, 2014, COMPUT METHOD BIOMEC, V17, P787, DOI 10.1080/10255842.2012.716046.
   Sairyo K, 2006, SPINE, V31, P206, DOI 10.1097/01.brs.0000195161.60549.67.
   Sairyo K, 2009, J BONE JOINT SURG BR, V91B, P206, DOI 10.1302/0301-620X.91B2.21256.
   Sakai T, 2019, SPINE SURG RELAT RES, V3, P67, DOI 10.22603/ssrr.2018-0012.
   Sakai T, 2017, SPINE, V42, pE716, DOI 10.1097/BRS.0000000000001931.
   Sakai T, 2010, SPINE, V35, pE641, DOI 10.1097/BRS.0b013e3181c9f2a2.
   Sakai T, 2009, SPINE, V34, P2346, DOI 10.1097/BRS.0b013e3181b4abbe.
   Tatsumura M, 2022, J ORTHOP SCI, V27, P317, DOI 10.1016/j.jos.2021.01.002.
   Tatsumura M, 2021, BMC MUSCULOSKEL DIS, V22, DOI 10.1186/s12891-020-03940-9.},
Number-of-Cited-References = {13},
Times-Cited = {0},
Usage-Count-Last-180-days = {0},
Usage-Count-Since-2013 = {0},
Journal-ISO = {Asian Spine J.},
Doc-Delivery-Number = {4P8PW},
Web-of-Science-Index = {Emerging Sources Citation Index (ESCI)},
Unique-ID = {WOS:000855653400001},
OA = {gold},
DA = {2022-11-01},
}

@article{ WOS:000728898600001,
Author = {Abu-Leil, Saher and Weisman, Asaf and Floman, Yizhar and Galbusera,
   Fabio and Masharawi, Youssef},
Title = {A morphological characterization of the lumbar neural arch in females
   and males with degenerative spondylolisthesis},
Journal = {BMC MUSCULOSKELETAL DISORDERS},
Year = {2021},
Volume = {22},
Number = {1},
Month = {DEC 8},
Abstract = {Background Although Degenerative Spondylolisthesis (DS) is a common
   osseous dysfunction, very few studies have examined the bony morphology
   of lumbar the neural arch in the population afflicted with DS.
   Therefore, this study aimed to characterize the neural arch (NA)
   morphology along the entire lumbar spine in individuals with
   degenerative spondylolisthesis (DS) and compare them to healthy
   controls. Methods One hundred CTs from a database of 500 lumbar CTs of
   spondylolisthesis were selected. We excluded vertebral fractures,
   non-L4-L5 slips, previous surgeries, vertebral spondyloarthropathies,
   and scoliosis. Scans were divided into a study group of 50 individuals
   with single-level DS (grades 1-2) at L4-5 (25 males and 25 females), and
   an age-sex matched control group of 50 individuals. Linear and angular
   measurements from all lumbar segments included: vertebral canals,
   intervertebral foramens, pedicles, and articular facets. Results
   Compared with the controls, all individuals with DS had greater pedicle
   dimensions in the lower lumbar segments ( increment = 1 mm-2.14 mm) and
   shorter intervertebral foramens in all the lumbar segments ( increment
   range:1.85 mm-3.94 mm). In DS females, the lower lumbar facets were
   mostly wider ( increment = 1.73-2.86 mm) and more sagittally-oriented (
   increment 10 degrees) than the controls. Greater prevalence of grade-3
   facet arthrosis was found only in the DS population (DS =
   40-90\%,controls = 16.7-66.7\%). In DS males, degenerated facets were
   observed along the entire lumbar spine (L1-S1), whereas, in DS females,
   the facets were observed mainly in the lower lumbar segments (L4-S1).
   Individuals with DS have shorter intervertebral foramens and greater
   pedicle dimensions compared with controls. Conclusions Females with DS
   have wider articular facets, more sagittally-oriented facets, and
   excessively degenerated facets than the controls. This unique NA shape
   may further clarify DS's pathophysiology and explain its greater
   prevalence in females compared to males.},
Publisher = {BMC},
Address = {CAMPUS, 4 CRINAN ST, LONDON N1 9XW, ENGLAND},
Type = {Article},
Language = {English},
Affiliation = {Masharawi, Y (Corresponding Author), Tel Aviv Univ, Sackler Fac Med, Stanley Steyer Sch Hlth Profess, Spinal Res Lab,Dept Phys Therapy, IL-69978 Ramat Aviv, Israel.
   Abu-Leil, Saher; Weisman, Asaf; Masharawi, Youssef, Tel Aviv Univ, Sackler Fac Med, Stanley Steyer Sch Hlth Profess, Spinal Res Lab,Dept Phys Therapy, IL-69978 Ramat Aviv, Israel.
   Floman, Yizhar, Assuta Hosp, Israel Spine Ctr, Tel Aviv, Israel.
   Galbusera, Fabio, Ist Ortoped Galeazzi, Milan, Italy.},
DOI = {10.1186/s12891-021-04901-6},
Article-Number = {1026},
EISSN = {1471-2474},
Keywords = {Spondylolisthesis; Degenerative Spondylolisthesis; Neural arch;
   Morphometry; Facet arthrosis},
Keywords-Plus = {FACET JOINTS; COMPUTED-TOMOGRAPHY; NEUROGENIC CLAUDICATION; PEDICLE
   MORPHOLOGY; INDIAN POPULATION; ORIENTATION; MORPHOMETRY; MANAGEMENT;
   TROPISM; SPINE},
Research-Areas = {Orthopedics; Rheumatology},
Web-of-Science-Categories  = {Orthopedics; Rheumatology},
Author-Email = {yossefm@post.tau.ac.il},
ResearcherID-Numbers = {Weisman, Asaf/S-4043-2019},
ORCID-Numbers = {Weisman, Asaf/0000-0002-4174-7149},
Cited-References = {Abbas J, 2020, BIOMED RES INT, V2020, DOI 10.1155/2020/7125914.
   Abbas J, 2011, SPINE, V36, pE1541, DOI 10.1097/BRS.0b013e318210c889.
   Abu-Leil S, 2016, EUR SPINE J, V25, P2535, DOI 10.1007/s00586-016-4673-3.
   Acharya S, 2010, SPINE, V35, pE378, DOI 10.1097/BRS.0b013e3181cb7f2b.
   Berlemann U, 1998, Eur Spine J, V7, P376, DOI 10.1007/s005860050093.
   BERNARD TN, 1992, SPINE, V17, pS160, DOI 10.1097/00007632-199206001-00017.
   Boden SD, 1996, J BONE JOINT SURG AM, V78A, P403, DOI 10.2106/00004623-199603000-00012.
   Chadha M, 2003, SPINE, V28, P744, DOI 10.1097/00007632-200304150-00003.
   CHEUNG KMC, 1994, SPINE, V19, P1495, DOI 10.1097/00007632-199407000-00014.
   Cicchetti D.V., 1994, PSYCHOL ASSESMENTS, V6, P284, DOI {[}10.1037/1040-3590.6.4.284, DOI 10.1037/1040-3590.6.4.284].
   Cinotti G, 1997, INT ORTHOP, V21, P337, DOI 10.1007/s002640050180.
   Dai LY, 2001, INT ORTHOP, V25, P40, DOI 10.1007/s002640000201.
   Drury T, 2009, SPINE, V34, P2812, DOI 10.1097/BRS.0b013e3181b4836e.
   Goyal DKC, 2021, INT J SPINE SURG, V15, P243, DOI 10.14444/8009.
   GROBLER JL, 1993, SPINE, V18, P80.
   Hasegawa K, 2011, J BONE JOINT SURG BR, V93B, P650, DOI 10.1302/0301-620X.93B5.25520.
   Hasegewa K, 2009, EUR SPINE J, V18, P465, DOI 10.1007/s00586-008-0842-3.
   Hosoe H, 2008, J BONE JOINT SURG BR, V90B, P356, DOI 10.1302/0301-620X.90B3.19606.
   HOU SX, 1993, SPINE, V18, P1850, DOI 10.1097/00007632-199310000-00021.
   Iguchi T, 2002, J SPINAL DISORD TECH, V15, P93, DOI 10.1097/00024720-200204000-00001.
   IMADA K, 1995, J BONE JOINT SURG BR, V77B, P126, DOI 10.1302/0301-620X.77B1.7822369.
   Jacobs WCH, 2006, EUR SPINE J, V15, P391, DOI 10.1007/s00586-005-1021-4.
   Jacobsen S, 2007, SPINE, V32, P120, DOI 10.1097/01.brs.0000250979.12398.96.
   Kadioglu HH, 2003, SURG RADIOL ANAT, V25, P120, DOI 10.1007/s00276-003-0109-y.
   Kalichman L, 2008, EUR SPINE J, V17, P327, DOI 10.1007/s00586-007-0543-3.
   KRAMER MS, 1981, CLIN PHARMACOL THER, V29, P111, DOI 10.1038/clpt.1981.18.
   Love TW, 1999, J BONE JOINT SURG BR, V81B, P670, DOI 10.1302/0301-620X.81B4.9682.
   MARKWALDER TM, 1993, ACTA NEUROCHIR, V120, P136, DOI 10.1007/BF02112032.
   Mitra SR, 2002, SPINE, V27, P453, DOI 10.1097/00007632-200203010-00004.
   Mohanty S P, 2018, Musculoskelet Surg, V102, P299, DOI 10.1007/s12306-018-0534-z.
   NEWMAN P H, 1955, Ann R Coll Surg Engl, V16, P305.
   OLSEWSKI JM, 1990, J BONE JOINT SURG AM, V72A, P541, DOI 10.2106/00004623-199072040-00011.
   PATHRIA M, 1987, RADIOLOGY, V164, P227, DOI 10.1148/radiology.164.1.3588910.
   ROSENBERG NJ, 1975, J BONE JOINT SURG AM, VA 57, P467, DOI 10.2106/00004623-197557040-00004.
   SATO K, 1989, SPINE, V14, P1265, DOI 10.1097/00007632-198911000-00022.
   Sherchan, 2014, JCMS NEPAL, V10, P12, DOI DOI 10.3126/JCMSN.V10I4.12972.
   SHROUT PE, 1979, PSYCHOL BULL, V86, P420, DOI 10.1037/0033-2909.86.2.420.
   SINGH V, 2021, INDIAN J NEUROTRAUM.
   Stieber J, 2009, SPINE, V34, pE833, DOI 10.1097/BRS.0b013e3181bda50a.
   Toyone T, 2009, SPINE, V34, P2259, DOI 10.1097/BRS.0b013e3181b20158.
   Xu C, 2014, GENET MOL RES, V13, P4102, DOI 10.4238/2014.May.30.5.},
Number-of-Cited-References = {41},
Times-Cited = {0},
Usage-Count-Last-180-days = {0},
Usage-Count-Since-2013 = {0},
Journal-ISO = {BMC Musculoskelet. Disord.},
Doc-Delivery-Number = {XM5XC},
Web-of-Science-Index = {Science Citation Index Expanded (SCI-EXPANDED)},
Unique-ID = {WOS:000728898600001},
OA = {gold, Green Published},
DA = {2022-11-01},
}

@article{ WOS:000247237600078,
Author = {Meng Zhibin and Fu kun and Li jun and Li Hongchao},
Title = {Lumbar spondylolisthesis treated by bi-posterolateral fusion combined
   with coralline spinal interbody fusion},
Journal = {TISSUE ENGINEERING},
Year = {2007},
Volume = {13},
Number = {6},
Pages = {1386},
Month = {JUN},
Note = {17th Interdisciplinary Research Conference on Biomaterials, Oxford,
   ENGLAND, APR 02-03, 2007},
Publisher = {MARY ANN LIEBERT INC},
Address = {140 HUGUENOT STREET, 3RD FL, NEW ROCHELLE, NY 10801 USA},
Type = {Meeting Abstract},
Language = {English},
Affiliation = {Affilliated Hosp, Hainan Med Coll, Dept Orthopaed, Haikou 570102, Peoples R China.},
ISSN = {1076-3279},
Research-Areas = {Cell Biology},
Web-of-Science-Categories  = {Cell \& Tissue Engineering},
Number-of-Cited-References = {0},
Times-Cited = {0},
Usage-Count-Last-180-days = {0},
Usage-Count-Since-2013 = {0},
Journal-ISO = {Tissue Eng.},
Doc-Delivery-Number = {178RK},
Web-of-Science-Index = {Conference Proceedings Citation Index - Science (CPCI-S); Science Citation Index Expanded (SCI-EXPANDED)},
Unique-ID = {WOS:000247237600078},
DA = {2022-11-01},
}

@article{ WOS:000359974800006,
Author = {Liu, Xiao-Yang and Wang, Yi-Peng and Qiu, Gui-Xing and Weng, Xi-Sheng
   and Yu, Bin},
Title = {Meta-Analysis of Circumferential Fusion Versus Posterolateral Fusion in
   Lumbar Spondylolisthesis},
Journal = {JOURNAL OF SPINAL DISORDERS \& TECHNIQUES},
Year = {2014},
Volume = {27},
Number = {8},
Pages = {E282-E293},
Month = {DEC},
Abstract = {Study Design: Literature review and meta-analysis.
   Summary of Background Data: Posterolateral fusion (PLF) and
   circumferential fusion (CF) were widely used in the treatment of lumbar
   spondylolisthesis. There was a great controversy over the preferred
   fusion method.
   Objective: We performed a meta-analysis for determining which fusion
   method was better in lumbar spondylolisthesis.
   Methods: A systematic search was conducted in MEDLINE, EMBASE, and the
   Cochrane Collaboration Library from January 1960 to December 2013.
   Comparative studies were selected according to eligibility criteria.
   Weighed mean differences (WMDs) and risk differences were calculated.
   The final strength of evidence was expressed as different levels
   recommended by the GRADE Working Group.
   Results: Eight comparative studies were identified. There was less
   evidence that no significant difference was found between CF and PLF for
   clinical satisfaction {[}odds ratio (OR), 0.63; 95\% confidence interval
   (95\% CI), 0.30, 1.32; P = 0.22)] and for complication rate (OR, 0.64;
   95\% CI, 0.23, 1.76; P = 0.39). The PLF was more effective than the CF
   for the reduction of complication rate for patients with isthmic
   spondylolisthesis (OR, 0.44; 95\% CI, 0.23, 0.86; P = 0.02). There was
   no significant difference for fusion rate, reoperation rate, operating
   time, and blood loss. Subanalysis showed that the CF can increase the
   fusion rate of patients with isthmic spondylolisthesis (OR, 0.12; 95\%
   CI, 0.01, 1.00; P = 0.05). PLF was more effective than CF for the
   reduction in operating time (WMD = -75.68; 95\% CI, -99.00, -52.37; P <
   0.00001), and CF was more effective than PLF for the restoration of
   segment lordosis, disk height, and spondylolisthesis.
   Conclusions: There was really no difference for clinical satisfaction,
   complication rate, fusion rate, reoperation rate, operating time, and
   blood loss. PLF can reduce complication rate and operating time. CF can
   improve fusion rate for individuals with isthmic spondylolisthesis and
   restore lumbar alignment. The level of evidence was low.},
Publisher = {LIPPINCOTT WILLIAMS \& WILKINS},
Address = {TWO COMMERCE SQ, 2001 MARKET ST, PHILADELPHIA, PA 19103 USA},
Type = {Article},
Language = {English},
Affiliation = {Wang, YP (Corresponding Author), Chinese Acad Med Sci, Dept Orthoped Surg, Peking Union Med Coll Hosp, 1 Shuaifuyuan,Wangfujing, Beijing 100730, Peoples R China.
   Wang, Yi-Peng, Chinese Acad Med Sci, Dept Orthoped Surg, Peking Union Med Coll Hosp, Beijing 100730, Peoples R China.
   Chinese Acad Med Sci, Peking Union Med Coll, Beijing 100730, Peoples R China.},
DOI = {10.1097/BSD.0000000000000116},
ISSN = {1536-0652},
EISSN = {1539-2465},
Keywords = {meta-analysis; circumferential fusion; posterolateral fusion; lumbar
   fusion; spondylolisthesis},
Keywords-Plus = {POSTERIOR INTERBODY FUSION; GRADE ISTHMIC SPONDYLOLISTHESIS; UPDATED
   METHOD GUIDELINES; PEDICLE SCREW FIXATION; DEGENERATIVE DISEASE;
   SPONDYLOLYTIC SPONDYLOLISTHESIS; SYSTEMATIC REVIEWS; SPINE; ANTERIOR;
   OUTCOMES},
Research-Areas = {Neurosciences \& Neurology; Orthopedics},
Web-of-Science-Categories  = {Clinical Neurology; Orthopedics},
Author-Email = {ypwang133@163.com},
ORCID-Numbers = {Wang, Yipeng/0000-0001-9769-9839
   Weng, Xisheng/0000-0002-6021-1462},
Cited-References = {Abdu WA, 2009, SPINE, V34, P2351, DOI 10.1097/BRS.0b013e3181b8a829.
   Altaf F, 2011, SPINE J, V11, p112S.
   Balshem H, 2011, J CLIN EPIDEMIOL, V64, P401, DOI 10.1016/j.jclinepi.2010.07.015.
   CLOWARD RB, 1981, CLIN ORTHOP RELAT R, P74.
   CLOWARD RB, 1953, J NEUROSURG, V10, P154, DOI 10.3171/jns.1953.10.2.0154.
   Cowley DE, 1995, INT J TECHNOL ASSESS, V11, P770, DOI 10.1017/S026646230000920X.
   Dai LY, 2001, EUR SPINE J, V10, P78, DOI 10.1007/s005860000205.
   Deguchi M, 1998, J SPINAL DISORD, V11, P459.
   deLoubresse CG, 1996, CLIN ORTHOP RELAT R, P194.
   DEWALD RL, 1981, J BONE JOINT SURG AM, V63, P619, DOI 10.2106/00004623-198163040-00012.
   Egger M, 2002, INT J EPIDEMIOL, V31, P1, DOI 10.1093/ije/31.1.1.
   Ekman P, 2007, SPINE, V32, P2178, DOI 10.1097/BRS.0b013e31814b1bd8.
   Furlan AD, 2009, SPINE, V34, P1929, DOI 10.1097/BRS.0b013e3181b1c99f.
   GJESSING M H, 1951, Acta Orthop Scand, V20, P200, DOI 10.3109/17453675108991168.
   Guyatt GH, 2011, J CLIN EPIDEMIOL, V64, P1283, DOI 10.1016/j.jclinepi.2011.01.012.
   Ha KY, 2008, J SPINAL DISORD TECH, V21, P229, DOI 10.1097/BSD.0b013e3180eaa202.
   Helenius I, 2006, SPINE, V31, P190, DOI 10.1097/01.brs.0000194843.94071.09.
   Jacobs WCH, 2006, EUR SPINE J, V15, P391, DOI 10.1007/s00586-005-1021-4.
   Kim JS, 2010, WORLD NEUROSURG, V73, P565, DOI 10.1016/j.wneu.2010.02.057.
   Kim KT, 2006, SPINE, V31, P1351, DOI 10.1097/01.brs.0000218635.14571.55.
   Kim NH, 1999, SPINE, V24, P812, DOI 10.1097/00007632-199904150-00014.
   Kimball J, 2013, NEUROSURG FOCUS, V35, P19.
   La Rosa G, 2003, J NEUROSURG, V99, P143, DOI 10.3171/spi.2003.99.2.0143.
   Lamberg TS, 2005, EUR SPINE J, V14, P639, DOI 10.1007/s00586-004-0814-1.
   Liu XY, 2014, EUR SPINE J, V23, P43, DOI 10.1007/s00586-013-2880-8.
   Lolli F, 2011, J ORTHOP TRAUMA, V12, pS42.
   Madan S, 2002, SPINE, V27, P1536, DOI 10.1097/00007632-200207150-00011.
   Moller H, 2000, SPINE, V25, P1716, DOI 10.1097/00007632-200007010-00017.
   Musluman AM, 2011, J NEUROSURG-SPINE, V14, P488, DOI 10.3171/2010.11.SPINE10281.
   Ostelo RWJG, 2008, SPINE, V33, P90, DOI 10.1097/BRS.0b013e31815e3a10.
   Perez-Cruet MJ, 2014, SPINE, V39, pE191, DOI 10.1097/BRS.0000000000000078.
   Remes V, 2006, SPINE, V31, P2491, DOI 10.1097/01.brs.0000239218.38489.db.
   Resnick DK, 2005, J NEUROSURG-SPINE, V2, P679, DOI 10.3171/spi.2005.2.6.0679.
   Resnick DK, 2005, J NEUROSURG-SPINE, V2, P658, DOI 10.3171/spi.2005.2.6.0658.
   Roca J, 1999, SPINE, V24, P709, DOI 10.1097/00007632-199904010-00019.
   ROMBOLD C, 1966, J BONE JOINT SURG AM, VA 48, P1282, DOI 10.2106/00004623-196648070-00003.
   Schnee CL, 1997, J NEUROSURG, V86, P56, DOI 10.3171/jns.1997.86.1.0056.
   Suk SI, 1997, SPINE, V22, P210, DOI 10.1097/00007632-199701150-00016.
   Swan Justin, 2006, Spine J, V6, P606, DOI 10.1016/j.spinee.2006.02.032.
   Tsutsumimoto T, 2009, SPINE, V34, P1923, DOI 10.1097/BRS.0b013e3181a9d28e.
   Unnanantana Amnuay, 1997, Journal of the Medical Association of Thailand, V80, P570.
   van Tulder M, 2003, SPINE, V28, P1290, DOI 10.1097/01.BRS.0000065484.95996.AF.
   Wang Yi-peng, 2006, Chinese Medical Sciences Journal, V21, P41.
   Wu YG, 2011, J CLIN NEUROSCI, V18, P780, DOI 10.1016/j.jocn.2010.10.012.
   Zhou ZJ, 2011, J NEUROSURG-SPINE, V15, P295, DOI 10.3171/2011.4.SPINE10330.},
Number-of-Cited-References = {45},
Times-Cited = {20},
Usage-Count-Last-180-days = {0},
Usage-Count-Since-2013 = {4},
Journal-ISO = {J. Spinal Disord. Tech.},
Doc-Delivery-Number = {CP6DP},
Web-of-Science-Index = {Science Citation Index Expanded (SCI-EXPANDED)},
Unique-ID = {WOS:000359974800006},
DA = {2022-11-01},
}

@article{ WOS:000606837500076,
Author = {Delvino, Paolo and Biglia, Alessandro and Bellis, Elisa and Monti, Sara
   and Cassione, Emanuele Bozzalla and Zanframundo, Giovanni and
   Montecucco, Carlomaurizio and Cavagna, Lorenzo},
Title = {Lumbar spondylolisthesis associated with systemic sclerosis-related
   spinal calcinosis: an unusual clinical case},
Journal = {RHEUMATOLOGY},
Year = {2020},
Volume = {59},
Number = {12},
Pages = {3999},
Month = {DEC},
Publisher = {OXFORD UNIV PRESS},
Address = {GREAT CLARENDON ST, OXFORD OX2 6DP, ENGLAND},
Type = {Editorial Material},
Language = {English},
Affiliation = {Delvino, P (Corresponding Author), Viale Golgi 19, I-27100 Pavia, Italy.
   Delvino, Paolo; Biglia, Alessandro; Bellis, Elisa; Monti, Sara; Cassione, Emanuele Bozzalla; Zanframundo, Giovanni; Montecucco, Carlomaurizio; Cavagna, Lorenzo, IRCCS Policlin S Matteo Fdn, Dept Rheumatol, Pavia, Italy.
   Monti, Sara, Univ Pavia, Expt Med, Pavia, Italy.},
DOI = {10.1093/rheumatology/keaa293},
ISSN = {1462-0324},
EISSN = {1462-0332},
Research-Areas = {Rheumatology},
Web-of-Science-Categories  = {Rheumatology},
Author-Email = {paolo.delvino01@universitadipavia.it},
ResearcherID-Numbers = {Cavagna, Lorenzo/AAU-3943-2021
   Monti, Sara/D-4505-2019},
ORCID-Numbers = {Cavagna, Lorenzo/0000-0003-3292-1528
   Delvino, Paolo/0000-0002-6383-8236
   Zanframundo, Giovanni/0000-0001-5042-1282
   Monti, Sara/0000-0002-1800-6772},
Cited-References = {Ogawa T, 2009, ANN RHEUM DIS, V68, P1655, DOI 10.1136/ard.2008.104216.
   Weerakoon A, 2011, RHEUMATOLOGY, V50, P2144, DOI 10.1093/rheumatology/ker293.},
Number-of-Cited-References = {2},
Times-Cited = {1},
Usage-Count-Last-180-days = {0},
Usage-Count-Since-2013 = {0},
Journal-ISO = {RHEUMATOLOGY},
Doc-Delivery-Number = {PQ9BU},
Web-of-Science-Index = {Science Citation Index Expanded (SCI-EXPANDED)},
Unique-ID = {WOS:000606837500076},
OA = {Bronze},
DA = {2022-11-01},
}

@article{ WOS:000523185100053,
Author = {Patel, Arati and Chan, Andrew K. and Bisson, Erica F. and Bydon, Mohamad
   and Foley, Kevin T. and Glassman, Steven D. and Shaffrey, Christopher I.
   and Potts, Eric A. and Shaffrey, Mark E. and Coric, Domagoj and
   Knightly, John J. and Wang, Michael Y. and Park, Paul and Fu, Kai-Ming
   and Slotkin, Jonathan R. and Asher, Anthony L. and Virk, Michael S. and
   Kerezoudis, Panagiotis and Alvi, Mohammed A. and Guan, Jian and Haid,
   Regis W. and Mummaneni, Praveen V.},
Title = {The Impact of Smoking on Outcomes Following Surgery for Grade 1 Lumbar
   Spondylolisthesis.},
Journal = {JOURNAL OF NEUROSURGERY},
Year = {2020},
Volume = {132},
Number = {4},
Meeting = {229},
Pages = {26},
Month = {APR},
Note = {Annual Scientific Meeting of the
   American-Association-of-Neurological-Surgeons (AANS), Boston, MA, APR
   25-29, 2020},
Organization = {Amer Assoc Neurol Surg},
Publisher = {AMER ASSOC NEUROLOGICAL SURGEONS},
Address = {5550 MEADOWBROOK DRIVE, ROLLING MEADOWS, IL 60008 USA},
Type = {Meeting Abstract},
Language = {English},
ISSN = {0022-3085},
EISSN = {1933-0693},
Research-Areas = {Neurosciences \& Neurology; Surgery},
Web-of-Science-Categories  = {Clinical Neurology; Surgery},
ResearcherID-Numbers = {Alvi, Mohammed Ali/AFP-8378-2022
   Alvi, Mohammed Ali/AAE-1490-2019},
ORCID-Numbers = {Alvi, Mohammed Ali/0000-0002-7131-079X},
Number-of-Cited-References = {0},
Times-Cited = {0},
Usage-Count-Last-180-days = {0},
Usage-Count-Since-2013 = {0},
Journal-ISO = {J. Neurosurg.},
Doc-Delivery-Number = {KZ3SM},
Web-of-Science-Index = {Science Citation Index Expanded (SCI-EXPANDED); Conference Proceedings Citation Index - Science (CPCI-S)},
Unique-ID = {WOS:000523185100053},
DA = {2022-11-01},
}

@article{ WOS:000376469101175,
Author = {El-Nemr, H. and Ibrahim, H.},
Title = {MOTION CHARACTERISTICS OF THE VERTEBRAL SEGMENTS WITH LUMBAR
   DEGENERATIVE SPONDYLOLISTHESIS IN ELDERLY PATIENTS},
Journal = {OSTEOPOROSIS INTERNATIONAL},
Year = {2016},
Volume = {27},
Number = {1},
Meeting = {P276},
Pages = {S166},
Month = {APR},
Note = {WCO-IOF-ESCEO World Congress on Osteoporosis, Osteoarthritis and
   Musculoskeletal Diseases, Malaga, SPAIN, APR 14-17, 2016},
Organization = {WCO; IOF; ESCEO},
Publisher = {SPRINGER LONDON LTD},
Address = {236 GRAYS INN RD, 6TH FLOOR, LONDON WC1X 8HL, ENGLAND},
Type = {Meeting Abstract},
Language = {English},
Affiliation = {El-Nemr, H.; Ibrahim, H., Benha Univ, Dept Neurosurg, Banha, Egypt.},
ISSN = {0937-941X},
EISSN = {1433-2965},
Research-Areas = {Endocrinology \& Metabolism},
Web-of-Science-Categories  = {Endocrinology \& Metabolism},
Number-of-Cited-References = {0},
Times-Cited = {0},
Usage-Count-Last-180-days = {0},
Usage-Count-Since-2013 = {0},
Journal-ISO = {Osteoporosis Int.},
Doc-Delivery-Number = {DM6NH},
Web-of-Science-Index = {Science Citation Index Expanded (SCI-EXPANDED); Conference Proceedings Citation Index - Science (CPCI-S)},
Unique-ID = {WOS:000376469101175},
DA = {2022-11-01},
}

@article{ WOS:000220641100007,
Author = {Lim, MR and Yoon, SC and Green, DW},
Title = {Symptomatic spondylolysis: diagnosis and treatment},
Journal = {CURRENT OPINION IN PEDIATRICS},
Year = {2004},
Volume = {16},
Number = {1},
Pages = {37-46},
Month = {FEB},
Abstract = {Purpose of review
   Approximately 35\% of adolescents experience back pain. In athletic
   adolescents, spondylolysis is the most common offending cause. With
   growing numbers of adolescents participating in sports with higher
   levels of intensity, spondylolysis is becoming an increasingly common
   clinical problem.
   Recent findings
   A recent report demonstrated the benign natural history of asymptomatic
   spondylolysis. However, long-term follow-up studies of patients who
   experience painful spondylolysis as adolescents remain unavailable.
   Modern imaging modalities have led to earlier diagnosis with greater
   accuracy. Conservative management with bracing continues to be a
   mainstay of treatment. In patients who are not helped by conservative
   therapy, recent studies have demonstrated the satisfactory long-term
   results of surgical repair.
   Summary
   The long-term sequelae of symptomatic spondylolysis and unhealed pars
   defects require investigation. MRI promises to be a valuable tool for
   diagnosis and clinical stratification, but further studies are necessary
   to demonstrate its clinical utility.},
Publisher = {LIPPINCOTT WILLIAMS \& WILKINS},
Address = {TWO COMMERCE SQ, 2001 MARKET ST, PHILADELPHIA, PA 19103 USA},
Type = {Review},
Language = {English},
Affiliation = {Lim, MR (Corresponding Author), Hosp Special Surg, Dept Orthopaed Surg, 535 E 70th St, New York, NY 10021 USA.
   Hosp Special Surg, Dept Orthopaed Surg, New York, NY 10021 USA.},
DOI = {10.1097/00008480-200402000-00008},
ISSN = {1040-8703},
EISSN = {1531-698X},
Keywords = {spondylolysis; pars interarticularis; stress reaction},
Keywords-Plus = {LOW-BACK-PAIN; EXTERNAL ELECTRICAL-STIMULATION; EMISSION
   COMPUTED-TOMOGRAPHY; LUMBAR PARS INTERARTICULARIS; BONE-SCINTIGRAPHY;
   NATURAL-HISTORY; NONOPERATIVE TREATMENT; ADOLESCENT ATHLETE; MECHANICAL
   FACTORS; FATIGUE FRACTURE},
Research-Areas = {Pediatrics},
Web-of-Science-Categories  = {Pediatrics},
Author-Email = {moelim@yahoo.com},
Cited-References = {AMATO M, 1984, RADIOLOGY, V153, P627, DOI 10.1148/radiology.153.3.6494460.
   Anderson K, 2000, J PEDIATR ORTHOPED, V20, P28, DOI 10.1097/00004694-200001000-00007.
   Askar Z, 2003, SPINE, V28, P354, DOI 10.1097/00007632-200302150-00008.
   BELLAH RD, 1991, RADIOLOGY, V180, P509, DOI 10.1148/radiology.180.2.1829845.
   Beutler WJ, 2003, SPINE, V28, P1027, DOI 10.1097/00007632-200305150-00014.
   BLACKBURNE JS, 1977, J BONE JOINT SURG BR, V59, P490, DOI 10.1302/0301-620X.59B4.925059.
   BLANDA J, 1993, J SPINAL DISORD, V6, P406, DOI 10.1097/00002517-199306050-00007.
   BODNER RJ, 1988, SPINE, V13, P1155, DOI 10.1097/00007632-198810000-00018.
   Buck J E, 1970, J Bone Joint Surg Br, V52, P432.
   Campbell RSD, 1999, CLIN RADIOL, V54, P63, DOI 10.1016/S0009-9260(99)91242-4.
   COLLIER BD, 1985, RADIOLOGY, V154, P207, DOI 10.1148/radiology.154.1.3155479.
   Congeni J, 1997, AM J SPORT MED, V25, P248, DOI 10.1177/036354659702500220.
   CYRON BM, 1978, J BONE JOINT SURG BR, V60, P234, DOI 10.1302/0301-620X.60B2.659472.
   d'Hemecourt PA, 2002, ORTHOPEDICS, V25, P653.
   Debnath UK, 2003, J BONE JOINT SURG BR, V85B, P244, DOI 10.1302/0301-620X.85B2.13074.
   DIETRICH M, 1985, SPINE, V10, P532, DOI 10.1097/00007632-198507000-00007.
   Ebraheim NA, 1997, SPINE, V22, P941, DOI 10.1097/00007632-199705010-00002.
   ELLIOTT S, 1988, CLIN RADIOL, V39, P269, DOI 10.1016/S0009-9260(88)80528-2.
   Fellander-Tsai L, 1998, CLIN J SPORT MED, V8, P232, DOI 10.1097/00042752-199807000-00012.
   FREDRICKSON BE, 1984, J BONE JOINT SURG AM, V66A, P699, DOI 10.2106/00004623-198466050-00008.
   FRENNERED AK, 1991, J PEDIATR ORTHOPED, V11, P209, DOI 10.1097/01241398-199103000-00014.
   Harvey CJ, 1998, CLIN RADIOL, V53, P723, DOI 10.1016/S0009-9260(98)80313-9.
   Herman MJ, 2003, ORTHOP CLIN N AM, V34, P461, DOI 10.1016/S0030-5898(03)00034-8.
   Hollenberg GM, 2002, SPINE, V27, P181, DOI 10.1097/00007632-200201150-00012.
   Ikata T, 1996, AM J SPORT MED, V24, P94, DOI 10.1177/036354659602400117.
   Ivanic GM, 2003, SPINE, V28, P255, DOI 10.1097/00007632-200302010-00010.
   JACKSON DW, 1976, CLIN ORTHOP RELAT R, P68.
   JACKSON DW, 1981, AM J SPORT MED, V9, P304, DOI 10.1177/036354658100900504.
   Kajiura K, 2001, SPINE, V26, P2208, DOI 10.1097/00007632-200110150-00010.
   KATZ K, 1992, J PEDIATR ORTHOPED, V12, P229, DOI 10.1097/01241398-199203000-00014.
   LANGSTON JW, 1985, J COMPUT ASSIST TOMO, V9, P728, DOI 10.1097/00004728-198507010-00012.
   LETTS M, 1986, J PEDIATR ORTHOPED, V6, P40, DOI 10.1097/01241398-198601000-00009.
   LOWE J, 1984, SPINE, V9, P653, DOI 10.1097/00007632-198409000-00019.
   MARCO RAW, 2002, ORTHOPAEDIC KNOWLEDG, P12.
   McNeely ML, 2003, MANUAL THER, V8, P80, DOI 10.1016/S1356-689X(02)00066-8.
   MICHELI LJ, 1995, ARCH PEDIAT ADOL MED, V149, P15, DOI 10.1001/archpedi.1995.02170130017004.
   Mihara H, 2003, SPINE, V28, P235, DOI 10.1097/00007632-200302010-00006.
   MORITA T, 1995, J BONE JOINT SURG BR, V77B, P620, DOI 10.1302/0301-620X.77B4.7615609.
   OLSEN TL, 1992, AM J PUBLIC HEALTH, V82, P606, DOI 10.2105/AJPH.82.4.606.
   ONEILL DB, 1989, SPINE, V14, P1342, DOI 10.1097/00007632-198912000-00011.
   PETTINE KA, 1993, SPINE, V18, P436.
   PORTER RW, 1984, SPINE, V9, P755, DOI 10.1097/00007632-198410000-00018.
   Reitman Charles A, 2002, Spine J, V2, P303, DOI 10.1016/S1529-9430(02)00200-0.
   ROBERTS FF, 1978, AM J ROENTGENOL, V131, P297, DOI 10.2214/ajr.131.2.297.
   ROCHE MB, 1951, ANAT REC, V109, P233, DOI 10.1002/ar.1091090207.
   ROSENBERG NJ, 1981, SPINE, V6, P35, DOI 10.1097/00007632-198101000-00005.
   ROSSI F, 1990, J SPORT MED PHYS FIT, V30, P450.
   ROSSI F, 1978, J SPORT MED PHYS FIT, V18, P317.
   Saifuddin A, 1998, J BONE JOINT SURG BR, V80B, P208, DOI 10.1302/0301-620X.80B2.8219.
   Sairyo K, 2001, Spine J, V1, P171, DOI 10.1016/S1529-9430(01)00018-3.
   Standaert CJ, 2002, CLIN J SPORT MED, V12, P119, DOI 10.1097/00042752-200203000-00009.
   Standaert CJ, 2000, BRIT J SPORT MED, V34, P415, DOI 10.1136/bjsm.34.6.415.
   STEINER ME, 1985, SPINE, V10, P937, DOI 10.1097/00007632-198512000-00013.
   STEWART TD, 1953, J BONE JOINT SURG AM, V35-A, P937, DOI 10.2106/00004623-195335040-00012.
   Stone Addison T, 2002, Spine (Phila Pa 1976), V27, pE370, DOI 10.1097/00007632-200208150-00023.
   Sys J, 2001, EUR SPINE J, V10, P498, DOI 10.1007/s005860100326.
   TROUP JDG, 1976, CLIN ORTHOP RELAT R, V117, P59.
   Udeshi UL, 1999, CLIN RADIOL, V54, P615, DOI 10.1016/S0009-9260(99)90024-7.
   ULMER JL, 1995, AM J ROENTGENOL, V164, P429, DOI 10.2214/ajr.164.2.7839983.
   Van der Wall H, 2002, J PEDIATR ORTHOPED, V22, P308.
   VANDENOEVER M, 1987, J BONE JOINT SURG BR, V69, P453, DOI 10.1302/0301-620X.69B3.2953729.
   Weiner Bradley K, 2002, Spine (Phila Pa 1976), V27, pE385, DOI 10.1097/00007632-200209010-00008.
   WILTSE LL, 1975, J BONE JOINT SURG AM, VA 57, P17, DOI 10.2106/00004623-197557010-00003.
   WILTSE LL, 1976, CLIN ORTHOP RELAT R, V117, P92.
   WYNNEDAVIES R, 1979, J BONE JOINT SURG BR, V61, P301, DOI 10.1302/0301-620X.61B3.383720.
   YAMANE T, 1993, J BONE JOINT SURG BR, V75, P764, DOI 10.1302/0301-620X.75B5.8376435.
   YANCEY RA, 1993, PEDIAT ADOLESCENT SP, pCH13.},
Number-of-Cited-References = {67},
Times-Cited = {28},
Usage-Count-Last-180-days = {0},
Usage-Count-Since-2013 = {12},
Journal-ISO = {CURR. OPIN. PEDIATR.},
Doc-Delivery-Number = {809MP},
Web-of-Science-Index = {Science Citation Index Expanded (SCI-EXPANDED)},
Unique-ID = {WOS:000220641100007},
DA = {2022-11-01},
}

@article{ WOS:000224253500015,
Author = {Weil, Y and Weil, D and Donchin, M and Mann, G and Hasharoni, A},
Title = {Correlation between pre-employment screening X-ray finding of
   spondylolysis and sickness absenteeism due to low back pain among
   policemen of the Israeli police},
Journal = {SPINE},
Year = {2004},
Volume = {29},
Number = {19},
Pages = {2168-2172},
Month = {OCT 1},
Abstract = {Study Design. A historical prospective case/control study of the
   significance and correlation between preemployment findings of L5-S1
   spondylolysis and sickness absenteeism due to low back pain among police
   officers.
   Objectives. Examining the importance of pre-employment lumbar spine
   radiographs as a prediction of work absenteeism.
   Summary of Background Data. Spondylolysis is a defect in the pars
   interarticularis. Its etiology remains controversial, it is a common
   condition among young athletes, and it carries genetic predisposition.
   Although described mostly as an incidental radiographic finding in the
   adult population, spondylolysis is implicated as a contributing factor
   to low back pain, although the cause-and-effect relation is not clear.
   Methods. One hundred and sixty-nine police officers with L5-S1
   spondylolysis were identified out of 3988 examined. Incidence density of
   sickness absenteeism due to low back pain was calculated for the
   patients and the controls. The Cox's proportional hazard model was used
   for comparison between the two groups, controlling for possible
   confounding variables.
   Results. Similar incidence of sickness absenteeism due to low back pain
   was found among the patients and controls. The total duration of
   sickness absenteeism, however, was 2.7 times higher in the spondylolysis
   group than the controls. Prevalence of spondylolysis is origin specific,
   denoting genetic predisposition to this condition. Total sickness
   absenteeism not related to low back pain was not significantly different
   between the two study groups.
   Conclusions. There is low predictive value of pre-employment lumbar
   spine radiograph as a screening tool predicting sickness absenteeism due
   to low back pain. Spondylolysis, however, may increase the duration of
   sickness absenteeism in patients with low back pain.},
Publisher = {LIPPINCOTT WILLIAMS \& WILKINS},
Address = {TWO COMMERCE SQ, 2001 MARKET ST, PHILADELPHIA, PA 19103 USA},
Type = {Article},
Language = {English},
Affiliation = {Hasharoni, A (Corresponding Author), Hebrew Univ Jerusalem, Hadassah Med Ctr, Dept Orthoped Surg, POB 12000, IL-91120 Jerusalem, Israel.
   Hebrew Univ Jerusalem, Hadassah Med Ctr, Dept Orthoped Surg, IL-91120 Jerusalem, Israel.
   Hebrew Univ Jerusalem, Hadassah Med Ctr, Dept Publ Hlth, IL-91120 Jerusalem, Israel.},
DOI = {10.1097/01.brs.0000141171.81801.e5},
ISSN = {0362-2436},
EISSN = {1528-1159},
Keywords = {spondylolysis; pre-employment screening; low back pain; work
   absenteeism; compensation},
Keywords-Plus = {SPINE; RADIOGRAPHS; RISK},
Research-Areas = {Neurosciences \& Neurology; Orthopedics},
Web-of-Science-Categories  = {Clinical Neurology; Orthopedics},
Author-Email = {hasharoni@hadassah.org.il},
Cited-References = {ANDERSSON GBJ, 1981, SPINE, V6, P53, DOI 10.1097/00007632-198101000-00013.
   BIGOS SJ, 1992, CLIN ORTHOP RELAT R, P124.
   BOICE JD, 1991, JAMA-J AM MED ASSOC, V265, P1290, DOI 10.1001/jama.265.10.1290.
   Burton AK, 1996, SPINE, V21, P2612, DOI 10.1097/00007632-199611150-00011.
   Espeland A, 1998, BRIT J RADIOL, V71, P366, DOI 10.1259/bjr.71.844.9659128.
   FRYMOYER JW, 1984, J BONE JOINT SURG AM, V66A, P1048, DOI 10.2106/00004623-198466070-00011.
   GIBSON ES, 1980, J OCCUP ENVIRON MED, V22, P515, DOI 10.1097/00043764-198008000-00006.
   HALL FM, 1980, RADIOLOGY, V137, P861, DOI 10.1148/radiology.137.3.6449718.
   KIRKPATRICK AW, 1991, MIL MED, V156, P687, DOI 10.1093/milmed/156.12.687.
   Korovessis P, 2002, J SPINAL DISORD TECH, V15, P384, DOI 10.1097/00024720-200210000-00007.
   KUH DJL, 1993, BRIT J RHEUMATOL, V32, P911.
   MAGORA A, 1980, SCAND J REHABIL MED, V12, P47.
   MICHELI LJ, 1995, ARCH PEDIAT ADOL MED, V149, P15, DOI 10.1001/archpedi.1995.02170130017004.
   SCAVONE JG, 1981, AM J ROENTGENOL, V136, P715, DOI 10.2214/ajr.136.4.715.
   SCAVONE JG, 1981, JAMA-J AM MED ASSOC, V246, P1105, DOI 10.1001/jama.246.10.1105.
   SIMMONS ED, 1995, SPINE, V20, P1839, DOI 10.1097/00007632-199508150-00017.
   vanTulder MW, 1997, SPINE, V22, P427, DOI 10.1097/00007632-199702150-00015.
   Vogt MT, 2002, SPINE, V27, P313, DOI 10.1097/00007632-200202010-00022.
   WEIR MR, 1989, J ADOLESCENT HEALTH, V10, P573, DOI 10.1016/0197-0070(89)90029-6.
   WOCHOS JF, 1979, HEALTH PHYS, V36, P127, DOI 10.1097/00004032-197902000-00003.},
Number-of-Cited-References = {20},
Times-Cited = {9},
Usage-Count-Last-180-days = {0},
Usage-Count-Since-2013 = {5},
Journal-ISO = {SPINE},
Doc-Delivery-Number = {859HH},
Web-of-Science-Index = {Science Citation Index Expanded (SCI-EXPANDED)},
Unique-ID = {WOS:000224253500015},
DA = {2022-11-01},
}

@article{ WOS:000287025700025,
Author = {Maurer, Marvin and Soder, Ricardo Bernardi and Baldisserotto, Matteo},
Title = {Spine Abnormalities Depicted by Magnetic Resonance Imaging in Adolescent
   Rowers},
Journal = {AMERICAN JOURNAL OF SPORTS MEDICINE},
Year = {2011},
Volume = {39},
Number = {2},
Pages = {392-397},
Month = {FEB},
Abstract = {Background: Most lesions of the spine of athletes, which often are
   detected incidentally, do not cause important symptoms or make the
   athletes discontinue their physical activities. To better understand the
   significance of these lesions, new imaging studies have been conducted
   with asymptomatic athletes in several sports, aiming to detect
   potentially deleterious and disabling abnormalities.
   Purpose: To compare the magnetic resonance imaging (MRI) lumbar spine
   findings in a group of asymptomatic adolescent rowers and in a control
   group of adolescents matched according to age and sex who do not
   practice any regular physical activity.
   Study Design: Cohort study (prevalence); Level of evidence, 3.
   Methods: Our study evaluated 44 asymptomatic adolescent boys distributed
   in 2 groups of 22 rowers and 22 control subjects. All the examinations
   were performed using a 0.35-T open-field MRI unit and evaluated by 2
   experienced radiologists blinded to the study groups. Each MRI scan was
   analyzed for the presence of disc degeneration/desiccation, herniated or
   bulging disc, pars interarticularis stress reaction, and spondylolysis.
   The Student t test and the Fisher exact test were used for statistical
   analyses.
   Results: Nine rowers (40.9\%) had at least 1 abnormality detected by MRI
   in the lumbar spine, whereas only 2 participants (9.1\%) in the control
   group had at least 1 MRI abnormality (P = .03). Seven disc changes
   (31.8\%) and 6 pars abnormalities (27.3\%) were found in the group of
   elite rowers. In the control group, 3 disc changes (13.6\%) and no pars
   abnormalities were found in the MR scans. The comparison between groups
   showed statistically significant differences in stress reaction of the
   pars articularis.
   Conclusion: Disc disease and pars interarticularis stress reaction are
   prevalent abnormalities of the lumbar spine of high-performance rowers.},
Publisher = {SAGE PUBLICATIONS INC},
Address = {2455 TELLER RD, THOUSAND OAKS, CA 91320 USA},
Type = {Article},
Language = {English},
Affiliation = {Soder, RB (Corresponding Author), Av Mariland 1372 Ap 501, BR-90440190 Porto Alegre, RS, Brazil.
   Maurer, Marvin; Soder, Ricardo Bernardi; Baldisserotto, Matteo, Pontificia Univ Catolica Rio Grande do Sul, Grad Sch Med, Porto Alegre, RS, Brazil.},
DOI = {10.1177/0363546510381365},
ISSN = {0363-5465},
EISSN = {1552-3365},
Keywords = {rowers; lumbar spine; stress reaction; magnetic resonance imaging (MRI)},
Keywords-Plus = {PARS INTERARTICULARIS; ROWING INJURIES; LUMBAR SPINE; NATURAL-HISTORY;
   SPONDYLOLYSIS; SPONDYLOLISTHESIS; GYMNASTS; ATHLETE},
Research-Areas = {Orthopedics; Sport Sciences},
Web-of-Science-Categories  = {Orthopedics; Sport Sciences},
Author-Email = {ricsoder@gmail.com},
ResearcherID-Numbers = {Soder, Ricardo/K-2982-2014
   Baldisserotto, Matteo/K-3693-2014
   Baldisserotto, Matteo/AAD-8447-2022},
Cited-References = {ADAMS MA, 1995, CLIN BIOMECH, V10, P3, DOI 10.1016/0268-0033(95)90432-9.
   AMATO M, 1984, RADIOLOGY, V153, P627, DOI 10.1148/radiology.153.3.6494460.
   Baranto A, 2009, KNEE SURG SPORT TR A, V17, P1125, DOI 10.1007/s00167-009-0767-3.
   Bartynski Walter S, 2007, Magn Reson Imaging Clin N Am, V15, P137, DOI 10.1016/j.mric.2007.01.010.
   Beutler WJ, 2003, SPINE, V28, P1027, DOI 10.1097/00007632-200305150-00014.
   CIULLO JV, 1985, CLIN SPORT MED, V4, P95.
   CYRON BM, 1978, J BONE JOINT SURG BR, V60, P234, DOI 10.1302/0301-620X.60B2.659472.
   DIETRICH M, 1985, SPINE, V10, P532, DOI 10.1097/00007632-198507000-00007.
   Dunn Ian F, 2006, Neurosurg Focus, V21, pE4.
   Fardon DF, 2001, SPINE, V26, P461, DOI 10.1097/00007632-200103010-00007.
   Fredericson M, 2009, PM\&R, V1, P107, DOI 10.1016/j.pmrj.2008.09.004.
   FREDRICKSON BE, 1984, J BONE JOINT SURG AM, V66A, P699, DOI 10.2106/00004623-198466050-00008.
   Fukuda K, 2001, Semin Musculoskelet Radiol, V5, P133, DOI 10.1055/s-2001-15667.
   GOLDSTEIN JD, 1991, AM J SPORT MED, V19, P463, DOI 10.1177/036354659101900507.
   Guan YB, 2007, J BIOMECH, V40, P1975, DOI 10.1016/j.jbiomech.2006.09.027.
   Hickey GJ, 1997, MED SCI SPORT EXER, V29, P1567, DOI 10.1097/00005768-199712000-00004.
   Hosea TM, 1989, POSTGRADUATE ADV SPO, V3, P1.
   Karlson KA, 2000, PHYSICIAN SPORTSMED, V28, P40, DOI 10.3810/psm.2000.04.837.
   KARLSON KA, 2000, PHYSICIAN SPORTSMED, V28, P50.
   Keene J S, 1989, J Spinal Disord, V2, P190.
   Kornaat PR, 2008, EUR J RADIOL, V67, P49, DOI 10.1016/j.ejrad.2008.01.057.
   Leone A, 2011, SKELETAL RADIOL, V40, P683, DOI 10.1007/s00256-010-0942-0.
   LETTS M, 1986, J PEDIATR ORTHOPED, V6, P40, DOI 10.1097/01241398-198601000-00009.
   McGregor AH, 2004, INT J SPORTS MED, V25, P465, DOI 10.1055/s-2004-820936.
   McGregor AH, 2003, INT J SPORTS MED, V24, P597.
   McNally E, 2005, SEMIN MUSCULOSKEL R, V9, P379, DOI 10.1055/s-2005-923381.
   MODIC MT, 1988, RADIOLOGY, V168, P177, DOI 10.1148/radiology.168.1.3289089.
   PANJABI MM, 1994, J BONE JOINT SURG AM, V76A, P413, DOI 10.2106/00004623-199403000-00012.
   PENNELL RG, 1985, AM J ROENTGENOL, V145, P763, DOI 10.2214/ajr.145.4.763.
   Ranson CA, 2005, J BONE JOINT SURG BR, V87B, P1111, DOI 10.1302/0301-620X.87B8.16405.
   Rumball JS, 2005, SPORTS MED, V35, P537, DOI 10.2165/00007256-200535060-00005.
   Soler T, 2000, AM J SPORT MED, V28, P57, DOI 10.1177/03635465000280012101.
   Standaert C J, 2000, Phys Med Rehabil Clin N Am, V11, P785.
   SWARD L, 1991, SPINE, V16, P437.
   VIDEMAN T, 1995, SPINE, V20, P699, DOI 10.1097/00007632-199503150-00011.
   Wilson F, 2010, BRIT J SPORT MED, V44, P207, DOI 10.1136/bjsm.2008.048561.},
Number-of-Cited-References = {36},
Times-Cited = {37},
Usage-Count-Last-180-days = {0},
Usage-Count-Since-2013 = {29},
Journal-ISO = {Am. J. Sports Med.},
Doc-Delivery-Number = {717EI},
Web-of-Science-Index = {Science Citation Index Expanded (SCI-EXPANDED)},
Unique-ID = {WOS:000287025700025},
DA = {2022-11-01},
}

@article{ WOS:000529523300166,
Author = {Chan, Andrew Kai-Hong and Bisson, Erica F. and Bydon, Mohamad and
   Glassman, Steven D. and Foley, Kevin T. and Potts, Eric A. and Shaffrey,
   Christopher I. and Shaffrey, Mark E. and Coric, Domagoj and Knightly,
   John J. and Park, Paul and Wang, Michael Y. and Fu, Kai-Ming G. and
   Slotkin, Jonathan and Asher, Anthony L. and Virk, Michael S. and
   Kerezoudis, Panagiotis and Alvi, Mohammed A. and Guan, Jian and Haid,
   Regis W. and Mummaneni, Praveen V.},
Title = {Predictors of the Best Outcomes Following Minimally Invasive Surgery for
   Grade 1 Lumbar Spondylolisthesis},
Journal = {NEUROSURGERY},
Year = {2019},
Volume = {66},
Number = {1},
Meeting = {339},
Pages = {84-85},
Month = {SEP},
Note = {Annual Meeting of the Congress-of-Neurological-Surgeons, San Francisco,
   CA, OCT 19-23, 2019},
Organization = {Cong Neurol Surg},
Publisher = {OXFORD UNIV PRESS INC},
Address = {JOURNALS DEPT, 2001 EVANS RD, CARY, NC 27513 USA},
Type = {Meeting Abstract},
Language = {English},
ISSN = {0148-396X},
EISSN = {1524-4040},
Research-Areas = {Neurosciences \& Neurology; Surgery},
Web-of-Science-Categories  = {Clinical Neurology; Surgery},
ResearcherID-Numbers = {Foley, Kevin/GQO-8748-2022
   Alvi, Mohammed Ali/AAE-1490-2019
   Park, Paul/AGX-0276-2022
   Alvi, Mohammed Ali/AFP-8378-2022},
ORCID-Numbers = {Alvi, Mohammed Ali/0000-0002-7131-079X
   },
Number-of-Cited-References = {0},
Times-Cited = {0},
Usage-Count-Last-180-days = {0},
Usage-Count-Since-2013 = {0},
Journal-ISO = {Neurosurgery},
Doc-Delivery-Number = {LI5JY},
Web-of-Science-Index = {Science Citation Index Expanded (SCI-EXPANDED); Conference Proceedings Citation Index - Science (CPCI-S)},
Unique-ID = {WOS:000529523300166},
DA = {2022-11-01},
}

@article{ WOS:000364726800021,
Author = {Macki, Mohamed and Bydon, Mohamad and Weingart, Robby and Sciubba,
   Daniel and Wolinsky, Jean-Paul and Gokaslan, Ziya L. and Bydon, All and
   Witham, Timothy},
Title = {Posterolateral fusion with interbody for lumbar spondylolisthesis is
   associated with less repeat surgery than posterolateral fusion alone},
Journal = {CLINICAL NEUROLOGY AND NEUROSURGERY},
Year = {2015},
Volume = {138},
Pages = {117-123},
Month = {NOV},
Abstract = {Objective: Posterior or transforaminal lumbar interbody fusions
   (PLIF/TLIF) may improve the outcomes in patients with lumbar
   spondylolisthesis. This study aims to compare outcomes after
   posterolateral fusion (PLF) only versus PLF with interbody fusion (PLF+
   PLIF/TLIF) in patients with spondylolisthesis.
   Methods: We retrospectively reviewed103 patients who underwent
   first-time instrumented lumbar fusions for degenerative or isthmic
   spondylolisthesis. Anterior techniques and multilevel interbody fusions
   were excluded. All patients were followed for at least 2 years
   postoperatively. Clinical outcomes including back pain, radiculopathy,
   weakness, sensory deficits, and loss of bowel/bladder function were
   ascertained from clinic notes. Radiographic measures were calculated
   with Tillard percentage of spondylolisthesis. Reoperation for
   progression of degenerative disease, a primary endpoint, was indicated
   for all patients with (1) persistent or new-onset neurological symptoms;
   and (2) radiographic imaging that correlated with clinical presentation.
   Results: Of the 103 patients, 56.31\% were managed with PLF and 43.69\%
   with PLF+ PLIF/TLIF. On radiographic studies, spondylolisthesis improved
   by a mean of 13.06\% after PLF+ PLIF/TLIF versus 5.67\% after PLF (p <
   0.001). In comparison to PLF+ PLIF/TLIF, patients undergoing PLF
   experienced higher rates of postoperative improvement in back pain,
   sensory deficits, motor weakness, radiculopathy, and bowel/bladder
   difficulty; however, these differences did not reach statistical
   significance. The PLF cohort had a significantly higher incidence of
   reoperation (p = 0.011) and pseudoarthrosis/instrumentation failure (p =
   0.043). In the logistical analyses, non-interbody fusion was the
   strongest predictor of reoperation for progression of degenerative
   disease.
   Conclusion: Compared to PLF only, PLF+ PLIF/TLIF were statistically
   significantly associated with a greater correction of spondylolisthesis.
   Patients with interbody fusions were less likely to undergo reoperation
   for degenerative disease progression compared to non-interbody fusions.
   However, greater listhesis correction and decreased reoperation in the
   PLF+ PLIF/TLIF cohort should be weighed with favorable clinical outcomes
   in the PLF cohort. (C) 2015 Elsevier B.V. All rights reserved.},
Publisher = {ELSEVIER SCIENCE BV},
Address = {PO BOX 211, 1000 AE AMSTERDAM, NETHERLANDS},
Type = {Article},
Language = {English},
Affiliation = {Witham, T (Corresponding Author), Johns Hopkins Univ, Sch Med, Dept Neurosurg, Baltimore, MD 21205 USA.
   Macki, Mohamed; Bydon, Mohamad; Sciubba, Daniel; Wolinsky, Jean-Paul; Gokaslan, Ziya L.; Bydon, All; Witham, Timothy, Johns Hopkins Univ, Sch Med, Dept Neurosurg, Baltimore, MD 21205 USA.
   Macki, Mohamed; Bydon, Mohamad; Weingart, Robby; Gokaslan, Ziya L.; Bydon, All, Johns Hopkins Spinal Biomech \& Surg Outcomes Lab, Baltimore, MD USA.},
DOI = {10.1016/j.clineuro.2015.08.014},
ISSN = {0303-8467},
EISSN = {1872-6968},
Keywords = {Interbody; Lumbar; PLIF; Posterolateral fusion; Spondylolisthesis; TLIF},
Keywords-Plus = {PEDICLE SCREW FIXATION; SPONDYLOLYTIC SPONDYLOLISTHESIS; DEGENERATIVE
   SPONDYLOLISTHESIS; CONSTRUCTS; MODEL; TRIAL; SPINE; PAIN},
Research-Areas = {Neurosciences \& Neurology; Surgery},
Web-of-Science-Categories  = {Clinical Neurology; Surgery},
Author-Email = {twitham2@jhmi.edu},
ORCID-Numbers = {Witham, Timothy/0000-0002-9397-8344},
Funding-Acknowledgement = {Eli Lilly and Company; Depuy Spine; AO Spine North America; Medtronic;
   NREF; Integra Life Sciences; K2M},
Funding-Text = {Timothy Witham is the recipient of a research grant from Eli Lilly and
   Company.; Daniel Sciubba is the recipient of a research grant from Depuy
   Spine. He has consulting relationships with Medtronic, Nuvasiv, Globus,
   and Depuy.; Ali Bydon is the recipient of a research grant from Depuy
   Spine. He serves on the clinical advisory board of Medlmmune, LLC.; Ziya
   Gokaslan is the recipient of research grants from Depuy Spine, AO Spine
   North America, Medtronic, NREF, Integra Life Sciences, and K2M. He
   receives fellowship support from AO Spine North America. He holds stock
   in Spinal Kinetics and US Spine.},
Cited-References = {Abdu WA, 2009, SPINE, V34, P2351, DOI 10.1097/BRS.0b013e3181b8a829.
   AKAIKE H, 1974, IEEE T AUTOMAT CONTR, VAC19, P716, DOI 10.1109/TAC.1974.1100705.
   {[}Anonymous], 2000, APPL LOGISTIC REGRES.
   CLOWARD RB, 1981, CLIN ORTHOP RELAT R, P74.
   CLOWARD RB, 1953, J NEUROSURG, V10, P154, DOI 10.3171/jns.1953.10.2.0154.
   CUNNINGHAM BW, 1993, SPINE, V18, P1677, DOI 10.1097/00007632-199309000-00017.
   DUFFIELD RC, 1993, SPINE, V18, P1695, DOI 10.1097/00007632-199309000-00019.
   GELB DE, 1995, SPINE, V20, P1351, DOI 10.1097/00007632-199506000-00005.
   HOSMER DW, 1980, COMMUN STAT A-THEOR, V9, P1043, DOI 10.1080/03610928008827941.
   Kalichman L, 2009, SPINE, V34, P199, DOI 10.1097/BRS.0b013e31818edcfd.
   La Rosa G, 2003, J NEUROSURG, V99, P143, DOI 10.3171/spi.2003.99.2.0143.
   LIN PM, 1985, CLIN ORTHOP RELAT R, P90.
   LOUIS R, 1986, CLIN ORTHOP RELAT R, P18.
   Madan S, 2002, SPINE, V27, P1536, DOI 10.1097/00007632-200207150-00011.
   MATTHIASS HH, 1986, CLIN ORTHOP RELAT R, P34.
   Meyerding HW, 1931, J BONE JOINT SURG, V13, P39.
   Mummaneni PV, 2014, J NEUROSURG-SPINE, V21, P67, DOI 10.3171/2014.4.SPINE14276.
   Pearson A, 2010, SPINE, V35, P298, DOI 10.1097/BRS.0b013e3181bdafd1.
   Pepe MS., 2003, STAT EVALUATION MED.
   Suk SI, 1997, SPINE, V22, P210, DOI 10.1097/00007632-199701150-00016.
   TAILLARD W, 1954, Acta Orthop Scand, V24, P115.
   VERLOOY J, 1993, SPINE, V18, P1491.
   Videbaek TS, 2006, SPINE, V31, P2875, DOI 10.1097/01.brs.0000247793.99827.b7.
   ZDEBLICK TA, 1993, SPINE, V18, P983, DOI 10.1097/00007632-199306150-00006.},
Number-of-Cited-References = {24},
Times-Cited = {25},
Usage-Count-Last-180-days = {1},
Usage-Count-Since-2013 = {7},
Journal-ISO = {Clin. Neurol. Neurosurg.},
Doc-Delivery-Number = {CW1CI},
Web-of-Science-Index = {Science Citation Index Expanded (SCI-EXPANDED)},
Unique-ID = {WOS:000364726800021},
DA = {2022-11-01},
}

@article{ WOS:000576761900006,
Author = {Urakawa, Hikari and Jones, Tuckerman and Samuel, Andre and Vaishnav,
   Avani S. and Othman, Yahya and Virk, Sohrab and Katsuura, Yoshihiro and
   Iyer, Sravisht and McAnany, Steven and Albert, Todd and Gang, Catherine
   Himo and Qureshi, Sheeraz A.},
Title = {The necessity and risk factors of subsequent fusion after decompression
   alone for lumbar spinal stenosis with lumbar spondylolisthesis: 5 years
   follow-up in two different large populations},
Journal = {SPINE JOURNAL},
Year = {2020},
Volume = {20},
Number = {10},
Pages = {1566-1572},
Month = {OCT},
Abstract = {BACKGROUND/CONTEXT: Although decompression without fusion is a
   reasonable surgical treatment option for some patients with lumbar
   spinal stenosis (LSS) secondary to spondylolisthesis, some of these
   patients will require secondary surgery for subsequent fusion. Long-term
   outcome and need for subsequent fusion in patients treated with
   decompression alone in the setting of lumbar spondylolisthesis remains
   controversial.
   PURPOSE: The aim of this study was to examine the rate, timing, and risk
   factors of subsequent fusion for patients after decompression alone for
   LSS with spondylolisthesis.
   STUDY DESIGN/SETTING: A retrospective cohort study.
   PATIENT SAMPLE: Patients who had LSS with spondylolisthesis and
   underwent decompression alone at 1 or 2 levels as a primary lumbar
   surgery with more than 5 year follow-up.
   OUTCOME MEASURES: The rate, timing, and risk factors for subsequent
   fusion.
   METHODS: Subjects were extracted from both public and private insurance
   resources in a nationwide insurer database. Risk factors for subsequent
   fusion were evaluated by multivariate cox proportion-hazard regression
   controlling for age, gender, comorbidities and the presence or absence
   of claudication.
   RESULTS: Five thousand eight hundred and seventy-five patients in the
   public insurance population (PI population) and 1,456 patients in the
   private insurance population (PrI population) were included in this
   study. The rates of patients who needed subsequent fusion were 1.9\% at
   1 year, 3.5\% at 2 years, and 6.7\% at 5 years in the PI population,
   whereas they were 4.3\% at 1 year, 8.9\% at 2 years, 14.6\% at 5 years
   in the PrI population. The time to subsequent fusion was 730 (365-1234)
   days in the PI population and 588 (300-998) days in the PrI population.
   Age less than 70 years, presence of neurogenic claudication and
   rheumatoid arthritis (RA)/collagen vascular diseases (CVD) were
   independent risk factors for subsequent fusion in both populations.
   CONCLUSIONS: Decompression surgery alone can demonstrate good outcomes
   in some patients with LSS with spondylolisthesis. It is important for
   surgeons to recognize, however, that patient age less than 70 years,
   symptomatic neurogenic claudication, and presence of RA and/or CVD are
   significant independent factors associated with greater likelihood of
   needing secondary fusion surgery. (C) 2020 Elsevier Inc. All rights
   reserved.},
Publisher = {ELSEVIER SCIENCE INC},
Address = {STE 800, 230 PARK AVE, NEW YORK, NY 10169 USA},
Type = {Article},
Language = {English},
Affiliation = {Qureshi, SA (Corresponding Author), Hosp Special Surg, 535 E 70th St, New York, NY 10021 USA.
   Urakawa, Hikari; Jones, Tuckerman; Samuel, Andre; Vaishnav, Avani S.; Othman, Yahya; Virk, Sohrab; Katsuura, Yoshihiro; Iyer, Sravisht; McAnany, Steven; Albert, Todd; Gang, Catherine Himo; Qureshi, Sheeraz A., Hosp Special Surg, 535 E 70th St, New York, NY 10021 USA.
   Katsuura, Yoshihiro; Iyer, Sravisht; McAnany, Steven; Albert, Todd; Qureshi, Sheeraz A., Weill Cornell Med Coll, New York, NY USA.},
DOI = {10.1016/j.spinee.2020.04.026},
ISSN = {1529-9430},
EISSN = {1878-1632},
Keywords = {Database; Decompression; Degenerative spondylolisthesis; Fusion; Isthmic
   spondylolisthesis; Lumbar spinal stenosis; Lumbar spondylolisthesis;
   Revision; Risk factors},
Keywords-Plus = {DEGENERATIVE SPONDYLOLISTHESIS; RHEUMATOID-ARTHRITIS;
   SURGICAL-MANAGEMENT; PLUS FUSION; SURGERY; TRENDS; TRIAL},
Research-Areas = {Neurosciences \& Neurology; Orthopedics},
Web-of-Science-Categories  = {Clinical Neurology; Orthopedics},
Author-Email = {sheerazqureshimd@gmail.com},
ResearcherID-Numbers = {Vaishnav, Avani/AAK-3857-2021
   },
ORCID-Numbers = {Vaishnav, Avani/0000-0003-1847-6915
   Jones, Tuckerman/0000-0002-3646-5438},
Cited-References = {Ahmad S, 2017, EUR SPINE J, V26, P414, DOI 10.1007/s00586-016-4637-7.
   Chen ZH, 2018, WORLD NEUROSURG, V111, pE158, DOI 10.1016/j.wneu.2017.12.009.
   Elixhauser A, 1998, MED CARE, V36, P8, DOI 10.1097/00005650-199801000-00004.
   Forsth P, 2016, NEW ENGL J MED, V374, P1413, DOI 10.1056/NEJMoa1513721.
   Ghogawala Z, 2016, NEW ENGL J MED, V374, P1424, DOI 10.1056/NEJMoa1508788.
   Kalichman L, 2009, SPINE, V34, P199, DOI 10.1097/BRS.0b013e31818edcfd.
   Kawaguchi Y, 2003, J SPINAL DISORD TECH, V16, P38, DOI 10.1097/00024720-200302000-00007.
   Kim S, 2012, SPINE J, V12, P44, DOI 10.1016/j.spinee.2011.10.004.
   Liang HF, 2017, EUR SPINE J, V26, P3084, DOI 10.1007/s00586-017-5200-x.
   Madigan D, 2013, AM J EPIDEMIOL, V178, P645, DOI 10.1093/aje/kwt010.
   MARDJETKO SM, 1994, SPINE, V19, pS2256, DOI 10.1097/00007632-199410151-00002.
   Martin CR, 2007, SPINE, V32, P1791, DOI 10.1097/BRS.0b013e3180bc219e.
   OSTERMAN K, 1976, CLIN ORTHOP RELAT R, P121.
   Pugely AJ, 2018, SPINE J, V18, P1974, DOI 10.1016/j.spinee.2018.03.018.
   Quan HD, 2005, MED CARE, V43, P1130, DOI 10.1097/01.mlr.0000182534.19832.83.
   Rihn JA, 2012, SPINE, V37, P1933, DOI 10.1097/BRS.0b013e31825e21b2.
   Sakai T, 2008, SPINE J, V8, P605, DOI 10.1016/j.spinee.2007.03.008.
   Sato S, 2015, SPINE J, V15, P1536, DOI 10.1016/j.spinee.2015.02.009.
   Seki S, 2018, SPINE J, V18, P99, DOI 10.1016/j.spinee.2017.06.030.
   Sengupta DK, 2005, SPINE, V30, pS71, DOI 10.1097/01.brs.0000155579.88537.8e.
   Thirukumaran CP, 2016, SPINE, V41, P490, DOI 10.1097/BRS.0000000000001238.
   Weinstein JN, 2007, NEW ENGL J MED, V356, P2257, DOI 10.1056/NEJMoa070302.},
Number-of-Cited-References = {22},
Times-Cited = {4},
Usage-Count-Last-180-days = {1},
Usage-Count-Since-2013 = {3},
Journal-ISO = {Spine Journal},
Doc-Delivery-Number = {NZ0EA},
Web-of-Science-Index = {Science Citation Index Expanded (SCI-EXPANDED)},
Unique-ID = {WOS:000576761900006},
DA = {2022-11-01},
}

@article{ WOS:000273829400021,
Author = {Ghahreman, Ali and Ferch, Richard D. and Rao, Prashanth J. and Bogduk,
   Nikolai},
Title = {Minimal Access Versus Open Posterior Lumbar Interbody Fusion in the
   Treatment of Spondylolisthesis},
Journal = {NEUROSURGERY},
Year = {2010},
Volume = {66},
Number = {2},
Pages = {296-304},
Month = {FEB},
Abstract = {OBJECTIVE: To compare the safety and effectiveness of minimal access
   posterior lumbar interbody fusion (MAPLIF) with open posterior lumbar
   interbody fusion (OPLIF) inpatients with spondylolisthesis and radicular
   pain.
   METHODS: A prospective study was performed of 47 patients with radicular
   pain resulting from lumbar spondylolisthesis with a slip of less than
   50\% who underwent either MAPLIF (n = 23) or OPLIF (n = 24). At 12
   months after treatment, clinical outcomes were measured using the
   Short-Form Health Survey 36 and the visual analog score for both leg
   pain and back pain, and the degree of reduction of spondylolisthesis,
   restoration of disc height, and presence of fusion were assessed.
   RESULTS: Both groups were similar in demographic and baseline clinical
   features. Both exhibited statistically and clinically significant
   improvements in back pain (OPLIF, 64\%; MAPLIF, 78\%), and leg pain
   (88\% for both groups). This was corroborated by improvements in social
   and physical functioning, which were similar for both groups. The
   reduction of spondylolisthesis and fusion rates were also similar
   between the 2 groups. MAPLIF patients commenced mobilization sooner,
   achieved independent mobilization earlier, and had a shorter hospital
   stay (4 days versus 7 days).
   CONCLUSION: MAPLIF and OPLIF both reduce leg and back pain and restore
   function to a similar extent. MAPLIF is as effective as OPLIF in
   reducing the slip in patients with spondy-lolisthesis of less than 50\%.
   MAPLIF promotes faster recovery and shortens hospital stay.},
Publisher = {OXFORD UNIV PRESS INC},
Address = {JOURNALS DEPT, 2001 EVANS RD, CARY, NC 27513 USA},
Type = {Article},
Language = {English},
Affiliation = {Bogduk, N (Corresponding Author), Univ Newcastle, Newcastle Bone \& Joint Inst, Royal Newcastle Ctr, POB 664J, Newcastle, NSW 2300, Australia.
   Bogduk, Nikolai, Univ Newcastle, Newcastle Bone \& Joint Inst, Royal Newcastle Ctr, Newcastle, NSW 2300, Australia.
   Ghahreman, Ali; Ferch, Richard D.; Rao, Prashanth J., Univ Newcastle, New Lambton, NSW, Australia.
   Ghahreman, Ali; Ferch, Richard D.; Rao, Prashanth J., John Hunter Hosp, Dept Neurosurg, New Lambton, NSW, Australia.},
DOI = {10.1227/01.NEU.0000363600.24074.D0},
ISSN = {0148-396X},
EISSN = {1524-4040},
Keywords = {Minimal access; Posterior lumbar interbody fusion; Radicular pain;
   Spondylolisthesis},
Keywords-Plus = {PEDICLE SCREW FIXATION; POSTEROLATERAL FUSION; REDUCTION; DECOMPRESSION;
   CHILDREN; MOTION},
Research-Areas = {Neurosciences \& Neurology; Surgery},
Web-of-Science-Categories  = {Clinical Neurology; Surgery},
Author-Email = {michelle.gillam@newcastle.edu.au},
Funding-Acknowledgement = {DePuy Spine, Inc, Raynham, MA},
Funding-Text = {Financial help was received for this project from DePuy Spine, Inc,
   Raynham, MA. The authors have no personal financial or institutional
   interest in an), of the drugs, materials, or devices described in this
   article.},
Cited-References = {Akamaru T, 2003, SPINE, V28, P1560, DOI 10.1097/00007632-200307150-00016.
   ANI N, 1991, SPINE, V16, pS302, DOI 10.1097/00007632-199106001-00025.
   BOXALL D, 1979, J BONE JOINT SURG AM, V61, P479, DOI 10.2106/00004623-197961040-00001.
   CLOWARD RB, 1953, J NEUROSURG, V10, P154, DOI 10.3171/jns.1953.10.2.0154.
   DEWALD RL, 1981, J BONE JOINT SURG AM, V63, P619, DOI 10.2106/00004623-198163040-00012.
   Ekman P, 2007, SPINE, V32, P2178, DOI 10.1097/BRS.0b013e31814b1bd8.
   Foley Kevin T, 2002, Clin Neurosurg, V49, P499.
   Foley KT, 2003, SPINE, V28, pS26, DOI 10.1097/00007632-200308011-00006.
   Gejo R, 1999, SPINE, V24, P1023, DOI 10.1097/00007632-199905150-00017.
   Hioki Akira, 2005, Spine J, V5, P600, DOI 10.1016/j.spinee.2005.04.001.
   Hu SS, 1996, SPINE, V21, P367, DOI 10.1097/00007632-199602010-00023.
   HW Meyerding, 1932, SURG GYNECOL OBSTET, V54, P371.
   Kawakami M, 2002, SPINE, V27, P59, DOI 10.1097/00007632-200201010-00014.
   Kwon BK, 2005, J SPINAL DISORD TECH, V18, pS30, DOI 10.1097/01.bsd.0000133064.20466.88.
   La Rosa G, 2003, J NEUROSURG, V99, P143, DOI 10.3171/spi.2003.99.2.0143.
   Madan S, 2002, SPINE, V27, P1536, DOI 10.1097/00007632-200207150-00011.
   Oda I, 1999, SPINE, V24, P2139, DOI 10.1097/00007632-199910150-00014.
   Park Y, 2007, SPINE, V32, P537, DOI 10.1097/01.brs.0000256473.49791.f4.
   Rousseau MA, 2005, EUR SPINE J, V14, P55, DOI 10.1007/s00586-004-0703-7.
   Ruf M, 2006, SPINE, V31, P269, DOI 10.1097/01.brs.0000197204.91891.eb.
   Sears William, 2005, Spine J, V5, P161, DOI 10.1016/j.spinee.2004.05.256.
   Sears William, 2005, Spine J, V5, P170, DOI 10.1016/j.spinee.2004.05.257.
   Suk SI, 1997, SPINE, V22, P210, DOI 10.1097/00007632-199701150-00016.
   TAILLARD W, 1954, Acta Orthop Scand, V24, P115.
   Wang Yi-peng, 2006, Chinese Medical Sciences Journal, V21, P41.
   Zhao J, 2003, EUR SPINE J, V12, P173, DOI 10.1007/s00586-001-0376-4.},
Number-of-Cited-References = {26},
Times-Cited = {31},
Usage-Count-Last-180-days = {0},
Usage-Count-Since-2013 = {3},
Journal-ISO = {Neurosurgery},
Doc-Delivery-Number = {546RV},
Web-of-Science-Index = {Science Citation Index Expanded (SCI-EXPANDED)},
Unique-ID = {WOS:000273829400021},
DA = {2022-11-01},
}

@article{ WOS:000428116700065,
Author = {Zhang, Haiping and Jiang, Yonghong and Wang, Biao and Zhao, Qinpeng and
   He, Simin and Hao, Dingjun},
Title = {Direction-changeable lumbar cage versus traditional lumbar cage for
   treating lumbar spondylolisthesis A retrospective study},
Journal = {MEDICINE},
Year = {2018},
Volume = {97},
Number = {7},
Month = {FEB},
Abstract = {Despite the diverse designs for the lumbar interbody fusion cage, there
   is no consensus on the optimal design to date. The current study aimed
   to compare the efficacy and complications associated with the
   direction-changeable and traditional lumbar cages for treating lumbar
   spondylolisthesis.
   We conducted a retrospective study including 109 patients with lumbar
   spondylolisthesis, who were admitted to our hospital from January 2013
   to December 2014. The patients were divided into the
   direction-changeable (group A) and traditional (group B) lumbar cage
   group.
   All patients underwent single-level transforaminal lumbar interbody
   fusion and were followed up for 12 to 24 months. There were 52 cases in
   group A and 57 cases in group B. Surgery-related parameters, including
   operation time, bleeding volume, and hospitalization time, were
   recorded; there was no significant difference between the 2 groups
   regarding these parameters. The visual analog scale and Oswestry
   disability index at the last follow-up showed significant improvement
   compared with preoperative values in both groups (P < .05). Patients in
   group A demonstrated more intervertebral space height maintenance
   postoperatively than patients in group B but the difference was not
   statistically significant (P > .05). In group A, complications included
   3 cases of nonunion (5.77\%) and 1 case of cerebrospinal fluid leakage
   (1.92\%). In group B, complications included 9 cases of nonunion
   (15.79\%) and 1 case of postoperative infection (1.75\%). There was a
   significant difference between both groups in terms of the nonunion rate
   and total complication rate (P < .05).
   The direction-changeable lumbar cage has merits such as a higher bone
   fusion rate and fewer postoperative complications compared to the
   traditional lumbar cage.},
Publisher = {LIPPINCOTT WILLIAMS \& WILKINS},
Address = {TWO COMMERCE SQ, 2001 MARKET ST, PHILADELPHIA, PA 19103 USA},
Type = {Article},
Language = {English},
Affiliation = {Hao, DJ (Corresponding Author), Xi An Jiao Tong Univ, Honghui Hosp, Hlth Sci Ctr, Xian, Shanxi, Peoples R China.
   Zhang, Haiping; Wang, Biao; Zhao, Qinpeng; He, Simin; Hao, Dingjun, Xi An Jiao Tong Univ, Honghui Hosp, Hlth Sci Ctr, Dept Spine Surg, Xian, Shanxi, Peoples R China.
   Jiang, Yonghong, Xi An Jiao Tong Univ, Honghui Hosp, Hlth Sci Ctr, Dept Radiol, Xian, Shanxi, Peoples R China.},
DOI = {10.1097/MD.0000000000009984},
Article-Number = {e9984},
ISSN = {0025-7974},
EISSN = {1536-5964},
Keywords = {fusion; lumbar cage; lumbar spondylolisthesis; TLIF},
Keywords-Plus = {INTERBODY FUSION CAGES; STRUCTURAL ALLOGRAFT; POSTERIOR; MIGRATION;
   DESIGNS; SPINE; TLIF},
Research-Areas = {General \& Internal Medicine},
Web-of-Science-Categories  = {Medicine, General \& Internal},
Author-Email = {haodingjundr@163.com},
ORCID-Numbers = {Hao, Dingjun/0000-0002-0946-6080
   Wang, Biao/0000-0001-6631-9127},
Cited-References = {Anand N, 2006, SPINE, V31, pE748, DOI 10.1097/01.brs.0000240211.23617.ae.
   CHEN DY, 1995, SPINE, V20, P74, DOI 10.1097/00007632-199501000-00014.
   Chen L, 2005, SPINE, V30, P2171, DOI 10.1097/01.brs.0000180402.50500.5b.
   Chen SH, 2012, BMC MUSCULOSKEL DIS, V13, DOI 10.1186/1471-2474-13-72.
   Cho WJ, 2008, CLIN BIOMECH, V23, P979, DOI 10.1016/j.clinbiomech.2008.02.008.
   Cole CD, 2009, CURR REV MUSCULOSKE, V2, P118, DOI 10.1007/s12178-009-9053-8.
   Comer GC, 2016, GLOB SPINE J, V6, P432, DOI 10.1055/s-0035-1564568.
   Fukuta S, 2011, J SPINAL DISORD TECH, V24, P189, DOI 10.1097/BSD.0b013e3181e9f249.
   Godde S, 2003, SPINE, V28, P1693, DOI 10.1097/00007632-200308010-00012.
   Groth AT, 2005, J SPINAL DISORD TECH, V18, P332, DOI 10.1097/01.bsd.0000163037.17634.89.
   Hee HT, 2001, J SPINAL DISORD, V14, P533, DOI 10.1097/00002517-200112000-00013.
   Holly Langston T, 2006, Neurosurg Focus, V20, pE6.
   Humphreys SC, 2001, SPINE, V26, P567.
   Kepler Christopher K, 2012, Orthop Surg, V4, P15, DOI 10.1111/j.1757-7861.2011.00165.x.
   McAfee PC, 2005, SPINE, V30, pS60, DOI 10.1097/01.brs.0000155578.62680.dd.
   PROLO DJ, 1986, SPINE, V11, P601, DOI 10.1097/00007632-198607000-00012.
   Rice JW, 2016, GLOB SPINE J, V6, P229, DOI 10.1055/s-0035-1559583.
   Smith AJ, 2010, J NEUROSURG-SPINE, V13, P388, DOI 10.3171/2010.3.SPINE09587.
   Steffen T, 2000, EUR SPINE J, V9, pS89, DOI 10.1007/PL00010027.
   Taneichi H, 2006, J NEUROSURG-SPINE, V4, P198, DOI 10.3171/spi.2006.4.3.198.
   Togawa D, 2001, SPINE, V26, P2744, DOI 10.1097/00007632-200112150-00025.
   Yang X, 2012, ORTHOPEDICS, V35, pE66, DOI 10.3928/01477447-20111122-10.
   Zhao Feng-dong, 2012, Orthop Surg, V4, P227, DOI 10.1111/os.12004.},
Number-of-Cited-References = {23},
Times-Cited = {5},
Usage-Count-Last-180-days = {0},
Usage-Count-Since-2013 = {3},
Journal-ISO = {Medicine (Baltimore)},
Doc-Delivery-Number = {GA1ZQ},
Web-of-Science-Index = {Science Citation Index Expanded (SCI-EXPANDED)},
Unique-ID = {WOS:000428116700065},
OA = {Green Published, gold},
DA = {2022-11-01},
}

@article{ WOS:000316715800006,
Author = {Blumenthal, Claire and Curran, Jill and Benzel, Edward C. and Potter,
   Rachel and Magge, Subu N. and Harrington, Jr., J. Frederick and Coumans,
   Jean-Valery and Ghogawala, Zoher},
Title = {Radiographic predictors of delayed instability following decompression
   without fusion for degenerative Grade I lumbar spondylolisthesis
   Clinical article},
Journal = {JOURNAL OF NEUROSURGERY-SPINE},
Year = {2013},
Volume = {18},
Number = {4},
Pages = {340-346},
Month = {APR},
Abstract = {Object. It is not known whether adding fusion to lumbar decompression is
   necessary for all patients undergoing surgery for degenerative lumbar
   spondylolisthesis with symptomatic stenosis. Determining specific
   radiographic traits that might predict delayed instability following
   decompression surgery might guide clinical decision making regarding the
   utility of up-front fusion in patients with degenerative Grade I
   spondylolisthesis.
   Methods. Patients with Grade I degenerative lumbar spondylolisthesis
   (3-14 mm) with symptomatic stenosis were prospectively enrolled from a
   single site between May 2002 and September 2009 and treated with
   decompressive laminectomy without fusion. Patients with mechanical back
   pain or with gross motion (>3 mm) on flexion-extension lumbar
   radiographs were excluded. The baseline radiographic variables measured
   included amount of slippage, disc height, facet angle, motion at
   spondylolisthesis (flexion-extension), and sagittal rotation angle. Data
   were analyzed using multivariate forward selection stepwise logistic
   regression, chi-square tests, Student t-test, and ANOVA.
   Results. Forty patients were enrolled and treated with laminectomy
   without fusion, and all patients had complete radiographic data sets
   that were available for analysis. Reoperation was performed in 15
   (37.5\%) of 40 patients, with a mean follow-up duration of 3.6 years.
   Reoperation was performed for pain caused by instability at the index
   level in all 15 cases. Using multivariate stepwise logistic regression
   with a threshold p value of 0.35, motion at spondylolisthesis, disc
   height, and facet angle were predictors of reoperation following
   surgery. Facet angle > 50 degrees was associated with a 39\% rate of
   reoperation, disc height > 6.5 mm was associated with a 45\% rate of
   reoperation, and motion at spondylolisthesis > 1.25 mm was associated
   with a 54\% rate of reoperation. Patients with all 3 risk factors for
   instability had a 75\% rate of reoperation, whereas patients with no
   risk factors for instability had a 0\% rate of reoperation (p = 0.14).
   Conclusions. Patients with motion at spondylolisthesis > 1.25 mm, disc
   height > 6.5 mm, and facet angle > 50 degrees are more likely to
   experience instability following decompression surgery for Grade I
   lumbar spondylolisthesis. Identification of key risk factors for
   instability might improve patient selection for decompression without
   fusion surgery. Clinical trial registration no.: NCT00109213
   (http://thejns.org/doi/abs/10.3171/2013.1.SPINE12537)},
Publisher = {AMER ASSOC NEUROLOGICAL SURGEONS},
Address = {5550 MEADOWBROOK DRIVE, ROLLING MEADOWS, IL 60008 USA},
Type = {Article},
Language = {English},
Affiliation = {Ghogawala, Z (Corresponding Author), Lahey Clin Med Ctr, Dept Neurosurg, 41 Mall Rd, Burlington, MA 01805 USA.
   Blumenthal, Claire, Harvard Univ, Cambridge, MA 02138 USA.
   Magge, Subu N.; Ghogawala, Zoher, Lahey Clin Med Ctr, Dept Neurosurg, Burlington, MA 01805 USA.
   Coumans, Jean-Valery, Massachusetts Gen Hosp, Dept Neurosurg, Boston, MA 02114 USA.
   Blumenthal, Claire; Curran, Jill; Potter, Rachel; Ghogawala, Zoher, Greenwich Hosp, Wallace Clin Trials Ctr, Greenwich, CT USA.
   Benzel, Edward C., Cleveland Clin, Dept Neurosurg, Cleveland, OH 44106 USA.
   Harrington, J. Frederick, Jr., Univ New Mexico, Dept Neurosurg, Albuquerque, NM 87131 USA.},
DOI = {10.3171/2013.1.SPINE12537},
ISSN = {1547-5654},
EISSN = {1547-5646},
Keywords = {degenerative lumbar spondylolisthesis; reoperation; radiographic
   predictor; outcome; laminectomy},
Keywords-Plus = {UNITED-STATES TRENDS; SPINAL STENOSIS; COST-EFFECTIVENESS; SURGERY;
   LAMINECTOMY; INSTRUMENTATION; REOPERATION; COMPLICATIONS; ARTHRODESIS;
   OPERATIONS},
Research-Areas = {Neurosciences \& Neurology; Surgery},
Web-of-Science-Categories  = {Clinical Neurology; Surgery},
Author-Email = {zoher.ghogawala@lahey.org},
Funding-Acknowledgement = {Greenwich Lumbar Stenosis SLIP Study Fund {[}GH384]; Jean and David
   Wallace Foundation {[}GH382]},
Funding-Text = {Funding was received from the Greenwich Lumbar Stenosis SLIP Study Fund
   (Grant No. GH384) and the Jean and David Wallace Foundation (Grant No.
   GH382). The authors report no conflict of interest concerning the
   materials or methods used in this study or the findings specified in
   this paper.},
Cited-References = {Babb Aaron, 2006, S D Med, V59, P103.
   BRIDWELL KH, 1993, J SPINAL DISORD, V6, P461, DOI 10.1097/00002517-199306060-00001.
   Collwill JM, 2008, HEALTH AFFAIR, V27, pW232, DOI 10.1377/hlthaff.27.3.w232.
   Deyo RA, 2005, SPINE, V30, P1441, DOI 10.1097/01.brs.0000166503.37969.8a.
   DEYO RA, 1993, SPINE, V18, P1463.
   DEYO RA, 1992, J BONE JOINT SURG AM, V74A, P536, DOI 10.2106/00004623-199274040-00009.
   Deyo RA, 2010, JAMA-J AM MED ASSOC, V303, P1259, DOI 10.1001/jama.2010.338.
   Fairbank J C, 1980, Physiotherapy, V66, P271.
   Fischgrund JS, 1997, SPINE, V22, P2807, DOI 10.1097/00007632-199712150-00003.
   Ghogawala Z, 2004, J NEUROSURG-SPINE, V1, P267, DOI 10.3171/spi.2004.1.3.0267.
   Ghogawala Z, 2010, NEUROSURGERY, V67, P542, DOI 10.1227/01.NEU.0000386993.28390.FA.
   HERKOWITZ HN, 1991, J BONE JOINT SURG AM, V73A, P802, DOI 10.2106/00004623-199173060-00002.
   HERRON LD, 1989, SPINE, V14, P534, DOI 10.1097/00007632-198905000-00013.
   Iguchi T, 2000, SPINE, V25, P1754, DOI 10.1097/00007632-200007150-00003.
   Jacobsen S, 2007, SPINE, V32, P120, DOI 10.1097/01.brs.0000250979.12398.96.
   Jansson KA, 2005, EUR SPINE J, V14, P659, DOI 10.1007/s00586-004-0851-9.
   Kornblum MB, 2004, SPINE, V29, P726, DOI 10.1097/01.BRS.0000119398.22620.92.
   Kristof RA, 2002, J NEUROSURG, V97, P281, DOI 10.3171/spi.2002.97.3.0281.
   Kuntz KM, 2000, SPINE, V25, P1132, DOI 10.1097/00007632-200005010-00015.
   Malter AD, 1998, SPINE, V23, P814, DOI 10.1097/00007632-199804010-00015.
   Mannion AF, 2010, EUR SPINE J, V19, P1883, DOI 10.1007/s00586-010-1535-2.
   Nork SE, 1999, SPINE, V24, P561, DOI 10.1097/00007632-199903150-00012.
   Rajaee SS, 2012, SPINE, V37, P67, DOI 10.1097/BRS.0b013e31820cccfb.
   Resnick DK, 2005, J NEUROSURG-SPINE, V2, P679, DOI 10.3171/spi.2005.2.6.0679.
   SANDERSON PL, 1993, J BONE JOINT SURG BR, V75, P393, DOI 10.1302/0301-620X.75B3.8496206.
   Szpalski M, 2003, EUR SPINE J, V12, pS170, DOI 10.1007/s00586-003-0612-1.
   Tosteson ANA, 2008, ANN INTERN MED, V149, P845, DOI 10.7326/0003-4819-149-12-200812160-00003.
   Ware JE, 2001, QUAL LIFE RES, V10, P405, DOI 10.1023/A:1012588218728.
   Weinstein JN, 2006, SPINE, V31, P2707, DOI 10.1097/01.brs.0000248132.15231.fe.},
Number-of-Cited-References = {29},
Times-Cited = {75},
Usage-Count-Last-180-days = {0},
Usage-Count-Since-2013 = {5},
Journal-ISO = {J. Neurosurg.-Spine},
Doc-Delivery-Number = {114BU},
Web-of-Science-Index = {Science Citation Index Expanded (SCI-EXPANDED)},
Unique-ID = {WOS:000316715800006},
DA = {2022-11-01},
}

@article{ WOS:000229209100009,
Author = {Schneider, G and Pearcy, MJ and Bogduk, N},
Title = {Abnormal motion in spondylolytic spondylolisthesis},
Journal = {SPINE},
Year = {2005},
Volume = {30},
Number = {10},
Pages = {1159-1164},
Month = {MAY 15},
Abstract = {Study Design. A retrospective, cohort study of the kinematics of the
   lumbar spine of patients with spondylolisthesis compared with
   asymptomatic normal subjects.
   Objective. To determine if abnormal motion could be detected in the
   radiographs of patients with spondylolisthesis.
   Summary of Background Data. Contrary to the prevailing conviction that
   lumbar segments affected by lytic spondylolisthesis are unstable,
   multiple studies have failed to find evidence of increased or abnormal
   motion at these segments. However, these studies did not use techniques
   that might reveal abnormalities in the quality of motion, as opposed to
   its magnitude.
   Methods. The flexion-extension radiographs of 13 patients with
   spondylolytic spondylolisthesis were analyzed to determine the location
   of their instantaneous centers of rotation, and their magnitudes of
   translation and sagittal rotation. Normative data were obtained by
   applying the same techniques to the radiographs of 20 asymptomatic
   subjects.
   Results. All but 1 of the 13 patients had at least one segment with
   abnormal motion. Only one patient had excessive translation at the lytic
   segment. Five patients had minor abnormalities affecting either the
   lytic segment or ones above, and 6 had paradoxical motion at the lytic
   segment in which the center of rotation was located above L5, instead of
   below, and in which L5 translated backward instead of forward during
   flexion.
   Conclusions. A proportion of patients with spondylolisthesis had highly
   abnormal movements but ones with normal magnitudes of motion.
   Determining the instantaneous axes of rotation reveals the abnormal
   quality of motion.},
Publisher = {LIPPINCOTT WILLIAMS \& WILKINS},
Address = {TWO COMMERCE SQ, 2001 MARKET ST, PHILADELPHIA, PA 19103 USA},
Type = {Article},
Language = {English},
Affiliation = {Schneider, G (Corresponding Author), MmedSc Mona, Little River Rd, Braidwood, NSW 2622, Australia.
   Univ Newcastle, Royal Newcastle Hosp, Dept Clin Res, Newcastle, NSW 2308, Australia.
   Queensland Univ Technol, Sch Mech Mfg \& Med Engn, Brisbane, Qld, Australia.},
DOI = {10.1097/01.brs.0000162400.06685.37},
ISSN = {0362-2436},
EISSN = {1528-1159},
Keywords = {spondylolisthesis; instability; lumbar spine; biomechanics},
Keywords-Plus = {LUMBAR SPINE; INSTANTANEOUS AXES; INSTABILITY; ROTATION; VALIDATION;
   CENTERS; FLEXION; JOINTS},
Research-Areas = {Neurosciences \& Neurology; Orthopedics},
Web-of-Science-Categories  = {Clinical Neurology; Orthopedics},
Author-Email = {greg@mona.com.au},
ResearcherID-Numbers = {Abbott, J. Haxby/AAK-4346-2020
   Pearcy, Mark J/B-4289-2010},
ORCID-Numbers = {Abbott, J. Haxby/0000-0001-6468-7284
   Pearcy, Mark J/0000-0002-1108-6503},
Cited-References = {AMEVO B, 1992, SPINE, V17, P748, DOI 10.1097/00007632-199207000-00004.
   ASHTONMILLER JA, 1991, SEMIN SPINE SURG, V3, P136.
   Axelsson P, 2000, SPINE, V25, P1701, DOI 10.1097/00007632-200007010-00014.
   BODEN SD, 1990, SPINE, V15, P571, DOI 10.1097/00007632-199006000-00026.
   Bogduk N, 1995, Proc Inst Mech Eng H, V209, P177, DOI 10.1243/PIME\_PROC\_1995\_209\_341\_02.
   DIMNET J, 1982, J BIOMECH, V15, P959, DOI 10.1016/0021-9290(82)90014-8.
   DVORAK J, 1991, SPINE, V16, P943, DOI 10.1097/00007632-199108000-00014.
   FRYMOYER JW, 1985, SPINE, V10, P280, DOI 10.1097/00007632-198504000-00017.
   FRYMOYER JW, 1991, SEMINARS SPINE SURG, V3, P109.
   HAZLETT JW, 1982, SPINE, V7, P171, DOI 10.1097/00007632-198203000-00014.
   KIPPERS V, 1989, J BIOMECH, V22, P67, DOI 10.1016/0021-9290(89)90185-1.
   McGregor AH, 2002, SPINE, V27, P1582, DOI 10.1097/00007632-200207150-00019.
   OLSSON TH, 1976, ACTA RADIOL DIAGN, V17, P861, DOI 10.1177/028418517601700614.
   PANJABI M M, 1984, Journal of Orthopaedic Research, V1, P387.
   PANJABI MM, 1979, J BIOMECH, V12, P911, DOI 10.1016/0021-9290(79)90059-9.
   PEARCY M, 1984, SPINE, V9, P294, DOI 10.1097/00007632-198404000-00013.
   PEARCY M, 1985, SPINE, V10, P175, DOI 10.1097/00007632-198503000-00014.
   PEARCY MJ, 1988, SPINE, V13, P1033, DOI 10.1097/00007632-198809000-00011.
   PENNING L, 1980, AM J ROENTGENOL, V134, P293, DOI 10.2214/ajr.134.2.293.
   POPE MH, 1992, CLIN ORTHOP RELAT R, P60.
   SARASTE H, 1984, ACTA RADIOL DIAGN, V25, P427, DOI 10.1177/028418518402500515.
   WOOD KB, 1994, SPINE, V19, P1697, DOI 10.1097/00007632-199408000-00008.},
Number-of-Cited-References = {22},
Times-Cited = {34},
Usage-Count-Last-180-days = {0},
Usage-Count-Since-2013 = {0},
Journal-ISO = {SPINE},
Doc-Delivery-Number = {927QB},
Web-of-Science-Index = {Science Citation Index Expanded (SCI-EXPANDED)},
Unique-ID = {WOS:000229209100009},
DA = {2022-11-01},
}

@article{ WOS:000669851900033,
Author = {Aihara, Takato and Kojima, Atsushi and Urushibara, Makoto and Endo,
   Kenji and Sawaji, Yasunobu and Suzuki, Hidekazu and Matsuoka, Yuji and
   Nishimura, Hirosuke and Murata, Kazuma and Konishi, Takamitsu and
   Yamamoto, Kengo},
Title = {In Reply to the Letter to the Editor Regarding ``Long-Term Outcomes
   Following Lumbar Microendoscopic Decompression for Lumbar Spinal
   Stenosis with and without Degenerative Spondylolisthesis: Minimum
   10-Year Follow-Up{''}},
Journal = {WORLD NEUROSURGERY},
Year = {2021},
Volume = {151},
Pages = {326-328},
Month = {JUL},
Publisher = {ELSEVIER SCIENCE INC},
Address = {STE 800, 230 PARK AVE, NEW YORK, NY 10169 USA},
Type = {Letter},
Language = {English},
Affiliation = {Aihara, T (Corresponding Author), Funabashi Orthoped Hosp, Dept Orthoped Surg, Chiba, Japan.
   Aihara, T (Corresponding Author), Tokyo Med Univ, Dept Orthoped Surg, Tokyo, Japan.
   Aihara, Takato; Kojima, Atsushi; Urushibara, Makoto, Funabashi Orthoped Hosp, Dept Orthoped Surg, Chiba, Japan.
   Aihara, Takato; Endo, Kenji; Sawaji, Yasunobu; Suzuki, Hidekazu; Matsuoka, Yuji; Nishimura, Hirosuke; Murata, Kazuma; Konishi, Takamitsu; Yamamoto, Kengo, Tokyo Med Univ, Dept Orthoped Surg, Tokyo, Japan.},
DOI = {10.1016/j.wneu.2021.05.005},
EarlyAccessDate = {JUL 2021},
ISSN = {1878-8750},
EISSN = {1878-8769},
Research-Areas = {Neurosciences \& Neurology; Surgery},
Web-of-Science-Categories  = {Clinical Neurology; Surgery},
Author-Email = {aiharaty@tokyo-med.ac.jp},
Cited-References = {Aihara T., INT J SPINE SURG.
   Aihara T, 2021, WORLD NEUROSURG, V146, pE1219, DOI 10.1016/j.wneu.2020.11.131.
   Aihara T, 2020, J NEUROL SURG PART A, V81, P163, DOI 10.1055/s-0039-1688559.
   Aihara T, 2020, SPINE, V45, P71, DOI 10.1097/BRS.0000000000003206.
   Aihara T, 2018, ASIAN SPINE J, V12, P132, DOI 10.4184/asj.2018.12.1.132.
   Aihara Takato, 2012, Journal of Musculoskeletal Research, V15, P1250020, DOI 10.1142/S0218957712500200.
   Fukui M, 2009, J ORTHOP SCI, V14, P348, DOI 10.1007/s00776-009-1337-8.
   HERKOWITZ HN, 1991, J BONE JOINT SURG AM, V73A, P802, DOI 10.2106/00004623-199173060-00002.
   Kasai Y, 2017, J ORTHOP SCI, V22, P665, DOI 10.1016/j.jos.2017.02.012.
   Steiger F, 2014, EUR SPINE J, V23, P945, DOI 10.1007/s00586-013-3144-3.},
Number-of-Cited-References = {10},
Times-Cited = {0},
Usage-Count-Last-180-days = {0},
Usage-Count-Since-2013 = {0},
Journal-ISO = {World Neurosurg.},
Doc-Delivery-Number = {TE2NH},
Web-of-Science-Index = {Science Citation Index Expanded (SCI-EXPANDED)},
Unique-ID = {WOS:000669851900033},
DA = {2022-11-01},
}

@article{ WOS:000617066900004,
Author = {Papaioannou, Ioannis and Repantis, Thomas and Pantazidou, Georgia and
   Baikousis, Andreas and Korovessis, Panagiotis},
Title = {Traumatic Spondylolisthesis of the Fourth Lumbar Vertebra Without
   Neurologic Deficit or Fracture of the Posterior Elements},
Journal = {CUREUS},
Year = {2021},
Volume = {13},
Number = {2},
Month = {FEB 9},
Abstract = {Acute traumatic spondylolisthesis in the lumbosacral spine is an
   uncommon injury. Traumatic dislocation of the fourth lumbar vertebra
   over the fifth lumbar vertebra (L4/L5) is extremely rare since few
   studies have been reported in the current literature. We report on a
   53-year-old man, who had a motor vehicle accident and sustained an
   injury of the lumbar spine without neurological impairment. The
   radiographic evaluation disclosed an L4/L5 traumatic spondylolisthesis,
   classified as Meyerding grade III without any fracture of the posterior
   vertebral elements. To the best of our knowledge, this is the sixth case
   of L4 traumatic spondylolisthesis without concomitant fracture of the
   posterior vertebral elements and the third case without any neurological
   deficit among them. The patient underwent open reduction and posterior
   instrumentation. lntraoperatively, the posterior ligamentous complex,
   the capsules of the facet joints and also the disc were found torn,
   although facets, neural arch, and pedicles were intact. Following
   decompression and reduction of the spondylolisthesis without any
   neurologic complications, we performed pedicle screws and rods fixation
   from the third to the fifth lumbar vertebra (L3-L5). The patient had an
   uneventful recovery and returned to his previous activity three months
   after surgery. The four-year followup evaluation showed normal spinal
   alignment, successful pain-free fusion without neurologic complications.
   Flexion/distraction injury without simultaneous rotation at the L4/L5
   segment during traffic accidents or the fall of a heavy object on the
   bent back accompanied with posterior ligament weakness is thought to be
   the probable mechanism for this type of injury. Concomitant neurologic
   impairment is associated with the majority of L4/L5 spondylolisthesis
   cases. Posterior decompression, reduction, and posterior instrumentation
   enhances bony fusion, improves the patient's neurologic status and
   restores the sagittal alignment.},
Publisher = {CUREUS INC},
Address = {PO BOX 61002, PALO ALTO, CA 94306 USA},
Type = {Article},
Language = {English},
Affiliation = {Papaioannou, I (Corresponding Author), Gen Hosp Patras, Orthoped, Patras, Greece.
   Papaioannou, Ioannis; Baikousis, Andreas; Korovessis, Panagiotis, Gen Hosp Patras, Orthoped, Patras, Greece.
   Repantis, Thomas, Karamdaneion Hosp, Orthoped, Patras, Greece.
   Pantazidou, Georgia, Gen Hosp Patras, Otolaryngol Head \& Neck Surg, Patras, Greece.},
DOI = {10.7759/cureus.13238},
Article-Number = {e13238},
EISSN = {2168-8184},
Keywords = {pedicle screw fixation; ligamentous rupture; flexion/distraction injury;
   traumatic lumbar spondylolisthesis},
Keywords-Plus = {DISLOCATION; L4-L5; FACET; SPINE},
Research-Areas = {General \& Internal Medicine},
Web-of-Science-Categories  = {Medicine, General \& Internal},
Author-Email = {john.pane1984@gmail.com},
Cited-References = {ABDELFATTAH H, 1990, CLIN ORTHOP RELAT R, P140.
   Ahmed A, 2005, J TRAUMA, V58, P393, DOI 10.1097/01.TA.0000073998.94089.D1.
   Amesiya Robert, 2014, J Med Case Rep, V8, P453, DOI 10.1186/1752-1947-8-453.
   Chandrashekhara SH, 2011, INT ORTHOP, V35, P1671, DOI 10.1007/s00264-010-1190-6.
   Deniz FE, 2008, EUR SPINE J, V17, pS232, DOI 10.1007/s00586-007-0496-6.
   Im Sang-Hyuk, 2012, Korean J Spine, V9, P278, DOI 10.14245/kjs.2012.9.3.278.
   Lim Chin Tat, 2009, J Orthop Surg (Hong Kong), V17, P361.
   Mori K, 2002, EUR SPINE J, V11, P602, DOI 10.1007/s00586-002-0396-8.
   NDri-Oka DO, 2016, CHIN NEUROSURG J, V2, P8, DOI {[}10.1186/s41016-016-0027-6, DOI 10.1186/S41016-016-0027-6].
   Park HY, 2018, MEDICINE, V97, DOI 10.1097/MD.0000000000012483.
   POSNER I, 1982, SPINE, V7, P374, DOI 10.1097/00007632-198207000-00008.
   Rissanen PM, 1960, ACTA ORTHOP, V46, P3.
   Sasagawa T, 2022, J ORTHOP SCI, V27, P292, DOI 10.1016/j.jos.2019.04.010.
   Song KJ, 2005, J SPINAL DISORD TECH, V18, P462.
   SULLIVAN JD, 1975, ORTHOP CLIN N AM, V6, P199.
   Tang SJ, 2012, J ORTHOP SCI, V17, P659, DOI 10.1007/s00776-011-0104-9.
   Tsirikos AI, 2004, SPINE, V29, pE164, DOI 10.1097/00007632-200404150-00026.
   Zarate-Kalfopulos B, 2012, GLOB SPINE J, V2, P235, DOI 10.1055/s-0032-1329889.
   Zenonos GA, 2016, EUR SPINE J, V25, pS129, DOI 10.1007/s00586-015-4245-y.
   Zhou TH, 2010, SPINE, V35, pE855, DOI 10.1097/BRS.0b013e3181d798f2.},
Number-of-Cited-References = {20},
Times-Cited = {0},
Usage-Count-Last-180-days = {1},
Usage-Count-Since-2013 = {1},
Journal-ISO = {Cureus},
Doc-Delivery-Number = {QF7IV},
Web-of-Science-Index = {Emerging Sources Citation Index (ESCI)},
Unique-ID = {WOS:000617066900004},
OA = {gold, Green Published},
DA = {2022-11-01},
}

@article{ WOS:000364507700009,
Author = {Guha, Daipayan and Heary, Robert F. and Shamji, Mohammed F.},
Title = {Iatrogenic spondylolisthesis following laminectomy for degenerative
   lumbar stenosis: systematic review and current concepts},
Journal = {NEUROSURGICAL FOCUS},
Year = {2015},
Volume = {39},
Number = {4},
Month = {OCT},
Abstract = {OBJECT Decompression without fusion for degenerative lumbar stenosis is
   an effective treatment for both the pain and disability of neurogenic
   claudication. Iatrogenic instability following decompression may require
   further intervention to stabilize the spine. The authors review the
   incidence of postsurgical instability following lumbar decompression,
   and assess the impact of surgical technique as well as study design on
   the incidence of instability.
   METHODS A comprehensive literature search was performed to identify
   surgical cohorts of patients with degenerative lumbar stenosis, with and
   without preexisting spondylolisthesis, who were treated with laminectomy
   or minimally invasive decompression without fusion. Data on patient
   characteristics, surgical indications and techniques, clinical and
   radiographic outcomes, and reoperation rates were collected and
   analyzed.
   RESULTS A systematic review of 24 studies involving 2496 patients was
   performed, assessing both open laminectomy and minimally invasive
   bilateral canal enlargement. Postoperative pain and functional outcomes
   were similar across the various studies, and postoperative radiographic
   instability was seen in 5.5\% of patients. Instability was seen more
   frequently in patients with preexisting spondylolisthesis (12.6\%) and
   in those treated with open laminectomy (12\%). Reoperation for
   instability was required in 1.8\% of all patients, and was higher for
   patients with preoperative spondylolisthesis (9.3\%) and for those
   treated with open laminectomy (4.1\%).
   CONCLUSIONS Instability following lumbar decompression is a common
   occurrence. This is particularly true if decompression alone is selected
   as a surgical approach in patients with established spondylolisthesis.
   This complication may occur less commonly with the use of minimally
   invasive techniques; however, larger prospective cohort studies are
   necessary to more thoroughly explore these findings.},
Publisher = {AMER ASSOC NEUROLOGICAL SURGEONS},
Address = {5550 MEADOWBROOK DRIVE, ROLLING MEADOWS, IL 60008 USA},
Type = {Review},
Language = {English},
Affiliation = {Shamji, MF (Corresponding Author), Toronto Western Hosp, Div Neurosurg, WW4-446-399 Bathurst St, Toronto, ON M5T 2S8, Canada.
   Guha, Daipayan; Shamji, Mohammed F., Univ Toronto, Dept Surg, Toronto, ON, Canada.
   Shamji, Mohammed F., Toronto Western Hosp, Div Neurosurg, Toronto, ON M5T 2S8, Canada.
   Heary, Robert F., Rutgers New Jersey Med Sch, Newark, NJ USA.},
DOI = {10.3171/2015.7.FOCUS15259},
Article-Number = {E9},
ISSN = {1092-0684},
Keywords = {instability; laminectomy; lumbar stenosis; spondylolisthesis},
Keywords-Plus = {MICROENDOSCOPIC DECOMPRESSIVE LAMINOTOMY; MINIMALLY INVASIVE
   DECOMPRESSION; LONG-TERM OUTCOMES; SPINAL STENOSIS;
   UNILATERAL-LAMINOTOMY; BILATERAL-DECOMPRESSION; SURGERY; INSTABILITY;
   FUSION; TRENDS},
Research-Areas = {Neurosciences \& Neurology; Surgery},
Web-of-Science-Categories  = {Clinical Neurology; Surgery},
Author-Email = {mohammed.shamji@uhn.ca},
ResearcherID-Numbers = {Guha, Daipayan/AAV-1008-2021},
ORCID-Numbers = {Guha, Daipayan/0000-0002-2052-4819},
Cited-References = {Arai Y, 2014, SPINE, V39, P332, DOI 10.1097/BRS.0000000000000136.
   ARYANPUR J, 1990, NEUROSURGERY, V26, P429, DOI 10.1227/00006123-199003000-00009.
   Atlas SJ, 1996, SPINE, V21, P1787, DOI 10.1097/00007632-199608010-00012.
   Bae HW, 2013, SPINE, V38, P916, DOI 10.1097/BRS.0b013e3182833e7c.
   Blumenthal C, 2013, J NEUROSURG-SPINE, V18, P340, DOI 10.3171/2013.1.SPINE12537.
   Castro-Menendez M, 2009, NEUROSURGERY, V65, P100, DOI 10.1227/01.NEU.0000347007.95725.6F.
   Celik SE, 2010, J SPINAL DISORD TECH, V23, P229, DOI 10.1097/BSD.0b013e3181a3d889.
   Chang HS, 2014, SPINE, V39, P400, DOI 10.1097/BRS.0000000000000161.
   Ciol MA, 1996, J AM GERIATR SOC, V44, P285, DOI 10.1111/j.1532-5415.1996.tb00915.x.
   Costa F, 2007, J NEUROSURG-SPINE, V7, P579, DOI 10.3171/SPI-07/12/579.
   Dai Liyang, 1995, Chinese Medical Sciences Journal, V10, P113.
   Deyo RA, 2011, J BONE JOINT SURG AM, V93A, P1979, DOI 10.2106/JBJS.J.01292.
   Deyo RA, 2010, JAMA-J AM MED ASSOC, V303, P1259, DOI 10.1001/jama.2010.338.
   Fox MW, 1996, J NEUROSURG, V85, P793, DOI 10.3171/jns.1996.85.5.0793.
   Fu YS, 2008, SPINE, V33, P514, DOI 10.1097/BRS.0b013e3181657dde.
   Ghogawala Z, 2004, J NEUROSURG-SPINE, V1, P267, DOI 10.3171/spi.2004.1.3.0267.
   Gillespie KA, 2004, SPINE, V29, P1208, DOI 10.1097/00007632-200406010-00010.
   HERKOWITZ HN, 1991, J BONE JOINT SURG AM, V73A, P802, DOI 10.2106/00004623-199173060-00002.
   Hong SW, 2011, SPINE, V36, pE172, DOI 10.1097/BRS.0b013e3181db998c.
   Iguchi T, 2000, SPINE, V25, P1754, DOI 10.1097/00007632-200007150-00003.
   Ikuta K, 2008, MINIM INVAS NEUROSUR, V51, P267, DOI 10.1055/s-0028-1082314.
   Irwin ZN, 2005, SPINE, V30, P2208, DOI 10.1097/01.brs.0000181057.60012.08.
   Javalkar V, 2011, WORLD NEUROSURG, V75, P737, DOI 10.1016/j.wneu.2010.10.043.
   Katz JN, 2008, NEW ENGL J MED, V358, P818, DOI 10.1056/NEJMcp0708097.
   Katz JN, 1997, SPINE, V22, P1123, DOI 10.1097/00007632-199705150-00012.
   Kawaguchi Y, 2001, J SPINAL DISORD, V14, P404, DOI 10.1097/00002517-200110000-00006.
   Kelleher MO, 2010, SPINE, V35, pE981, DOI 10.1097/BRS.0b013e3181c46fb4.
   Khoo LT, 2002, NEUROSURGERY, V51, pS146, DOI 10.1227/01.NEU.0000031220.75770.29.
   Kim CH, 2013, SPINE J, V13, P1230, DOI 10.1016/j.spinee.2013.06.069.
   Kleeman TJ, 2000, SPINE, V25, P865, DOI 10.1097/00007632-200004010-00016.
   Lee KK, 2004, SPINE, V29, P1624, DOI 10.1097/01.BRS.0000132650.24437.15.
   Lin SM, 2006, J NEUROSURG-SPINE, V4, P359, DOI 10.3171/spi.2006.4.5.359.
   Lurie JD, 2015, SPINE, V40, P63, DOI 10.1097/BRS.0000000000000731.
   Malmivaara A, 2007, SPINE, V32, P1, DOI 10.1097/01.brs.0000251014.81875.6d.
   Mariconda M, 2002, J SPINAL DISORD TECH, V15, P39, DOI 10.1097/00024720-200202000-00006.
   Martin BI, 2007, SPINE, V32, P382, DOI 10.1097/01.brs.0000254104.55716.46.
   Minamide A, 2013, J NEUROSURG-SPINE, V19, P664, DOI 10.3171/2013.8.SPINE13125.
   Morgalla MH, 2011, J NEUROSURG-SPINE, V14, P305, DOI 10.3171/2010.10.SPINE09708.
   Nomura H, 2014, J NEUROSURG-SPINE, V21, P187, DOI 10.3171/2014.4.SPINE1373.
   Oertel MF, 2006, NEUROSURGERY, V59, P1264, DOI 10.1227/01.NEU.0000245616.32226.58.
   Ofluoglu AE, 2007, TURK NEUROSURG, V17, P178.
   Resnick DK, 2014, J NEUROSURG-SPINE, V21, P54, DOI 10.3171/2014.4.SPINE14274.
   ROBERTSON PA, 1993, SPINE, V18, P1483.
   SHARMA M, 1995, SPINE, V20, P887, DOI 10.1097/00007632-199504150-00003.
   Tai CL, 2008, BMC MUSCULOSKEL DIS, V9, DOI 10.1186/1471-2474-9-84.
   Thomas NWM, 1997, NEUROSURGERY, V41, P567, DOI 10.1097/00006123-199709000-00011.
   Thome C, 2005, J NEUROSURG-SPINE, V3, P129, DOI 10.3171/spi.2005.3.2.0129.
   Weinstein JN, 2008, NEW ENGL J MED, V358, P794, DOI 10.1056/NEJMoa0707136.
   Weinstein JN, 2006, SPINE, V31, P2707, DOI 10.1097/01.brs.0000248132.15231.fe.
   Weinstein JN, 2010, SPINE, V35, P1329, DOI 10.1097/BRS.0b013e3181e0f04d.
   Wong AP, 2012, MINIM INVASIVE SURG, V2012, DOI 10.1155/2012/325095.
   Yagi M, 2009, J NEUROSURG-SPINE, V10, P293, DOI 10.3171/2009.1.SPINE08288.
   Yone K, 1999, J SPINAL DISORD, V12, P40.
   YOUNG S, 1988, NEUROSURGERY, V23, P628, DOI 10.1227/00006123-198811000-00014.},
Number-of-Cited-References = {54},
Times-Cited = {48},
Usage-Count-Last-180-days = {0},
Usage-Count-Since-2013 = {4},
Journal-ISO = {Neurosurg. Focus},
Doc-Delivery-Number = {CV8DK},
Web-of-Science-Index = {Science Citation Index Expanded (SCI-EXPANDED)},
Unique-ID = {WOS:000364507700009},
OA = {Bronze},
DA = {2022-11-01},
}

@article{ WOS:000337179900005,
Author = {Mummaneni, Praveen V. and Whitmore, Robert G. and Curran, Jill N. and
   Ziewacz, John E. and Wadhwa, Rishi and Shaffrey, Christopher I. and
   Asher, Anthony L. and Heary, Robert F. and Cheng, Joseph S. and
   Hurlbert, R. John and Douglas, Andrea F. and Smith, Justin S. and
   Malhotra, Neil R. and Dante, Stephen J. and Magge, Subu N. and Kaiser,
   Michael G. and Abbed, Khalid M. and Resnick, Daniel K. and Ghogawala,
   Zoher},
Title = {Cost-effectiveness of lumbar discectomy and single-level fusion for
   spondylolisthesis: experience with the NeuroPoint-SD registry},
Journal = {NEUROSURGICAL FOCUS},
Year = {2014},
Volume = {36},
Number = {6},
Month = {JUN},
Abstract = {Object. There is significant practice variation and uncertainty as to
   the value of surgical treatments for lumbar spine disorders. The
   authors' aim was to establish a multicenter registry to assess the
   efficacy and costs of common lumbar spinal procedures by using
   prospectively collected outcomes.
   Methods. An observational prospective cohort study was completed at 13
   academic and community sites. Patients undergoing single-level fusion
   for spondylolisthesis or single-level lumbar discectomy were included.
   The 36-Item Short Form Health Survey (SF-36) and Oswestry Disability
   Index (ODI) data were obtained preoperatively and at 1, 3, 6, and 12
   months postoperatively. Power analysis estimated a sample size of 160
   patients: lumbar disc (125 patients) and lumbar listhesis (35 patients).
   The quality-adjusted life year (QALY) data were calculated using
   6-dimension utility index scores. Direct costs and complication costs
   were estimated using Medicare reimbursement values from 2011, and
   indirect costs were estimated using the human capital approach with the
   2011 US national wage index. Total costs equaled \$14,980 for lumbar
   discectomy and \$43,852 for surgery for lumbar spondylolisthesis.
   Results. There were 198 patients enrolled over 1 year. The mean age was
   46 years (49\% female) for lumbar discectomy (n = 148) and 58.1 years
   (60\% female) for lumbar spondylolisthesis (n = 50). Ten patients with
   disc herniation (6.8\%) and 1 with listhesis (2\%) required repeat
   operation at 1 year. The overall 1-year follow-up rate was 88\%. At 30
   days, both lumbar discectomy and single-level fusion procedures were
   associated with significant improvements in ODI, visual analog scale,
   and SF-36 scores (p = 0.0002), which persisted at the 1-year evaluation
   (p < 0.0001). By 1 year, more than 80\% of patients in each cohort who
   were working preoperatively had returned to work. Lumbar discectomy was
   associated with a gain of 0.225 QALYs over the 1-year study period
   (\$66,578/QALY gained). Lumbar spinal fusion for Grade I listhesis was
   associated with a gain of 0.195 QALYs over the 1-year study period
   (\$224,420/QALY gained).
   Conclusions. This national spine registry demonstrated successful
   collection of high-quality outcomes data for spinal procedures in actual
   practice. These data are useful for demonstrating return to work and
   cost-effectiveness following surgical treatment of single-level lumbar
   disc herniation or spondylolisthesis. One-year cost per QALY was
   obtained, and this cost per QALY is expected to improve further by 2
   years. This work sets the stage for real-world analysis of the value of
   health interventions.},
Publisher = {AMER ASSOC NEUROLOGICAL SURGEONS},
Address = {5550 MEADOWBROOK DRIVE, ROLLING MEADOWS, IL 60008 USA},
Type = {Article},
Language = {English},
Affiliation = {Ghogawala, Z (Corresponding Author), Lahey Hosp \& Med Ctr, Lahey Comparat Effectiveness Res Inst, 41 Mall Rd, Burlington, MA 01805 USA.
   Mummaneni, Praveen V.; Ziewacz, John E.; Wadhwa, Rishi, Univ Calif San Francisco, Dept Neurol Surg, San Francisco, CA USA.
   Whitmore, Robert G.; Curran, Jill N.; Magge, Subu N.; Ghogawala, Zoher, Lahey Hosp \& Med Ctr, Alan \& Jacqueline Stuart Spine Res Ctr, Dept Neurosurg, Burlington, MA 01805 USA.
   Whitmore, Robert G.; Curran, Jill N.; Douglas, Andrea F.; Ghogawala, Zoher, Greenwich Hosp, Wallace Trials Ctr, Greenwich, CT USA.
   Malhotra, Neil R.; Dante, Stephen J., Univ Penn, Dept Neurosurg, Philadelphia, PA 19104 USA.
   Shaffrey, Christopher I.; Smith, Justin S., Univ Virginia, Dept Neurosurg, Charlottesville, VA USA.
   Ziewacz, John E.; Asher, Anthony L., Carolina Neurosurg \& Spine, Charlotte, NC USA.
   Heary, Robert F., Rutgers New Jersey Med Sch, Newark, NJ USA.
   Cheng, Joseph S., Vanderbilt Univ, Med Ctr, Dept Neurol Surg, Nashville, TN USA.
   Hurlbert, R. John, Univ Calgary, Spine Program, Dept Clin Neurosci, Calgary, AB, Canada.
   Kaiser, Michael G., Columbia Univ, Dept Neurosurg, New York, NY USA.
   Abbed, Khalid M., Yale Univ, Sch Med, Dept Neurosurg, New Haven, CT USA.
   Resnick, Daniel K., Univ Wisconsin, Sch Med \& Publ Hlth, Dept Neurol Surg, Madison, WI USA.},
DOI = {10.3171/2014.3.FOCUS1450},
Article-Number = {E3},
ISSN = {1092-0684},
Keywords = {discectomy; fusion; outcome; spondylolisthesis; cost; quality-adjusted
   life year},
Keywords-Plus = {RESEARCH TRIAL SPORT; QUALITY-OF-LIFE; TOTAL JOINT ARTHROPLASTY;
   PREFERENCE-BASED MEASURE; SPINAL-STENOSIS;
   DEGENERATIVE-SPONDYLOLISTHESIS; NONOPERATIVE TREATMENT;
   SURGICAL-TREATMENT; KNEE REPLACEMENT; DISK HERNIATION},
Research-Areas = {Neurosciences \& Neurology; Surgery},
Web-of-Science-Categories  = {Clinical Neurology; Surgery},
Author-Email = {zoher.ghogawala@lahey.org},
Funding-Acknowledgement = {AANS/CNS Joint Section on Disorders of the Spine and Peripheral Nerves;
   AANS; Jean and David Wallace Foundation {[}GH382]; ISSGF/DePuy; Wallace
   Foundation},
Funding-Text = {Funding was provided by the AANS/CNS Joint Section on Disorders of the
   Spine and Peripheral Nerves, the AANS, and the Jean and David Wallace
   Foundation (GH382). Dr. Heary receives royalties from DePuy Synthes
   Spine, Zimmer Spine, and Thieme Medical Publishers. Dr. Malhotra is a
   consultant for Stryker Spine. Dr. Mummaneni receives royalties and
   honoraria from DePuy Spine, honoraria from Globus, royalties from Thieme
   Medical Publishers, and royalties from Quality Medical Publishing. He
   owns stock in Spinicity. Dr. Smith is a consultant for Biomet, Globus,
   Medtronic, and DePuy, and he receives support from ISSGF/DePuy for a
   non-study-related clinical or research effort that he oversees. Dr.
   Ghogawala received clinical or research support for this study from the
   Wallace Foundation. Dr. Shaffrey is a consultant for Biomet, Globus,
   Medtronic, NuVasive, and Stryker. He has patents with and receives
   royalties from Biomet and Medtronic.},
Cited-References = {Amin BY, 2013, J NEUROSURG-SPINE, V18, P134, DOI 10.3171/2012.10.SPINE12559.
   Braithwaite RS, 2008, MED CARE, V46, P349, DOI 10.1097/MLR.0b013e31815c31a7.
   Brazier J, 2002, J HEALTH ECON, V21, P271, DOI 10.1016/S0167-6296(01)00130-8.
   Brazier J, 1998, J CLIN EPIDEMIOL, V51, P1115, DOI 10.1016/S0895-4356(98)00103-6.
   Brazier JE, 2004, MED CARE, V42, P851, DOI 10.1097/01.mlr.0000135827.18610.0d.
   Centers for Medicare and Medicaid Services, FY 2011 FIN RUL DAT.
   Chulis G S, 1991, Med Care Rev, V48, P167, DOI 10.1177/002570879104800203.
   Dagenais S, 2008, SPINE J, V8, P8, DOI 10.1016/j.spinee.2007.10.005.
   Dagenais S, 2009, SPINE J, V9, P944, DOI 10.1016/j.spinee.2009.07.007.
   Daigle ME, 2012, BEST PRACT RES CL RH, V26, P649, DOI 10.1016/j.berh.2012.07.013.
   Dong HJ, 2006, INT J TECHNOL ASSESS, V22, P191, DOI 10.1017/S0266462306051014.
   Fairbank JC, 1980, PHYSIOTHERAPY, V66, P271.
   Ghogawala Z, 2004, J NEUROSURG-SPINE, V1, P267, DOI 10.3171/spi.2004.1.3.0267.
   Ghogawala Z, 2013, J NEUROSURG-SPINE, V19, P555, DOI 10.3171/2013.7.SPINE1362.
   Gold MR, 1998, MED CARE, V36, P778, DOI 10.1097/00005650-199806000-00002.
   Hays R D, 1993, Health Econ, V2, P217, DOI 10.1002/hec.4730020305.
   HODGSON TA, 1982, MILBANK FUND Q, V60, P429, DOI 10.2307/3349801.
   Institute of Medicine, 2010, 100 IN PRIOR TOP COM.
   Jenkins PJ, 2013, BONE JOINT J, V95B, P115, DOI 10.1302/0301-620X.95B1.29835.
   Kepler CK, 2012, SPINE J, V12, P676, DOI 10.1016/j.spinee.2012.05.011.
   Losina E, 2009, ARCH INTERN MED, V169, P1113, DOI 10.1001/archinternmed.2009.136.
   Martin BI, 2008, JAMA-J AM MED ASSOC, V299, P656, DOI 10.1001/jama.299.6.656.
   McCabe C, 2006, J HEALTH ECON, V25, P418, DOI 10.1016/j.jhealeco.2005.07.008.
   Mokhtar SA, 2010, SPINE J, V10, P306, DOI 10.1016/j.spinee.2010.01.018.
   Osnes-Ringen H, 2011, SCAND J RHEUMATOL, V40, P108, DOI 10.3109/03009742.2010.503661.
   Polly DW, 2007, SPINE, V32, pS20, DOI 10.1097/BRS.0b013e318053d4e5.
   Rampersaud YR, 2008, SPINE J, V8, P296, DOI 10.1016/j.spinee.2007.05.003.
   Rampersaud YR, 2011, SPINE J, V11, P1033, DOI 10.1016/j.spinee.2011.10.011.
   Resnick DK, 2005, J NEUROSURG-SPINE, V2, P686, DOI 10.3171/spi.2005.2.6.0686.
   Resnick DK, 2005, J NEUROSURG-SPINE, V2, P679, DOI 10.3171/spi.2005.2.6.0679.
   Russell LB, 1996, JAMA-J AM MED ASSOC, V276, P1172, DOI 10.1001/jama.276.14.1172.
   SPENGLER DM, 1982, SPINE, V7, P604, DOI 10.1097/00007632-198211000-00015.
   Tosteson ANA, 2008, SPINE, V33, P2108, DOI 10.1097/BRS.0b013e318182e390.
   Tosteson ANA, 2011, SPINE, V36, P2061, DOI 10.1097/BRS.0b013e318235457b.
   Tosteson ANA, 2008, ANN INTERN MED, V149, P845, DOI 10.7326/0003-4819-149-12-200812160-00003.
   Tumeh John W, 2005, Expert Rev Pharmacoecon Outcomes Res, V5, P153, DOI 10.1586/14737167.5.2.153.
   Weinstein JN, 2008, NEW ENGL J MED, V358, P794, DOI 10.1056/NEJMoa0707136.
   Weinstein JN, 2007, NEW ENGL J MED, V356, P2257, DOI 10.1056/NEJMoa070302.
   Weinstein JN, 2006, JAMA-J AM MED ASSOC, V296, P2451, DOI 10.1001/jama.296.20.2451.
   Weinstein JN, 2006, JAMA-J AM MED ASSOC, V296, P2441, DOI 10.1001/jama.296.20.2441.},
Number-of-Cited-References = {40},
Times-Cited = {31},
Usage-Count-Last-180-days = {0},
Usage-Count-Since-2013 = {25},
Journal-ISO = {Neurosurg. Focus},
Doc-Delivery-Number = {AI8OU},
Web-of-Science-Index = {Science Citation Index Expanded (SCI-EXPANDED); Social Science Citation Index (SSCI)},
Unique-ID = {WOS:000337179900005},
OA = {Bronze},
DA = {2022-11-01},
}

@article{ WOS:000701608500006,
Author = {Yurac, Ratko and Bravo, Jose T. and Silva, Alvaro and Marre, Bartolome},
Title = {Spondylolysis Repair Using a Minimally Invasive Modified Buck Technique
   with Neuronavigation and Neuromonitoring in High School and Professional
   Athletes: Technical Notes, Case Series, and Literature Review},
Journal = {WORLD NEUROSURGERY},
Year = {2021},
Volume = {155},
Pages = {54-63},
Month = {NOV},
Abstract = {BACKGROUND: Spondylolysis is a defect in the pars interarticularis of
   the vertebra that occurs frequently in high-performance young athletes.
   Although nonsurgical management is the mainstay of treatment, surgery is
   an option for patients with persistent symptoms despite multiple cycles
   of nonsurgical treatment. Performing a minimally invasive technique
   reduces complications, postsurgery pain, and hospitalization time and
   leads to a quick recovery. The aim of this study was to report the
   clinical results of a series of 3 patients treated with a modification
   of the Buck technique with a minimally invasive approach. -METHODS:
   Three high-performance athletes between 17 and 18 years old who were
   managed nonsurgically for at least 6 months underwent a modified Buck
   technique repair with a minimally invasive approach using cannulated
   compression screws, with neuronavigation and neuromonitoring. Patients
   were followed at least 6 months with computed tomography scans to assess
   consolidation and fixation status. Following rehabilitation and in the
   absence of pain, all 3 athletes returned to their respective sports. No
   complications were reported. -RESULTS: All patients presented with
   bilateral spondylolysis, at L3 in 1 case and at L5 in 2 cases. Patients
   received conservative management for 12-36 months before surgery. After
   surgery, consolidation was obtained at 4 months in all patients, who
   returned to their sports activities in <6 months. -CONCLUSIONS: The
   proposed technique shows the advantages of performing minimally invasive
   surgery in young high-performance athletes, ensuring consolidation and
   early return to sports activity without complications.},
Publisher = {ELSEVIER SCIENCE INC},
Address = {STE 800, 230 PARK AVE, NEW YORK, NY 10169 USA},
Type = {Article},
Language = {English},
Affiliation = {Yurac, R (Corresponding Author), Clin Alemana, Dept Orthoped \& Traumatol, Spine Unit, Santiago, Chile.
   Yurac, R (Corresponding Author), Univ Desarrollo, Sch Med, Dept Orthoped \& Traumatol, Santiago, Chile.
   Yurac, Ratko; Silva, Alvaro; Marre, Bartolome, Clin Alemana, Dept Orthoped \& Traumatol, Spine Unit, Santiago, Chile.
   Yurac, Ratko; Bravo, Jose T.; Silva, Alvaro; Marre, Bartolome, Univ Desarrollo, Sch Med, Dept Orthoped \& Traumatol, Santiago, Chile.},
DOI = {10.1016/j.wneu.2021.07.134},
EarlyAccessDate = {AUG 2021},
ISSN = {1878-8750},
EISSN = {1878-8769},
Keywords = {Athletes; Buck technique; Minimally invasive approach; Neuromonitoring;
   Neuronavigation; Spondylolysis},
Keywords-Plus = {LUMBAR SPINE SURGERY; BACK MUSCLE INJURY; PARS INTERARTICULARIS; ISTHMIC
   SPONDYLOLISTHESIS; HISTOCHEMICAL ANALYSES; PEDICLE SCREW; COMPRESSION;
   FIXATION; DEFECTS; ADULTS},
Research-Areas = {Neurosciences \& Neurology; Surgery},
Web-of-Science-Categories  = {Clinical Neurology; Surgery},
Author-Email = {ryurac@gmail.com},
ORCID-Numbers = {Yurac, Ratko/0000-0003-3603-6294},
Funding-Acknowledgement = {Clnica Alemana dependencies},
Funding-Text = {We acknowledge the support of Clnica Alemana dependencies, which made
   this work possible.},
Cited-References = {Aebi M, 2010, EUR SPINE J, V19, P1803, DOI 10.1007/s00586-010-1572-x.
   Assari S, 2012, INJURY, V43, P1159, DOI 10.1016/j.injury.2012.03.015.
   Berjano P, 2020, SPINE, V45, pE1682, DOI 10.1097/BRS.0000000000003697.
   Bouras Theodoros, 2015, Eur J Orthop Surg Traumatol, V25 Suppl 1, pS167, DOI 10.1007/s00590-014-1560-7.
   Brennan RP, 2008, NEUROSURG FOCUS, V25, DOI 10.3171/FOC/2008/25/8/E13.
   Brooks BK, 2010, SKELETAL RADIOL, V39, P669, DOI 10.1007/s00256-009-0825-4.
   Buck J E, 1970, J Bone Joint Surg Br, V52, P432.
   Coelho BPM, 2009, COLUNA-COLUMNA, V8, P32.
   Dai LY, 2001, EUR SPINE J, V10, P78, DOI 10.1007/s005860000205.
   Debnath UK, 2018, GLOB SPINE J, V8, P121, DOI 10.1177/2192568217713008.
   Debusscher F, 2007, EUR SPINE J, V16, P1650, DOI 10.1007/s00586-007-0392-0.
   Deguchi M, 1999, SPINE, V24, P328, DOI 10.1097/00007632-199902150-00004.
   Drazin D, 2011, NEUROSURG FOCUS, V31, DOI 10.3171/2011.9.FOCUS11180.
   Floman Y, 2000, SPINE, V25, P342, DOI 10.1097/00007632-200002010-00014.
   FREDRICKSON BE, 1984, J BONE JOINT SURG AM, V66A, P699, DOI 10.2106/00004623-198466050-00008.
   Grazina R, 2019, PHYS THER SPORT, V37, P34, DOI 10.1016/j.ptsp.2019.02.005.
   GROGAN JP, 1982, RADIOLOGY, V145, P737, DOI 10.1148/radiology.145.3.7146406.
   Gruszka DS, 2012, J HAND SURG-AM, V37A, P1142, DOI 10.1016/j.jhsa.2012.03.018.
   Hammerberg KW, 2005, SPINE, V30, pS4, DOI 10.1097/01.brs.0000155576.62159.1c.
   Higashino K, 2007, MINIM INVAS NEUROSUR, V50, P182, DOI 10.1055/s-2007-982511.
   Goncalves-Ramirez FJ, 2018, NEUROCIRUGIA, V29, P122, DOI {[}10.1016/j.neucie.2017.07.005, 10.1016/j.neucir.2017.07.008].
   JOHNSON GV, 1992, J BONE JOINT SURG BR, V74, P426, DOI 10.1302/0301-620X.74B3.1587895.
   KAWAGUCHI Y, 1994, SPINE, V19, P2590, DOI 10.1097/00007632-199411001-00017.
   KAWAGUCHI Y, 1994, SPINE, V19, P2598, DOI 10.1097/00007632-199411001-00018.
   KIP PC, 1994, SPINE, V19, P2692, DOI 10.1097/00007632-199412010-00017.
   Kolcun JPG, 2017, ASIAN SPINE J, V11, P832, DOI 10.4184/asj.2017.11.5.832.
   Kurd MF, 2007, J SPINAL DISORD TECH, V20, P560, DOI 10.1097/BSD.0b013e31803dcddd.
   Lenehan B, 2009, ACTA BIOENG BIOMECH, V11, P31.
   Leone A, 2011, SKELETAL RADIOL, V40, P683, DOI 10.1007/s00256-010-0942-0.
   LETTS M, 1986, J PEDIATR ORTHOPED, V6, P40, DOI 10.1097/01241398-198601000-00009.
   Lovell WW., 2006, LOVELL WINTERS PEDIA.
   Menga EN, 2014, SPINE, V39, P104, DOI 10.1097/BRS.0000000000000043.
   MERBS CF, 1989, INT J ANTHR, V4, P163.
   MEYERDING H W, 1956, J Int Coll Surg, V26, P566.
   MICHELI LJ, 1995, ARCH PEDIAT ADOL MED, V149, P15, DOI 10.1001/archpedi.1995.02170130017004.
   Mihara H, 2003, SPINE, V28, P235, DOI 10.1097/00007632-200302010-00006.
   Noggle JC, 2008, NEUROSURG FOCUS, V25, DOI 10.3171/FOC/2008/25/8/E15.
   Ondra Stephen L, 2003, Neurosurg Focus, V15, pE9.
   Patel DR, 2000, MED CLIN N AM, V84, P983, DOI 10.1016/S0025-7125(05)70270-4.
   Pfirrmann CWA, 2001, SPINE, V26, P1873, DOI 10.1097/00007632-200109010-00011.
   Radcliff KE, 2009, CURR SPORT MED REP, V8, P35, DOI 10.1249/JSR.0b013e318194f89e.
   Reihsner R, 2007, ACTA BIOENG BIOMECH, V9, P27.
   Rothman L., 1989, SEMIN SPINE SURG, V1, P78.
   Sairyo K, 2006, CLIN BIOMECH, V21, P1020, DOI 10.1016/j.clinbiomech.2006.06.011.
   Sairyo K, 2009, J NEUROSURG-SPINE, V10, P492, DOI 10.3171/2009.2.SPINE08594.
   Standaert CJ, 2000, BRIT J SPORT MED, V34, P415, DOI 10.1136/bjsm.34.6.415.
   Takata Y, 2014, ANN ORTHOP RHEUMATOL, V2, P1013.
   ULMER JL, 1995, AM J NEURORADIOL, V16, P1393.
   Widi GA, 2013, CASE REP MED, V2013, DOI 10.1155/2013/659078.
   Wilson L, 2016, EUR SPINE J, V25, P1651, DOI 10.1007/s00586-015-4152-2.},
Number-of-Cited-References = {50},
Times-Cited = {0},
Usage-Count-Last-180-days = {0},
Usage-Count-Since-2013 = {1},
Journal-ISO = {World Neurosurg.},
Doc-Delivery-Number = {UY6CC},
Web-of-Science-Index = {Science Citation Index Expanded (SCI-EXPANDED)},
Unique-ID = {WOS:000701608500006},
DA = {2022-11-01},
}

@article{ WOS:A1996UY31400014,
Author = {Arnold, P and Winter, M and Scheller, G and Konermann, W and Rumetsch, D
   and Jani, L},
Title = {Clinical and radiological results of osteosynthesis of the vertebral
   lamina for lumbar spondylolysis and minor form of spondylolisthesis in
   childhood and adolescents.},
Journal = {ZEITSCHRIFT FUR ORTHOPADIE UND IHRE GRENZGEBIETE},
Year = {1996},
Volume = {134},
Number = {3},
Pages = {226-232},
Month = {MAY-JUN},
Abstract = {Treatment of spondylolysis and minor form of spondylolisthesis in
   childhood is usually conservative and includes physical therapy, a
   temporary reduction in sport activities or the use of an orthesis.
   Persisting pain despite conservative therapy, neurological symptoms and
   progressive sliding on x-ray may indicate surgical treatment. We report
   about the results in 25 patients operated by direct repair of the
   isthmus between 1982 and 1990 in the Orthopaedic Hospital in Mannheim.
   In 75\% of the cases the special hook-screw by Morscher was used. The
   other patients were operated according to the original method described
   by Buck or by the Scott procedure with wire fixation. The clinical and
   radiological results were available in all patients by a mean follow-up
   of 8.9 years (4-12 years). All juvenile patients had good or very good
   clinical results. Within the adult group half of the patients had fair
   or worse clinical results. Only in 3 out of 14 cases we found bony
   consolidation of both arches. In 6 cases the x-ray showed
   pseudoarthrosis on both sides. In 3 of these patients spondylodesis had
   to be performed. Because of the bad results of direct repair in adult
   patients, we looked for further criteria, which are necessary to achieve
   good clinical and radiological results. In addition of the age, the
   condition of the disc is important. In adolescent patients (more than 16
   years old) we documented a degeneration of the disc by NMR or by
   intraoperative discography.},
Publisher = {FERDINAND ENKE VERLAG},
Address = {POSTFACH 30 03 66, D-70443 STUTTGART, GERMANY},
Type = {Article},
Language = {German},
Affiliation = {ORTHOPAD KLIN,D-68167 MANNHEIM,GERMANY.},
DOI = {10.1055/s-2008-1039753},
ISSN = {0044-3220},
Keywords-Plus = {HOOK-SCREW; REPAIR},
Research-Areas = {Orthopedics},
Web-of-Science-Categories  = {Orthopedics},
Cited-References = {Albassir A, 1990, Acta Orthop Belg, V56, P489.
   ALBRECHT WD, 1983, MED U SPORT, V4, P126.
   Buck J E, 1970, J Bone Joint Surg Br, V52, P432.
   BUCK JE, 1979, J BONE JOINT SURG BR, V61, P123.
   Buess E, 1994, Schweiz Rundsch Med Prax, V83, P515.
   ESSES SI, 1991, SPINE, V16, P445.
   FREDRICKSON BE, 1984, J BONE JOINT SURG AM, V66A, P699, DOI 10.2106/00004623-198466050-00008.
   FRIBERG S, 1939, ACTA CHIR SCAND, V82, P55.
   HEFTI F, 1992, INT ORTHOP, V16, P81.
   JAKAB G, 1987, ARCH ORTHOP UNFALL C, V90, P103.
   MORSCHER E, 1984, ARCH ORTHOP TRAUM SU, V103, P175, DOI 10.1007/BF00435550.
   RIGAULT P, 1973, REV CHIR ORTHOP, V59, P115.
   SARASTE H, 1987, J PEDIATR ORTHOPED, V7, P631.
   SCOTT JHS, 1987, J BONE JOINT SURG BR, V69, P491.
   TAILLARD W, 1959, WIRBELSAULE FORSCHUN.
   WINTER M, 1989, ARCH ORTHOP TRAUM SU, V108, P96, DOI 10.1007/BF00932163.
   WINTER M, 1990, WIRBELSAULENCHIRURGI, P133.
   WINTER M, 1993, THESIS FAKULTAT KLIN.
   ZIPPEL H, 1990, WIRBELSAULENCHIRURGI, P63.},
Number-of-Cited-References = {19},
Times-Cited = {5},
Usage-Count-Last-180-days = {0},
Usage-Count-Since-2013 = {1},
Journal-ISO = {Z. Orthop. Grenzg.},
Doc-Delivery-Number = {UY314},
Web-of-Science-Index = {Science Citation Index Expanded (SCI-EXPANDED)},
Unique-ID = {WOS:A1996UY31400014},
DA = {2022-11-01},
}

@article{ WOS:000239832500008,
Author = {Ulibarri, James A. and Anderson, Paul A. and Escarcega, Tony and Mann,
   David and Noonan, Kenneth J.},
Title = {Biomechanical and clinical evaluation of a novel technique for surgical
   repair of spondylolysis in adolescents},
Journal = {SPINE},
Year = {2006},
Volume = {31},
Number = {18},
Pages = {2067-2072},
Month = {AUG 15},
Abstract = {Study Design. A biomechanical comparison of a novel spondylolysis repair
   technique method to established spondylolysis repair constructs
   accompanied by a case series of 5 adolescent patients with spondylolysis
   treated with this technique.
   Objectives. To provide retrospective data on these patients treated with
   an intralaminar link construct, as well as present comparative
   biomechanical data on this construct and that of an intact spine, lytic
   spine, and known methods of repair.
   Summary of Background Data. Spondylolysis is a unilateral or bilateral
   defect in the pars interarticularis, and most commonly occurs at L5 and
   less frequently at L4. Surgical treatment may be indicated in patients
   with persistent pain and impairment despite conservative treatment.
   Unlike posterolateral fusion, direct pars repairs may benefit
   adolescents by sparing motion segments.
   Methods. Biomechanical testing of 5 cadaver lumbar spines was completed
   to provide comparative biomechanical data on this intralaminar link
   construct, and that of an intact spine, destabilized spondylolytic
   spine, Scott wiring technique, pedicle screw-cable system, and the
   pedicle screw-rod-hook constructs. There were 5 adolescent patients with
   spondylolysis treated with multiaxial pedicle screws, with a modular
   linkage that passes beneath the spinous process of the same segment.
   Results. Biomechanical evaluation of the intralaminar link construct
   showed the least displacement (across pars defect) followed by the
   pedicle screw-rod-hook system, Scott wiring, and, finally, the pedicle
   screw-cable system. Interbody flexion and extension stiffness was
   highest for pedicle screw-rod-hook followed by normal, intralaminar link
   construct, Scott wiring, pedicle screw-cable system, and, finally, the
   destabilized spine. Interbody torsional stiffness was highest for
   pedicle screw-rod-hook followed by intralaminar link construct, normal,
   pedicle screw-cable system, Scott wiring, and lytic spine. Retrospective
   follow-up (average 4.6 years) of patients showed complete radiographic
   healing or pain relief in all 5 patients. There was 1 patient with solid
   healing of L3 spondylolysis who later had onset pain despite evidence of
   solid fusion on computerized tomographic images. In this patient, pain
   resolved after implant removal.
   Conclusions. Biomechanical evaluation of the intralaminar link construct
   showed excellent stability of a spondylolytic defect in comparison to
   established methods. Clinical follow-up of this method reflects the
   results of biomechanical testing with excellent clinical results.},
Publisher = {LIPPINCOTT WILLIAMS \& WILKINS},
Address = {TWO COMMERCE SQ, 2001 MARKET ST, PHILADELPHIA, PA 19103 USA},
Type = {Article},
Language = {English},
Affiliation = {Noonan, KJ (Corresponding Author), Univ Wisconsin, Dept Orthopaed \& Rehabil, Ctr Clin Sci, 600 Highland Ave,K4-732, Madison, WI 53792 USA.
   Univ Wisconsin, Dept Orthopaed \& Rehabil, Ctr Clin Sci, Madison, WI 53792 USA.},
DOI = {10.1097/01.brs.0000231777.24270.2b},
ISSN = {0362-2436},
EISSN = {1528-1159},
Keywords = {spondylolysis repair; intrasegmental fixation; spine biomechanics;
   fixation of pars interarticularis},
Keywords-Plus = {FIXATION; DEFECT; SPONDYLOLISTHESIS},
Research-Areas = {Neurosciences \& Neurology; Orthopedics},
Web-of-Science-Categories  = {Clinical Neurology; Orthopedics},
Author-Email = {noonan@orthorehab.wisc.edu},
Cited-References = {Buck J E, 1970, J Bone Joint Surg Br, V52, P432.
   Dai LY, 2001, EUR SPINE J, V10, P78, DOI 10.1007/s005860000205.
   de Gauzy JS, 2000, ACTA ORTHOP SCAND, V71, P292.
   Deguchi M, 1999, SPINE, V24, P328, DOI 10.1097/00007632-199902150-00004.
   Fairbank JCT, 2000, SPINE, V25, P2940, DOI 10.1097/00007632-200011150-00017.
   Ghiselli G, 2004, J BONE JOINT SURG AM, V86A, P1497, DOI 10.2106/00004623-200407000-00020.
   Haher TR, 1999, SPINE, V24, P1435, DOI 10.1097/00007632-199907150-00008.
   JOHNSON GV, 1992, J BONE JOINT SURG BR, V74, P426, DOI 10.1302/0301-620X.74B3.1587895.
   Kakiuchi M, 1997, J BONE JOINT SURG AM, V79A, P818, DOI 10.2106/00004623-199706000-00003.
   Kimura M., 1968, ORTHOP SURG, V19, P285.
   Newton PO, 1997, J PEDIATR ORTHOPED, V17, P754, DOI 10.1097/00004694-199711000-00010.
   NICOL RO, 1986, SPINE, V11, P1027, DOI 10.1097/00007632-198612000-00011.
   Smith JA, 1999, ORTHOP CLIN N AM, V30, P487, DOI 10.1016/S0030-5898(05)70101-2.
   Songer MN, 1998, SPINE, V23, P263, DOI 10.1097/00007632-199801150-00023.
   Tokuhashi Y, 1996, SPINE, V21, P2041, DOI 10.1097/00007632-199609010-00023.},
Number-of-Cited-References = {15},
Times-Cited = {31},
Usage-Count-Last-180-days = {0},
Usage-Count-Since-2013 = {2},
Journal-ISO = {SPINE},
Doc-Delivery-Number = {074SQ},
Web-of-Science-Index = {Science Citation Index Expanded (SCI-EXPANDED)},
Unique-ID = {WOS:000239832500008},
DA = {2022-11-01},
}

@article{ WOS:000260026900002,
Author = {Schinnerer, Kimberly A. and Katz, Lee D. and Grauer, Jonathan N.},
Title = {MR Findings of Exaggerated Fluid in Facet joints Predicts Instability},
Journal = {JOURNAL OF SPINAL DISORDERS \& TECHNIQUES},
Year = {2008},
Volume = {21},
Number = {7},
Pages = {468-472},
Month = {OCT},
Abstract = {Study Design: Retrospective radiographic review.
   Objective: To determine the incidence of exaggerated fluid signal in
   lumbar facet joints on magnetic resonance imaging (MRI) and evaluate the
   correlation of this finding with radiographic evidence of instability.
   Summary of Background Data: Lumbar spine MRI is routinely used to
   evaluate low back pain. The presence of exaggerated fluid in the facets
   joints on MRI has been correlated with dynamic instability. To our
   knowledge, this correlation has never been evaluated in an objective
   fashion.
   Methods: One hundred thirty-four consecutive lumbar MRIs obtained by a
   single surgeon were selected for review. Studies were evaluated for
   exaggerated fluid in the facets on axial views. Standing plain films of
   all patients were then evaluated to determine the incidence of
   spondylolisthesis for patients with and without exaggerated fluid in the
   facets oil MRI.
   Results: Of 134 consecutive MRIs, 118 were available for review. Sixteen
   had exaggerated fluid in the facets on axial images (13.6\%). Only 2 of
   these 16 (12.5\%) had spondylolisthesis appreciable on the MRI at that
   level. In contrast, 8 of the 16 (50.0\%) had spondylolisthesis at the
   level of exaggerated fluid when the corresponding radiographs were
   reviewed. Thus. spondylolisthesis was suggested in 6 of 14 cases
   (42.9\%) when the exaggerated fluid sign was present but
   spondylolisthesis was not evident on the Supine MRI. In comparison, in
   the population without exaggerated fluid, only I in 102 (0.9\%) showed a
   slip on plain film that was not observed on MRI. This difference was
   statistically significant (P < 0.001).
   Conclusions: Exaggerated fluid in the facets seen on axial MRI is
   significantly suggestive of spondylolisthesis oil standing films, even
   if this is not appreciated on the supine sagittal MRI sequences. This is
   the first time that the relative incidence of subtle instability with
   and without this finding has been evaluated to our knowledge.},
Publisher = {LIPPINCOTT WILLIAMS \& WILKINS},
Address = {530 WALNUT ST, PHILADELPHIA, PA 19106-3621 USA},
Type = {Article},
Language = {English},
Affiliation = {Grauer, JN (Corresponding Author), Yale Univ, Sch Med, Dept Orthopaed \& Rehabil, POB 208071, New Haven, CT 06520 USA.
   Schinnerer, Kimberly A.; Katz, Lee D.; Grauer, Jonathan N., Yale Univ, Sch Med, Dept Orthopaed \& Rehabil, New Haven, CT 06520 USA.
   Grauer, Jonathan N., Yale Univ, Sch Med, Dept Diagnost Radiol, New Haven, CT 06520 USA.},
DOI = {10.1097/BSD.0b013e3181585bab},
ISSN = {1536-0652},
Keywords = {spondylolisthesis; magnetic resonance imaging; lumbar vertebrae; spine},
Keywords-Plus = {DEGENERATIVE LUMBAR SPONDYLOLISTHESIS; SPINAL STENOSIS; DECOMPRESSION;
   MANAGEMENT},
Research-Areas = {Neurosciences \& Neurology; Orthopedics},
Web-of-Science-Categories  = {Clinical Neurology; Orthopedics},
Author-Email = {jonathan.grauer@yale.edu},
ORCID-Numbers = {Grauer, Jonathan/0000-0002-2626-7278},
Cited-References = {ADAMS MA, 1983, SPINE, V8, P327, DOI 10.1097/00007632-198304000-00017.
   Ben-Galim P, 2007, SPINE J, V7, P245, DOI 10.1016/j.spinee.2006.06.379.
   BOXALL D, 1979, J BONE JOINT SURG AM, V61, P479, DOI 10.2106/00004623-197961040-00001.
   DeWald CJ, 2005, SPINE, V30, pS49, DOI 10.1097/01.brs.0000155573.34179.7e.
   GREINER N, 1987, RADIOLOGY, V165, P517.
   GROBLER LJ, 1993, SPINE, V18, P1475.
   HERKOWITZ HN, 1991, J BONE JOINT SURG AM, V73A, P802, DOI 10.2106/00004623-199173060-00002.
   HERKOWITZ HN, 1995, SPINE, V20, P1084, DOI 10.1097/00007632-199505000-00018.
   Kim KYA, 2006, NEUROSURGERY, V59, P147, DOI 10.1227/01.NEU.0000219956.58725.6F.
   LANDIS JR, 1977, BIOMETRICS, V33, P174.
   LOWE RW, 1976, CLIN ORTHOP RELAT R, P80.
   McGregor AH, 2002, SPINE, V27, P1582, DOI 10.1097/00007632-200207150-00019.
   ROSENBERG NJ, 1975, J BONE JOINT SURG AM, VA 57, P467, DOI 10.2106/00004623-197557040-00004.
   Schellinger D, 1987, Radiographics, V7, P923.
   XU GL, 1990, RADIOLOGY, V177, P415, DOI 10.1148/radiology.177.2.2217778.},
Number-of-Cited-References = {15},
Times-Cited = {27},
Usage-Count-Last-180-days = {1},
Usage-Count-Since-2013 = {1},
Journal-ISO = {J. Spinal Disord. Tech.},
Doc-Delivery-Number = {359ZN},
Web-of-Science-Index = {Science Citation Index Expanded (SCI-EXPANDED)},
Unique-ID = {WOS:000260026900002},
DA = {2022-11-01},
}

@article{ WOS:000300781700029,
Author = {Mehta, Vivek A. and Amin, Anubhav and Omeis, Ibrahim and Gokaslan, Ziya
   L. and Gottfried, Oren N.},
Title = {Implications of Spinopelvic Alignment for the Spine Surgeon},
Journal = {NEUROSURGERY},
Year = {2012},
Volume = {70},
Number = {3},
Pages = {707-721},
Month = {MAR},
Abstract = {The relation of the pelvis to the spine has previously been overlooked
   as a contributor to sagittal balance. However, it is now recognized that
   spinopelvic alignment is important to maintain an energy-efficient
   posture in normal and disease states. The pelvis is characterized by an
   important anatomic landmark, the pelvic incidence (PI). The PI does not
   change after adolescence, and it directly influences pelvic alignment,
   including the parameters of pelvic tilt (PT) and sacral slope (SS) (PI =
   PT 1 SS), overall sagittal spinal balance, and lumbar lordosis. In the
   setting of an elevated PI, the spineadapts with increased lumbar
   lordosis. To prevent or limit sagittal imbalance, the spine may also
   compensate with increased PT or pelvic retroversion to attempt to
   maintain anupright posture. Abnormal spinopelvic parameters contribute
   to multiple spinal conditions including isthmic spondylolysis,
   degenerative spondylolisthesis, deformity, and impact outcome after
   spinal fusion. Sagittal balance, pelvic incidence, and all spinopelvic
   parameters are easily and reliably measured on standing, full-spine
   (lateral) radiographs, and it is essential to accurately assess and
   measure these sagittal values to understand their potential role in the
   disease process, and to promote spinopelvic balance at surgery. In this
   article, we provide a comprehensive review of the literature regarding
   the implications of abnormal spinopelvic parameters and discuss surgical
   strategies for correction of sagittal balance. Additionally, the authors
   rate and critique the quality of the literature cited in a systematic
   review approach to give the reader an estimate of the veracity of the
   conclusions reached from these reports.},
Publisher = {OXFORD UNIV PRESS INC},
Address = {JOURNALS DEPT, 2001 EVANS RD, CARY, NC 27513 USA},
Type = {Review},
Language = {English},
Affiliation = {Gottfried, ON (Corresponding Author), Duke Univ, Sch Med, Div Neurosurg, DUMC Box 3807, Durham, NC 27710 USA.
   Gottfried, Oren N., Duke Univ, Sch Med, Div Neurosurg, Durham, NC 27710 USA.
   Mehta, Vivek A., Univ So Calif, Dept Neurosurg, Los Angeles, CA USA.
   Amin, Anubhav; Omeis, Ibrahim; Gokaslan, Ziya L., Johns Hopkins Univ Hosp, Dept Neurosurg, Baltimore, MD 21287 USA.},
DOI = {10.1227/NEU.0b013e31823262ea},
ISSN = {0148-396X},
EISSN = {1524-4040},
Keywords = {Lumbar lordosis; Pelvic incidence; Sacral slope; Sagittal balance;
   Spinopelvic parameters},
Keywords-Plus = {ADOLESCENT IDIOPATHIC SCOLIOSIS; ADJACENT-SEGMENT DEGENERATION; SAGITTAL
   ALIGNMENT; PELVIC INCIDENCE; RADIOGRAPHIC PARAMETERS;
   SURGICAL-CORRECTION; LUMBAR LORDOSIS; LOW-GRADE; BALANCE;
   SPONDYLOLISTHESIS},
Research-Areas = {Neurosciences \& Neurology; Surgery},
Web-of-Science-Categories  = {Clinical Neurology; Surgery},
Author-Email = {ogottfr1@gmail.com},
Funding-Acknowledgement = {AOA Medical Honor Society; AANS; Engle Family},
Funding-Text = {Dr Mehta received research support from the AOA Medical Honor Society,
   the AANS, and the Engle Family. The authors have no personal financial
   or institutional interest in any of the drugs, materials, or devices
   described in this article.},
Cited-References = {Aono K, 2010, SPINE, V35, P887, DOI 10.1097/BRS.0b013e3181cdd1aa.
   Barrey C, 2007, NEUROSURGERY, V61, P981, DOI 10.1227/01.neu.0000303194.02921.30.
   Barrey C, 2007, EUR SPINE J, V16, P1459, DOI 10.1007/s00586-006-0294-6.
   Berthonnaud E, 2005, J SPINAL DISORD TECH, V18, P40, DOI 10.1097/01.bsd.0000117542.88865.77.
   Boulay C, 2006, EUR SPINE J, V15, P415, DOI 10.1007/s00586-005-0984-5.
   Charlebois Manon, 2002, Stud Health Technol Inform, V91, P140.
   Cho KJ, 2010, SPINE, V35, P1595, DOI 10.1097/BRS.0b013e3181bdad89.
   Curylo LJ, 2002, SPINE, V27, P2021, DOI 10.1097/00007632-200209150-00010.
   Debarge R, 2010, EUR SPINE J, V19, P65, DOI 10.1007/s00586-009-1158-7.
   Glassman SD, 2005, SPINE, V30, P2024, DOI 10.1097/01.brs.0000179086.30449.96.
   Glassman SD, 2005, SPINE, V30, P682, DOI 10.1097/01.brs.0000155425.04536.f7.
   Gottfried ON, 2009, SPINE J, V9, P639, DOI 10.1016/j.spinee.2009.04.008.
   Hanson DS, 2002, SPINE, V27, P2026, DOI 10.1097/00007632-200209150-00011.
   Hart RA, 2007, J ORTHOP TRAUMA, V21, P369, DOI 10.1097/BOT.0b013e31806dd959.
   Hong JY, 2010, J SPINAL DISORD TECH, V23, P461, DOI 10.1097/BSD.0b013e3181bf1a85.
   Hresko MT, 2007, SPINE, V32, P2208, DOI 10.1097/BRS.0b013e31814b2cee.
   Hresko MT, 2009, J PEDIATR ORTHOPED, V29, P157, DOI 10.1097/BPO.0b013e3181977de8.
   Hsieh PC, 2007, J NEUROSURG-SPINE, V6, P368, DOI 10.3171/spi.2007.6.4.15.
   Islam NC, 2001, SPINE, V26, P166, DOI 10.1097/00007632-200101150-00011.
   Jackson RP, 2003, SPINE, V28, P151, DOI 10.1097/00007632-200301150-00011.
   JACKSON RP, 1994, SPINE, V19, P1611, DOI 10.1097/00007632-199407001-00010.
   Jang JS, 2007, J NEUROSURG-SPINE, V7, P387, DOI 10.3171/SPI-07/10/387.
   Jang JS, 2009, SPINE, V34, P280, DOI 10.1097/BRS.0b013e318191e792.
   Kim YJ, 2006, SPINE, V31, P2343, DOI 10.1097/01.brs.0000238970.67552.f5.
   Koller H, 2008, EUR SPINE J, V17, P1073, DOI 10.1007/s00586-008-0700-3.
   Kumar MN, 2001, EUR SPINE J, V10, P314, DOI 10.1007/s005860000239.
   Kuntz C, 2007, J NEUROSURG-SPINE, V6, P104, DOI 10.3171/spi.2007.6.2.104.
   Labelle H, 2005, SPINE, V30, pS27, DOI 10.1097/01.brs.0000155560.92580.90.
   Labelle H, 2004, SPINE, V29, P2049, DOI 10.1097/01.brs.0000138279.53439.cc.
   Labelle H, 2008, EUR SPINE J, V17, P1170, DOI 10.1007/s00586-008-0713-y.
   Lafage V, 2009, SPINE, V34, pE599, DOI 10.1097/BRS.0b013e3181aad219.
   Lazennec JY, 2000, EUR SPINE J, V9, P47, DOI 10.1007/s005860050008.
   LEGAYE, 2005, ACTA ORTHOP BELG, V71, P213.
   Legaye J, 1998, Eur Spine J, V7, P99, DOI 10.1007/s005860050038.
   Lonner BS, 2007, SPINE, V32, P2644, DOI 10.1097/BRS.0b013e31815a5238.
   Lonner BS, 2010, SPINE, V35, pE374, DOI 10.1097/BRS.0b013e3181bb4f96.
   Mac-Thiong JM, 2008, SPINE, V33, P2316, DOI 10.1097/BRS.0b013e318186b236.
   Mac-Thiong JM, 2007, EUR SPINE J, V16, P227, DOI 10.1007/s00586-005-0013-8.
   Mac-Thiong JM, 2003, SPINE, V28, P1404, DOI 10.1097/01.BRS.0000067118.60199.D1.
   Mangione P, 1997, Eur Spine J, V6, P163, DOI 10.1007/BF01301430.
   Marty C, 2002, EUR SPINE J, V11, P119, DOI 10.1007/s00586-001-0349-7.
   Oh SK, 2009, ASIAN SPINE J, V3, P21, DOI 10.4184/asj.2009.3.1.21.
   Park JY, 2007, J NEUROSURG-SPINE, V7, P139, DOI 10.3171/SPI-07/08/139.
   Peleg S, 2009, SPINE, V34, pE906, DOI 10.1097/BRS.0b013e3181b34b75.
   Potter BK, 2004, J BONE JOINT SURG AM, V86A, P1793, DOI 10.2106/00004623-200408000-00027.
   Qiu Yong, 2008, Zhonghua Wai Ke Za Zhi, V46, P1237.
   Rose PS, 2009, SPINE, V34, P785, DOI 10.1097/BRS.0b013e31819d0c86.
   Roussouly P, 2006, SPINE, V31, P2484, DOI 10.1097/01.brs.0000239155.37261.69.
   Schwab FJ, 2002, SPINE, V27, P387, DOI 10.1097/00007632-200202150-00012.
   Schwab F, 2009, SPINE, V34, P1828, DOI 10.1097/BRS.0b013e3181a13c08.
   Tanguay F, 2007, EUR SPINE J, V16, P531, DOI 10.1007/s00586-006-0238-1.
   Thiong JMM, 2004, SPINE, V29, P1642, DOI 10.1097/01.BRS.0000132312.78469.7B.
   Umehara S, 2000, SPINE, V25, P1617, DOI 10.1097/00007632-200007010-00004.
   Upasani VV, 2007, SPINE, V32, P1355, DOI 10.1097/BRS.0b013e318059321d.
   Vialle R, 2005, J BONE JOINT SURG AM, V87A, P260, DOI 10.2106/JBJS.D.02043.
   Vialle R, 2007, EUR SPINE J, V16, P1641, DOI 10.1007/s00586-007-0348-4.
   Yoshimoto H, 2005, SPINE, V30, P1650, DOI 10.1097/01.brs.0000169446.69758.fa.},
Number-of-Cited-References = {57},
Times-Cited = {60},
Usage-Count-Last-180-days = {0},
Usage-Count-Since-2013 = {16},
Journal-ISO = {Neurosurgery},
Doc-Delivery-Number = {898ZU},
Web-of-Science-Index = {Science Citation Index Expanded (SCI-EXPANDED)},
Unique-ID = {WOS:000300781700029},
OA = {hybrid},
DA = {2022-11-01},
}

@article{ WOS:000440671700013,
Author = {Inose, Hiroyuki and Kato, Tsuyoshi and Yuasa, Masato and Yamada,
   Tsuyoshi and Maehara, Hidetsugu and Hirai, Takashi and Yoshii, Toshitaka
   and Kawabata, Shigenori and Okawa, Atsushi},
Title = {Comparison of Decompression, Decompression Plus Fusion, and
   Decompression Plus Stabilization for Degenerative Spondylolisthesis A
   Prospective, Randomized Study},
Journal = {CLINICAL SPINE SURGERY},
Year = {2018},
Volume = {31},
Number = {7},
Pages = {E347-E352},
Month = {AUG},
Abstract = {Study Design: This is a prospective, randomized controlled trial.
   Objective: To prospectively assess the long-term clinical results of
   decompression alone, decompression plus fusion, and decompression plus
   stabilization for degenerative spondylolisthesis.
   Summary of Background Data: Symptoms of lumbar spinal stenosis due to
   degenerative spondylolisthesis originate from compression of the dural
   sac or nerve root. Essentially, this condition is treated by performing
   a decompression of neural structures. Posterolateral lumbar fusion and
   posterior pedicle-based dynamic stabilization are additional techniques
   performed to ensure improved prognosis. However, to date, the selection
   of a surgical procedure for lumbar spinal stenosis due to degenerative
   spondylolisthesis remains debatable, especially in terms of the addition
   of instrumentation because of the few available prospective, randomized
   studies.
   Materials and Methods: We randomly assigned patients who had 1 level
   lumbar spinal stenosis due to degenerative spondylolisthesis at the L4/5
   level to undergo either decompression alone (decompression group),
   decompression plus fusion (fusion group), or decompression plus
   stabilization (stabilization group). Outcomes were assessed using the
   Japanese Orthopaedic Association and Visual Analogue Scale scores.
   Results: In total, 85 patients underwent randomization. The follow-up
   rate at 5 years was 86.4\%. The fusion and stabilization groups showed
   higher blood loss and a longer operative time than the decompression
   group. The fusion group showed longer postoperative hospital stay than
   the decompression group. In terms of clinical outcomes, all scores
   significantly improved postoperatively, and these outcomes were
   maintained at 5 years postoperatively in each group. There were no
   significant differences among the groups at 1 and 5 years
   postoperatively.
   Conclusions: Additional instrumentation operation for low-grade (<30\%)
   degenerative spondylolisthesis did not result in superior results to
   decompression alone at 1 and 5 years postoperatively.},
Publisher = {LIPPINCOTT WILLIAMS \& WILKINS},
Address = {TWO COMMERCE SQ, 2001 MARKET ST, PHILADELPHIA, PA 19103 USA},
Type = {Article},
Language = {English},
Affiliation = {Inose, H (Corresponding Author), Tokyo Med \& Dent Univ, Grad Sch, Dept Orthopaed, Bunkyo Ku, 1-5-45 Yushima, Tokyo 1138519, Japan.
   Inose, Hiroyuki; Kato, Tsuyoshi; Yuasa, Masato; Yamada, Tsuyoshi; Hirai, Takashi; Yoshii, Toshitaka; Kawabata, Shigenori; Okawa, Atsushi, Tokyo Med \& Dent Univ, Dept Orthopaed, Tokyo, Japan.
   Maehara, Hidetsugu, Suwa Cent Hosp, Dept Orthopaed, Nagano, Japan.},
DOI = {10.1097/BSD.0000000000000659},
ISSN = {2380-0186},
Keywords = {lumbar canal stenosis; degenerative spondylolisthesis; decompression;
   fusion; stabilization; randomized controlled trial},
Keywords-Plus = {LUMBAR SPINAL STENOSIS; POSTEROLATERAL FUSION; INTERBODY FUSION;
   SURGERY; INSTRUMENTATION; ARTHRODESIS; LAMINECTOMY; OUTCOMES; TRENDS;
   ADULTS},
Research-Areas = {Neurosciences \& Neurology; Orthopedics},
Web-of-Science-Categories  = {Clinical Neurology; Orthopedics},
Author-Email = {inose.orth@tmd.ac.jp},
ORCID-Numbers = {INOSE, HIROYUKI/0000-0003-4195-2545},
Cited-References = {Aihara T, 2018, ASIAN SPINE J, V12, P132, DOI 10.4184/asj.2018.12.1.132.
   Bihl F, 2007, J TRANSL MED, V5, DOI 10.1186/1479-5876-5-25.
   Briggs M, 1999, J PAIN SYMPTOM MANAG, V18, P438, DOI 10.1016/S0885-3924(99)00092-5.
   Deyo RA, 2010, JAMA-J AM MED ASSOC, V303, P1259, DOI 10.1001/jama.2010.338.
   Endler P, 2017, J BONE JOINT SURG AM, V99, P743, DOI 10.2106/JBJS.16.00679.
   Fischgrund JS, 1997, SPINE, V22, P2807, DOI 10.1097/00007632-199712150-00003.
   Forsth P, 2016, NEW ENGL J MED, V374, P1413, DOI 10.1056/NEJMoa1513721.
   Fujiwara A, 2003, SPINE, V28, P1601, DOI 10.1097/00007632-200307150-00023.
   Ghogawala Z, 2016, NEW ENGL J MED, V374, P1424, DOI 10.1056/NEJMoa1508788.
   Graf H, 1992, RACHIS, V412, P123.
   Gu GF, 2016, TURK NEUROSURG, V26, P260, DOI 10.5137/1019-5149.JTN.9173-13.2.
   HERKOWITZ HN, 1991, J BONE JOINT SURG AM, V73A, P802, DOI 10.2106/00004623-199173060-00002.
   Hu SS, 2004, EUR SPINE J, V13, pS3, DOI 10.1007/s00586-004-0753-x.
   Inose H, 2018, SPINE, V43, pE29, DOI 10.1097/BRS.0000000000001995.
   Kanayama M, 2005, SPINE, V30, P588, DOI 10.1097/01.brs.0000154766.74637.5e.
   Kelly AM, 2001, EMERG MED J, V18, P205, DOI 10.1136/emj.18.3.205.
   Kepler CK, 2014, SPINE, V39, P1584, DOI 10.1097/BRS.0000000000000486.
   Kim S, 2012, SPINE J, V12, P44, DOI 10.1016/j.spinee.2011.10.004.
   Konno S, 2000, SPINE, V25, P1533, DOI 10.1097/00007632-200006150-00012.
   Kuraishi S, 2016, ASIAN SPINE J, V10, P143, DOI 10.4184/asj.2016.10.1.143.
   Matz PG, 2016, SPINE J, V16, P439, DOI 10.1016/j.spinee.2015.11.055.
   NAKAI O, 1991, J BONE JOINT SURG AM, V73A, P1184, DOI 10.2106/00004623-199173080-00007.
   Sacket D, 1997, EVIDENCE BASED MED P.
   Schnee CL, 1997, J NEUROSURG, V86, P56, DOI 10.3171/jns.1997.86.1.0056.
   Simmonds AM, 2015, J NEUROSURG-SPINE, V23, P178, DOI 10.3171/2014.11.SPINE1426.
   Tang HH, 2014, J ORTHOP SURG RES, V9, DOI 10.1186/1749-799X-9-15.
   Walunj A, 2006, BJA EDUC, V6, P192, DOI 10.1093/bjaceaccp/mkl042.
   Weinstein JN, 2007, NEW ENGL J MED, V356, P2257, DOI 10.1056/NEJMoa070302.},
Number-of-Cited-References = {28},
Times-Cited = {34},
Usage-Count-Last-180-days = {1},
Usage-Count-Since-2013 = {3},
Journal-ISO = {Clin. Spine Surg.},
Doc-Delivery-Number = {GP2NQ},
Web-of-Science-Index = {Science Citation Index Expanded (SCI-EXPANDED)},
Unique-ID = {WOS:000440671700013},
OA = {hybrid, Green Published},
DA = {2022-11-01},
}

@article{ WOS:000362544700005,
Author = {Sivaraman, A. and Altaf, Farhaan and Jalgaonkar, Azal and Kakkar, Rahul
   and Sirigiri, P. B. R. and Howieson, A. and Crawford, Robert J.},
Title = {Prospective Study of Posterior Lumbar Interbody Fusion With Either
   Interbody Graft or Interbody Cage in the Treatment of Degenerative
   Spondylolisthesis},
Journal = {JOURNAL OF SPINAL DISORDERS \& TECHNIQUES},
Year = {2015},
Volume = {28},
Number = {8},
Pages = {E467-E471},
Month = {OCT},
Abstract = {Study Design:A prospective study of 2 different fusion techniques for
   the treatment of single-level degenerative
   spondylolisthesis.Objective:To determine whether the addition of an
   intervertebral cage improves the clinical outcome and fusion rate of
   patients undergoing posterior lumbar interbody fusion (PLIF) after
   decompression for degenerative spondylolisthesis.Summary of Background
   Data:The surgical approach that should be used for degenerative
   spondylolisthesis is a controversial issue. Decompression and PLIF with
   an interbody cage is widely used. Theoretical advantages in favor of
   PLIF include anterior column support, indirect foraminal decompression,
   restoration of lordosis, and reduction of the slip via ligamentotaxis.
   Despite numerous publications, the scientific support for the PLIF
   method is, however, weak.Materials and Methods:A prospective study was
   carried out including 59 patients with degenerative spondylolisthesis.
   Average age of patients was 66 years: 34 males and 25 females. Patients
   were divided into 2 treatment groups: group 132 patients with PLIF with
   interbody graft and group 227 patients with PLIF with cage. Minimum
   2-year follow-up. Outcomes were assessed by measuring preoperative and
   postoperative lordotic angles. SF-12 physical and mental health scores
   were recorded along with visual analogue scores for pain. Complications
   were also recorded.Results:No significant difference in the
   postoperative lordotic angles was achieved between the 2 techniques.
   Nonsignificant difference in the clinical outcomes between both the
   techniques.Conclusions:We have found the use of a cage to achieve lumbar
   interbody fusion in the treatment of degenerative lumbar
   spondylolisthesis does not confer any significant advantages in terms of
   restoration of lumbar lordosis, improvement in clinical symptoms, or
   relief of pain postoperatively.},
Publisher = {LIPPINCOTT WILLIAMS \& WILKINS},
Address = {TWO COMMERCE SQ, 2001 MARKET ST, PHILADELPHIA, PA 19103 USA},
Type = {Article},
Language = {English},
Affiliation = {Altaf, F (Corresponding Author), Royal Natl Orthopaed Hosp, 55 Bullescroft Rd, London HA8 8RN, England.
   Sivaraman, A., Royal London Hosp, London, England.
   Altaf, Farhaan; Jalgaonkar, Azal, Royal Natl Orthopaed Hosp, London HA8 8RN, England.
   Kakkar, Rahul; Sirigiri, P. B. R.; Howieson, A.; Crawford, Robert J., Norfolk \& Norwich Univ Hosp, Norwich, Norfolk, England.},
DOI = {10.1097/BSD.0b013e31829baac1},
ISSN = {1536-0652},
EISSN = {1539-2465},
Keywords = {degenerative spondylolisthesis; interbody fusion; clinical outcomes},
Keywords-Plus = {POSTEROLATERAL FUSION; SPINAL STENOSIS; DECOMPRESSION; FIXATION; PAIN},
Research-Areas = {Neurosciences \& Neurology; Orthopedics},
Web-of-Science-Categories  = {Clinical Neurology; Orthopedics},
Author-Email = {farhaanaltaf@hotmail.com},
Cited-References = {BRIDWELL KH, 1993, J SPINAL DISORD, V6, P461, DOI 10.1097/00002517-199306060-00001.
   Ekman P, 2007, SPINE, V32, P2178, DOI 10.1097/BRS.0b013e31814b1bd8.
   Fischgrund JS, 1997, SPINE, V22, P2807, DOI 10.1097/00007632-199712150-00003.
   Fritzell P, 2002, SPINE, V27, P1131, DOI 10.1097/00007632-200206010-00002.
   HERKOWITZ HN, 1991, J BONE JOINT SURG AM, V73A, P802, DOI 10.2106/00004623-199173060-00002.
   Junghanns H, 1930, ARCH ORTHOP UNF-CHIR, V29, P118.
   Kim KT, 2006, SPINE, V31, P1351, DOI 10.1097/01.brs.0000218635.14571.55.
   Kornblum MB, 2004, SPINE, V29, P726, DOI 10.1097/01.BRS.0000119398.22620.92.
   LIN PM, 1985, CLIN ORTHOP RELAT R, P90.
   MACNAB I, 1950, J BONE JOINT SURG BR, V32, P325, DOI 10.1302/0301-620X.32B3.325.
   Madan S, 2002, SPINE, V27, P1536, DOI 10.1097/00007632-200207150-00011.
   MARDJETKO SM, 1994, SPINE, V19, pS2256, DOI 10.1097/00007632-199410151-00002.
   Rechtine GR, 1996, J SPINAL DISORD, V9, P382.
   Suk SI, 1997, SPINE, V22, P210, DOI 10.1097/00007632-199701150-00016.
   Swan Justin, 2006, Spine J, V6, P606, DOI 10.1016/j.spinee.2006.02.032.
   VERLOOY J, 1993, SPINE, V18, P1491.
   YUAN HA, 1994, SPINE, V19, pS2279.
   ZDEBLICK TA, 1993, SPINE, V18, P983, DOI 10.1097/00007632-199306150-00006.},
Number-of-Cited-References = {18},
Times-Cited = {10},
Usage-Count-Last-180-days = {0},
Usage-Count-Since-2013 = {7},
Journal-ISO = {J. Spinal Disord. Tech.},
Doc-Delivery-Number = {CT1GB},
Web-of-Science-Index = {Science Citation Index Expanded (SCI-EXPANDED)},
Unique-ID = {WOS:000362544700005},
DA = {2022-11-01},
}

@article{ WOS:000593120500108,
Author = {Kaushal, Mayank and Kurpad, Shekar N.},
Title = {Sexual Dysfunction: Prevalence and Prognosis in Patients Operated for
   Degenerative Lumbar Spondylolisthesis COMMENT},
Journal = {NEUROSURGERY},
Year = {2020},
Volume = {87},
Number = {2},
Pages = {210},
Month = {AUG},
Publisher = {OXFORD UNIV PRESS INC},
Address = {JOURNALS DEPT, 2001 EVANS RD, CARY, NC 27513 USA},
Type = {Editorial Material},
Language = {English},
ISSN = {0148-396X},
EISSN = {1524-4040},
Research-Areas = {Neurosciences \& Neurology; Surgery},
Web-of-Science-Categories  = {Clinical Neurology; Surgery},
Funding-Acknowledgement = {Neurosurgery Research and Education Foundation},
Funding-Text = {We would like to thank all of the site research coordinators for their
   help with data extraction and validation. We would also like to thank
   the Neurosurgery Research and Education Foundation for its financial
   support of this work.},
Number-of-Cited-References = {0},
Times-Cited = {0},
Usage-Count-Last-180-days = {0},
Usage-Count-Since-2013 = {1},
Journal-ISO = {Neurosurgery},
Doc-Delivery-Number = {OW8HL},
Web-of-Science-Index = {Science Citation Index Expanded (SCI-EXPANDED)},
Unique-ID = {WOS:000593120500108},
DA = {2022-11-01},
}

@article{ WOS:000402056800015,
Author = {Sereda, A. P.},
Title = {UNTITLED},
Journal = {TRAVMATOLOGIYA I ORTOPEDIYA ROSSII},
Year = {2017},
Volume = {23},
Number = {1},
Pages = {145-151},
Publisher = {VREDEN RUSSIAN RESEARCH INST TRAUMATOLOGY \& ORTHOPEDICS},
Address = {UL AK BAIKOVA, DOM 8, ST PETERSBURG, 195427, RUSSIA},
Type = {Editorial Material},
Language = {Russian},
Affiliation = {Sereda, AP (Corresponding Author), Fed State Budgetary Inst Russia, Moscow, Russia.
   Sereda, A. P., Fed State Budgetary Inst Russia, Moscow, Russia.},
ISSN = {2311-2905},
Keywords-Plus = {HIP-SPINE SYNDROME; DEGENERATIVE SPONDYLOLISTHESIS; REPLACEMENT SURGERY;
   LUMBAR; STENOSIS; DECOMPRESSION; ARTHROPLASTY; QUALITY; FUSION},
Research-Areas = {Orthopedics},
Web-of-Science-Categories  = {Orthopedics},
Cited-References = {Ageenko A.M., 2004, HIRURGIA POZVONOCHNI, P103.
   Ben-Galim P, 2007, SPINE, V32, P2099, DOI 10.1097/BRS.0b013e318145a3c5.
   Bohl W R, 1979, Spine (Phila Pa 1976), V4, P168, DOI 10.1097/00007632-197903000-00014.
   Bresnahan L, 2009, SPINE, V34, P17, DOI 10.1097/BRS.0b013e318191438b.
   Briskin B.S., 2004, KLIN GERONTOLOGIJA, P3.
   Chanplakorn P, 2011, EUR SPINE J, V20, P706, DOI 10.1007/s00586-010-1626-0.
   Denisov A.O., 2012, TRAVMATOLOGIYA ORTOP, V63, P121.
   Devin CJ, 2012, J AM ACAD ORTHOP SUR, V20, P434, DOI 10.5435/JAAOS-20-07-434.
   DeWald CJ, 2006, SPINE, V31, pS144, DOI 10.1097/01.brs.0000236893.65878.39.
   Fogel Guy R, 2003, Spine J, V3, P238, DOI 10.1016/S1529-9430(02)00453-9.
   Gertzen GI, 2003, LETOPIS TRAVMATOLOGI, P75.
   Kavalerskii G M, 2014, Khirurgiia (Mosk), P54.
   Kwon BK, 2006, SPINE, V31, P1943, DOI 10.1097/01.brs.0000229258.83071.db.
   Legaye J, 2009, INT ORTHOP, V33, P1695, DOI 10.1007/s00264-008-0702-0.
   Martin CR, 2007, SPINE, V32, P1791, DOI 10.1097/BRS.0b013e3180bc219e.
   McNamara M J, 1993, J Arthroplasty, V8, P273, DOI 10.1016/S0883-5403(06)80089-6.
   Mokhtar SA, 2010, SPINE J, V10, P306, DOI 10.1016/j.spinee.2010.01.018.
   OFFIERSKI CM, 1983, SPINE, V8, P316, DOI 10.1097/00007632-198304000-00014.
   Parratte S, 2009, CLIN ORTHOP RELAT R, V467, P43, DOI 10.1007/s11999-008-0521-z.
   Parvizi J, 2010, CLIN ORTHOP RELAT R, V468, P1325, DOI 10.1007/s11999-010-1236-5.
   PRITCHETT JW, 1994, CLIN ORTHOP RELAT R, P173.
   Sazonova N.V., 2008, HIRURGIA POZVONOCHNI, V9, P48.
   Schnake KJ, 2006, SPINE, V31, P442, DOI 10.1097/01.brs.0000200092.49001.6e.
   Slinjakov L. Ju., 2009, VESTNIK ROSSIJSKOJ V, P116.
   Vakulenko V.M., 2000, TRAUMA, V1, P24.
   Vakulenko V.M., 2008, TRAVMA, V9, P6.},
Number-of-Cited-References = {26},
Times-Cited = {0},
Usage-Count-Last-180-days = {0},
Usage-Count-Since-2013 = {0},
Journal-ISO = {Travmatol. Ortop. Ross.},
Doc-Delivery-Number = {EV8TL},
Web-of-Science-Index = {Emerging Sources Citation Index (ESCI)},
Unique-ID = {WOS:000402056800015},
DA = {2022-11-01},
}

@article{ WOS:000315193800040,
Author = {Cheung, Nicholas K. and Ferch, Richard D. and Ghahreman, Ali and Bogduk,
   Nikolai},
Title = {Long-term Follow-up of Minimal-Access and Open Posterior Lumbar
   Interbody Fusion for Spondylolisthesis},
Journal = {NEUROSURGERY},
Year = {2013},
Volume = {72},
Number = {3},
Pages = {443-450},
Month = {MAR},
Abstract = {BACKGROUND: Although posterior lumbar interbody fusion (PLIF) is
   regarded as an effective treatment for spondylolisthesis, few studies
   have reported comprehensive, long-term outcome data, and none has
   investigated the incidence of deterioration of outcomes.
   OBJECTIVE: To determine and compare the success rates and long-term
   stability of outcomes of open PLIF and minimal-access PLIF in the
   treatment of radicular pain and back pain in patients with
   spondylolisthesis.
   METHODS: Forty-three patients were followed for a minimum of 3 years.
   They completed a Short-Form Health Survey and visual analog scores for
   back pain and leg pain and underwent lumbar spine radiography. Outcomes
   were compared with baseline data and 12-month data.
   RESULTS: Surgery succeeded in reducing listhesis and increasing disc
   height, but had little effect on lumbar lordosis or the angulation of
   the segment treated. At 12 months after surgery, listhesis was reduced,
   disc height was increased, leg pain was reduced or eliminated, and
   physical functioning restored. Back pain was less often relieved. These
   outcomes were largely maintained over the ensuing 2 years. Only 5\% to
   10\% of patients reported deterioration in their relief of pain.
   Depending on the definition adopted for success, the long-term success
   rate of PLIF may be as high as 70\%.
   CONCLUSION: For the relief of leg pain, the success rates of open PLIF
   (70\%) and minimal-access PLIF (67\%) for spondylolisthesis are high and
   durable in the long-term. PLIF is less often successful in relieving
   back pain, but the outcomes are maintained. The outcomes of open PLIF
   and minimal-access PLIF were statistically indistinguishable.},
Publisher = {OXFORD UNIV PRESS INC},
Address = {JOURNALS DEPT, 2001 EVANS RD, CARY, NC 27513 USA},
Type = {Article},
Language = {English},
Affiliation = {Bogduk, N (Corresponding Author), Royal Newcastle Ctr, Newcastle Bone \& Joint Inst, POB 664J, Newcastle, NSW 2300, Australia.
   Cheung, Nicholas K.; Ferch, Richard D.; Ghahreman, Ali, John Hunter Hosp, Dept Neurosurg, Newcastle, NSW, Australia.
   Bogduk, Nikolai, Royal Newcastle Ctr, Newcastle Bone \& Joint Inst, Newcastle, NSW 2300, Australia.},
DOI = {10.1227/NEU.0b013e31827fce96},
ISSN = {0148-396X},
EISSN = {1524-4040},
Keywords = {Pain; Posterior lumbar interbody fusion; Radicular; Spondylolisthesis},
Keywords-Plus = {POSTEROLATERAL FUSION; DEGENERATIVE SPONDYLOLISTHESIS; ISTHMIC
   SPONDYLOLISTHESIS; OUTCOMES; PAIN},
Research-Areas = {Neurosciences \& Neurology; Surgery},
Web-of-Science-Categories  = {Clinical Neurology; Surgery},
Author-Email = {vicki.caesar@hnehealth.nsw.gov.au},
Cited-References = {Axelsson P, 2000, SPINE, V25, P1701, DOI 10.1097/00007632-200007010-00014.
   Cheng L, 2009, INT ORTHOP, V33, P1043, DOI 10.1007/s00264-008-0588-x.
   CLOWARD RB, 1981, CLIN ORTHOP RELAT R, P74.
   Dehoux Emile, 2004, Acta Orthop Belg, V70, P578.
   Ekman P, 2007, SPINE, V32, P2178, DOI 10.1097/BRS.0b013e31814b1bd8.
   Fan SW, 2010, EUR SPINE J, V19, P316, DOI 10.1007/s00586-009-1191-6.
   Foley KT, 2003, SPINE, V28, pS26, DOI 10.1097/00007632-200308011-00006.
   Ghahreman A, 2010, NEUROSURGERY, V66, P296, DOI 10.1227/01.NEU.0000363600.24074.D0.
   Giraudeau B, 2004, ANN RHEUM DIS, V63, P1180, DOI 10.1136/ard.2003.015792.
   Hioki Akira, 2005, Spine J, V5, P600, DOI 10.1016/j.spinee.2005.04.001.
   Jiya TU, 2011, EUR SPINE J, V20, P618, DOI 10.1007/s00586-010-1568-6.
   Khoo LT, 2002, NEUROSURGERY, V51, pS166, DOI 10.1227/01.NEU.0000031068.83783.7B.
   La Rosa G, 2003, J NEUROSURG, V99, P143, DOI 10.3171/spi.2003.99.2.0143.
   Lin PM, 1989, LUMBAR INTERBODY FUS, P35.
   Lin PM, 1982, POSTERIOR LUMBAR INT, P3.
   Madan S, 2002, SPINE, V27, P1536, DOI 10.1097/00007632-200207150-00011.
   McLaughlin M R, 2000, Clin Neurosurg, V47, P514.
   Musluman AM, 2011, J NEUROSURG-SPINE, V14, P488, DOI 10.3171/2010.11.SPINE10281.
   Okuda S, 2006, J BONE JOINT SURG AM, V88A, P2714, DOI 10.2106/JBJS.F.00186.
   Ostelo RWJG, 2005, BEST PRACT RES CL RH, V19, P593, DOI 10.1016/j.berh.2005.03.003.
   Park Y, 2007, SPINE, V32, P537, DOI 10.1097/01.brs.0000256473.49791.f4.
   PEARCY M, 1985, SPINE, V10, P175, DOI 10.1097/00007632-198503000-00014.
   Rousseau MA, 2005, EUR SPINE J, V14, P55, DOI 10.1007/s00586-004-0703-7.
   Suh KT, 2008, J BONE JOINT SURG BR, V90B, P1352, DOI 10.1302/0301-620X.90B10.21078.
   TAILLARD W, 1954, Acta Orthop Scand, V24, P115.
   Tsutsumimoto T, 2009, SPINE, V34, P1923, DOI 10.1097/BRS.0b013e3181a9d28e.
   vanTulder MW, 1997, SPINE, V22, P427, DOI 10.1097/00007632-199702150-00015.
   Wang MY, 2010, J NEUROSURG-SPINE, V12, P694, DOI 10.3171/2009.12.SPINE09621.
   Yuan JH, 2010, OPTOELECTRON ADV MAT, V4, P23.
   Zhao J, 2002, SPINE, V27, P2753, DOI 10.1097/00007632-200212150-00003.},
Number-of-Cited-References = {30},
Times-Cited = {10},
Usage-Count-Last-180-days = {0},
Usage-Count-Since-2013 = {13},
Journal-ISO = {Neurosurgery},
Doc-Delivery-Number = {093LQ},
Web-of-Science-Index = {Science Citation Index Expanded (SCI-EXPANDED)},
Unique-ID = {WOS:000315193800040},
DA = {2022-11-01},
}

@article{ WOS:000268565500014,
Author = {Herkowitz, Harry N.},
Title = {Degenerative lumbar spondylolisthesis: evolution of surgical management},
Journal = {SPINE JOURNAL},
Year = {2009},
Volume = {9},
Number = {7},
Pages = {605-606},
Month = {JUL},
Publisher = {ELSEVIER SCIENCE INC},
Address = {360 PARK AVE SOUTH, NEW YORK, NY 10010-1710 USA},
Type = {Editorial Material},
Language = {English},
Affiliation = {Herkowitz, HN (Corresponding Author), William Beaumont Hosp, Dept Orthopaed Surg, 3535 W 13 Mile Rd,Suite 744, Royal Oak, MI 48073 USA.
   William Beaumont Hosp, Dept Orthopaed Surg, Royal Oak, MI 48073 USA.},
DOI = {10.1016/j.spinee.2009.05.005},
ISSN = {1529-9430},
EISSN = {1878-1632},
Keywords-Plus = {SPINAL STENOSIS; FUSION; INSTRUMENTATION; DECOMPRESSION; ARTHRODESIS},
Research-Areas = {Neurosciences \& Neurology; Orthopedics},
Web-of-Science-Categories  = {Clinical Neurology; Orthopedics},
Author-Email = {cmusich@beaumont.edu},
Cited-References = {Booth KC, 1999, SPINE, V24, P1721, DOI 10.1097/00007632-199908150-00014.
   BRIDWELL KH, 1993, J SPINAL DISORD, V6, P461, DOI 10.1097/00002517-199306060-00001.
   Fischgrund JS, 1997, SPINE, V22, P2807, DOI 10.1097/00007632-199712150-00003.
   HERKOWITZ HN, 1991, J BONE JOINT SURG AM, V73A, P802, DOI 10.2106/00004623-199173060-00002.
   Kimura I, 2001, J SPINAL DISORD, V14, P301, DOI 10.1097/00002517-200108000-00004.
   Kornblum MB, 2004, SPINE, V29, P726, DOI 10.1097/01.BRS.0000119398.22620.92.
   MARDJETKO SM, 1994, SPINE, V19, pS2256, DOI 10.1097/00007632-199410151-00002.
   Martin CR, 2007, SPINE, V32, P1791, DOI 10.1097/BRS.0b013e3180bc219e.
   SATOMI K, 1992, SPINE, V17, P1329, DOI 10.1097/00007632-199211000-00012.
   WALTERS WC, 2009, SPINE J, V9, P609.
   Weinstein JN, 2007, NEW ENGL J MED, V356, P2257, DOI 10.1056/NEJMoa070302.},
Number-of-Cited-References = {11},
Times-Cited = {7},
Usage-Count-Last-180-days = {0},
Usage-Count-Since-2013 = {2},
Journal-ISO = {Spine Journal},
Doc-Delivery-Number = {478CN},
Web-of-Science-Index = {Science Citation Index Expanded (SCI-EXPANDED)},
Unique-ID = {WOS:000268565500014},
DA = {2022-11-01},
}

@article{ WOS:000250205600015,
Author = {Vialle, Raphael and Ilharreborde, Brice and Dauzac, Cyril and Lenoir,
   Thibault and Rillardon, Ludovic and Guigui, Pierre},
Title = {Is there a sagittal imbalance of the spine in isthmic spondylolisthesis?
   A correlation study},
Journal = {EUROPEAN SPINE JOURNAL},
Year = {2007},
Volume = {16},
Number = {10},
Pages = {1641-1649},
Month = {OCT},
Abstract = {Recent studies suggested a predominant role of spinopelvic parameters to
   explain lumbosacral spondylolisthesis pathogeny. We compare the pelvic
   incidence and other parameters of sagittal spinopelvic balance in
   adolescents and young adults with developmental spondylolisthesis to
   those parameters in a control group of healthy volunteers. We compared
   the angular parameters of the sagittal balance of the spine in a cohort
   of 244 patients with a developmental L5-S1 spondylolisthesis with those
   of a control cohort of 300 healthy volunteers. A descriptive and
   correlation study was performed. The L5 anterior slipping and
   lumbosacral kyphosis in spondylolisthesis patients was described using
   multiple regression analysis study. Our study demonstrates that the
   related measures of sagittal spinopelvic alignment are disturbed in
   adolescents and young adults with developmental spondylolisthesis. These
   subjects stand with an increased sacral slope, pelvic tilt and lumbar
   lordosis but with a decreased thoracic kyphosis. Pelvic incidence was
   significantly higher in spondylolisthesis patients as compared with
   controls but was not clearly correlated with the grade of slipping. We
   showed the same ``sagittal balance strategy{''} in spondylolisthesis
   patients as in the control group regarding correlations between pelvic
   incidence, sacral slope, pelvic tilt and lumbar lordosis. We believe
   that the lumbosacral kyphosis is a stronger factor than pelvic incidence
   which need to be taken into account as a predominant factor in theories
   of pathogenesis of lumbosacral spondylolithesis. We thus believe that
   increased lumbar lordosis associated with L5-S1 spondylolisthesis is
   secondary to the high pelvic incidence and is an important factor
   causing high shear stresses at the L5-S1 pars interarticularis. However,
   the ``local{''} sagittal imbalance of the lumbosacral junction is
   compensated by adjacent mobile segments in the upper lumbar spine, the
   pelvis orientation and the thoracic spine. The result is not optimal but
   a satisfactory global sagittal balance of the trunk, even in the most
   severe grade of slipping.},
Publisher = {SPRINGER},
Address = {233 SPRING STREET, NEW YORK, NY 10013 USA},
Type = {Article},
Language = {English},
Affiliation = {Vialle, R (Corresponding Author), Armand Trousseau Hosp, Dept Pediat Orthopaed, 26 Ave Docteur Arnold Netter, F-75012 Paris, France.
   Armand Trousseau Hosp, Dept Pediat Orthopaed, F-75012 Paris, France.
   Beaujon Hosp, Dept Orthoped Surg, Clichy, France.},
DOI = {10.1007/s00586-007-0348-4},
ISSN = {0940-6719},
Keywords = {high-grade spondylolisthesis; sagittal balance of the trunk; pelvic
   incidence; lumbosacral kyphosis},
Keywords-Plus = {PELVIC INCIDENCE; BALANCE; PARAMETERS; ALIGNMENT; ADOLESCENTS;
   VOLUNTEERS; CHILDREN},
Research-Areas = {Neurosciences \& Neurology; Orthopedics},
Web-of-Science-Categories  = {Clinical Neurology; Orthopedics},
Author-Email = {raphael.vialle@trs.aphp.fr},
Cited-References = {BOXALL D, 1979, J BONE JOINT SURG AM, V61, P479, DOI 10.2106/00004623-197961040-00001.
   Curylo LJ, 2002, SPINE, V27, P2021, DOI 10.1097/00007632-200209150-00010.
   DURING J, 1985, SPINE, V10, P83, DOI 10.1097/00007632-198501000-00013.
   DUVALBEAUPERE G, 1987, INT ORTHOP, V11, P261, DOI 10.1007/BF00271459.
   DUVALBEAUPERE G, 1992, ANN BIOMED ENG, V20, P451, DOI 10.1007/BF02368136.
   GELB DE, 1995, SPINE, V20, P1351, DOI 10.1097/00007632-199506000-00005.
   Guigui P, 2003, REV CHIR ORTHOP, V89, P496.
   Hammerberg EM, 2003, J SPINAL DISORD TECH, V16, P44, DOI 10.1097/00024720-200302000-00008.
   Hanson DS, 2002, SPINE, V27, P2026, DOI 10.1097/00007632-200209150-00011.
   Jackson RP, 2003, SPINE, V28, P151, DOI 10.1097/00007632-200301150-00011.
   Labelle H, 2005, SPINE, V30, pS27, DOI 10.1097/01.brs.0000155560.92580.90.
   Labelle H, 2004, SPINE, V29, P2049, DOI 10.1097/01.brs.0000138279.53439.cc.
   Legaye J, 1998, Eur Spine J, V7, P99, DOI 10.1007/s005860050038.
   MACTHIONG JM, 2005, EUR SPINE J, V26, P1.
   Mangione P, 1997, Eur Spine J, V6, P163, DOI 10.1007/BF01301430.
   MARCHETTI P, 1984, PROG PAT VERT, V6, P9.
   Marty C, 2002, EUR SPINE J, V11, P119, DOI 10.1007/s00586-001-0349-7.
   MEYERDING H W, 1956, J Int Coll Surg, V26, P566.
   Rajnics P, 2002, J SPINAL DISORD TECH, V15, P24, DOI 10.1097/00024720-200202000-00004.
   Rillardon L, 2003, REV CHIR ORTHOP, V89, P218.
   Vialle R, 2005, REV CHIR ORTHOP, V91, P5, DOI 10.1016/S0035-1040(05)84270-9.
   Vialle R, 2005, J BONE JOINT SURG AM, V87A, P260, DOI 10.2106/JBJS.D.02043.
   VIALLE R, 2000, EUR SPINE J.},
Number-of-Cited-References = {23},
Times-Cited = {65},
Usage-Count-Last-180-days = {0},
Usage-Count-Since-2013 = {5},
Journal-ISO = {Eur. Spine J.},
Doc-Delivery-Number = {221CS},
Web-of-Science-Index = {Science Citation Index Expanded (SCI-EXPANDED)},
Unique-ID = {WOS:000250205600015},
OA = {Green Published},
DA = {2022-11-01},
}

@article{ WOS:A1995RH40100004,
Author = {MAHESHWARAN, S and DAVIES, AM and EVANS, N and BROADLEY, P and
   CASSARPULLICINO, VN},
Title = {SCIATICA IN DEGENERATIVE SPONDYLOLISTHESIS OF THE LUMBAR SPINE},
Journal = {ANNALS OF THE RHEUMATIC DISEASES},
Year = {1995},
Volume = {54},
Number = {7},
Pages = {539-543},
Month = {JUL},
Publisher = {BRITISH MED JOURNAL PUBL GROUP},
Address = {BRITISH MED ASSOC HOUSE, TAVISTOCK SQUARE, LONDON, ENGLAND WC1H 9JR},
Type = {Note},
Language = {English},
Affiliation = {ROYAL ORTHOPAED HOSP,MRI CTR,BIRMINGHAM B31 2AP,W MIDLANDS,ENGLAND.
   ROBERT JONES \& AGNES HUNT ORTHOPAED HOSP,DEPT RADIOL,OSWESTRY,SHROPS,ENGLAND.},
DOI = {10.1136/ard.54.7.539},
ISSN = {0003-4967},
Keywords-Plus = {INTRASPINAL SYNOVIAL CYSTS; CT FEATURES; DIAGNOSIS; MR},
Research-Areas = {Rheumatology},
Web-of-Science-Categories  = {Rheumatology},
Cited-References = {AWWAD EE, 1989, J COMPUT ASSIST TOMO, V13, P334, DOI 10.1097/00004728-198903000-00030.
   BJORKENGREN AG, 1987, AM J ROENTGENOL, V149, P105, DOI 10.2214/ajr.149.1.105.
   FLAK B, 1989, SKELETAL RADIOL, V18, P481, DOI 10.1007/BF00368621.
   HEMMINGHYTT S, 1982, RADIOLOGY, V145, P375, DOI 10.1148/radiology.145.2.7134440.
   JACKSON DE, 1989, RADIOLOGY, V170, P527, DOI 10.1148/radiology.170.2.2911681.
   KIELY MJ, 1993, AM J ROENTGENOL, V160, P1336.
   KNOX AM, 1991, CLIN RADIOL, V44, P397, DOI 10.1016/S0009-9260(05)80658-0.
   LEMISH W, 1989, SPINE, V14, P1378, DOI 10.1097/00007632-198912000-00016.
   LIU SS, 1990, AM J ROENTGENOL, V154, P163, DOI 10.2214/ajr.154.1.2104702.
   ONOFRIO BM, 1988, NEUROSURGERY, V22, P642, DOI 10.1227/00006123-198804000-00004.
   REGINSTER P, 1994, EUR RADIOL, V4, P332.
   REUST P, 1988, ARTHRITIS RHEUM-US, V31, P288, DOI 10.1002/art.1780310220.
   SILBERGLEIT R, 1990, AM J NEURORADIOL, V11, P777.
   SUMMERS RM, 1992, SKELETAL RADIOL, V21, P72.
   VADALA G, 1985, J COMPUT ASSIST TOMO, V9, P1045, DOI 10.1097/00004728-198511000-00008.
   WILMS G, 1993, EUR RADIOL, V3, P471.
   YUH WTC, 1991, SPINE, V16, P740, DOI 10.1097/00007632-199107000-00009.},
Number-of-Cited-References = {17},
Times-Cited = {11},
Usage-Count-Last-180-days = {0},
Usage-Count-Since-2013 = {0},
Journal-ISO = {Ann. Rheum. Dis.},
Doc-Delivery-Number = {RH401},
Web-of-Science-Index = {Science Citation Index Expanded (SCI-EXPANDED)},
Unique-ID = {WOS:A1995RH40100004},
OA = {Bronze, Green Submitted, Green Published},
DA = {2022-11-01},
}

@article{ WOS:000696916600010,
Author = {Delgado-Fernandez, Juan and Frade-Porto, Natalia and Blasco, Guillermo
   and Gonzalez-Tarno, Patricia and Gil-Simoes, Ricardo and Rivas, Paloma
   Pulido and de Sola, Rafael Garcia},
Title = {Long term outcome and fusion rate of transdiscal fixation for L5-S1 high
   grade spondylolisthesis},
Journal = {CLINICAL NEUROLOGY AND NEUROSURGERY},
Year = {2021},
Volume = {208},
Month = {SEP},
Abstract = {Objective: High grade spondylolisthesis (HGS) is a quite rare entity and
   many techniques are available to address this condition. In 1994 Abdu et
   al. proposed a transdiscal fixation approach that achieved a good
   clinical outcome. We analyse outcome and fusion achieved in patients
   treated by transdiscal fixation after 1-year followup. Methods: We
   reviewed patients operated through transdiscal fixation since 2014 with
   a follow-up of at least 1 year, and compared preoperative and
   postoperative clinical measures (ODI, VAS and EQ-5D) and postoperative
   complications. Also, we analyzed the degree of fusion on CT scan with
   Lenke and Birdwell criteria. Results: Twelve patients were included in
   the study with a mean follow-up of 49.4 months (range 12.8-84.1 months).
   Three cases presented a Meyerding grade IV spondylolisthesis and 9 cases
   grade III. At 1-year follow-up mean postoperative ODI, VAS and EQ5D
   scores improved (ODI 13.2 (range 0-30) vs 49.83 (range 15-71.1); p =
   .005). Equally this improvement was seen in the last follow-up (ODI 9.28
   (range 0-35) vs 49.83 (range 15-71.1); p = .005). CT scan showed fusion
   grade A in 5 patients (41.6\%), another 5 as grade B (41.6\%) in Lenke
   classification. According to the Birdwell criteria 4 patients were
   classified as grade I (33.3\%), 7 patients grade II (58.3\%). None
   showed complications postoperatively or radiolucency in follow-up.
   Conclusions: Transdiscal fixation shows a good clinical outcome that is
   maintained throughout a long time period and provides a reliable and
   suitable fusion.},
Publisher = {ELSEVIER},
Address = {RADARWEG 29, 1043 NX AMSTERDAM, NETHERLANDS},
Type = {Article},
Language = {English},
Affiliation = {Delgado-Fernandez, J (Corresponding Author), Univ Hosp 12 Octubre, Dept Neurosurg, Avda Cordoba S-N, Madrid 28041, Spain.
   Delgado-Fernandez, Juan, Univ Hosp 12 Octubre, Dept Neurosurg, Avda Cordoba S-N, Madrid 28041, Spain.
   Frade-Porto, Natalia; Blasco, Guillermo; Gonzalez-Tarno, Patricia; Gil-Simoes, Ricardo; Rivas, Paloma Pulido, Univ Hosp La Princesa, Dept Surg, Div Neurosurg, Madrid, Spain.
   de Sola, Rafael Garcia, Univ Autonoma Madrid, Hosp Rosario, Dept Neurosurg Innovat Neurosurg, Madrid, Spain.},
DOI = {10.1016/j.clineuro.2021.106898},
EarlyAccessDate = {AUG 2021},
Article-Number = {106898},
ISSN = {0303-8467},
EISSN = {1872-6968},
Keywords = {fusion rate; high grade spondylolisthesis; long term outcome;
   neuronavigation; transdiscal screws},
Keywords-Plus = {TRANSVERTEBRAL SCREW FIXATION; LUMBAR INTERBODY FUSION; LOW-BACK-PAIN;
   ISTHMIC SPONDYLOLISTHESIS; POSTERIOR FIXATION; LUMBOSACRAL SPINE;
   PARTIAL REDUCTION; IN-SITU; SPONDYLOLYSIS; MANAGEMENT},
Research-Areas = {Neurosciences \& Neurology; Surgery},
Web-of-Science-Categories  = {Clinical Neurology; Surgery},
Author-Email = {juan.delgado.fdez@gmail.com},
ORCID-Numbers = {Blasco Garcia de Andoain, Guillermo/0000-0002-5342-7767},
Cited-References = {ABDU WA, 1994, SPINE, V19, P710, DOI 10.1097/00007632-199403001-00011.
   Acosta FL, 2007, NEUROSURG CLIN N AM, V18, P249, DOI 10.1016/j.nec.2007.01.001.
   Aghayev K, 2014, SPINE J, V14, P705, DOI 10.1016/j.spinee.2013.08.033.
   Bartolozzi P, 2003, SPINE, V28, P1135, DOI 10.1097/00007632-200306010-00010.
   Beck AW, 2019, NEUROSURG CLIN N AM, V30, P291, DOI 10.1016/j.nec.2019.02.002.
   Beringer W.F., 2006, NEUROSURG FOCUS, V20, P7, DOI {[}10.3171/ foc.2006.20.3.8, DOI 10.3171/FOC.2006.20.3.8].
   Boachie-Adjei O, 2002, SPINE, V27, pE161, DOI 10.1097/00007632-200203150-00019.
   BRIDWELL KH, 1995, SPINE, V20, P1410, DOI 10.1097/00007632-199520120-00014.
   Collados-Maestre I, 2016, EUR SPINE J, V25, P1806, DOI 10.1007/s00586-016-4550-0.
   Delgado-Fernandez J., 2018, NEUROSURG FOCUS, V44, P9.
   DeWald CJ, 2005, SPINE, V30, pS49, DOI 10.1097/01.brs.0000155573.34179.7e.
   Dubousset J, 1997, CLIN ORTHOP RELAT R, P77.
   Fairbank JCT, 2000, SPINE, V25, P2940, DOI 10.1097/00007632-200011150-00017.
   Francois Jens, 2005, Acta Orthop Belg, V71, P334.
   Hart RA, 2014, J NEUROSURG-SPINE, V20, P523, DOI 10.3171/2014.1.SPINE12904.
   Hire JM, 2015, J NEUROSURG-SPINE, V22, P80, DOI 10.3171/2014.10.SPINE14138.
   Ho AL, 2019, WORLD NEUROSURG, V132, P421, DOI 10.1016/j.wneu.2019.07.229.
   Kalichman L, 2009, SPINE, V34, P199, DOI 10.1097/BRS.0b013e31818edcfd.
   Kasliwal MK, 2013, NEUROSURG CLIN N AM, V24, P275, DOI 10.1016/j.nec.2012.12.002.
   Kasliwal MK, 2012, NEUROSURGERY, V71, P109, DOI 10.1227/NEU.0b013e3182535881.
   Ko SB, 2011, CLIN ORTHOP SURG, V3, P34, DOI 10.4055/cios.2011.3.1.34.
   Konig MA, 2012, EUR SPINE J, V21, P390, DOI 10.1007/s00586-011-1994-0.
   Labelle H, 2004, SPINE, V29, P2049, DOI 10.1097/01.brs.0000138279.53439.cc.
   Lakshmanan P, 2009, SPINE J, V9, P1024, DOI 10.1016/j.spinee.2009.08.456.
   LENKE LG, 1992, J SPINAL DISORD, V5, P433, DOI 10.1097/00002517-199212000-00008.
   Logroscino CA, 2012, EUR SPINE J, V21, pS128, DOI 10.1007/s00586-012-2229-8.
   Lombardi F, 2013, EUR SPINE J, V22, pS914, DOI 10.1007/s00586-013-3013-0.
   Longo UG, 2014, J BONE JOINT SURG AM, V96A, P53, DOI 10.2106/JBJS.L.01012.
   Minamide T, 2003, J SPINAL DISORD TECH, V16, P144, DOI 10.1097/00024720-200304000-00005.
   Mueller B, 2013, SPINE, V38, P757, DOI 10.1097/BRS.0b013e31827ab803.
   Ozalp H, 2018, P I MECH ENG H, V232, P371, DOI 10.1177/0954411918760959.
   Palejwala A, 2016, J NEUROSURG-PEDIATR, V17, P645, DOI 10.3171/2015.12.PEDS15535.
   Rindler RS, 2016, WORLD NEUROSURG, V95, DOI 10.1016/j.wneu.2016.05.030.
   ROCHE MB, 1951, ANAT REC, V109, P233, DOI 10.1002/ar.1091090207.
   Rodriguez-Olaverri JC, 2008, SPINE, V33, P1977, DOI 10.1097/BRS.0b013e31817ecc01.
   Sasso RC, 2008, J SPINAL DISORD TECH, V21, P328, DOI 10.1097/BSD.0b013e318149e7ea.
   Shedid D, 2014, J SPINAL DISORD TECH, V27, pE41, DOI 10.1097/BSD.0b013e31829649fa.
   Slosar P J, 2001, Spine J, V1, P115, DOI 10.1016/S1529-9430(01)00022-5.
   Smith JA, 2001, SPINE, V26, P2227, DOI 10.1097/00007632-200110150-00014.
   Tian NF, 2011, EUR SPINE J, V20, P846, DOI 10.1007/s00586-010-1577-5.
   Transfeldt EE, 2007, SPINE, V32, pS126, DOI 10.1097/BRS.0b013e318145b353.
   Xiao R, 2017, J NEUROSURG-SPINE, V26, P628, DOI 10.3171/2016.10.SPINE16373.},
Number-of-Cited-References = {42},
Times-Cited = {0},
Usage-Count-Last-180-days = {0},
Usage-Count-Since-2013 = {0},
Journal-ISO = {Clin. Neurol. Neurosurg.},
Doc-Delivery-Number = {UR7HV},
Web-of-Science-Index = {Science Citation Index Expanded (SCI-EXPANDED)},
Unique-ID = {WOS:000696916600010},
DA = {2022-11-01},
}

@article{ WOS:A1991GR08100026,
Author = {WEATHERLEY, CR and MEHDIAN, H and VANDENBERGHE, L},
Title = {LOW-BACK-PAIN WITH FRACTURE OF THE PEDICLE AND CONTRALATERAL
   SPONDYLOLYSIS - A TECHNIQUE OF SURGICAL-MANAGEMENT},
Journal = {JOURNAL OF BONE AND JOINT SURGERY-BRITISH VOLUME},
Year = {1991},
Volume = {73},
Number = {6},
Pages = {990-993},
Month = {NOV},
Abstract = {We present a 26-year-old athlete with severe low back pain associated
   with a fracture of a lumbar pedicle and contralateral spondylolysis. 
   The difficulties of diagnosis are discussed together with the subject of
   segmental pain referral.  A technique of operative management is
   described involving instrumentation of the symptomatic level alone.},
Publisher = {BRITISH EDITORIAL SOC BONE JOINT SURGERY},
Address = {22 BUCKINGHAM STREET, LONDON, ENGLAND WC2N 6ET},
Type = {Article},
Language = {English},
Affiliation = {WEATHERLEY, CR (Corresponding Author), PRINCESS ELIZABETH ORTHOPAED HOSP,SPINAL UNIT,WONFORD RD,EXETER EX2 4UE,DEVON,ENGLAND.
   UNIV HOSP PELLENBERG,B-3212 PELLENBERG,BELGIUM.},
DOI = {10.1302/0301-620X.73B6.1835458},
ISSN = {0301-620X},
Research-Areas = {Orthopedics; Surgery},
Web-of-Science-Categories  = {Orthopedics; Surgery},
Cited-References = {ALAND C, 1986, J BONE JOINT SURG AM, V68A, P1454, DOI 10.2106/00004623-198668090-00025.
   Buck J E, 1970, J Bone Joint Surg Br, V52, P432.
   GARBER JE, 1986, SPINE, V11, P63, DOI 10.1097/00007632-198601000-00018.
   NICOL RO, 1986, SPINE, V11, P1027, DOI 10.1097/00007632-198612000-00011.
   PORTER RW, 1982, J BONE JOINT SURG BR, V64, P344, DOI 10.1302/0301-620X.64B3.7096402.
   SHERMAN FC, 1977, J BONE JOINT SURG AM, V59, P49, DOI 10.2106/00004623-197759010-00007.},
Number-of-Cited-References = {6},
Times-Cited = {22},
Usage-Count-Last-180-days = {0},
Usage-Count-Since-2013 = {0},
Journal-ISO = {J. Bone Joint Surg.-Br. Vol.},
Doc-Delivery-Number = {GR081},
Web-of-Science-Index = {Science Citation Index Expanded (SCI-EXPANDED)},
Unique-ID = {WOS:A1991GR08100026},
OA = {Bronze},
DA = {2022-11-01},
}

@article{ WOS:000475838400105,
Author = {Chan, Andrew K. and Bisson, Erica and Bydon, Mohamad and Glassman,
   Steven and Potts, Eric and Coric, Domagoj and Slotkin, Jonathan and
   Virk, Michael and Kerezoudis, Panagiotis and Mummaneni, Praveen},
Title = {Predictors of the Best Outcomes Following Minimally Invasive Surgery for
   Grade 1 Lumbar Spondylolisthesis},
Journal = {JOURNAL OF NEUROSURGERY},
Year = {2019},
Volume = {131},
Number = {1},
Meeting = {233},
Month = {JUL},
Note = {Annual Scientific Meeting of the
   American-Association-of-Neurological-Surgeons (AANS), San Diego, CA, APR
   13-17, 2019},
Organization = {Amer Assoc Neurol Surg},
Publisher = {AMER ASSOC NEUROLOGICAL SURGEONS},
Address = {5550 MEADOWBROOK DRIVE, ROLLING MEADOWS, IL 60008 USA},
Type = {Meeting Abstract},
Language = {English},
ISSN = {0022-3085},
EISSN = {1933-0693},
Research-Areas = {Neurosciences \& Neurology; Surgery},
Web-of-Science-Categories  = {Clinical Neurology; Surgery},
Number-of-Cited-References = {0},
Times-Cited = {0},
Usage-Count-Last-180-days = {0},
Usage-Count-Since-2013 = {1},
Journal-ISO = {J. Neurosurg.},
Doc-Delivery-Number = {IJ3XR},
Web-of-Science-Index = {Science Citation Index Expanded (SCI-EXPANDED); Conference Proceedings Citation Index - Science (CPCI-S)},
Unique-ID = {WOS:000475838400105},
DA = {2022-11-01},
}

@article{ WOS:000294583400014,
Author = {Zhou, Zhi-Jie and Zhao, Feng-Dong and Fang, Xiang-Qian and Zhao, Xing
   and Fan, Shun-Wu},
Title = {Interbody versus posterolateral fusion Response},
Journal = {JOURNAL OF NEUROSURGERY-SPINE},
Year = {2011},
Volume = {15},
Number = {3},
Pages = {293-294},
Month = {SEP},
Publisher = {AMER ASSOC NEUROLOGICAL SURGEONS},
Address = {5550 MEADOWBROOK DRIVE, ROLLING MEADOWS, IL 60008 USA},
Type = {Editorial Material},
Language = {English},
Affiliation = {Zhou, ZJ (Corresponding Author), Zhejiang Univ, Sir Run Run Shaw Hosp, Coll Med, Dept Orthopaed Surg, Hangzhou 310003, Zhejiang, Peoples R China.
   Zhou, Zhi-Jie, Zhejiang Univ, Sir Run Run Shaw Hosp, Coll Med, Dept Orthopaed Surg, Hangzhou 310003, Zhejiang, Peoples R China.
   Zhejiang Univ, Sir Run Run Shaw Inst Clin Med, Hangzhou 310003, Zhejiang, Peoples R China.},
ISSN = {1547-5654},
EISSN = {1547-5646},
Keywords-Plus = {LUMBAR FUSION; POSTERIOR; SPONDYLOLISTHESIS; METAANALYSIS; GUIDELINES;
   QUALITY; TRIALS; SPINE},
Research-Areas = {Neurosciences \& Neurology; Surgery},
Web-of-Science-Categories  = {Clinical Neurology; Surgery},
Cited-References = {Atkins D, 2004, BMJ-BRIT MED J, V328, P1490.
   Cheng L, 2009, INT ORTHOP, V33, P1043, DOI 10.1007/s00264-008-0588-x.
   Dehoux Emile, 2004, Acta Orthop Belg, V70, P578.
   DERSIMONIAN R, 1986, CONTROL CLIN TRIALS, V7, P177, DOI 10.1016/0197-2456(86)90046-2.
   Furlan AD, 2009, SPINE, V34, P1929, DOI 10.1097/BRS.0b013e3181b1c99f.
   Inamdar D N, 2006, J Orthop Surg (Hong Kong), V14, P21.
   Kanayama M, 2009, J SPINAL DISORD TECH, V22, P463, DOI 10.1097/BSD.0b013e3181934512.
   Kim KT, 2006, SPINE, V31, P1351, DOI 10.1097/01.brs.0000218635.14571.55.
   La Rosa G, 2001, Neurosurg Focus, V10, pE9.
   Ma Y, 2001, Zhonghua Yi Xue Za Zhi, V81, P1253.
   Moher D, 1999, LANCET, V354, P1896, DOI 10.1016/S0140-6736(99)04149-5.
   Resnick DK, 2005, J NEUROSURG-SPINE, V2, P692, DOI 10.3171/spi.2005.2.6.0692.
   Dantas FL, 2007, ARQ NEURO-PSIQUIAT, V65, P764, DOI 10.1590/S0004-282X2007000500006.
   Stroup DF, 2000, JAMA-J AM MED ASSOC, V283, P2008, DOI 10.1001/jama.283.15.2008.
   ZHAO QH, 2009, ZHONGHUA YI XUE ZA Z, V89, P1799.},
Number-of-Cited-References = {15},
Times-Cited = {0},
Usage-Count-Last-180-days = {0},
Usage-Count-Since-2013 = {1},
Journal-ISO = {J. Neurosurg.-Spine},
Doc-Delivery-Number = {816FF},
Web-of-Science-Index = {Science Citation Index Expanded (SCI-EXPANDED)},
Unique-ID = {WOS:000294583400014},
DA = {2022-11-01},
}

@article{ WOS:000295901400016,
Author = {Goz, Mustafa and Torun, Mehmet Fuat and Mordeniz, Cengiz and Aydin,
   Mehmet Salih and Demirkol, Abbas Heval and Karabag, Hamza},
Title = {Spondylolisthesis mimicking the progression of dissection in a case of
   chronic Stanford type B aortic dissection},
Journal = {ULUSAL TRAVMA VE ACIL CERRAHI DERGISI-TURKISH JOURNAL OF TRAUMA \&
   EMERGENCY SURGERY},
Year = {2011},
Volume = {17},
Number = {5},
Pages = {458-460},
Month = {SEP},
Abstract = {Aortic dissection is an acute lethal cardiovascular condition. A
   67-year-old hypertensive woman was admitted to our Emergency Department
   with an abrupt onset of tearing pain in the interscapular area. A
   thoracic computed tomography scan with contrast showed chronic type B
   aortic dissection. The patient was transferred to intensive care and
   medical therapy was initiated. Upon spread of the pain to the lumbar
   area, the dissection was thought to have progressed. The patient, being
   hemodynamically stable, was examined using ultrasonography, and the
   dissection did not show any progression. In the neurological examination
   for the lumbar pain, the lumbar processus spinosus was found to be
   sensitive, and the sciatic nerve stretch test was positive at 30
   degrees. Magnetic resonance imaging revealed spondylolisthesis and a
   centrally located disc herniation at the L3-4 level. No operation for
   the dissection was planned, but discectomy and fusion surgery was
   scheduled. Since the patient refused surgery, she was discharged with
   medical therapy. Our aim in this report was to emphasize the importance
   of spondylolisthesis mimicking the progression of dissection in the
   differential diagnosis of a chronic type B aortic dissection case.},
Publisher = {TURKISH ASSOC TRAUMA EMERGENCY SURGERY},
Address = {KOPRULU MEHMET PASA SOC, DENIZ ABDAL MAH, DADASOGLU AP, 25-1 SEHREMINI,
   ISTANBUL, 00000, TURKEY},
Type = {Article},
Language = {English},
Affiliation = {Goz, M (Corresponding Author), Harran Univ, Fac Med, Dept Cardiovasc Surg, TR-63100 Sanliurfa, Turkey.
   Goz, Mustafa; Aydin, Mehmet Salih; Demirkol, Abbas Heval, Harran Univ, Fac Med, Dept Cardiovasc Surg, TR-63100 Sanliurfa, Turkey.
   Torun, Mehmet Fuat; Karabag, Hamza, Harran Univ, Fac Med, Dept Neurosurg, TR-63100 Sanliurfa, Turkey.
   Mordeniz, Cengiz, Harran Univ, Fac Med, Dept Anesthesiol \& Intens Care, TR-63100 Sanliurfa, Turkey.},
DOI = {10.5505/tjtes.2011.27048},
ISSN = {1306-696X},
Keywords = {Aortic dissection; spondylolisthesis},
Keywords-Plus = {DEGENERATIVE LUMBAR SPONDYLOLISTHESIS; MANAGEMENT},
Research-Areas = {Emergency Medicine},
Web-of-Science-Categories  = {Emergency Medicine},
Author-Email = {mustafagoz@harran.edu.tr},
ResearcherID-Numbers = {Karabag, Hamza/ABF-3016-2020
   Aydin, Mehmet/ABF-3044-2020
   mordeniz, cengiz/A-5948-2017},
ORCID-Numbers = {Karabag, Hamza/0000-0001-5571-1326
   mordeniz, cengiz/0000-0001-9427-777X},
Cited-References = {Kalichman L, 2008, EUR SPINE J, V17, P327, DOI 10.1007/s00586-007-0543-3.
   KARNOFSKY DA, 1948, CANCER-AM CANCER SOC, V1, P634, DOI 10.1002/1097-0142(194811)1:4<634::AID-CNCR2820010410>3.0.CO;2-L.
   Majid K, 2008, J AM ACAD ORTHOP SUR, V16, P208, DOI 10.5435/00124635-200804000-00004.
   Metz LN, 2007, NEUROSURG CLIN N AM, V18, P237, DOI 10.1016/j.nec.2007.02.010.
   Shirakabe A, 2008, CIRC J, V72, P986, DOI 10.1253/circj.72.986.},
Number-of-Cited-References = {5},
Times-Cited = {0},
Usage-Count-Last-180-days = {0},
Usage-Count-Since-2013 = {5},
Journal-ISO = {Ulus. Travma Acil Cerrahi Derg.},
Doc-Delivery-Number = {833RA},
Web-of-Science-Index = {Science Citation Index Expanded (SCI-EXPANDED)},
Unique-ID = {WOS:000295901400016},
OA = {Bronze},
DA = {2022-11-01},
}

@article{ WOS:A1980KD78800065,
Author = {BARTH, B and LIEBIG, K},
Title = {CHANGES IN LUMBAR AND PELVIC STATICS AFTER POSTERIOR SPONDYLODESIS USING
   HARRINGTON INSTRUMENTATION FOR SPONDYLOLISTHESIS},
Journal = {ZEITSCHRIFT FUR ORTHOPADIE UND IHRE GRENZGEBIETE},
Year = {1980},
Volume = {118},
Number = {4},
Pages = {513},
Publisher = {FERDINAND ENKE VERLAG},
Address = {POSTFACH 30 03 66, D-70443 STUTTGART, GERMANY},
Type = {Meeting Abstract},
Language = {German},
Affiliation = {BARTH, B (Corresponding Author), UNIV ERLANGEN NURNBERG,ORTHOPAED KLIN,D-8520 ERLANGEN,FED REP GER.},
ISSN = {0044-3220},
Research-Areas = {Orthopedics},
Web-of-Science-Categories  = {Orthopedics},
Cited-References = {CRAMER A, 1958, WIRBELSAULE FORSCH P, V5, P84.
   DEBRUNNER HU, 1978, ORTHOPADISCHES DIAGN.
   FREBENHAGEN H, 1974, Z ORTHOP, V112, P773.
   SOLLMANN AH, 1959, MUNCH MED WSCHR, V9, P83.
   SOLLMANN AH, 1961, ROFO FORTSCHR RONTG, V94, P704.},
Number-of-Cited-References = {5},
Times-Cited = {0},
Usage-Count-Last-180-days = {0},
Usage-Count-Since-2013 = {0},
Journal-ISO = {Z. Orthop. Grenzg.},
Doc-Delivery-Number = {KD788},
Web-of-Science-Index = {Science Citation Index Expanded (SCI-EXPANDED)},
Unique-ID = {WOS:A1980KD78800065},
DA = {2022-11-01},
}

@article{ WOS:A1989AJ90300002,
Author = {SINAKI, M and LUTNESS, MP and ILSTRUP, DM and CHU, CP and GRAMSE, RR},
Title = {LUMBAR SPONDYLOLISTHESIS - RETROSPECTIVE COMPARISON AND 3-YEAR FOLLOW-UP
   OF 2 CONSERVATIVE TREATMENT PROGRAMS},
Journal = {ARCHIVES OF PHYSICAL MEDICINE AND REHABILITATION},
Year = {1989},
Volume = {70},
Number = {8},
Pages = {594-598},
Month = {AUG},
Publisher = {W B SAUNDERS CO},
Address = {INDEPENDENCE SQUARE WEST CURTIS CENTER, STE 300, PHILADELPHIA, PA
   19106-3399},
Type = {Article},
Language = {English},
Affiliation = {SINAKI, M (Corresponding Author), MAYO CLIN \& MAYO FDN,DEPT PHYS MED \& REHABIL,200 1ST ST SW,ROCHESTER,MN 55905, USA.
   MAYO CLIN \& MAYO FDN,DEPT HLTH SCI RES,ROCHESTER,MN 55905.},
ISSN = {0003-9993},
Research-Areas = {Rehabilitation; Sport Sciences},
Web-of-Science-Categories  = {Rehabilitation; Sport Sciences},
Cited-References = {EINGORN D, 1985, SPINE, V10, P250, DOI 10.1097/00007632-198504000-00010.
   FEFFER HL, 1985, SPINE, V10, P287, DOI 10.1097/00007632-198504000-00018.
   FREDRICKSON BE, 1984, J BONE JOINT SURG AM, V66A, P699, DOI 10.2106/00004623-198466050-00008.
   GERTZBEIN SD, 1985, SPINE, V10, P257, DOI 10.1097/00007632-198504000-00014.
   GRAMSE RR, 1980, MAYO CLIN PROC, V55, P681.
   JOHNSON AC, 1984, INT SURG, V69, P345.
   LOWE J, 1984, SPINE, V9, P653, DOI 10.1097/00007632-198409000-00019.
   MAGORA A, 1976, CLIN ORTHOPAEDICS, V117, P74.
   MEYERDING HW, 1934, P STAFF M MAYO CLIN, V9, P666.
   NACHEMSON A, 1985, SPINE, V10, P290, DOI 10.1097/00007632-198504000-00019.
   PARIS SV, 1985, SPINE, V10, P277, DOI 10.1097/00007632-198504000-00016.
   PEARCY M, 1985, SPINE, V10, P175, DOI 10.1097/00007632-198503000-00014.
   RAVICHANDRAN G, 1983, CRC CR REV DIAGN IM, V20, P175.
   SCHLEGEL KF, 1985, CLIN ORTHOP RELAT R, V193, P115.
   SPECK GR, 1984, SPINE, V9, P659, DOI 10.1097/00007632-198409000-00022.},
Number-of-Cited-References = {15},
Times-Cited = {40},
Usage-Count-Last-180-days = {0},
Usage-Count-Since-2013 = {4},
Journal-ISO = {Arch. Phys. Med. Rehabil.},
Doc-Delivery-Number = {AJ903},
Web-of-Science-Index = {Science Citation Index Expanded (SCI-EXPANDED)},
Unique-ID = {WOS:A1989AJ90300002},
DA = {2022-11-01},
}

@article{ WOS:000080871900016,
Author = {Gillet, P and Petit, M},
Title = {Direct repair of spondylolysis without spondylolisthesis, using a
   rod-screw construct and bone grafting of the pars defect},
Journal = {SPINE},
Year = {1999},
Volume = {24},
Number = {12},
Pages = {1252-1256},
Month = {JUN 15},
Abstract = {Study Design. A retrospective study of patient outcome after pars repair
   using an original technique in patients with spondylolysis without
   spondylolisthesis and degenerative disk disease.
   Objectives. To assess the results of a new technique of internal
   fixation that avoids penetration of the spinal canal, temporary fixation
   of the lumbosacral junction, and postoperative bracing owing to stable
   instrumentation consisting of pedicle screws and a V-shaped rod resting
   against the inferior aspect on the spinous process and the posterior
   aspects of the laminas.
   Summary of Background Data. Previously described techniques for direct
   repair of a pars defect often require postoperative bracing and can
   require intracanal penetration of wires or hooks; screws passing
   directly through the defect, thereby lessening the bone surface
   available for bone grafting; and temporary fixation of the lumbosacral
   junction with a plate that must be removed.
   Methods. Patients with painful pars defect not responding to
   conservative therapy and interfering with everyday life, sports, or work
   were considered to be eligible for direct repair of the spondylolysis
   rather than lumbosacral fusion, if there was no associated degenerative
   disk disease or spondylolisthesis. The surgical technique involves
   placement of screws on the pedicles of the involved vertebra and the
   fixation of the loose posterior arch with a solid rod bent in a V shape,
   taking purchase on the spinous process and laminas. A bone graft is
   placed under compression in the pars defect before the rod-screw
   construct is tightened.
   Results. The first 10 patients who underwent this technique had an
   average follow-up of 35 months (range, 7 months to 5.3 years); mean age
   at operation was 26 years (range, 16-48 years). Six patients had an
   excellent result, returned to normal everyday life and work, and
   participated in sports when desired. The outcome in one patient was
   rated good and in one, fair. The procedure in one was considered a
   failure, although bone fusion seemed to have been obtained. Seven
   patients would recommend the operation, one would hesitate. No
   complications were encountered because of the specific design of the
   construct.
   Conclusions. This new technique offers the advantage of being easy and
   fast, it can be performed using a great number of available spinal
   instrumentations using rods and pedicle screws. There is no violation of
   the neural canal except in the case of a misplacement of pedicle screws.
   No postoperative brace was used, return to everyday life avoiding low
   back stress was immediate, and return to work or sports was possible 3
   to 6 months after the procedure. This technique seems safe and effective
   but needs careful selection of patients, as do all other techniques for
   direct repair of pars interarticularis.},
Publisher = {LIPPINCOTT WILLIAMS \& WILKINS},
Address = {530 WALNUT ST, PHILADELPHIA, PA 19106-3621 USA},
Type = {Article},
Language = {English},
Affiliation = {Gillet, P (Corresponding Author), Univ Hosp Liege, CHU Sart Tilman, Dept Orthopaed, B-4000 Liege, Belgium.
   Univ Hosp Liege, CHU Sart Tilman, Dept Orthopaed, B-4000 Liege, Belgium.},
DOI = {10.1097/00007632-199906150-00014},
ISSN = {0362-2436},
Keywords = {pars interarticularis repair; rod-screw construct; spondylolysis;
   surgery},
Keywords-Plus = {SCOTT WIRING TECHNIQUE; LUMBAR SPONDYLOLYSIS; FIXATION},
Research-Areas = {Neurosciences \& Neurology; Orthopedics},
Web-of-Science-Categories  = {Clinical Neurology; Orthopedics},
Cited-References = {BONNICI AV, 1991, J ROY SOC MED, V84, P270, DOI 10.1177/014107689108400509.
   Buck J E, 1970, J Bone Joint Surg Br, V52, P432.
   DREYZIN V, 1994, SPINE, V19, P1909, DOI 10.1097/00007632-199409000-00008.
   HAMBLY MF, 1994, SPINE, V19, P354, DOI 10.1097/00007632-199402000-00018.
   JOHNSON GV, 1992, J BONE JOINT SURG BR, V74, P426, DOI 10.1302/0301-620X.74B3.1587895.
   Kimura M., 1968, ORTHOP SURG, V19, P285.
   KIP PH, 1994, SPINE, V23, P2692.
   LOUIS R, 1988, REV CHIR ORTHOP, V74, P549.
   MORSCHER E, 1984, ARCH ORTHOP TRAUM SU, V103, P175, DOI 10.1007/BF00435550.
   NICOL RO, 1986, SPINE, V11, P1027, DOI 10.1097/00007632-198612000-00011.
   OHMORI K, 1992, NEUROSURGERY, V30, P379, DOI 10.1227/00006123-199203000-00011.
   PEDERSEN AK, 1988, J BONE JOINT SURG AM, V70A, P15, DOI 10.2106/00004623-198870010-00004.
   ROCA J, 1989, CLIN ORTHOP RELAT R, P86.
   SALIB RM, 1993, SPINE, V18, P440.
   Songer MN, 1998, SPINE, V23, P263, DOI 10.1097/00007632-199801150-00023.
   Tokuhashi Y, 1996, SPINE, V21, P2041, DOI 10.1097/00007632-199609010-00023.
   VANDERWERF GJIM, 1985, ACTA ORTHOP SCAND, V56, P378, DOI 10.3109/17453678508994351.
   WINTER M, 1989, ARCH ORTHOP TRAUM SU, V108, P96, DOI 10.1007/BF00932163.},
Number-of-Cited-References = {18},
Times-Cited = {65},
Usage-Count-Last-180-days = {0},
Usage-Count-Since-2013 = {2},
Journal-ISO = {SPINE},
Doc-Delivery-Number = {206HP},
Web-of-Science-Index = {Science Citation Index Expanded (SCI-EXPANDED)},
Unique-ID = {WOS:000080871900016},
DA = {2022-11-01},
}

@article{ WOS:A1985AYG5900004,
Author = {FUENTES, JM and BENEZECH, J and BONNEL, F and VLAHOVITCH, B},
Title = {OSTEOSYNTHESIS OF LOW LUMBAR SPINE AND SPONDYLOLISTHESIS - MODIFICATION
   OF SCHOLNERS PLATE AND PEDICULAR DRILL},
Journal = {NEUROCHIRURGIE},
Year = {1985},
Volume = {31},
Number = {6},
Pages = {513-518},
Publisher = {MASSON EDITEUR},
Address = {120 BLVD SAINT-GERMAIN, 75280 PARIS 06, FRANCE},
Type = {Article},
Language = {French},
Affiliation = {FUENTES, JM (Corresponding Author), CLIN RECH,AVE CHARLES FLAHAUT,F-34100 MONTPELLIER,FRANCE.
   CTR MED GUI CHAULIAC,SERV NEUROCHIRURG A,F-34059 MONTPELLIER,FRANCE.
   INSERM,U103,ANAT LAB,UNITE RECH BIOMECAN,F-34000 MONTPELLIER,FRANCE.},
ISSN = {0028-3770},
Research-Areas = {Neurosciences \& Neurology; Surgery},
Web-of-Science-Categories  = {Clinical Neurology; Surgery},
Cited-References = {BARRAL M, 1983, THESIS MONTPELLIER.
   CAMILLE RR, 1982, RACHIS, P201.
   CAMILLE RR, 1970, PRESSE MED, V78, P1447.
   CAMILLE RR, 1976, MONTPELLIER CHIR, V22, P108.
   FASSIO B, 1983, REV CHIR ORTHOP, V69, P573.
   FUENTES JM, UNPUB REV CHIR ORTHO.
   GONON GP, 1974, LYON CHIR, V70, P408.
   LAPRAS C, 1984, NEUROCHIRURGIE, V30, P147.
   LARDENNOIS ER, 1976, THESIS CLERMONT FERR.
   LOUIS R, 1977, INT ORTHOP, V1, P215, DOI 10.1007/BF00266339.
   LOUIS R, 1982, RACHIS, P205.
   NAKACH G, 1981, THESIS MONTPELLIER.
   SAILLANT G, 1976, REV CHIR ORTHOP, V2, P151.
   SCHOLLNER D, 1975, ORTHOP PRAX, V11, P270.
   VERBIEST H, 1973, CLIN NEURO SURG, V20, P193.
   VIDAL J, 1977, REV CHIR ORTHOP, V63, P709.
   VIDAL J, 1980, TECHNIQUES CHIRURGIC, P4200.
   VIGOUROUX RP, 1978, NEUROCHIRURGIE, V24, P63.
   VLAHOVITCH B, 1978, J CHIR, V2, P659.},
Number-of-Cited-References = {19},
Times-Cited = {1},
Usage-Count-Last-180-days = {0},
Usage-Count-Since-2013 = {1},
Journal-ISO = {Neurochirurgie},
Doc-Delivery-Number = {AYG59},
Web-of-Science-Index = {Science Citation Index Expanded (SCI-EXPANDED)},
Unique-ID = {WOS:A1985AYG5900004},
DA = {2022-11-01},
}

@article{ WOS:000227763300006,
Author = {Yue, WM and Brodner, W and Gaines, RW},
Title = {Abnormal spinal anatomy in 27 cases of surgically corrected
   spondyloptosis - Proximal sacral endplate damage as a possible cause of
   spondyloptosis},
Journal = {SPINE},
Year = {2005},
Volume = {30},
Number = {6, S},
Pages = {S22-S26},
Month = {MAR 15},
Note = {36th Annual Meeting of the Scoliosis-Research-Society, CLEVELAND, OH,
   SEP 19-22, 2001},
Organization = {Scoliosis Res Soc},
Abstract = {Study Design. Retrospective review.
   Objectives. To review the findings in the cases of spondyloptosis we
   have treated and to postulate on the possible cause of spondyloptosis.
   Summary of Background Data. Spondyloptosis (Grade V spondylolisthesis)
   is rare, even though spondylolisthesis is a relatively common condition.
   While it is known that progression to spondyloptosis occurs in patients
   with developmental spondylolisthesis in their childhood and/or
   adolescent years, the precise factors leading to progression are not
   known.
   Methods. Between 1979 and 2002, 27 patients with spondyloptosis were
   treated surgically with L5 resection and reduction of L4 onto S1. During
   the treatment process, detailed observations of the surgical findings
   were made through clinical and radiologic means. Six anatomic parameters
   (pars interarticularis defects, spina bifida of the L5 or sacral
   segments, dysplasia of the L5-S1 facet joints, L5-S1 disc degeneration,
   trapezoidal shape of L5, and rounding of the proximal end of the sacrum)
   were specifically studied.
   Results. Pars interarticularis defects were present in 24 patients
   (88.9\%), facet dysplasia in 16 patients (59.2\%), spina bifida in 24
   patients (88.9\%), disc degeneration in 25 (92.6\%), trapezoidal L5 in
   20 patients (74.1\%), and rounding of the proximal end of S1 in all 27
   patients (100\%).
   Conclusions. Rounding of the proximal sacral end-plate was the only
   constant abnormal anatomic feature in the patients. Damage to the
   proximal sacrum and sacral growth plate during late childhood and early
   adolescence, similar to the epiphyseal injury that produces Blount's
   disease, and slipped capital femoral epiphysis seem to be key factors
   permitting the progression of developmental spondylolisthesis to
   spondyloptosis.},
Publisher = {LIPPINCOTT WILLIAMS \& WILKINS},
Address = {TWO COMMERCE SQ, 2001 MARKET ST, PHILADELPHIA, PA 19103 USA},
Type = {Article; Proceedings Paper},
Language = {English},
Affiliation = {Gaines, RW (Corresponding Author), Columbia Orthopaed Grp, 400 Keene St, Columbia, MO 65203 USA.
   Columbia Orthopaed Grp, Columbia, MO 65203 USA.
   Singapore Gen Hosp, Dept Orthopaed Surg, Singapore 0316, Singapore.
   Vienna Gen Hosp, Dept Orthopaed, Vienna, Austria.},
DOI = {10.1097/01.brs.0000155572.72287.92},
ISSN = {0362-2436},
EISSN = {1528-1159},
Keywords = {spondyloptosis; etiology; sacral growth plate; epiphyseal injury},
Keywords-Plus = {ISTHMIC LUMBAR SPONDYLOLISTHESIS; FOLLOW-UP; PELVIC INCIDENCE;
   NATURAL-HISTORY; CHILDREN; SPONDYLOLYSIS; PROGRESSION; ADOLESCENTS;
   PATHOGENESIS; REDUCTION},
Research-Areas = {Neurosciences \& Neurology; Orthopedics},
Web-of-Science-Categories  = {Clinical Neurology; Orthopedics},
Author-Email = {rgaines@cogmds.com},
Cited-References = {Antoniades SB, 2000, SPINE, V25, P1085, DOI 10.1097/00007632-200005010-00008.
   Beutler WJ, 2003, SPINE, V28, P1027, DOI 10.1097/00007632-200305150-00014.
   BLACKBURNE JS, 1977, J BONE JOINT SURG BR, V59, P490, DOI 10.1302/0301-620X.59B4.925059.
   BOXALL D, 1979, J BONE JOINT SURG AM, V61, P479, DOI 10.2106/00004623-197961040-00001.
   Curylo LJ, 2002, SPINE, V27, P2021, DOI 10.1097/00007632-200209150-00010.
   DANIELSON BI, 1991, SPINE, V16, P422, DOI 10.1097/00007632-199104000-00005.
   FARFAN HF, 1976, CLIN ORTHOP RELAT R, P40.
   Floman Y, 2000, SPINE, V25, P342, DOI 10.1097/00007632-200002010-00014.
   FREDRICKSON BE, 1984, J BONE JOINT SURG AM, V66A, P699, DOI 10.2106/00004623-198466050-00008.
   FRENNERED AK, 1991, J PEDIATR ORTHOPED, V11, P209, DOI 10.1097/01241398-199103000-00014.
   GAINES RW, 1985, SPINE, V10, P680, DOI 10.1097/00007632-198509000-00015.
   Grzegorzewski A, 2000, J PEDIATR ORTHOPED, V20, P506, DOI 10.1097/00004694-200007000-00016.
   Hanson DS, 2002, SPINE, V27, P2026, DOI 10.1097/00007632-200209150-00011.
   HENSINGER RN, 1989, J BONE JOINT SURG AM, V71A, P1098, DOI 10.2106/00004623-198971070-00020.
   Huang RP, 2003, SPINE, V28, P2381, DOI 10.1097/01.BRS.0000085325.42542.38.
   HW Meyerding, 1932, SURG GYNECOL OBSTET, V54, P371.
   Ikata T, 1996, AM J SPORT MED, V24, P94, DOI 10.1177/036354659602400117.
   Kajiura K, 2001, SPINE, V26, P2208, DOI 10.1097/00007632-200110150-00010.
   Karlsson L, 1998, J SPINAL DISORD, V11, P501.
   Konz R J, 2001, Spine (Phila Pa 1976), V26, pE38, DOI 10.1097/00007632-200102150-00003.
   Korovessis P, 2002, J SPINAL DISORD TECH, V15, P384, DOI 10.1097/00024720-200210000-00007.
   LAURENT L. E., 1961, ACTA ORTHOPAED SCAND, V31, P45.
   Legaye J, 1998, Eur Spine J, V7, P99, DOI 10.1007/s005860050038.
   LEHMER SM, 1994, SPINE, V19, P1916, DOI 10.1097/00007632-199409000-00010.
   LINDHOLM TS, 1990, SPINE, V15, P1350, DOI 10.1097/00007632-199012000-00021.
   Marty C, 2002, EUR SPINE J, V11, P119, DOI 10.1007/s00586-001-0349-7.
   Newman P H, 1973, J Bone Joint Surg Br, V55, P7.
   NEWMAN P H, 1965, J Bone Joint Surg Br, V47, P472.
   Osterman K, 1993, CLIN ORTHOP RELAT R, V297, P65.
   Sairyo K, 2001, Spine J, V1, P171, DOI 10.1016/S1529-9430(01)00018-3.
   Sairyo K, 1998, SPINE, V23, P1442, DOI 10.1097/00007632-199807010-00002.
   Sakamaki T, 2003, SPINE, V28, P645.
   SARASTE H, 1987, J PEDIATR ORTHOPED, V7, P631.
   SARASTE H, 1984, ACTA RADIOL DIAGN, V25, P427, DOI 10.1177/028418518402500515.
   SEITSALO S, 1988, J PEDIATR ORTHOPED, V8, P516, DOI 10.1097/01241398-198809000-00003.
   SEITSALO S, 1991, SPINE, V16, P417, DOI 10.1097/00007632-199104000-00004.
   TAILLARD WF, 1976, CLIN ORTHOP RELAT R, V117, P30.
   Takahashi K, 2000, J Orthop Sci, V5, P18, DOI 10.1007/s007760050004.
   Vallois H-V., 1942, BULL ET MEM SOC ANTHROPOL PARIS 9TH SER, V3, P117, DOI 10.3406/bmsap.1942.2790.
   WILTSE LL, 1962, J BONE JOINT SURG AM, V44, P539, DOI 10.2106/00004623-196244030-00011.
   WILTSE LL, 1976, CLIN ORTHOP RELAT R, V117, P23.
   WYNNEDAVIES R, 1979, J BONE JOINT SURG BR, V61, P301, DOI 10.1302/0301-620X.61B3.383720.
   Zhou SH, 2000, EUR SPINE J, V9, P242, DOI 10.1007/s005860000140.},
Number-of-Cited-References = {43},
Times-Cited = {26},
Usage-Count-Last-180-days = {0},
Usage-Count-Since-2013 = {4},
Journal-ISO = {SPINE},
Doc-Delivery-Number = {908BX},
Web-of-Science-Index = {Science Citation Index Expanded (SCI-EXPANDED); Conference Proceedings Citation Index - Science (CPCI-S)},
Unique-ID = {WOS:000227763300006},
DA = {2022-11-01},
}

@article{ WOS:000305040700016,
Author = {Tsahtsarlis, Antonio and Wood, Martin},
Title = {Minimally invasive transforaminal lumbar interbody fusion and
   spondylolisthesis},
Journal = {JOURNAL OF CLINICAL NEUROSCIENCE},
Year = {2012},
Volume = {19},
Number = {6},
Pages = {858-861},
Month = {JUN},
Abstract = {The purpose of this study was to assess the clinical and radiological
   outcomes of minimally invasive transforaminal lumbar interbody fusion
   (MI-TLIF) surgery for lumbar spondylolisthesis. A prospective analysis
   was conducted of 23 consecutive patients with grade I or grade II lumbar
   spondylolisthesis who underwent a MI-TLIF using image guidance between
   August 2008 and September 2010. The patient group comprised 13 males and
   10 females (mean age 57 years), 22 of whom underwent single level fusion
   and one patient with a two level fusion. All patients underwent
   postoperative CT scans to assess pedicle screw and cage placement and
   fusion at six months. The Oswestry Disability Index (ODI) scores were
   recorded preoperatively and at the six-month follow-up. We found that 22
   of 23 (95.7\%) patients showed evidence of fusion at six months with a
   mean improvement of 26.7 on ODI scores. The mean length of hospital stay
   was four days. The mean operative time was 172 minutes. Anatomical
   reduction of the spondylolisthesis was complete in 16 patients and
   incomplete in seven. Regarding complications, we observed: one of 94
   (1.1\%) pedicle screws misplaced, which did not require revision
   postoperatively: one of 23 patients (4.3\%) with a pulmonary embolism
   and one of 23 (4.3\%) patients with transient nerve root pain. There
   were no occurrences of infection and no postoperative cerebrospinal
   fluid leaks. We conclude that MI-TLIF offers patients a safe and
   effective surgical option for lumbar spondylolisthesis treatment.
   Furthermore, it may offer patients additional advantages in terms of
   postoperative pain and recovery. (C) 2011 Elsevier Ltd. All rights
   reserved.},
Publisher = {ELSEVIER SCI LTD},
Address = {THE BOULEVARD, LANGFORD LANE, KIDLINGTON, OXFORD OX5 1GB, OXON, ENGLAND},
Type = {Article},
Language = {English},
Affiliation = {Wood, M (Corresponding Author), Mater Private Hosp, Mater Neurosci Ctr, Brisbane Clin Neurosci Ctr, Mater Private Clin, 550 Stanley St,Suite 5-02, Brisbane, Qld 4101, Australia.
   Tsahtsarlis, Antonio; Wood, Martin, Mater Private Hosp, Mater Neurosci Ctr, Brisbane Clin Neurosci Ctr, Mater Private Clin, Brisbane, Qld 4101, Australia.},
DOI = {10.1016/j.jocn.2011.10.007},
ISSN = {0967-5868},
EISSN = {1532-2653},
Keywords = {Minimally invasive; Spondylolisthesis; Transforaminal lumbar interbody
   fusions},
Keywords-Plus = {FOLLOW-UP; MINIMUM},
Research-Areas = {Neurosciences \& Neurology},
Web-of-Science-Categories  = {Clinical Neurology; Neurosciences},
Author-Email = {mwood@mc.mater.org.au},
Cited-References = {CLOWARD RB, 1953, J NEUROSURG, V10, P154, DOI 10.3171/jns.1953.10.2.0154.
   Dhall SS, 2008, J NEUROSURG-SPINE, V9, P560, DOI 10.3171/SPI.2008.9.08142.
   Fan SW, 2010, SPINE, V35, P1615, DOI 10.1097/BRS.0b013e3181c70fe3.
   Foley Kevin T, 2002, Clin Neurosurg, V49, P499.
   Foley KT, 2003, SPINE, V28, pS26, DOI 10.1097/00007632-200308011-00006.
   HARMS J, 1982, Z ORTHOP GRENZGEB, V120, P343, DOI 10.1055/s-2008-1051624.
   Harms JG, 1998, ORTHOP TRAUMATOL, V6, P88.
   Heary RF, 2002, NEUROSURG FOCUS, V13, P1.
   Humphreys SC, 2001, SPINE, V26, P567.
   Isaacs RE, 2005, J NEUROSURG-SPINE, V3, P98, DOI 10.3171/spi.2005.3.2.0098.
   Lauber S, 2006, SPINE, V31, P1693, DOI 10.1097/01.brs.0000224530.08481.4e.
   Lee DY, 2008, J NEUROSURG-SPINE, V9, P137, DOI 10.3171/SPI/2008/9/8/137.
   Mannion RJ, 2011, SPINE J, V11, P527, DOI 10.1016/j.spinee.2010.07.005.
   Molinari RW, 1999, SPINE, V24, P967, DOI 10.1097/00007632-199905150-00007.
   Park P, 2008, NEUROSURG FOCUS, V25, DOI 10.3171/FOC/2008/25/8/E16.
   Peng Chan Wearn Benedict, 2009, Spine (Phila Pa 1976), V34, P1385, DOI 10.1097/BRS.0b013e3181a4e3be.
   Rosenberg WS, 2001, NEUROSURGERY, V48, P569, DOI 10.1097/00006123-200103000-00022.
   Scheufler KM, 2007, NEUROSURGERY, V60, P203, DOI 10.1227/01.NEU.0000255388.03088.B7.
   Schizas C, 2009, INT ORTHOP, V33, P1683, DOI 10.1007/s00264-008-0687-8.
   Schwender JD, 2005, J SPINAL DISORD TECH, V18, pS1, DOI 10.1097/01.bsd.0000132291.50455.d0.
   Villavicencio Alan T, 2010, Surg Neurol Int, V1, P12, DOI 10.4103/2152-7806.63905.
   Wang JA, 2010, EUR SPINE J, V19, P1780, DOI 10.1007/s00586-010-1404-z.
   Wu RH, 2010, SPINE, V35, P2273, DOI 10.1097/BRS.0b013e3181cd42cc.},
Number-of-Cited-References = {23},
Times-Cited = {10},
Usage-Count-Last-180-days = {0},
Usage-Count-Since-2013 = {6},
Journal-ISO = {J. Clin. Neurosci.},
Doc-Delivery-Number = {955SH},
Web-of-Science-Index = {Science Citation Index Expanded (SCI-EXPANDED)},
Unique-ID = {WOS:000305040700016},
DA = {2022-11-01},
}

@article{ WOS:000346817000013,
Author = {Hire, Justin M. and Jacobs, Jeremy M. and Bundy, Justin V. and DeVine,
   John G.},
Title = {A modified Bohlman technique using a novel implant for treatment of
   high-grade spondylolisthesis},
Journal = {JOURNAL OF NEUROSURGERY-SPINE},
Year = {2015},
Volume = {22},
Number = {1},
Pages = {80-83},
Month = {JAN},
Abstract = {Several surgical options for managing high-grade spondylolisthesis have
   been described in the literature and range from posterior-only in situ
   fusion to circumferential fusion with complete reduction of the
   dislocation. The level of evidence supporting any one technique is weak,
   and to date there is no Level I or II evidence supporting any current
   surgical treatment option. Techniques have evolved as implant technology
   has advanced and surgeons have gained experience with deformity
   correction. Still, the paucity of cases at any one institution limits
   the ability to perform clinical studies in a prospective and randomized
   fashion. To the authors' knowledge, the use of the AxiaLif bolt in a
   modified Bohlman technique has not been described. In the setting of a
   case of symptomatic high-grade spondylolisthesis refractory to
   nonoperative management, the authors describe a modified Bohlman
   technique in which they used the AxiaLif bolt rather than the fibula
   graft that was originally described. They then supplemented this with
   pedicle screw instrumentation and an iliac crest autograft. At the
   2-year follow-up exam, the patient exhibited relief of his preoperative
   back and leg pain and he had returned to all activities. The latest
   radiographs demonstrated successful fusion. A single-stage, posterior
   instrumented fusion in which the AxiaLif bolt is used in lieu of fibula
   autograft or allograft in a modified,Bohlman technique is technically
   less demanding, does not have the morbidity associated with harvesting a
   fibula autograft, and carries no risk of disease transmission associated
   with the use of allograft.},
Publisher = {AMER ASSOC NEUROLOGICAL SURGEONS},
Address = {5550 MEADOWBROOK DRIVE, ROLLING MEADOWS, IL 60008 USA},
Type = {Article},
Language = {English},
Affiliation = {Bundy, JV (Corresponding Author), Dwight D Eisenhower Army Med Ctr, Dept Orthopaed \& Rehabil, 300 Hosp Rd, Ft Gordon, GA 30905 USA.
   Hire, Justin M.; Jacobs, Jeremy M.; DeVine, John G., Dwight D Eisenhower Army Med Ctr, Dept Orthopaed \& Rehabil, Ft Gordon, GA 30905 USA.
   Bundy, Justin V., Doctors Hosp, Augusta, GA USA.},
DOI = {10.3171/2014.10.SPINE14138},
ISSN = {1547-5654},
EISSN = {1547-5646},
Keywords = {modified Bohlman technique; AxiaLif TranS1 system; spondylolisthesis;
   spinal instrumentation; lumbar},
Keywords-Plus = {ISTHMIC SPONDYLOLISTHESIS; IN-SITU; REDUCTION; FUSION; INSTRUMENTATION;
   SPONDYLOLYSIS; DECOMPRESSION; ADOLESCENTS; CHILDREN},
Research-Areas = {Neurosciences \& Neurology; Surgery},
Web-of-Science-Categories  = {Clinical Neurology; Surgery},
Author-Email = {justin.m.hire.mil@mail.mil},
ORCID-Numbers = {Hire, Justin/0000-0002-0994-9154},
Cited-References = {ANI N, 1991, SPINE, V16, pS302, DOI 10.1097/00007632-199106001-00025.
   BLACKBURNE JS, 1977, J BONE JOINT SURG BR, V59, P490, DOI 10.1302/0301-620X.59B4.925059.
   Boachie-Adjei O, 2002, SPINE, V27, pE161, DOI 10.1097/00007632-200203150-00019.
   BOHLMAN HH, 1982, J BONE JOINT SURG AM, V64, P415, DOI 10.2106/00004623-198264030-00012.
   FREDRICKSON BE, 1984, J BONE JOINT SURG AM, V66A, P699, DOI 10.2106/00004623-198466050-00008.
   Grzegorzewski A, 2000, J PEDIATR ORTHOPED, V20, P506, DOI 10.1097/00004694-200007000-00016.
   Hanson DS, 2002, SPINE, V27, P1982, DOI 10.1097/00007632-200209150-00005.
   Hu SS, 2008, J BONE JOINT SURG AM, V90A, P656.
   Hu SS, 1996, SPINE, V21, P367, DOI 10.1097/00007632-199602010-00023.
   Molinari MRW, 1999, SPINE, V24, P1701, DOI 10.1097/00007632-199908150-00012.
   Mroz TE, 2008, J AM ACAD ORTHOP SUR, V16, P559, DOI 10.5435/00124635-200810000-00001.
   Mroz TE, 2009, SPINE J, V9, P303, DOI 10.1016/j.spinee.2008.06.452.
   Petraco DM, 1996, SPINE, V21, P1133, DOI 10.1097/00007632-199605150-00002.
   Poussa M, 2006, SPINE, V31, P583, DOI 10.1097/01.brs.0000201401.17944.f7.
   Ruf M, 2006, SPINE, V31, P269, DOI 10.1097/01.brs.0000197204.91891.eb.
   WILTSE LL, 1976, CLIN ORTHOP RELAT R, P23.},
Number-of-Cited-References = {16},
Times-Cited = {8},
Usage-Count-Last-180-days = {0},
Usage-Count-Since-2013 = {4},
Journal-ISO = {J. Neurosurg.-Spine},
Doc-Delivery-Number = {AX3CA},
Web-of-Science-Index = {Science Citation Index Expanded (SCI-EXPANDED)},
Unique-ID = {WOS:000346817000013},
OA = {Bronze},
DA = {2022-11-01},
}

@article{ WOS:000283190400011,
Author = {Herkowitz, Harry N.},
Title = {Degenerative lumbar spondylolisthesis: a surgeon's perspective of 30
   years in practice},
Journal = {SPINE JOURNAL},
Year = {2010},
Volume = {10},
Number = {10},
Pages = {916-917},
Month = {OCT},
Publisher = {ELSEVIER SCIENCE INC},
Address = {STE 800, 230 PARK AVE, NEW YORK, NY 10169 USA},
Type = {Editorial Material},
Language = {English},
Affiliation = {Herkowitz, HN (Corresponding Author), William Beaumont Hosp, Dept Orthopaed Surg, 3535 W 13 Mile Rd,Suite 744, Royal Oak, MI 48073 USA.
   William Beaumont Hosp, Dept Orthopaed Surg, Royal Oak, MI 48073 USA.},
DOI = {10.1016/j.spinee.2010.08.026},
ISSN = {1529-9430},
EISSN = {1878-1632},
Keywords-Plus = {SPINAL STENOSIS},
Research-Areas = {Neurosciences \& Neurology; Orthopedics},
Web-of-Science-Categories  = {Clinical Neurology; Orthopedics},
Author-Email = {HHerkowitz@beaumont.edu},
Cited-References = {Denard PJ, 2010, SPINE J, V10, P865, DOI 10.1016/j.spinee.2010.07.004.
   Fischgrund JS, 1997, SPINE, V22, P2807, DOI 10.1097/00007632-199712150-00003.
   HERKOWITZ HN, 1991, J BONE JOINT SURG AM, V73A, P802, DOI 10.2106/00004623-199173060-00002.
   Kornblum MB, 2004, SPINE, V29, P726, DOI 10.1097/01.BRS.0000119398.22620.92.
   Tosteson ANA, 2008, ANN INTERN MED, V149, P845, DOI 10.7326/0003-4819-149-12-200812160-00003.
   Weinstein JN, 2009, J BONE JOINT SURG AM, V91A, P1295, DOI 10.2106/JBJS.H.00913.},
Number-of-Cited-References = {6},
Times-Cited = {5},
Usage-Count-Last-180-days = {0},
Usage-Count-Since-2013 = {1},
Journal-ISO = {Spine Journal},
Doc-Delivery-Number = {667JX},
Web-of-Science-Index = {Science Citation Index Expanded (SCI-EXPANDED)},
Unique-ID = {WOS:000283190400011},
DA = {2022-11-01},
}

@article{ WOS:000783218700064,
Author = {Greenberg, Jacob K. and Olsen, Margaret and Dibble, Christopher and
   Zhang, Justin and Pennicooke, Brenton Henry and Yamaguchi, Ken and
   Kelly, Michael and Hall, Bruce and Ray, Zack},
Title = {Comparison of Cost and Complication Rates for Profiling Hospital
   Performance in Lumbar Fusion for Spondylolisthesis},
Journal = {NEUROSURGERY},
Year = {2022},
Volume = {68},
Number = {1},
Meeting = {158},
Pages = {47},
Month = {APR},
Publisher = {OXFORD UNIV PRESS INC},
Address = {JOURNALS DEPT, 2001 EVANS RD, CARY, NC 27513 USA},
Type = {Meeting Abstract},
Language = {English},
ISSN = {0148-396X},
EISSN = {1524-4040},
Research-Areas = {Neurosciences \& Neurology; Surgery},
Web-of-Science-Categories  = {Clinical Neurology; Surgery},
Number-of-Cited-References = {0},
Times-Cited = {0},
Usage-Count-Last-180-days = {0},
Usage-Count-Since-2013 = {0},
Journal-ISO = {Neurosurgery},
Doc-Delivery-Number = {0O0KQ},
Web-of-Science-Index = {Science Citation Index Expanded (SCI-EXPANDED)},
Unique-ID = {WOS:000783218700064},
DA = {2022-11-01},
}

@article{ WOS:000250205600014,
Author = {Ivo, Roland and Fuerderer, Sebastian and Eysel, Peer},
Title = {Spondylolisthesis caused by extreme pedicle elongation in osteogenesis
   imperfecta},
Journal = {EUROPEAN SPINE JOURNAL},
Year = {2007},
Volume = {16},
Number = {10},
Pages = {1636-1640},
Month = {OCT},
Abstract = {Although osteogenesis imperfecta is a well-known skeletal disorder,
   reports of spondylolisthesis in osteogenesis imperfecta are rare. Only
   very few cases of spondylolisthesis caused by elongation of lumbar
   pedicles have been described in the literature. Here we report three
   patients suffering from osteogenesis imperfecta showing a severe form of
   hyperlordosis caused by lumbar pedicle elongation and consecutive
   spondylolisthesis. Radiographs in the course of childhood and
   adolescence show a rapid progression of pedicle elongation and
   hyperlordosis with increased mechanical loads. The treatment strategy
   consists of physiotherapy, medical treatment with bisphosphonates, and
   orthopedic surgery and is preferably conservative. In the three patients
   reported here, one patient was treated with laminectomy and
   postero-lateral fusion, whereas in the other two patients surgery is
   currently not considered as necessary.},
Publisher = {SPRINGER},
Address = {ONE NEW YORK PLAZA, SUITE 4600, NEW YORK, NY, UNITED STATES},
Type = {Article},
Language = {English},
Affiliation = {Ivo, R (Corresponding Author), Univ Cologne, Dept Orthopaed Surg, Joseph Stelzmann Str 9, D-50924 Cologne, Germany.
   Univ Cologne, Dept Orthopaed Surg, D-50924 Cologne, Germany.},
DOI = {10.1007/s00586-006-0293-7},
ISSN = {0940-6719},
EISSN = {1432-0932},
Keywords = {osteogenesis imperfecta; spondylolisthesis; pedicle elongation;
   hyperlordosis},
Keywords-Plus = {FORM},
Research-Areas = {Neurosciences \& Neurology; Orthopedics},
Web-of-Science-Categories  = {Clinical Neurology; Orthopedics},
Author-Email = {Roland.Ivo@gmx.de},
Cited-References = {Basu P S, 2001, Spine (Phila Pa 1976), V26, pE506, DOI 10.1097/00007632-200111010-00022.
   Glorieux FH, 2002, J BONE MINER RES, V17, P30, DOI 10.1359/jbmr.2002.17.1.30.
   Glorieux FH, 2000, J BONE MINER RES, V15, P1650, DOI 10.1359/jbmr.2000.15.9.1650.
   HANSCOM DA, 1992, J BONE JOINT SURG AM, V74A, P598, DOI 10.2106/00004623-199274040-00016.
   KING J D, 1971, Journal of Bone and Joint Surgery British Volume, V53, P72.
   NEWMAN PH, 1963, J BONE JOINT SURG BR, V45, P39, DOI 10.1302/0301-620X.45B1.39.
   RASK MR, 1979, CLIN ORTHOP RELAT R, P164.
   Rauch F, 2004, LANCET, V363, P1377, DOI 10.1016/S0140-6736(04)16051-0.
   SILLENCE DO, 1979, J MED GENET, V16, P101, DOI 10.1136/jmg.16.2.101.
   SMITH R, 1995, CURR ORTHOPAED, V9, P28.
   Ward LM, 2002, BONE, V31, P12, DOI 10.1016/S8756-3282(02)00790-1.
   WILTSE LL, 1976, CLIN ORTHOP RELAT R, V117, P23.},
Number-of-Cited-References = {12},
Times-Cited = {15},
Usage-Count-Last-180-days = {0},
Usage-Count-Since-2013 = {1},
Journal-ISO = {Eur. Spine J.},
Doc-Delivery-Number = {221CS},
Web-of-Science-Index = {Science Citation Index Expanded (SCI-EXPANDED)},
Unique-ID = {WOS:000250205600014},
OA = {Green Published},
DA = {2022-11-01},
}

@article{ WOS:000292878500037,
Author = {Kasliwal, Manish K. and Deutsch, Harel},
Title = {Management of focal lumbar canal stenosis: Importance of upright dynamic
   radiographs},
Journal = {NEUROLOGY INDIA},
Year = {2011},
Volume = {59},
Number = {3},
Pages = {473-U216},
Month = {MAY-JUN},
Publisher = {MEDKNOW PUBLICATIONS},
Address = {B-9, KANARA BUSINESS CENTRE, OFF LINK RD, GHAKTOPAR-E, MUMBAI, 400075,
   INDIA},
Type = {Letter},
Language = {English},
Affiliation = {Kasliwal, MK (Corresponding Author), Rush Univ, Med Ctr, Dept Neurosurg, Chicago, IL 60612 USA.
   Kasliwal, Manish K.; Deutsch, Harel, Rush Univ, Med Ctr, Dept Neurosurg, Chicago, IL 60612 USA.},
DOI = {10.4103/0028-3886.82747},
ISSN = {0028-3886},
Keywords-Plus = {FACET FLUID; SPONDYLOLISTHESIS},
Research-Areas = {Neurosciences \& Neurology},
Web-of-Science-Categories  = {Neurosciences},
Author-Email = {manish\_kasliwal@rush.edu},
Cited-References = {Cho BY, 2009, J NEUROSURG-SPINE, V11, P614, DOI 10.3171/2009.6.SPINE08413.
   HERKOWITZ HN, 1991, J BONE JOINT SURG AM, V73A, P802, DOI 10.2106/00004623-199173060-00002.
   Martin CR, 2007, SPINE, V32, P1791, DOI 10.1097/BRS.0b013e3180bc219e.
   Rihn JA, 2007, SPINE, V32, P1555, DOI 10.1097/BRS.0b013e318067dc55.},
Number-of-Cited-References = {4},
Times-Cited = {0},
Usage-Count-Last-180-days = {0},
Usage-Count-Since-2013 = {2},
Journal-ISO = {Neurol. India},
Doc-Delivery-Number = {794EO},
Web-of-Science-Index = {Science Citation Index Expanded (SCI-EXPANDED)},
Unique-ID = {WOS:000292878500037},
DA = {2022-11-01},
}

@article{ WOS:000515151400155,
Author = {Bond, Michael and Zhou, Hanbing and Dea, Nicolas and Bailey, Christopher
   and Charest-Morin, Raphaele and Glennie, Andrew and Manson, Neil and
   Hall, Hamilton and Thomas, Kenneth and Rampersaud, Y. Raja and McIntosh,
   Greg and Fisher, Charles},
Title = {Back Pain in Surgically Treated Degenerative Lumbar Spondylolisthesis:
   What Can We Tell Our Patients},
Journal = {NEUROSURGERY},
Year = {2018},
Volume = {65},
Number = {1},
Meeting = {321},
Pages = {129-130},
Month = {SEP},
Publisher = {OXFORD UNIV PRESS INC},
Address = {JOURNALS DEPT, 2001 EVANS RD, CARY, NC 27513 USA},
Type = {Meeting Abstract},
Language = {English},
DOI = {10.1093/neuros/nyy303.321},
ISSN = {0148-396X},
EISSN = {1524-4040},
Research-Areas = {Neurosciences \& Neurology; Surgery},
Web-of-Science-Categories  = {Clinical Neurology; Surgery},
Number-of-Cited-References = {0},
Times-Cited = {0},
Usage-Count-Last-180-days = {0},
Usage-Count-Since-2013 = {0},
Journal-ISO = {Neurosurgery},
Doc-Delivery-Number = {VI8HE},
Web-of-Science-Index = {Science Citation Index Expanded (SCI-EXPANDED)},
Unique-ID = {WOS:000515151400155},
DA = {2022-11-01},
}

@article{ WOS:000188869500015,
Author = {Deyo, RA and Nachemson, A and Mirza, SK},
Title = {Spinal-fusion surgery - The case for restraint},
Journal = {NEW ENGLAND JOURNAL OF MEDICINE},
Year = {2004},
Volume = {350},
Number = {7},
Pages = {722-726},
Month = {FEB 12},
Publisher = {MASSACHUSETTS MEDICAL SOC/NEJM},
Address = {WALTHAM WOODS CENTER, 860 WINTER ST,, WALTHAM, MA 02451-1413 USA},
Type = {Editorial Material},
Language = {English},
Affiliation = {Deyo, RA (Corresponding Author), 146 N Canal St,Suite 300, Seattle, WA 98103 USA.
   Univ Washington, Dept Med, Seattle, WA USA.
   Univ Washington, Dept Orthoped Surg, Seattle, WA 98195 USA.
   Univ Washington, Ctr Cost \& Outcomes Res, Seattle, WA 98195 USA.
   Univ Gothenburg, Dept Orthoped Surg, Gothenburg, Sweden.},
DOI = {10.1056/NEJMsb031771},
ISSN = {0028-4793},
Keywords-Plus = {LOW-BACK-PAIN; PEDICLE SCREW INSTRUMENTATION; DEGENERATIVE LUMBAR
   SPONDYLOLISTHESIS; 3 SURGICAL TECHNIQUES; POSTEROLATERAL LUMBAR;
   WORKERS-COMPENSATION; CERVICAL DISKECTOMY; INTERNAL-FIXATION; CONTROLLED
   TRIAL; FOLLOW-UP},
Research-Areas = {General \& Internal Medicine},
Web-of-Science-Categories  = {Medicine, General \& Internal},
Funding-Acknowledgement = {NATIONAL INSTITUTE OF ARTHRITIS AND MUSCULOSKELETAL AND SKIN DISEASES
   {[}P60AR048093, K23AR048979] Funding Source: NIH RePORTER; NIAMS NIH HHS
   {[}P60 AR48093, 5K23 AR48979] Funding Source: Medline},
Cited-References = {Angevine PD, 2003, SPINE, V28, P931, DOI 10.1097/00007632-200305010-00016.
   BERNHARDT M, 1992, CLIN ORTHOP RELAT R, P109.
   Boden SD, 2002, SPINE, V27, P2662, DOI 10.1097/00007632-200212010-00005.
   BONO C, 2003, ANN M INT SOC STUD L.
   Brox JI, 2003, SPINE, V28, P1913.
   Carragee E J, 2000, Curr Rev Pain, V4, P301.
   Christensen FB, 2002, SPINE, V27, P1269, DOI 10.1097/00007632-200206150-00006.
   Ciol MA, 1996, J AM GERIATR SOC, V44, P285, DOI 10.1111/j.1532-5415.1996.tb00915.x.
   de Kleuver M, 2003, EUR SPINE J, V12, P108, DOI 10.1007/s00586-002-0500-0.
   DeBerard MS, 2001, SPINE, V26, P738.
   DEYO RA, 1993, SPINE, V18, P1463.
   Dowd GC, 1999, J NEUROSURG, V90, P8, DOI 10.3171/spi.1999.90.1.0008.
   EKMAN P, 2003, ANN M NORD SPIN DEF.
   Fischgrund JS, 1997, SPINE, V22, P2807, DOI 10.1097/00007632-199712150-00003.
   Fouyas IP, 2002, SPINE, V27, P736, DOI 10.1097/00007632-200204010-00011.
   France JC, 1999, SPINE, V24, P553, DOI 10.1097/00007632-199903150-00010.
   FRANKLIN GM, 1994, SPINE, V19, P1897, DOI 10.1097/00007632-199409000-00005.
   Fritzell P, 2001, SPINE, V26, P2521, DOI 10.1097/00007632-200112010-00002.
   Fritzell P, 2002, SPINE, V27, P1131, DOI 10.1097/00007632-200206010-00002.
   Fritzell P, 2003, EUR SPINE J, V12, P178, DOI 10.1007/s00586-002-0493-8.
   Gibson JNA, 1999, SPINE, V24, P1820, DOI 10.1097/00007632-199909010-00012.
   GROB D, 1995, J BONE JOINT SURG AM, V77A, P1036, DOI 10.2106/00004623-199507000-00009.
   HERKOWITZ HN, 1991, J BONE JOINT SURG AM, V73A, P802, DOI 10.2106/00004623-199173060-00002.
   Horng S, 2002, NEW ENGL J MED, V347, P137, DOI 10.1056/NEJMsb021025.
   Katz JN, 1997, SPINE, V22, P1123, DOI 10.1097/00007632-199705150-00012.
   Katz JN, 1995, SPINE, V20, pS78, DOI 10.1097/00007632-199512151-00002.
   Kuntz KM, 2000, SPINE, V25, P1132, DOI 10.1097/00007632-200005010-00015.
   Malter AD, 1998, SPINE, V23, P814, DOI 10.1097/00007632-199804010-00015.
   MARTIN BI, 2003, ANN M W REG EP NETW.
   MCGUIRE RA, 1993, SPINE, V18, P1662, DOI 10.1097/00007632-199309000-00015.
   {*}MEND ASS INC, 2002, ORTHOPEDIC NETWORK N, V13, P7.
   Moller H, 2000, SPINE, V25, P1711, DOI 10.1097/00007632-200007010-00016.
   Moller H, 2000, SPINE, V25, P1716, DOI 10.1097/00007632-200007010-00017.
   Moseley JB, 2002, NEW ENGL J MED, V347, P81, DOI 10.1056/NEJMoa013259.
   Myers MA, 1997, SPINE, V22, P1325, DOI 10.1097/00007632-199706150-00009.
   NACHEMSON A, 1989, SPINE, V14, P555, DOI 10.1097/00007632-198906000-00001.
   RICHARDSON WJ, 1993, CURRENT OPIN ORTHOPE, V4, P155.
   Savolainen S, 1998, NEUROSURGERY, V43, P51, DOI 10.1097/00006123-199807000-00032.
   Thomsen K, 1997, SPINE, V22, P2813, DOI 10.1097/00007632-199712150-00004.
   TURNER JA, 1992, JAMA-J AM MED ASSOC, V268, P907, DOI 10.1001/jama.268.7.907.
   ZDEBLICK TA, 1993, SPINE, V18, P983, DOI 10.1097/00007632-199306150-00006.},
Number-of-Cited-References = {41},
Times-Cited = {401},
Usage-Count-Last-180-days = {0},
Usage-Count-Since-2013 = {16},
Journal-ISO = {N. Engl. J. Med.},
Doc-Delivery-Number = {772YB},
Web-of-Science-Index = {Science Citation Index Expanded (SCI-EXPANDED)},
Unique-ID = {WOS:000188869500015},
DA = {2022-11-01},
}

@article{ WOS:000853975600200,
Author = {Maaty, P.},
Title = {MOTION CHARACTERISTICS OF VERTEBRAL SEGMENTS WITH LUMBAR DEGENERATIVE
   SPONDYLOLISTHESIS IN ELDERLY PATIENTS VS. ADULT PATIENTS},
Journal = {AGING CLINICAL AND EXPERIMENTAL RESEARCH},
Year = {2022},
Volume = {34},
Number = {SUPPL 1, 1, SI},
Meeting = {P118},
Pages = {S109-S110},
Month = {SEP},
Publisher = {SPRINGER},
Address = {ONE NEW YORK PLAZA, SUITE 4600, NEW YORK, NY, UNITED STATES},
Type = {Meeting Abstract},
Language = {English},
Affiliation = {Maaty, P., Benha Univ, Neurosurg Dept, Fac Med, Cairo, Egypt.},
ISSN = {1594-0667},
EISSN = {1720-8319},
Research-Areas = {Geriatrics \& Gerontology},
Web-of-Science-Categories  = {Geriatrics \& Gerontology},
Number-of-Cited-References = {0},
Times-Cited = {0},
Usage-Count-Last-180-days = {0},
Usage-Count-Since-2013 = {0},
Journal-ISO = {Aging Clin. Exp. Res.},
Doc-Delivery-Number = {4N4GJ},
Web-of-Science-Index = {Science Citation Index Expanded (SCI-EXPANDED)},
Unique-ID = {WOS:000853975600200},
DA = {2022-11-01},
}

@article{ WOS:000317272400006,
Author = {Riouallon, G. and Lachaniette, C. -H. -F. and Poignard, A. and Allain,
   J.},
Title = {Outcomes of anterior lumbar interbody fusion in low-grade isthmic
   spondylolisthesis in adults: A continuous series of 65 cases with an
   average follow-up of 6.6 years},
Journal = {ORTHOPAEDICS \& TRAUMATOLOGY-SURGERY \& RESEARCH},
Year = {2013},
Volume = {99},
Number = {2},
Pages = {155-161},
Month = {APR},
Abstract = {Introduction: Surgical treatment of isthmic spondylolisthesis continues
   to be controversial. The fusion procedure can either be instrumented
   using a posterior and/or anterior approach or non-instrumented. The role
   of associated decompression, reduction of the slippage, disc height
   restoration and lordosis restoration has not definitely been
   established. The goal of this study was to evaluate the efficacy of
   anterior approach for interbody fusion (ALIF) without any reduction
   maneuver.
   Materials and methods: Sixty-five patients with isthmic
   spondylolisthesis were operated on, using an ALIF. The average patient
   age was 40 years. The preoperative maximum walking time was 20 minutes.
   Ten patients had radiculopathy. The average preoperative Beaujon
   Hospital disability index was 9/20. Standard static and dynamic X-rays
   were evaluated in all patients; a CT scan was performed in 33 patients 1
   year after the surgery. The olisthetic vertebra had slipped by an
   average of 12 mm. Thirty-five of the spondylolisthesis cases had
   abnormal vertebral motion.
   Results: At an average follow-up of 6.6 years, lumbar pain and radicular
   pain had been reduced by 4.6 and 5 points on the visual analogue scale,
   respectively. Twenty-seven patients could walk for an unlimited amount
   of time. Three patients still had radiculopathy. The Beaujon Hospital
   disability index had improved by an average of 7.3 points. The fusion
   rate was 91\%. The slippage had decreased by 30\%, despite no specific
   reduction maneuvers at the time of surgery. The disc height had
   increased by 177\%. On the sagittal plane, lordosis had improved by 5
   degrees, without any changes in the pelvic parameters.
   Conclusion: In situ ALIF provides results that are comparable to those
   obtained with other techniques. This study confirms the essential role
   of fusion in achieving good functional results, given that hypermobility
   of the olisthetic level contributes to the symptoms generation.},
Publisher = {ELSEVIER MASSON, CORPORATION OFFICE},
Address = {65 CAMILLE DESMOULINS CS50083 ISSY-LES-MOULINEAUX, 92442 PARIS, FRANCE},
Type = {Article},
Language = {English},
Affiliation = {Riouallon, G (Corresponding Author), Paris St Joseph Hosp Grp, 185 Rue Raymond Losserand, F-75014 Paris, France.
   Riouallon, G., Paris St Joseph Hosp Grp, F-75014 Paris, France.
   Lachaniette, C. -H. -F.; Poignard, A.; Allain, J., Henri Mondor Hosp, F-94010 Creteil, France.},
DOI = {10.1016/j.otsr.2012.12.009},
ISSN = {1877-0568},
Keywords = {Spondylolisthesis; Interbody fusion; Anterior approach; ALIF},
Keywords-Plus = {PEDICLE SCREW INSTRUMENTATION; OF-THE-LITERATURE; SPINAL-FUSION;
   POSTEROLATERAL FUSION; SURGICAL-MANAGEMENT; ARTHRODESIS; COMPLICATIONS;
   SPONDYLOLYSIS; CHILDREN; SURGERY},
Research-Areas = {Orthopedics; Surgery},
Web-of-Science-Categories  = {Orthopedics; Surgery},
Author-Email = {g.riouallon@gmail.com},
ORCID-Numbers = {Flouzat Lachaniette, Charles-Henri/0000-0003-3229-5758
   Riouallon, Guillaume/0000-0003-4499-621X},
Cited-References = {Cahill KS, 2009, JAMA-J AM MED ASSOC, V302, P58, DOI 10.1001/jama.2009.956.
   Carragee EJ, 1997, J BONE JOINT SURG AM, V79A, P1175, DOI 10.2106/00004623-199708000-00009.
   CHEN DY, 1995, SPINE, V20, P74, DOI 10.1097/00007632-199501000-00014.
   CHENG CL, 1989, J BONE JOINT SURG BR, V71, P264, DOI 10.1302/0301-620X.71B2.2925745.
   Christensen F B, 1996, Eur Spine J, V5, P293, DOI 10.1007/BF00304343.
   Christensen FB, 2002, SPINE, V27, P2674, DOI 10.1097/00007632-200212010-00006.
   Christensen FB, 2002, SPINE, V27, P1269, DOI 10.1097/00007632-200206150-00006.
   DEBEYRE J, 1969, PRESSE MED, V77, P2010.
   deLoubresse CG, 1996, CLIN ORTHOP RELAT R, P194.
   Dubousset J, 1997, CLIN ORTHOP RELAT R, P77.
   Ekman P, 2009, SPINE, V34, P1204, DOI 10.1097/BRS.0b013e3181a19e66.
   Fairbank J C, 1980, Physiotherapy, V66, P271.
   FLYNN JC, 1984, SPINE, V9, P489, DOI 10.1097/00007632-198407000-00013.
   France JC, 1999, SPINE, V24, P553, DOI 10.1097/00007632-199903150-00010.
   GHOSEZ JP, 1992, REV CHIR ORTHOP, V78, P515.
   Goutallier D, 2001, REV CHIR ORTHOP, V87, P569.
   HANLEY EN, 1989, SPINE, V14, P48, DOI 10.1097/00007632-198901000-00009.
   Ishihara H, 2001, J SPINAL DISORD, V14, P91, DOI 10.1097/00002517-200104000-00001.
   Jacobs WCH, 2006, EUR SPINE J, V15, P391, DOI 10.1007/s00586-005-1021-4.
   JOHNSON LP, 1988, SPINE, V13, P93, DOI 10.1097/00007632-198801000-00022.
   Johnsson R, 2002, SPINE, V27, P2654, DOI 10.1097/00007632-200212010-00004.
   Kim NH, 1999, SPINE, V24, P812, DOI 10.1097/00007632-199904150-00014.
   KUMAR A, 1993, SPINE, V18, P2393, DOI 10.1097/00007632-199312000-00005.
   Kwon BK, 2005, J SPINAL DISORD TECH, V18, pS30, DOI 10.1097/01.bsd.0000133064.20466.88.
   LASSALE B, 1985, REV RHUM, V52, P27.
   MCGUIRE RA, 1993, SPINE, V18, P1662, DOI 10.1097/00007632-199309000-00015.
   Meyerding H.W., 1932, SURG GYNECOLOGY OBST, V54, P371.
   Moller H, 2000, SPINE, V25, P1711, DOI 10.1097/00007632-200007010-00016.
   Moller H, 2000, SPINE, V25, P1716, DOI 10.1097/00007632-200007010-00017.
   Moon M S, 1994, Eur Spine J, V3, P172, DOI 10.1007/BF02190582.
   Mroz TE, 2010, SPINE, V35, pS86, DOI 10.1097/BRS.0b013e3181d81ef2.
   Muschik M, 1997, SPINE, V22, P2036, DOI 10.1097/00007632-199709010-00020.
   ONIMUS M, 1988, REV CHIR ORTHOP, V74, P94.
   Owens K, 2011, EUR SPINE J, V20, P612, DOI 10.1007/s00586-010-1494-7.
   Park P, 2004, SPINE, V29, P1938, DOI 10.1097/01.brs.0000137069.88904.03.
   ROLANDER SD, 1966, ACTA ORTHOP SCAND, VS, P1.
   Sasso RC, 2003, SPINE, V28, P1023, DOI 10.1097/00007632-200305150-00013.
   Seitsalo S, 1997, Eur Spine J, V6, P393, DOI 10.1007/BF01834066.
   Thomsen K, 1997, SPINE, V22, P2813, DOI 10.1097/00007632-199712150-00004.
   Tiusanen H, 1995, Eur Spine J, V4, P339, DOI 10.1007/BF00300293.
   TSUJI H, 1994, J SPINAL DISORD, V7, P326.
   VANRENS TJG, 1982, ACTA ORTHOP SCAND, V53, P383, DOI 10.3109/17453678208992231.
   WEATHERLEY CR, 1986, J BONE JOINT SURG BR, V68, P142, DOI 10.1302/0301-620X.68B1.2934399.
   WILTSE LL, 1976, CLIN ORTHOP RELAT R, P92.},
Number-of-Cited-References = {44},
Times-Cited = {26},
Usage-Count-Last-180-days = {0},
Usage-Count-Since-2013 = {9},
Journal-ISO = {Orthop. Traumatol.-Surg. Res.},
Doc-Delivery-Number = {121VJ},
Web-of-Science-Index = {Science Citation Index Expanded (SCI-EXPANDED)},
Unique-ID = {WOS:000317272400006},
OA = {hybrid},
DA = {2022-11-01},
}

@article{ WOS:000404317400002,
Author = {Kone, N. and Olim, E. Freitas and Coloma, P. and Rusconi, A. and Chenin,
   L. and Sy, O. and Souare, I. S. and Barrey, C.},
Title = {A continuous series of 27 adult patients treated for L5-S1 isthmic
   spondylolisthesis by combined approach: Clinical and radiological
   outcomes at 1 year follow-up},
Journal = {NEUROCHIRURGIE},
Year = {2017},
Volume = {63},
Number = {2},
Pages = {74-80},
Month = {MAY},
Abstract = {Through this single-center consecutive prospective study, we evaluated
   the results of a combined approach for L5-S1 isthmic spondylolisthesis,
   using a polyetheretherketone (PEEK) interbody lordotic cage during
   anterior approach and pedicle screw-based posterior fixation. Between
   2010 and 2014, 27 adult patients were treated for L5-S1 isthmic
   spondylolisthesis (high and low grades) by a combined approach with a
   minimum follow-up of one year. Clinical outcome was assessed before
   surgical treatment and at four months and one year after surgery by:
   VAS, Oswestry Index (ODI) and Rolland-Morris scores. Two observers
   evaluated the following radiological parameters: pelvic incidence,
   pelvic tilt, lumbar lordosis, segmental lordosis L5-S1, anterior and
   posterior disc height, spinal vertical axis (SVA), SVA/sacro-femoral
   distance (SFD) ratio. Fusion was evaluated on the CT scan at one-year
   follow-up. Blood loss, surgery time and complications were also
   collected. The mean age was 47.7 years (+/- 16.9). The VAS, ODI and
   Rolland-Morris scores were significantly improved postoperatively,
   decreased from 7.5 (+/- 1.45); 48 (+/- 19.25); 15.3 (+/- 4.67) before
   the surgery to 3.8 (+/- 2.55); 28.7 (+/- 19.58) and 7.76 (+/- 7.21)
   respectively at one year after the surgery (P = 0.05). The mean
   follow-up was 3.3 years. Mean surgery time was 193.7 min (+/- 37).
   Fusion was obtained in 100\% of cases. Segmental lordosis L5-S1, pelvic
   tilt, slippage, anterior and posterior L5-S1 disc height were
   significantly improved postoperatively, they passed from 20.1; 22.6;
   35.3\%; 26.4\%; 17.9\% to 29.5; 20.6; 20.3\%; 64.4\%; 36.3\%
   respectively. Combined surgical procedure meets the required goals of
   surgery in the treatment of adults L5-S1 isthmic spondylolisthesis. (C)
   2017 Elsevier Masson SAS. All rights reserved.},
Publisher = {MASSON EDITEUR},
Address = {21 STREET CAMILLE DESMOULINS, ISSY, 92789 MOULINEAUX CEDEX 9, FRANCE},
Type = {Article},
Language = {French},
Affiliation = {Kone, N (Corresponding Author), Univ Claude Bernard Lyon 1, Hosp Civils Lyon, Hop P Wertheimer, Dept Neurochirurg \& Chirurg Rachis, 59 Blvd Pinel, F-69003 Lyon, France.
   Kone, N.; Olim, E. Freitas; Coloma, P.; Rusconi, A.; Chenin, L.; Barrey, C., Univ Claude Bernard Lyon 1, Hosp Civils Lyon, Hop P Wertheimer, Dept Neurochirurg \& Chirurg Rachis, 59 Blvd Pinel, F-69003 Lyon, France.
   Barrey, C., Arts \& Metiers ParisTech, Inst Biomecan Humaine Georges Charpak, Ensam, 151 Blvd Hop, F-75013 Paris, France.
   Sy, O., CHU Hassan II, Fac Med \& Pharm, Lab Epidemiol Rech Clin \& Sante Communautaire, Km 2-200 Route Sidi Harazem, Fes 1893, Morocco.
   Souare, I. S., Hop Amitie Sino Guineenne, Hasigui Kipe Ratoma 030, Conakry 710, Guinea.},
DOI = {10.1016/j.neuchi.2017.01.005},
ISSN = {0028-3770},
EISSN = {1773-0619},
Keywords = {Spinal fusion; Spondylolisthesis; Neurosurgical procedures; Lordosis;
   Combined approach; Sagittal balance},
Keywords-Plus = {LUMBAR INTERBODY FUSION; INSTRUMENTED CIRCUMFERENTIAL FUSION; BONE
   MORPHOGENETIC PROTEIN-2; DONOR-SITE MORBIDITY; OF-THE-LITERATURE;
   POSTEROLATERAL FUSION; SPINE FUSION; DISC HEIGHT; ANTERIOR;
   SPONDYLOLYSIS},
Research-Areas = {Neurosciences \& Neurology; Surgery},
Web-of-Science-Categories  = {Clinical Neurology; Surgery},
Author-Email = {colo10fr@hotmail.com},
ResearcherID-Numbers = {BARREY, Cédric Y/B-9873-2011},
Cited-References = {Anderson DG, 2011, EUR SPINE J, V20, P1323, DOI 10.1007/s00586-011-1782-x.
   Barrey C, 2012, RACHIS, V1, P8.
   Barrey C., 2011, EUR SPINE J, V20, P1, DOI 10.1007/s00586-011-1930-3.
   Barrey C, 2013, EUR SPINE J, V22, pS957, DOI 10.1007/s00586-013-3017-9.
   Barrey C, 2013, WORLD NEUROSURG, V79, P784, DOI 10.1016/j.wneu.2012.03.019.
   Behrbalk E, 2013, EUR SPINE J, V22, P2869, DOI 10.1007/s00586-013-2948-5.
   Burkus J K, 2001, Neurosurg Focus, V10, pE11.
   Burkus JK, 2003, SPINE, V28, P372, DOI 10.1097/00007632-200302150-00012.
   Burkus JK, 2002, J SPINAL DISORD TECH, V15, P337, DOI 10.1097/00024720-200210000-00001.
   Burkus JK, 2002, SPINE, V27, P2396, DOI 10.1097/00007632-200211010-00015.
   Drain O, 2008, REV CHIR ORTHOP, V94, P472, DOI 10.1016/j.rco.2008.03.031.
   Driscoll C, 2011, EUR SPINE J, V20, P1711, DOI {[}10.1007/s00586-011-1801-y, 10.1007/s00586-011-1932-1].
   Dubousset J, 2007, REV CHIR ORTHOP, V93, P141, DOI 10.1016/S0035-1040(07)92729-4.
   Ekman P, 2007, SPINE, V32, P2178, DOI 10.1097/BRS.0b013e31814b1bd8.
   Farrokhi MR, 2012, J NEUROTRAUM, V29, P1567, DOI 10.1089/neu.2011.2167.
   FREDRICKSON BE, 1984, J BONE JOINT SURG AM, V66A, P699, DOI 10.2106/00004623-198466050-00008.
   Gertzbein SD, 1996, SPINE, V21, P1918, DOI 10.1097/00007632-199608150-00018.
   Gruskay J, 2012, SPINE, V37, P1170, DOI 10.1097/BRS.0b013e3182407859.
   Hill NM, 1999, AUST NZ J SURG, V69, P726, DOI 10.1046/j.1440-1622.1999.01674.x.
   Hsieh PC, 2007, J NEUROSURG-SPINE, V7, P379, DOI 10.3171/SPI-07/10/379.
   Jacobs WCH, 2006, EUR SPINE J, V15, P391, DOI 10.1007/s00586-005-1021-4.
   Kim JS, 2010, WORLD NEUROSURG, V73, P565, DOI 10.1016/j.wneu.2010.02.057.
   Kim JS, 2009, J KOREAN NEUROSURG S, V45, P74, DOI 10.3340/jkns.2009.45.2.74.
   Kumar MN, 2001, EUR SPINE J, V10, P314, DOI 10.1007/s005860000239.
   LAURIE SWS, 1984, PLAST RECONSTR SURG, V73, P933, DOI 10.1097/00006534-198406000-00014.
   Lee CS, 2011, CLIN ORTHOP SURG, V3, P39, DOI 10.4055/cios.2011.3.1.39.
   Lengert R, 2014, REV CHIR ORTHOP TRAU, V100, P358.
   LENKE LG, 1992, J SPINAL DISORD, V5, P433, DOI 10.1097/00002517-199212000-00008.
   Lian XF, 2014, EUR SPINE J, V23, P172, DOI 10.1007/s00586-013-2858-6.
   Liebensteiner MC, 2011, J SPINAL DISORD TECH, V24, P44, DOI 10.1097/BSD.0b013e3181d67c7c.
   Meyerding HW, 1932, SURG GYNECOL OBSTET, V54, P3717.
   Mobbs RJ, 2016, GLOB SPINE J, V6, P147, DOI 10.1055/s-0035-1557141.
   Ogilvie JW, 2005, SPINE, V30, pS97, DOI 10.1097/01.brs.0000155581.81997.80.
   Ould-Slimane M, 2012, EUR SPINE J, V21, P1200, DOI 10.1007/s00586-011-2124-8.
   Oxland TR, 2000, EUR SPINE J, V9, pS95, DOI 10.1007/PL00010028.
   Pan J, 2011, SPINE, V36, P283, DOI 10.1097/BRS.0b013e3181cf7640.
   PICAULT C, 1971, REV CHIR ORTHOP   S1, V57, P87.
   Pradhan BB, 2002, J SPINAL DISORD TECH, V15, P355, DOI 10.1097/00024720-200210000-00003.
   Riouallon G, 2013, ORTHOP TRAUMATOL-SUR, V99, P155, DOI 10.1016/j.otsr.2012.12.009.
   Sakai T, 2010, J ORTHOP SCI, V15, P281, DOI 10.1007/s00776-010-1454-4.
   Shim JH, 2011, J NEUROSURG-SPINE, V15, P311, DOI 10.3171/2011.4.SPINE10653.
   Syrmou E, 2010, HIPPOKRATIA, V14, P17.
   Toueg CW, 2010, STUD HEALTH TECHNOL, V158, P132, DOI 10.3233/978-1-60750-573-0-132.
   Wang SJ, 2014, ARCH ORTHOP TRAUM SU, V134, P777, DOI 10.1007/s00402-014-1985-9.
   Younger E M, 1989, J Orthop Trauma, V3, P192, DOI 10.1097/00005131-198909000-00002.
   Zairi F, 2013, NEUROCHIRURGIE, V59, P171, DOI 10.1016/j.neuchi.2013.05.002.
   Zheng FY, 2002, SPINE, V27, P818, DOI 10.1097/00007632-200204150-00008.},
Number-of-Cited-References = {47},
Times-Cited = {1},
Usage-Count-Last-180-days = {0},
Usage-Count-Since-2013 = {7},
Journal-ISO = {Neurochirurgie},
Doc-Delivery-Number = {EY9KL},
Web-of-Science-Index = {Science Citation Index Expanded (SCI-EXPANDED)},
Unique-ID = {WOS:000404317400002},
OA = {Green Published},
DA = {2022-11-01},
}

@article{ WOS:000380365000022,
Author = {Lieber, Bryan A. and Chiang, Vicky and Prabhu, Arpan V. and Agarwal,
   Nitin and Henry, Jensen K. and Lin, Derek and Kazemi, Noojan and
   Tabbosha, Monir},
Title = {Postoperative Complications for Elderly Patients After Single-Level
   Lumbar Fusions for Spondylolisthesis},
Journal = {WORLD NEUROSURGERY},
Year = {2016},
Volume = {91},
Pages = {149-153},
Month = {JUL},
Abstract = {OBJECTIVE: A large-scale study on postoperative complications of lumbar
   fusion surgery for spondylolisthesis comparing patients >80 years old
   with younger patients has not been performed. The purpose of this study
   is to assess the effects of extreme age (>80 years old) on early
   postoperative outcomes after single-level lumbar fusions for
   spondylolisthesis.
   METHODS: From a validated multicenter surgical database, 2475 patients
   who underwent a single-level lumbar fusion procedure for
   spondylolisthesis were selected retrospectively. An extreme age cohort
   with 227 patients >80 years old was compared with a typical age cohort
   with 2248 patients 45-65 years old.
   RESULTS: The preoperative characteristics and comorbidities were
   different between the typical age cohort and the extreme age cohort,
   with older patients having more preoperative comorbidities, including a
   lack of independent functional health status before surgery (P < 0.001),
   severe chronic obstructive pulmonary disease (P < 0.020), and
   hypertension requiring medication (P < 0.001). There was significantly
   greater morbidity among the >80 cohort regarding urinary tract infection
   (P = 0.008; odds ratio = 3.30; 95\% confidence interval, 1.47-7.40) and
   intraoperative and postoperative transfusions (P < 0.001; odds ratio =
   2.186; 95\% confidence interval, 1.54-3.11). There was significantly
   greater morbidity among the younger cohort regarding cardiac arrest
   requiring cardiopulmonary resuscitation (P = 0.043; odds ratio = 0.099;
   95\% confidence interval, 0.014-0.704).
   CONCLUSIONS: This is the first large study comparing the rates of
   postoperative complications of lumbar fusion surgery for
   spondylolisthesis in patients >80 years old versus younger patients. The
   data support that age alone should not exclude a patient for this
   procedure. However, extra caution is warranted given the slightly
   increased morbidity.},
Publisher = {ELSEVIER SCIENCE INC},
Address = {360 PARK AVE SOUTH, NEW YORK, NY 10010-1710 USA},
Type = {Article},
Language = {English},
Affiliation = {Agarwal, N (Corresponding Author), Univ Pittsburgh, Dept Neurol Surg, Med Ctr, Pittsburgh, PA 15260 USA.
   Lieber, Bryan A.; Kazemi, Noojan; Tabbosha, Monir, Univ Arkansas Med Sci, Dept Neurol Surg, Little Rock, AR 72205 USA.
   Chiang, Vicky; Henry, Jensen K., NYU, Sch Med, New York, NY USA.
   Prabhu, Arpan V.; Agarwal, Nitin, Univ Pittsburgh, Dept Neurol Surg, Med Ctr, Pittsburgh, PA 15260 USA.
   Lin, Derek, NYU, Coll Arts \& Sci, New York, NY USA.},
DOI = {10.1016/j.wneu.2016.03.052},
ISSN = {1878-8750},
EISSN = {1878-8769},
Keywords = {Arthrodesis; Complications; Elderly; Single-level lumbar spine fusion;
   Spondylolisthesis},
Keywords-Plus = {SPINAL STENOSIS; PERIOPERATIVE COMPLICATIONS; SURGERY; ARTHRODESIS;
   MORTALITY; DECOMPRESSION; MORBIDITY; OUTCOMES; PEOPLE; ADULTS},
Research-Areas = {Neurosciences \& Neurology; Surgery},
Web-of-Science-Categories  = {Clinical Neurology; Surgery},
Author-Email = {agarwaln@upmc.edu},
ResearcherID-Numbers = {Prabhu, Arpan/M-4193-2014},
ORCID-Numbers = {Prabhu, Arpan/0000-0002-9928-2911},
Cited-References = {American College of Surgeons National Surgical Quality Improvement Program, 2013, US GUID 2013 ACS NSQ.
   {[}Anonymous], 2014, CURRENT POPULATION R.
   Carreon LY, 2003, J BONE JOINT SURG AM, V85A, P2089, DOI 10.2106/00004623-200311000-00004.
   Cassinelli EH, 2007, SPINE, V32, P230, DOI 10.1097/01.brs.0000251918.19508.b3.
   Cloyd JM, 2008, J AM GERIATR SOC, V56, P1318, DOI 10.1111/j.1532-5415.2008.01771.x.
   Deiner S, 2014, J AM GERIATR SOC, V62, P829, DOI 10.1111/jgs.12794.
   Deyo RA, 2005, SPINE, V30, P1441, DOI 10.1097/01.brs.0000166503.37969.8a.
   DEYO RA, 1992, J BONE JOINT SURG AM, V74A, P536, DOI 10.2106/00004623-199274040-00009.
   Deyo RA, 2005, SPINE, V30, P1446.
   Hart Robert A, 2007, Instr Course Lect, V56, P257.
   Heidland August, 2013, Clin Nephrol, V79 Suppl 1, pS12.
   JONSSON B, 1994, SPINE, V19, P1431.
   Okuda S, 2006, J BONE JOINT SURG AM, V88A, P2714, DOI 10.2106/JBJS.F.00186.
   OLDRIDGE NB, 1994, AM J PUBLIC HEALTH, V84, P1292, DOI 10.2105/AJPH.84.8.1292.
   Raffo CS, 2006, SPINE, V31, P99, DOI 10.1097/01.brs.0000192678.25586.e5.
   Salomon JA, 2012, LANCET, V380, P2144, DOI 10.1016/S0140-6736(12)61690-0.
   SANDERSON PL, 1993, J BONE JOINT SURG BR, V75, P393, DOI 10.1302/0301-620X.75B3.8496206.
   Shiloach M, 2010, J AM COLL SURGEONS, V210, P6, DOI 10.1016/j.jamcollsurg.2009.09.031.
   SILVERS HR, 1993, J NEUROSURG, V78, P695, DOI 10.3171/jns.1993.78.5.0695.
   Smorgick Y, 2013, SPINE, V38, P797, DOI 10.1097/BRS.0b013e31827db30f.},
Number-of-Cited-References = {20},
Times-Cited = {8},
Usage-Count-Last-180-days = {0},
Usage-Count-Since-2013 = {1},
Journal-ISO = {World Neurosurg.},
Doc-Delivery-Number = {DS1OH},
Web-of-Science-Index = {Science Citation Index Expanded (SCI-EXPANDED)},
Unique-ID = {WOS:000380365000022},
DA = {2022-11-01},
}

@article{ WOS:000278163000008,
Author = {Bolesta, Michael J. and Winslow, Lauren and Gill, Kevin},
Title = {A Comparison of Film and Computer Workstation Measurements of
   Degenerative Spondylolisthesis Intraobserver and Interobserver
   Reliability},
Journal = {SPINE},
Year = {2010},
Volume = {35},
Number = {13},
Pages = {1300-1303},
Month = {JUN 1},
Abstract = {Study Design. A comparison of measurements of degenerative
   spondylolisthesis made on film and on computer workstations.
   Objective. To determine whether the 2 methodologies are comparable in
   some of the parameters used to assess lumbar degenerative
   spondylolisthesis.
   Summary of Background Data. Digital radiology has been replacing analog
   radiographs. In scoliosis, several studies have shown that measurements
   made on digital and analog films are similar and that they are also
   similar to those made on computer workstations. Such work has not been
   done in spondylolisthesis.
   Methods. Twenty-four cases of lumbar degenerative spondylolisthesis were
   identified from our clinic practice. Three observers measured anterior
   displacement, sagittal rotation, and lumbar lordosis on digital films
   using the same protractor and pencil. The same parameters were measured
   on the same studies at clinical workstations. All measurements were
   repeated 2 weeks later. A statistician determined the intra and
   interobserver reliability of the 2 measurement methods and the degree of
   agreement between the 2 methods.
   Results. The differences between the first and second readings did reach
   statistical significance in some cases, but none of them were large
   enough to be clinically meaningful. The interclass correlation
   coefficients (ICCs) were >= 0.80 except for one (0.67). The difference
   among the 3 observers was similarly statistically significant in a few
   instances but not enough to influence clinical decisions and with good
   ICCs (0.67 and better). Similarly, the differences in the 2 methods were
   small, and ICCs ranged from 0.69 to 0.98.
   Conclusion. This study supports the use of computer workstation
   measurements in lumbar degenerative spondylolisthesis. The parameters
   used in this study were comparable, whether measured on film or at
   clinical workstations.},
Publisher = {LIPPINCOTT WILLIAMS \& WILKINS},
Address = {530 WALNUT ST, PHILADELPHIA, PA 19106-3621 USA},
Type = {Article},
Language = {English},
Affiliation = {Bolesta, MJ (Corresponding Author), Univ Texas SW Med Ctr Dallas, Dept Orthopaed Surg, 1801 Inwood Rd, Dallas, TX 75390 USA.
   Bolesta, Michael J.; Gill, Kevin, Univ Texas SW Med Ctr Dallas, Dept Orthopaed Surg, Dallas, TX 75390 USA.
   Winslow, Lauren, Univ Texas SW Med Ctr Dallas, Sch Med, Dallas, TX 75390 USA.},
DOI = {10.1097/BRS.0b013e3181c2177f},
ISSN = {0362-2436},
Keywords = {digital radiography; lumbar degenerative spondylolisthesis;
   intraobserver reliability; interobserver reliability},
Keywords-Plus = {ADOLESCENT IDIOPATHIC SCOLIOSIS; RADIOGRAPHIC-MEASUREMENT; CORD
   COMPRESSION; COBB ANGLE},
Research-Areas = {Neurosciences \& Neurology; Orthopedics},
Web-of-Science-Categories  = {Clinical Neurology; Orthopedics},
Author-Email = {michael.bolesta@utsouthwestern.edu},
Cited-References = {CARMAN DL, 1990, J BONE JOINT SURG AM, V72A, P328, DOI 10.2106/00004623-199072030-00003.
   Dang NR, 2005, SPINE, V30, P1064, DOI 10.1097/01.brs.0000160840.51621.6b.
   Fehlings MG, 2006, SPINE, V31, P1719, DOI 10.1097/01.brs.0000224164.43912.e6.
   Furlan JC, 2007, SPINE, V32, P2083, DOI 10.1097/BRS.0b013e318145a91c.
   Kuklo TR, 2006, SPINE, V31, P1240, DOI 10.1097/01.brs.0000217774.13433.a7.
   Kuklo TR, 2005, J SPINAL DISORD TECH, V18, P152, DOI 10.1097/01.bsd.0000148094.75219.b0.
   Kuklo TR, 2005, SPINE, V30, P444, DOI 10.1097/01.brs.0000153702.99342.9c.
   MORRISSY RT, 1990, J BONE JOINT SURG AM, V72A, P320, DOI 10.2106/00004623-199072030-00002.
   Shea KG, 1998, SPINE, V23, P551, DOI 10.1097/00007632-199803010-00007.
   Shrout P E, 1998, Stat Methods Med Res, V7, P301, DOI 10.1191/096228098672090967.
   Wills BPD, 2007, SPINE, V32, P98, DOI 10.1097/01.brs.0000251086.84420.d1.
   WILTSE LL, 1983, J BONE JOINT SURG AM, V65, P768, DOI 10.2106/00004623-198365060-00007.},
Number-of-Cited-References = {12},
Times-Cited = {2},
Usage-Count-Last-180-days = {0},
Usage-Count-Since-2013 = {0},
Journal-ISO = {SPINE},
Doc-Delivery-Number = {602TZ},
Web-of-Science-Index = {Science Citation Index Expanded (SCI-EXPANDED)},
Unique-ID = {WOS:000278163000008},
DA = {2022-11-01},
}

@article{ WOS:000523185100056,
Author = {Leavy, Michelle and Gliklich, Richard and Harbaugh, Robert and Berliner,
   Elise},
Title = {Variation in Outcome Measures in Lumbar Spondylolisthesis Patient
   Registries and the Need for Harmonization},
Journal = {JOURNAL OF NEUROSURGERY},
Year = {2020},
Volume = {132},
Number = {4},
Meeting = {232},
Pages = {28},
Month = {APR},
Note = {Annual Scientific Meeting of the
   American-Association-of-Neurological-Surgeons (AANS), Boston, MA, APR
   25-29, 2020},
Organization = {Amer Assoc Neurol Surg},
Publisher = {AMER ASSOC NEUROLOGICAL SURGEONS},
Address = {5550 MEADOWBROOK DRIVE, ROLLING MEADOWS, IL 60008 USA},
Type = {Meeting Abstract},
Language = {English},
ISSN = {0022-3085},
EISSN = {1933-0693},
Research-Areas = {Neurosciences \& Neurology; Surgery},
Web-of-Science-Categories  = {Clinical Neurology; Surgery},
Number-of-Cited-References = {0},
Times-Cited = {0},
Usage-Count-Last-180-days = {0},
Usage-Count-Since-2013 = {0},
Journal-ISO = {J. Neurosurg.},
Doc-Delivery-Number = {KZ3SM},
Web-of-Science-Index = {Science Citation Index Expanded (SCI-EXPANDED); Conference Proceedings Citation Index - Science (CPCI-S)},
Unique-ID = {WOS:000523185100056},
DA = {2022-11-01},
}

@article{ WOS:000228793700002,
Author = {Mizuno, J},
Title = {Surgery for lumbar narrow canal},
Journal = {NEUROLOGICAL SURGERY},
Year = {2005},
Volume = {33},
Number = {4},
Pages = {311-324},
Month = {APR},
Publisher = {IGAKU-SHOIN LTD},
Address = {5-24-3 HONGO BUNKYO-KU, TOKYO, 113 91, JAPAN},
Type = {Review},
Language = {Japanese},
Affiliation = {Mizuno, J (Corresponding Author), Aichi Med Univ, Dept Neurol Surg, 21 Karimata, Nagakute, Aichi 4801195, Japan.
   Aichi Med Univ, Dept Neurol Surg, Nagakute, Aichi 4801195, Japan.},
ISSN = {0301-2603},
Keywords = {lumbar narrow canal; surgery; MRI; microscope; neuro-navigation},
Keywords-Plus = {PEDICLE SCREW FIXATION; SPINAL STENOSIS; DEGENERATIVE SPONDYLOLISTHESIS;
   INTERVERTEBRAL-DISK; SURGICAL-TREATMENT; NATURAL-HISTORY; LAMINECTOMY;
   OUTCOMES; INSTRUMENTATION; RADICULOPATHY},
Research-Areas = {Neurosciences \& Neurology; Surgery},
Web-of-Science-Categories  = {Neurosciences; Surgery},
Cited-References = {ARNOLDI CC, 1976, CLIN ORTHOP RELAT R, P4.
   CLOWARD RB, 1953, J NEUROSURG, V10, P154, DOI 10.3171/jns.1953.10.2.0154.
   DARDEN BV, 1995, SPINE, V20, P1500, DOI 10.1097/00007632-199507000-00011.
   Etebar S, 1999, J NEUROSURG, V90, P163, DOI 10.3171/spi.1999.90.2.0163.
   FITZGERALD JAW, 1976, J BONE JOINT SURG BR, V58, P184, DOI 10.1302/0301-620X.58B2.932080.
   Foley KT, 1996, NEUROSURG CLIN N AM, V7, P171.
   Glaser J, 2003, SPINE, V28, P1390, DOI 10.1097/00007632-200307010-00008.
   GOALD H J, 1980, Journal of Microsurgery, V2, P95.
   Heim SE, 1997, CLIN ORTHOP RELAT R, P97.
   Hodges SD, 1999, SPINE, V24, P1243, DOI 10.1097/00007632-199906150-00012.
   KANAMORI M, 1993, J SPINAL DISORD, V6, P232, DOI 10.1097/00002517-199306030-00008.
   Katz JN, 1997, SPINE, V22, P1123, DOI 10.1097/00007632-199705150-00012.
   Kinoshita T, 2001, J NEUROSURG, V95, P11, DOI 10.3171/spi.2001.95.1.0011.
   Komori H, 1996, SPINE, V21, P225, DOI 10.1097/00007632-199601150-00013.
   Lonstein JE, 1999, J BONE JOINT SURG AM, V81A, P1519, DOI 10.2106/00004623-199911000-00003.
   Love JG, 1939, J AMER MED ASSOC, V113, P2029.
   OBRIEN MF, 1995, J NEUROSURG, V83, P636, DOI 10.3171/jns.1995.83.4.0636.
   POSTACCHINI F, 1992, J BONE JOINT SURG BR, V74, P862, DOI 10.1302/0301-620X.74B6.1447247.
   Ray C D, 1988, Acta Neurochir Suppl (Wien), V43, P48.
   RAY CD, 1989, P ANN M N AM SPIN SO.
   RAY CD, 1995, SPINE CARE, P1223.
   REYNOLDS JB, 1979, SPINE, V4, P148.
   SAAL JA, 1990, SPINE, V15, P683, DOI 10.1097/00007632-199007000-00013.
   SAAL JA, 1989, SPINE, V14, P431, DOI 10.1097/00007632-198904000-00018.
   SCHATZKER J, 1968, Journal of Bone and Joint Surgery British Volume, V50-B, P606.
   SHENKIN HA, 1979, J NEUROSURG, V50, P45, DOI 10.3171/jns.1979.50.1.0045.
   SILVERS HR, 1993, J NEUROSURG, V78, P695, DOI 10.3171/jns.1993.78.5.0695.
   STEFFEE AD, 1986, CLIN ORTHOP RELAT R, P45.
   TILE M, 1976, CLIN ORTHOP RELAT R, P104.
   TURNER JA, 1992, JAMA-J AM MED ASSOC, V268, P907, DOI 10.1001/jama.268.7.907.
   VERBIEST H, 1954, J BONE JOINT SURG BR, V36, P230, DOI 10.1302/0301-620X.36B2.230.
   VERBIEST H, 1977, J BONE JOINT SURG BR, V59, P181, DOI 10.1302/0301-620X.59B2.141452.
   VERBIEST H, 1976, Spine, V1, P217, DOI 10.1097/00007632-197612000-00006.
   VERBIEST H, 1955, J BONE JOINT SURG BR, V37, P576, DOI 10.1302/0301-620X.37B4.576.
   VERBIEST H, 1949, HOMMAGE C VINCENT.
   WILSTE LL, 1976, CLIN ORTHOP RELAT R, V115, P83.
   Zdeblick TA, 1995, SPINE, V20, pS126, DOI 10.1097/00007632-199512151-00009.},
Number-of-Cited-References = {37},
Times-Cited = {0},
Usage-Count-Last-180-days = {0},
Usage-Count-Since-2013 = {1},
Journal-ISO = {Neurol. Surg.},
Doc-Delivery-Number = {921VO},
Web-of-Science-Index = {Science Citation Index Expanded (SCI-EXPANDED)},
Unique-ID = {WOS:000228793700002},
DA = {2022-11-01},
}

@article{ WOS:000228369700007,
Author = {Tehranzadeh, J and Ton, JD and Rosen, CD},
Title = {Advances in spinal fusion},
Journal = {SEMINARS IN ULTRASOUND CT AND MRI},
Year = {2005},
Volume = {26},
Number = {2},
Pages = {103-113},
Month = {APR},
Publisher = {W B SAUNDERS CO-ELSEVIER INC},
Address = {1600 JOHN F KENNEDY BOULEVARD, STE 1800, PHILADELPHIA, PA 19103-2899 USA},
Type = {Article},
Language = {English},
Affiliation = {Tehranzadeh, J (Corresponding Author), Univ Calif Irvine, Irvine Med Ctr, Dept Radiol, R-140,Irvine Med Ctr,101 City Dr, Orange, CA 92868 USA.
   Univ Calif Irvine, Irvine Med Ctr, Dept Radiol, Orange, CA 92868 USA.
   Univ Calif Irvine, Irvine Med Ctr, Dept Radiol Sci, Orange, CA 92868 USA.
   Univ Calif Irvine, Irvine Med Ctr, Dept Internal Med, Orange, CA 92868 USA.
   Univ Calif Irvine, Ctr Med, Dept Orthopaed, Orange, CA USA.},
DOI = {10.1053/j.sult.2005.02.007},
ISSN = {0887-2171},
EISSN = {1558-5034},
Keywords-Plus = {DEGENERATIVE LUMBAR SPONDYLOLISTHESIS; INTERBODY FUSION;
   INTERNAL-FIXATION; INSTRUMENTATION; LAMINECTOMY; MANAGEMENT; STENOSIS},
Research-Areas = {Radiology, Nuclear Medicine \& Medical Imaging},
Web-of-Science-Categories  = {Radiology, Nuclear Medicine \& Medical Imaging},
Author-Email = {jtehranz@uci.edu},
Cited-References = {ABUMI K, 1990, SPINE, V15, P1142, DOI 10.1097/00007632-199011010-00011.
   Albee FH, 1911, JAMA-J AM MED ASSOC, V57, P885, DOI {[}10.1001/jama.1911.04260090107012, DOI 10.1001/JAMA.1911.04260090107012].
   ALBERT TJ, 1993, SCOL RES SOC DUBL IR.
   BOLESTA MJ, 1989, AM ACAD ORTHOP SURG, V38, P157.
   BOXALL D, 1979, J BONE JOINT SURG AM, V61, P479, DOI 10.2106/00004623-197961040-00001.
   Brantigan JW, 2000, SPINE, V25, P1437, DOI 10.1097/00007632-200006010-00017.
   Burns BH, 1933, LANCET, V1, P1233.
   Capener N, 1932, BRIT J SURG, V19, P374, DOI 10.1002/bjs.1800197505.
   CLOWARD RB, 1981, CLIN ORTHOP RELAT R, P74.
   CLOWARD RB, 1953, J NEUROSURG, V10, P154, DOI 10.3171/jns.1953.10.2.0154.
   CORIC D, 1997, N AM SPIN SOC NEW YO.
   Fischgrund JS, 1997, SPINE, V22, P2807, DOI 10.1097/00007632-199712150-00003.
   HADRA BE, 1975, CLIN ORTHOP RELAT R, P4.
   HAI Y, 1997, N AM SPIN SOC NY NY.
   HARRINGTON PR, 1962, J BONE JOINT SURG AM, V44, P591, DOI 10.2106/00004623-196244040-00001.
   HERBINIAUX G, 1782, TRAITE DIVERSE ACCOU.
   HERKOWITZ HN, 1991, J BONE JOINT SURG AM, V73A, P802, DOI 10.2106/00004623-199173060-00002.
   HIBBS RA, 1988, CLIN ORTHOP RELAT R, P4.
   KILIAN JF, 1854, SCHILDERNUNGEN BACKE.
   King D, 1944, AM J SURG, V66, P357, DOI 10.1016/S0002-9610(44) 90201-1.
   LIN PM, 1983, CLIN ORTHOP RELAT R, V180, P154.
   LOMBARDI JS, 1985, SPINE, V10, P821, DOI 10.1097/00007632-198511000-00008.
   LORENZ M, 1991, SPINE, V16, pS455, DOI 10.1097/00007632-199108001-00029.
   MCGUIRE RA, 1993, SPINE, V18, P1662, DOI 10.1097/00007632-199309000-00015.
   MCNAB I, 1969, TEX MED, V65, P56.
   MERCER W, 1936, EDINBURGH MED J, V45, P545.
   Moller H, 2000, SPINE, V25, P1711, DOI 10.1097/00007632-200007010-00016.
   Ray CD, 1997, SPINE, V22, P667, DOI 10.1097/00007632-199703150-00019.
   ROSEN C, 1991, SPINE, V16, pS234, DOI 10.1097/00007632-199106001-00011.
   Rothman L., 1989, SEMIN SPINE SURG, V1, P78.
   SCHWAB FJ, 1995, SPINE, V20, P2023, DOI 10.1097/00007632-199509150-00014.
   SIMMONS ED, 1992, SPINE, V17, pS117, DOI 10.1097/00007632-199206001-00009.
   STAUFFER RN, 1972, J BONE JOINT SURG AM, VA 54, P756, DOI 10.2106/00004623-197254040-00006.
   TOURNEY JW, 1943, LAHEY CLIN B, V3, P188.
   URIST MARSHALL R., 1967, CLIN ORTHOP RELATED RESIN COMPLICATIONS OF ORTHOPAEDIC SURGERY, V53, P243.
   Wang JM, 1996, J SPINAL DISORD, V9, P83.
   WILTSE LL, 1976, CLIN ORTHOP RELAT R, V117, P23.
   YUAN HA, 1994, SPINE, V19, pS2279.},
Number-of-Cited-References = {38},
Times-Cited = {8},
Usage-Count-Last-180-days = {0},
Usage-Count-Since-2013 = {2},
Journal-ISO = {Semin. Ultrasound CT MRI},
Doc-Delivery-Number = {916FB},
Web-of-Science-Index = {Science Citation Index Expanded (SCI-EXPANDED)},
Unique-ID = {WOS:000228369700007},
DA = {2022-11-01},
}

@article{ WOS:000787884700003,
Author = {Sugiura, Shiro and Aoki, Yasuchika and Toyooka, Takeshi and Shiga,
   Tetsuo and Takato, Oyama and Ishizaki, Tohru and Omori, Yasutaka and
   Takata, Akito and Kiguchi, Yasumi and Tsukioka, Ayako and Okamoto,
   Yuzuru and Matsushita, Yukio and Inage, Kazuhide and Ohtori, Seiji and
   Nishikawa, Satoru},
Title = {Lateral bending differentiates early-stage spondylolysis from
   nonspecific low back pain in adolescents},
Journal = {MUSCULOSKELETAL SCIENCE AND PRACTICE},
Year = {2022},
Volume = {58},
Month = {APR},
Abstract = {Background: Early-stage spondylolysis (ESS) is one of the common causes
   of acute low back pain (LBP) in adolescents. Although accurate diagnosis
   of ESS is important for providing appropriate treatment, differentiating
   ESS from other low back disorders is difficult by physical signs
   alone.\& nbsp;Objectives: To elucidate the most common characteristic,
   namely, motion-provoking LBP, in patients with ESS.\& nbsp;Design:
   Retrospective comparative cohort study.\& nbsp;Method: We included and
   categorized adolescents (n = 112; age, < 18 years) with acute LBP (< 1
   month) into the ESS (n = 71) and nonspecific LBP (NS-LBP) (n = 41)
   groups based on magnetic resonance imaging (MRI) findings. Patients were
   evaluated using a visual analog scale (VAS), Oswestry Disability Index
   (ODI), and degree of pain using a numerical rating scale (NRS) provoked
   by hyperextension, hyperflexion, right and left rotations, and lateral
   bending in standing position.; the value were compared between the 2
   groups. A cut-off value of significance was obtained using receiver
   operating characteristic (ROC) analysis.\& nbsp;Results: The mean scores
   for VAS and ODI and NRS of each test were as follows (ESS/NS-LBP): VAS,
   6.5/6.0; ODI, 19.7/24.6; hyperextension, 4.1/4.1; hyperflexion, 2.4/3.0;
   rotation, 2.1/2.2; and lateral bending, 2.9/2.2. The ESS group had a
   significantly greater number of LBP cases provoked by lateral bending
   than the NS-LBP group. A cut-off lateral bending of 3.5 yielded a
   diagnosis of ESS.\& nbsp;Conclusions: Our results indicate that lateral
   bending is the greatest motion-provoking characteristic of LBP in
   patients with ESS.},
Publisher = {ELSEVIER},
Address = {RADARWEG 29, 1043 NX AMSTERDAM, NETHERLANDS},
Type = {Article},
Language = {English},
Affiliation = {Sugiura, S (Corresponding Author), Eastern Chiba Med Ctr, Dept Orthopaed Surg, Chiba, Japan.
   Sugiura, S (Corresponding Author), Nishikawa Orthoped Clin, 1-14-2 Ohsakidai, Chiba, Sakura, Japan.
   Aoki, Yasuchika, Nishikawa Orthoped Clin, Chiba, Japan.
   Sugiura, Shiro, Eastern Chiba Med Ctr, Dept Orthopaed Surg, Chiba, Japan.
   Inage, Kazuhide; Ohtori, Seiji, Chiba Univ, Grad Sch Med, Dept Bioenvironm Med, Chiba, Japan.
   Inage, Kazuhide; Ohtori, Seiji, Chiba Univ, Grad Sch Med, Dept Orthopaed Surg, Chiba, Japan.
   Sugiura, Shiro, Nishikawa Orthoped Clin, 1-14-2 Ohsakidai, Chiba, Sakura, Japan.},
DOI = {10.1016/j.msksp.2022.102526},
Article-Number = {102526},
ISSN = {2468-7812},
Keywords = {Early-stage spondylolysis; Magnetic resonance imaging; Motion-provoking
   low back pain; Early diagnosis; Numerical rating scale; Oswestry
   disability index},
Keywords-Plus = {PARS INTERARTICULARIS; LUMBAR SPONDYLOLYSIS; STRESS REACTIONS;
   EARLY-DIAGNOSIS; SPONDYLOLISTHESIS; CHILDREN; FRACTURE; SPINE},
Research-Areas = {Rehabilitation},
Web-of-Science-Categories  = {Rehabilitation},
Author-Email = {shirousugiura@gmail.com},
Cited-References = {Campbell RSD, 2005, SKELETAL RADIOL, V34, P63, DOI 10.1007/s00256-004-0878-3.
   CIULLO JV, 1985, CLIN SPORT MED, V4, P95.
   COMMANDRE FA, 1988, J SPORT MED PHYS FIT, V28, P104.
   CYRON BM, 1978, J BONE JOINT SURG BR, V60, P234, DOI 10.1302/0301-620X.60B2.659472.
   Fairbank J C, 1980, Physiotherapy, V66, P271.
   Fujii K, 2004, J BONE JOINT SURG BR, V86B, P225, DOI 10.1302/0301-620X.86B2.14339.
   GRANHED H, 1988, AM J SPORT MED, V16, P530, DOI 10.1177/036354658801600517.
   Hollenberg GM, 2002, SPINE, V27, P181, DOI 10.1097/00007632-200201150-00012.
   JACKSON DW, 1976, CLIN ORTHOP RELAT R, P68.
   JACKSON DW, 1981, AM J SPORT MED, V9, P304, DOI 10.1177/036354658100900504.
   Kim HJ, 2011, CURR OPIN PEDIATR, V23, P68, DOI 10.1097/MOP.0b013e32834255c2.
   Kobayashi A, 2013, AM J SPORT MED, V41, P169, DOI 10.1177/0363546512464946.
   LETTS M, 1986, J PEDIATR ORTHOPED, V6, P40, DOI 10.1097/01241398-198601000-00009.
   Masci L, 2006, BRIT J SPORT MED, V40, P940, DOI 10.1136/bjsm.2006.030023.
   MICHELI LJ, 1985, CLIN SPORT MED, V4, P85.
   MICHELI LJ, 1995, ARCH PEDIAT ADOL MED, V149, P15, DOI 10.1001/archpedi.1995.02170130017004.
   MORITA T, 1995, J BONE JOINT SURG BR, V77B, P620, DOI 10.1302/0301-620X.77B4.7615609.
   ROSSI F, 1990, J SPORT MED PHYS FIT, V30, P450.
   Rossi F, 1994, Radiol Med, V87, P397.
   ROSSI F, 1978, J SPORT MED PHYS FIT, V18, P317.
   Sairyo K, 2006, SPINE, V31, P206, DOI 10.1097/01.brs.0000195161.60549.67.
   Sairyo K, 2006, EUR SPINE J, V15, P930, DOI 10.1007/s00586-005-1033-0.
   Sairyo K, 2016, J ORTHOP SCI, V21, P263, DOI 10.1016/j.jos.2015.12.021.
   WILTSE LL, 1975, J BONE JOINT SURG AM, VA 57, P17, DOI 10.2106/00004623-197557010-00003.
   YAMANE T, 1993, J BONE JOINT SURG BR, V75, P764, DOI 10.1302/0301-620X.75B5.8376435.},
Number-of-Cited-References = {25},
Times-Cited = {0},
Usage-Count-Last-180-days = {0},
Usage-Count-Since-2013 = {0},
Journal-ISO = {Musculoskelet. Sci. Pract.},
Doc-Delivery-Number = {0U8GC},
Web-of-Science-Index = {Science Citation Index Expanded (SCI-EXPANDED)},
Unique-ID = {WOS:000787884700003},
DA = {2022-11-01},
}

@article{ WOS:000336352900008,
Author = {Kwon, Yoon-Kwang and Jang, Ju-Hee and Lee, Choon-Dae and Lee, Sang-Ho},
Title = {Fracture of the L-4 vertebral body after use of a stand-alone interbody
   fusion device in degenerative spondylolisthesis for anterior L3-4
   fixation},
Journal = {JOURNAL OF NEUROSURGERY-SPINE},
Year = {2014},
Volume = {20},
Number = {6},
Pages = {653-656},
Month = {JUN},
Abstract = {Many studies attest to the excellent results achieved using anterior
   lumbar interbody fusion (ALIF) for degenerative spondylolisthesis. The
   purpose of this report is to document a rare instance of L-4 vertebral
   body fracture following use of a stand-alone interbody fusion device for
   L3-4 ALIF. The patient, a 55-year-old man, had suffered intractable pain
   of the back, right buttock, and left leg for several weeks. Initial
   radiographs showed Grade I degenerative spondylolisthesis, with
   instability in the sagittal plane (upon 15 rotation) and stenosis of
   central and both lateral recesses at the L3-4 level. Anterior lumbar
   interbody fusion of the affected vertebrae was subsequently conducted
   using a stand-alone cage/plate system. Postoperatively, the severity of
   spondylolisthesis diminished, with resolution of symptoms. However, the
   patient returned 2 months later with both leg weakness and back pain.
   Plain radiographs and CT indicated device failure due to anterior
   fracture of the L-4 vertebral body, and the spondylolisthesis had
   recurred. At this point, bilateral facetectomies were performed, with
   reduction/fixation of L3-4 by pedicle screws. Again, degenerative
   spondylolisthesis improved postsurgically and symptoms eased, with
   eventual healing of the vertebral body fracture. This report documents a
   rare instance of L-4 vertebral body fracture following use of a
   stand-alone device for ALIF at L3-4, likely as a consequence of angular
   instability in degenerative spondylolisthesis. Under such conditions,
   additional pedicle screw fixation is advised.},
Publisher = {AMER ASSOC NEUROLOGICAL SURGEONS},
Address = {5550 MEADOWBROOK DRIVE, ROLLING MEADOWS, IL 60008 USA},
Type = {Article},
Language = {English},
Affiliation = {Jang, JH (Corresponding Author), Daegu Wooridul Spine Hosp, 50-3 Dongin Dong, Taegu 700732, South Korea.
   Kwon, Yoon-Kwang; Lee, Choon-Dae, Daegu Wooridul Spine Hosp, Dept Neurosurg, Taegu 700732, South Korea.
   Jang, Ju-Hee, Daegu Wooridul Spine Hosp, Dept Gen Surg, Taegu 700732, South Korea.
   Lee, Sang-Ho, Wooridul Spine Hosp, Dept Neurosurg, Seoul, South Korea.},
DOI = {10.3171/2014.3.SPINE121018},
ISSN = {1547-5654},
EISSN = {1547-5646},
Keywords = {anterior lumbar interbody fusion; stand-alone cage; complication;
   spondylolisthesis},
Keywords-Plus = {FACET JOINT OSTEOARTHRITIS; PEDICLE SCREW FIXATION; DISC DEGENERATION;
   FOLLOW-UP; LUMBAR; STABILITY; CAGES; BIOMECHANICS},
Research-Areas = {Neurosciences \& Neurology; Surgery},
Web-of-Science-Categories  = {Clinical Neurology; Surgery},
Author-Email = {exitchang@hanmail.net},
Cited-References = {Aebi M, 2010, EUR SPINE J, V19, P335, DOI 10.1007/s00586-010-1300-6.
   Anderson DG, 2011, EUR SPINE J, V20, P1323, DOI 10.1007/s00586-011-1782-x.
   Berlemann U, 1999, J SPINAL DISORD, V12, P68.
   Cain CMJ, 2005, SPINE, V30, P2631, DOI 10.1097/01.brs.0000187897.25889.54.
   Crawford NR, 2001, J NEUROSURG, V94, P45, DOI 10.3171/spi.2001.94.1.0045.
   Fujiwara A, 2000, SPINE, V25, P3036, DOI 10.1097/00007632-200012010-00011.
   Fujiwara A, 2000, J SPINAL DISORD, V13, P444, DOI 10.1097/00002517-200010000-00013.
   Galbusera F, 2012, EUR SPINE J, V21, P455, DOI 10.1007/s00586-011-2014-0.
   Grant JP, 2001, SPINE, V26, P889, DOI 10.1097/00007632-200104150-00012.
   Hasegawa K, 2010, J NEUROSURG-SPINE, V12, P687, DOI 10.3171/2009.12.SPINE09623.
   Heth J A, 2001, Spine (Phila Pa 1976), V26, pE261, DOI 10.1097/00007632-200106150-00012.
   Iguchi T, 2002, J SPINAL DISORD TECH, V15, P93, DOI 10.1097/00024720-200204000-00001.
   Kim JS, 2010, WORLD NEUROSURG, V73, P565, DOI 10.1016/j.wneu.2010.02.057.
   Kim KH, 2010, J NEUROSURG-SPINE, V12, P525, DOI 10.3171/2009.11.SPINE09264.
   Lastfogel JF, 2010, J NEUROSURG-SPINE, V13, P288, DOI 10.3171/2010.3.SPINE09366.
   Lee DY, 2010, NEUROL MED-CHIR, V50, P645, DOI 10.2176/nmc.50.645.
   McAfee PC, 2005, SPINE, V30, pS60, DOI 10.1097/01.brs.0000155578.62680.dd.
   Miao J, 2013, EUR SPINE J, V22, P425, DOI 10.1007/s00586-012-2428-3.
   Min JH, 2007, J NEUROSURG-SPINE, V7, P21, DOI 10.3171/SPI-07/07/021.
   Nagaosa Y, 1998, SPINE, V23, P1447, DOI 10.1097/00007632-199807010-00004.
   Nibu K, 1997, J SPINAL DISORD, V10, P357.
   Ohtori S, 2011, J ORTHOP SCI, V16, P352, DOI 10.1007/s00776-011-0088-5.
   Oxland TR, 2000, EUR SPINE J, V9, pS95, DOI 10.1007/PL00010028.
   Oxland TR, 2000, J BONE JOINT SURG AM, V82A, P383, DOI 10.2106/00004623-200003000-00009.
   Schleicher P, 2008, EUR SPINE J, V17, P1757, DOI 10.1007/s00586-008-0797-4.
   Sengupta DK, 2005, SPINE, V30, pS71, DOI 10.1097/01.brs.0000155579.88537.8e.
   Serhan Hassan A, 2007, Neurosurg Focus, V22, pE1.
   SHARMA M, 1995, SPINE, V20, P887, DOI 10.1097/00007632-199504150-00003.
   Strube P, 2012, J SPINAL DISORD TECH, V25, P362, DOI 10.1097/BSD.0b013e3182263d91.
   Subach BR, 2011, ADV ORTHOP, V2011, DOI 10.4061/2011/176497.
   Tsantrizos A, 2000, EUR SPINE J, V9, P14, DOI 10.1007/s005860050003.
   Tzermiadianos MN, 2008, SPINE, V33, pE38, DOI 10.1097/BRS.0b013e3181604644.
   Varlotta GP, 2011, SKELETAL RADIOL, V40, P13, DOI 10.1007/s00256-010-0983-4.},
Number-of-Cited-References = {33},
Times-Cited = {4},
Usage-Count-Last-180-days = {0},
Usage-Count-Since-2013 = {2},
Journal-ISO = {J. Neurosurg.-Spine},
Doc-Delivery-Number = {AH7ZC},
Web-of-Science-Index = {Science Citation Index Expanded (SCI-EXPANDED)},
Unique-ID = {WOS:000336352900008},
DA = {2022-11-01},
}

@article{ WOS:000411027600079,
Author = {Lee, Chul-Woo and Yoon, Kang-Jun and Ha, Sang-Soo},
Title = {Which Approach Is Advantageous to Preventing Development of Adjacent
   Segment Disease? Comparative Analysis of 3 Different Lumbar Interbody
   Fusion Techniques (ALIF, LLIF, and PLIF) in L4-5 Spondylolisthesis},
Journal = {WORLD NEUROSURGERY},
Year = {2017},
Volume = {105},
Pages = {612-622},
Month = {SEP},
Abstract = {OBJECTIVE: The purpose of this study was to compare radiologic and
   clinical outcomes in patients with L4-5 lumbar spondylolisthesis who
   have undergone either instrumented anterior lumbar interbody fusion
   (ALIF), lateral lumbar interbody fusion (LLIF), or posterior lumbar
   interbody fusion (PLIF), especially with regard to the development of
   adjacent segment disease (ASD).
   METHODS: Eighty-two patients with preoperative L4-5 spondylolisthesis
   and minimal ASD who underwent instrumented L4-5 fusion were divided into
   3 groups according to the surgical approach used for treatment (ALIF: 27
   patients, LLIF: 24 patients, PLIF: 31 patients). Radiographic
   measurements including preoperative and postoperative foraminal and disk
   height, segmental and lumbar lordosis, percentage of vertebral slippage,
   and reduction rate were reviewed. The incidence of ASD and clinical
   outcomes were evaluated and compared between the 3 groups.
   RESULTS: ASD was found in 37.0\% (10/27), 41.7\% (10/24), and 64.5\%
   (20/31) of the patients in the ALIF, LLIF, and PLIF groups, respectively
   (mean follow-up duration: 35.42 +/- 9.35 months). The ALIF and LLIF
   groups had significantly increased disk and foraminal height compared
   with the PLIF group. The ALIF group had significantly improved lordosis
   compared with the PLIF and LLIF groups. There were no statistically
   significant intergroup differences in clinical outcomes assessed by
   visual analog scale and Oswestry Disability Index.
   CONCLUSION: The 3 different fusion techniques investigated can all
   produce good outcomes in treating lumbar spondylolisthesis in L4-5, but
   ALIF and LLIF are more advantageous in preventing the development of
   ASD.},
Publisher = {ELSEVIER SCIENCE INC},
Address = {360 PARK AVE SOUTH, NEW YORK, NY 10010-1710 USA},
Type = {Article},
Language = {English},
Affiliation = {Lee, CW (Corresponding Author), St Peters Hosp, Dept Neurosurg, Seoul, South Korea.
   Lee, Chul-Woo; Yoon, Kang-Jun; Ha, Sang-Soo, St Peters Hosp, Dept Neurosurg, Seoul, South Korea.},
DOI = {10.1016/j.wneu.2017.06.005},
ISSN = {1878-8750},
EISSN = {1878-8769},
Keywords = {Adjacent segment disease; Lordosis; Lumbar interbody fusion; Sagittal
   balance; Spondylolisthesis},
Keywords-Plus = {RISK-FACTORS; SPINAL-FUSION; DEGENERATION; THORACOLUMBAR; RESTORATION;
   ALIGNMENT; IMPACT; LEVEL},
Research-Areas = {Neurosciences \& Neurology; Surgery},
Web-of-Science-Categories  = {Clinical Neurology; Surgery},
Author-Email = {mannitol240@gmail.com},
ORCID-Numbers = {Lee, Chul-Woo/0000-0002-6562-977X},
Cited-References = {Acosta FL, 2011, J NEUROSURG-SPINE, V15, P92, DOI 10.3171/2011.3.SPINE10425.
   Akamaru T, 2003, SPINE, V28, P1560, DOI 10.1097/00007632-200307150-00016.
   Alentado VJ, 2016, SPINE, V41, P1167, DOI 10.1097/BRS.0000000000001493.
   Barrey C, 2007, NEUROSURGERY, V61, P981, DOI 10.1227/01.neu.0000303194.02921.30.
   Bastian L, 2001, EUR SPINE J, V10, P295, DOI 10.1007/s005860100278.
   Chow DHK, 1996, SPINE, V21, P549, DOI 10.1097/00007632-199603010-00004.
   Deukmedjian AR, 2012, J NEUROSURG-SPINE, V17, P530, DOI 10.3171/2012.8.SPINE12432.
   Ghasemi AA, 2016, CLIN NEUROL NEUROSUR, V143, P15, DOI 10.1016/j.clineuro.2016.02.004.
   Heo Y, 2015, EUR SPINE J, V24, P2474, DOI 10.1007/s00586-015-4188-3.
   Hsieh PC, 2007, J NEUROSURG-SPINE, V7, P379, DOI 10.3171/SPI-07/10/379.
   Jagannathan J, 2009, NEUROSURGERY, V64, P955, DOI 10.1227/01.NEU.0000343544.77456.46.
   Kim JS, 2010, WORLD NEUROSURG, V73, P565, DOI 10.1016/j.wneu.2010.02.057.
   Kim SB, 2009, CLIN ORTHOP SURG, V1, P207, DOI 10.4055/cios.2009.1.4.207.
   Kumar MN, 2001, EUR SPINE J, V10, P314, DOI 10.1007/s005860000239.
   Lee CS, 2009, EUR SPINE J, V18, P1637, DOI 10.1007/s00586-009-1060-3.
   Lund T, 2011, ORTHOP CLIN N AM, V42, P529, DOI 10.1016/j.ocl.2011.07.006.
   Masevnin S, 2015, ASIAN SPINE J, V9, P239, DOI 10.4184/asj.2015.9.2.239.
   Min JH, 2007, J NEUROSURG-SPINE, V7, P21, DOI 10.3171/SPI-07/07/021.
   Oda I, 1999, SPINE, V24, P2139, DOI 10.1097/00007632-199910150-00014.
   Okuda S, 2004, SPINE, V29, P1535, DOI 10.1097/01.BRS.0000131417.93637.9D.
   Oliveira L, 2010, SPINE, V35, pS331, DOI 10.1097/BRS.0b013e3182022db0.
   Ou CY, 2015, NEUROSURGERY, V76, P396, DOI 10.1227/NEU.0000000000000627.
   Park P, 2004, SPINE, V29, P1938, DOI 10.1097/01.brs.0000137069.88904.03.
   Pellise F, 2007, SPINE, V32, P574, DOI 10.1097/01.brs.0000256875.17765.e6.
   Rahm MD, 1996, J SPINAL DISORD, V9, P392.
   Schlegel JD, 1996, SPINE, V21, P970, DOI 10.1097/00007632-199604150-00013.
   Sharma AK, 2011, J SPINAL DISORD TECH, V24, P242, DOI 10.1097/BSD.0b013e3181ecf995.
   Umehara S, 2000, SPINE, V25, P1617, DOI 10.1097/00007632-200007010-00004.
   Uribe JS, 2015, EUR SPINE J, V24, pS420, DOI 10.1007/s00586-015-3872-7.
   Watkins RG, 2014, J SPINAL DISORD TECH, V27, P253, DOI 10.1097/BSD.0b013e31828a8447.
   WEINHOFFER SL, 1995, SPINE, V20, P526, DOI 10.1097/00007632-199503010-00004.
   WHITECLOUD TS, 1994, SPINE, V19, P531, DOI 10.1097/00007632-199403000-00007.
   WILTSE LL, 1988, SPINE, V13, P696.
   Yang JY, 2008, SPINE, V33, P503, DOI 10.1097/BRS.0b013e3181657dc3.},
Number-of-Cited-References = {34},
Times-Cited = {42},
Usage-Count-Last-180-days = {1},
Usage-Count-Since-2013 = {4},
Journal-ISO = {World Neurosurg.},
Doc-Delivery-Number = {FH3EJ},
Web-of-Science-Index = {Science Citation Index Expanded (SCI-EXPANDED)},
Unique-ID = {WOS:000411027600079},
DA = {2022-11-01},
}

@article{ WOS:000695735400004,
Author = {Kim, Youngwon and Yoo, Seokha and Park, Sun-Kyung and Bae, Hansu and
   Lim, Young-Jin and Kim, Jin-Tae},
Title = {Optimal angle of needle insertion for spinal anesthesia in patients with
   spondylolisthesis: an ultrasonographic study},
Journal = {BMC ANESTHESIOLOGY},
Year = {2021},
Volume = {21},
Number = {1},
Month = {SEP 8},
Abstract = {Background: Spondylolisthesis is a common degenerative spinal deformity.
   At the level of spondylolisthesis, the anatomy of the interlaminar space
   may differ from normal spine, in which case optimal angle of the needle
   insertion for spinal anesthesia may change. This study compared the
   optimal angle of needle insertion during spinal anesthesia in patients
   with and without lumbar spondylolisthesis using ultrasound.
   Methods: We recruited 40 patients, 20 with and 20 without lumbar
   spondylolisthesis (group S and N, respectively). Ultrasonography was
   performed in the transverse midline and parasagittal oblique views at
   the spondylolisthesis level and the adjacent upper level. We measured
   the probe application angle with the longest interlaminar height of the
   ligamentum flavum-dura mater complex (LFD), depth from the skin to the
   LFD, depth from the skin to the anterior complex, and intrathecal space
   width. A positive angle represented a cephalad angulation.
   Results: The optimal needle insertion angle in the transverse midline
   view at the spondylolisthesis level was (-) 2.7 +/- 3.4 degrees in group
   S and 0.8 +/- 2.5 degrees in group N (P < 0.001). In the parasagittal
   oblique view, it was (-) 2.7 +/- 4.5 degrees in group S and 1.0 +/- 3.2
   degrees in group N (P = 0.004). There were no between-group differences
   in the angles at the upper level, with all cephalad angles in both
   views. Other ultrasound image data were comparable between groups.
   Conclusion: In patients with spondylolisthesis, caudad angulation of the
   spinal needle can aid successful spinal puncture at spondylolisthesis
   level, both in the midline and paramedian approaches.},
Publisher = {BMC},
Address = {CAMPUS, 4 CRINAN ST, LONDON N1 9XW, ENGLAND},
Type = {Article},
Language = {English},
Affiliation = {Kim, JT (Corresponding Author), Seoul Natl Univ, Seoul Natl Univ Hosp, Dept Anesthesiol \& Pain Med, Coll Med, Seoul 03080, South Korea.
   Kim, Youngwon; Yoo, Seokha; Park, Sun-Kyung; Lim, Young-Jin; Kim, Jin-Tae, Seoul Natl Univ, Seoul Natl Univ Hosp, Dept Anesthesiol \& Pain Med, Coll Med, Seoul 03080, South Korea.
   Bae, Hansu, Dongguk Univ, Dept Anesthesiol \& Pain Med, Ilsan Hosp, 27 Dongguk Ro, Goyang Si 10326, Gyenggi Do, South Korea.},
DOI = {10.1186/s12871-021-01444-0},
Article-Number = {221},
ISSN = {1471-2253},
Keywords = {Spinal anesthesia; Spondylolisthesis; Ultrasonography},
Keywords-Plus = {DEGENERATIVE LUMBAR SPONDYLOLISTHESIS; ULTRASOUND; MIDLINE; SKIN},
Research-Areas = {Anesthesiology},
Web-of-Science-Categories  = {Anesthesiology},
Author-Email = {jintae73@gmail.com},
ResearcherID-Numbers = {Park, Sun/GSD-9620-2022},
Cited-References = {{[}Anonymous], 1956, ANESTHESIOLOGY, V17, P626.
   Bae J, 2019, REGION ANESTH.
   BLOMBERG RG, 1989, ANAESTHESIA, V44, P742, DOI 10.1111/j.1365-2044.1989.tb09260.x.
   Bydon M, 2019, NEUROSURG CLIN N AM, V30, P299, DOI 10.1016/j.nec.2019.02.003.
   Chen Q, 2017, CLIN SPINE SURG, V30, pE1233, DOI 10.1097/BSD.0000000000000427.
   Chin KJ, 2015, ACTA ANAESTH SCAND, V59, P668, DOI 10.1111/aas.12502.
   Chin KJ, 2013, REGION ANESTH PAIN M, V38, P34, DOI 10.1097/AAP.0b013e3182734927.
   Chin KJ, 2011, ANESTHESIOLOGY, V115, P94, DOI 10.1097/ALN.0b013e31821a8ad4.
   Chuang CY, 2018, J REHABIL MED, V50, P898, DOI 10.2340/16501977-2489.
   Erbas YC, 2015, TURK NEUROSURG, V25, P771, DOI 10.5137/1019-5149.JTN.14772-15.1.
   Funao H, 2012, EUR SPINE J, V21, P2181, DOI 10.1007/s00586-012-2374-0.
   Gropper MA, 2019, MILLERS ANESTHESIA, V9E.
   Inoue S, 2011, ANAESTH INTENS CARE, V39, P770.
   Jacobsen S, 2007, SPINE, V32, P120, DOI 10.1097/01.brs.0000250979.12398.96.
   Kim EH, 2016, AM J EMERG MED, V34, P851, DOI 10.1016/j.ajem.2016.01.038.
   Koslosky E, 2020, CLIN ORTHOP RELAT R, V478, P1125, DOI 10.1097/CORR.0000000000001153.
   Lim KJ, 2013, ANESTH ANALG, V117, P109, DOI 10.1213/ANE.0b013e31826257f4.
   Park SK, 2020, ANESTH ANALG, V130, P787, DOI 10.1213/ANE.0000000000004600.
   Park SK, 2019, EUR J ANAESTH, V36, P763, DOI 10.1097/EJA.0000000000001029.
   Perlas A, 2016, REGION ANESTH PAIN M, V41, P251, DOI 10.1097/AAP.0000000000000184.
   Puigdellivol-Sanchez A, 2016, CLIN ANAT, V29, P1046, DOI 10.1002/ca.22792.
   Ruzman T, 2014, LOCAL REG ANESTH, V7, P47, DOI 10.2147/LRA.S68451.
   Srinivasan KK, 2015, ANESTH ANALG, V121, P1089, DOI 10.1213/ANE.0000000000000911.
   Vogt M, 2017, REGION ANESTH PAIN M, V42, P600, DOI 10.1097/AAP.0000000000000653.
   Wang YXJ, 2017, J ORTHOP TRANSL, V11, P39, DOI 10.1016/j.jot.2016.11.001.
   Yoo Seokha, 2020, Anesth Pain Med (Seoul), V15, P397, DOI 10.17085/apm.20065.},
Number-of-Cited-References = {26},
Times-Cited = {0},
Usage-Count-Last-180-days = {0},
Usage-Count-Since-2013 = {3},
Journal-ISO = {BMC Anesthesiol.},
Doc-Delivery-Number = {UQ0AQ},
Web-of-Science-Index = {Science Citation Index Expanded (SCI-EXPANDED)},
Unique-ID = {WOS:000695735400004},
OA = {Green Published, gold},
DA = {2022-11-01},
}

@article{ WOS:000549881200082,
Author = {Yi, Weihong and Tang, Yu and Yang, Dazhi and Huang, Wenhua and Liu, Huan
   and Sun, Ziqi and Yao, Yuan and Zhou, Yue},
Title = {Microendoscopic discectomy versus minimally invasive transforaminal
   lumbar interbody fusion for lumbar spinal stenosis without
   spondylolisthesis},
Journal = {MEDICINE},
Year = {2020},
Volume = {99},
Number = {24},
Month = {JUN},
Abstract = {Micoendoscopic discectomy (MED) and minimally invasive transforaminal
   lumbar interbody fusion (MIS-TLIF) has become alternatives of the
   traditional open decompression surgery alone and decompression plus
   fusion surgery in the treatment of lumbar spinal stenosis (LSS). To
   date, there is no study focusing on the comparison of clinical outcomes
   after MED and MIS-TLIF for LSS without spondylolisthesis.
   Four hundred ninety-seven patients who underwent MED (236 cases) or
   MIS-TLIF (261 cases) for LSS without spondylolisthesis were included in
   this study. Perioperative outcomes (hospital stay, operation time and
   blood loss), cost, functional scores (Oswestry Disability Index, 12-item
   short form health survey) with a 24-month follow-up visit, complication
   and reoperation condition within 24 months after surgery were recorded
   and assessed.
   No significant difference of clinical outcomes over time was observed
   between these 2 surgical approaches. Compared with MIS-TLIF, MED was
   associated with greater satisfaction at 1-month time point
   postoperatively, whereas this effect was equalized at 3-month time point
   postoperatively. MED brought advantages in shorter hospital stay,
   shorter operation time, less blood loss, and less cost over MIS-TLIF.
   There was no significant difference in 24-month function scores over
   time between MED group and MIS-TLIF group. Compared with MIS-TLIF, MED
   could result in a better perioperative effect and less cost.},
Publisher = {LIPPINCOTT WILLIAMS \& WILKINS},
Address = {TWO COMMERCE SQ, 2001 MARKET ST, PHILADELPHIA, PA 19103 USA},
Type = {Article},
Language = {English},
Affiliation = {Zhou, Y (Corresponding Author), Army Mil Med Univ, Xinqiao Hosp, Dept Orthoped, 184 Xinqiao St, Chongqing 400037, Peoples R China.
   Yao, Y (Corresponding Author), Huazhong Univ Sci \& Technol, Dept Orthoped, Wuhan Hosp 4, Puai Hosp,Tongji Med Coll, 473 Hanzheng St, Wuhan 430032, Hubei, Peoples R China.
   Yi, Weihong; Yang, Dazhi, Shenzhen Univ, Affiliated Hosp 6, Hlth Sci Ctr, Dept Orthoped, Shenzhen, Guangdong, Peoples R China.
   Tang, Yu; Zhou, Yue, Army Mil Med Univ, Xinqiao Hosp, Dept Orthoped, 184 Xinqiao St, Chongqing 400037, Peoples R China.
   Huang, Wenhua; Liu, Huan, Southern Med Univ, Affiliated Hosp 3, Precis Med Inst, Guangzhou, Guangdong, Peoples R China.
   Sun, Ziqi, Jiebao Biotechnol Corp, Wuhan, Hubei, Peoples R China.
   Yao, Yuan, Huazhong Univ Sci \& Technol, Dept Orthoped, Wuhan Hosp 4, Puai Hosp,Tongji Med Coll, 473 Hanzheng St, Wuhan 430032, Hubei, Peoples R China.},
DOI = {10.1097/MD.0000000000020743},
Article-Number = {e20743},
ISSN = {0025-7974},
EISSN = {1536-5964},
Keywords = {decompression; fusion; lumbar spine; micoendoscopic discectomy (MED);
   minimally invasive spinal surgical methods; minimally invasive
   transforaminal lumbar interbody fusion (MIS-TLIF); spondylolisthesis;
   stenosis},
Keywords-Plus = {DEGENERATIVE SPONDYLOLISTHESIS; SURGICAL-MANAGEMENT; DECOMPRESSION;
   SURGERY},
Research-Areas = {General \& Internal Medicine},
Web-of-Science-Categories  = {Medicine, General \& Internal},
Author-Email = {yaoyuan\_doctor@163.com
   happyzhou@vip.163.com},
ORCID-Numbers = {yang, da zhi/0000-0003-0316-8346},
Funding-Acknowledgement = {Open Fund of Medical 3D Printing Application and Transformation
   Engineering Technique Research Center of Guangdong Province
   {[}K201907120101]},
Funding-Text = {This work was funded by the Open Fund of Medical 3D Printing Application
   and Transformation Engineering Technique Research Center of Guangdong
   Province (K201907120101).},
Cited-References = {Amundsen T, 2000, SPINE, V25, P1424, DOI 10.1097/00007632-200006010-00016.
   Blumenthal C, 2013, J NEUROSURG-SPINE, V18, P340, DOI 10.3171/2013.1.SPINE12537.
   BRIDWELL KH, 1993, J SPINAL DISORD, V6, P461, DOI 10.1097/00002517-199306060-00001.
   Cammisa FP, 2000, SPINE, V25, P2663, DOI 10.1097/00007632-200010150-00019.
   Deutsch H, 2010, NEUROSURG FOCUS, V28, DOI 10.3171/2010.3.FOCUS1060.
   DONZELLI S, 2016, COCHRANE DB SYST REV, V11, DOI DOI 10.1186/S13013-016-0092-9.
   Eismont FJ, 2014, J AM ACAD ORTHOP SUR, V22, P203, DOI 10.5435/JAAOS-22-04-203.
   Forsth P, 2013, BONE JOINT J, V95B, P960, DOI 10.1302/0301-620X.95B7.30776.
   Forsth P, 2016, NEW ENGL J MED, V374, P1413, DOI 10.1056/NEJMoa1513721.
   Gandek B, 2005, QUAL LIFE RES, V14, P2098, DOI 10.1007/s11136-004-0704-3.
   Ghogawala Z, 2016, NEW ENGL J MED, V374, P1424, DOI 10.1056/NEJMoa1508788.
   GROBLER LJ, 1993, SPINE, V18, P1475.
   HERKOWITZ HN, 1991, J BONE JOINT SURG AM, V73A, P802, DOI 10.2106/00004623-199173060-00002.
   Jansson KA, 2003, EUR SPINE J, V12, P535, DOI 10.1007/s00586-003-0544-9.
   Minamide A, 2015, EUR SPINE J, V24, P396, DOI 10.1007/s00586-014-3599-x.
   Palmer S, 2002, J NEUROSURG, V97, P213, DOI 10.3171/spi.2002.97.2.0213.
   Parikh K, 2008, NEUROSURG FOCUS, V25, DOI 10.3171/FOC/2008/25/8/E14.
   Parker SL, 2014, WORLD NEUROSURG, V82, P230, DOI 10.1016/j.wneu.2013.01.041.
   Schar RT, 2019, SPINE, V44, pE245, DOI 10.1097/BRS.0000000000002798.
   Weinstein JN, 2008, NEW ENGL J MED, V358, P794, DOI 10.1056/NEJMoa0707136.
   Yao Y, 2017, WORLD NEUROSURG, V100, P641, DOI 10.1016/j.wneu.2017.01.089.
   Yoshimoto M, 2014, SPINE, V39, pE318, DOI 10.1097/BRS.0000000000000160.},
Number-of-Cited-References = {22},
Times-Cited = {0},
Usage-Count-Last-180-days = {1},
Usage-Count-Since-2013 = {3},
Journal-ISO = {Medicine (Baltimore)},
Doc-Delivery-Number = {MM0WU},
Web-of-Science-Index = {Science Citation Index Expanded (SCI-EXPANDED)},
Unique-ID = {WOS:000549881200082},
OA = {Green Published, gold},
DA = {2022-11-01},
}

@article{ WOS:000282825800023,
Author = {Wang, Jian and Zhou, Yue and Zhang, Zheng Feng and Li, Chang Qing and
   Zheng, Wen Jie and Liu, Jie},
Title = {Comparison of one-level minimally invasive and open transforaminal
   lumbar interbody fusion in degenerative and isthmic spondylolisthesis
   grades 1 and 2},
Journal = {EUROPEAN SPINE JOURNAL},
Year = {2010},
Volume = {19},
Number = {10},
Pages = {1780-1784},
Month = {OCT},
Abstract = {Minimally invasive lumbar fusion techniques have only recently been
   developed. The goals of these procedures are to reduce approach-related
   soft tissue injury, postoperative pain and disability while allowing the
   surgery to be conducted in an effective manner. There have been no
   prospective clinical reports published on the comparison of one-level
   transforaminal lumbar interbody fusion in low-grade spondylolisthesis
   performed with an independent blade retractor system or a traditional
   open approach. A prospective clinical study of 85 consecutive cases of
   degenerative and isthmic lower grade spondylolisthesis treated by
   minimally invasive transforaminal lumbar interbody fusion (MiTLIF) or
   open transforaminal lumbar interbody fusion (OTLIF) was done. A total of
   85 patients suffering from degenerative spondylolisthesis (n = 46) and
   isthmic spondylolisthesis (n = 39) underwent one-level MiTLIF (n = 42)
   and OTLIF (n = 43) by two experienced surgeons at one hospital, from
   June 2006 to March 2008 (minimum 13-month follow-up). The following data
   were compared between the two groups: the clinical and radiographic
   results, operative time, blood loss, transfusion needs, X-ray exposure
   time, postoperative back pain, length of hospital stay, and
   complications. Clinical outcome was assessed using the visual analog
   scale (VAS) and the Oswestry disability index. The operative time,
   clinical and radiographic results were basically identical in both
   groups. Comparing with the OTLIF group, the MiTLIF group had
   significantly lesser blood loss, lesser need for transfusion, lesser
   postoperative back pain, and shorter length of hospital stay. The
   radiation time was significantly longer in MiTLIF group. One case of
   nonunion was observed from each group. Minimally invasive TLIF has
   similar surgical efficacy with the traditional open TLIF in treating
   one-level lower grade degenerative or isthmic spondylolisthesis. The
   minimally invasive technique offers several potential advantages
   including smaller incisions, less tissue trauma and quicker recovery.
   However, this technique needs longer X-ray exposure time.},
Publisher = {SPRINGER},
Address = {233 SPRING ST, NEW YORK, NY 10013 USA},
Type = {Article},
Language = {English},
Affiliation = {Wang, JA (Corresponding Author), Third Mil Med Univ, Affiliated Xinqiao Hosp, Dept Orthopaed Surg, 2 Xinqiao St, Chongqing 400037, Peoples R China.
   Wang, Jian; Zhou, Yue; Zhang, Zheng Feng; Li, Chang Qing; Zheng, Wen Jie; Liu, Jie, Third Mil Med Univ, Affiliated Xinqiao Hosp, Dept Orthopaed Surg, Chongqing 400037, Peoples R China.},
DOI = {10.1007/s00586-010-1404-z},
ISSN = {0940-6719},
EISSN = {1432-0932},
Keywords = {Comparison; Minimally invasive surgery; Transforaminal lumbar interbody
   fusion; Isthmic and degenerative spondylolisthesis},
Keywords-Plus = {BACK MUSCLE INJURY; SPINE SURGERY; POSTERIOR},
Research-Areas = {Neurosciences \& Neurology; Orthopedics},
Web-of-Science-Categories  = {Clinical Neurology; Orthopedics},
Author-Email = {tonywjxq@yahoo.com.cn},
ResearcherID-Numbers = {wang, jian/GVS-0711-2022},
Cited-References = {CLOWARD RB, 1953, J NEUROSURG, V10, P154, DOI 10.3171/jns.1953.10.2.0154.
   Cloward RB, 1982, POSTERIOR LUMBAR INT, P58.
   Harms JG, 1998, ORTHOP TRAUMATOL, V6, P88.
   Humphreys SC, 2001, SPINE, V26, P567.
   Isaacs RE, 2005, J NEUROSURG-SPINE, V3, P98, DOI 10.3171/spi.2005.3.2.0098.
   KAMBIN P, 1993, CLIN SPORT MED, V12, P143.
   KAWAGUCHI Y, 1994, SPINE, V19, P2598, DOI 10.1097/00007632-199411001-00018.
   Kawaguchi Y, 1996, SPINE, V21, P941, DOI 10.1097/00007632-199604150-00007.
   Kim DH, 2002, BEST PRACT RES CL RH, V16, P123, DOI 10.1053/berh.2002.0210.
   Mummaneni PV, 2005, NEUROSURGERY, V57, P256, DOI 10.1227/01.NEU.0000176408.95304.F3.
   Ozgur BM, 2005, EUR SPINE J, V14, P887, DOI 10.1007/s00586-005-0941-3.
   Ringel F, 2006, NEUROSURGERY, V59, P361, DOI 10.1227/01.NEU.0000223505.07815.74.
   Scheufler KM, 2007, NEUROSURGERY, V60, P203, DOI 10.1227/01.NEU.0000255388.03088.B7.
   Schizas C, 2009, INT ORTHOP, V33, P1683, DOI 10.1007/s00264-008-0687-8.
   Schwender JD, 2005, J SPINAL DISORD TECH, V18, pS1, DOI 10.1097/01.bsd.0000132291.50455.d0.
   SIHVONEN T, 1993, SPINE, V18, P575, DOI 10.1097/00007632-199304000-00009.
   STEFFEE AD, 1988, CLIN ORTHOP RELAT R, P99.
   Styf JR, 1998, SPINE, V23, P354, DOI 10.1097/00007632-199802010-00014.},
Number-of-Cited-References = {18},
Times-Cited = {171},
Usage-Count-Last-180-days = {1},
Usage-Count-Since-2013 = {24},
Journal-ISO = {Eur. Spine J.},
Doc-Delivery-Number = {662QG},
Web-of-Science-Index = {Science Citation Index Expanded (SCI-EXPANDED)},
Unique-ID = {WOS:000282825800023},
OA = {Green Published},
DA = {2022-11-01},
}

@article{ WOS:000385432500004,
Author = {Shurley, Jason P. and Newman, Justin K.},
Title = {Spondylolysis in American Football Players: Etiology, Symptoms, and
   Implications for Strength and Conditioning Specialists},
Journal = {STRENGTH AND CONDITIONING JOURNAL},
Year = {2016},
Volume = {38},
Number = {5},
Pages = {40-51},
Month = {OCT},
Abstract = {Spondylolysis is a stress fracture, typically occurring in the lumbar
   spine. It is the leading cause of back pain in adolescents, with a
   higher incidence in athletes than in the general population. American
   football players develop the condition at a higher rate than most other
   sports, and the condition can cause several months of missed playing
   time. This increased incidence may be due to the spine loading inherent
   in football, but is likely exacerbated by other factors. This article
   describes a spondylolysis, discusses the potential causes, and concludes
   with a series of exercises intended to address likely risk factors.},
Publisher = {LIPPINCOTT WILLIAMS \& WILKINS},
Address = {TWO COMMERCE SQ, 2001 MARKET ST, PHILADELPHIA, PA 19103 USA},
Type = {Article},
Language = {English},
Affiliation = {Shurley, JP (Corresponding Author), Univ Wisconsin, Dept Hlth Phys Educ Recreat \& Coaching, Whitewater, WI 53190 USA.
   Shurley, Jason P., Univ Wisconsin, Dept Hlth Phys Educ Recreat \& Coaching, Whitewater, WI 53190 USA.
   Newman, Justin K., AOK Med Ctr, Phys Therapy Dept, Houston, TX USA.},
DOI = {10.1519/SSC.0000000000000244},
ISSN = {1524-1602},
EISSN = {1533-4295},
Keywords = {pelvic stability; stress fracture; pars interarticularis},
Keywords-Plus = {LOW-BACK-PAIN; SELF-MYOFASCIAL RELEASE; ANTERIOR PELVIC TILT; LUMBAR
   LORDOSIS; MUSCLE-ACTIVITY; LOWER-EXTREMITY; HIGH-SCHOOL;
   ELECTROMYOGRAPHIC ANALYSIS; SPINOPELVIC PARAMETERS; SPINAL DEGENERATION},
Research-Areas = {Sport Sciences},
Web-of-Science-Categories  = {Sport Sciences},
Author-Email = {shurleyj@uww.edu},
Cited-References = {Alexander M J, 1985, Can J Appl Sport Sci, V10, P1.
   Ayotte NW, 2007, J ORTHOP SPORT PHYS, V37, P48, DOI 10.2519/jospt.2007.2354.
   Baker BJ, 2005, OSTEOLOGY INFANTS CH, V81.
   Baranto A, 2009, KNEE SURG SPORT TR A, V17, P1125, DOI 10.1007/s00167-009-0767-3.
   Been E, 2014, SPINE J, V14, P87, DOI 10.1016/j.spinee.2013.07.464.
   Been E, 2011, EUR SPINE J, V20, P1159, DOI 10.1007/s00586-010-1660-y.
   BRADY TA, 1982, AM J SPORT MED, V10, P1, DOI 10.1177/036354658201000101.
   Brandenburg JP, 2006, J SPORT MED PHYS FIT, V46, P526.
   Brophy RH, 2009, AM J SPORT MED, V37, P768, DOI 10.1177/0363546508329542.
   BROWN EW, 1983, PEDIATRICS, V72, P636.
   Bugg WG, 2012, SKELETAL RADIOL, V41, P817, DOI 10.1007/s00256-011-1296-y.
   Bushell JE, 2015, J STRENGTH COND RES, V29, P2397, DOI 10.1519/JSC.0000000000000888.
   Calhoon G, 1999, J ATHL TRAINING, V34, P232.
   Choi SA, 2015, J ELECTROMYOGR KINES, V25, P310, DOI 10.1016/j.jelekin.2014.09.005.
   Cinotti G, 1997, INT ORTHOP, V21, P337, DOI 10.1007/s002640050180.
   Cohen E, 2005, J PEDIATR ORTHOP B, V14, P63, DOI 10.1097/01202412-200503000-00001.
   Congeni J, 2000, J MUSCULOSKELET MED, V17, P123.
   d'Hemecourt PA, 2000, CLIN SPORT MED, V19, P663, DOI 10.1016/S0278-5919(05)70231-3.
   Donate R, 2012, CLIN SPORT MED, V31, P381, DOI 10.1016/j.csm.2012.03.003.
   Ekstrom RA, 2007, J ORTHOP SPORT PHYS, V37, P754, DOI 10.2519/jospt.2007.2471.
   El Rassi G, 2013, AM J PHYS MED REHAB, V92, P1070, DOI 10.1097/PHM.0b013e318296da7e.
   Escamilla RF, 2010, J ORTHOP SPORT PHYS, V40, P265, DOI 10.2519/jospt.2010.3073.
   Feldbauer CM, 2015, INT J ATHL THER TRAI, V20, P14, DOI 10.1123/ijatt.2014-0053.
   Ferguson R J, 1974, J Sports Med, V2, P63.
   FREDRICKSON BE, 1984, J BONE JOINT SURG AM, V66A, P699, DOI 10.2106/00004623-198466050-00008.
   Gatt CJ, 1997, AM J SPORT MED, V25, P317, DOI 10.1177/036354659702500308.
   Gerbino Peter G, 2002, Curr Sports Med Rep, V1, P47.
   Gill KP, 1998, SPINE, V23, P371, DOI 10.1097/00007632-199802010-00017.
   GRABINER MD, 1992, SPINE, V17, P1219, DOI 10.1097/00007632-199210000-00015.
   Halperin I, 2014, INT J SPORTS PHYS TH, V9, P92.
   Haus BM, 2012, CLIN SPORT MED, V31, P423, DOI 10.1016/j.csm.2012.03.011.
   Healey KC, 2014, J STRENGTH COND RES, V28, P61, DOI 10.1519/JSC.0b013e3182956569.
   Hides JA, BR J SPORTS MED.
   Iwamoto J, 2004, AM J SPORT MED, V32, P781, DOI 10.1177/0363546503261721.
   Jackson RP, 2003, SPINE, V28, P151, DOI 10.1097/00007632-200301150-00011.
   Jay K, 2014, INT J SPORTS PHYS TH, V9, P82.
   Kalichman L, SPINE, V34.
   Kalichman L, 2011, SPINE J, V11, P308, DOI 10.1016/j.spinee.2011.02.010.
   Kalichman L, 2010, EUR SPINE J, V19, P1136, DOI 10.1007/s00586-009-1257-5.
   Kay AD, 2012, MED SCI SPORT EXER, V44, P154, DOI 10.1249/MSS.0b013e318225cb27.
   Kim HJ, 2011, CURR OPIN PEDIATR, V23, P68, DOI 10.1097/MOP.0b013e32834255c2.
   Kim HJ, 2006, EUR SPINE J, V15, P409, DOI 10.1007/s00586-005-0976-5.
   Kolber MJ, 2005, STRENGTH COND J, V27, P66, DOI 10.1519/1533-4295(2005)027\textbackslash{}\textbackslash{}{[}0066:AFOTRF\textbackslash{}\textbackslash{}]2.0.CO;2.
   Kotani PT, 1971, BRIT J SPORT MED, V6, P4, DOI {[}10.1136/bjsm.6.1.4, DOI 10.1136/BJSM.6.1.4].
   KUJALA UM, 1992, MED SCI SPORT EXER, V24, P627.
   Laurson KR, 2007, JAMA-J AM MED ASSOC, V297, P363, DOI 10.1001/jama.297.4.363.
   Lee BCY, 2015, J STRENGTH COND RES, V29, P1515, DOI 10.1519/JSC.0000000000000740.
   Lee JH, 1999, SPINE, V24, P54, DOI 10.1097/00007632-199901010-00013.
   Lee JH, 2012, PHYS THER SPORT, V13, P279, DOI 10.1016/j.ptsp.2011.10.003.
   Legaye J, 1998, Eur Spine J, V7, P99, DOI 10.1007/s005860050038.
   MacDonald GZ, 2014, MED SCI SPORT EXER, V46, P131, DOI 10.1249/MSS.0b013e3182a123db.
   MacDonald GZ, 2013, J STRENGTH COND RES, V27, P812, DOI 10.1519/JSC.0b013e31825c2bc1.
   Masharawi Y, 2012, CLIN ANAT, V25, P224, DOI 10.1002/ca.21203.
   MCCARROLL JR, 1986, AM J SPORT MED, V14, P404, DOI 10.1177/036354658601400513.
   McCleary Michael D, 2007, Curr Sports Med Rep, V6, P62.
   McGill SM, LOW BACK DISORDERS E, V51.
   McNeely ML, 2003, MANUAL THER, V8, P80, DOI 10.1016/S1356-689X(02)00066-8.
   Micheli LJ, 2006, CLIN SPORT MED, V25, P75, DOI 10.1016/j.csm.2005.08.001.
   MICHELI LJ, 1995, ARCH PEDIAT ADOL MED, V149, P15, DOI 10.1001/archpedi.1995.02170130017004.
   Miller SF, 2004, AM J SPORT MED, V32, P928, DOI 10.1177/0363546503262194.
   Mohr AR, 2014, J SPORT REHABIL, V23, P296, DOI 10.1123/jsr.2013-0025.
   Murrie VL, 2003, CLIN ANAT, V16, P144, DOI 10.1002/ca.10114.
   Oh JS, 2007, J ORTHOP SPORT PHYS, V37, P320, DOI 10.2519/jospt.2007.2435.
   Oh YM, 2013, J KOREAN NEUROSURG S, V54, P207, DOI 10.3340/jkns.2013.54.3.207.
   OLSEN TL, 1992, AM J PUBLIC HEALTH, V82, P606, DOI 10.2105/AJPH.82.4.606.
   Pinto MD, 2014, J STRENGTH COND RES, V28, P3440, DOI 10.1519/JSC.0000000000000569.
   Radaelli R, 2015, J STRENGTH COND RES, V29, P1349, DOI 10.1519/JSC.0000000000000758.
   Raske A, 2002, AM J SPORT MED, V30, P248, DOI 10.1177/03635465020300021701.
   Rossi F., 2001, RADIOGRAPHY, V7, P37, DOI DOI 10.1053/RADI.2000.0299.
   Roussouly P, 2006, SPINE, V31, P2484, DOI 10.1097/01.brs.0000239155.37261.69.
   Sahrmann S, 2002, DIAGNOSIS TREATMENT, V31, p{[}63, 136].
   Sakai T, 2010, J ORTHOP SCI, V15, P281, DOI 10.1007/s00776-010-1454-4.
   Schroeder AN, 2015, CURR SPORT MED REP, V14, P200, DOI 10.1249/JSR.0000000000000148.
   Schroeder GD, 2015, AM J SPORT MED, V43, P972, DOI 10.1177/0363546514562548.
   Schuller S, 2011, EUR SPINE J, V20, P713, DOI 10.1007/s00586-010-1640-2.
   SEMON RL, 1981, SPINE, V6, P172, DOI 10.1097/00007632-198103000-00012.
   Siewe J, 2011, INT J SPORTS MED, V32, P703, DOI 10.1055/s-0031-1277207.
   Skarabot J, 2015, INT J SPORTS PHYS TH, V10, P203.
   Standaert CJ, 2007, ARCH PHYS MED REHAB, V88, P537, DOI 10.1016/j.apmr.2007.01.007.
   Sutton JH, 2012, J SPINAL DISORD TECH, V25, P422, DOI 10.1097/BSD.0b013e318236ba6c.
   Taimela S, 1997, SPINE, V22, P1132, DOI 10.1097/00007632-199705150-00013.
   TALL RL, 1993, CLIN SPORT MED, V12, P441.
   Tateuchi H, 2012, J ELECTROMYOGR KINES, V22, P391, DOI 10.1016/j.jelekin.2012.03.003.
   Waryasz GR, 2010, STRENGTH COND J, V32, P56, DOI 10.1519/SSC.0b013e3181d58aac.
   Whitesides TE, 2015, SPINE DEF, V3, P372.
   Wilkerson GB, 2012, J ATHL TRAINING, V47, P264, DOI 10.4085/1062-6050-47.3.17.
   WILTSE LL, 1975, J BONE JOINT SURG AM, VA 57, P17, DOI 10.2106/00004623-197557010-00003.
   Yang HS, 2015, J PHYS THER SCI, V27, P473, DOI 10.1589/jpts.27.473.
   Yang JH, 2014, CLIN J SPORT MED, V24, P343, DOI 10.1097/JSM.0000000000000094.
   Youdas JW, 2000, PHYS THER, V80, P261, DOI 10.1093/ptj/80.3.261.},
Number-of-Cited-References = {90},
Times-Cited = {1},
Usage-Count-Last-180-days = {0},
Usage-Count-Since-2013 = {32},
Journal-ISO = {Strength Cond. J.},
Doc-Delivery-Number = {DY9DC},
Web-of-Science-Index = {Science Citation Index Expanded (SCI-EXPANDED)},
Unique-ID = {WOS:000385432500004},
DA = {2022-11-01},
}

@article{ WOS:A1994NP09000014,
Author = {READ, MTF},
Title = {SINGLE-PHOTON EMISSION COMPUTED-TOMOGRAPHY (SPECT) SCANNING FOR
   ADOLESCENT BACK PAIN - A SINE-QUA-NON},
Journal = {BRITISH JOURNAL OF SPORTS MEDICINE},
Year = {1994},
Volume = {28},
Number = {1},
Pages = {56-57},
Month = {MAR},
Abstract = {Nine cases of adolescent back pain show that a diagnosis of
   spondylolysis cannot be made on physical examination alone and that
   single photon emission computed tomography (SPECT) scanning revealed
   pars interarticularis stress lesions undiagnosable on planar
   technetium-99 bone scan. As management of spondylolysis differs from
   other lumbar dysfunctional problems SPECT scanning of children should be
   a sine gun non in extension related back pain with a normal radiograph
   and planar bone scintigraphy.},
Publisher = {BUTTERWORTH-HEINEMANN LTD},
Address = {THE BOULEVARD, LANGFORD LANE, KIDLINGTON, OXFORD, OXON, ENGLAND OX5 1GB},
Type = {Article},
Language = {English},
Affiliation = {READ, MTF (Corresponding Author), LONDON BRIDGE CLIN,1 ST THOMASS ST,LONDON SE1 2PR,ENGLAND.},
DOI = {10.1136/bjsm.28.1.56},
ISSN = {0306-3674},
Keywords = {SPECT; SINGLE PHOTON EMISSION COMPUTED TOMOGRAPHY; BONE SCAN; CHILDREN;
   ADOLESCENT; SPONDYLOLYSIS; BACK PAIN},
Research-Areas = {Sport Sciences},
Web-of-Science-Categories  = {Sport Sciences},
Cited-References = {BELLAH RD, 1991, RADIOLOGY, V180, P509, DOI 10.1148/radiology.180.2.1829845.
   BODNER RJ, 1988, SPINE, V13, P1155, DOI 10.1097/00007632-198810000-00018.
   CAMINS MB, 1985, LUMBAR SPINE, P262.
   COLIER BD, 1985, RADIOLOGY, V154, P207.
   CYRIAX P, 1992, ILLUSTRATED MANUAL O.
   FITCH K, 1987, P AUSTR SPORTS MED F, V1, P282.
   FREDRICKSON BE, 1984, J BONE JOINT SURG AM, V66A, P699, DOI 10.2106/00004623-198466050-00008.
   Hoshina Hitoshi, 1980, Phys Sportsmed, V8, P75, DOI 10.1080/00913847.1980.11948635.
   HUTSON MA, 1990, SPORTS INJURIES RECO, P86.
   MENNEL J, 1986, INSTRUCTIONAL COURSE.
   REID DC, 1992, SPORTS INJURY ASSESS, P789.
   WEBER M D, 1991, Journal of Orthopaedic and Sports Physical Therapy, V14, P6.},
Number-of-Cited-References = {12},
Times-Cited = {24},
Usage-Count-Last-180-days = {0},
Usage-Count-Since-2013 = {0},
Journal-ISO = {Br. J. Sports Med.},
Doc-Delivery-Number = {NP090},
Web-of-Science-Index = {Science Citation Index Expanded (SCI-EXPANDED)},
Unique-ID = {WOS:A1994NP09000014},
OA = {Green Published, Bronze},
DA = {2022-11-01},
}

@article{ WOS:000329756400018,
Author = {Peng, Baogan and Li, Duanming and Pang, Xiaodong},
Title = {Degenerative Lumbar Spondylolisthesis with Testicular Pain},
Journal = {PAIN MEDICINE},
Year = {2014},
Volume = {15},
Number = {1},
Pages = {169-170},
Month = {JAN},
Publisher = {WILEY-BLACKWELL},
Address = {111 RIVER ST, HOBOKEN 07030-5774, NJ USA},
Type = {Letter},
Language = {English},
Affiliation = {Peng, BG (Corresponding Author), Gen Hosp Armed Police Force, Inst Spinal Surg Armed Police Force, Dept Spinal Surg, Beijing, Peoples R China.
   Peng, Baogan; Li, Duanming; Pang, Xiaodong, Gen Hosp Armed Police Force, Inst Spinal Surg Armed Police Force, Dept Spinal Surg, Beijing, Peoples R China.},
DOI = {10.1111/pme.12246},
ISSN = {1526-2375},
EISSN = {1526-4637},
Keywords-Plus = {INTERVERTEBRAL DISC; SENSORY INNERVATION; BACK-PAIN; MANAGEMENT;
   PORTION; RATS},
Research-Areas = {Anesthesiology; General \& Internal Medicine},
Web-of-Science-Categories  = {Anesthesiology; Medicine, General \& Internal},
ORCID-Numbers = {Peng, Baogan/0000-0003-1667-4125},
Cited-References = {CANTWELL BMJ, 1987, LANCET, V1, P262.
   Doubleday KL, 2003, ARCH PHYS MED REHAB, V84, P1903, DOI 10.1016/S0003-9993(03)00283-1.
   HOLLAND JM, 1994, J UROLOGY, V152, P2291, DOI 10.1016/S0022-5347(17)31660-9.
   Kumar P, 2010, UROL INT, V84, P125, DOI 10.1159/000277587.
   Masarani M, 2003, BJU INT, V91, P435, DOI 10.1046/j.1464-410X.2003.04094.x.
   Morinaga T, 1996, SPINE, V21, P1848, DOI 10.1097/00007632-199608150-00002.
   Murata Y, 2009, SPINE, V34, P2008, DOI 10.1097/BRS.0b013e3181b1fb96.
   Ohtori S, 1999, SPINE, V24, P2295, DOI 10.1097/00007632-199911150-00002.
   Suseki K, 1996, NEUROSCI LETT, V221, P41, DOI 10.1016/S0304-3940(96)13282-1.},
Number-of-Cited-References = {9},
Times-Cited = {2},
Usage-Count-Last-180-days = {0},
Usage-Count-Since-2013 = {3},
Journal-ISO = {Pain Med.},
Doc-Delivery-Number = {290KU},
Web-of-Science-Index = {Science Citation Index Expanded (SCI-EXPANDED)},
Unique-ID = {WOS:000329756400018},
OA = {Bronze},
DA = {2022-11-01},
}

@article{ WOS:000272349200016,
Author = {Drury, Tucker and Ames, S. Elizabeth and Costi, Kerry and Beynnon, Bruce
   and Hall, Jonathan},
Title = {Degenerative Spondylolisthesis in Patients With Neurogenic Claudication
   Effects Functional Performance and Self-Reported Quality of Life},
Journal = {SPINE},
Year = {2009},
Volume = {34},
Number = {25},
Pages = {2812-2817},
Month = {DEC 1},
Abstract = {Study Design. The effect of degenerative spondylolisthesis on functional
   performance and self reported quality of life in patients with lumbar
   spinal stenosis was compared to patients with lumbar spinal stenosis and
   no degenerative spondylolisthesis.
   Objective. To define the relationship degenerative spondylolisthesis
   shares with functional performance and self reported quality of life in
   patients with symptomatic lumbar spinal stenosis.
   Summary of Background Data. Neurogenic claudication is a clinical
   syndrome that reflects symptoms caused by anatomic spinal stenosis. This
   condition limits functional status and impacts overall health
   satisfaction. Degenerative spondylolisthesis is one cause of spinal
   stenosis and is present to different degrees in patients with neurogenic
   claudication.
   Methods. Thirty-eight women and 39 men diagnosed with lumbar spinal
   stenosis and neurogenic claudication were prospectively enrolled in the
   study. All underwent routine, screening side-lying, lateral flexion and
   extension radiographs. The evaluation included a shuttle walking test,
   as well as patient self-assessment using the Swiss Spinal Stenosis
   Questionnaire, and Short Form 36.
   Results. The overall walking distance did not differ based on the
   presence of degenerative spondylolisthesis. No correlation between
   magnitude of deformity and decreased walking distance was identified.
   Men walked on average 231.3 m (SD: 159.2) and women walked 251.3 m ( SD:
   138.4). No statistical difference was noted between men and women and
   their walking ability ( P < 0.56). The Swiss Spinal Stenosis
   Questionnaire and the Short Form 36 were both strongly correlated with
   decreased walking ability ( P < 0.05).
   Conclusion. The presence and magnitude of degenerative spondylolisthesis
   does not correlate with decreased functional capacity. The Swiss Spinal
   Stenosis Questionnaire and Short Form 36 are accurate in defining the
   functional status of a patient. Comprehensive evaluation of patients
   with symptomatic lumbar spinal stenosis using functional assessment and
   self-assessment questionnaires are helpful in determining the severity
   of a patient's disability. Plain radiographs may be valuable adjuncts
   for surgical decision-making, but are not useful in quantifying the
   degree to which a patient is impaired.},
Publisher = {LIPPINCOTT WILLIAMS \& WILKINS},
Address = {530 WALNUT ST, PHILADELPHIA, PA 19106-3621 USA},
Type = {Article},
Language = {English},
Affiliation = {Drury, T (Corresponding Author), 95 Carrigan Dr,Stafford Hall,Room 400, Burlington, VT 05405 USA.
   Drury, Tucker; Ames, S. Elizabeth; Costi, Kerry; Beynnon, Bruce; Hall, Jonathan, Univ Vermont, Dept Orthopaed \& Rehabil, Burlington, VT 05405 USA.},
DOI = {10.1097/BRS.0b013e3181b4836e},
ISSN = {0362-2436},
Keywords = {degenerative spondylolisthesis; functional performance; self reported
   quality of life},
Keywords-Plus = {LUMBAR SPINAL STENOSIS; SHUTTLE WALKING TEST; 36-ITEM SHORT-FORM;
   INTERMITTENT CLAUDICATION; INSTABILITY; TESTS; QUESTIONNAIRE;
   INDIVIDUALS; DISABILITY; DIAGNOSIS},
Research-Areas = {Neurosciences \& Neurology; Orthopedics},
Web-of-Science-Categories  = {Clinical Neurology; Orthopedics},
Author-Email = {tucker.drury@vtmednet.org},
ORCID-Numbers = {Ames, Elizabeth/0000-0002-2662-7106},
Funding-Acknowledgement = {Institutional funds},
Funding-Text = {Institutional funds were received in support of this work.},
Cited-References = {BODEN SD, 1990, SPINE, V15, P571, DOI 10.1097/00007632-199006000-00026.
   BOLENDER NF, 1985, J BONE JOINT SURG AM, V67A, P240, DOI 10.2106/00004623-198567020-00009.
   Deen HG, 1998, SPINE, V23, P244, DOI 10.1097/00007632-199801150-00019.
   DONG G, 1989, SPINE, V14, P965, DOI 10.1097/00007632-198909000-00009.
   DUPUIS PR, 1985, SPINE, V10, P262, DOI 10.1097/00007632-198504000-00015.
   Fleiss J., 1986, DESIGN ANAL CLIN EXP.
   HAMANISHI C, 1994, J SPINAL DISORD, V7, P388.
   HAYES MA, 1989, SPINE, V14, P327, DOI 10.1097/00007632-198903000-00014.
   Keell SD, 1998, LANCET, V352, P705, DOI 10.1016/S0140-6736(05)60821-5.
   MCHORNEY CA, 1993, MED CARE, V31, P247, DOI 10.1097/00005650-199303000-00006.
   Patel AA, 2007, J AM ACAD ORTHOP SUR, V15, P126, DOI 10.5435/00124635-200702000-00007.
   Payne GE, 1996, HEART, V75, P414, DOI 10.1136/hrt.75.4.414.
   Porter RW, 1996, SPINE, V21, P2046, DOI 10.1097/00007632-199609010-00024.
   Pratt RK, 2002, SPINE, V27, P84, DOI 10.1097/00007632-200201010-00020.
   SINGH SJ, 1992, THORAX, V47, P1019, DOI 10.1136/thx.47.12.1019.
   Stucki G, 1996, SPINE, V21, P796, DOI 10.1097/00007632-199604010-00004.
   Tenhula J, 2000, J SPINAL DISORD, V13, P276, DOI 10.1097/00002517-200008000-00002.
   Timon SJ, 2005, CLIN ORTHOP RELAT R, P157, DOI 10.1097/01.blo.0000154205.10944.72.
   Tomkins CC, 2007, SPINE, V32, P1896, DOI 10.1097/BRS.0b013e31811328eb.
   VERBIEST H, 1954, J BONE JOINT SURG BR, V36, P230, DOI 10.1302/0301-620X.36B2.230.
   Walshe P, 2003, CLIN OTOLARYNGOL, V28, P5, DOI 10.1046/j.1365-2273.2003.00658.x.
   WOOD KB, 1994, SPINE, V19, P1697, DOI 10.1097/00007632-199408000-00008.
   Yukawa Y, 2002, J BONE JOINT SURG AM, V84A, P1954, DOI 10.2106/00004623-200211000-00008.
   Zwierska I, 2004, MED SCI SPORT EXER, V36, P1835, DOI 10.1249/01.MSS.0000145471.73711.66.},
Number-of-Cited-References = {24},
Times-Cited = {12},
Usage-Count-Last-180-days = {0},
Usage-Count-Since-2013 = {0},
Journal-ISO = {SPINE},
Doc-Delivery-Number = {527EI},
Web-of-Science-Index = {Science Citation Index Expanded (SCI-EXPANDED)},
Unique-ID = {WOS:000272349200016},
DA = {2022-11-01},
}

@article{ WOS:000618062700014,
Author = {Li, Hao and Li, Jun and Tao, Yiqing and Li, Fangcai and Chen, Qixin and
   Chen, Gang},
Title = {Is stand-alone lateral lumbar interbody fusion superior to instrumented
   lateral lumbar interbody fusion for the treatment of single-level,
   low-grade, lumbar spondylolisthesis?},
Journal = {JOURNAL OF CLINICAL NEUROSCIENCE},
Year = {2021},
Volume = {85},
Pages = {84-91},
Month = {MAR},
Abstract = {Background: The aim of this study was to compare surgical trauma and
   radiographic and clinical outcomes of stand-alone and instrumented
   lateral lumbar interbody fusion (LLIF) in the treatment of single-level
   low-grade lumbar spondylolisthesis.
   Methods: Ninety-five patients with single-level low-grade lumbar
   spondylolisthesis, who underwent stand-alone LLIF (stand-alone group,
   {[}n = 54]) or LLIF plus percutaneous posterior fixation (instrumented
   group, {[}n = 41]) were enrolled in this study. Operative time,
   intraoperative blood loss, serum C-reactive protein (CRP) and creatine
   kinase (CK) levels, the length of postoperative bed rest time, and
   hospital stay were compared between the 2 groups. Disc height, the
   percent of slip, segment lordosis, lumbar lordosis, the visual analog
   scale score, the Oswestry Disability Index and complications were also
   compared.
   Results: Operative and bed rest time were shorter, intraoperative blood
   loss was less, and postoperative CRP and CK levels were lower in the
   stand-alone group. During follow-up, 6 patients in stand-alone group
   underwent posterior fixation due to cage subsidence. Although
   satisfactory radiographic results were achieved in both groups, the
   maintenance of increased disc heights and segment lordosis was inferior
   in the stand-alone group at the final follow-up. Greater improvement in
   postoperative VAS scores and ODI were observed in the stand-alone group,
   although the rates of cage subsidence and revision were higher.
   Conclusion: Stand-alone LLIF was superior to instrumented LLIF in terms
   of tissue trauma for the treatment of single-level low-grade lumbar
   spondylolisthesis. However, stand-alone LLIF was inferior in the
   maintenance of disc height and segment lordosis, and the occurrence of
   cage subsidence and revision. (C) 2020 Elsevier Ltd. All rights
   reserved.},
Publisher = {ELSEVIER SCI LTD},
Address = {THE BOULEVARD, LANGFORD LANE, KIDLINGTON, OXFORD OX5 1GB, OXON, ENGLAND},
Type = {Article},
Language = {English},
Affiliation = {Chen, QX; Chen, G (Corresponding Author), Zhejiang Univ, Sch Med, Affiliated Hosp 2, Dept Orthoped Surg, Jiefang Rd 88, Hangzhou 310009, Peoples R China.
   Li, Hao; Li, Jun; Tao, Yiqing; Li, Fangcai; Chen, Qixin; Chen, Gang, Zhejiang Univ, Sch Med, Affiliated Hosp 2, Dept Orthoped Surg, Jiefang Rd 88, Hangzhou 310009, Peoples R China.},
DOI = {10.1016/j.jocn.2020.11.040},
EarlyAccessDate = {JAN 2021},
ISSN = {0967-5868},
EISSN = {1532-2653},
Keywords = {Lumbar spondylolisthesis; Lateral lumbar interbody fusion; Stand-alone;
   Instrumentation; Minimally invasive},
Research-Areas = {Neurosciences \& Neurology},
Web-of-Science-Categories  = {Clinical Neurology; Neurosciences},
Author-Email = {zrcqx@zju.edu.cn
   2307208@zju.edu.cn},
Funding-Acknowledgement = {Health Bureau of Zhejiang Province; National Natural Science Foundation
   of China {[}81501908]; Natural Science Foundation of Zhejiang Province
   {[}LY19H060005]; major scientific and technological plan for medicine
   and health of Zhejiang Province {[}WKJ-ZJ1903]},
Funding-Text = {This work was supported by the grants from the Health Bureau of Zhejiang
   Province (2018KY420), National Natural Science Foundation of China (No.
   81501908), Natural Science Foundation of Zhejiang Province (LY19H060005)
   and major scientific and technological plan for medicine and health of
   Zhejiang Province (WKJ-ZJ1903) and Health Bureau of Zhejiang Province.},
Cited-References = {Bocahut N, 2018, ORTHOP TRAUMATOL-SUR, V104, P405, DOI 10.1016/j.otsr.2017.11.018.
   Calvo-Echenique A, 2018, COMPUT METH PROG BIO, V162, P211, DOI 10.1016/j.cmpb.2018.05.022.
   Campbell PG, 2018, NEUROSURG FOCUS, V44, DOI 10.3171/2017.10.FOCUS17566.
   Chan AK, 2019, NEUROSURG CLIN N AM, V30, P353, DOI 10.1016/j.nec.2019.02.009.
   Eguchi Y, 2020, J CLIN NEUROSCI, V76, P74, DOI 10.1016/j.jocn.2020.04.043.
   Epstein Nancy E, 2019, Surg Neurol Int, V10, P237, DOI 10.25259/SNI\_559\_2019.
   Ghogawala Z, 2016, NEW ENGL J MED, V374, P1424, DOI 10.1056/NEJMoa1508788.
   He W, 2020, BMC MUSCULOSKEL DIS, V21, DOI 10.1186/s12891-020-03192-7.
   Knight RQ, 2009, J SPINAL DISORD TECH, V22, P34, DOI 10.1097/BSD.0b013e3181679b8a.
   Ko MJ, 2019, J KOREAN NEUROSURG S, V62, P422, DOI 10.3340/jkns.2018.0143.
   Li H, 2020, WORLD NEUROSURG, V139, pE335, DOI 10.1016/j.wneu.2020.03.215.
   Liu YL, 2020, J CLIN NEUROSCI, V71, P257, DOI 10.1016/j.jocn.2019.08.060.
   Malham GM, 2017, CLIN SPINE SURG, V30, pE90, DOI 10.1097/BSD.0b013e3182aa4c94.
   Marchi Luis, 2012, ScientificWorldJournal, V2012, P456346, DOI 10.1100/2012/456346.
   McGowan JE, 2019, NEUROSURG CLIN N AM, V30, P313, DOI 10.1016/j.nec.2019.02.005.
   McMains MC, 2019, WORLD NEUROSURG, V128, pE694, DOI 10.1016/j.wneu.2019.04.237.
   Okano I, 2020, EUR SPINE J, V29, P1131, DOI 10.1007/s00586-020-06348-0.
   Ravinsky RA, 2020, EUR SPINE J, V29, P896, DOI 10.1007/s00586-020-06336-4.
   Reid PC, 2019, J NEUROSURG-SPINE, V31, P1, DOI 10.3171/2019.4.SPINE18915.
   Sakai T, 2009, SPINE, V34, P2346, DOI 10.1097/BRS.0b013e3181b4abbe.
   Shasti M, 2019, SPINE J, V19, P545, DOI 10.1016/j.spinee.2018.09.002.
   Taba HA, 2020, NEUROSURG CLIN N AM, V31, P33, DOI 10.1016/j.nec.2019.08.004.
   Tempel ZJ, 2018, J NEUROSURG-SPINE, V28, P50, DOI 10.3171/2017.5.SPINE16427.
   Towers WS, 2015, CUREUS, V7, DOI 10.7759/cureus.347.
   VIRTA L, 1992, J CLIN EPIDEMIOL, V45, P917, DOI 10.1016/0895-4356(92)90075-X.
   Wu WJ, 2020, J CLIN NEUROSCI, V71, P51, DOI 10.1016/j.jocn.2019.11.004.
   Xu ZK, 2019, J CLIN NEUROSCI, V66, P182, DOI 10.1016/j.jocn.2019.04.019.
   Yavin D, 2017, NEUROSURGERY, V80, P701, DOI 10.1093/neuros/nyw162.},
Number-of-Cited-References = {28},
Times-Cited = {2},
Usage-Count-Last-180-days = {1},
Usage-Count-Since-2013 = {6},
Journal-ISO = {J. Clin. Neurosci.},
Doc-Delivery-Number = {QH1UK},
Web-of-Science-Index = {Science Citation Index Expanded (SCI-EXPANDED)},
Unique-ID = {WOS:000618062700014},
DA = {2022-11-01},
}

@article{ WOS:000672160200006,
Author = {Wang, Yong and Dai, Shuai and Yang, Aimin},
Title = {Effect evaluation of acupuncture combined with nerve block treatment on
   patients with lumbar spondylolisthesis},
Journal = {INTERNATIONAL JOURNAL OF BURNS AND TRAUMA},
Year = {2021},
Volume = {11},
Number = {3},
Pages = {177-183},
Abstract = {Objective: To explore the clinical effect of acupuncture combined with
   nerve block treatment on Grade I lumbar spondylolisthesis. Methods:
   Seventy patients with Grade I lumbar spondylolisthesis were randomly
   divided into a control group (n=70) treated with merely nerve block and
   an observation group (n=70) treated with acupuncture based on the nerve
   block treatment in the control group. The clinical efficacy rate, pain
   severity evaluated by VAS (on the 3rd day and in one week after
   treatment), recovery of spinal functions evaluated by Oswestry
   Dysfunction Index (ODI) and the quality of life reflected by the 36-Item
   Short Form Health Survey (SF-36) were compared between the two groups.
   Results: The overall efficacy rate (94.29\% vs 77.14\%, P=0.036) and
   SF-36 score of the observation group were higher than those of the
   control group (both P<0.05). The VAS and ODI scores of the two groups
   after treatment were decreased and the observation group had lower
   scores (all P<0.05). Conclusion: Acupuncture combined with nerve block
   can improve the efficacy rate of treatment of Grade I lumbar
   spondylolisthesis, relieve the pain of patients, restore their spinal
   functions and improve their quality of life, which is worthy of clinical
   promotion.},
Publisher = {E-CENTURY PUBLISHING CORP},
Address = {40 WHITE OAKS LN, MADISON, WI 53711 USA},
Type = {Article},
Language = {English},
Affiliation = {Yang, AM (Corresponding Author), Shanghai Punan Hosp, Dept Pain Clin, 2400 Pudong South Rd, Shanghai 200125, Peoples R China.
   Wang, Yong, Shanghai Fullway Healthcare, Dept Outpatient, Shanghai, Peoples R China.
   Dai, Shuai, Shanghai Quyang Hosp, Dept Pain Clin, Shanghai, Peoples R China.
   Yang, Aimin, Shanghai Punan Hosp, Dept Pain Clin, 2400 Pudong South Rd, Shanghai 200125, Peoples R China.},
ISSN = {2160-2026},
Keywords = {Grade I lumbar spondylolisthesis; pain treatment; nerve block;
   acupuncture therapy; clinical effect},
Keywords-Plus = {HISTORY},
Research-Areas = {Emergency Medicine},
Web-of-Science-Categories  = {Emergency Medicine},
Author-Email = {yangaimin2021@163.com},
Cited-References = {Alvi MA, 2020, OPER NEUROSURG, V18, P438, DOI 10.1093/ons/opz180.
   Aoki Y, 2020, SCI REP-UK, V10, DOI 10.1038/s41598-020-63784-0.
   Brinkhaus B, 2017, J ALTERN COMPLEM MED, V23, P268, DOI 10.1089/acm.2016.0357.
   Bydon M, 2019, NEUROSURG CLIN N AM, V30, P299, DOI 10.1016/j.nec.2019.02.003.
   Caelers IJMH, 2019, NED TIJDSCHR GENEES, V163.
   Canturk M, 2019, J CLIN ANESTH, V57, P77, DOI 10.1016/j.jclinane.2019.03.015.
   Chan AK, 2019, NEUROSURG CLIN N AM, V30, P353, DOI 10.1016/j.nec.2019.02.009.
   Du JP, 2017, WORLD NEUROSURG, V108, P791, DOI 10.1016/j.wneu.2017.09.075.
   Duan PG, 2021, J NEUROSURG-SPINE, V34, P190, DOI 10.3171/2020.6.SPINE20238.
   Gagnet P, 2018, J ORTHOP, V15, P404, DOI 10.1016/j.jor.2018.03.008.
   Greher M, 2015, REGION ANESTH PAIN M, V40, P713, DOI 10.1097/AAP.0000000000000314.
   Krishna MLVS, 2018, ASIAN SPINE J, V12, P277, DOI {[}10.4184/asj.2018.12.2.2277, 10.4184/asj.2018.12.2.277].
   Lee HJ, 2014, TRIALS, V15, DOI 10.1186/1745-6215-15-105.
   Lins L, 2016, SAGE OPEN MED, V4, DOI 10.1177/2050312116671725.
   Lu L, 2016, SCI REP-UK, V6, DOI 10.1038/srep19521.
   Martin Christopher T, 2019, Iowa Orthop J, V39, P92.
   Pinter ZW, 2020, CLIN SPINE SURG.
   Sebaaly A, 2018, SPINE J, V18, P1417, DOI 10.1016/j.spinee.2018.01.014.
   Song GQ, 2019, INFLAMM BOWEL DIS, V25, P1129, DOI 10.1093/ibd/izy371.
   Sun K, 2019, MEDICINE, V98, DOI 10.1097/MD.0000000000018135.
   Takami Masanari, 2018, J Orthop Case Rep, V8, P57, DOI 10.13107/jocr.2250-0685.998.
   Takeuchi Makoto, 2020, NMC Case Rep J, V7, P167, DOI 10.2176/nmccrj.cr.2019-0113.
   Yuan S, 2020, MEDICINE, V99, DOI 10.1097/MD.0000000000019117.
   Zhuang Y, 2013, INT REV NEUROBIOL, V111, P1, DOI 10.1016/B978-0-12-411545-3.00001-8.},
Number-of-Cited-References = {24},
Times-Cited = {0},
Usage-Count-Last-180-days = {0},
Usage-Count-Since-2013 = {0},
Journal-ISO = {Int. J. Burns Trauma},
Doc-Delivery-Number = {TH5WN},
Web-of-Science-Index = {Emerging Sources Citation Index (ESCI)},
Unique-ID = {WOS:000672160200006},
DA = {2022-11-01},
}

@article{ WOS:000452169000015,
Author = {Tarpada, Sandip P. and Cho, Woojin and Chen, Foster and Amorosa, Louis
   F.},
Title = {Utility of Supine Lateral Radiographs for Assessment of Lumbar Segmental
   Instability in Degenerative Lumbar Spondylolisthesis},
Journal = {SPINE},
Year = {2018},
Volume = {43},
Number = {18},
Pages = {1275-1280},
Month = {SEP 15},
Abstract = {Study Design. Retrospective chart review
   Objective. To determine whether supine lateral radiographs increase the
   amount of segmental instability visualized in single-level lumbar
   degenerative spondylolisthesis, when compared to traditional lateral
   flexion-extension radiographs. We hypothesized that supine radiographs
   increase the amount of segmental instability seen in single-level lumbar
   spondylolisthesis when compared to flexion-extension.
   Summary of Background Data. Accurate evaluation of segmental instability
   is critical to the management of lumbar spondylolisthesis. Standing
   flexion-extension lateral radiographs are routinely obtained, as it is
   believed to precipitate the forward-backward motion of the segment;
   however, recent studies with magnetic resonance imaging and computed
   tomography have shown that the relaxed supine position can facilitate
   the reduction of the anterolisthesed segment. Here, we show that
   inclusion of supine lateral radiographs increases the amount of
   segmental instability seen in single-level lumbar spondylolisthesis when
   compared to traditional lateral radiographs.
   Methods. Supine lateral radiographs were added to the routine evaluation
   (standing neutral/flexion/extension lateral radiographs) of symptomatic
   degenerative spondylolisthesis at our institution. In this retrospective
   study, 59 patients were included. The amount of listhesis was measured
   and compared on each radiograph: standing neutral lateral
   ({''}neutral''), standing flexion lateral ({''}flexion''), standing
   extension lateral ({''}extension''), and supine lateral ({''}supine'').
   Results. A total of 59 patients (51 women, 8 men), with a mean age of
   63.0 years (+/- 9.85 yr) were included. The mean mobility seen with
   flexion-extension was 5.53 +/- 4.11. The mean mobility seen with
   flexion-supine was 7.83\% +/- 4.67\%. This difference was significant in
   paired t test (P = 0.00133), and independent of age and body mass index.
   Maximal mobility was seen between flexion and supine radiographs in 37
   patients, between neutral and supine radiographs in 11 cases, and
   between traditional flexion-extension studies in 11 cases.
   Conclusion. Supine radiograph demonstrates more reduction in
   anterolisthesis than the extension radiograph. Incorporation of a supine
   lateral radiograph in place of extension radiograph can improve our
   understanding of segmental mobility when evaluating degenerative
   spondylolisthesis.},
Publisher = {LIPPINCOTT WILLIAMS \& WILKINS},
Address = {TWO COMMERCE SQ, 2001 MARKET ST, PHILADELPHIA, PA 19103 USA},
Type = {Article},
Language = {English},
Affiliation = {Cho, WJ (Corresponding Author), Montefiore Med Ctr, Albert Einstein Coll Med, Univ Hosp, Orthopaed Surg, 3400 Bainbridge Ave,6th Fl, Bronx, NY 10467 USA.
   Cho, WJ (Corresponding Author), Montefiore Med Ctr, Albert Einstein Coll Med, Univ Hosp, Orthopaed Spine Surg, 3400 Bainbridge Ave,6th Fl, Bronx, NY 10467 USA.
   Cho, WJ (Corresponding Author), Montefiore Med Ctr, Albert Einstein Coll Med, Univ Hosp, Multidisciplinary Spine Grp, 3400 Bainbridge Ave,6th Fl, Bronx, NY 10467 USA.
   Tarpada, Sandip P.; Cho, Woojin; Amorosa, Louis F., Albert Einstein Coll Med, Bronx, NY 10467 USA.
   Cho, Woojin; Chen, Foster; Amorosa, Louis F., Montefiore Med Ctr, Dept Orthoped Surg, 111 E 210th St, Bronx, NY 10467 USA.},
DOI = {10.1097/BRS.0000000000002604},
ISSN = {0362-2436},
EISSN = {1528-1159},
Keywords = {computed tomography; extension; flexion; mobility; magnetic resonance
   imaging; reduction; segmental instability; spondylolisthesis; supine
   radiograph; vertebral translation},
Keywords-Plus = {SPINAL STENOSIS; EXTENSION RADIOGRAPHS; FLEXION-EXTENSION; PATIENT
   OUTCOMES; FUSION; DECOMPRESSION; SURGERY; TRIAL},
Research-Areas = {Neurosciences \& Neurology; Orthopedics},
Web-of-Science-Categories  = {Clinical Neurology; Orthopedics},
Author-Email = {wcho@montefiore.org},
ResearcherID-Numbers = {Cho, Woojin/AAY-3407-2020},
ORCID-Numbers = {Cho, Woojin/0000-0001-5134-301X},
Cited-References = {Austevoll IM, 2017, EUR SPINE J, V26, P404, DOI 10.1007/s00586-016-4683-1.
   BODEN SD, 1990, SPINE, V15, P571, DOI 10.1097/00007632-199006000-00026.
   Booth KC, 1999, SPINE, V24, P1721, DOI 10.1097/00007632-199908150-00014.
   Cabraja M, 2012, EUR SPINE J, V21, P256, DOI 10.1007/s00586-011-1870-y.
   Cho W., 2011, SEMINARS SPINE SURG, V23, P101, DOI DOI 10.1053/J.SEMSS.2010.12.013.
   Cook DJ, 2015, INT J SPINE SURG, V9, DOI 10.14444/2005.
   D'Andrea G, 2005, J SPINAL DISORD TECH, V18, P80, DOI 10.1097/01.bsd.0000133062.43337.81.
   Dreischarf M, 2014, PLOS ONE, V9, DOI 10.1371/journal.pone.0116186.
   DUPUIS PR, 1985, SPINE, V10, P262, DOI 10.1097/00007632-198504000-00015.
   Edmondston S, 2011, J ORTHOP SPORT PHYS, V41, P266, DOI 10.2519/jospt.2011.3456.
   Evcik D, 2003, RHEUMATOL INT, V23, P163, DOI 10.1007/s00296-002-0268-x.
   Forsth P, 2013, BONE JOINT J, V95B, P960, DOI 10.1302/0301-620X.95B7.30776.
   Forsth P, 2016, NEW ENGL J MED, V374, P1413, DOI 10.1056/NEJMoa1513721.
   Ghogawala Z, 2016, NEW ENGL J MED, V374, P1424, DOI 10.1056/NEJMoa1508788.
   HAYES MA, 1989, SPINE, V14, P327, DOI 10.1097/00007632-198903000-00014.
   Hu SS, 2008, J BONE JOINT SURG AM, V90A, P656.
   Iguchi T, 2004, J SPINAL DISORD TECH, V17, P284, DOI 10.1097/01.bsd.0000102473.95064.9d.
   Kienbacher T, 2016, J NEUROENG REHABIL, V13, DOI 10.1186/s12984-016-0121-1.
   Kornblum MB, 2004, SPINE, V29, P726, DOI 10.1097/01.BRS.0000119398.22620.92.
   Larsen JM, 1996, J SPINAL DISORD, V9, P117.
   Liu N, 2015, SPINE, V40, pE929, DOI 10.1097/BRS.0000000000000941.
   Luk KDK, 2003, SPINE, V28, P819, DOI 10.1097/00007632-200304150-00016.
   Nork SE, 1999, SPINE, V24, P561, DOI 10.1097/00007632-199903150-00012.
   Omidi-Kashani F, 2014, ASIAN SPINE J, V8, P521, DOI 10.4184/asj.2014.8.4.521.
   PANJABI M, 1971, J BIOMECH, V4, P203, DOI 10.1016/0021-9290(71)90005-4.
   Peul WC, 2016, NEW ENGL J MED, V374, P1478, DOI 10.1056/NEJMe1600955.
   Pieper CC, 2014, EUR SPINE J, V23, P96, DOI 10.1007/s00586-013-2932-0.
   POSNER I, 1982, SPINE, V7, P374, DOI 10.1097/00007632-198207000-00008.
   Sigmundsson FG, 2015, SPINE J, V15, P638, DOI 10.1016/j.spinee.2014.11.020.
   Stathokostas L, 2016, ANNU REV GERONTOL GE, V36, P169, DOI 10.1891/0198-8794.36.169.
   Weinstein JN, 2009, J BONE JOINT SURG AM, V91A, P1295, DOI 10.2106/JBJS.H.00913.
   WOOD KB, 1994, SPINE, V19, P1697, DOI 10.1097/00007632-199408000-00008.},
Number-of-Cited-References = {32},
Times-Cited = {20},
Usage-Count-Last-180-days = {0},
Usage-Count-Since-2013 = {3},
Journal-ISO = {SPINE},
Doc-Delivery-Number = {HD0AE},
Web-of-Science-Index = {Science Citation Index Expanded (SCI-EXPANDED)},
Unique-ID = {WOS:000452169000015},
DA = {2022-11-01},
}

@article{ WOS:A1983RP80700004,
Author = {SUEZAWA, Y and JACOB, HAC and KATADA, S},
Title = {INDICATIONS FOR OPERATIVE REDUCTION OF SEVERE SPONDYLOLISTHESIS AND THE
   EFFECT ON INCORRECT LUMBAR POSTURE},
Journal = {ZEITSCHRIFT FUR ORTHOPADIE UND IHRE GRENZGEBIETE},
Year = {1983},
Volume = {121},
Number = {5},
Pages = {555-563},
Publisher = {GEORG THIEME VERLAG KG},
Address = {RUDIGERSTR 14, D-70469 STUTTGART, GERMANY},
Type = {Article},
Language = {German},
Affiliation = {UNIV BALGRIST, ORTHOPAD KLIN, CH-8008 ZURICH, SWITZERLAND.},
DOI = {10.1055/s-2008-1053277},
ISSN = {0044-3220},
Research-Areas = {Orthopedics},
Web-of-Science-Categories  = {Orthopedics},
Cited-References = {BRADFORD DS, 1981, 15 WORLD C SICOT, P239.
   HARRINGTON PR, 1976, CLIN ORTHOP RELAT R, P157.
   HARRINGTON PR, 1971, CLIN ORTHOP RELAT R, P75, DOI 10.1097/00003086-197109000-00012.
   HENKE G, 1975, PRAXIS, V11, P262.
   INOUE S, 1972, SAIGAI IGAKU, V15, P919.
   LOUIS R, 1974, THESIS FM MARSEILLE.
   MICHEL CR, 1971, REV CHIR ORTHOP, V57, P148.
   MORSCHER E, 1975, ARCH ORTHOP TRAUM SU, V83, P323, DOI 10.1007/BF00416286.
   OBRIEN JP, 1981, 15TH SICOT WORLD C, P138.
   RUFLIN G, 1981, THER UMSCH, V38, P609.
   SCAGLIETTI O, 1976, CLIN ORTHOP RELAT R, V117, P164.
   SCHERB R, 1921, SCHWEIZ MED WSCHR, V763.
   SCHOLLNER D, 1975, ORTHOP PRAX, V11, P270.
   SCHREIBER A, 1968, VERH DTSCH ORTHOP GE, V55, P154.
   SIJBRANDIJ S, 1981, J BONE JOINT SURG BR, V63, P266, DOI 10.1302/0301-620X.63B2.7217154.
   SNIJDER JGN, 1976, CLIN ORTHOP RELAT R, V117, P149.
   SUEZAWA Y, 1978, Z ORTHOP GRENZGEB, V116, P325.
   SUEZAWA Y, 1981, WIRBELSAULE FORSCHUN, V94.
   TAILLARD W, 1954, Acta Orthop Scand, V24, P115.
   Taillard W, 1957, SPONDYLOLISTHESIS.
   VIDAL J, 1973, REV CHIR ORTHOP, V59, P21.
   ZIELKE K, 1975, ORTHOPADISCHE PRAXIS, V11, P255.
   Zimmermann H, 1971, Z Orthop Ihre Grenzgeb, V109, P467.},
Number-of-Cited-References = {23},
Times-Cited = {3},
Usage-Count-Last-180-days = {0},
Usage-Count-Since-2013 = {0},
Journal-ISO = {Z. Orthop. Grenzg.},
Doc-Delivery-Number = {RP807},
Web-of-Science-Index = {Science Citation Index Expanded (SCI-EXPANDED)},
Unique-ID = {WOS:A1983RP80700004},
DA = {2022-11-01},
}

@article{ WOS:000352785000005,
Author = {Jasper, Gabriele P. and Francisco, Gina M. and Telfeian, Albert E.},
Title = {Transforaminal Endoscopic Discectomy with Foraminoplasty for the
   Treatment of Spondylolisthesis},
Journal = {PAIN PHYSICIAN},
Year = {2014},
Volume = {17},
Number = {6},
Pages = {E703-E708},
Month = {NOV-DEC},
Abstract = {Background: Lumbar degenerative spondylolisthesis is a common entity and
   occurs mainly in elderly patients. The trend in surgery has been to
   offer decompression with instrumented fusion based on patient-based
   outcome data and the inherent instability of the condition.
   Objectives: Transforaminal endoscopic discectomy and foraminotomy is an
   ultra-minimally invasive outpatient surgical option available to
   patients that does not require general anesthesia and does not involve
   the same amount of destabilizing facet joint removal as a traditional
   laminectomy and medial facetectomy. The purpose of this study was to
   assess the benefit of tranforaminal endoscopic discectomy and
   foraminotomy in patients with lumbar 4-5 (L4-L5) and lumbar 5-sacral 1
   (L5-S1) spondylolisthesis and lumbar radiculopathy.
   Methods: After Institutional Review Board Approval, charts from 21
   consecutive patients with L4-L5 or L5-S1 spondylolisthesis and
   complaints of lower back and radicular pain who underwent endoscopic
   procedures between 2007 and 2012 were reviewed.
   Results: The average pain relief one year postoperatively was reported
   to be 71.9\%, good results as defined by MacNab. The average
   pre-operative VAS score was 8.48, indicated in our questionnaire as
   severe and constant pain. The average one year postoperative VAS score
   was 2.30, indicated in our questionnaire as mild and intermittent pain.
   Limitations: This is a retrospective study and only offers one year
   follow-up data for patients with spondylolisthesis undergoing endoscopic
   spine surgery for treatment of lumbar radiculopathy.
   Conclusions: Endoscopic discectomy is a safe and effective alternative
   to open back surgery. The one year follow-up data presented here appears
   to indicate that an ultra-minimally invasive approach to the treatment
   of lumbar radiculopathy in the setting of spondylolisthesis that has a
   low complication rate, avoids general anesthesia, and is outpatient
   might be worth studying in a prospective, longer term way.
   IRB approval: Meridian Health: IRB Study \# 201206071J},
Publisher = {AM SOC INTERVENTIONAL PAIN PHYSICIANS},
Address = {81 LAKEVIEW DR, PADUCAH, KY 42001 USA},
Type = {Article},
Language = {English},
Affiliation = {Telfeian, AE (Corresponding Author), Brown Univ, Rhode Isl Hosp, Dept Neurosurg, 593 Eddy St, Providence, RI 02903 USA.
   Jasper, Gabriele P.; Francisco, Gina M., Ctr Pain Control, Brick, NJ USA.
   Telfeian, Albert E., Brown Univ, Providence, RI 02903 USA.},
ISSN = {1533-3159},
Keywords = {Endoscopic discectomy; minimally-invasive; transforaminal;
   spondylolisthesis},
Keywords-Plus = {CLINICAL SUCCESS; FORAMINOTOMY; FUSION},
Research-Areas = {Anesthesiology; Neurosciences \& Neurology},
Web-of-Science-Categories  = {Anesthesiology; Clinical Neurology},
Author-Email = {albert.telfeian@nts-online.net},
Cited-References = {Barbagallo GM, 2013, NEUROSURG FOCUS, V35.
   FREDRICKSON BE, 1984, J BONE JOINT SURG AM, V66A, P699, DOI 10.2106/00004623-198466050-00008.
   Jacobsen S, 2007, SPINE, V32, P120, DOI 10.1097/01.brs.0000250979.12398.96.
   Jasper GP, 2014, CLIN NEUROL NEUROSUR, V119, P84, DOI 10.1016/j.clineuro.2014.01.019.
   Jasper GP, 2013, CLIN NEUROL NEUROSUR, V115, P1961, DOI 10.1016/j.clineuro.2013.05.033.
   Jasper GP, 2013, PAIN PHYSICIAN, V16, P225.
   Jasper GP, 2013, PAIN PHYSICIAN, V16, pE31.
   Kimball J, 2013, NEUROSURG FOCUS, V35.
   Kleinstueck FS, 2012, EUR SPINE J, V21, P268, DOI 10.1007/s00586-011-1896-1.
   LEE CK, 1988, SPINE, V13, P375, DOI 10.1097/00007632-198803000-00029.
   MACNAB I, 1971, J BONE JOINT SURG AM, VA 53, P891, DOI 10.2106/00004623-197153050-00004.
   Nomura H, 2014, J NEUROSURG-SPINE, V30, P1.
   Quraishi NA, 2013, EUR SPINE J, V22, P1707, DOI 10.1007/s00586-012-2623-2.
   Schnee CL, 1997, J NEUROSURG, V86, P56, DOI 10.3171/jns.1997.86.1.0056.
   Yeung AT, 2002, SPINE, V27, P722, DOI 10.1097/00007632-200204010-00009.},
Number-of-Cited-References = {15},
Times-Cited = {30},
Usage-Count-Last-180-days = {0},
Usage-Count-Since-2013 = {7},
Journal-ISO = {Pain Physician},
Doc-Delivery-Number = {CF8DE},
Web-of-Science-Index = {Science Citation Index Expanded (SCI-EXPANDED)},
Unique-ID = {WOS:000352785000005},
DA = {2022-11-01},
}

@article{ WOS:000800513300012,
Author = {Khalilullah, Taha and Tummala, Siri and Panchal, Ripul},
Title = {Spondylolisthesis and Idiopathic Sarcopenia Treated With Minimally
   Invasive Surgery for Transforaminal Lumbar Interbody Fusion: A Case
   Study and Literature Review},
Journal = {CUREUS JOURNAL OF MEDICAL SCIENCE},
Year = {2022},
Volume = {14},
Number = {5},
Month = {MAY 17},
Abstract = {Sarcopenia is a muscle-wasting disease common among older adults. The
   condition has been associated with adverse perioperative and
   postoperative outcomes following spinal surgery. The combination of this
   muscle-wasting syndrome and spondylolisthesis and how we approached the
   case makes it a compelling study for surgeons attempting to treat this
   patient population more effectively. In this case study, we examine a
   76-year-old male patient with chronic sarcopenia who needed
   transforaminal lumbar interbody fusion (TLIF) surgery for his grade 1
   L4-5 spondylolisthesis, L4-5 degenerative disc disease, bilateral facet
   effusions and lumbosacral radiculopathy with active and chronic
   denervation. He consulted our neurosurgeon for his back pain and left
   lower extremity paresthesia. Magnetic resonance imaging (MRI) showed
   degenerative disc disease with bilateral facet effusion in multiple
   levels of the lumbar spine as well as broad disc bulge in L5-S1. Due to
   the patient's past medical history of muscle wasting disease, a muscle
   biopsy of the left quadriceps was performed and revealed rare denervated
   fibers indicative of sarcopenia. Minimally invasive transforaminal
   lumbar interbody fusion (MIS TLIF) was performed as the most optimal
   surgical method for this condition. The patient experienced a massive
   decline in his VAS score from 9/10 to 0/10 two months from surgery,
   reflecting the fast wound healing process and recovery. Postoperatively,
   the AP X-ray of the lumbar spine showed dextroscoliosis and stable L4/5
   TLIF instrumentation. The surgeon provided the patient guidance
   regarding his nutrition and exercise to maximize the treatment. This
   case illustrates the employment of the minimally invasive surgery (MIS)
   approach to diminish complications and tissue trauma of patients with
   sarcopenia and spondylolisthesis who are undergoing lumbar spine
   surgery.},
Publisher = {CUREUS INC},
Address = {PO BOX 61002, PALO ALTO, CA 94306 USA},
Type = {Review},
Language = {English},
Affiliation = {Khalilullah, T (Corresponding Author), Amer Neurospine Inst, Neurol Surg, Plano, TX 75075 USA.
   Khalilullah, Taha; Panchal, Ripul, Amer Neurospine Inst, Neurol Surg, Plano, TX 75075 USA.
   Tummala, Siri, TCU Sch Med, Med Student, Ft Worth, TX USA.},
DOI = {10.7759/cureus.25086},
Article-Number = {e25086},
EISSN = {2168-8184},
Keywords = {thoraco-lumbar spine; minimal invasive approach; sarcopenia; lumbar
   spondylolisthesis; transforaminal lumbar interbody fusion; minimally
   invasive surgery; wound healing; lumbar spine surgery; degenerative disc
   disease},
Keywords-Plus = {OLDER-ADULTS; FRAILTY},
Research-Areas = {General \& Internal Medicine},
Web-of-Science-Categories  = {Medicine, General \& Internal},
Author-Email = {txk190018@utdallas.edu},
Cited-References = {Bauer JM, 2015, J AM MED DIR ASSOC, V16, P740, DOI 10.1016/j.jamda.2015.05.021.
   Bokshan SL, 2016, ORTHOPEDICS, V39, pE1159, DOI 10.3928/01477447-20160811-02.
   Chan V, 2021, SPINE J, V21, P988, DOI 10.1016/j.spinee.2021.01.028.
   Cruz-Jentoft AJ, 2019, AGE AGEING, V48, P16, DOI 10.1093/ageing/afy169.
   De Buyser SL, 2016, AGE AGEING, V45, P603, DOI 10.1093/ageing/afw071.
   Fried LP, 2001, J GERONTOL A-BIOL, V56, pM146, DOI 10.1093/gerona/56.3.M146.
   Gibbons D, 2021, CLIN SPINE SURG, V34, P43, DOI 10.1097/BSD.0000000000001047.
   Hirase T, 2021, SPINE J, V21, P1001, DOI 10.1016/j.spinee.2021.02.001.
   Inose Hiroyuki, 2018, Osteoporos Sarcopenia, V4, P33, DOI 10.1016/j.afos.2018.02.003.
   Kalinkovich A, 2017, AGEING RES REV, V35, P200, DOI 10.1016/j.arr.2016.09.008.
   Levin JM, 2018, SPINE J, V18, P1088, DOI 10.1016/j.spinee.2018.01.028.
   Masanes F, 2017, J NUTR HEALTH AGING, V21, P825, DOI 10.1007/s12603-016-0844-5.
   Matsuo S, 2020, SPINE, V45, pE1105, DOI 10.1097/BRS.0000000000003498.
   McKenzie JC, 2019, J CLIN NEUROSCI, V64, P150, DOI 10.1016/j.jocn.2019.03.015.
   Mijinarends DM, 2016, AGE AGEING, V45, P614, DOI 10.1093/ageing/afw090.
   Morley JE, 2011, J AM MED DIR ASSOC, V12, P403, DOI 10.1016/j.jamda.2011.04.014.
   Moskven E, 2018, SPINE J, V18, P2354, DOI 10.1016/j.spinee.2018.07.008.
   Peng Chan Wearn Benedict, 2009, Spine (Phila Pa 1976), V34, P1385, DOI 10.1097/BRS.0b013e3181a4e3be.
   Sayer AA, 2008, J NUTR HEALTH AGING, V12, P427, DOI 10.1007/BF02982703.
   Schaap LA, 2018, J GERONTOL A-BIOL, V73, P1199, DOI 10.1093/gerona/glx245.
   Skovrlj B, 2015, WORLD J CLIN CASES, V3, P1, DOI 10.12998/wjcc.v3.i1.1.
   Toyoda H, 2019, SCI REP-UK, V9, DOI 10.1038/s41598-019-53053-0.
   Wu WT, 2021, J CLIN MED, V10, DOI 10.3390/jcm10040773.
   Zhu R, 2017, CLIN BIOMECH, V41, P34, DOI 10.1016/j.clinbiomech.2016.11.007.},
Number-of-Cited-References = {24},
Times-Cited = {0},
Usage-Count-Last-180-days = {0},
Usage-Count-Since-2013 = {0},
Journal-ISO = {Cureus J Med Sci},
Doc-Delivery-Number = {1N2TK},
Web-of-Science-Index = {Emerging Sources Citation Index (ESCI)},
Unique-ID = {WOS:000800513300012},
OA = {Green Published, gold},
DA = {2022-11-01},
}

@article{ WOS:000754613500042,
Author = {Chan, Andrew K. and Bisson, Erica F. and Bydon, Mohamad and Glassman,
   Steven D. and Foley, Kevin T. and Shaffrey, Christopher I. and Potts,
   Eric A. and Shaffrey, Mark E. and Coric, Domagoj and Knightly, John J.
   and Park, Paul and Wang, Michael Y. and Fu, Kai-Ming and Slotkin,
   Jonathan R. and Asher, Anthony L. and Virk, Michael S. and Kerezoudis,
   Panagiotis and Alvi, Mohammed A. and Guan, Jian and Haid, Regis W. and
   Mummaneni, Praveen V.},
Title = {Predictors of the Best Outcomes Following Minimally Invasive Surgery for
   Grade 1 Degenerative Lumbar Spondylolisthesis},
Journal = {NEUROSURGERY},
Year = {2021},
Volume = {89},
Number = {2},
Pages = {S42},
Month = {DEC},
Publisher = {OXFORD UNIV PRESS INC},
Address = {JOURNALS DEPT, 2001 EVANS RD, CARY, NC 27513 USA},
Type = {Meeting Abstract},
Language = {English},
ISSN = {0148-396X},
EISSN = {1524-4040},
Research-Areas = {Neurosciences \& Neurology; Surgery},
Web-of-Science-Categories  = {Clinical Neurology; Surgery},
ResearcherID-Numbers = {Alvi, Mohammed Ali/AAE-1490-2019
   Park, Paul/AGX-0276-2022
   Alvi, Mohammed Ali/AFP-8378-2022
   Foley, Kevin/GQO-8748-2022},
ORCID-Numbers = {Alvi, Mohammed Ali/0000-0002-7131-079X
   },
Number-of-Cited-References = {0},
Times-Cited = {0},
Usage-Count-Last-180-days = {0},
Usage-Count-Since-2013 = {0},
Journal-ISO = {Neurosurgery},
Doc-Delivery-Number = {YY2HG},
Web-of-Science-Index = {Science Citation Index Expanded (SCI-EXPANDED)},
Unique-ID = {WOS:000754613500042},
DA = {2022-11-01},
}

@article{ WOS:000377860300001,
Author = {Cole, Ashley A.},
Title = {Fusion for lumbar spinal stenosis?},
Journal = {BMJ-BRITISH MEDICAL JOURNAL},
Year = {2016},
Volume = {353},
Month = {JUN 10},
Publisher = {BMJ PUBLISHING GROUP},
Address = {BRITISH MED ASSOC HOUSE, TAVISTOCK SQUARE, LONDON WC1H 9JR, ENGLAND},
Type = {Editorial Material},
Language = {English},
Affiliation = {Cole, AA (Corresponding Author), No Gen Hosp, Dept Orthopaed, Sheffield S5 7AU, S Yorkshire, England.
   Cole, Ashley A., No Gen Hosp, Dept Orthopaed, Sheffield S5 7AU, S Yorkshire, England.},
DOI = {10.1136/bmj.i3145},
Article-Number = {i3145},
ISSN = {1756-1833},
Keywords-Plus = {PREOPERATIVE PAIN PATTERN; DEGENERATIVE SPONDYLOLISTHESIS;
   SURGICAL-MANAGEMENT; SURGERY; TRENDS; TRIAL},
Research-Areas = {General \& Internal Medicine},
Web-of-Science-Categories  = {Medicine, General \& Internal},
Author-Email = {ashley.cole@sth.nhs.uk},
Cited-References = {Bae HW, 2013, SPINE, V38, P916, DOI 10.1097/BRS.0b013e3182833e7c.
   Deyo RA, 2010, JAMA-J AM MED ASSOC, V303, P1259, DOI 10.1001/jama.2010.338.
   Forsth P, 2016, NEW ENGL J MED, V374, P1413, DOI 10.1056/NEJMoa1513721.
   Ghogawala Z, 2016, NEW ENGL J MED, V374, P1424, DOI 10.1056/NEJMoa1508788.
   Kepler CK, 2014, SPINE, V39, P1584, DOI 10.1097/BRS.0000000000000486.
   Martin CR, 2007, SPINE, V32, P1791, DOI 10.1097/BRS.0b013e3180bc219e.
   Sigmundsson FG, 2015, SPINE J, V15, P638, DOI 10.1016/j.spinee.2014.11.020.
   Sigmundsson FG, 2014, SPINE, V39, pE199, DOI 10.1097/BRS.0000000000000101.
   Weinstein JN, 2009, J BONE JOINT SURG AM, V91A, P1295, DOI 10.2106/JBJS.H.00913.},
Number-of-Cited-References = {9},
Times-Cited = {5},
Usage-Count-Last-180-days = {0},
Usage-Count-Since-2013 = {3},
Journal-ISO = {BMJ-British Medical Journal},
Doc-Delivery-Number = {DO5YY},
Web-of-Science-Index = {Science Citation Index Expanded (SCI-EXPANDED)},
Unique-ID = {WOS:000377860300001},
OA = {Green Published},
DA = {2022-11-01},
}

@article{ WOS:A1978FT70700006,
Author = {HOLDORFF, B and FINCK, A and BRADAC, GB and SCHRAMM, J},
Title = {INTERMITTENT CLAUDICATION OF CAUDA-EQUINA IN PSEUDO-SPONDYLOLISTHESIS
   AND IN STENOSIS OF LUMBAR SPINAL CANAL},
Journal = {NERVENARZT},
Year = {1978},
Volume = {49},
Number = {10},
Pages = {595-601},
Publisher = {SPRINGER},
Address = {233 SPRING ST, NEW YORK, NY 10013 USA},
Type = {Article},
Language = {German},
Affiliation = {HOLDORFF, B (Corresponding Author), FREE UNIV BERLIN, KLINIKUM STEGLITZ, NEUROL KLIN \& POLIKLIN, D-1000 BERLIN 45, FED REP GER.
   FREE UNIV BERLIN, KLINIKUM STEGLITZ, PLANT PATHOL KLIN \& POLIKLIN, D-1000 BERLIN 45, FED REP GER.},
ISSN = {0028-2804},
EISSN = {1433-0407},
Research-Areas = {Neurosciences \& Neurology; Psychiatry},
Web-of-Science-Categories  = {Clinical Neurology; Psychiatry},
ORCID-Numbers = {Bradac, Gianni Boris/0000-0003-3313-8092},
Cited-References = {{[}Anonymous], 1960, BIOMECHANICS CENTRAL.
   Bailey P, 1911, J NERV MENT DIS, V38, P588, DOI 10.1097/00005053-191110000-00002.
   BENINI A, 1976, AKTUELLE PROBLEME PS, V13.
   BLAU JN, 1961, LANCET, V1, P1081.
   EHNI G, 1969, J NEUROSURG, V31, P490, DOI 10.3171/jns.1969.31.5.0490.
   Ehni G, 1965, Tex Med, V61, P746.
   Elsberg C., 1913, SURG GYNECOL OBS, V16, P117.
   EPSTEIN JA, 1976, J NEUROSURG, V44, P139, DOI 10.3171/jns.1976.44.2.0139.
   EVANS JG, 1964, BMJ-BRIT MED J, V2, P985, DOI 10.1136/bmj.2.5415.985.
   GARCIN R, 1962, REV NEUROL, V106, P558.
   JACOBSON RE, 1975, J NEUROSURG, V42, P412, DOI 10.3171/jns.1975.42.4.0412.
   JELLINGER K, 1972, HDB CLIN NEUROLOGY, V12.
   JUNGHANNS H, 1931, BRUNS BEITR KLIN CHI, V151, P376.
   MCNAB I, 1950, J BONE JOINT SURG, P325.
   NEWMAN PH, 1963, J BONE JOINT SURG BR, V45, P39, DOI 10.1302/0301-620X.45B1.39.
   RAU H, 1973, DEUT MED WOCHENSCHR, V98, P2057, DOI 10.1055/s-0028-1107190.
   Sachs B, 1900, J NERV MENT DIS, V27, P1, DOI 10.1097/00005053-190001000-00001.
   SHELDON JJ, 1977, RADIOLOGY, V124, P113, DOI 10.1148/124.1.113.
   SILVER RA, 1969, ARCH SURG-CHICAGO, V98, P523.
   Van Gelderen C, 1948, ACTA PSYCH NEUROL, V23, P57.
   Verbiest H, 1973, Clin Neurosurg, V20, P204.
   VERBIEST H, 1954, J BONE JOINT SURG BR, V36, P230, DOI 10.1302/0301-620X.36B2.230.
   WILSON CB, 1969, J NEUROSURG, V31, P499, DOI 10.3171/jns.1969.31.5.0499.
   YAMADA H, 1972, J NEUROSURG, V37, P83, DOI 10.3171/jns.1972.37.1.0083.},
[truncated: 1,996,305 more chars]
