# Supplementary material for: Research topics and hotspot trends of lumbar spondylolisthesis: A text-mining study with machine learning
Source: Front Surg. 2023 Jan 6;9:1037978. doi: 10.3389/fsurg.2022.1037978 (PMC9852633; doi:10.3389/fsurg.2022.1037978)
Supplement: Supplementary file 2 [file Datasheet2.zip › savedrecs.bib]

@incollection{ WOS:000362980500093,
Author = {Hovorka, Istvan},
Book-Author = {Sivananthan, S
   Sherry, E
   Warnke, P
   Miller, MD},
Title = {Spondylolysis and spondylolisthesis},
Booktitle = {MERCER'S TEXTBOOK OF ORTHOPAEDICS AND TRAUMA, 10TH EDITION},
Year = {2012},
Pages = {1048-1057},
Publisher = {CRC PRESS-TAYLOR \& FRANCIS GROUP},
Address = {6000 BROKEN SOUND PARKWAY NW, STE 300, BOCA RATON, FL 33487-2742 USA},
Type = {Article; Book Chapter},
Language = {English},
Affiliation = {Hovorka, I (Corresponding Author), Univ Nice, Dept Orthopaed \& Sports Traumatol, F-06108 Nice 2, France.
   Hovorka, Istvan, Univ Nice, Dept Orthopaed \& Sports Traumatol, F-06108 Nice 2, France.
   Hovorka, Istvan, Monaco Inst Sports Med \& Surg, Monaco, Monaco.},
ISBN = {978-1-4441-2876-5; 978-0-340-94203-1},
Keywords-Plus = {DEGENERATIVE SPONDYLOLISTHESIS; ISTHMIC SPONDYLOLISTHESIS; LUMBAR
   SPONDYLOLYSIS; PARS INTERARTICULARIS; NATURAL-HISTORY; REPAIR; SCREW;
   FIXATION; DEFECTS; FUSION},
Research-Areas = {Orthopedics; Surgery},
Web-of-Science-Categories  = {Orthopedics; Surgery},
Cited-References = {Aunoble S, 2006, J SPINAL DISORD TECH, V19, P471, DOI 10.1097/01.bsd.0000211249.82823.d9.
   Debusscher F, 2007, EUR SPINE J, V16, P1650, DOI 10.1007/s00586-007-0392-0.
   Ekman Per, 2005, Spine J, V5, P36, DOI 10.1016/j.spinee.2004.05.249.
   FARFAN HF, 1976, CLIN ORTHOP RELAT R, P40.
   FREDRICKSON BE, 1984, J BONE JOINT SURG AM, V66A, P699, DOI 10.2106/00004623-198466050-00008.
   Fujii K, 2004, J BONE JOINT SURG BR, V86B, P225, DOI 10.1302/0301-620X.86B2.14339.
   HEFTI F, 1992, INT ORTHOP, V16, P81.
   JACKSON DW, 1976, CLIN ORTHOP RELAT R, P68.
   Kurd MF, 2007, J SPINAL DISORD TECH, V20, P560, DOI 10.1097/BSD.0b013e31803dcddd.
   LOUIS R, 1977, INT ORTHOP, V1, P215, DOI 10.1007/BF00266339.
   Matsunaga S, 2000, J NEUROSURG, V93, P194, DOI 10.3171/spi.2000.93.2.0194.
   Meyerding H.W., 1932, SURG GYNECOLOGY OBST, V54, P371.
   OSTERMAN K, 1993, CLIN ORTHOP RELAT R, P65.
   Pai VS, 2008, INT ORTHOP, V32, P121, DOI 10.1007/s00264-006-0277-6.
   Pfeil E, 1971, Z Orthop Ihre Grenzgeb, V109, P231.
   PORTER RW, 1984, SPINE, V9, P755, DOI 10.1097/00007632-198410000-00018.
   ROSSI F, 1978, J SPORT MED PHYS FIT, V18, P317.
   Roussouly P, 2006, SPINE, V31, P2484, DOI 10.1097/01.brs.0000239155.37261.69.
   ROWE GG, 1953, J BONE JOINT SURG AM, V35-A, P102, DOI 10.2106/00004623-195335010-00010.
   SEMON RL, 1981, SPINE, V6, P172, DOI 10.1097/00007632-198103000-00012.
   Sengupta DK, 2005, SPINE, V30, pS71, DOI 10.1097/01.brs.0000155579.88537.8e.
   Swan Justin, 2006, Spine J, V6, P606, DOI 10.1016/j.spinee.2006.02.032.
   VIDAL J, 1983, REV CHIR ORTHOP, V69, P17.
   Wenger M, 2006, J CLIN NEUROSCI, V13, P265, DOI 10.1016/j.jocn.2005.03.028.
   WILTSE LL, 1975, J BONE JOINT SURG AM, VA 57, P17, DOI 10.2106/00004623-197557010-00003.
   Wiltse LLNP, 1976, CLIN ORTHOP RELAT R, V117, P17.
   Yan DL, 2008, EUR SPINE J, V17, P1311, DOI 10.1007/s00586-008-0739-1.},
Number-of-Cited-References = {27},
Times-Cited = {0},
Usage-Count-Last-180-days = {0},
Usage-Count-Since-2013 = {1},
Doc-Delivery-Number = {BD7FG},
Web-of-Science-Index = {Book Citation Index– Science (BKCI-S)},
Unique-ID = {WOS:000362980500093},
DA = {2022-11-01},
}

@article{ WOS:000401250000017,
Author = {Maddocks, Alexis B. Rothenberg and Pollock, Avrum N.},
Title = {Lumbar Back Pain Secondary to Spondylolysis},
Journal = {PEDIATRIC EMERGENCY CARE},
Year = {2017},
Volume = {33},
Number = {5},
Pages = {375-376},
Month = {MAY},
Publisher = {LIPPINCOTT WILLIAMS \& WILKINS},
Address = {TWO COMMERCE SQ, 2001 MARKET ST, PHILADELPHIA, PA 19103 USA},
Type = {Editorial Material},
Language = {English},
Affiliation = {Pollock, AN (Corresponding Author), Childrens Hosp Philadelphia, Dept Radiol, Div Neuroradiol, Room 2115,Wood Bldg,324 S 34th St, Philadelphia, PA 19104 USA.
   Maddocks, Alexis B. Rothenberg; Pollock, Avrum N., Childrens Hosp Philadelphia, Dept Radiol, Philadelphia, PA 19104 USA.},
DOI = {10.1097/PEC.0000000000001170},
ISSN = {0749-5161},
EISSN = {1535-1815},
Keywords = {lumbar back pain; spondylolisthesis; spondylolysis},
Research-Areas = {Emergency Medicine; Pediatrics},
Web-of-Science-Categories  = {Emergency Medicine; Pediatrics},
Author-Email = {pollocka@email.chop.edu},
Cited-References = {BLANDA J, 1993, J SPINAL DISORD, V6, P406, DOI 10.1097/00002517-199306050-00007.
   Kobayashi A, 2013, AM J SPORT MED, V41, P169, DOI 10.1177/0363546512464946.
   Maxfield BA, 2010, RADIOL CLIN N AM, V48, P1237, DOI 10.1016/j.rcl.2010.07.006.
   Miller R, 2013, J PEDIATR ORTHOPED, V33, P282, DOI 10.1097/BPO.0b013e318287fffb.
   WILTSE LL, 1976, CLIN ORTHOP RELAT R, P23.},
Number-of-Cited-References = {5},
Times-Cited = {0},
Usage-Count-Last-180-days = {0},
Usage-Count-Since-2013 = {4},
Journal-ISO = {Pediatr. Emerg. Care},
Doc-Delivery-Number = {EU7XR},
Web-of-Science-Index = {Science Citation Index Expanded (SCI-EXPANDED)},
Unique-ID = {WOS:000401250000017},
DA = {2022-11-01},
}

@article{ WOS:000282825800028,
Author = {Aebi, Max},
Title = {Direct screw fixation of the spondylolysis without fusion},
Journal = {EUROPEAN SPINE JOURNAL},
Year = {2010},
Volume = {19},
Number = {10},
Pages = {1803-1805},
Month = {OCT},
Publisher = {SPRINGER},
Address = {233 SPRING ST, NEW YORK, NY 10013 USA},
Type = {Editorial Material},
Language = {English},
DOI = {10.1007/s00586-010-1572-x},
ISSN = {0940-6719},
Keywords = {Spondylolysis; Low grade spondylolisthesis; Direct screw fixation;
   Fixation without fusion; Lysis repair},
Keywords-Plus = {DIRECT REPAIR; LUMBAR SPONDYLOLYSIS; HOOK; SPONDYLOLISTHESIS; CT},
Research-Areas = {Neurosciences \& Neurology; Orthopedics},
Web-of-Science-Categories  = {Clinical Neurology; Orthopedics},
Cited-References = {Askar Z, 2003, SPINE, V28, P354, DOI 10.1097/00007632-200302150-00008.
   Bozarth Gordon R, 2007, J Surg Orthop Adv, V16, P79.
   Buck J E, 1970, J Bone Joint Surg Br, V52, P432.
   Chung CH, 2007, J SPINAL DISORD TECH, V20, P399, DOI 10.1097/01.bsd.0000211253.67576.90.
   Debusscher F, 2007, EUR SPINE J, V16, P1650, DOI 10.1007/s00586-007-0392-0.
   Fan J, 2010, ARCH ORTHOP TRAUM SU, V130, P209, DOI 10.1007/s00402-009-0897-6.
   Gillet P, 1999, SPINE, V24, P1252, DOI 10.1097/00007632-199906150-00014.
   HEFTI F, 1992, INT ORTHOP, V16, P81.
   JOHNSON GV, 1992, J BONE JOINT SURG BR, V74, P426, DOI 10.1302/0301-620X.74B3.1587895.
   NICOL RO, 1986, SPINE, V11, P1027, DOI 10.1097/00007632-198612000-00011.
   Schlenzka D, 2006, EUR SPINE J, V15, P1437, DOI 10.1007/s00586-006-0072-5.},
Number-of-Cited-References = {11},
Times-Cited = {2},
Usage-Count-Last-180-days = {0},
Usage-Count-Since-2013 = {1},
Journal-ISO = {Eur. Spine J.},
Doc-Delivery-Number = {662QG},
Web-of-Science-Index = {Science Citation Index Expanded (SCI-EXPANDED)},
Unique-ID = {WOS:000282825800028},
OA = {Green Published},
DA = {2022-11-01},
}

@article{ WOS:000242349600004,
Author = {Stanitski, Carl L.},
Title = {Spondylolysis and spondylolisthesis in athletes},
Journal = {OPERATIVE TECHNIQUES IN SPORTS MEDICINE},
Year = {2006},
Volume = {14},
Number = {3},
Pages = {141-146},
Month = {JUL},
Abstract = {A spectrum of isthmic disorders of the lumbar spine is found in
   athletes. Most respond to nonoperative treatment. Spondylolysis and
   spondylolisthesis should be considered as separate conditions. Surgical
   management for high-grade spondylolisthesis is controversial. No
   specific guidelines are available regarding return to sports after
   surgery for these disorders. Athletes requiring increased lumbar
   flexibility must be cautioned about possible inability to perform at
   elite levels post operatively.},
Publisher = {W B SAUNDERS CO-ELSEVIER INC},
Address = {1600 JOHN F KENNEDY BOULEVARD, STE 1800, PHILADELPHIA, PA 19103-2899 USA},
Type = {Article},
Language = {English},
Affiliation = {Stanitski, CL (Corresponding Author), 87 Surfscoter Lane, Kiawah Isl, SC 29455 USA.
   Med Univ S Carolina, Dept Orthopaed Surg, Charleston, SC 29425 USA.},
DOI = {10.1053/j.otsm.2006.04.008},
ISSN = {1060-1872},
EISSN = {1557-9794},
Keywords = {isthmic disorders; spondylolysis; spondylolisthesis},
Keywords-Plus = {PARS INTERARTICULARIS; LUMBAR SPONDYLOLYSIS; FOLLOW-UP; NONOPERATIVE
   TREATMENT; INSITU ARTHRODESIS; NATURAL-HISTORY; ADOLESCENTS; CHILDREN;
   PROGRESSION; SPORTS},
Research-Areas = {Sport Sciences; Surgery},
Web-of-Science-Categories  = {Sport Sciences; Surgery},
Author-Email = {stanitsc@musc.edu},
Cited-References = {ALBANESE M, 1982, J PEDIATR ORTHOPED, V2, P496, DOI 10.1097/01241398-198212000-00006.
   Anderson K, 2000, J PEDIATR ORTHOPED, V20, P28, DOI 10.1097/00004694-200001000-00007.
   BELL DF, 1988, CLIN ORTHOP RELAT R, V236, P192.
   BLANDA J, 1993, J SPINAL DISORD, V6, P406, DOI 10.1097/00002517-199306050-00007.
   BRADFORD DS, 1985, SPINE, V10, P673, DOI 10.1097/00007632-198509000-00014.
   BURKUS JK, 1992, J BONE JOINT SURG AM, V74A, P693, DOI 10.2106/00004623-199274050-00008.
   Congeni J, 1997, AM J SPORT MED, V25, P248, DOI 10.1177/036354659702500220.
   Dubousset J, 1997, CLIN ORTHOP RELAT R, P77.
   Ferguson R J, 1974, J Sports Med, V2, P63.
   FRENNERED AK, 1991, J PEDIATR ORTHOPED, V11, P209, DOI 10.1097/01241398-199103000-00014.
   FRENNERED AK, 1991, SPINE, V16, P409, DOI 10.1097/00007632-199104000-00003.
   Hollenberg GM, 2002, SPINE, V27, P181, DOI 10.1097/00007632-200201150-00012.
   Ikata T, 1996, AM J SPORT MED, V24, P94, DOI 10.1177/036354659602400117.
   JOHNSON GV, 1992, J BONE JOINT SURG BR, V74, P426, DOI 10.1302/0301-620X.74B3.1587895.
   Kakiuchi M, 1997, J BONE JOINT SURG AM, V79A, P818, DOI 10.2106/00004623-199706000-00003.
   KOICHI S, 1998, SPINE, V23, P1442.
   Lonstein JE, 1999, SPINE, V24, P2640, DOI 10.1097/00007632-199912150-00011.
   LUSINS JO, 1994, SPINE, V19, P608, DOI 10.1097/00007632-199403000-00018.
   Marchetti Pier Giorgio, 1997, P1211.
   MICHELI LJ, 1985, CLIN ORTHOP RELAT R, P152.
   Molinari MRW, 1999, SPINE, V24, P1701, DOI 10.1097/00007632-199908150-00012.
   MONTGOMERY DC, 2002, SR 38 ANN M QUEB CIT.
   Muschik M, 1996, J PEDIATR ORTHOPED, V16, P364, DOI 10.1097/01241398-199605000-00014.
   Petraco DM, 1996, SPINE, V21, P1133, DOI 10.1097/00007632-199605150-00002.
   PIZZUTILLO PD, 1989, J PEDIATR ORTHOPED, V9, P538, DOI 10.1097/01241398-198909010-00007.
   PIZZUTILLO PD, 1986, J PEDIATR ORTHOPED, V6, P311, DOI 10.1097/01241398-198605000-00010.
   Rubery PT, 2002, SPINE, V27, P423, DOI 10.1097/00007632-200202150-00019.
   Sagi HC, 1998, SPINE, V23, P1635, DOI 10.1097/00007632-199808010-00002.
   SCHOENECKER PL, 1990, J BONE JOINT SURG AM, V72A, P369, DOI 10.2106/00004623-199072030-00008.
   SEITSALO S, 1988, J PEDIATR ORTHOPED, V8, P516, DOI 10.1097/01241398-198809000-00003.
   SEITSALO S, 1990, J BONE JOINT SURG BR, V72, P259, DOI 10.1302/0301-620X.72B2.2312566.
   SEITSALO S, 1991, SPINE, V16, P417, DOI 10.1097/00007632-199104000-00004.
   Soler T, 2000, AM J SPORT MED, V28, P57, DOI 10.1177/03635465000280012101.
   STEINER ME, 1985, SPINE, V10, P937, DOI 10.1097/00007632-198512000-00013.},
Number-of-Cited-References = {34},
Times-Cited = {9},
Usage-Count-Last-180-days = {0},
Usage-Count-Since-2013 = {9},
Journal-ISO = {Oper. Tech. Sports Med.},
Doc-Delivery-Number = {110AB},
Web-of-Science-Index = {Science Citation Index Expanded (SCI-EXPANDED)},
Unique-ID = {WOS:000242349600004},
DA = {2022-11-01},
}

@article{ WOS:000174953900008,
Author = {Standaert, CJ},
Title = {Spondylolysis in the adolescent athlete},
Journal = {CLINICAL JOURNAL OF SPORT MEDICINE},
Year = {2002},
Volume = {12},
Number = {2},
Pages = {119-122},
Month = {MAR},
Publisher = {LIPPINCOTT WILLIAMS \& WILKINS},
Address = {530 WALNUT ST, PHILADELPHIA, PA 19106-3621 USA},
Type = {Article},
Language = {English},
Affiliation = {Standaert, CJ (Corresponding Author), Puget Sound Sports \& Spine Phys, 1600 E Jefferson,Suite 401, Seattle, WA 98122 USA.
   Puget Sound Sports \& Spine Phys, Seattle, WA 98122 USA.},
DOI = {10.1097/00042752-200203000-00009},
ISSN = {1050-642X},
Keywords-Plus = {PARS INTERARTICULARIS; SYMPTOMATIC SPONDYLOLYSIS; LUMBAR SPONDYLOLYSIS;
   SPONDYLOLISTHESIS; SPECT},
Research-Areas = {Orthopedics; Physiology; Sport Sciences},
Web-of-Science-Categories  = {Orthopedics; Physiology; Sport Sciences},
Cited-References = {Anderson K, 2000, J PEDIATR ORTHOPED, V20, P28, DOI 10.1097/00004694-200001000-00007.
   AXELSSON P, 1992, SPINE, V17, P678, DOI 10.1097/00007632-199206000-00007.
   BELLAH RD, 1991, RADIOLOGY, V180, P509, DOI 10.1148/radiology.180.2.1829845.
   BLANDA J, 1993, J SPINAL DISORD, V6, P406, DOI 10.1097/00002517-199306050-00007.
   Calmels P, 1996, REV RHUM, V63, P285.
   COLLIER BD, 1985, RADIOLOGY, V154, P207, DOI 10.1148/radiology.154.1.3155479.
   CONGENI J, 1997, AM J SPORTS MED, V25, P2148.
   FREDRICKSON BE, 1984, J BONE JOINT SURG AM, V66A, P699, DOI 10.2106/00004623-198466050-00008.
   JACKSON DW, 1981, AM J SPORT MED, V9, P304, DOI 10.1177/036354658100900504.
   KATOH S, 1997, P N AM SPIN SOC M NE, P222.
   LOWE J, 1984, SPINE, V9, P653, DOI 10.1097/00007632-198409000-00019.
   LUSINS JO, 1994, SPINE, V19, P608, DOI 10.1097/00007632-199403000-00018.
   MORITA T, 1995, J BONE JOINT SURG BR, V77B, P620, DOI 10.1302/0301-620X.77B4.7615609.
   STEINER ME, 1985, SPINE, V10, P937, DOI 10.1097/00007632-198512000-00013.
   YAMANE T, 1993, J BONE JOINT SURG BR, V75, P764, DOI 10.1302/0301-620X.75B5.8376435.},
Number-of-Cited-References = {15},
Times-Cited = {36},
Usage-Count-Last-180-days = {0},
Usage-Count-Since-2013 = {17},
Journal-ISO = {Clin. J. Sport Med.},
Doc-Delivery-Number = {540WM},
Web-of-Science-Index = {Science Citation Index Expanded (SCI-EXPANDED)},
Unique-ID = {WOS:000174953900008},
DA = {2022-11-01},
}

@article{ WOS:000559764600012,
Author = {Aoki, Yasuchika and Takahashi, Hiroshi and Nakajima, Arata and Kubota,
   Go and Watanabe, Atsuya and Nakajima, Takayuki and Eguchi, Yawara and
   Orita, Sumihisa and Fukuchi, Hiroyuki and Yanagawa, Noriyuki and
   Nakagawa, Koichi and Ohtori, Seiji},
Title = {Prevalence of lumbar spondylolysis and spondylolisthesis in patients
   with degenerative spinal disease},
Journal = {SCIENTIFIC REPORTS},
Year = {2020},
Volume = {10},
Number = {1},
Month = {APR 21},
Abstract = {Lumbar spondylolysis generally occurs in adolescent athletes. Bony union
   can be expected with conservative treatment, however, the fracture does
   not heal in some cases. When the fracture becomes a pseudoarthrosis,
   spondylolysis patients have the potential to develop isthmic
   spondylolisthesis. A cross-sectional study was performed to determine
   the incidence of spondylolysis and spondylolisthesis, and to elucidate
   when and how often spondylolisthesis occurs in patients with or without
   spondylolysis. Patients undergoing computed tomography (CT) scans of
   abdominal or lumbar regions for reasons other than low back pain were
   included (n=580). Reconstruction CT images were obtained, and the
   prevalence of spondylolysis and spondylolisthesis were evaluated. Of the
   580 patients, 37 patients (6.4\%) had spondylolysis. Of these 37
   patients, 19 patients (51.4\%) showed spondylolisthesis, whereas only
   7.4\% of non-spondylolysis patients showed spondylolisthesis (p<0.05).
   When excluding unilateral spondylolysis, 90\% (18/20) of spondylolysis
   patients aged <greater than or equal to>60 years-old showed
   spondylolisthesis. None of the patients with isthmic spondylolisthesis
   had received fusion surgery, suggesting that most of these patients
   didn't have a severe disability requiring surgical treatment. Our
   results showed that the majority of bilateral spondylolysis patients
   aged >= 60 years-old show spondylolisthesis, and suggest that
   spondylolisthesis occurs very frequently and may develop at a younger
   age when spondylolysis exists.},
Publisher = {NATURE PORTFOLIO},
Address = {HEIDELBERGER PLATZ 3, BERLIN, 14197, GERMANY},
Type = {Article},
Language = {English},
Affiliation = {Aoki, Y (Corresponding Author), Eastern Chiba Med Ctr, Dept Orthopaed Surg, Togane, Japan.
   Aoki, Y (Corresponding Author), Chiba Univ, Grad Sch Med, Dept Gen Med Sci, Chiba, Japan.
   Aoki, Yasuchika; Kubota, Go; Watanabe, Atsuya; Nakajima, Takayuki, Eastern Chiba Med Ctr, Dept Orthopaed Surg, Togane, Japan.
   Takahashi, Hiroshi; Nakajima, Arata; Nakagawa, Koichi, Toho Univ, Sakura Med Ctr, Dept Orthopaed Surg, Sakura, Japan.
   Eguchi, Yawara; Orita, Sumihisa; Ohtori, Seiji, Chiba Univ, Grad Sch Med, Dept Orthopaed Surg, Chiba, Japan.
   Aoki, Yasuchika; Kubota, Go; Watanabe, Atsuya; Nakajima, Takayuki, Chiba Univ, Grad Sch Med, Dept Gen Med Sci, Chiba, Japan.
   Fukuchi, Hiroyuki; Yanagawa, Noriyuki, Eastern Chiba Med Ctr, Dept Radiol, Togane, Japan.},
DOI = {10.1038/s41598-020-63784-0},
Article-Number = {6739},
ISSN = {2045-2322},
Keywords-Plus = {BACK-PAIN; ADULTS},
Research-Areas = {Science \& Technology - Other Topics},
Web-of-Science-Categories  = {Multidisciplinary Sciences},
Author-Email = {yasuaoki35@fc4.so-net.ne.jp},
ResearcherID-Numbers = {Takahashi, Hiroshi/ABI-6573-2020
   },
ORCID-Numbers = {Takahashi, Hiroshi/0000-0002-3497-4802
   Orita, Sumihisa/0000-0003-2676-5469
   Aoki, Yasuchika/0000-0002-1018-9527},
Cited-References = {Beutler WJ, 2003, SPINE, V28, P1027, DOI 10.1097/00007632-200305150-00014.
   Brinjikji W, 2015, AM J NEURORADIOL, V36, P2394, DOI 10.3174/ajnr.A4498.
   Brooks BK, 2010, SKELETAL RADIOL, V39, P669, DOI 10.1007/s00256-009-0825-4.
   Floman Y, 2000, SPINE, V25, P342, DOI 10.1097/00007632-200002010-00014.
   Fujii K, 2004, J BONE JOINT SURG BR, V86B, P225, DOI 10.1302/0301-620X.86B2.14339.
   Ishida Y, 1999, J BONE JOINT SURG BR, V81B, P240, DOI 10.1302/0301-620X.81B2.9302.
   Lemoine T, 2018, EUR SPINE J, V27, P1067, DOI 10.1007/s00586-017-5339-5.
   MICHELI LJ, 1995, ARCH PEDIAT ADOL MED, V149, P15, DOI 10.1001/archpedi.1995.02170130017004.
   Niggemann P, 2011, SPINE, V36, pE1463, DOI 10.1097/BRS.0b013e3181d47a0e.
   Sairyo K, 2012, J NEUROSURG-SPINE, V16, P610, DOI 10.3171/2012.2.SPINE10914.
   Sakai T, 2010, J ORTHOP SCI, V15, P281, DOI 10.1007/s00776-010-1454-4.
   Sakai T, 2009, SPINE, V34, P2346, DOI 10.1097/BRS.0b013e3181b4abbe.
   Seitsalo S, 1997, Eur Spine J, V6, P393, DOI 10.1007/BF01834066.
   Sonne-Holm S, 2007, EUR SPINE J, V16, P821, DOI 10.1007/s00586-006-0250-5.},
Number-of-Cited-References = {14},
Times-Cited = {10},
Usage-Count-Last-180-days = {0},
Usage-Count-Since-2013 = {3},
Journal-ISO = {Sci Rep},
Doc-Delivery-Number = {NA4DE},
Web-of-Science-Index = {Science Citation Index Expanded (SCI-EXPANDED)},
Unique-ID = {WOS:000559764600012},
OA = {gold, Green Published},
DA = {2022-11-01},
}

@article{ WOS:000655262800004,
Author = {Chung, Christopher C. and Shimer, Adam L.},
Title = {Lumbosacral Spondylolysis and Spondylolisthesis},
Journal = {CLINICS IN SPORTS MEDICINE},
Year = {2021},
Volume = {40},
Number = {3},
Pages = {471-490},
Month = {JUL},
Publisher = {W B SAUNDERS CO-ELSEVIER INC},
Address = {1600 JOHN F KENNEDY BOULEVARD, STE 1800, PHILADELPHIA, PA 19103-2899 USA},
Type = {Article},
Language = {English},
Affiliation = {Shimer, AL (Corresponding Author), Univ Virginia, Dept Orthopaed Surg, POB 800159, Charlottesville, VA 22908 USA.
   Chung, Christopher C.; Shimer, Adam L., Univ Virginia, Dept Orthopaed Surg, POB 800159, Charlottesville, VA 22908 USA.},
DOI = {10.1016/j.csm.2021.03.004},
EarlyAccessDate = {MAY 2021},
ISSN = {0278-5919},
EISSN = {1556-228X},
Keywords = {Athlete; Spondylolysis; Spondylolisthesis; Pars interarticularis; Return
   to activity; Pars stress reaction},
Keywords-Plus = {LOW-BACK-PAIN; EMISSION COMPUTERIZED-TOMOGRAPHY; GRADE ISTHMIC
   SPONDYLOLISTHESIS; IN-SITU ARTHRODESIS; PARS INTERARTICULARIS;
   LONG-TERM; LUMBAR SPONDYLOLYSIS; NONOPERATIVE TREATMENT;
   SURGICAL-TREATMENT; STRESS REACTIONS},
Research-Areas = {Sport Sciences},
Web-of-Science-Categories  = {Sport Sciences},
Author-Email = {ALS5C@hscmail.mcc.virginia.edu},
Cited-References = {ALBANESE M, 1982, J PEDIATR ORTHOPED, V2, P496, DOI 10.1097/01241398-198212000-00006.
   Alqarni AM, 2015, PHYS THER SPORT, V16, P268, DOI 10.1016/j.ptsp.2014.12.005.
   Alvarez-Diaz P, 2011, KNEE SURG SPORT TR A, V19, P2111, DOI 10.1007/s00167-011-1447-7.
   Alyas F, 2007, BRIT J SPORT MED, V41, P836, DOI 10.1136/bjsm.2007.037747.
   Anderson K, 2000, J PEDIATR ORTHOPED, V20, P28, DOI 10.1097/00004694-200001000-00007.
   Ang EC, 2016, SKELETAL RADIOL, V45, P1533, DOI 10.1007/s00256-016-2475-7.
   Arendt EA, 1997, CLIN SPORT MED, V16, P291, DOI 10.1016/S0278-5919(05)70023-5.
   AXELSSON P, 1992, SPINE, V17, P678, DOI 10.1097/00007632-199206000-00007.
   Bartochowski Lukasz, 2017, Eur J Orthop Surg Traumatol, V27, P1011, DOI 10.1007/s00590-017-1974-0.
   Beck Nicholas A, 2013, J Bone Joint Surg Am, V95, pe65, DOI 10.2106/JBJS.L.00824.
   BELL DF, 1988, CLIN ORTHOP RELAT R, P192.
   BELLAH RD, 1991, RADIOLOGY, V180, P509, DOI 10.1148/radiology.180.2.1829845.
   Berger RG, 2019, CURR OPIN PEDIATR, V31, P61, DOI 10.1097/MOP.0000000000000706.
   BLANDA J, 1993, J SPINAL DISORD, V6, P406, DOI 10.1097/00002517-199306050-00007.
   Bouras Theodoros, 2015, Eur J Orthop Surg Traumatol, V25 Suppl 1, pS167, DOI 10.1007/s00590-014-1560-7.
   BOXALL D, 1979, J BONE JOINT SURG AM, V61, P479, DOI 10.2106/00004623-197961040-00001.
   Buck J E, 1970, J Bone Joint Surg Br, V52, P432.
   BURKUS JK, 1992, J BONE JOINT SURG AM, V74A, P693, DOI 10.2106/00004623-199274050-00008.
   Burnett Mark G, 2006, Neurosurg Focus, V21, pE5.
   Campbell RSD, 2005, SKELETAL RADIOL, V34, P63, DOI 10.1007/s00256-004-0878-3.
   Cheung EV, 2006, J AM ACAD ORTHOP SUR, V14, P488, DOI 10.5435/00124635-200608000-00006.
   Cheung KK, 2018, EUR J RADIOL, V108, P28, DOI 10.1016/j.ejrad.2018.08.029.
   CIULLO JV, 1985, CLIN SPORT MED, V4, P95.
   COLLIER BD, 1985, RADIOLOGY, V154, P207, DOI 10.1148/radiology.154.1.3155479.
   Crawford Charles H 3rd, 2015, Spine Deform, V3, P12, DOI 10.1016/j.jspd.2014.06.005.
   d'Hemecourt PA, 2002, ORTHOPEDICS, V25, P653.
   DANIELSON BI, 1991, SPINE, V16, P422, DOI 10.1097/00007632-199104000-00005.
   De Luigi AJ, 2014, PHYS MED REH CLIN N, V25, P763, DOI 10.1016/j.pmr.2014.06.004.
   Debnath UK, 2018, GLOB SPINE J, V8, P121, DOI 10.1177/2192568217713008.
   Debnath UK, 2003, J BONE JOINT SURG BR, V85B, P244, DOI 10.1302/0301-620X.85B2.13074.
   DEWALD RL, 1981, J BONE JOINT SURG AM, V63, P619, DOI 10.2106/00004623-198163040-00012.
   DICK WT, 1988, CLIN ORTHOP RELAT R, P70.
   Dunn AJ, 2008, SKELETAL RADIOL, V37, P443, DOI 10.1007/s00256-008-0449-0.
   Dutton JAE, 2000, CLIN NUCL MED, V25, P93, DOI 10.1097/00003072-200002000-00001.
   Eck JC, 2004, CLIN SPORT MED, V23, P367, DOI 10.1016/j.csm.2004.03.002.
   El Rassi G, 2013, AM J PHYS MED REHAB, V92, P1070, DOI 10.1097/PHM.0b013e318296da7e.
   Fadell MF, 2015, PEDIATR RADIOL, V45, P1026, DOI 10.1007/s00247-015-3278-z.
   FISK J R, 1978, Spine, V3, P234, DOI 10.1097/00007632-197809000-00009.
   FREDRICKSON BE, 1984, J BONE JOINT SURG AM, V66A, P699, DOI 10.2106/00004623-198466050-00008.
   FRENNERED AK, 1991, J PEDIATR ORTHOPED, V11, P209, DOI 10.1097/01241398-199103000-00014.
   Gaddikeri S, 2018, J NEUROIMAGING, V28, P635, DOI 10.1111/jon.12533.
   Ganiyusufoglu AK, 2010, CLIN RADIOL, V65, P902, DOI 10.1016/j.crad.2010.06.011.
   Gillis CC, 2015, CLIN NEUROL NEUROSUR, V139, P29, DOI 10.1016/j.clineuro.2015.08.024.
   Gottlieb LM, 2016, JAMA PEDIATR, V170, DOI 10.1001/jamapediatrics.2016.2521.
   Grazina R, 2019, PHYS THER SPORT, V37, P34, DOI 10.1016/j.ptsp.2019.02.005.
   Gregory PL, 2005, CLIN J SPORT MED, V15, P79, DOI 10.1097/01.jsm.0000152710.82225.3d.
   Gregory PL, 2004, EUR SPINE J, V13, P503, DOI 10.1007/s00586-004-0696-2.
   Grodahl LHJ, 2016, MANUAL THER, V24, P7, DOI 10.1016/j.math.2016.03.011.
   Grzegorzewski A, 2000, J PEDIATR ORTHOPED, V20, P506, DOI 10.1097/00004694-200007000-00016.
   HARDCASTLE PH, 1993, J BONE JOINT SURG BR, V75, P398, DOI 10.1302/0301-620X.75B3.8496207.
   HAUKIPURO K, 1978, CLIN GENET, V13, P471.
   Helenius I, 2005, SPINE, V30, P336, DOI 10.1097/01.brs.0000152375.13316.6a.
   HENSINGER R N, 1976, Spine, V1, P207, DOI 10.1097/00007632-197612000-00005.
   Herman MJ, 2005, CLIN ORTHOP RELAT R, P46, DOI 10.1097/01.blo.0000162992.25677.7b.
   Hioki A, 2012, SPINE, V37, P802, DOI 10.1097/BRS.0b013e318232303a.
   Hollenberg GM, 2002, SPINE, V27, P181, DOI 10.1097/00007632-200201150-00012.
   Horn SR, 2018, BULL HOSP JT DIS, V76, P246.
   Iwamoto J, 2004, SCAND J MED SCI SPOR, V14, P346, DOI 10.1111/j.1600-0838.2004.00379.x.
   JACKSON DW, 1976, CLIN ORTHOP RELAT R, P68.
   JACKSON DW, 1981, AM J SPORT MED, V9, P304, DOI 10.1177/036354658100900504.
   Jalanko T, 2011, EUR SPINE J, V20, P766, DOI 10.1007/s00586-010-1591-7.
   JENSEN MC, 1994, NEW ENGL J MED, V331, P69, DOI 10.1056/NEJM199407143310201.
   Jin MR, 2020, BMC MUSCULOSKEL DIS, V21, DOI 10.1186/s12891-020-03365-4.
   JOHNSON JR, 1983, J BONE JOINT SURG BR, V65, P43.
   Kakiuchi M, 1997, J BONE JOINT SURG AM, V79A, P818, DOI 10.2106/00004623-199706000-00003.
   Klein G, 2009, J PEDIATR ORTHOPED, V29, P146, DOI 10.1097/BPO.0b013e3181977fc5.
   Kobayashi A, 2013, AM J SPORT MED, V41, P169, DOI 10.1177/0363546512464946.
   Kolcun JPG, 2017, ASIAN SPINE J, V11, P832, DOI 10.4184/asj.2017.11.5.832.
   Kurd MF, 2007, J SPINAL DISORD TECH, V20, P560, DOI 10.1097/BSD.0b013e31803dcddd.
   Lamberg T, 2007, J BONE JOINT SURG AM, V89A, P512, DOI 10.2106/JBJS.E.00545.
   LANTZ SA, 1986, SPINE, V11, P838, DOI 10.1097/00007632-198610000-00020.
   LENKE LG, 1992, J SPINAL DISORD, V5, P433, DOI 10.1097/00002517-199212000-00008.
   Leone A, 2011, SKELETAL RADIOL, V40, P683, DOI 10.1007/s00256-010-0942-0.
   Longo UG, 2014, J BONE JOINT SURG AM, V96A, P53, DOI 10.2106/JBJS.L.01012.
   Lulling FAK, 2014, ORTHOP J SPORTS MED, V2, DOI 10.1177/2325967114528862.
   Mac-Thiong JM, 2006, EUR SPINE J, V15, P1425, DOI 10.1007/s00586-006-0101-4.
   Mac-Thiong JM, 2008, SCOLIOSIS SPINAL DIS, V3, DOI 10.1186/1748-7161-3-19.
   Marchetti Pier Giorgio, 1997, P1211.
   MATTHIASS HH, 1986, CLIN ORTHOP RELAT R, P34.
   McCleary Michael D, 2007, Curr Sports Med Rep, V6, P62.
   Menga EN, 2014, SPINE, V39, P104, DOI 10.1097/BRS.0000000000000043.
   Meyerding H.W., 1932, SURG GYNECOLOGY OBST, V54, P371.
   MEYERS SP, 1991, SKELETAL RADIOL, V20, P499.
   MICHELI LJ, 1995, ARCH PEDIAT ADOL MED, V149, P15, DOI 10.1001/archpedi.1995.02170130017004.
   Millard L, 1976, J Ark Med Soc, V72, P339.
   Miller R, 2013, J PEDIATR ORTHOPED, V33, P282, DOI 10.1097/BPO.0b013e318287fffb.
   Miller SF, 2004, AM J SPORT MED, V32, P928, DOI 10.1177/0363546503262194.
   Millson HB, 2004, BRIT J SPORT MED, V38, P586, DOI 10.1136/bjsm.2003.006585.
   Molinari MRW, 1999, SPINE, V24, P1701, DOI 10.1097/00007632-199908150-00012.
   Morimoto M, 2019, SPINE SURG RELAT RES, V3, P49, DOI 10.22603/ssrr.2017-0099.
   MORITA T, 1995, J BONE JOINT SURG BR, V77B, P620, DOI 10.1302/0301-620X.77B4.7615609.
   MORSCHER E, 1984, ARCH ORTHOP TRAUM SU, V103, P175, DOI 10.1007/BF00435550.
   Muschik M, 1996, J PEDIATR ORTHOPED, V16, P364, DOI 10.1097/01241398-199605000-00014.
   Muschik M, 1997, SPINE, V22, P2036, DOI 10.1097/00007632-199709010-00020.
   Newton PO, 1997, J PEDIATR ORTHOPED, V17, P754, DOI 10.1097/00004694-199711000-00010.
   NICOL RO, 1986, SPINE, V11, P1027, DOI 10.1097/00007632-198612000-00011.
   Nitta A, 2016, ORTHOPEDICS, V39, pE434, DOI 10.3928/01477447-20160404-07.
   Nourbakhsh A, 2017, SPINE, V42, pE691, DOI 10.1097/BRS.0000000000001929.
   Nozawa S, 2003, AM J SPORT MED, V31, P359, DOI 10.1177/03635465030310030601.
   Nyska M, 2000, INT J SPORTS MED, V21, P375, DOI 10.1055/s-2000-3780.
   O'Sullivan PB, 1997, SPINE, V22, P2959, DOI 10.1097/00007632-199712150-00020.
   Petraco DM, 1996, SPINE, V21, P1133, DOI 10.1097/00007632-199605150-00002.
   PIZZUTILLO PD, 1989, J PEDIATR ORTHOPED, V9, P538, DOI 10.1097/01241398-198909010-00007.
   Poussa M, 2006, SPINE, V31, P583, DOI 10.1097/01.brs.0000201401.17944.f7.
   POUSSA M, 1993, SPINE, V18, P894, DOI 10.1097/00007632-199306000-00014.
   Radcliff KE, 2009, CURR SPORT MED REP, V8, P35, DOI 10.1249/JSR.0b013e318194f89e.
   Rajeswaran G, 2014, SKELETAL RADIOL, V43, P925, DOI 10.1007/s00256-014-1862-1.
   Reitman CA, 2002, SPINE, V27, pE174, DOI 10.1097/00007632-200203150-00022.
   ROCA J, 1989, CLIN ORTHOP RELAT R, P86.
   ROSENBERG NJ, 1981, SPINE, V6, P35, DOI 10.1097/00007632-198101000-00005.
   ROSSI F, 1990, J SPORT MED PHYS FIT, V30, P450.
   ROTHMAN SLG, 1984, AM J NEURORADIOL, V5, P81.
   Rubery PT, 2002, SPINE, V27, P423, DOI 10.1097/00007632-200202150-00019.
   Ruiz-Cotorro A, 2006, BRIT J SPORT MED, V40, P441, DOI 10.1136/bjsm.2005.023960.
   Sairyo K, 2012, J NEUROSURG-SPINE, V16, P610, DOI 10.3171/2012.2.SPINE10914.
   Sakai T, 2016, EUR SPINE J, V25, P602, DOI 10.1007/s00586-015-4029-4.
   Sakai T, 2009, SPINE, V34, P2346, DOI 10.1097/BRS.0b013e3181b4abbe.
   Schar RT, 2017, EUR SPINE J, V26, P679, DOI 10.1007/s00586-017-4964-3.
   SCHOENECKER PL, 1990, J BONE JOINT SURG AM, V72A, P369, DOI 10.2106/00004623-199072030-00008.
   Schroeder GD, 2016, EUR SPINE J, V25, P2842, DOI 10.1007/s00586-016-4647-5.
   SEITSALO S, 1988, SPINE, V13, P899, DOI 10.1097/00007632-198808000-00005.
   SEITSALO S, 1990, J BONE JOINT SURG BR, V72, P259, DOI 10.1302/0301-620X.72B2.2312566.
   SEITSALO S, 1991, SPINE, V16, P417, DOI 10.1097/00007632-199104000-00004.
   Selhorst M, 2017, CLIN J SPORT MED, V27, P296, DOI 10.1097/JSM.0000000000000334.
   Selhorst M, 2016, J ORTHOP SPORT PHYS, V46, P1029, DOI 10.2519/jospt.2016.7028.
   Soler T, 2000, AM J SPORT MED, V28, P57, DOI 10.1177/03635465000280012101.
   Standaert CJ, 2007, ARCH PHYS MED REHAB, V88, P537, DOI 10.1016/j.apmr.2007.01.007.
   Standaert CJ, 2002, CLIN J SPORT MED, V12, P119, DOI 10.1097/00042752-200203000-00009.
   STEINER ME, 1985, SPINE, V10, P937, DOI 10.1097/00007632-198512000-00013.
   Sutton JH, 2012, J SPINAL DISORD TECH, V25, P422, DOI 10.1097/BSD.0b013e318236ba6c.
   Sys J, 2001, EUR SPINE J, V10, P498, DOI 10.1007/s005860100326.
   Takemitsu M, 2006, SPINE, V31, P909, DOI 10.1097/01.brs.0000209308.19642.96.
   Tallarico RA, 2008, SPORTS MED ARTHROSC, V16, P32, DOI 10.1097/JSA.0b013e318163be50.
   TEPLICK JG, 1986, AM J NEURORADIOL, V7, P479.
   Trout AT, 2015, RADIOGRAPHICS, V35, P819, DOI 10.1148/rg.2015140092.
   Tsirikos AI, 2016, BONE JOINT J, V98B, P88, DOI 10.1302/0301-620X.98B1.35672.
   WILTSE LL, 1976, CLIN ORTHOP RELAT R, P23.
   WILTSE LL, 1976, CLIN ORTHOP RELAT R, P92.
   WILTSE LL, 1962, J BONE JOINT SURG AM, V44, P539, DOI 10.2106/00004623-196244030-00011.
   Yang JG, 2013, CLIN NUCL MED, V38, P110, DOI 10.1097/RLU.0b013e318279fd23.
   Zhu Xiaolong, 2015, Zhongguo Xiu Fu Chong Jian Wai Ke Za Zhi, V29, P1244.},
Number-of-Cited-References = {141},
Times-Cited = {3},
Usage-Count-Last-180-days = {2},
Usage-Count-Since-2013 = {2},
Journal-ISO = {Clin. Sports Med.},
Doc-Delivery-Number = {SJ1AZ},
Web-of-Science-Index = {Science Citation Index Expanded (SCI-EXPANDED)},
Unique-ID = {WOS:000655262800004},
DA = {2022-11-01},
}

@article{ WOS:000358808200010,
Author = {Alqarni, Abdullah M. and Schneiders, Anthony G. and Cook, Chad E. and
   Hendrick, Paul A.},
Title = {Clinical tests to diagnose lumbar spondylolysis and spondylolisthesis: A
   systematic review},
Journal = {PHYSICAL THERAPY IN SPORT},
Year = {2015},
Volume = {16},
Number = {3},
Pages = {268-275},
Month = {AUG},
Abstract = {The aim of this paper was to systematically review the diagnostic
   ability of clinical tests to detect lumbar spondylolysis and
   spondylolisthesis.
   A systematic literature search of six databases, with no language
   restrictions, from 1950 to 2014 was concluded on February 1, 2014.
   Clinical tests were required to be compared against imaging reference
   standards and report, or allow computation, of common diagnostic values.
   The systematic search yielded a total of 5164 articles with 57 retained
   for full-text examination, from which 4 met the full inclusion criteria
   for the review. Study heterogeneity precluded a meta-analysis of
   included studies. Fifteen different clinical tests were evaluated for
   their ability to diagnose lumbar spondylolisthesis and one test for its
   ability to diagnose lumbar spondylolysis. The one-legged hyperextension
   test demonstrated low to moderate sensitivity (50\%-73\%) and low
   specificity (17\%-32\%) to diagnose lumbar spondylolysis, while the
   lumbar spinous process palpation test was the optimal diagnostic test
   for lumbar spondylolisthesis; returning high specificity (87\%-100\%)
   and moderate to high sensitivity (60-88) values.
   Lumbar spondylolysis and spondylolisthesis are identifiable causes of
   LBP in athletes. There appears to be utility to lumbar spinous process
   palpation for the diagnosis of lumbar spondylolisthesis, however the
   one-legged hyperextension test has virtually no value in diagnosing
   patients with spondylolysis. (C) 2015 Elsevier Ltd. All rights reserved.},
Publisher = {CHURCHILL LIVINGSTONE},
Address = {JOURNAL PRODUCTION DEPT, ROBERT STEVENSON HOUSE, 1-3 BAXTERS PLACE,
   LEITH WALK, EDINBURGH EH1 3AF, MIDLOTHIAN, SCOTLAND},
Type = {Review},
Language = {English},
Affiliation = {Schneiders, AG (Corresponding Author), Cent Queensland Univ, Univ Dr, Branyan, Qld 4670, Australia.
   Alqarni, Abdullah M., King Abdul Aziz Univ Hosp, Dept Physiotherapy, Jeddah, Saudi Arabia.
   Schneiders, Anthony G., Cent Queensland Univ, Sch Human Hlth \& Social Sci, Branyan, Qld 4670, Australia.
   Cook, Chad E., Duke Univ, Phys Therapy Program, Durham, NC 27706 USA.
   Hendrick, Paul A., Univ Nottingham, Div Physiotherapy Educ, Nottingham NG7 2RD, England.},
DOI = {10.1016/j.ptsp.2014.12.005},
ISSN = {1466-853X},
Keywords = {Systematic review; Diagnosis; Lumbar spine; Validity},
Keywords-Plus = {ISTHMIC SPONDYLOLISTHESIS; NATURAL-HISTORY; SPINE; INSTABILITY;
   ACCURACY; CHILDREN; ETIOLOGY},
Research-Areas = {Rehabilitation; Sport Sciences},
Web-of-Science-Categories  = {Rehabilitation; Sport Sciences},
Author-Email = {a.schneiders@cqu.edu.au},
ResearcherID-Numbers = {Hendrick, Paul/F-7325-2012
   Schneiders, Anthony/F-4212-2015
   },
ORCID-Numbers = {Hendrick, Paul/0000-0002-8376-596X
   Schneiders, Anthony/0000-0002-1583-3879
   Alqarni, Abdullah/0000-0002-4502-5151},
Cited-References = {Alqarni AM, 2011, J ORTHOP SPORT PHYS, V41, P130, DOI 10.2519/jospt.2011.3457.
   Axelsson P, 2000, SPINE, V25, P1701, DOI 10.1097/00007632-200007010-00014.
   BARASH HL, 1970, J BONE JOINT SURG AM, VA 52, P1319, DOI 10.2106/00004623-197052070-00004.
   BOXALL D, 1979, J BONE JOINT SURG AM, V61, P479, DOI 10.2106/00004623-197961040-00001.
   Brooks BK, 2010, SKELETAL RADIOL, V39, P669, DOI 10.1007/s00256-009-0825-4.
   Campbell RSD, 2005, SKELETAL RADIOL, V34, P63, DOI 10.1007/s00256-004-0878-3.
   Cavalier R, 2006, J AM ACAD ORTHOP SUR, V14, P417, DOI 10.5435/00124635-200607000-00004.
   Collaer JW, 2006, J MAN MANIP THER, V14, P22, DOI 10.1179/106698106790820917.
   Ganju Aruna, 2002, Neurosurg Focus, V13, pE1.
   Garet M, 2013, SPORTS HEALTH, V5, P225, DOI 10.1177/1941738113480936.
   Gibson JNA, 2005, SPINE, V30, P2312, DOI 10.1097/01.brs.0000182315.88558.9c.
   Gregg CD, 2009, PHYS THER SPORT, V10, P121, DOI 10.1016/j.ptsp.2009.08.001.
   Harvey CJ, 1998, CLIN RADIOL, V53, P723, DOI 10.1016/S0009-9260(98)80313-9.
   Haun DW, 2005, J CHIROPR MED, V4, P206, DOI 10.1016/S0899-3467(07)60153-0.
   HAYES MA, 1989, SPINE, V14, P327, DOI 10.1097/00007632-198903000-00014.
   Huijbregts P. A., 2001, HSC 11 2 CURRENT CON.
   JACKSON DW, 1981, AM J SPORT MED, V9, P304, DOI 10.1177/036354658100900504.
   JAESCHKE R, 1994, JAMA-J AM MED ASSOC, V271, P703, DOI 10.1001/jama.271.9.703.
   Kalichman L, 2009, SPINE, V34, P199, DOI 10.1097/BRS.0b013e31818edcfd.
   Kalpakcioglu B, 2009, J BACK MUSCULOSKELET, V22, P27, DOI 10.3233/BMR-2009-0212.
   Knutsson F, 1944, ACTA RADIOL, V25, P593, DOI 10.3109/00016924409136488.
   Leone A, 2011, SKELETAL RADIOL, V40, P683, DOI 10.1007/s00256-010-0942-0.
   Logroscino G, 2001, CHILD NERV SYST, V17, P644, DOI 10.1007/s003810100495.
   Lurie JD, 2005, BEST PRACT RES CL RH, V19, P557, DOI 10.1016/j.berh.2005.03.004.
   MAGORA A, 1976, CLIN ORTHOP RELAT R, P74.
   Masci L, 2006, BRIT J SPORT MED, V40, P940, DOI 10.1136/bjsm.2006.030023.
   McCarthy CL, 2008, SKELETAL RADIOL, V37, P209, DOI 10.1007/s00256-007-0411-6.
   McGregor AH, 2002, SPINE, V27, P1582, DOI 10.1097/00007632-200207150-00019.
   McNeely ML, 2003, MANUAL THER, V8, P80, DOI 10.1016/S1356-689X(02)00066-8.
   Moher D, 2009, PHYS THER, V89, P873, DOI 10.1093/ptj/89.9.873.
   MORITA T, 1994, N AM SPIN SOC JAP SP.
   North American Spine Society, 2008, CLIN GUID MULT SPIN.
   OSTERMAN K, 1993, CLIN ORTHOP RELAT R, P65.
   Panjabi M. M., 1978, CLIN BIOMECHANICS SP, P1.
   Ralston S, 1998, CLIN PEDIATR, V37, P287, DOI 10.1177/000992289803700502.
   ROSSI F, 1978, J SPORT MED PHYS FIT, V18, P317.
   Rothman L., 1989, SEMIN SPINE SURG, V1, P78.
   Sairyo K, 2006, EUR SPINE J, V15, P930, DOI 10.1007/s00586-005-1033-0.
   Sakai T, 2010, J ORTHOP SCI, V15, P281, DOI 10.1007/s00776-010-1454-4.
   Schneiders AG, 2012, J ORTHOP SPORT PHYS, V42, P760, DOI 10.2519/jospt.2012.4000.
   SHAFFER WO, 1990, SPINE, V15, P741, DOI 10.1097/00007632-199008010-00003.
   Standaert CJ, 2002, CLIN J SPORT MED, V12, P119, DOI 10.1097/00042752-200203000-00009.
   Standaert CJ, 2000, BRIT J SPORT MED, V34, P415, DOI 10.1136/bjsm.34.6.415.
   TAILLARD W, 1954, Acta Orthop Scand, V24, P115.
   Whiting Penny, 2005, BMC Med Res Methodol, V5, P19, DOI 10.1186/1471-2288-5-19.
   Whiting Penny, 2003, BMC Med Res Methodol, V3, P25, DOI 10.1186/1471-2288-3-25.
   WILTSE LL, 1976, CLIN ORTHOP RELAT R, P23.},
Number-of-Cited-References = {47},
Times-Cited = {19},
Usage-Count-Last-180-days = {0},
Usage-Count-Since-2013 = {51},
Journal-ISO = {Phys. Ther. Sport},
Doc-Delivery-Number = {CN9YX},
Web-of-Science-Index = {Science Citation Index Expanded (SCI-EXPANDED)},
Unique-ID = {WOS:000358808200010},
DA = {2022-11-01},
}

@article{ WOS:000350266300009,
Author = {Liu, Xinyu and Wang, Lianlei and Yuan, Suomao and Tian, Yonghao and
   Zheng, Yanping and Li, Jianmin},
Title = {Multiple-level lumbar spondylolysis and spondylolisthesis},
Journal = {JOURNAL OF NEUROSURGERY-SPINE},
Year = {2015},
Volume = {22},
Number = {3},
Pages = {283-287},
Month = {MAR},
Abstract = {OBJECT Lumbar spondylolysis and isthmic spondylolisthesis occur most
   commonly at only one spinal level. The authors report on 13 cases of
   lumbar spondylolysis with spondylolisthesis at multiple levels.
   METHODS During July 2007 March 2012, multiple-level spondylolysis
   associated with spondylolisthesis was diagnosed in 13 patients (10 male,
   3 female) at Qilu Hospital of Shandong University. The mean patient age
   was 43.5 +/- 14.6 years. The duration of low-back pain was 11.7 +/- 5.1
   months. Spondylolysis occurred at L-2 in 2 patients, L-3 in 4 patients,
   L-4 in all patients, and L-5 in 5 patients. Spondylolysis occurred at 3
   spinal levels in 3 patients and at 2 levels in 10 patients. All patients
   had spondylolisthesis at 1 or 2 levels. Japanese Orthopaedic Association
   and visual analog scale scores were used to evaluate preoperative and
   postoperative neurological function and low-back pain. All patients
   underwent pedicle screw fixation and interbody fusion or direct pars
   interarticularis repair.
   RESULTS Both low-back pain scores improved significantly after surgery
   (p < 0.05). Postoperative radiographs or CT scans showed satisfactory
   interbody fusion or pars interarticularis healing. No breakage,
   dislodging, or loosening of the pedicle screw hardware was observed for
   any patient.
   CONCLUSIONS Multiple-level lumbar spondylolysis and,spondylolisthesis
   occurred more often in men. Most multiple-level lumbar spondylolysis
   occurred at 2 spinal levels and was associated with sports, trauma, or
   heavy labor. Multiple-level lumbar spondylolysis occurred mostly at
   L3-5; associated spondylolisthesis usually occurred at L-4 and L-5,
   mostly at L-4. The treatment principle was the same as that for
   single-level spondylolisthesis.},
Publisher = {AMER ASSOC NEUROLOGICAL SURGEONS},
Address = {5550 MEADOWBROOK DRIVE, ROLLING MEADOWS, IL 60008 USA},
Type = {Article},
Language = {English},
Affiliation = {Liu, XY (Corresponding Author), Shandong Univ, Qilu Hosp, Dept Orthoped Surg, 107 Wenhua Rd, Jinan 250012, Shandong, Peoples R China.
   Liu, Xinyu; Wang, Lianlei; Yuan, Suomao; Tian, Yonghao; Zheng, Yanping; Li, Jianmin, Shandong Univ, Qilu Hosp, Dept Orthoped Surg, Jinan 250012, Shandong, Peoples R China.},
DOI = {10.3171/2014.10.SPINE14415},
ISSN = {1547-5654},
EISSN = {1547-5646},
Keywords = {lumbar spine; multiple-level; spondylolisthesis; spondylolysis},
Keywords-Plus = {REPAIR},
Research-Areas = {Neurosciences \& Neurology; Surgery},
Web-of-Science-Categories  = {Clinical Neurology; Surgery},
Author-Email = {newyuliu@hotmail.com},
Cited-References = {Al-Khawashki H, 2001, Spine (Phila Pa 1976), V26, pE542, DOI 10.1097/00007632-200112010-00021.
   Chung CH, 2007, J SPINAL DISORD TECH, V20, P399, DOI 10.1097/01.bsd.0000211253.67576.90.
   Dunn AS, 2009, J CHIROPR MED, V8, P125, DOI 10.1016/j.jcm.2009.04.003.
   Ganju A, 2002, NEUROSURG FOCUS, V13, P1.
   GRANTHAM SA, 1975, J BONE JOINT SURG AM, V57, P713, DOI 10.2106/00004623-197557050-00031.
   HW Meyerding, 1932, SURG GYNECOL OBSTET, V54, P371.
   Ogawa H, 2007, J SPINAL DISORD TECH, V20, P521, DOI 10.1097/BSD.0b013e3180335c1f.
   RAVICHANDRAN G, 1980, SPINE, V5, P552, DOI 10.1097/00007632-198011000-00011.
   Sakai T, 2009, SPINE, V34, P2346, DOI 10.1097/BRS.0b013e3181b4abbe.
   WILTSE LL, 1975, J BONE JOINT SURG AM, VA 57, P17, DOI 10.2106/00004623-197557010-00003.
   Wong Leong C, 2004, J Can Chiropr Assoc, V48, P142.},
Number-of-Cited-References = {11},
Times-Cited = {8},
Usage-Count-Last-180-days = {0},
Usage-Count-Since-2013 = {6},
Journal-ISO = {J. Neurosurg.-Spine},
Doc-Delivery-Number = {CC3RG},
Web-of-Science-Index = {Science Citation Index Expanded (SCI-EXPANDED)},
Unique-ID = {WOS:000350266300009},
OA = {Bronze},
DA = {2022-11-01},
}

@incollection{ WOS:000562804400086,
Author = {Pugely, Andrew J. and Weinstein, Stuart L.},
Book-Author = {Fessler, RG
   Sekhar, LN},
Title = {Spondylolysis and Spondylolisthesis in Children},
Booktitle = {ATLAS OF NEUROSURGICAL TECHNIQUES: SPINE AND PERIPHERAL NERVES, 2ND
   EDITION},
Year = {2016},
Pages = {529-537},
Publisher = {GEORG THIEME VERLAG},
Address = {RUDIGERSTR 14, W-7000 STUTTGART 30, GERMANY},
Type = {Article; Book Chapter},
Language = {English},
Affiliation = {Pugely, AJ (Corresponding Author), Univ Iowa, Dept Orthoped Surg, Iowa City, IA 52242 USA.
   Pugely, Andrew J., Univ Iowa, Dept Orthoped Surg, Iowa City, IA 52242 USA.
   Weinstein, Stuart L., Univ Hosp, Dept Orthoped Surg, Orthopaed Surg, Iowa City, IA USA.
   Weinstein, Stuart L., Univ Hosp, Dept Orthoped Surg, Pediat, Iowa City, IA USA.},
ISBN = {978-1-62623-055-2; 978-1-62623-054-5},
Keywords-Plus = {FUSION IN-SITU; TERM-FOLLOW-UP; HIGH-GRADE; ISTHMIC SPONDYLOLISTHESIS;
   PARS INTERARTICULARIS; LUMBAR SPONDYLOLYSIS; SCREW CONSTRUCT;
   NATURAL-HISTORY; STRESS INJURIES; DIRECT REPAIR},
Research-Areas = {Neurosciences \& Neurology; Surgery},
Web-of-Science-Categories  = {Clinical Neurology; Surgery},
Cited-References = {ABDU WA, 1994, SPINE, V19, P710, DOI 10.1097/00007632-199403001-00011.
   ALBANESE M, 1982, J PEDIATR ORTHOPED, V2, P496, DOI 10.1097/01241398-198212000-00006.
   Anderson K, 2000, J PEDIATR ORTHOPED, V20, P28, DOI 10.1097/00004694-200001000-00007.
   Beck Nicholas A, 2013, J Bone Joint Surg Am, V95, pe65, DOI 10.2106/JBJS.L.00824.
   Beutler WJ, 2003, SPINE, V28, P1027, DOI 10.1097/00007632-200305150-00014.
   BOHLMAN HH, 1982, J BONE JOINT SURG AM, V64, P415, DOI 10.2106/00004623-198264030-00012.
   BOXALL D, 1979, J BONE JOINT SURG AM, V61, P479, DOI 10.2106/00004623-197961040-00001.
   BRADFORD DS, 1985, SPINE, V10, P673, DOI 10.1097/00007632-198509000-00014.
   Buck J E, 1970, J Bone Joint Surg Br, V52, P432.
   Debnath UK, 2007, SPINE, V32, P995, DOI 10.1097/01.brs.0000260978.10073.90.
   Dubousset J, 1997, CLIN ORTHOP RELAT R, P77.
   Dubousset Jean, 1994, P479.
   Dunn AJ, 2008, SKELETAL RADIOL, V37, P443, DOI 10.1007/s00256-008-0449-0.
   FREDRICKSON BE, 1984, J BONE JOINT SURG AM, V66A, P699, DOI 10.2106/00004623-198466050-00008.
   Fujii K, 2004, J BONE JOINT SURG BR, V86B, P225, DOI 10.1302/0301-620X.86B2.14339.
   Gillet P, 1999, SPINE, V24, P1252, DOI 10.1097/00007632-199906150-00014.
   Gregory PL, 2005, CLIN J SPORT MED, V15, P79, DOI 10.1097/01.jsm.0000152710.82225.3d.
   Hammerberg KW, 2005, SPINE, V30, pS4, DOI 10.1097/01.brs.0000155576.62159.1c.
   HARRIS IE, 1987, J BONE JOINT SURG AM, V69A, P960, DOI 10.2106/00004623-198769070-00002.
   HERKOWITZ HN, 1991, J BONE JOINT SURG AM, V73A, P802, DOI 10.2106/00004623-199173060-00002.
   Herman MJ, 2005, CLIN ORTHOP RELAT R, P46, DOI 10.1097/01.blo.0000162992.25677.7b.
   Herman MJ, 2003, ORTHOP CLIN N AM, V34, P461, DOI 10.1016/S0030-5898(03)00034-8.
   Hresko MT, 2007, SPINE, V32, P2208, DOI 10.1097/BRS.0b013e31814b2cee.
   Kakiuchi M, 1997, J BONE JOINT SURG AM, V79A, P818, DOI 10.2106/00004623-199706000-00003.
   Kalichman L, 2009, SPINE, V34, P199, DOI 10.1097/BRS.0b013e31818edcfd.
   Klein G, 2009, J PEDIATR ORTHOPED, V29, P146, DOI 10.1097/BPO.0b013e3181977fc5.
   Lamberg T, 2007, J BONE JOINT SURG AM, V89A, P512, DOI 10.2106/JBJS.E.00545.
   LENKE LG, 1992, J SPINAL DISORD, V5, P433, DOI 10.1097/00002517-199212000-00008.
   Leone A, 2011, SKELETAL RADIOL, V40, P683, DOI 10.1007/s00256-010-0942-0.
   Mac-Thiong JM, 2006, EUR SPINE J, V15, P1425, DOI 10.1007/s00586-006-0101-4.
   Molinari MRW, 1999, SPINE, V24, P1701, DOI 10.1097/00007632-199908150-00012.
   MORITA T, 1995, J BONE JOINT SURG BR, V77B, P620, DOI 10.1302/0301-620X.77B4.7615609.
   Muschik M, 1997, SPINE, V22, P2036, DOI 10.1097/00007632-199709010-00020.
   Patel RD, 2012, J NEUROSURG-SPINE, V17, P61, DOI 10.3171/2012.2.SPINE11314.
   PETER JC, 1993, CHILD NERV SYST, V9, P285, DOI 10.1007/BF00306275.
   PIZZUTILLO PD, 1986, J PEDIATR ORTHOPED, V6, P311, DOI 10.1097/01241398-198605000-00010.
   Poussa M, 2006, SPINE, V31, P583, DOI 10.1097/01.brs.0000201401.17944.f7.
   ROSSI F, 1990, J SPORT MED PHYS FIT, V30, P450.
   Saifuddin A, 1997, CLIN RADIOL, V52, P666, DOI 10.1016/S0009-9260(97)80029-3.
   Sairyo K, 2006, SPINE, V31, P206, DOI 10.1097/01.brs.0000195161.60549.67.
   Schlenzka D, 2006, EUR SPINE J, V15, P1437, DOI 10.1007/s00586-006-0072-5.
   SCHOENECKER PL, 1990, J BONE JOINT SURG AM, V72A, P369, DOI 10.2106/00004623-199072030-00008.
   SCHWEND RM, 1992, J PEDIATR ORTHOPED, V12, P703, DOI 10.1097/01241398-199211000-00001.
   SEITSALO S, 1991, SPINE, V16, P417, DOI 10.1097/00007632-199104000-00004.
   SIMPER LB, 1986, ACTA ORTHOP SCAND, V57, P78, DOI 10.3109/17453678608993222.
   Transfeldt EE, 2007, SPINE, V32, pS126, DOI 10.1097/BRS.0b013e318145b353.
   Weinstein JN, 2007, NEW ENGL J MED, V356, P2257, DOI 10.1056/NEJMoa070302.
   WILTSE LL, 1976, CLIN ORTHOP RELAT R, P23.},
Number-of-Cited-References = {48},
Times-Cited = {1},
Usage-Count-Last-180-days = {0},
Usage-Count-Since-2013 = {0},
Doc-Delivery-Number = {BP7RD},
Web-of-Science-Index = {Book Citation Index– Science (BKCI-S)},
Unique-ID = {WOS:000562804400086},
DA = {2022-11-01},
}

@article{ WOS:000270382600015,
Author = {Sakai, Toshinori and Sairyo, Koichi and Takao, Shoichiro and Nishitani,
   Hiromu and Yasui, Natsuo},
Title = {Incidence of Lumbar Spondylolysis in the General Population in Japan
   Based on Multidetector Computed Tomography Scans From Two Thousand
   Subjects},
Journal = {SPINE},
Year = {2009},
Volume = {34},
Number = {21},
Pages = {2346-2350},
Month = {OCT 1},
Abstract = {Study Design. Epidemiological analysis using CTs.
   Objective. To investigate the true incidence of lumbar spondylolysis in
   the general population in Japan.
   Summary of Background Data. Although there have been several reports on
   the incidence of lumbar spondylolysis, they had some weakness. One of
   them concerns the subjects investigated, because the incidence of lumbar
   spondylolysis varies considerably, and some patients are asymptomatic.
   In addition, most of the past studies used plain radiograph films or
   skeletal investigation. Therefore, the past reported incidence may not
   correspond to that of the general population.
   Methods. We reviewed the computed tomography (CT) scans of 2000 subjects
   (age: 20-92 years) who had undergone abdominal and pelvic CT on a single
   multidetector CT scanner for reasons unrelated to low back pain. We
   reviewed them for spondylolysis, spondylolytic spondylolisthesis, and
   spina bifida occulta (SBO) in the lumbosacral region. The grade (I-IV)
   of spondylolisthesis was measured using midsagittal reconstructions.
   Results. Lumbar spondylolysis was found in 117 subjects (5.9\%). Their
   male-female ratio was 2:1. Multiple-level spondylolysis was found in 5
   subjects (0.3\%). Among these 117 subjects, there were 124 vertebrae
   with spondylolysis. Of them, 112 (90.3\%) corresponded to L5, and 26
   (21.0\%) had unilateral spondylolysis.
   SBO was found in 154 subjects. Of them, 25 had spondylolysis (16.2\%),
   whereas, in 1846 subjects without SBO, 92 had spondylolysis (5.0\%). The
   incidence of spondylolysis among the patients with SBO was significantly
   higher than that in subjects without SBO (Odd ratio was 3.7-fold).
   Of 124 vertebrae with spondylolysis, 75 (60.5\%) showed low-grade
   (Meyerding grade I or II) spondylolisthesis, and no subject presented
   high-grade spondylolisthesis. Spondylolisthesis was found in 74.5\% of
   the subjects with bilateral spondylolysis, and in 7.7\% of those with
   unilateral spondylolysis.
   Conclusion. The incidence of lumbar spondylolysis in the Japanese
   general population was 5.9\% (males: 7.9\%, females: 3.9\%).},
Publisher = {LIPPINCOTT WILLIAMS \& WILKINS},
Address = {TWO COMMERCE SQ, 2001 MARKET ST, PHILADELPHIA, PA 19103 USA},
Type = {Article},
Language = {English},
Affiliation = {Yasui, N (Corresponding Author), 3-18-15 Kuramoto Cho, Tokushima 7708503, Japan.
   Sakai, Toshinori; Sairyo, Koichi; Yasui, Natsuo, Univ Tokushima, Dept Orthoped, Inst Hlth Biosci, Grad Sch, Tokushima 770, Japan.
   Takao, Shoichiro; Nishitani, Hiromu, Univ Tokushima, Dept Radiol, Inst Hlth Biosci, Grad Sch, Tokushima 770, Japan.},
DOI = {10.1097/BRS.0b013e3181b4abbe},
ISSN = {0362-2436},
EISSN = {1528-1159},
Keywords = {spondylolysis; spina bifida occulta; multiple-level spondylolysis;
   unilateral spondylolysis; spondylolisthesis},
Keywords-Plus = {SPINA-BIFIDA OCCULTA; LEVEL SPONDYLOLYSIS; NATURAL-HISTORY;
   SPONDYLOLISTHESIS; ABNORMALITIES; PLAYERS; DISEASE; ESKIMO; ADULTS},
Research-Areas = {Neurosciences \& Neurology; Orthopedics},
Web-of-Science-Categories  = {Clinical Neurology; Orthopedics},
Author-Email = {nyasui@clin.med.tokushima-u.ac.jp},
Funding-Acknowledgement = {JOA-Subsidized Science Project Research {[}2006-2]},
Funding-Text = {Supported by JOA-Subsidized Science Project Research 2006-2.},
Cited-References = {Al-Sebai MW, 1999, EUR SPINE J, V8, P75, DOI 10.1007/s005860050130.
   AMATO M, 1984, RADIOLOGY, V153, P627, DOI 10.1148/radiology.153.3.6494460.
   Arriaza BT, 1997, AM J PHYS ANTHROPOL, V104, P393.
   Belfi LM, 2006, SPINE, V31, pE907, DOI 10.1097/01.brs.0000245947.31473.0a.
   Beutler WJ, 2003, SPINE, V28, P1027, DOI 10.1097/00007632-200305150-00014.
   BRIDGES PS, 1989, AM J PHYS ANTHROPOL, V79, P321, DOI 10.1002/ajpa.1330790308.
   BURKUS JK, 1990, SPINE, V15, P555, DOI 10.1097/00007632-199006000-00023.
   {*}CREM SOC GREAT BR, INT CREM STAT 2005.
   Delpierre J, 1981, Acta Orthop Belg, V47, P464.
   EISENSTEIN S, 1978, J BONE JOINT SURG BR, V60, P488, DOI 10.1302/0301-620X.60B4.361744.
   FREDRICKSON BE, 1984, J BONE JOINT SURG AM, V66A, P699, DOI 10.2106/00004623-198466050-00008.
   GRANTHAM SA, 1975, J BONE JOINT SURG AM, V57, P713, DOI 10.2106/00004623-197557050-00031.
   Gregerson D M, 1997, J Manipulative Physiol Ther, V20, P546.
   HARDCASTLE P, 1992, J BONE JOINT SURG BR, V74, P421, DOI 10.1302/0301-620X.74B3.1587894.
   Hasebe K, 1912, Z MORPHOL ANTHROPOL, V15, P259.
   Hu SS, 2008, J BONE JOINT SURG AM, V90A, P656.
   HW Meyerding, 1932, SURG GYNECOL OBSTET, V54, P371.
   JACKSON DW, 1976, CLIN ORTHOP RELAT R, P68.
   KETTELKA.DB, 1971, J BONE JOINT SURG AM, VA 53, P562.
   LIBSON E, 1982, INT ORTHOP, V6, P259.
   Mays S, 2006, AM J PHYS ANTHROPOL, V131, P352, DOI 10.1002/ajpa.20447.
   Meyerding HW, 1931, J BONE JOINT SURG, V13, P39.
   OGILVIE JW, 1987, SPINE, V12, P251, DOI 10.1097/00007632-198704000-00010.
   Ogon M, 2001, CLIN ORTHOP RELAT R, P151.
   RAUCH RA, 1993, NEURORADIOL CLIN N A, V2, P543.
   RAVICHANDRAN G, 1980, SPINE, V5, P552, DOI 10.1097/00007632-198011000-00011.
   ROCHE MB, 1951, ANAT REC, V109, P233, DOI 10.1002/ar.1091090207.
   ROSENBERG NJ, 1981, SPINE, V6, P35, DOI 10.1097/00007632-198101000-00005.
   Ruiz-Cotorro A, 2006, BRIT J SPORT MED, V40, P441, DOI 10.1136/bjsm.2005.023960.
   Sairyo K, 2006, SPINAL CORD, V44, P440, DOI 10.1038/sj.sc.3101867.
   Sairyo K, 2001, Spine J, V1, P171, DOI 10.1016/S1529-9430(01)00018-3.
   Sakai T, 2006, SPINE, V31, pE66, DOI 10.1097/01.brs.0000197650.77751.80.
   SARASTE H, 1993, ACTA ORTHOP SCAND, V64, P84, DOI 10.3109/17453679309160129.
   SEMON RL, 1981, SPINE, V6, P172, DOI 10.1097/00007632-198103000-00012.
   SIMPER LB, 1986, ACTA ORTHOP SCAND, V57, P78, DOI 10.3109/17453678608993222.
   Sonne-Holm S, 2007, EUR SPINE J, V16, P821, DOI 10.1007/s00586-006-0250-5.
   Stewart TD, 1931, AM J PHYS ANTHROPOL, V16, P51, DOI 10.1002/ajpa.1330160116.
   STEWART TD, 1953, J BONE JOINT SURG AM, V35-A, P937, DOI 10.2106/00004623-195335040-00012.
   SZAPPANOS L, 1988, J BONE JOINT SURG BR, V70, P428, DOI 10.1302/0301-620X.70B3.3372566.
   TOWER SS, 1990, CLIN ORTHOP RELAT R, P171.
   WALDRON HA, 1991, J ROY SOC MED, V84, P547, DOI 10.1177/014107689108400915.
   WILTSE LL, 1975, J BONE JOINT SURG AM, VA 57, P17, DOI 10.2106/00004623-197557010-00003.},
Number-of-Cited-References = {42},
Times-Cited = {98},
Usage-Count-Last-180-days = {0},
Usage-Count-Since-2013 = {13},
Journal-ISO = {SPINE},
Doc-Delivery-Number = {501LE},
Web-of-Science-Index = {Science Citation Index Expanded (SCI-EXPANDED); Social Science Citation Index (SSCI)},
Unique-ID = {WOS:000270382600015},
DA = {2022-11-01},
}

@article{ WOS:000081024400016,
Author = {McLennan, MK},
Title = {Radiology rounds - 3. Bilateral spondylolysis at L5 with associated
   spondylolisthesis},
Journal = {CANADIAN FAMILY PHYSICIAN},
Year = {1999},
Volume = {45},
Pages = {1457+},
Month = {JUN},
Publisher = {COLL FAMILY PHYSICIANS CANADA},
Address = {2630 SKYMARK AVE, MISSISSAUGA, ONTARIO L4W 5A4, CANADA},
Type = {Article},
Language = {English},
Affiliation = {McLennan, MK (Corresponding Author), Markham Stouffville Hosp, Markham, ON, Canada.
   Markham Stouffville Hosp, Markham, ON, Canada.},
ISSN = {0008-350X},
Keywords-Plus = {LOW-BACK-PAIN; LUMBAR SPONDYLOLYSIS},
Research-Areas = {General \& Internal Medicine},
Web-of-Science-Categories  = {Primary Health Care; Medicine, General \& Internal},
Cited-References = {Dubousset J, 1997, CLIN ORTHOP RELAT R, P77.
   HENSINGER RN, 1992, RADIOLOGY DIAGNOSIS, V5, P1.
   O'Sullivan PB, 1997, SPINE, V22, P2959, DOI 10.1097/00007632-199712150-00020.
   RABY N, 1993, CLIN RADIOL, V48, P97, DOI 10.1016/S0009-9260(05)81080-3.
   Ralston S, 1998, CLIN PEDIATR, V37, P287, DOI 10.1177/000992289803700502.
   RYAN MD, 1994, SPINE, V19, P985, DOI 10.1097/00007632-199404150-00019.
   Saifuddin A, 1998, J BONE JOINT SURG BR, V80B, P208, DOI 10.1302/0301-620X.80B2.8219.
   Saifuddin A, 1997, CLIN RADIOL, V52, P666, DOI 10.1016/S0009-9260(97)80029-3.
   Sanderson PL, 1996, J BONE JOINT SURG BR, V78B, P951, DOI 10.1302/0301-620X78B6.1291.
   SUK SI, 1997, SPINE, V22, P666.
   Ulmer JL, 1997, AM J ROENTGENOL, V169, P233, DOI 10.2214/ajr.169.1.9207531.
   WERTZBERGER KL, 1980, SPINE, V5, P437, DOI 10.1097/00007632-198009000-00008.
   Wiltse LL, 1989, SEMIN SPINE SURG, V1, P78.},
Number-of-Cited-References = {13},
Times-Cited = {0},
Usage-Count-Last-180-days = {0},
Usage-Count-Since-2013 = {0},
Journal-ISO = {Can. Fam. Phys.},
Doc-Delivery-Number = {209AG},
Web-of-Science-Index = {Science Citation Index Expanded (SCI-EXPANDED)},
Unique-ID = {WOS:000081024400016},
DA = {2022-11-01},
}

@article{ WOS:000403657300001,
Author = {Yurube, Takashi and Kakutani, Kenichiro and Okamoto, Koji and Manabe,
   Michihiko and Maeno, Koichiro and Yoshikawa, Masaho and Sha, Norihide
   and Kuroda, Ryosuke and Nishida, Kotaro},
Title = {Lumbar spondylolysis: A report of four cases from two generations of a
   family},
Journal = {JOURNAL OF ORTHOPAEDIC SURGERY},
Year = {2017},
Volume = {25},
Number = {2},
Month = {JUN 15},
Abstract = {Spondylolysis is a major cause of back pain in children and adolescents.
   The prevalence of spondylolysis depends on the sex, race, and congenital
   abnormality. These biases suggest hereditary predisposition as an
   etiology of spondylolysis. However, no conclusive evidence still exists
   regarding the inheritance for spondylolysis. Herein, we report rare
   cases with familial occurrence of lumbar spondylolysis. In two
   generations of a Japanese family, three brothers including identical
   twins complained of back pain related to sports activities. Clinical,
   radiographic, and computed tomographic examinations identified
   spondylolysis at L4 and L5 in all these boys. The father experienced
   long-term back pain and had spondylolisthesis at L4-L5 and healed
   spondylolysis at L5. The daughter and mother did not show any lumbar
   spondylolysis. The frequent development of spondylolysis at L4, a rarely
   affected segment, in four of six family members (66.7\%) support that
   lumbar spondylolysis has an underlying genetic etiology, primarily
   autosomal dominant inheritance.},
Publisher = {SAGE PUBLICATIONS INC},
Address = {2455 TELLER RD, THOUSAND OAKS, CA 91320 USA},
Type = {Article},
Language = {English},
Affiliation = {Yurube, T (Corresponding Author), Kobe Univ, Grad Sch Med, Dept Orthopaed Surg, Chuo Ku, 7-5-1 Kusunoki Cho, Kobe, Hyogo 6500017, Japan.
   Yurube, Takashi; Kakutani, Kenichiro; Maeno, Koichiro; Kuroda, Ryosuke; Nishida, Kotaro, Kobe Univ, Dept Orthopaed Surg, Grad Sch Med, Kobe, Hyogo, Japan.
   Okamoto, Koji; Manabe, Michihiko; Yoshikawa, Masaho; Sha, Norihide, Kobe Century Mem Hosp, Dept Orthopaed Surg, Kobe, Hyogo, Japan.},
DOI = {10.1177/2309499017713917},
ISSN = {2309-4990},
Keywords = {autosomal dominant; computed tomography; genetic predisposition;
   inheritance pattern; lumbar spine; radiography; spondylolysis;
   spondylolisthesis},
Keywords-Plus = {COMPUTED-TOMOGRAPHY; NATURAL-HISTORY; SPONDYLOLISTHESIS; ADOLESCENTS;
   CHILDREN; POPULATION; ESKIMO},
Research-Areas = {Orthopedics; Surgery},
Web-of-Science-Categories  = {Orthopedics; Surgery},
Author-Email = {takayuru-0215@umin.ac.jp},
Cited-References = {ALBANESE M, 1982, J PEDIATR ORTHOPED, V2, P496, DOI 10.1097/01241398-198212000-00006.
   Beutler WJ, 2003, SPINE, V28, P1027, DOI 10.1097/00007632-200305150-00014.
   Cai T, 2015, P NATL ACAD SCI USA, V112, P8064, DOI 10.1073/pnas.1502454112.
   FREDRICKSON BE, 1984, J BONE JOINT SURG AM, V66A, P699, DOI 10.2106/00004623-198466050-00008.
   Fujii K, 2004, J BONE JOINT SURG BR, V86B, P225, DOI 10.1302/0301-620X.86B2.14339.
   GROGAN JP, 1982, RADIOLOGY, V145, P737, DOI 10.1148/radiology.145.3.7146406.
   HAUKIPURO K, 1978, CLIN GENET, V13, P471.
   Leone A, 2011, SKELETAL RADIOL, V40, P683, DOI 10.1007/s00256-010-0942-0.
   Mays S, 2006, AM J PHYS ANTHROPOL, V131, P352, DOI 10.1002/ajpa.20447.
   ROCHE MB, 1951, ANAT REC, V109, P233, DOI 10.1002/ar.1091090207.
   Sakai T, 2009, SPINE, V34, P2346, DOI 10.1097/BRS.0b013e3181b4abbe.
   Shah SA, 2016, J AM ACAD ORTHOP SUR, V24, P37, DOI 10.5435/JAAOS-D-14-00130.
   SHAHRIAREE H, 1979, J BONE JOINT SURG AM, V61, P1256, DOI 10.2106/00004623-197961080-00025.
   SIMPER LB, 1986, ACTA ORTHOP SCAND, V57, P78, DOI 10.3109/17453678608993222.
   TOWER SS, 1990, CLIN ORTHOP RELAT R, P171.
   Tsirikos AI, 2010, J BONE JOINT SURG BR, V92B, P751, DOI 10.1302/0301-620X.92B6.23014.
   Whitesides TE, 2005, SPINE, V30, pS12, DOI 10.1097/01.brs.0000155574.33693.60.
   WILTSE LL, 1975, J BONE JOINT SURG AM, VA 57, P17, DOI 10.2106/00004623-197557010-00003.
   WILTSE LL, 1962, J BONE JOINT SURG AM, V44, P539, DOI 10.2106/00004623-196244030-00011.
   WYNNEDAVIES R, 1979, J BONE JOINT SURG BR, V61, P301, DOI 10.1302/0301-620X.61B3.383720.
   Yamada Atsuhisa, 2013, Case Rep Orthop, V2013, P272514, DOI 10.1155/2013/272514.
   Yano T, 1967, Singapore Med J, V8, P203.
   Young KJ, 2003, J MANIP PHYSIOL THER, V26, P196, DOI 10.1016/S0161-4754(02)54133-6.},
Number-of-Cited-References = {23},
Times-Cited = {3},
Usage-Count-Last-180-days = {0},
Usage-Count-Since-2013 = {2},
Journal-ISO = {J. Orthop. Surg.},
Doc-Delivery-Number = {EY0OI},
Web-of-Science-Index = {Science Citation Index Expanded (SCI-EXPANDED)},
Unique-ID = {WOS:000403657300001},
OA = {gold},
DA = {2022-11-01},
}

@article{ WOS:000511875000014,
Author = {Dunn, Bethany},
Title = {Lumbar spondylolysis and spondylolisthesis},
Journal = {JAAPA-JOURNAL OF THE AMERICAN ACADEMY OF PHYSICIAN ASSISTANTS},
Year = {2019},
Volume = {32},
Number = {12},
Pages = {50-51},
Month = {DEC},
Publisher = {LIPPINCOTT WILLIAMS \& WILKINS},
Address = {TWO COMMERCE SQ, 2001 MARKET ST, PHILADELPHIA, PA 19103 USA},
Type = {Editorial Material},
Language = {English},
Affiliation = {Dunn, B (Corresponding Author), DYouville Coll, PA Program, Buffalo, NY 14201 USA.
   Dunn, Bethany, DYouville Coll, PA Program, Buffalo, NY 14201 USA.},
DOI = {10.1097/01.JAA.0000604892.88852.c6},
ISSN = {1547-1896},
EISSN = {0893-7400},
Research-Areas = {General \& Internal Medicine},
Web-of-Science-Categories  = {Medicine, General \& Internal},
Number-of-Cited-References = {0},
Times-Cited = {0},
Usage-Count-Last-180-days = {0},
Usage-Count-Since-2013 = {4},
Journal-ISO = {JAAPA-J. Am. Acad. Physician Assist.},
Doc-Delivery-Number = {KJ2GA},
Web-of-Science-Index = {Science Citation Index Expanded (SCI-EXPANDED)},
Unique-ID = {WOS:000511875000014},
DA = {2022-11-01},
}

@incollection{ WOS:000278835600019,
Author = {Freeman, Brian J. C. and Debnath, Ujjwal K.},
Editor = {Szpalski, M and Gunzburg, R and Rydevik, BL and LeHuec, JC and Mayer, HM},
Title = {The Management of Spondylolysis and Spondylolisthesis},
Booktitle = {SURGERY FOR LOW BACK PAIN},
Year = {2010},
Pages = {137-145},
Publisher = {SPRINGER},
Address = {233 SPRING STREET, NEW YORK, NY 10013, UNITED STATES},
Type = {Article; Book Chapter},
Language = {English},
Affiliation = {Freeman, BJC (Corresponding Author), Royal Adelaide Hosp, Dept Spinal Surg, Level 3,Theatre Block, Adelaide, SA 5000, Australia.
   Freeman, Brian J. C., Royal Adelaide Hosp, Dept Spinal Surg, Adelaide, SA 5000, Australia.
   Debnath, Ujjwal K., Letterkenny Gen Hosp, Dept Orthopaed Surg, Donegal, Ireland.},
DOI = {10.1007/978-3-642-04547-9\_4.5},
ISBN = {978-3-642-04546-2},
Keywords-Plus = {PARS INTERARTICULARIS; LUMBAR SPONDYLOLYSIS; BACK-PAIN; SYMPTOMATIC
   SPONDYLOLYSIS; DIRECT STABILIZATION; SURGICAL-TREATMENT;
   NATURAL-HISTORY; REPAIR; FIXATION; DEFECTS},
Research-Areas = {Surgery},
Web-of-Science-Categories  = {Surgery},
Author-Email = {brian.freeman@health.sa.gov.au},
ResearcherID-Numbers = {Debnath, Ujjwal/AAU-6943-2020},
Cited-References = {BELLAH RD, 1991, RADIOLOGY, V180, P509, DOI 10.1148/radiology.180.2.1829845.
   Beutler WJ, 2003, SPINE, V28, P1027, DOI 10.1097/00007632-200305150-00014.
   BLANDA J, 1993, J SPINAL DISORD, V6, P406, DOI 10.1097/00002517-199306050-00007.
   Bogduk N, 1995, J MANIP PHYSIOL THER, V18, P603.
   Buck J E, 1970, J Bone Joint Surg Br, V52, P432.
   Campbell RSD, 2005, SKELETAL RADIOL, V34, P63, DOI 10.1007/s00256-004-0878-3.
   CIULLO JV, 1985, CLIN SPORT MED, V4, P95.
   COLLIER BD, 1985, RADIOLOGY, V154, P207, DOI 10.1148/radiology.154.1.3155479.
   Debnath UK, 2007, SPINE, V32, P995, DOI 10.1097/01.brs.0000260978.10073.90.
   Debnath UK, 2003, J BONE JOINT SURG BR, V85B, P244, DOI 10.1302/0301-620X.85B2.13074.
   DEBNATH UK, 2003, J BONE JOINT SURG S2, V85, P168.
   Deguchi M, 1999, SPINE, V24, P328, DOI 10.1097/00007632-199902150-00004.
   Doita M, 2008, J NEUROSURG-SPINE, V8, P186, DOI 10.3171/SPI/2008/8/2/186.
   Dutton JAE, 2000, CLIN NUCL MED, V25, P93, DOI 10.1097/00003072-200002000-00001.
   DUVALBEAUPERE G, 1992, ANN BIOMED ENG, V20, P451, DOI 10.1007/BF02368136.
   EISENSTEIN SM, 1994, SPINE, V19, P912, DOI 10.1097/00007632-199404150-00008.
   Elliott BC, 2000, J SPORT SCI, V18, P983, DOI 10.1080/026404100446784.
   FREDRICKSON BE, 1984, J BONE JOINT SURG AM, V66A, P699, DOI 10.2106/00004623-198466050-00008.
   FREEMAN BJC, 2005, NEW AIRDS COMPANION, P1014.
   Fujii K, 2004, J BONE JOINT SURG BR, V86B, P225, DOI 10.1302/0301-620X.86B2.14339.
   GAINES RW, 1985, SPINE, V10, P680, DOI 10.1097/00007632-198509000-00015.
   Gillet P, 1999, SPINE, V24, P1252, DOI 10.1097/00007632-199906150-00014.
   Gregory PL, 2004, EUR SPINE J, V13, P503, DOI 10.1007/s00586-004-0696-2.
   Hammerberg KW, 2005, SPINE, V30, pS4, DOI 10.1097/01.brs.0000155576.62159.1c.
   HARDCASTLE PH, 1993, J BONE JOINT SURG BR, V75, P398, DOI 10.1302/0301-620X.75B3.8496207.
   Harvey CJ, 1998, CLIN RADIOL, V53, P723, DOI 10.1016/S0009-9260(98)80313-9.
   Helenius I, 2006, SPINE, V31, P190, DOI 10.1097/01.brs.0000194843.94071.09.
   HERBINAUX G, 1792, TRAITE DIVERS ACCOUC.
   Hollenberg GM, 2002, SPINE, V27, P181, DOI 10.1097/00007632-200201150-00012.
   Ivanic GM, 2003, SPINE, V28, P255, DOI 10.1097/00007632-200302010-00010.
   Kakiuchi M, 1997, J BONE JOINT SURG AM, V79A, P818, DOI 10.2106/00004623-199706000-00003.
   KETTELKAMP DB, 1971, J BONE JOINT SURG AM, VA 53, P229, DOI 10.2106/00004623-197153020-00003.
   KIP PC, 1994, SPINE, V19, P2692, DOI 10.1097/00007632-199412010-00017.
   Labelle H, 2005, SPINE, V30, pS27, DOI 10.1097/01.brs.0000155560.92580.90.
   LUSINS JO, 1994, SPINE, V19, P608, DOI 10.1097/00007632-199403000-00018.
   Marchetti Pier Giorgio, 1997, P1211.
   MARNAY T, 2004, COMMUNICATION.
   McCleary Michael D, 2007, Curr Sports Med Rep, V6, P62.
   Merbs CF, 2002, AM J PHYS ANTHROPOL, V119, P156, DOI 10.1002/ajpa.10100.
   Meyerding HW, 1931, J BONE JOINT SURG, V13, P39.
   MICHELI LJ, 1995, ARCH PEDIAT ADOL MED, V149, P15, DOI 10.1001/archpedi.1995.02170130017004.
   Mihara H, 2003, SPINE, V28, P235, DOI 10.1097/00007632-200302010-00006.
   MORETON RD, 1966, J AMER MED ASSOC, V195, P671, DOI 10.1001/jama.195.8.671.
   MORSCHER E, 1984, ARCH ORTHOP TRAUM SU, V103, P175, DOI 10.1007/BF00435550.
   NICOL RO, 1986, SPINE, V11, P1027, DOI 10.1097/00007632-198612000-00011.
   PEDERSEN AK, 1988, J BONE JOINT SURG AM, V70A, P15, DOI 10.2106/00004623-198870010-00004.
   Peng B, 2005, J BONE JOINT SURG BR, V87B, P62, DOI 10.1302/0301-620X.87B1.15708.
   ROSSI F, 1990, J SPORT MED PHYS FIT, V30, P450.
   Sagi HC, 1998, SPINE, V23, P1635, DOI 10.1097/00007632-199808010-00002.
   Saifuddin A, 1998, J BONE JOINT SURG BR, V80B, P208, DOI 10.1302/0301-620X.80B2.8219.
   SCHNEIDERMAN GA, 1995, SPINE, V20, P1761, DOI 10.1097/00007632-199508150-00003.
   Soler T, 2000, AM J SPORT MED, V28, P57, DOI 10.1177/03635465000280012101.
   Standaert CJ, 2007, ARCH PHYS MED REHAB, V88, P537, DOI 10.1016/j.apmr.2007.01.007.
   Standaert CJ, 2000, BRIT J SPORT MED, V34, P415, DOI 10.1136/bjsm.34.6.415.
   STEINER ME, 1985, SPINE, V10, P937, DOI 10.1097/00007632-198512000-00013.
   STINSON JT, 1993, CLIN SPORT MED, V12, P517.
   SUH PB, 1991, SPINE, V16, pS445.
   Sys J, 2001, EUR SPINE J, V10, P498, DOI 10.1007/s005860100326.
   Tokuhashi Y, 1996, SPINE, V21, P2041, DOI 10.1097/00007632-199609010-00023.
   Udeshi UL, 1999, CLIN RADIOL, V54, P615, DOI 10.1016/S0009-9260(99)90024-7.
   Wild A, 2001, Z ORTHOP GRENZGEB, V139, P152, DOI 10.1055/s-2001-15048.
   WILTSE LL, 1975, J BONE JOINT SURG AM, VA 57, P17, DOI 10.2106/00004623-197557010-00003.
   WILTSE LL, 1962, J BONE JOINT SURG AM, V44, P539, DOI 10.2106/00004623-196244030-00011.
   Wiltse LL, 1969, S SPIN AM AC ORTH SU, P143.
   Wu SS, 1999, J SPINAL DISORD, V12, P10.},
Number-of-Cited-References = {65},
Times-Cited = {0},
Usage-Count-Last-180-days = {0},
Usage-Count-Since-2013 = {4},
Doc-Delivery-Number = {BPH02},
Web-of-Science-Index = {Book Citation Index– Science (BKCI-S)},
Unique-ID = {WOS:000278835600019},
DA = {2022-11-01},
}

@article{ WOS:000233140700007,
Author = {Cassidy, RC and Shaffer, WO and Johnson, DL},
Title = {Spondylolysis and spondylolisthesis in the athlete},
Journal = {ORTHOPEDICS},
Year = {2005},
Volume = {28},
Number = {11},
Pages = {1331-1333},
Month = {NOV},
Publisher = {SLACK INC},
Address = {6900 GROVE RD, THOROFARE, NJ 08086 USA},
Type = {Article},
Language = {English},
Affiliation = {Cassidy, RC (Corresponding Author), Univ Kentucky, Med Ctr, K-401 Kentucky Clin,740 S Limestone, Lexington, KY 40536 USA.
   Univ Kentucky, Med Ctr, Lexington, KY 40536 USA.},
ISSN = {0147-7447},
Keywords-Plus = {LOW-BACK-PAIN; LUMBAR SPONDYLOLYSIS; FOLLOW-UP; ADOLESCENT; INJURIES;
   CHILDREN; HISTORY; BRACE},
Research-Areas = {Orthopedics},
Web-of-Science-Categories  = {Orthopedics},
Cited-References = {Beutler WJ, 2003, SPINE, V28, P1027, DOI 10.1097/00007632-200305150-00014.
   Bono CM, 2004, J BONE JOINT SURG AM, V86A, P382, DOI 10.2106/00004623-200402000-00027.
   d'Hemecourt PA, 2002, ORTHOPEDICS, V25, P653.
   Dreisinger TE, 1996, SPORTS MED, V21, P313, DOI 10.2165/00007256-199621040-00006.
   ELRASSI G, 2005, IN PRESS AM J SPORTS.
   Greene HS, 2001, AM J SPORT MED, V29, P795, DOI 10.1177/03635465010290062001.
   HENDERSO.ED, 1966, J BONE JOINT SURG AM, VA 48, P619, DOI 10.2106/00004623-196648040-00001.
   Herman MJ, 2005, CLIN ORTHOP RELAT R, P46, DOI 10.1097/01.blo.0000162992.25677.7b.
   HW Meyerding, 1932, SURG GYNECOL OBSTET, V54, P371.
   Iwamoto J, 2004, SCAND J MED SCI SPOR, V14, P346, DOI 10.1111/j.1600-0838.2004.00379.x.
   JACKSON DW, 1976, CLIN ORTHOP RELAT R, P68.
   LUSINS JO, 1994, SPINE, V19, P608, DOI 10.1097/00007632-199403000-00018.
   MICHELI LJ, 1980, AM J SPORT MED, V8, P351, DOI 10.1177/036354658000800511.
   MICHELI LJ, 1995, ARCH PEDIAT ADOL MED, V149, P15, DOI 10.1001/archpedi.1995.02170130017004.
   Miller SF, 2004, AM J SPORT MED, V32, P928, DOI 10.1177/0363546503262194.
   MORITA T, 1995, J BONE JOINT SURG BR, V77B, P620, DOI 10.1302/0301-620X.77B4.7615609.
   Nozawa S, 2003, AM J SPORT MED, V31, P359, DOI 10.1177/03635465030310030601.
   READ MTF, 1994, BRIT J SPORT MED, V28, P56, DOI 10.1136/bjsm.28.1.56.
   Rubery PT, 2002, SPINE, V27, P423, DOI 10.1097/00007632-200202150-00019.
   Soler T, 2000, AM J SPORT MED, V28, P57, DOI 10.1177/03635465000280012101.
   Standaert CJ, 2002, CLIN J SPORT MED, V12, P119, DOI 10.1097/00042752-200203000-00009.
   Stasinopoulos D, 2004, BRIT J SPORT MED, V38, P352, DOI 10.1136/bjsm.2003.010405.
   Vanden Berghe L, 1991, Acta Orthop Belg, V57 Suppl 1, P214.
   WEIR MR, 1989, J ADOLESCENT HEALTH, V10, P573, DOI 10.1016/0197-0070(89)90029-6.
   Wimberley RL, 2002, CLIN SPORT MED, V21, P133.
   WINTER M, 1989, ARCH ORTHOP TRAUM SU, V108, P96, DOI 10.1007/BF00932163.},
Number-of-Cited-References = {26},
Times-Cited = {5},
Usage-Count-Last-180-days = {0},
Usage-Count-Since-2013 = {5},
Journal-ISO = {Orthopedics},
Doc-Delivery-Number = {982EM},
Web-of-Science-Index = {Science Citation Index Expanded (SCI-EXPANDED)},
Unique-ID = {WOS:000233140700007},
DA = {2022-11-01},
}

@article{ WOS:A1978FF32200003,
Author = {HAUKIPURO, K and KERANEN, N and KOIVISTO, E and LINDHOLM, R and NORIO, R
   and PUNTO, L},
Title = {FAMILIAL OCCURRENCE OF LUMBAR SPONDYLOLYSIS AND SPONDYLOLISTHESIS},
Journal = {CLINICAL GENETICS},
Year = {1978},
Volume = {13},
Number = {6},
Pages = {471-476},
Publisher = {MUNKSGAARD INT PUBL LTD},
Address = {35 NORRE SOGADE, PO BOX 2148, DK-1016 COPENHAGEN, DENMARK},
Type = {Article},
Language = {English},
Affiliation = {UNIV OULU,DEPT DIAGNOST RADIOL,SF-90220 OULU 22,FINLAND.
   FINNISH POPULAT \& FAMILY WELF FEDERAT,DEPT MED GENET,HELSINKI,FINLAND.
   UNIV OULU,DEPT SURG,SF-90220 OULU 22,FINLAND.},
ISSN = {0009-9163},
Research-Areas = {Genetics \& Heredity},
Web-of-Science-Categories  = {Genetics \& Heredity},
Cited-References = {AMUSO SJ, 1967, J BONE JOINT SURG AM, VA 49, P507, DOI 10.2106/00004623-196749030-00009.
   BAILEY W, 1947, RADIOLOGY, V48, P107, DOI 10.1148/48.2.107.
   BROCHER JEW, 1950, FORTSCHR GEB RONTGST, V73, P719.
   FRIBERG S, 1939, ACTA CHIR SCAND  S55, V82, P7.
   HOEFFKEN W, 1974, HDB MEDIZINISCHEN RA, P74.
   McKusick V. A, 1975, MENDELIAN INHERITANC.
   NEWMAN PH, 1963, J BONE JOINT SURG BR, V45, P39, DOI 10.1302/0301-620X.45B1.39.
   NORIO R, 1973, ANN CLIN RES, V5, P109.
   SAGE FP, 1971, CAMPBELLS OPERATIVE, P2011.
   SHAHRIAREE H, 1970, RADIOLOGY, V94, P631, DOI 10.1148/94.3.631.
   STEWART TD, 1953, J BONE JOINT SURG AM, V35-A, P937, DOI 10.2106/00004623-195335040-00012.
   WILTSE LL, 1962, J BONE JOINT SURG AM, V44, P539, DOI 10.2106/00004623-196244030-00011.
   WYNNEDAVIES R, 1973, HERITABLE DISORDERS, P165.},
Number-of-Cited-References = {13},
Times-Cited = {31},
Usage-Count-Last-180-days = {0},
Usage-Count-Since-2013 = {2},
Journal-ISO = {Clin. Genet.},
Doc-Delivery-Number = {FF322},
Web-of-Science-Index = {Science Citation Index Expanded (SCI-EXPANDED)},
Unique-ID = {WOS:A1978FF32200003},
DA = {2022-11-01},
}

@incollection{ WOS:000294697300012,
Author = {Syed, Ishaq Y. and Hohl, Justin B. and Kang, James D.},
Editor = {Rihn, JA and Harris, EB},
Title = {LUMBAR SPONDYLOLISTHESIS},
Booktitle = {MUSCULOSKELETAL EXAMINATION OF THE SPINE: MAKING THE COMPLEX SIMPLE},
Year = {2011},
Pages = {183-202},
Publisher = {SLACK INC},
Address = {6900 GROVE ROAD, THOROFARE, NJ 08086-9447 USA},
Type = {Article; Book Chapter},
Language = {English},
Affiliation = {Syed, IY (Corresponding Author), Wake Forest Univ, Dept Orthoped Surg, Baptist Med Ctr, Winston Salem, NC 27109 USA.
   Syed, Ishaq Y., Wake Forest Univ, Dept Orthoped Surg, Baptist Med Ctr, Winston Salem, NC 27109 USA.
   Hohl, Justin B., Univ Pittsburgh, Med Ctr, Dept Orthopaed Surg, Pittsburgh, PA USA.
   Kang, James D., Univ Pittsburgh, Sch Med, Ferguson Lab Spine Res, Pittsburgh, PA USA.
   Kang, James D., UPMC Endowed Chair Spine Surg, Pittsburgh, PA USA.
   Kang, James D., Univ Pittsburgh, Sch Med, Dept Orthoped Surg, Pittsburgh, PA USA.},
ISBN = {978-1-55642-996-5},
Keywords-Plus = {ADULT ISTHMIC SPONDYLOLISTHESIS; TERM FOLLOW-UP; SPINAL STENOSIS;
   DEGENERATIVE SPONDYLOLISTHESIS; PARS INTERARTICULARIS;
   SURGICAL-TREATMENT; LONG-TERM; NONOPERATIVE TREATMENT; NATURAL-HISTORY;
   SPONDYLOLYSIS},
Research-Areas = {Orthopedics},
Web-of-Science-Categories  = {Orthopedics},
Cited-References = {AMUSO SJ, 1970, J BONE JOINT SURG AM, VA 52, P529, DOI 10.2106/00004623-197052030-00011.
   Anderson K, 2000, J PEDIATR ORTHOPED, V20, P28, DOI 10.1097/00004694-200001000-00007.
   BELL DF, 1988, CLIN ORTHOP RELAT R, P192.
   BIRCH JG, 1986, J PEDIATR ORTHOPED, V6, P609, DOI 10.1097/01241398-198609000-00016.
   BIRD HA, 1980, SCAND J RHEUMATOL, V9, P203, DOI 10.3109/03009748009112347.
   BODEN SD, 1990, SPINE, V15, P571, DOI 10.1097/00007632-199006000-00026.
   BOXALL D, 1979, J BONE JOINT SURG AM, V61, P479, DOI 10.2106/00004623-197961040-00001.
   BRADFORD DS, 1985, SPINE, V10, P673, DOI 10.1097/00007632-198509000-00014.
   DEYERLE WM, 1961, CLIN ORTHOP RELAT R, P125.
   Ekman P, 2007, SPINE, V32, P2178, DOI 10.1097/BRS.0b013e31814b1bd8.
   El Rassi G, 2005, AM J SPORT MED, V33, P1688, DOI 10.1177/0363546505275645.
   Fischgrund JS, 1997, SPINE, V22, P2807, DOI 10.1097/00007632-199712150-00003.
   FREDRICKSON BE, 1984, J BONE JOINT SURG AM, V66A, P699, DOI 10.2106/00004623-198466050-00008.
   FRENNERED AK, 1991, SPINE, V16, P409, DOI 10.1097/00007632-199104000-00003.
   Grobler Leon J., 1993, Spine, V18, P80, DOI 10.1097/00007632-199301000-00013.
   HERKOWITZ HN, 1991, J BONE JOINT SURG AM, V73A, P802, DOI 10.2106/00004623-199173060-00002.
   Inufusa A, 1996, SPINE, V21, P2412, DOI 10.1097/00007632-199611010-00002.
   JACKSON DW, 1976, CLIN ORTHOP RELAT R, P68.
   KATZ JN, 1995, ARTHRITIS RHEUM, V38, P1236, DOI 10.1002/art.1780380910.
   Kawakami M, 2002, SPINE, V27, P59, DOI 10.1097/00007632-200201010-00014.
   Kornblum MB, 2004, SPINE, V29, P726, DOI 10.1097/01.BRS.0000119398.22620.92.
   KOWN BK, 2005, J SPINAL DISORD TE S, pS30.
   LETTS M, 1986, J PEDIATR ORTHOPED, V6, P40, DOI 10.1097/01241398-198601000-00009.
   LUSINS JO, 1994, SPINE, V19, P608, DOI 10.1097/00007632-199403000-00018.
   MATSUNAGA S, 1990, SPINE, V15, P1204, DOI 10.1097/00007632-199011010-00021.
   Meyers LL, 1999, J PEDIATR ORTHOPED, V19, P672, DOI 10.1097/00004694-199909000-00024.
   NEWMAN PH, 1963, J BONE JOINT SURG BR, V45, P39, DOI 10.1302/0301-620X.45B1.39.
   O'Sullivan PB, 1997, SPINE, V22, P2959, DOI 10.1097/00007632-199712150-00020.
   PHALEN GS, 1961, J BONE JOINT SURG AM, V43, P505, DOI 10.2106/00004623-196143040-00005.
   POUSSA M, 1993, SPINE, V18, P894, DOI 10.1097/00007632-199306000-00014.
   ROSENBERG NJ, 1981, SPINE, V6, P35, DOI 10.1097/00007632-198101000-00005.
   ROSENBERG NJ, 1976, CLIN ORTHOP RELAT R, P112.
   ROWE GG, 1953, J BONE JOINT SURG AM, V35-A, P102, DOI 10.2106/00004623-195335010-00010.
   Saifuddin A, 1997, CLIN RADIOL, V52, P666, DOI 10.1016/S0009-9260(97)80029-3.
   Schlenzka D, 1993, Eur Spine J, V2, P104, DOI 10.1007/BF00302712.
   SEITSALO S, 1991, SPINE, V16, P417, DOI 10.1097/00007632-199104000-00004.
   SEMON RL, 1981, SPINE, V6, P172, DOI 10.1097/00007632-198103000-00012.
   SIMPER LB, 1986, ACTA ORTHOP SCAND, V57, P78, DOI 10.3109/17453678608993222.
   Swan Justin, 2006, Spine J, V6, P606, DOI 10.1016/j.spinee.2006.02.032.
   Sys J, 2001, EUR SPINE J, V10, P498, DOI 10.1007/s005860100326.
   TEPLICK JG, 1986, AM J NEURORADIOL, V7, P479.
   Vaccaro AR, 2001, ORTHOPEDICS, V24, P1172.
   Weinstein JN, 2009, J BONE JOINT SURG AM, V91A, P1295, DOI 10.2106/JBJS.H.00913.
   WILTSE LL, 1976, CLIN ORTHOP RELAT R, P23.
   1980, LOW BACK PAIN, P451.
   1932, SURG GYNECOL OBSTRET, P371.},
Number-of-Cited-References = {46},
Times-Cited = {0},
Usage-Count-Last-180-days = {0},
Usage-Count-Since-2013 = {1},
Doc-Delivery-Number = {BWS05},
Web-of-Science-Index = {Book Citation Index– Science (BKCI-S)},
Unique-ID = {WOS:000294697300012},
DA = {2022-11-01},
}

@article{ WOS:A1993KQ81700027,
Author = {SARASTE, H},
Title = {SPONDYLOLYSIS AND SPONDYLOLISTHESIS},
Journal = {ACTA ORTHOPAEDICA SCANDINAVICA},
Year = {1993},
Volume = {64},
Number = {251},
Pages = {84-86},
Note = {STATE OF ART CONF ON THE DEGENERATIVE LUMBAR SPINE, LUND, SWEDEN, NOV,
   1992},
Organization = {AKE WIBERG FDN},
Publisher = {SCANDINAVIAN UNIVERSITY PRESS},
Address = {PO BOX 2959 TOYEN, JOURNAL DIVISION CUSTOMER SERVICE, N-0608 OSLO,
   NORWAY},
Type = {Article; Proceedings Paper},
Language = {English},
Affiliation = {SARASTE, H (Corresponding Author), KAROLINSKA HOSP,DEPT ORTHOPED,S-10401 STOCKHOLM 60,SWEDEN.},
DOI = {10.3109/17453679309160129},
ISSN = {0001-6470},
Keywords-Plus = {POSTEROLATERAL FUSION; LUMBAR},
Research-Areas = {Orthopedics},
Web-of-Science-Categories  = {Orthopedics},
ResearcherID-Numbers = {Saraste, Helena/AAH-9172-2021},
Cited-References = {BRADFORD DS, 1990, J BONE JOINT SURG AM, V72A, P1060, DOI 10.2106/00004623-199072070-00016.
   BRADFORD DS, 1979, SPINE, V4, P423, DOI 10.1097/00007632-197909000-00006.
   BRADFORD DS, 1987, J BONE JOINT SURG AM, V69A, P191, DOI 10.2106/00004623-198769020-00005.
   FREDRICKSON BE, 1984, J BONE JOINT SURG AM, V66A, P699, DOI 10.2106/00004623-198466050-00008.
   FRENNERED K, 1991, THESIS.
   FRIBERG S, 1939, ACTA CHIR SCAND S, V55.
   HARRIS IE, 1987, J BONE JOINT SURG AM, V69A, P960, DOI 10.2106/00004623-198769070-00002.
   HAUKIPURO K, 1978, CLIN GENET, V13, P471.
   HERRON LD, 1989, SPINE, V14, P496, DOI 10.1097/00007632-198905000-00004.
   Ichikawa N, 1982, Br J Sports Med, V16, P135.
   JACKSON DW, 1976, CLIN ORTHOP RELAT R, P68.
   JOHNSSON R, 1990, SPINE, V15, P347, DOI 10.1097/00007632-199005000-00001.
   KIM SS, 1990, SPINE, V15, P979, DOI 10.1097/00007632-199009000-00026.
   LAURENT LE, 1958, ACTA ORTHOP SCAND S, V35.
   LAURENT LE, 1976, CLIN ORTHOP RELAT R, V117, P85.
   LINDHOLM TS, 1990, SPINE, V15, P1350, DOI 10.1097/00007632-199012000-00021.
   NACHEMSON A, 1991, ACTA ORTHOP SCAND S, V241.
   PEEK RD, 1989, J BONE JOINT SURG AM, V71A, P62, DOI 10.2106/00004623-198971010-00011.
   PIZZUTILLO PD, 1986, J PEDIATR ORTHOPED, V6, P311, DOI 10.1097/01241398-198605000-00010.
   ROWE GG, 1953, J BONE JOINT SURG AM, V35-A, P102, DOI 10.2106/00004623-195335010-00010.
   SARASTE H, 1984, THESIS.
   SCHOENECKER PL, 1990, J BONE JOINT SURG AM, V72A, P369, DOI 10.2106/00004623-199072030-00008.
   SEITSALO S, 1990, THESIS.
   SMITH MD, 1990, J BONE JOINT SURG AM, V72A, P415, DOI 10.2106/00004623-199072030-00015.
   STANTON RP, 1985, J PEDIATR ORTHOPED, V5, P411, DOI 10.1097/01241398-198507000-00004.
   STEWART TD, 1953, J BONE JOINT SURG AM, V35-A, P937, DOI 10.2106/00004623-195335040-00012.
   SUEZAWA Y, 1981, INT ORTHOP, V5, P291.
   SUEZAWA Y, 1978, Z ORTHOP, V116, P25.
   SWARD L, 1989, ACTA RADIOL, V30, P359, DOI 10.1177/028418518903000405.
   WHITECLOUD TS, 1989, SPINE, V14, P472, DOI 10.1097/00007632-198904000-00027.
   WILTSE LL, 1975, J BONE JOINT SURG AM, VA 57, P17, DOI 10.2106/00004623-197557010-00003.
   WYNNEDAVIES R, 1979, J BONE JOINT SURG BR, V61, P301, DOI 10.1302/0301-620X.61B3.383720.},
Number-of-Cited-References = {32},
Times-Cited = {29},
Usage-Count-Last-180-days = {0},
Usage-Count-Since-2013 = {0},
Journal-ISO = {Acta Orthop. Scand.},
Doc-Delivery-Number = {KQ817},
Web-of-Science-Index = {Conference Proceedings Citation Index - Science (CPCI-S); Science Citation Index Expanded (SCI-EXPANDED)},
Unique-ID = {WOS:A1993KQ81700027},
DA = {2022-11-01},
}

@article{ WOS:000184237600022,
Author = {Sairyo, K and Katoh, S and Sakamaki, T and Komatsubara, S and Endo, K
   and Yasui, N},
Title = {Three successive stress fractures at the same vertebral level in an
   adolescent baseball player},
Journal = {AMERICAN JOURNAL OF SPORTS MEDICINE},
Year = {2003},
Volume = {31},
Number = {4},
Pages = {606-610},
Month = {JUL-AUG},
Publisher = {AMER ORTHOPAEDIC SOC SPORT MED},
Address = {230 CALVARY STREET, WALTHAM, MA 02154 USA},
Type = {Article},
Language = {English},
Affiliation = {Katoh, S (Corresponding Author), Univ Tokushima, Dept Orthoped, 3-18-15 Kuramoto Cho, Tokushima 7708503, Japan.
   Univ Tokushima, Dept Orthoped, Tokushima 7708503, Japan.},
DOI = {10.1177/03635465030310042201},
ISSN = {0363-5465},
Keywords-Plus = {CONTRALATERAL SPONDYLOLYSIS; UNILATERAL SPONDYLOLYSIS; LUMBAR
   SPONDYLOLYSIS; REACTIVE SCLEROSIS; PEDICLE; SPONDYLOLISTHESIS; SPINE},
Research-Areas = {Orthopedics; Sport Sciences},
Web-of-Science-Categories  = {Orthopedics; Sport Sciences},
ResearcherID-Numbers = {Katoh, Shinsuke/V-8137-2019},
Cited-References = {ALAND C, 1986, J BONE JOINT SURG AM, V68A, P1454, DOI 10.2106/00004623-198668090-00025.
   ARAKI T, 1992, SPINE, V17, P1424, DOI 10.1097/00007632-199211000-00028.
   Boden BP, 2001, AM J SPORT MED, V29, P100, DOI 10.1177/03635465010290010201.
   CYRON BM, 1978, J BONE JOINT SURG BR, V60, P234, DOI 10.1302/0301-620X.60B2.659472.
   FREDRICKSON BE, 1984, J BONE JOINT SURG AM, V66A, P699, DOI 10.2106/00004623-198466050-00008.
   GARBER JE, 1986, SPINE, V11, P63, DOI 10.1097/00007632-198601000-00018.
   Guillodo Y, 2000, SPINE, V25, P2541, DOI 10.1097/00007632-200010010-00019.
   GUNZBURG R, 1991, SPINE, V16, P185, DOI 10.1097/00007632-199102000-00016.
   HU SS, 2001, PEDIAT SPINE PRINCIP, P433.
   Kajiura K, 2001, SPINE, V26, P2208, DOI 10.1097/00007632-200110150-00010.
   Konz R J, 2001, Spine (Phila Pa 1976), V26, pE38, DOI 10.1097/00007632-200102150-00003.
   LAURENT L. E., 1961, ACTA ORTHOPAED SCAND, V31, P45.
   Maldague B, 1985, J Radiol, V66, P263.
   MORITA T, 1995, J BONE JOINT SURG BR, V77B, P620, DOI 10.1302/0301-620X.77B4.7615609.
   PORTER RW, 1982, J BONE JOINT SURG BR, V64, P344, DOI 10.1302/0301-620X.64B3.7096402.
   Sairyo K, 1998, SPINE, V23, P1442, DOI 10.1097/00007632-199807010-00002.
   Sakamaki T, 2002, SPINE, V27, P141, DOI 10.1097/00007632-200201150-00004.
   SHERMAN FC, 1977, J BONE JOINT SURG AM, V59, P49, DOI 10.2106/00004623-197759010-00007.
   WEATHERLEY CR, 1991, J BONE JOINT SURG BR, V73, P990, DOI 10.1302/0301-620X.73B6.1835458.
   Wick LF, 2000, SKELETAL RADIOL, V29, P162, DOI 10.1007/s002560050586.
   WILTSE LL, 1975, J BONE JOINT SURG AM, VA 57, P17, DOI 10.2106/00004623-197557010-00003.
   YAMANE T, 1993, J BONE JOINT SURG BR, V75, P764, DOI 10.1302/0301-620X.75B5.8376435.},
Number-of-Cited-References = {22},
Times-Cited = {38},
Usage-Count-Last-180-days = {0},
Usage-Count-Since-2013 = {0},
Journal-ISO = {Am. J. Sports Med.},
Doc-Delivery-Number = {702RQ},
Web-of-Science-Index = {Science Citation Index Expanded (SCI-EXPANDED)},
Unique-ID = {WOS:000184237600022},
DA = {2022-11-01},
}

@article{ WOS:000292746500021,
Author = {Been, Ella and Li, Ling and Hunter, David J. and Kalichman, Leonid},
Title = {Geometry of the vertebral bodies and the intervertebral discs in lumbar
   segments adjacent to spondylolysis and spondylolisthesis: pilot study},
Journal = {EUROPEAN SPINE JOURNAL},
Year = {2011},
Volume = {20},
Number = {7},
Pages = {1159-1165},
Month = {JUL},
Abstract = {The objective is to evaluate the geometric parameters of vertebral
   bodies and intervertebral discs in spinal segments adjacent to
   spondylolysis and spondylolisthesis. This pilot cross-sectional study
   was an ancillary project to the Framingham Heart Study. The presence of
   spondylolysis and spondylolisthesis as well as measurements of spinal
   geometry were identified on CT imaging of 188 individuals. Spinal
   geometry measurements included lordosis angle, wedging of each lumbar
   vertebra and intervertebral disc. Last measurements were used to
   calculate I B pound, the sum of the lumbar L1-L5 body wedge angles; and
   I D pound, the sum of the lumbar L1-L5 intervertebral disc angles. Using
   Wilcoxon-Mann-Whitney test we compared the geometric parameters between
   individuals with no pathology and ones with spondylolysis (with no
   listhesis) at L5 vertebra, ones with isthmic spondylolisthesis at L5-S1
   level, and ones with degenerative spondylolisthesis at L5-S1 level.
   Spinal geometry in individuals with spondylolysis or listhesis at L5
   shows three major patterns: In spondylolysis without listhesis, spinal
   morphology is similar to that of healthy individuals; In isthmic
   spondylolisthesis there is high lordosis angle, high L5 vertebral body
   wedging and very high L4-5 disc wedging; In degenerative
   spondylolisthesis, spinal morphology shows more lordotic wedging of the
   L5 vertebral body, and less lordotic wedging of intervertebral discs. In
   conclusion, there are unique geometrical features of the vertebrae and
   discs in spondylolysis or listhesis. These findings need to be
   reproduced in larger scale study.},
Publisher = {SPRINGER},
Address = {ONE NEW YORK PLAZA, SUITE 4600, NEW YORK, NY, UNITED STATES},
Type = {Article},
Language = {English},
Affiliation = {Been, E (Corresponding Author), Tel Aviv Univ, Sackler Fac Med, Dept Anat \& Anthropol, IL-69978 Tel Aviv, Israel.
   Been, Ella, Tel Aviv Univ, Sackler Fac Med, Dept Anat \& Anthropol, IL-69978 Tel Aviv, Israel.
   Li, Ling; Hunter, David J., New England Baptist Hosp, Div Res, Boston, MA USA.
   Hunter, David J., Univ Sydney, No Clin Sch, Sydney, NSW 2006, Australia.
   Been, Ella; Kalichman, Leonid, Ben Gurion Univ Negev, Fac Hlth Sci, Dept Phys Therapy, Recanati Sch Community Hlth Profess, IL-84105 Beer Sheva, Israel.},
DOI = {10.1007/s00586-010-1660-y},
ISSN = {0940-6719},
EISSN = {1432-0932},
Keywords = {Spondylolysis; Isthmic spondylolisthesis; Degenerative
   spondylolisthesis; Spine; Intervertebral disc; Vertebral body},
Keywords-Plus = {SPINO-PELVIC ALIGNMENT; SAGITTAL ALIGNMENT; DEGENERATIVE
   SPONDYLOLISTHESIS; HEIGHT; PATHOPHYSIOLOGY; DESIGN},
Research-Areas = {Neurosciences \& Neurology; Orthopedics},
Web-of-Science-Categories  = {Clinical Neurology; Orthopedics},
Author-Email = {beenella@post.tau.ac.il},
ResearcherID-Numbers = {Kalichman, Leonid/Q-7547-2019
   Been, Ella/AAB-5828-2020
   Kalichman, Leonid/C-6266-2008
   Hunter, David J/A-4622-2010},
ORCID-Numbers = {Kalichman, Leonid/0000-0003-2987-4396
   Been, Ella/0000-0002-6279-6935
   Kalichman, Leonid/0000-0003-2987-4396
   Hunter, David J/0000-0003-3197-752X},
Funding-Acknowledgement = {National Heart, Lung and Blood Institute {[}N01-HC-25195]; Australian
   Research Council; DIVISION OF EPIDEMIOLOGY AND CLINICAL APPLICATIONS
   {[}N01HC025195] Funding Source: NIH RePORTER},
Funding-Text = {From the Framingham Heart Study of the National Heart Lung and Blood
   Institute of the National Institutes of Health and Boston University
   School of Medicine. This work was supported by the National Heart, Lung
   and Blood Institute's Framingham Heart Study contract (No. N01-HC-25195)
   for the recruitment, enrollment, and examination of the Offspring and
   Third Generation Cohort and the imaging by computed tomography scan. Dr
   Hunter is funded by an Australian Research Council Future Fellowship.},
Cited-References = {Been E, 2010, SPINE, V35, pE1014, DOI 10.1097/BRS.0b013e3181ddd433.
   Boulay C, 2006, EUR SPINE J, V15, P415, DOI 10.1007/s00586-005-0984-5.
   Chen IR, 2009, SPINE, V34, P1402, DOI 10.1097/BRS.0b013e31817b8fbd.
   Chen YL, 1999, SPINE, V24, P666, DOI 10.1097/00007632-199904010-00010.
   Colombini A, 2008, INT J BIOCHEM CELL B, V40, P837, DOI 10.1016/j.biocel.2007.12.011.
   De Carvalho DE, 2010, J MANIP PHYSIOL THER, V33, P48, DOI 10.1016/j.jmpt.2009.11.008.
   FEINLEIB M, 1975, PREV MED, V4, P518, DOI 10.1016/0091-7435(75)90037-7.
   HEFTI F, 1994, ORTHOPADE, V23, P220.
   Huang KY, 2009, EUR SPINE J, V18, P1851, DOI 10.1007/s00586-009-1059-9.
   HW Meyerding, 1932, SURG GYNECOL OBSTET, V54, P371.
   Izumi Y, 2001, EUR J ORTHOP SURG TR, V11, P9.
   Kalichman L, 2010, SPINE J, V10, P200, DOI 10.1016/j.spinee.2009.10.018.
   Kalichman L, 2009, SPINE, V34, P199, DOI 10.1097/BRS.0b013e31818edcfd.
   Kimura S, 2001, SPINE, V26, P2596, DOI 10.1097/00007632-200112010-00014.
   Krupski Witold, 2004, Ortop Traumatol Rehabil, V6, P652.
   Labelle H, 2008, EUR SPINE J, V17, P1170, DOI 10.1007/s00586-008-0713-y.
   Lazennec JY, 2000, EUR SPINE J, V9, P47, DOI 10.1007/s005860050008.
   Mac-Thiong JM, 2008, SPINE, V33, P2316, DOI 10.1097/BRS.0b013e318186b236.
   Mauch F, 2010, SPINE, V35, P1002, DOI 10.1097/BRS.0b013e3181bdb2d3.
   Natarajan RN, 1999, SPINE, V24, P1873, DOI 10.1097/00007632-199909150-00003.
   ROSENBERG NJ, 1975, J BONE JOINT SURG AM, VA 57, P467, DOI 10.2106/00004623-197557040-00004.
   SARASTE H, 1984, ACTA RADIOL DIAGN, V25, P317, DOI 10.1177/028418518402500412.
   SARASTE H, 1984, ACTA RADIOL DIAGN, V25, P427, DOI 10.1177/028418518402500515.
   Splansky GL, 2007, AM J EPIDEMIOL, V165, P1328, DOI 10.1093/aje/kwm021.
   TEPLICK JG, 1986, AM J NEURORADIOL, V7, P479.
   Urban JPG, 2007, J MAGN RESON IMAGING, V25, P419, DOI 10.1002/jmri.20874.
   Vialle R, 2005, J BONE JOINT SURG AM, V87A, P260, DOI 10.2106/JBJS.D.02043.},
Number-of-Cited-References = {27},
Times-Cited = {40},
Usage-Count-Last-180-days = {0},
Usage-Count-Since-2013 = {10},
Journal-ISO = {Eur. Spine J.},
Doc-Delivery-Number = {792LN},
Web-of-Science-Index = {Science Citation Index Expanded (SCI-EXPANDED)},
Unique-ID = {WOS:000292746500021},
OA = {Green Published},
DA = {2022-11-01},
}

@incollection{ WOS:000533465900014,
Author = {LaBagnara, Michael and Sure, Durga R. and Smith, Justin S. and Shaffrey,
   Christopher I.},
Editor = {Vialle, LR and Berven, SH and DeKleuver, M},
Title = {Pediatric Spondylolysis and Spondylolisthesis},
Booktitle = {AOSPINE MASTERS SERIES, VOL 9: PEDIATRIC SPINAL DEFORMITIES},
Year = {2018},
Pages = {111-120},
Publisher = {GEORG THIEME VERLAG},
Address = {RUDIGERSTR 14, W-7000 STUTTGART 30, GERMANY},
Type = {Article; Book Chapter},
Language = {English},
Affiliation = {LaBagnara, M (Corresponding Author), Univ Virginia, Dept Neurosurg, Charlottesville, VA 22904 USA.
   LaBagnara, Michael; Sure, Durga R., Univ Virginia, Dept Neurosurg, Charlottesville, VA 22904 USA.
   Smith, Justin S., Univ Virginia, Neurol Surg, Charlottesville, VA USA.
   Smith, Justin S., Univ Virginia, Dept Neurol Surg, Neurosurg Spine Div, Charlottesville, VA USA.
   Shaffrey, Christopher I., Univ Virginia, Sch Med, Neurol Surg, Charlottesville, VA 22908 USA.
   Shaffrey, Christopher I., Univ Virginia, Sch Med, Charlottesville, VA 22908 USA.},
ISBN = {978-1-62623-454-3; 978-1-62623-453-6},
Keywords-Plus = {FOLLOW-UP; LUMBAR SPONDYLOLYSIS; NATURAL-HISTORY; BACK PAIN; CHILDREN;
   CLASSIFICATION; ADOLESCENTS; BALANCE; ADULTS; SCREW},
Research-Areas = {Orthopedics; Pediatrics},
Web-of-Science-Categories  = {Orthopedics; Pediatrics},
Cited-References = {Beutler WJ, 2003, SPINE, V28, P1027, DOI 10.1097/00007632-200305150-00014.
   BOXALL D, 1979, J BONE JOINT SURG AM, V61, P479, DOI 10.2106/00004623-197961040-00001.
   Cavalier R, 2006, J AM ACAD ORTHOP SUR, V14, P417, DOI 10.5435/00124635-200607000-00004.
   DIETRICH M, 1985, SPINE, V10, P532, DOI 10.1097/00007632-198507000-00007.
   Drazin D, 2011, NEUROSURG FOCUS, V31, DOI 10.3171/2011.9.FOCUS11180.
   Driscoll C, 2011, EUR SPINE J, V20, P1711, DOI {[}10.1007/s00586-011-1801-y, 10.1007/s00586-011-1932-1].
   Fu KMG, 2011, SPINE, V36, P308, DOI 10.1097/BRS.0b013e3181cf3a1d.
   Hresko MT, 2007, SPINE, V32, P2208, DOI 10.1097/BRS.0b013e31814b2cee.
   Ivanic GM, 2003, SPINE, V28, P255, DOI 10.1097/00007632-200302010-00010.
   JACKSON DW, 1976, CLIN ORTHOP RELAT R, P68.
   Kasliwal MK, 2012, NEUROSURGERY, V71, P109, DOI 10.1227/NEU.0b013e3182535881.
   Labelle H, 2004, SPINE, V29, P2049, DOI 10.1097/01.brs.0000138279.53439.cc.
   Mac-Thiong JM, 2006, EUR SPINE J, V15, P1425, DOI 10.1007/s00586-006-0101-4.
   MICHELI LJ, 1995, ARCH PEDIAT ADOL MED, V149, P15, DOI 10.1001/archpedi.1995.02170130017004.
   MORITA T, 1995, J BONE JOINT SURG BR, V77B, P620, DOI 10.1302/0301-620X.77B4.7615609.
   ROSENBERG NJ, 1981, SPINE, V6, P35, DOI 10.1097/00007632-198101000-00005.
   SARASTE H, 1987, J PEDIATR ORTHOPED, V7, P631.
   Sassmannshausen G, 2002, CLIN SPORT MED, V21, P121, DOI 10.1016/S0278-5919(03)00061-9.
   Snyder LA, 2014, J NEUROSURG-SPINE, V21, P329, DOI 10.3171/2014.5.SPINE13772.
   Tsirikos AI, 2010, J BONE JOINT SURG BR, V92B, P751, DOI 10.1302/0301-620X.92B6.23014.},
Number-of-Cited-References = {20},
Times-Cited = {0},
Usage-Count-Last-180-days = {0},
Usage-Count-Since-2013 = {0},
Doc-Delivery-Number = {BO9ZC},
Web-of-Science-Index = {Book Citation Index– Science (BKCI-S)},
Unique-ID = {WOS:000533465900014},
DA = {2022-11-01},
}

@article{ WOS:000529951800018,
Author = {Mistiaen, Wouter and Vanhecke, Bruno and Linden, Patrick and Bossche,
   Luc Vanden and De Muynck, Martine},
Title = {Case report: successful conservative treatment of a soccer player with
   multiple-level spondylolysis},
Journal = {CURRENT ORTHOPAEDIC PRACTICE},
Year = {2020},
Volume = {31},
Number = {3},
Pages = {315-317},
Month = {MAY-JUN},
Publisher = {LIPPINCOTT WILLIAMS \& WILKINS},
Address = {TWO COMMERCE SQ, 2001 MARKET ST, PHILADELPHIA, PA 19103 USA},
Type = {Article},
Language = {English},
Affiliation = {Mistiaen, W (Corresponding Author), Corneel Heymanslaan 10, Ghent, Oost Vlaanderen, Belgium.
   Mistiaen, Wouter; Vanhecke, Bruno; Linden, Patrick; Bossche, Luc Vanden; De Muynck, Martine, Univ Hosp Ghent, Phys \& Rehabil Med, Ghent, Belgium.},
DOI = {10.1097/BCO.0000000000000857},
ISSN = {1940-7041},
EISSN = {1941-7551},
Keywords-Plus = {LUMBAR SPONDYLOLYSIS; NONOPERATIVE TREATMENT; SPONDYLOLISTHESIS;
   MANAGEMENT},
Research-Areas = {Orthopedics},
Web-of-Science-Categories  = {Orthopedics},
Author-Email = {wouter.mistiaen@gmail.com},
Cited-References = {Dunn AS, 2009, J CHIROPR MED, V8, P125, DOI 10.1016/j.jcm.2009.04.003.
   Iwamoto J, 2010, WORLD J ORTHOP, V1, P26, DOI 10.5312/wjo.v1.i1.26.
   Klein G, 2009, J PEDIATR ORTHOPED, V29, P146, DOI 10.1097/BPO.0b013e3181977fc5.
   Liu XY, 2015, J NEUROSURG-SPINE, V22, P283, DOI 10.3171/2014.10.SPINE14415.
   Nayeemuddin M, 2011, SPINE J, V11, P1157, DOI 10.1016/j.spinee.2011.11.011.
   Park KH, 2009, ASIAN SPINE J, V3, P35, DOI 10.4184/asj.2009.3.1.35.
   Selhorst M, 2016, J ORTHOP SPORT PHYS, V46, P1029, DOI 10.2519/jospt.2016.7028.
   Sys J, 2001, EUR SPINE J, V10, P498, DOI 10.1007/s005860100326.
   Wong Leong C, 2004, J Can Chiropr Assoc, V48, P142.},
Number-of-Cited-References = {9},
Times-Cited = {1},
Usage-Count-Last-180-days = {0},
Usage-Count-Since-2013 = {4},
Journal-ISO = {Curr. Orthop. Pract.},
Doc-Delivery-Number = {LJ1SK},
Web-of-Science-Index = {Emerging Sources Citation Index (ESCI)},
Unique-ID = {WOS:000529951800018},
OA = {Green Published, hybrid},
DA = {2022-11-01},
}

@article{ WOS:000245913400022,
Author = {Standaert, Christopher J. and Herring, Stanley A.},
Title = {Expert opinion and controversies in sports and musculoskeletal medicine:
   The diagnosis and treatment of spondylolysis in adolescent athletes},
Journal = {ARCHIVES OF PHYSICAL MEDICINE AND REHABILITATION},
Year = {2007},
Volume = {88},
Number = {4},
Pages = {537-540},
Month = {APR},
Publisher = {W B SAUNDERS CO-ELSEVIER INC},
Address = {1600 JOHN F KENNEDY BOULEVARD, STE 1800, PHILADELPHIA, PA 19103-2899 USA},
Type = {Editorial Material},
Language = {English},
Affiliation = {Standaert, CJ (Corresponding Author), 325 9th Ave,Box 359721, Seattle, WA 98104 USA.
   Univ Washington, Dept Rehabil Med, Seattle, WA 98195 USA.
   Univ Washington, Dept Orthopaed \& Sports Med, Seattle, WA 98195 USA.
   Univ Washington, Dept Neurol Surg, Seattle, WA 98195 USA.},
DOI = {10.1016/j.apmr.2007.01.007},
ISSN = {0003-9993},
EISSN = {1532-821X},
Keywords = {adolescent medicine; magnetic resonance imaging; rehabilitation;
   spondylolysis; sports medicine},
Keywords-Plus = {LUMBAR SPONDYLOLYSIS; SPONDYLOLISTHESIS; SPINE; MRI},
Research-Areas = {Rehabilitation; Sport Sciences},
Web-of-Science-Categories  = {Rehabilitation; Sport Sciences},
Author-Email = {CJSI@u.washington.edu},
Cited-References = {AXELSSON P, 1992, SPINE, V17, P678, DOI 10.1097/00007632-199206000-00007.
   Calmels P, 1996, REV RHUM, V63, P285.
   Campbell RSD, 2005, SKELETAL RADIOL, V34, P63, DOI 10.1007/s00256-004-0878-3.
   FREDRICKSON BE, 1984, J BONE JOINT SURG AM, V66A, P699, DOI 10.2106/00004623-198466050-00008.
   Fujii K, 2004, J BONE JOINT SURG BR, V86B, P225, DOI 10.1302/0301-620X.86B2.14339.
   Harvey CJ, 1998, CLIN RADIOL, V53, P723, DOI 10.1016/S0009-9260(98)80313-9.
   Masci L, 2006, BRIT J SPORT MED, V40, P940, DOI 10.1136/bjsm.2006.030023.
   MICHELI LJ, 1995, ARCH PEDIAT ADOL MED, V149, P15, DOI 10.1001/archpedi.1995.02170130017004.
   Rossi F., 2001, RADIOGRAPHY, V7, P37, DOI DOI 10.1053/RADI.2000.0299.
   Ruiz-Cotorro A, 2006, BRIT J SPORT MED, V40, P441, DOI 10.1136/bjsm.2005.023960.
   Soler T, 2000, AM J SPORT MED, V28, P57, DOI 10.1177/03635465000280012101.
   Standaert CJ, 2000, BRIT J SPORT MED, V34, P415, DOI 10.1136/bjsm.34.6.415.
   STEINER ME, 1985, SPINE, V10, P937, DOI 10.1097/00007632-198512000-00013.
   YAMANE T, 1993, J BONE JOINT SURG BR, V75, P764, DOI 10.1302/0301-620X.75B5.8376435.},
Number-of-Cited-References = {14},
Times-Cited = {46},
Usage-Count-Last-180-days = {0},
Usage-Count-Since-2013 = {31},
Journal-ISO = {Arch. Phys. Med. Rehabil.},
Doc-Delivery-Number = {160CC},
Web-of-Science-Index = {Science Citation Index Expanded (SCI-EXPANDED)},
Unique-ID = {WOS:000245913400022},
DA = {2022-11-01},
}

@article{ WOS:000434368000005,
Author = {Chellathurai, Amarnath and Kannappan, Sivakumar and Melba, Felcy and
   Gnanasigamani, Sathyan and Balasubramaniam, Suhasini},
Title = {EVALUATION OF INCIDENTAL LUMBAR SPONDYLOLYSIS BY COMPUTED TOMOGRAPHY},
Journal = {JOURNAL OF EVOLUTION OF MEDICAL AND DENTAL SCIENCES-JEMDS},
Year = {2018},
Volume = {7},
Number = {21},
Pages = {2543-2545},
Month = {MAY 21},
Abstract = {BACKGROUND
   Spondylolysis is defined as a defect in the pars interarticularis of the
   vertebral arch, which is a bony bridge connecting the superior and the
   inferior articular facet joints.
   Aims and Objectives: To determine the incidental occurrence of lumbar
   spondylolysis, the common site and type of involvement and the
   associated degenerative disorders in the patients in an unselected
   population.
   MATERIALS AND METHODS
   This is a cross-sectional study in which incidental spondylolysis was
   evaluated for 852 patients (462 females and 380 males) who underwent
   multidetector (16 slice) CT abdomen/(Kidney Ureter Bladder) using bone
   and soft tissue algorithm. Overview of Literature-There are very less
   number of studies regarding the prevalence of incidental spondylolysis,
   the common site and the type of involvement in a developing country.
   RESULTS
   CT Abdomen/KUB imaging showed higher prevalence of incidental lumbar
   spondylolysis. Most common level involved was L5 vertebra, the common
   type was isthmic. Age wise distribution of type of spondylolysis and
   grading of listhesis was significant.
   CONCLUSION
   CT Abdomen/KUB imaging of an unselected Indian population showed higher
   prevalence of incidental lumbar spondylolysis. The prevalence of isthmic
   type is higher and its progression to spondylolisthesis increases with
   advancing age.},
Publisher = {JOURNAL EVOLUTION MEDICAL \& DENTAL SCIENCES},
Address = {C/O AKSHANTALA ENTERPRISES, NO 65, 1ST FL, SAHUKAR CHENNIAH RD, MYSORE,
   KARNATAKA, 570 009, INDIA},
Type = {Article},
Language = {English},
Affiliation = {Kannappan, S (Corresponding Author), Stanley Med Coll, Dept Radiodiag, Radiol, Madras, Tamil Nadu, India.
   Chellathurai, Amarnath; Kannappan, Sivakumar; Melba, Felcy; Gnanasigamani, Sathyan; Balasubramaniam, Suhasini, Stanley Med Coll, Dept Radiodiag, Madras, Tamil Nadu, India.},
DOI = {10.14260/jemds/2018/572},
ISSN = {2278-4748},
EISSN = {2278-4802},
Keywords = {Lumbar; Spondylolysis; Spondylolisthesis; Facet Hypertrophy},
Keywords-Plus = {SPONDYLOLISTHESIS; POPULATION; PREVALENCE},
Research-Areas = {General \& Internal Medicine},
Web-of-Science-Categories  = {Medicine, General \& Internal},
Author-Email = {drksiva82@gmail.com},
Cited-References = {BAKER DR, 1956, J BONE JOINT SURG AM, V38, P933.
   FREDRICKSON BE, 1984, J BONE JOINT SURG AM, V66A, P699, DOI 10.2106/00004623-198466050-00008.
   Kalichman L, 2009, SPINE, V34, P199, DOI 10.1097/BRS.0b013e31818edcfd.
   Khan SA, 2017, ASIAN SPINE J, V11, P437, DOI 10.4184/asj.2017.11.3.437.
   Meyerding H.W., 1932, SURG GYNECOLOGY OBST, V54, P371.
   Park KH, 2009, ASIAN SPINE J, V3, P35, DOI 10.4184/asj.2009.3.1.35.
   SIMPER LB, 1986, ACTA ORTHOP SCAND, V57, P78, DOI 10.3109/17453678608993222.
   STEWART TD, 1953, J BONE JOINT SURG AM, V35-A, P937, DOI 10.2106/00004623-195335040-00012.
   Syrmou E, 2010, HIPPOKRATIA, V14, P17.
   VIRTA L, 1992, J CLIN EPIDEMIOL, V45, P917, DOI 10.1016/0895-4356(92)90075-X.
   WILTSE LL, 1976, CLIN ORTHOP RELAT R, P23.},
Number-of-Cited-References = {11},
Times-Cited = {0},
Usage-Count-Last-180-days = {0},
Usage-Count-Since-2013 = {0},
Journal-ISO = {J. Evol. Med. Dent. Sci.-JEMDS},
Doc-Delivery-Number = {GI4UZ},
Web-of-Science-Index = {Emerging Sources Citation Index (ESCI)},
Unique-ID = {WOS:000434368000005},
OA = {gold},
DA = {2022-11-01},
}

@incollection{ WOS:000318661200045,
Author = {Scollon-Grieve, Kelly and May, Jill and Chou, Larry H.},
Editor = {Wyss, JF and Patel, AD},
Title = {Lumbar Spondylolysis and Spondylolisthesis},
Booktitle = {THERAPEUTIC PROGRAMS FOR MUSCULOSKELETAL DISORDERS},
Year = {2013},
Pages = {333-337},
Publisher = {DEMOS MEDICAL PUBLICATIONS},
Address = {11 WEST 42ND STREET, 15TH FLOOR, NEW YORK, NY 10036 USA},
Type = {Article; Book Chapter},
Language = {English},
Affiliation = {Scollon-Grieve, K (Corresponding Author), Premier Orthopaed \& Sports Med Associates, Sports \& Spine Rehabil Div, Havertown, PA USA.
   Scollon-Grieve, Kelly; Chou, Larry H., Premier Orthopaed \& Sports Med Associates, Sports \& Spine Rehabil Div, Havertown, PA USA.
   May, Jill, Johns Hopkins Med, Lutherville Timonium, MD USA.},
ISBN = {978-1-936287-40-6},
Keywords-Plus = {DIAGNOSIS; STIMULATION; PAIN},
Research-Areas = {Orthopedics; Rehabilitation; Sport Sciences},
Web-of-Science-Categories  = {Orthopedics; Rehabilitation; Sport Sciences},
ResearcherID-Numbers = {Varacallo, Matthew A/E-4752-2018},
ORCID-Numbers = {Varacallo, Matthew A/0000-0001-6377-6621},
Cited-References = {Barr KR, 2007, PHYS MED REHABILITAT, P883.
   Grenier SG, 2007, ARCH PHYS MED REHAB, V88, P54, DOI 10.1016/j.apmr.2006.10.014.
   Leone A, 2011, SKELETAL RADIOL, V40, P683, DOI 10.1007/s00256-010-0942-0.
   Masci L, 2006, BRIT J SPORT MED, V40, P940, DOI 10.1136/bjsm.2006.030023.
   McTimoney C A Michelle, 2003, Curr Sports Med Rep, V2, P41.
   O'Sullivan PB, 1997, SPINE, V22, P2959, DOI 10.1097/00007632-199712150-00020.
   Richardson C., 2004, THERAPEUTIC EXERCISE, P175.
   Robinson AJ, 1996, J ORTHOP SPORT PHYS, V24, P208, DOI 10.2519/jospt.1996.24.4.208.
   Rubinstein S. M., 2011, COCHRANE DB SYST REV, V16.
   Sairyo K, 2006, SPINE, V31, P206, DOI 10.1097/01.brs.0000195161.60549.67.
   Standaert CJ, 2007, ARCH PHYS MED REHAB, V88, P537, DOI 10.1016/j.apmr.2007.01.007.
   Standaert CJ, 2007, EVIDENCED BASED SPOR, P281.
   Stasinopoulos D, 2004, BRIT J SPORT MED, V38, P352, DOI 10.1136/bjsm.2003.010405.
   STEINER ME, 1985, SPINE, V10, P937, DOI 10.1097/00007632-198512000-00013.
   Tallarico RA, 2008, SPORTS MED ARTHROSC, V16, P32, DOI 10.1097/JSA.0b013e318163be50.},
Number-of-Cited-References = {15},
Times-Cited = {0},
Usage-Count-Last-180-days = {0},
Usage-Count-Since-2013 = {4},
Doc-Delivery-Number = {BEY34},
Web-of-Science-Index = {Book Citation Index– Science (BKCI-S)},
Unique-ID = {WOS:000318661200045},
DA = {2022-11-01},
}

@article{ WOS:A1983QN03500019,
Author = {HAUSMANN, B and FORST, R and HARDEBECK, KW and MENCKE, HJ},
Title = {SPONDYLOLYSIS AND SPONDYLOLISTHESIS IN 3 ADJACENT LUMBAR VERTEBRAE},
Journal = {FORTSCHRITTE AUF DEM GEBIETE DER RONTGENSTRAHLEN UND DER NUKLEARMEDIZIN},
Year = {1983},
Volume = {138},
Number = {4},
Pages = {491-493},
Publisher = {GEORG THIEME VERLAG},
Address = {P O BOX 30 11 20, D-70451 STUTTGART, GERMANY},
Type = {Article},
Language = {German},
Affiliation = {HAUSMANN, B (Corresponding Author), RHEIN WESTFAL TH AACHEN,FAK MED,ORTHOPADIE ABT,D-5100 AACHEN,FED REP GER.},
ISSN = {0340-1618},
Research-Areas = {Radiology, Nuclear Medicine \& Medical Imaging},
Web-of-Science-Categories  = {Radiology, Nuclear Medicine \& Medical Imaging},
Cited-References = {BROCHER JEW, 1950, FORTSCHR GEB RONTGST, V73, P719.
   BROCHER JEW, 1958, WIRBELVERSCHIEBUNG L.
   Neugebauer FL, 1882, ARCH GYNAKOL, V20, P133.
   RAVICHANDRAN G, 1980, SPINE, V5, P552, DOI 10.1097/00007632-198011000-00011.
   STEWART TD, 1953, J BONE JOINT SURG AM, V35-A, P937, DOI 10.2106/00004623-195335040-00012.
   TORKLUS D, 1963, FORTSCHR RONTGENSTR, V99, P251.},
Number-of-Cited-References = {6},
Times-Cited = {0},
Usage-Count-Last-180-days = {0},
Usage-Count-Since-2013 = {0},
Doc-Delivery-Number = {QN035},
Web-of-Science-Index = {Science Citation Index Expanded (SCI-EXPANDED)},
Unique-ID = {WOS:A1983QN03500019},
DA = {2022-11-01},
}

@article{ WOS:A1992HE80700011,
Author = {OHMORI, K and SUZUKI, K and ISHIDA, Y and MOSKOVITZ, PA},
Title = {TRANSLAMINO-PEDICULAR SCREW FIXATION WITH BONE-GRAFTING FOR SYMPTOMATIC
   ISTHMIC LUMBAR SPONDYLOLYSIS},
Journal = {NEUROSURGERY},
Year = {1992},
Volume = {30},
Number = {3},
Pages = {379-384},
Month = {MAR},
Abstract = {Anterior or posterolateral spondylodesis has been reported and used
   widely as a surgical treatment for lumbar spondylolysis or
   spondylolisthesis.  Although spinal fusion is necessary when there is
   extensive vertebral slippage or spinal instability, the direct repair of
   the defect is thought to be anatomical, logical, and less invasive as a
   surgical treatment for symptomatic lumbar spondylolysis or a minimal
   degree of spondylolisthesis.  This operation, with a few modifications,
   has been performed since 1985 in our clinic.  The results, using
   Henderson's criteria, were excellent in 64.5\% and good in 25.8\% of the
   patients thus treated.  For younger patients with symptomatic lumbar
   spondylolysis, direct repair of the defect using translamino-pedicular
   instrumentation with bone grafting is recommended, as degenerative
   changes have not usually occurred in the vertebral discs.},
Publisher = {WILLIAMS \& WILKINS},
Address = {351 WEST CAMDEN ST, BALTIMORE, MD 21201-2436},
Type = {Article},
Language = {English},
Affiliation = {OHMORI, K (Corresponding Author), NAGOYA DAINI RED CROSS HOSP,DEPT ORTHOPAED \& SPINAL SURG,2-9 MYOKEN CHO,SHOWA KU,NAGOYA 466,JAPAN.},
DOI = {10.1227/00006123-199203000-00011},
ISSN = {0148-396X},
Keywords = {LAMINAR DEFECT; LUMBAR SPONDYLOLYSIS; PEDICULAR SCREW FIXATION; SPINAL
   SURGERY},
Keywords-Plus = {DIRECT REPAIR; SPONDYLOLISTHESIS; DEFECT},
Research-Areas = {Neurosciences \& Neurology; Surgery},
Web-of-Science-Categories  = {Clinical Neurology; Surgery},
Cited-References = {BECKERS L, 1986, Acta Orthopaedica Belgica, V52, P819.
   BRADFORD DS, 1985, SPINE, V10, P673, DOI 10.1097/00007632-198509000-00014.
   Buck J E, 1970, J Bone Joint Surg Br, V52, P432.
   BUCK JE, 1979, J BONE JOINT SURG BR, V61, P123.
   BURING K, 1973, ACTA ORTHOP SCAND, V44, P91.
   DAVIDSON DC, 1985, J BONE JOINT SURG BR, V67, P123.
   HENDERSO.ED, 1966, J BONE JOINT SURG AM, VA 48, P619, DOI 10.2106/00004623-196648040-00001.
   NEWMAN PH, 1976, CLIN ORTHOPAEDICS, V117, P106.
   NICOL RO, 1986, SPINE, V11, P1027, DOI 10.1097/00007632-198612000-00011.
   PEDERSEN AK, 1988, J BONE JOINT SURG AM, V70A, P15, DOI 10.2106/00004623-198870010-00004.
   ROSENBERG NJ, 1981, SPINE, V6, P35, DOI 10.1097/00007632-198101000-00005.
   STEFFEE AD, 1985, CLIN ORTHOPAEDICS, V193, P171.
   VANDERWERF GJIM, 1985, ACTA ORTHOP SCAND, V56, P378, DOI 10.3109/17453678508994351.
   Wiltse L L, 1964, Clin Orthop Relat Res, V35, P116.
   WILTSE LL, 1976, CLIN ORTHOP RELAT R, V117, P92.
   {[}No title captured].},
Number-of-Cited-References = {16},
Times-Cited = {27},
Usage-Count-Last-180-days = {0},
Usage-Count-Since-2013 = {0},
Journal-ISO = {Neurosurgery},
Doc-Delivery-Number = {HE807},
Web-of-Science-Index = {Science Citation Index Expanded (SCI-EXPANDED)},
Unique-ID = {WOS:A1992HE80700011},
DA = {2022-11-01},
}

@article{ WOS:000532364300034,
Author = {Koslosky, Ezekial and Gendelberg, David},
Title = {Classification in Brief: The Meyerding Classification System of
   Spondylolisthesis},
Journal = {CLINICAL ORTHOPAEDICS AND RELATED RESEARCH},
Year = {2020},
Volume = {478},
Number = {5},
Pages = {1125-1130},
Month = {MAY},
Publisher = {LIPPINCOTT WILLIAMS \& WILKINS},
Address = {TWO COMMERCE SQ, 2001 MARKET ST, PHILADELPHIA, PA 19103 USA},
Type = {Editorial Material},
Language = {English},
Affiliation = {Gendelberg, D (Corresponding Author), Univ Washington, 325 9th Ave,Box 359798, Seattle, WA 98104 USA.
   Koslosky, Ezekial, Univ Washington, Sch Med, Seattle, WA USA.
   Gendelberg, David, Univ Washington, Harborview Med Ctr, Dept Orthopaed \& Sports Med, 325 9Th Ave, Seattle, WA 98104 USA.
   Gendelberg, David, Univ Washington, 325 9th Ave,Box 359798, Seattle, WA 98104 USA.},
DOI = {10.1097/CORR.0000000000001153},
ISSN = {0009-921X},
EISSN = {1528-1132},
Keywords-Plus = {HIGH-GRADE SPONDYLOLISTHESIS; DEGENERATIVE LUMBAR SPONDYLOLISTHESIS;
   FUSION IN-SITU; SURGICAL-MANAGEMENT; FOLLOW-UP; SPONDYLOLYSIS;
   DECOMPRESSION; CHILDREN; ADOLESCENTS; PROGRESSION},
Research-Areas = {Orthopedics; Surgery},
Web-of-Science-Categories  = {Orthopedics; Surgery},
Author-Email = {David.Gendelberg@gmail.com},
Cited-References = {ALBANESE M, 1982, J PEDIATR ORTHOPED, V2, P496, DOI 10.1097/01241398-198212000-00006.
   Attiah MA, 2014, SPONDYLOLYSIS, V6, P230.
   BODEN SD, 1990, SPINE, V15, P571, DOI 10.1097/00007632-199006000-00026.
   BOHLMAN HH, 1982, J BONE JOINT SURG AM, V64, P415, DOI 10.2106/00004623-198264030-00012.
   BOXALL D, 1979, J BONE JOINT SURG AM, V61, P479, DOI 10.2106/00004623-197961040-00001.
   Cheung EV, 2006, J AM ACAD ORTHOP SUR, V14, P488, DOI 10.5435/00124635-200608000-00006.
   DeWald CJ, 2005, SPINE, V30, pS49, DOI 10.1097/01.brs.0000155573.34179.7e.
   Eismont FJ, 2014, J AM ACAD ORTHOP SUR, V22, P203, DOI 10.5435/JAAOS-22-04-203.
   Epstein NE, 1998, J SPINAL DISORD, V11, P116.
   FREDRICKSON BE, 1984, J BONE JOINT SURG AM, V66A, P699, DOI 10.2106/00004623-198466050-00008.
   Frymoyer, 1994, J Am Acad Orthop Surg, V2, P9.
   Hart RA, 2014, J NEUROSURG-SPINE, V20, P523, DOI 10.3171/2014.1.SPINE12904.
   HENSINGER R N, 1976, Spine, V1, P207, DOI 10.1097/00007632-197612000-00005.
   HERKOWITZ HN, 1991, J BONE JOINT SURG AM, V73A, P802, DOI 10.2106/00004623-199173060-00002.
   Huang RP, 2003, SPINE, V28, P2381, DOI 10.1097/01.BRS.0000085325.42542.38.
   HW Meyerding, 1932, SURG GYNECOL OBSTET, V54, P371.
   Jones TR, 2009, J AM ACAD ORTHOP SUR, V17, P609, DOI 10.5435/00124635-200910000-00003.
   Klein G, 2009, J PEDIATR ORTHOPED, V29, P146, DOI 10.1097/BPO.0b013e3181977fc5.
   Kristof RA, 2002, J NEUROSURG, V97, P281, DOI 10.3171/spi.2002.97.3.0281.
   Labelle H, 2005, SPINE, V30, pS27, DOI 10.1097/01.brs.0000155560.92580.90.
   Mac-Thiong JM, 2012, SPINE, V37, pE95, DOI 10.1097/BRS.0b013e3182233969.
   Mac-Thiong JM, 2008, SCOLIOSIS SPINAL DIS, V3, DOI 10.1186/1748-7161-3-19.
   Marawar SV., 2014, SEMIN SPINE SURG, V26, P219.
   Marchetti Pier Giorgio, 1997, P1211.
   Mataliotakis GI., 2017, ORTHOP TRAUMA, V31, P395, DOI {[}10.1016/j.mporth.2017.09.011, DOI 10.1016/J.MPORTH.2017.09.011].
   Matsunaga S, 1999, SPINE, V15, P1204.
   MCPHEE IB, 1981, AUSTRALAS RADIOL, V25, P91, DOI 10.1111/j.1440-1673.1981.tb02225.x.
   Meyerding HW, 1941, J BONE JOINT SURG, V23, P461.
   Molinari MRW, 1999, SPINE, V24, P1701, DOI 10.1097/00007632-199908150-00012.
   Montgomery Robert A, 2013, Spine Deform, V1, P412, DOI 10.1016/j.jspd.2013.07.008.
   Muschik M, 1997, SPINE, V22, P2036, DOI 10.1097/00007632-199709010-00020.
   Neymar U, 2014, SEMIN SPINE SURG, V26, P225.
   O'Sullivan PB, 1997, SPINE, V22, P2959, DOI 10.1097/00007632-199712150-00020.
   Osterman K, 2003, CLIN ORTHOP RELAT R, V297, P65.
   Passias PG, 2015, INT J SPINE SURG, V9, DOI 10.14444/2050.
   Poussa M, 2006, SPINE, V31, P583, DOI 10.1097/01.brs.0000201401.17944.f7.
   Sailhan F, 2006, SPINE, V31, P161, DOI 10.1097/01.brs.0000194780.17528.6b.
   SEITSALO S, 1991, SPINE, V16, P417, DOI 10.1097/00007632-199104000-00004.
   Sengupta DK, 2005, SPINE, V30, pS71, DOI 10.1097/01.brs.0000155579.88537.8e.
   SINAKI M, 1989, ARCH PHYS MED REHAB, V70, P594.
   Smith JA, 1999, ORTHOP CLIN N AM, V30, P487, DOI 10.1016/S0030-5898(05)70101-2.
   Timon SJ, 2005, CLIN ORTHOP RELAT R, P157, DOI 10.1097/01.blo.0000154205.10944.72.
   Vibert BT, 2006, CLIN ORTHOP RELAT R, P222, DOI 10.1097/01.blo.0000200233.99436.ea.
   VIRTA L, 1992, J CLIN EPIDEMIOL, V45, P917, DOI 10.1016/0895-4356(92)90075-X.
   Williams KD, 2017, CAMPBELLS OPERATIVE, P1728.
   WILTSE LL, 1976, CLIN ORTHOP RELAT R, P23.},
Number-of-Cited-References = {46},
Times-Cited = {15},
Usage-Count-Last-180-days = {0},
Usage-Count-Since-2013 = {4},
Journal-ISO = {Clin. Orthop. Rel. Res.},
Doc-Delivery-Number = {LM6MQ},
Web-of-Science-Index = {Science Citation Index Expanded (SCI-EXPANDED)},
Unique-ID = {WOS:000532364300034},
OA = {Green Published, Bronze},
DA = {2022-11-01},
}

@article{ WOS:A1997YA99900003,
Author = {Engelhardt, M and Reuter, J and Freiwald, J and Bohme, T and Halbsguth,
   A},
Title = {Spondylolysis and spondylolisthesis: correlation with sport},
Journal = {ORTHOPADE},
Year = {1997},
Volume = {26},
Number = {9},
Pages = {755-759},
Month = {SEP},
Abstract = {Spondylolysis and spondylolisthesis occur predominantly in the lower
   lumbar spine. Besides congenital defects such as predisposition of
   spondylolysis the correlation between competitive sports activities and
   an increased incidence of spondylolysis is proved. In early stages,
   complete healing can be achieved by conservative treatment (abstinence
   from sports activities for 3 months, orthesis). Persistence of pain,
   neurologic symptoms and progression of vertebral slipping are
   indications for operative treatment (reconstruction of the isthmus,
   dorso-ventral spondylodesis). The exercise tolerance depends on the
   extent of instability, progression of vertebral slipping and clinical
   symptoms. The limits of exercise tolerance vary among the individual
   athletes and require the decision of the physician. Backstroke swimming,
   abdominal and back muscle strengthening exercises, and types of sport
   involving smooth movements are advisable. Sports education in school is
   possible without restriction in patients with stable spondylolysis and
   in those with spondylolisthesis without unfavourable concomitant
   factors.},
Publisher = {SPRINGER},
Address = {ONE NEW YORK PLAZA, SUITE 4600, NEW YORK, NY, UNITED STATES},
Type = {Article},
Language = {German},
Affiliation = {Engelhardt, M (Corresponding Author), UNIV FRANKFURT, ORTHOPAD KLIN, MARIENBURGSTR 2, D-60528 FRANKFURT, GERMANY.},
DOI = {10.1007/PL00003437},
ISSN = {0085-4530},
EISSN = {1433-0431},
Keywords = {spondylolysis; spondylolisthesis; etiology; therapy; exercise tolerance},
Keywords-Plus = {LUMBAR SPONDYLOLYSIS; ADOLESCENTS; INJURIES},
Research-Areas = {Orthopedics},
Web-of-Science-Categories  = {Orthopedics},
Cited-References = {Arnold P, 1996, Z ORTHOP GRENZGEB, V134, P226, DOI 10.1055/s-2008-1039753.
   AZOUZ EM, 1974, RADIOLOGY, V111, P315, DOI 10.1148/111.2.315.
   BLACKBURNE JS, 1989, J R COLL SURG EDIN S, V34, P12.
   BLANDA J, 1993, J SPINAL DISORD, V6, P406, DOI 10.1097/00002517-199306050-00007.
   Bohler J, 1968, Z Orthop Ihre Grenzgeb, V104, P609.
   DAWLEY JA, 1971, J NEUROSURG, V34, P99, DOI 10.3171/jns.1971.34.1.0099.
   ENGELHARDT M, 1997, GOTS MANUAL SPORTTRA.
   FARFAN HF, 1976, CLIN ORTHOP RELAT R, P40.
   Ferguson R J, 1974, J Sports Med, V2, P63.
   FRANKE K, 1986, TRAUMATOLOGIE SPORTS.
   FREDRICKSON BE, 1984, J BONE JOINT SURG AM, V66A, P699, DOI 10.2106/00004623-198466050-00008.
   Groher W, 1970, Z Orthop Ihre Grenzgeb, V108, P51.
   Hoshina Hitoshi, 1980, Phys Sportsmed, V8, P75, DOI 10.1080/00913847.1980.11948635.
   JACKSON DW, 1976, CLIN ORTHOP RELAT R, P68.
   JAMIOKOWSKA, 1980, ORTHOP PRAX, V16, P743.
   Junghanns H, 1986, WIRBELSAULE FORSCHUN, V100.
   JUNGHANS H, 1929, BRUNS BEITR KLIN CHI, V148, P554.
   KILIAN H, 1853, BONNI FORMIS CAROLI, V2, P315.
   Konermann W, 1992, Sportverletz Sportschaden, V6, P156, DOI 10.1055/s-2007-993543.
   Kotani PT, 1971, BRIT J SPORT MED, V6, P4, DOI {[}10.1136/bjsm.6.1.4, DOI 10.1136/BJSM.6.1.4].
   KRAUSE W, 1993, TW SPORT MED, V5, P100.
   Krenz J, 1973, J Bone Joint Surg Br, V55, P735.
   LAMBL D, 1885, ZENTRALBL GYNAKOL, V9, P250.
   MORITA T, 1995, J BONE JOINT SURG BR, V77B, P620, DOI 10.1302/0301-620X.77B4.7615609.
   MOSELEY I, 1976, BRIT J RADIOL, V49, P81, DOI 10.1259/0007-1285-49-577-81.
   POLLAEHNE W, 1988, Medizin und Sport (Berlin), V28, P231.
   Recknagel S, 1996, Z ORTHOP GRENZGEB, V134, P214, DOI 10.1055/s-2008-1039751.
   Reid DC, 1992, SPORTS INJURY ASSESS.
   RISSER WL, 1991, AM FAM PHYSICIAN, V44, P2104.
   ROMPE G, 1972, Z ORTHOP GRENZGEB, V110, P745.
   ROSENBERG NJ, 1981, SPINE, V6, P35, DOI 10.1097/00007632-198101000-00005.
   ROSSI F, 1990, J SPORT MED PHYS FIT, V30, P450.
   ROWE GG, 1953, J BONE JOINT SURG AM, V35-A, P102, DOI 10.2106/00004623-195335010-00010.
   SCHIERHOLZ U, 1980, BELASTUNGSTOLERANZ B, V3.
   SILVER JR, 1984, BRIT MED J, V288, P37, DOI 10.1136/bmj.288.6410.37.
   TAILLARD WF, 1976, CLIN ORTHOP RELAT R, P30.
   WILTSE LEON L., 1957, CLIN ORTHOPAED, V10, P48.
   WILTSE LL, 1975, J BONE JOINT SURG AM, VA 57, P17, DOI 10.2106/00004623-197557010-00003.
   WILTSE LL, 1983, J BONE JOINT SURG AM, V65, P768, DOI 10.2106/00004623-198365060-00007.
   WILTSE LL, 1962, J BONE JOINT SURG AM, V44, P539, DOI 10.2106/00004623-196244030-00011.
   WILTSE LL, 1976, CLIN ORTHOP RELAT R, V117, P23.
   WIRTH CJ, 1993, UBERLASTUNGSSCHADEN.
   ZIPPEL H, 1980, WIRBELGLEITEN LENDEN.},
Number-of-Cited-References = {43},
Times-Cited = {12},
Usage-Count-Last-180-days = {0},
Usage-Count-Since-2013 = {4},
Journal-ISO = {Orthopade},
Doc-Delivery-Number = {YA999},
Web-of-Science-Index = {Science Citation Index Expanded (SCI-EXPANDED)},
Unique-ID = {WOS:A1997YA99900003},
DA = {2022-11-01},
}

@article{ WOS:000234176200005,
Author = {Brigham, CD},
Title = {Direct repair of lumbar spondylolysis in athletes},
Journal = {OPERATIVE TECHNIQUES IN SPORTS MEDICINE},
Year = {2005},
Volume = {13},
Number = {2},
Pages = {108-113},
Month = {APR},
Abstract = {Surgical repair of a symptomatic lumbar spondylolysis will be successful
   if the athlete is less than 20 years old and preoperative studies
   delineate the abnormal anatomy to allow for the appropriate internal
   fixation. Return to sports is from 4 to 9 months postoperatively. Oper
   Tech Sports Med 13:108-113 (c) 2005 Elsevier Inc. All rights reserved.},
Publisher = {W B SAUNDERS CO-ELSEVIER INC},
Address = {INDEPENDENCE SQUARE WEST CURTIS CENTER, STE 300, PHILADELPHIA, PA
   19106-3399 USA},
Type = {Article},
Language = {English},
Affiliation = {Brigham, CD (Corresponding Author), OrthoCarolina, PA 1001 Blythe Blvd,Suite 200, Charlotte, NC 28203 USA.
   OrthoCarolina, Charlotte, NC 28203 USA.},
DOI = {10.1053/j.otsm.2005.09.001},
ISSN = {1060-1872},
Keywords = {spondylolysis; spondylolisthesis; direct repair},
Keywords-Plus = {DIRECT STABILIZATION; NATURAL-HISTORY; HOOK SCREW; SPONDYLOLISTHESIS;
   FIXATION; DEFECT},
Research-Areas = {Sport Sciences; Surgery},
Web-of-Science-Categories  = {Sport Sciences; Surgery},
Author-Email = {Craig.Brigham@orthocarolina.com},
Cited-References = {Askar Z, 2003, SPINE, V28, P354, DOI 10.1097/00007632-200302150-00008.
   Beutler WJ, 2003, SPINE, V28, P1027, DOI 10.1097/00007632-200305150-00014.
   BRADFORD DS, 1985, SPINE, V10, P673, DOI 10.1097/00007632-198509000-00014.
   Buck J E, 1970, J Bone Joint Surg Br, V52, P432.
   DANDAWATE A, 1998, J BONE JOINT BR S11, V80, P195.
   Deguchi M, 1999, SPINE, V24, P328, DOI 10.1097/00007632-199902150-00004.
   DREYZIN V, 1994, SPINE, V19, P1909, DOI 10.1097/00007632-199409000-00008.
   FREDRICKSON BE, 1984, J BONE JOINT SURG AM, V66A, P699, DOI 10.2106/00004623-198466050-00008.
   Gillet P, 1999, SPINE, V24, P1252, DOI 10.1097/00007632-199906150-00014.
   HAMBLY M, 1989, SPINE, V14, P455, DOI 10.1097/00007632-198904000-00024.
   HAMBLY MF, 1994, SPINE, V19, P354, DOI 10.1097/00007632-199402000-00018.
   Ivanic GM, 2003, SPINE, V28, P255, DOI 10.1097/00007632-200302010-00010.
   JEANNERET B, 1996, MANUAL INTERNAL FIXA, P275.
   Kimura M., 1968, ORTHOP SURG, V19, P285.
   MORSCHER E, 1984, ARCH ORTHOP TRAUM SU, V103, P175, DOI 10.1007/BF00435550.
   Muschik M, 1996, J PEDIATR ORTHOPED, V16, P364, DOI 10.1097/01241398-199605000-00014.
   OHMORI K, 1992, NEUROSURGERY, V30, P379, DOI 10.1227/00006123-199203000-00011.
   PEDERSEN AK, 1988, J BONE JOINT SURG AM, V70A, P15, DOI 10.2106/00004623-198870010-00004.
   SCOTT JHS, 1987, J BONE JOINT SURG BR, V69, P491.
   Tokuhashi Y, 1996, SPINE, V21, P2041, DOI 10.1097/00007632-199609010-00023.},
Number-of-Cited-References = {20},
Times-Cited = {3},
Usage-Count-Last-180-days = {0},
Usage-Count-Since-2013 = {0},
Journal-ISO = {Oper. Tech. Sports Med.},
Doc-Delivery-Number = {996LU},
Web-of-Science-Index = {Science Citation Index Expanded (SCI-EXPANDED)},
Unique-ID = {WOS:000234176200005},
DA = {2022-11-01},
}

@article{ WOS:000234599900023,
Author = {Seller, K and Wild, A},
Title = {Spondylolysis, spondylolisthesis, spondyloptosis},
Journal = {ZEITSCHRIFT FUR ORTHOPADIE UND IHRE GRENZGEBIETE},
Year = {2005},
Volume = {143},
Number = {6},
Pages = {R101-R118},
Month = {NOV-DEC},
Publisher = {GEORG THIEME VERLAG KG},
Address = {RUDIGERSTR 14, D-70469 STUTTGART, GERMANY},
Type = {Article},
Language = {German},
Affiliation = {Seller, K (Corresponding Author), Univ Leipzig, Orthopad Klin, Liebigstr 20, D-04103 Leipzig, Germany.
   Univ Leipzig, Orthopad Klin, D-04103 Leipzig, Germany.
   1 Orthopad Klin Hessing Stiftung Augsburg, Augsburg, Germany.},
DOI = {10.1055/s-2005-873022},
ISSN = {0044-3220},
Keywords-Plus = {TERM-FOLLOW-UP; SURGICAL-TREATMENT; ISTHMIC SPONDYLOLISTHESIS; INTERBODY
   FUSION; NATURAL-HISTORY; LUMBAR FUSION; DIRECT REPAIR; GRADE-III;
   IN-SITU; CHILDREN},
Research-Areas = {Orthopedics},
Web-of-Science-Categories  = {Orthopedics},
Author-Email = {konrad.seller@medizin.uni-leipzig.de},
Cited-References = {AXELSSON P, 1994, ACTA ORTHOP SCAND, V65, P309, DOI 10.3109/17453679408995459.
   BOXALL D, 1979, J BONE JOINT SURG AM, V61, P479, DOI 10.2106/00004623-197961040-00001.
   BRADFORD DS, 1979, SPINE, V4, P423, DOI 10.1097/00007632-197909000-00006.
   Buck J E, 1970, J Bone Joint Surg Br, V52, P432.
   BURKUS JK, 1992, J BONE JOINT SURG AM, V74A, P693, DOI 10.2106/00004623-199274050-00008.
   Dick W, 1997, ORTHOPADE, V26, P774, DOI 10.1007/PL00003440.
   Fabris DA, 1996, SPINE, V21, P728, DOI 10.1097/00007632-199603150-00014.
   FREDRICKSON BE, 1984, J BONE JOINT SURG AM, V66A, P699, DOI 10.2106/00004623-198466050-00008.
   FREEMAN BL, 1989, J BONE JOINT SURG AM, V71A, P594, DOI 10.2106/00004623-198971040-00015.
   Fritsch EW, 2003, ORTHOPADE, V32, P340, DOI 10.1007/s00132-003-0453-y.
   Fritzell P, 2002, SPINE, V27, P1131, DOI 10.1097/00007632-200206010-00002.
   GILL GG, 1963, J BONE JOINT SURG AM, V45, P666.
   Gillet P, 1999, SPINE, V24, P1252, DOI 10.1097/00007632-199906150-00014.
   Graf R, 1998, ORTHOPADE, V27, P51, DOI 10.1007/s001320050202.
   GREZGOREWSKI A, 2000, J PED ORTHOP, V20, P506.
   HARMS J, 2000, WIRBELSAULENCHIRURGI.
   HARRIS IE, 1987, J BONE JOINT SURG AM, V69A, P960, DOI 10.2106/00004623-198769070-00002.
   Hasler C, 2002, ORTHOPADE, V31, P78, DOI 10.1007/s132-002-8278-6.
   Hefti F, 1997, ORTHOPADE, V26, P769, DOI 10.1007/PL00003439.
   HENSINGER RN, 1989, J BONE JOINT SURG AM, V71A, P1098, DOI 10.2106/00004623-198971070-00020.
   Hohmann F, 1997, ORTHOPADE, V26, P781, DOI 10.1007/PL00003441.
   Hu SS, 1996, SPINE, V21, P367, DOI 10.1097/00007632-199602010-00023.
   HW Meyerding, 1932, SURG GYNECOL OBSTET, V54, P371.
   JAEGER M, 2003, MED SCI MONITOR, V9, P324.
   JOHNSON JR, 1983, J BONE JOINT SURG BR, V65, P43.
   Krismer M, 1997, ORTHOPADE, V26, P568.
   LAURENT L. E., 1961, ACTA ORTHOPAED SCAND, V31, P45.
   LAURENT LE, 1976, CLIN ORTHOP RELAT R, V117, P85.
   Lonstein JE, 1999, SPINE, V24, P2640, DOI 10.1097/00007632-199912150-00011.
   LOUIS R, 1988, REV CHIR ORTHOP, V74, P549.
   Magerl F., 1982, CURRENT CONCEPTS EXT, P353.
   MIYAGI S, 1971, VERHANDL DTSCH ORTHO, P119.
   MORSCHER E, 1984, ARCH ORTHOP TRAUM SU, V103, P175, DOI 10.1007/BF00435550.
   Muschik M, 1997, SPINE, V22, P2036, DOI 10.1097/00007632-199709010-00020.
   NEWMAN PH, 1963, J BONE JOINT SURG BR, V45, P39, DOI 10.1302/0301-620X.45B1.39.
   NICOL RO, 1986, SPINE, V11, P1027, DOI 10.1097/00007632-198612000-00011.
   OSTERMAN K, 1976, CLIN ORTHOP RELAT R, V117, P121.
   Osterman K, 1993, CLIN ORTHOP RELAT R, V297, P65.
   PEEK RD, 1989, J BONE JOINT SURG AM, V71A, P62, DOI 10.2106/00004623-198971010-00011.
   POUSSA M, 1993, SPINE, V18, P894, DOI 10.1097/00007632-199306000-00014.
   ROSENBERG NJ, 1975, J BONE JOINT SURG AM, VA 57, P467, DOI 10.2106/00004623-197557040-00004.
   Rothman L., 1989, SEMIN SPINE SURG, V1, P78.
   SALIB RM, 1993, SPINE, V18, P440.
   Schlenzka D, 1997, ORTHOPADE, V26, P760, DOI 10.1007/PL00003438.
   SEITSALO S, 1990, J BONE JOINT SURG BR, V72, P259, DOI 10.1302/0301-620X.72B2.2312566.
   SEITSALO S, 1991, SPINE, V16, P417, DOI 10.1097/00007632-199104000-00004.
   STEWART TD, 1953, J BONE JOINT SURG AM, V35-A, P937, DOI 10.2106/00004623-195335040-00012.
   THURN P, 1986, EINFUHRUNG RADIOLOGI, P147.
   VELIKAS EP, 1981, J BONE JOINT SURG BR, V63, P67, DOI 10.1302/0301-620X.63B1.7204476.
   VIRTA L, 1991, THESIS U TURKU, P133.
   Wild A, 2001, Z ORTHOP GRENZGEB, V139, P152, DOI 10.1055/s-2001-15048.
   WILTSE LL, 1983, J BONE JOINT SURG AM, V65, P768, DOI 10.2106/00004623-198365060-00007.
   WILTSE LL, 1976, CLIN ORTHOP RELAT R, V117, P23.
   Wimmer C, 1997, ORTHOPADE, V26, P563.},
Number-of-Cited-References = {54},
Times-Cited = {0},
Usage-Count-Last-180-days = {0},
Usage-Count-Since-2013 = {2},
Journal-ISO = {Z. Orthop. Grenzg.},
Doc-Delivery-Number = {002GQ},
Web-of-Science-Index = {Science Citation Index Expanded (SCI-EXPANDED)},
Unique-ID = {WOS:000234599900023},
DA = {2022-11-01},
}

@article{ WOS:A1986E558400011,
Author = {MCCARROLL, JR and MILLER, JM and RITTER, MA},
Title = {LUMBAR SPONDYLOLYSIS AND SPONDYLOLISTHESIS IN COLLEGE FOOTBALL PLAYERS -
   A PROSPECTIVE-STUDY},
Journal = {AMERICAN JOURNAL OF SPORTS MEDICINE},
Year = {1986},
Volume = {14},
Number = {5},
Pages = {404-406},
Month = {SEP-OCT},
Publisher = {AMER ORTHOPAEDIC SOC SPORT MED},
Address = {230 CALVARY STREET, WALTHAM, MA 02154},
Type = {Article},
Language = {English},
Affiliation = {METHODIST HOSP INDIANA,METHODIST CTR SPORTS MED,INDIANAPOLIS,IN 46202.},
DOI = {10.1177/036354658601400513},
ISSN = {0363-5465},
Research-Areas = {Orthopedics; Sport Sciences},
Web-of-Science-Categories  = {Orthopedics; Sport Sciences},
Number-of-Cited-References = {0},
Times-Cited = {89},
Usage-Count-Last-180-days = {0},
Usage-Count-Since-2013 = {5},
Journal-ISO = {Am. J. Sports Med.},
Doc-Delivery-Number = {E5584},
Web-of-Science-Index = {Science Citation Index Expanded (SCI-EXPANDED)},
Unique-ID = {WOS:A1986E558400011},
DA = {2022-11-01},
}

@article{ WOS:000182459300008,
Author = {Young, KJ and Koning, W},
Title = {Spondylolysis of L2 in identical twins},
Journal = {JOURNAL OF MANIPULATIVE AND PHYSIOLOGICAL THERAPEUTICS},
Year = {2003},
Volume = {26},
Number = {3},
Pages = {196-201},
Month = {MAR-APR},
Abstract = {Objective: To discuss the presence of spondylolysis at L2 in identical
   twins.
   Clinical Features: Twin 61-year-old brothers reported insidious low back
   pain (LBP) of relatively recent onset. Both engaged in running as their
   main form of exercise. One had spondylolisthesis and history of
   significant traumatic incident; the other had no spondylolisthesis but a
   much more strenuous running regimen.
   Intervention and Outcome: Both patients underwent a course of
   chiropractic treatment for mechanical LBP and reported a 50\% overall
   improvement in symptoms.
   Conclusions: Spondylolysis at L2 is uncommon, and although a familial
   component regarding weakness of the pars interarticularis has been
   demonstrated in the literature, spondylolysis at L2 in twins is
   extremely rare. Questions remain regarding the cause of
   spondylolisthesis in patients.},
Publisher = {MOSBY-ELSEVIER},
Address = {360 PARK AVENUE SOUTH, NEW YORK, NY 10010-1710 USA},
Type = {Article},
Language = {English},
Affiliation = {Young, KJ (Corresponding Author), Univ Glamorgan, Welsh Inst Chiropract, Pontypridd CF37 1DL, M Glam, Wales.
   Univ Glamorgan, Welsh Inst Chiropract, Pontypridd CF37 1DL, M Glam, Wales.},
DOI = {10.1016/S0161-4754(02)54133-6},
ISSN = {0161-4754},
Keywords = {spondylolysis; spondylolisthesis; twins; lumbar spine; chiropractic},
Keywords-Plus = {UPPER LUMBAR SPINE; PARS INTERARTICULARIS},
Research-Areas = {Health Care Sciences \& Services; Integrative \& Complementary Medicine;
   Rehabilitation},
Web-of-Science-Categories  = {Health Care Sciences \& Services; Integrative \& Complementary Medicine;
   Rehabilitation},
Author-Email = {kjyoung@glam.ac.uk},
ResearcherID-Numbers = {Young, Kenneth/T-6422-2019
   },
ORCID-Numbers = {Young, Kenneth/0000-0001-8837-7977},
Cited-References = {Al-Sebai MW, 1999, EUR SPINE J, V8, P75, DOI 10.1007/s005860050130.
   DANIEL JN, 1995, MIL MED, V160, P553, DOI 10.1093/milmed/160.11.553.
   EISENSTEIN S, 1978, J BONE JOINT SURG BR, V60, P488, DOI 10.1302/0301-620X.60B4.361744.
   FARFAN HF, 1976, CLIN ORTHOP RELAT R, P40.
   FREDRICKSON BE, 1984, J BONE JOINT SURG AM, V66A, P699, DOI 10.2106/00004623-198466050-00008.
   HAUKIPURO K, 1978, CLIN GENET, V13, P471.
   JACKSON DW, 1981, AM J SPORT MED, V9, P304, DOI 10.1177/036354658100900504.
   JAKAB G, 1989, BAILLIERE CLIN RHEUM, V3, P89, DOI 10.1016/S0950-3579(89)80038-X.
   Lee JH, 1999, CLIN IMAG, V23, P389, DOI 10.1016/S0899-7071(99)00158-8.
   LOWE J, 1987, J BONE JOINT SURG BR, V69, P582, DOI 10.1302/0301-620X.69B4.3611162.
   MIKI T, 1991, SPINE, V16, P353, DOI 10.1097/00007632-199103000-00016.
   PRIVETT JTJ, 1975, BRIT J RADIOL, V48, P866, DOI 10.1259/0007-1285-48-574-866.
   RESNICK D, 1995, DIAGNOSIS BONE JOINT, P2597.
   Sagi HC, 1998, SPINE, V23, P1635, DOI 10.1097/00007632-199808010-00002.
   WILTSE LL, 1975, J BONE JOINT SURG AM, VA 57, P17, DOI 10.2106/00004623-197557010-00003.
   WILTSE LL, 1976, CLIN ORTHOP RELAT R, V117, P23.
   WILTSE LL, 1976, CLIN ORTHOP RELAT R, V117, P92.
   WYNNEDAVIES R, 1979, J BONE JOINT SURG BR, V61, P301, DOI 10.1302/0301-620X.61B3.383720.},
Number-of-Cited-References = {18},
Times-Cited = {6},
Usage-Count-Last-180-days = {0},
Usage-Count-Since-2013 = {1},
Journal-ISO = {J. Manip. Physiol. Ther.},
Doc-Delivery-Number = {671HM},
Web-of-Science-Index = {Science Citation Index Expanded (SCI-EXPANDED)},
Unique-ID = {WOS:000182459300008},
DA = {2022-11-01},
}

@article{ WOS:000241243300006,
Author = {Mays, S.},
Title = {Spondylolysis, spondylolisthesis, and lumbo-sacral morphology in a
   medieval English skeletal population},
Journal = {AMERICAN JOURNAL OF PHYSICAL ANTHROPOLOGY},
Year = {2006},
Volume = {131},
Number = {3},
Pages = {352-362},
Month = {NOV},
Abstract = {The prevalence of spondylolysis and spondylolisthesis was studied in an
   adult skeletal series from a rural English medieval archaeological site.
   Attempts were made to evaluate the association of three aspects of
   lumbo-sacral skeletal morphology (pelvic incidence (a measure of the
   anterior inclination of the sacral table), lumbar transverse process
   width, and the presence of lumbo-sacral spina bifida occulta) with
   spondylolysis and spondylolisthesis. Results indicated a high prevalence
   of spondylolysis compared with a modern reference population, but few
   cases of spondylolisthesis were identified. Analysis of prevalence with
   respect to age suggests that in the study population, pars
   interarticularis defects generally formed late in the growth period or
   early in adult life. The study group showed a high mean pelvic incidence
   compared with modern Western Europeans, indicating a more steeply
   inclined sacral table, which may have elevated the risk of developing
   pars interarticularis defects. However, no statistically valid
   association could be demonstrated between the presence/absence of
   spondylolysis and pelvic incidence in the study material. There was no
   evidence for a link between lumbar transverse process index or
   lumbo-sacral spina bifida occulta and spondylolysis/ spondylolisthesis.
   It is concluded that the potential role of lumbo-sacral morphology, as
   well as of activity regimes, should be considered when interpreting
   spondylolysis in paleopathological studies. If the frequency of
   spondylolysis is to some extent an indicator of past activity regimes,
   it may reflect lifestyle in younger individuals rather than in mature
   adults. Further work investigating the link between spondylolysis and
   lumbo-sacral morphological variables in premodern populations would be
   of value.},
Publisher = {WILEY},
Address = {111 RIVER ST, HOBOKEN 07030-5774, NJ USA},
Type = {Article},
Language = {English},
Affiliation = {Mays, S (Corresponding Author), English Heritage Ctr Archaeol, Ancient Monuments Lab, Portsmouth PO4 9LD, Hants, England.
   English Heritage Ctr Archaeol, Ancient Monuments Lab, Portsmouth PO4 9LD, Hants, England.},
DOI = {10.1002/ajpa.20447},
ISSN = {0002-9483},
EISSN = {1096-8644},
Keywords = {lumbar spine; paleopathology; pelvic incidence; spina bifida occulta;
   fatigue fracture},
Keywords-Plus = {ISTHMIC SPONDYLOLISTHESIS; PARS INTERARTICULARIS; CLINICAL-SIGNIFICANCE;
   LUMBAR SPONDYLOLYSIS; ILIOLUMBAR LIGAMENT; PELVIC INCIDENCE;
   NATURAL-HISTORY; INUIT SKELETONS; VERTEBRAL SLIP; FOLLOW-UP},
Research-Areas = {Anthropology; Evolutionary Biology},
Web-of-Science-Categories  = {Anthropology; Evolutionary Biology},
Author-Email = {simon.mays@english-heritage.org.uk},
Cited-References = {Aihara T, 2000, J BONE JOINT SURG BR, V82B, P846, DOI 10.1302/0301-620X.82B6.10302.
   Alexander M J, 1985, Can J Appl Sport Sci, V10, P1.
   AMATO M, 1984, RADIOLOGY, V153, P627, DOI 10.1148/radiology.153.3.6494460.
   Arriaza BT, 1997, AM J PHYS ANTHROPOL, V104, P393.
   BAKER DR, 1956, J BONE JOINT SURG AM, V38, P933.
   BERESFORD M, 1990, W PERCY.
   Beutler WJ, 2003, SPINE, V28, P1027, DOI 10.1097/00007632-200305150-00014.
   BLACKBURNE JS, 1977, J BONE JOINT SURG BR, V59, P490, DOI 10.1302/0301-620X.59B4.925059.
   BOXALL D, 1979, J BONE JOINT SURG AM, V61, P479, DOI 10.2106/00004623-197961040-00001.
   BRIDGES PS, 1989, AM J PHYS ANTHROPOL, V79, P321, DOI 10.1002/ajpa.1330790308.
   Brothwell, 1981, DIGGING BONES EXCAVA.
   Chosa E, 2004, J ORTHOP RES, V22, P158, DOI 10.1016/S0736-0266(03)00160-8.
   CYRON BM, 1978, J BONE JOINT SURG BR, V60, P234, DOI 10.1302/0301-620X.60B2.659472.
   Dahlberg G, 1940, STAT METHOD MEDICAL.
   DURING J, 1985, SPINE, V10, P83, DOI 10.1097/00007632-198501000-00013.
   EISENSTEIN S, 1978, J BONE JOINT SURG BR, V60, P488, DOI 10.1302/0301-620X.60B4.361744.
   FARFAN HF, 1976, CLIN ORTHOP RELAT R, P40.
   Fibiger L, 2005, INT J OSTEOARCHAEOL, V15, P164, DOI 10.1002/oa.766.
   FREDRICKSON BE, 1984, J BONE JOINT SURG AM, V66A, P699, DOI 10.2106/00004623-198466050-00008.
   Friberg S., 1939, ACTA CHIR SCAND, V82, P1.
   Ganju A, 2002, NEUROSURG FOCUS, V13, P1.
   Gies Frances, 1990, LIFE MEDIEVAL VILLAG.
   GREEN TP, 1994, SPINE, V19, P2683, DOI 10.1097/00007632-199412000-00016.
   Hammerberg KW, 2005, SPINE, V30, pS4, DOI 10.1097/01.brs.0000155576.62159.1c.
   Hanawalt B. A., 1986, TIES BOUND PEASANT F.
   Hanson DS, 2002, SPINE, V27, P2026, DOI 10.1097/00007632-200209150-00011.
   HENSINGER RN, 1989, J BONE JOINT SURG AM, V71A, P1098, DOI 10.2106/00004623-198971070-00020.
   Hoshina Hitoshi, 1980, Phys Sportsmed, V8, P75, DOI 10.1080/00913847.1980.11948635.
   HUTTON W C, 1977, Spine, V2, P202, DOI 10.1097/00007632-197709000-00006.
   Ikata T, 1996, AM J SPORT MED, V24, P94, DOI 10.1177/036354659602400117.
   Inoue H, 2002, SPINE, V27, P831, DOI 10.1097/00007632-200204150-00010.
   JACKSON DW, 1976, CLIN ORTHOP RELAT R, P68.
   Jackson RP, 2003, SPINE, V28, P151, DOI 10.1097/00007632-200301150-00011.
   Jurmain R., 1999, STORIES SKELETON BEH.
   Keith A, 1923, BRIT MED J, V1923, P499.
   KNAPP TR, 1992, AM J PHYS ANTHROPOL, V87, P235, DOI 10.1002/ajpa.1330870211.
   Labelle H, 2005, SPINE, V30, pS27, DOI 10.1097/01.brs.0000155560.92580.90.
   Labelle H, 2004, SPINE, V29, P2049, DOI 10.1097/01.brs.0000138279.53439.cc.
   Larsen ClarkS., 2015, BIOARCHAEOLOGY INTER.
   Laurent L E, 1969, Acta Orthop Belg, V35, P717.
   LAURENT L. E., 1961, ACTA ORTHOPAED SCAND, V31, P45.
   Legaye J, 1998, Eur Spine J, V7, P99, DOI 10.1007/s005860050038.
   Legge SS, 2000, AM J PHYS ANTHROPOL, P208.
   LETTS M, 1986, J PEDIATR ORTHOPED, V6, P40, DOI 10.1097/01241398-198601000-00009.
   Lovell NC, 1997, YEARB PHYS ANTHROPOL, V40, P139.
   LUK KDK, 1986, J BONE JOINT SURG BR, V68, P197, DOI 10.1302/0301-620X.68B2.3958002.
   Lundin David A, 2002, Clin Neurosurg, V49, P528.
   Mangione P, 1997, Eur Spine J, V6, P163, DOI 10.1007/BF01301430.
   Marty C, 2002, EUR SPINE J, V11, P119, DOI 10.1007/s00586-001-0349-7.
   MAYS S, 1995, J ARCHAEOL SCI, V22, P659, DOI 10.1016/S0305-4403(95)80151-0.
   MAYS S, IN PRESS W PERCY CHU.
   Mays Simon., 1998, ARCHAEOLOGY HUMAN BO, P33.
   Merbs C. F., 1983, NATL MUSEUM MAN ARCH.
   Merbs CF, 2002, INT J OSTEOARCHAEOL, V12, P279, DOI 10.1002/oa.623.
   Merbs CF, 1996, YEARB PHYS ANTHROPOL, V39, P201.
   Merbs CF, 1996, AM J PHYS ANTHROPOL, V101, P357, DOI 10.1002/(SICI)1096-8644(199611)101:3<357::AID-AJPA5>3.3.CO;2-Z.
   Meyerding HW, 1931, J BONE JOINT SURG, V13, P39.
   Miles A. E. W., 1963, DENT ANTHR, P191, DOI DOI 10.1016/B978-0-08-009823-4.50015-X.
   Nazarian S, 1992, Eur Spine J, V1, P62, DOI 10.1007/BF00300931.
   NEWELL RLM, 1995, SPINE, V20, P1950, DOI 10.1097/00007632-199509000-00022.
   OGILVIE JW, 1987, SPINE, V12, P251, DOI 10.1097/00007632-198704000-00010.
   OHMORI K, 1995, J BONE JOINT SURG BR, V77, P771, DOI 10.1302/0301-620X.77B5.7559708.
   Ortner DJ, 2003, METHODS USED ANALYSE, V2nd.
   PAPP T, 1994, SPINE, V19, P1508, DOI 10.1097/00007632-199407000-00017.
   PETERSON CK, 1990, J MANIP PHYSIOL THER, V13, P491.
   Pietrusewsky M, 2003, ANTHROPOL SCI, V111, P203, DOI 10.1537/ase.111.203.
   Pietrusewsky M, 1997, AM J PHYS ANTHROPOL, V104, P315.
   PORTER RW, 1982, J BONE JOINT SURG BR, V64, P344, DOI 10.1302/0301-620X.64B3.7096402.
   Rajnics P, 2002, J SPINAL DISORD TECH, V15, P24, DOI 10.1097/00024720-200202000-00004.
   ROCHE MB, 1951, ANAT REC, V109, P233, DOI 10.1002/ar.1091090207.
   SAHAHAR S, 1990, CHILDHOOD MIDDLE AGE.
   Sairyo K, 2001, Spine J, V1, P171, DOI 10.1016/S1529-9430(01)00018-3.
   Sairyo K, 1998, SPINE, V23, P1442, DOI 10.1097/00007632-199807010-00002.
   SEITSALO S, 1991, SPINE, V16, P417, DOI 10.1097/00007632-199104000-00004.
   Standaert CJ, 2000, BRIT J SPORT MED, V34, P415, DOI 10.1136/bjsm.34.6.415.
   STEWART T D, 1956, Clin Orthop, V8, P44.
   Stewart TD, 1932, AM J PHYS ANTHROPOL, V17, P123, DOI 10.1002/ajpa.1330170119.
   STEWART TD, 1953, J BONE JOINT SURG AM, V35-A, P937, DOI 10.2106/00004623-195335040-00012.
   STIRLAND A, 1996, INT J OSTEOARCHAEOL, V6, P92.
   STURESSON B, 1989, SPINE, V14, P162, DOI 10.1097/00007632-198902000-00004.
   SWARD L, 1989, ACTA RADIOL, V30, P359, DOI 10.1177/028418518903000405.
   TAILLARD W, 1954, Acta Orthop Scand, V24, P115.
   Thiong JMM, 2004, SPINE, V29, P1642, DOI 10.1097/01.BRS.0000132312.78469.7B.
   TREMBLY D, 1995, PALEOPATHOL NEWSLETT, V92, P14.
   TROUP JDG, 1976, CLIN ORTHOP RELAT R, V117, P59.
   TURNER RH, 1971, J BONE JOINT SURG AM, VA 53, P1298, DOI 10.2106/00004623-197153070-00005.
   Vaz G, 2002, EUR SPINE J, V11, P80, DOI 10.1007/s005860000224.
   WALDRON HA, 1991, J ROY SOC MED, V84, P547, DOI 10.1177/014107689108400915.
   Waldron T., 1993, INT J OSTEOARCHAEOL, V3, P55.
   WERTZBERGER KL, 1980, SPINE, V5, P437, DOI 10.1097/00007632-198009000-00008.
   Whitesides TE, 2005, SPINE, V30, pS12, DOI 10.1097/01.brs.0000155574.33693.60.
   WILTSE LL, 1962, J BONE JOINT SURG AM, V44, P539, DOI 10.2106/00004623-196244030-00011.
   WYNNEDAVIES R, 1979, J BONE JOINT SURG BR, V61, P301, DOI 10.1302/0301-620X.61B3.383720.},
Number-of-Cited-References = {93},
Times-Cited = {43},
Usage-Count-Last-180-days = {0},
Usage-Count-Since-2013 = {11},
Journal-ISO = {Am. J. Phys. Anthropol.},
Doc-Delivery-Number = {094MK},
Web-of-Science-Index = {Science Citation Index Expanded (SCI-EXPANDED); Social Science Citation Index (SSCI)},
Unique-ID = {WOS:000241243300006},
DA = {2022-11-01},
}

@article{ WOS:000412655800002,
Author = {Scholz, Matti and Schleicher, Philipp and Kandziora, Frank},
Title = {Instrumented lumbar interbody fusion L4-S1 (TLIF L4-S1)},
Journal = {EUROPEAN SPINE JOURNAL},
Year = {2017},
Volume = {26},
Number = {3},
Pages = {416-417},
Month = {SEP},
Publisher = {SPRINGER},
Address = {233 SPRING ST, NEW YORK, NY 10013 USA},
Type = {Editorial Material},
Language = {English},
Affiliation = {Scholz, M (Corresponding Author), BG Unfallklin Frankfurt Main gGmbH, Ctr Spinal Surg \& Neurotraumatol, Friedberger Landstr 430, D-60389 Frankfurt, Germany.
   Scholz, Matti; Schleicher, Philipp; Kandziora, Frank, BG Unfallklin Frankfurt Main gGmbH, Ctr Spinal Surg \& Neurotraumatol, Friedberger Landstr 430, D-60389 Frankfurt, Germany.},
DOI = {10.1007/s00586-016-4934-1},
ISSN = {0940-6719},
EISSN = {1432-0932},
Keywords = {Spondylolisthesis; Spondylolysis; Back pain; Leg pain; Instrumented
   interbody fusion; Lumbar spine},
Keywords-Plus = {METAANALYSIS},
Research-Areas = {Neurosciences \& Neurology; Orthopedics},
Web-of-Science-Categories  = {Clinical Neurology; Orthopedics},
Author-Email = {matti.scholz@bgu-frankfurt.de},
Cited-References = {Alfieri A, 2013, J NEUROSURG SCI, V57, P103.
   Foreman P, 2013, CHILD NERV SYST, V29, P209, DOI 10.1007/s00381-012-1942-2.
   Goldstein CL, 2016, J NEUROSURG-SPINE, V24, P416, DOI 10.3171/2015.2.SPINE14973.
   Zhang QH, 2014, BMC MUSCULOSKEL DIS, V15, DOI 10.1186/1471-2474-15-367.},
Number-of-Cited-References = {4},
Times-Cited = {2},
Usage-Count-Last-180-days = {0},
Usage-Count-Since-2013 = {1},
Journal-ISO = {Eur. Spine J.},
Doc-Delivery-Number = {FJ3TV},
Web-of-Science-Index = {Science Citation Index Expanded (SCI-EXPANDED)},
Unique-ID = {WOS:000412655800002},
DA = {2022-11-01},
}

@article{ WOS:000728314700016,
Author = {Sunami, Takahiro and Kotani, Toshiaki and Aoki, Yasuchika and Sakuma,
   Tsuyoshi and Nakayama, Keita and Iijima, Yasushi and Akazawa, Tsutomu
   and Minami, Shohei and Ohtori, Seiji and Yamazaki, Masashi},
Title = {Large Lumbar Lordosis Is a Risk Factor for Lumbar Spondylolysis in
   Patients with Adolescent Idiopathic Scoliosis},
Journal = {SPINE},
Year = {2022},
Volume = {47},
Number = {1},
Pages = {76-81},
Month = {JAN 1},
Abstract = {Study Design. A retrospective, single-center, observational study.
   Objective. The aim of this study was to determine the prevalence and the
   characteristics of adolescent idiopathic scoliosis (AIS) patients with
   concomitant lumbar spondylolysis. Summary of Background Data. The
   prevalence and features of lumbar spondylolysis in patients with AIS are
   unclear. Methods. We included 357 patients with AIS who underwent
   correction and fusion surgery. Preoperative computed tomography (CT)
   images were used to assess the existence of lumbar spondylolysis. Cobb
   angles of the curves, parameters of spinal alignment, Lenke
   classification, and the presence of low back pain were compared between
   patients with and without spondylolysis. Results. Of the patients
   included in the study, 6.1\% had lumbar spondylolysis. They had
   significantly greater lumbar lordosis (LL) and sacral slope (SS) than
   those without lumbar spondylolysis. Logistic regression analyses and
   receiver-operating characteristic curves showed that LL was a
   significant risk factor (odds ratio: 1.059; 95\% confidence interval:
   1.018-1.103; P = 0.005) of associating lumbar spondylolysis with a cut
   off value of 56.5 degrees (area under the curve {[}AUC]: 0.689;
   sensitivity = 63.6\%, specificity = 71.0\%). Conclusion. We should be
   vigilant for lumbar spondylolysis in AIS patients whose LL and SS are
   large, especially with LL larger than 56.5 degrees.},
Publisher = {LIPPINCOTT WILLIAMS \& WILKINS},
Address = {TWO COMMERCE SQ, 2001 MARKET ST, PHILADELPHIA, PA 19103 USA},
Type = {Article},
Language = {English},
Affiliation = {Sunami, T (Corresponding Author), Seirei Sakura Citizen Hosp, Dept Orthoped Surg, 2-36-2 Ebaradai, Sakura, Chiba 2858765, Japan.
   Sunami, Takahiro; Kotani, Toshiaki; Sakuma, Tsuyoshi; Nakayama, Keita; Iijima, Yasushi; Minami, Shohei, Seirei Sakura Citizen Hosp, Dept Orthoped Surg, 2-36-2 Ebaradai, Sakura, Chiba 2858765, Japan.
   Sunami, Takahiro; Nakayama, Keita; Yamazaki, Masashi, Univ Tsukuba, Dept Orthoped Surg, Ibaraki, Japan.
   Aoki, Yasuchika, Eastern Chiba Med Ctr, Dept Orthoped Surg, Chiba, Japan.
   Akazawa, Tsutomu, St Marianna Univ, Sch Med, Dept Orthoped Surg, Kawasaki, Kanagawa, Japan.
   Ohtori, Seiji, Chiba Univ, Grad Sch Med, Dept Dept Orthoped Surg, Chiba, Japan.},
DOI = {10.1097/BRS.0000000000004192},
ISSN = {0362-2436},
EISSN = {1528-1159},
Keywords = {adolescent idiopathic scoliosis; comorbidity; computed tomography;
   fusion surgery; lumbar lordosis; lumbar spondylolisthesis; lumbar
   spondylolysis; preoperative assessment; radiographic assessment; sacral
   slope},
Keywords-Plus = {SPONDYLOLISTHESIS; PARAMETERS; MODERATE; SCALE; SPINE; PAIN},
Research-Areas = {Neurosciences \& Neurology; Orthopedics},
Web-of-Science-Categories  = {Clinical Neurology; Orthopedics},
Author-Email = {taka113sunami@tsukuba-seikei.jp},
Cited-References = {Aoki Y, 2020, SCI REP-UK, V10, DOI 10.1038/s41598-020-63784-0.
   Been E, 2011, EUR SPINE J, V20, P1159, DOI 10.1007/s00586-010-1660-y.
   Belfi LM, 2006, SPINE, V31, pE907, DOI 10.1097/01.brs.0000245947.31473.0a.
   Beutler WJ, 2003, SPINE, V28, P1027, DOI 10.1097/00007632-200305150-00014.
   Boonstra AM, 2014, PAIN, V155, P2545, DOI 10.1016/j.pain.2014.09.014.
   Collins SL, 1997, PAIN, V72, P95, DOI 10.1016/S0304-3959(97)00005-5.
   Ebraheim N, 2012, INT JF SPINE SURG, V1, P2.
   FISK J R, 1978, Spine, V3, P234, DOI 10.1097/00007632-197809000-00009.
   Fujii K, 2004, J BONE JOINT SURG BR, V86B, P225, DOI 10.1302/0301-620X.86B2.14339.
   Kim HJ., 2018, SPINE DEFORM, V6, P185.
   Labelle H, 2004, SPINE, V29, P2049, DOI 10.1097/01.brs.0000138279.53439.cc.
   LANDIS JR, 1977, BIOMETRICS, V33, P159, DOI 10.2307/2529310.
   Lemoine T, 2018, EUR SPINE J, V27, P1067, DOI 10.1007/s00586-017-5339-5.
   Makino T, 2015, SPRINGERPLUS, V4, DOI 10.1186/s40064-015-1189-y.
   Mehta Vivek A, 2015, Neurosurgery, V76 Suppl 1, pS42, DOI 10.1227/01.neu.0000462077.50830.1a.
   Oh YM, 2013, J KOREAN NEUROSURG S, V54, P207, DOI 10.3340/jkns.2013.54.3.207.
   Roussouly P, 2006, SPINE, V31, P2484, DOI 10.1097/01.brs.0000239155.37261.69.
   Sakai T, 2009, SPINE, V34, P2346, DOI 10.1097/BRS.0b013e3181b4abbe.
   Schlenzka D, 2019, EUR SPINE J, V28, P3053, DOI 10.1007/s00586-019-06089-9.
   Sonne-Holm S, 2007, EUR SPINE J, V16, P821, DOI 10.1007/s00586-006-0250-5.
   Sterba M, 2018, EUR SPINE J, V27, P2044, DOI 10.1007/s00586-018-5667-0.
   Wren TAL, 2018, SPINE, V43, P833, DOI 10.1097/BRS.0000000000002480.
   Yin J, 2016, CHINESE MED J-PEKING, V129, P1166, DOI 10.4103/0366-6999.181972.},
Number-of-Cited-References = {23},
Times-Cited = {1},
Usage-Count-Last-180-days = {0},
Usage-Count-Since-2013 = {1},
Journal-ISO = {SPINE},
Doc-Delivery-Number = {XL7IF},
Web-of-Science-Index = {Science Citation Index Expanded (SCI-EXPANDED)},
Unique-ID = {WOS:000728314700016},
DA = {2022-11-01},
}

@article{ WOS:000441088400022,
Author = {Chen, Sheng and Xiao, Rui},
Title = {SURFACE MORPHOLOGY OF ISTHMIC LUMBAR SPONDYLOLISTHESIS IN BADMINTON
   ATHLETES AND DEGENERATIVE SPONDYLOLISTHESIS PATIENTS WITH SPINE PELVIS
   SAGITTAL PLANE},
Journal = {ACTA MEDICA MEDITERRANEA},
Year = {2018},
Volume = {34},
Number = {3},
Pages = {1583-1587},
Abstract = {To research on specific clinical features of isthmic lumbar
   spondylolisthesis in badminton athletes and explore the morphological
   study of degenerative spondylolisthesis patients with spine pelvic
   sagittal plane. In order to further study the characteristics of
   morphology, 1,100 patients with isthmic lumbar spondylolisthesis and
   degenerative spondylolisthesis, receiving clinic treatment by a hospital
   from January 2009 to February 2016, were randomly selected as the
   research object and all of them have complete image data. Patients were
   divided into spondylolysis group (550) and degeneration group (550). The
   relative spine and pelvic sagittal index of two groups of patients were
   collected, mainly covering the following aspects: inclination of pelvis,
   pelvic incidence angle and lumbar lordosis angle and so on. At the same
   time, the following parts of two groups were measured: angle of lumbar
   spondylolisthesis, spondylolisthesis rate, spondylolisthesis distance to
   analyze comparatively the above patients with these indicators. The
   results show that the angle of lumbar lordosis, thoracic posterior lobe
   and spondylolysis angle of the group of patients was significantly
   higher than that of degeneration group, meeting P < 0.05, which has
   statistical significance. The patients in the degeneration group were
   superior to spondylolysis group in vertical distance of sagittal axial.
   The comparison between two groups of patients does not exist statistical
   significance in following aspects: namely morphological parameters of
   the pelvis, pelvic tilt angle, sacral inclination angle and lumbar
   spondylolisthesis rate and so forth. Therefore, we can draw the
   conclusion that the isthmic lumbar spondylolisthesis of badminton
   players is similar to degenerative spondylolisthesis in pelvic
   morphology, but the former has larger thoracic kyphosis, lumbar lordosis
   and spondylolisthesis angle than the latter.},
Publisher = {CARBONE EDITORE},
Address = {VIA QUINTINO SELLA, 68, PALERMO, 90139, ITALY},
Type = {Article},
Language = {English},
Affiliation = {Chen, S (Corresponding Author), Chengdu Univ, Phys Educ 1Sch, Chengdu 610106, Sichuan, Peoples R China.
   Chen, Sheng, Chengdu Univ, Sch Phys Educ, Chengdu 610106, Peoples R China.
   Xiao, Rui, Sichuan Univ, Coll Literature \& Journalism, Chengdu 610064, Peoples R China.},
DOI = {10.19193/0393-6384\_2018\_3s\_246},
ISSN = {0393-6384},
EISSN = {2283-9720},
Keywords = {Lumbar vertebra; Isthmic spondylolisthesis; Degenerative
   spondylolisthesis; Spine pelvis sagittal morphology; Exploration},
Keywords-Plus = {ASSOCIATION},
Research-Areas = {General \& Internal Medicine},
Web-of-Science-Categories  = {Medicine, General \& Internal},
Author-Email = {787345913@qq.com},
Cited-References = {Aldahmash BA, 2016, SAUDI J BIOL SCI, V23, P311, DOI 10.1016/j.sjbs.2015.09.027.
   Ali MA, 2016, SAUDI J BIOL SCI, V23, P229, DOI 10.1016/j.sjbs.2015.02.010.
   Bich GA, 2017, SAUDI J BIOL SCI, V24, P851, DOI 10.1016/j.sjbs.2016.05.010.
   Gao W, 2017, SAUDI PHARM J, V25, P580, DOI 10.1016/j.jsps.2017.04.027.
   Ge SB, 2017, SAUDI J BIOL SCI, V24, P127, DOI 10.1016/j.sjbs.2016.09.005.
   {[}何守玉 He Shouyu], 2015, {[}中国矫形外科杂志, Orthopedic Journal of China], V23, P77.
   {[}何守玉 He Shouyu], 2014, {[}中国脊柱脊髓杂志, Chinese Journal of Spine and Spinal Cord], V24, P109.
   Jin Wang, 2016, CHINESE J TISSUE ENG, V22, P3322.
   Kos M, 2015, ACTA MEDICA MEDITERR, V31, P219.
   Liang LI, 2013, CHINESE J REPARATIVE, V11, P1338.
   Song HM, 2015, ACTA MEDICA MEDITERR, V31, P303.
   Taheri M, 2017, ACTA MEDICA MEDITERR, V33, P597, DOI 10.19193/0393-6384\_2017\_4\_088.
   Turhan Iyidir O, 2017, TURK J MED SCI, V47, P1751, DOI 10.3906/sag-1610-139.
   Uluocak N, 2016, ACTA MEDICA MEDITERR, V32, P1029, DOI 10.19193/0393-6384\_2016\_4\_127.
   Wang Y, 2015, ACTA MEDICA MEDITERR, V31, P981.
   Yang AM, 2017, J ALLOY COMPD, V695, P915, DOI 10.1016/j.jallcom.2016.10.188.
   Yang YS, 2018, IEEE INSTRU MEAS MAG, V21, P34, DOI 10.1109/MIM.2018.8278808.
   Yong Liu, 2013, CHINESE J SPINE SPIN, V23, P307.},
Number-of-Cited-References = {18},
Times-Cited = {0},
Usage-Count-Last-180-days = {2},
Usage-Count-Since-2013 = {8},
Journal-ISO = {Acta Medica Mediterr.},
Doc-Delivery-Number = {GP7NG},
Web-of-Science-Index = {Science Citation Index Expanded (SCI-EXPANDED)},
Unique-ID = {WOS:000441088400022},
DA = {2022-11-01},
}

@article{ WOS:000236862100017,
Author = {Sadiq, S and Meir, A and Hughes, SPF},
Title = {Surgical management of spondylolisthesis overview of literature},
Journal = {NEUROLOGY INDIA},
Year = {2005},
Volume = {53},
Number = {4},
Pages = {506-511},
Month = {DEC},
Publisher = {WOLTERS KLUWER MEDKNOW PUBLICATIONS},
Address = {WOLTERS KLUWER INDIA PVT LTD , A-202, 2ND FLR, QUBE, C T S  NO 1498A-2
   VILLAGE MAROL, ANDHERI EAST, MUMBAI, 400059, INDIA},
Type = {Review},
Language = {English},
Affiliation = {Sadiq, S (Corresponding Author), Charing Cross Hosp, Imperial Coll Sch Med, 7th Floor E, London W6 8RF, England.
   Charing Cross Hosp, Imperial Coll Sch Med, London W6 8RF, England.},
DOI = {10.4103/0028-3886.22621},
ISSN = {0028-3886},
EISSN = {1998-4022},
Keywords-Plus = {LUMBAR INTERBODY FUSION; FOLLOW-UP; ISTHMIC SPONDYLOLISTHESIS; IN-SITU;
   POSTEROLATERAL FUSION; POSTERIOR REDUCTION; NATURAL-HISTORY; SCREW
   FIXATION; SPONDYLOLYSIS; DECOMPRESSION},
Research-Areas = {Neurosciences \& Neurology},
Web-of-Science-Categories  = {Neurosciences},
Author-Email = {shahzad.sadiq1@btopenworld.com},
Cited-References = {ALBANESE M, 1982, J PEDIATR ORTHOPED, V2, P496, DOI 10.1097/01241398-198212000-00006.
   Barrick WT, 2000, SPINE, V25, P853, DOI 10.1097/00007632-200004010-00014.
   Bednar DA, 2002, J SPINAL DISORD TECH, V15, P105, DOI 10.1097/00024720-200204000-00003.
   Boden SD, 2002, SPINE, V27, P2662, DOI 10.1097/00007632-200212010-00005.
   BRADFORD DS, 1990, J BONE JOINT SURG AM, V72A, P1060, DOI 10.2106/00004623-199072070-00016.
   BRADFORD DS, 1985, SPINE, V10, P673, DOI 10.1097/00007632-198509000-00014.
   Buck J E, 1970, J Bone Joint Surg Br, V52, P432.
   Csecsei GI, 2000, SURG NEUROL, V53, P2, DOI 10.1016/S0090-3019(99)00198-6.
   Dai LY, 2001, EUR SPINE J, V10, P78, DOI 10.1007/s005860000205.
   DeWald CJ, 2005, SPINE, V30, pS49, DOI 10.1097/01.brs.0000155573.34179.7e.
   FREDRICKSON BE, 1984, J BONE JOINT SURG AM, V66A, P699, DOI 10.2106/00004623-198466050-00008.
   FRENNERED AK, 1991, SPINE, V16, P409, DOI 10.1097/00007632-199104000-00003.
   GILL GG, 1955, J BONE JOINT SURG AM, V37, P493, DOI 10.2106/00004623-195537030-00005.
   Hammerberg KW, 2005, SPINE, V30, pS4, DOI 10.1097/01.brs.0000155576.62159.1c.
   HAMMERBERG KW, 2003, SPINAL DEFORMITIES C, P787.
   Herkowitz HN, 1999, SPINE, V24, P1268, DOI 10.1097/00007632-199906150-00018.
   Ishihara H, 2001, J SPINAL DISORD, V14, P91, DOI 10.1097/00002517-200104000-00001.
   JOHNSON JR, 1983, J BONE JOINT SURG BR, V65, P43.
   Johnsson R, 2002, SPINE, V27, P2654, DOI 10.1097/00007632-200212010-00004.
   L'Heureux EA, 2003, SPINE, V28, P1269, DOI 10.1097/00007632-200306150-00010.
   La Rosa G, 2003, J NEUROSURG, V99, P143, DOI 10.3171/spi.2003.99.2.0143.
   LAFOND G, 1962, Clin Orthop, V22, P175.
   LOMBARDI JS, 1985, SPINE, V10, P821, DOI 10.1097/00007632-198511000-00008.
   Lonstein JE, 1999, SPINE, V24, P2640, DOI 10.1097/00007632-199912150-00011.
   Marchetti Pier Giorgio, 1997, P1211.
   MARDJETKO SM, 1994, SPINE, V19, pS2256, DOI 10.1097/00007632-199410151-00002.
   MEVERDING HW, 1932, SURG GYNECOL OBSTET, V54, P371.
   Molinari R W, 2001, Spine J, V1, P215.
   Moller H, 2000, SPINE, V25, P1711, DOI 10.1097/00007632-200007010-00016.
   Moller H, 2000, SPINE, V25, P1716, DOI 10.1097/00007632-200007010-00017.
   Moller H, 2000, SPINE, V25, P683, DOI 10.1097/00007632-200003150-00006.
   MOLLER H, 1991, ACTA NEUROCHIR WIEN, V110, P154.
   PEEK RD, 1989, J BONE JOINT SURG AM, V71A, P62, DOI 10.2106/00004623-198971010-00011.
   Rosenberg WS, 2001, NEUROSURGERY, V48, P569, DOI 10.1097/00006123-200103000-00022.
   Rothman L., 1989, SEMIN SPINE SURG, V1, P78.
   SARASTE H, 1987, J PEDIATR ORTHOPED, V7, P631.
   SATOMI K, 1992, SPINE, V17, P1329, DOI 10.1097/00007632-199211000-00012.
   SEITSALO S, 1990, J BONE JOINT SURG BR, V72, P259, DOI 10.1302/0301-620X.72B2.2312566.
   STEINER ME, 1985, SPINE, V10, P937, DOI 10.1097/00007632-198512000-00013.
   Suk SI, 1997, SPINE, V22, P210, DOI 10.1097/00007632-199701150-00016.
   WILTSE LL, 1976, CLIN ORTHOP RELAT R, V117, P92.
   WYNNEDAVIES R, 1979, J BONE JOINT SURG BR, V61, P301, DOI 10.1302/0301-620X.61B3.383720.
   Yaun H, 1994, SPINE S, V9, P2279.},
Number-of-Cited-References = {43},
Times-Cited = {6},
Usage-Count-Last-180-days = {0},
Usage-Count-Since-2013 = {3},
Journal-ISO = {Neurol. India},
Doc-Delivery-Number = {033PV},
Web-of-Science-Index = {Science Citation Index Expanded (SCI-EXPANDED)},
Unique-ID = {WOS:000236862100017},
OA = {Green Submitted},
DA = {2022-11-01},
}

@article{ WOS:A1994NA41800018,
Author = {LUSINS, JO and ELTING, JJ and CICORIA, AD and GOLDSMITH, SJ},
Title = {SPECT EVALUATION OF LUMBAR SPONDYLOLYSIS AND SPONDYLOLISTHESIS},
Journal = {SPINE},
Year = {1994},
Volume = {19},
Number = {5},
Pages = {608-612},
Month = {MAR 1},
Abstract = {Fifty patients with back pain and radiologically diagnosed spondylolysis
   were evaluated by a single-photon emission computed tomography (SPECT
   bone scanning). These patients were separated into three groups
   according to the degree of spondylolisthesis accompanying the
   spondylolysis. The data obtained from the study indicate that in acute
   spondylolysis, the SPECT scan is positive at the pars interarticularis.
   As the spondylolysis becomes chronic, the SPECT scan tends to revert
   toward normal even though healing of the spondylolysis has not occurred.
   As spondylolisthesis develops and progresses, the SPECT scan again
   becomes positive. The positivity, however, is more anterior and more
   diffuse. The authors propose that SPECT scanning in spondylolysis is not
   a positive or negative process, but rather varies with the time and
   stability of the spondylolytic spine.},
Publisher = {LIPPINCOTT-RAVEN PUBL},
Address = {227 EAST WASHINGTON SQ, PHILADELPHIA, PA 19106},
Type = {Article},
Language = {English},
Affiliation = {LUSINS, JO (Corresponding Author), OTSEGO MAGNET RESONANCE IMAGING CTR,395 MAIN ST,ONEONTA,NY 13820, USA.},
DOI = {10.1097/00007632-199403000-00018},
ISSN = {0362-2436},
Keywords = {SPECT EVALUATION; SPONDYLOLISTHESIS; SPONDYLOLYSIS},
Research-Areas = {Neurosciences \& Neurology; Orthopedics},
Web-of-Science-Categories  = {Clinical Neurology; Orthopedics},
Number-of-Cited-References = {0},
Times-Cited = {37},
Usage-Count-Last-180-days = {0},
Usage-Count-Since-2013 = {3},
Journal-ISO = {SPINE},
Doc-Delivery-Number = {NA418},
Web-of-Science-Index = {Science Citation Index Expanded (SCI-EXPANDED)},
Unique-ID = {WOS:A1994NA41800018},
DA = {2022-11-01},
}

@article{ WOS:000700281700001,
Author = {Kato, Kinshi and Hakozaki, Michiyuki and Mashiko, Ryosuke and Konno,
   Shin-ichi},
Title = {Familial development of lumbar spondylolysis: a familial case report of
   7-and 4-year-old brothers and their father},
Journal = {JOURNAL OF INTERNATIONAL MEDICAL RESEARCH},
Year = {2021},
Volume = {49},
Number = {5},
Month = {MAY},
Abstract = {The incidence of lumbar spondylolysis is affected by sex, race, and
   congenital abnormalities. These differences suggest a genetic component
   to the etiology of spondylolysis. However, no definitive evidence has
   been presented regarding the inheritance of lumbar spondylolysis. We
   report familial cases of lumbar spondylolysis in 7- and 4-year-old
   brothers and their father, each of whom visited our clinic complaining
   of low back pain. Spondylolysis in the fifth lumbar vertebra (L5) was
   identified in both boys and their father from clinical, radiographic,
   computed tomographic, and magnetic resonance imaging examinations.
   Conservative treatment was provided for both boys. No bony union of any
   spondylolytic lesions was obtained, but they returned to sports activity
   without low back pain. Frequent development of spondylolysis, even at
   younger ages, in all male family members might indicate an underlying
   genetic etiology in lumbar spondylolysis, primarily in the form of
   autosomal dominant inheritance. However, information on patients and
   their parents should be considered carefully, as bony union with
   conservative therapy is not expected in such patients.},
Publisher = {SAGE PUBLICATIONS LTD},
Address = {1 OLIVERS YARD, 55 CITY ROAD, LONDON EC1Y 1SP, ENGLAND},
Type = {Article},
Language = {English},
Affiliation = {Kato, K (Corresponding Author), Fukushima Med Univ, Sch Med, Dept Orthopaed Surg, 1 Hikarigaoka, Fukushima, Fukushima 9601295, Japan.
   Kato, Kinshi; Hakozaki, Michiyuki; Mashiko, Ryosuke; Konno, Shin-ichi, Fukushima Med Univ, Sch Med, Dept Orthopaed Surg, 1 Hikarigaoka, Fukushima, Fukushima 9601295, Japan.},
DOI = {10.1177/03000605211015559},
Article-Number = {03000605211015559},
ISSN = {0300-0605},
EISSN = {1473-2300},
Keywords = {Lumbar spine; spondylolysis; spondylolisthesis; hereditary pathogenesis;
   familiarity; familial occurrence},
Keywords-Plus = {PARS INTERARTICULARIS; NATURAL-HISTORY; SPONDYLOLISTHESIS},
Research-Areas = {Research \& Experimental Medicine; Pharmacology \& Pharmacy},
Web-of-Science-Categories  = {Medicine, Research \& Experimental; Pharmacology \& Pharmacy},
Author-Email = {kinshi@fmu.ac.jp},
ORCID-Numbers = {Hakozaki, Michiyuki/0000-0003-1641-0795
   Kato, Kinshi/0000-0002-1749-7274},
Cited-References = {ALBANESE M, 1982, J PEDIATR ORTHOPED, V2, P496, DOI 10.1097/01241398-198212000-00006.
   Beutler WJ, 2003, SPINE, V28, P1027, DOI 10.1097/00007632-200305150-00014.
   BORKOW SE, 1971, CLIN ORTHOP RELAT R, P73.
   Cai T, 2015, P NATL ACAD SCI USA, V112, P8064, DOI 10.1073/pnas.1502454112.
   Chosa E, 2004, J ORTHOP RES, V22, P158, DOI 10.1016/S0736-0266(03)00160-8.
   Crawford Charles H 3rd, 2015, Spine Deform, V3, P30, DOI 10.1016/j.jspd.2014.06.004.
   FREDRICKSON BE, 1984, J BONE JOINT SURG AM, V66A, P699, DOI 10.2106/00004623-198466050-00008.
   Fujii K, 2004, J BONE JOINT SURG BR, V86B, P225, DOI 10.1302/0301-620X.86B2.14339.
   HAUKIPURO K, 1978, CLIN GENET, V13, P471.
   Kaneko F., 1977, J JPN ORTHOP ASS, V51, P1237.
   Mays S, 2006, AM J PHYS ANTHROPOL, V131, P352, DOI 10.1002/ajpa.20447.
   ROCHE MB, 1951, ANAT REC, V109, P233, DOI 10.1002/ar.1091090207.
   ROWE GG, 1953, J BONE JOINT SURG AM, V35-A, P102, DOI 10.2106/00004623-195335010-00010.
   Sakai T, 2016, EUR SPINE J, V25, P602, DOI 10.1007/s00586-015-4029-4.
   Sakai T, 2009, SPINE, V34, P2346, DOI 10.1097/BRS.0b013e3181b4abbe.
   SHAHRIAREE H, 1979, J BONE JOINT SURG AM, V61, P1256, DOI 10.2106/00004623-197961080-00025.
   Terai T, 2010, J BONE JOINT SURG BR, V92B, P1123, DOI 10.1302/0301-620X.92B8.22883.
   WYNNEDAVIES R, 1979, J BONE JOINT SURG BR, V61, P301, DOI 10.1302/0301-620X.61B3.383720.
   Yamada Atsuhisa, 2013, Case Rep Orthop, V2013, P272514, DOI 10.1155/2013/272514.
   Yano T, 1967, Singapore Med J, V8, P203.
   Yoshida T, 2003, J LUMBAR SPINE DISOR, V9, P15.
   Young KJ, 2003, J MANIP PHYSIOL THER, V26, P196, DOI 10.1016/S0161-4754(02)54133-6.
   Yurube T, 2017, J ORTHOP SURG-HONG K, V25, DOI 10.1177/2309499017713917.
   Zheng C, 2020, FASEB J, V34, P720, DOI 10.1096/fj.201901040RR.},
Number-of-Cited-References = {24},
Times-Cited = {3},
Usage-Count-Last-180-days = {0},
Usage-Count-Since-2013 = {0},
Journal-ISO = {J. Int. Med. Res.},
Doc-Delivery-Number = {UW6RZ},
Web-of-Science-Index = {Science Citation Index Expanded (SCI-EXPANDED)},
Unique-ID = {WOS:000700281700001},
OA = {Green Published, gold},
DA = {2022-11-01},
}

@article{ WOS:000335650800017,
Author = {Darnis, A. and Launay, O. and Perrin, G. and Barrey, C.},
Title = {Surgical management of multilevel lumbar spondylolysis: A case report
   and review of the literature},
Journal = {ORTHOPAEDICS \& TRAUMATOLOGY-SURGERY \& RESEARCH},
Year = {2014},
Volume = {100},
Number = {3},
Pages = {347-351},
Month = {MAY},
Abstract = {Multilevel lumbar spondylolysis accounts for less than 6\% of the cases
   of lumbar spondylolysis and its treatment, as reported in the
   literature, has not been consistent. Fewer than ten cases presenting
   triple lumbar spondylosis have been published. We describe the case of a
   33-year-old male presenting bilateral L3, L4, and L5 isthmic lysis with
   no spondylolisthesis or disc degeneration. The MRI and CT of the lumbar
   spine were decisive elements in the therapeutic choice and the surgical
   treatment performed was bilateral L3 and L4 isthmic repair via a
   combined anterior and posterior L5S1 approach. The clinical and
   radiological results were good at the last follow-up visit. (C) 2014
   Elsevier Masson SAS. All rights reserved.},
Publisher = {ELSEVIER MASSON, CORPORATION OFFICE},
Address = {65 CAMILLE DESMOULINS CS50083 ISSY-LES-MOULINEAUX, 92442 PARIS, FRANCE},
Type = {Review},
Language = {English},
Affiliation = {Darnis, A (Corresponding Author), Univ Lyon 1, Hop Neurol P Wertheimer, Serv Neurochirurg C \& Chirurg Rachis, 59 Blvd Pinel, F-69003 Lyon, France.
   Darnis, A.; Launay, O.; Perrin, G.; Barrey, C., Univ Lyon 1, Hop Neurol P Wertheimer, Serv Neurochirurg C \& Chirurg Rachis, F-69003 Lyon, France.},
DOI = {10.1016/j.otsr.2013.12.021},
ISSN = {1877-0568},
Keywords = {Multilevel lumbar spondylolysis; Spinal fusion; Direct repair; Isthmic
   spondylolysis; MRI},
Keywords-Plus = {MULTIPLE LEVELS; SPONDYLOLISTHESIS; REPAIR; SPINE},
Research-Areas = {Orthopedics; Surgery},
Web-of-Science-Categories  = {Orthopedics; Surgery},
Author-Email = {alice.darnis@icloud.com},
ResearcherID-Numbers = {BARREY, Cédric Y/B-9873-2011},
Cited-References = {Al-Sebai MW, 1999, EUR SPINE J, V8, P75, DOI 10.1007/s005860050130.
   Arai T, 2013, CASE REP ORTHOP, V2013, P1.
   Buck J E, 1970, J Bone Joint Surg Br, V52, P432.
   Chang JH, 2001, J FORMOS MED ASSOC, V100, P497.
   Chung CH, 2007, J SPINAL DISORD TECH, V20, P399, DOI 10.1097/01.bsd.0000211253.67576.90.
   EINGORN D, 1985, SPINE, V10, P250, DOI 10.1097/00007632-198504000-00010.
   FREDRICKSON BE, 1984, J BONE JOINT SURG AM, V66A, P699, DOI 10.2106/00004623-198466050-00008.
   Hersh DS, 2011, BULL HOSP JT DIS, V69, P339.
   Labelle H, 2004, SPINE, V29, P2049, DOI 10.1097/01.brs.0000138279.53439.cc.
   Legaye J, 1998, Eur Spine J, V7, P99, DOI 10.1007/s005860050038.
   Lim JK, 2013, J KOREAN NEUROSURG S, V53, P96, DOI 10.3340/jkns.2013.53.2.96.
   Marty C, 2002, EUR SPINE J, V11, P119, DOI 10.1007/s00586-001-0349-7.
   Ogawa H, 2007, J SPINAL DISORD TECH, V20, P521, DOI 10.1097/BSD.0b013e3180335c1f.
   Park KH, 2009, ASIAN SPINE J, V3, P35, DOI 10.4184/asj.2009.3.1.35.
   RAVICHANDRAN G, 1980, SPINE, V5, P552, DOI 10.1097/00007632-198011000-00011.
   Roussouly P, 2003, REV CHIR ORTHOP, V89, P632.
   Roussouly P., 2011, EUR SPINE J, V20, P609, DOI 10.1007/s00586-011-1928-x.
   Sakai T, 2010, J ORTHOP SCI, V15, P281, DOI 10.1007/s00776-010-1454-4.
   SIMPER LB, 1986, ACTA ORTHOP SCAND, V57, P78, DOI 10.3109/17453678608993222.
   STEWART TD, 1953, J BONE JOINT SURG AM, V35-A, P937, DOI 10.2106/00004623-195335040-00012.
   Vialle R, 2007, EUR SPINE J, V16, P1641, DOI 10.1007/s00586-007-0348-4.
   Willis TA, 1931, J BONE JOINT SURG, V13, P709.
   WILTSE LEON L., 1957, CLIN ORTHOPAED, V10, P48.
   WILTSE LL, 1976, CLIN ORTHOP RELAT R, P23.},
Number-of-Cited-References = {24},
Times-Cited = {3},
Usage-Count-Last-180-days = {0},
Usage-Count-Since-2013 = {2},
Journal-ISO = {Orthop. Traumatol.-Surg. Res.},
Doc-Delivery-Number = {AG8EE},
Web-of-Science-Index = {Science Citation Index Expanded (SCI-EXPANDED)},
Unique-ID = {WOS:000335650800017},
OA = {Bronze},
DA = {2022-11-01},
}

@article{ WOS:000427903500001,
Author = {Zhang, Shengtao and Ye, Conglin and Lai, Qi and Yu, Xiaolong and Liu,
   Xuqiang and Nie, Tao and Zhan, Haibo and Dai, Min and Zhang, Bin},
Title = {Double-level lumbar spondylolysis and spondylolisthesis: A retrospective
   study},
Journal = {JOURNAL OF ORTHOPAEDIC SURGERY AND RESEARCH},
Year = {2018},
Volume = {13},
Month = {MAR 16},
Abstract = {Background: Lumbar spondylolysis and isthmic spondylolisthesis are
   common conditions. However, double-level lumbar spondylolysis and
   spondylolisthesis are rare. We report 24 cases of it along with a review
   of literature and a briefly description of the clinical and radiological
   features and integrated management of patients with this condition.
   Methods: Of 1700 inpatients diagnosed with lumbar spondylolisthesis at
   our hospital between January 2008 and September 2015, we selected those
   with a diagnosis of double-level spondylolisthesis who underwent
   surgery. We analyzed the data regarding age, sex, and heavy physical
   labour. Japanese Orthopaedic Association (JOA) and Visual Analog Scale
   (VAS) scores were used to evaluate preoperative and postoperative
   neurological function and back pain. All patients underwent
   decompression, reduction, and posterior lumbar interbody fusion (PLIF)
   with autogenous bone chips from posterior decompression or with a cage.
   After the operation, we were followed up for more than 2 years to
   observe the effect of the operation. In the meantime, the height of the
   intervertebral discs was measured at follow-up, and all data are
   analyzed in SPSS stastic.
   Results: Double-level spondylolisthesis occurred at the L2/L3 and L3/L4
   levels in one patient, L3/4 and L4/L5 levels in 11 patients, and L4/L5
   and L5/S1 levels in 12 patients. Nine patients also had spondylolysis.
   Twenty patients underwent posterior lumbar interbody fusion and internal
   fixation with autologous bone chip, and 4 of them underwent cage and
   autogenous bone graft fixation. Postoperatively, the major symptoms
   (neurological dysfunction and low-back pain) improved significantly.
   Comparison of JOA and VAS scores indicated effective recovery of
   neurological function (p < 0.05). Postoperative follow-up demonstrated
   satisfactory interbody fusion and pars interarticularis healing.
   Conclusions: Double-level lumbar spondylolysis and spondylolisthesis
   occurred more often in women. Most common site of double lumbar
   spondylolisthesis was L3-L5. The treatment principle was the same as
   that for single-level spondylolisthesis, but the reset order is
   questionable. Both, posterior lumbar interbody fusion (PLIF) with
   autogenous bone chips from posterior decompression or with cage can
   relieve discomfort in most patients. In our follow-up, we found that
   there was a high degree of loss in disk height when autogenous bone was
   used. Therefore, we suggest the use of a cage.},
Publisher = {BIOMED CENTRAL LTD},
Address = {236 GRAYS INN RD, FLOOR 6, LONDON WC1X 8HL, ENGLAND},
Type = {Article},
Language = {English},
Affiliation = {Dai, M; Zhang, B (Corresponding Author), Nanchang Univ, Affiliated Hosp 1, Dept Orthoped, Artificial Joints Engn \& Technol Res Ctr Jiangxi, 17 Yong Wai Zheng St, Nanchang 330006, Jiangxi, Peoples R China.
   Zhang, Shengtao; Ye, Conglin; Lai, Qi; Yu, Xiaolong; Liu, Xuqiang; Nie, Tao; Zhan, Haibo; Dai, Min; Zhang, Bin, Nanchang Univ, Affiliated Hosp 1, Dept Orthoped, Artificial Joints Engn \& Technol Res Ctr Jiangxi, 17 Yong Wai Zheng St, Nanchang 330006, Jiangxi, Peoples R China.
   Zhang, Shengtao; Ye, Conglin; Lai, Qi; Zhan, Haibo, Nanchang Univ, Nanchang 330006, Jiangxi, Peoples R China.},
DOI = {10.1186/s13018-018-0723-3},
Article-Number = {55},
ISSN = {1749-799X},
Keywords = {Double-level; Spondylolysis; Spondylolisthesis},
Keywords-Plus = {LOW-BACK-PAIN; INTERBODY FUSION; DEGENERATIVE SPONDYLOLISTHESIS;
   POSTEROLATERAL FUSION; NATURAL-HISTORY; POPULATION; DEFECTS; REPAIR},
Research-Areas = {Orthopedics},
Web-of-Science-Categories  = {Orthopedics},
Author-Email = {1135547344@qq.com
   acker11@126.com},
ResearcherID-Numbers = {DAI, M/GPS-8291-2022},
Funding-Acknowledgement = {Foundation of Health Department of Jiangxi Province {[}GJJ160127];
   Jiangxi Provincial Science and Technology Department {[}24]; Gan-Po
   Talents Project 555 of Jiangxi Province},
Funding-Text = {This project is supported by The Foundation of Health Department of
   Jiangxi Province (GJJ160127), Jiangxi Provincial Science and Technology
   Department (2015) 24, and Gan-Po Talents Project 555 of Jiangxi
   Province.},
Cited-References = {Al-Khawashki H, 2001, Spine (Phila Pa 1976), V26, pE542, DOI 10.1097/00007632-200112010-00021.
   AMATO M, 1984, RADIOLOGY, V153, P627, DOI 10.1148/radiology.153.3.6494460.
   Beutler WJ, 2003, SPINE, V28, P1027, DOI 10.1097/00007632-200305150-00014.
   Burkus JK, 2002, J SPINAL DISORD TECH, V15, P337, DOI 10.1097/00024720-200210000-00001.
   Chung CH, 2007, J SPINAL DISORD TECH, V20, P399, DOI 10.1097/01.bsd.0000211253.67576.90.
   Dunn AS, 2009, J CHIROPR MED, V8, P125, DOI 10.1016/j.jcm.2009.04.003.
   FREDRICKSON BE, 1984, J BONE JOINT SURG AM, V66A, P699, DOI 10.2106/00004623-198466050-00008.
   Ganju Aruna, 2002, Neurosurg Focus, V13, pE1.
   Kaiser MG, 2002, NEUROSURGERY, V51, P97, DOI 10.1097/00006123-200207000-00015.
   Kalichman L, 2009, SPINE, V34, P199, DOI 10.1097/BRS.0b013e31818edcfd.
   Kuraishi S, 2016, ASIAN SPINE J, V10, P143, DOI 10.4184/asj.2016.10.1.143.
   Lestini W F, 1994, Surg Technol Int, V3, P577.
   Liu XY, 2014, EUR SPINE J, V23, P43, DOI 10.1007/s00586-013-2880-8.
   Logroscino G, 2001, CHILD NERV SYST, V17, P644, DOI 10.1007/s003810100495.
   Mobbs Ralph J, 2015, J Spine Surg, V1, P2, DOI 10.3978/j.issn.2414-469X.2015.10.05.
   Moller H, 2000, SPINE, V25, P683, DOI 10.1097/00007632-200003150-00006.
   Ogawa H, 2007, J SPINAL DISORD TECH, V20, P521, DOI 10.1097/BSD.0b013e3180335c1f.
   Rao PJ, 2015, NEUROSURGERY, V76, P7, DOI 10.1227/NEU.0000000000000561.
   RAVICHANDRAN G, 1980, SPINE, V5, P552, DOI 10.1097/00007632-198011000-00011.
   Schuller S, 2011, EUR SPINE J, V20, P713, DOI 10.1007/s00586-010-1640-2.
   Smorgick Y, 2013, SPINE, V38, P797, DOI 10.1097/BRS.0b013e31827db30f.
   Song DY, 2015, CLIN NEUROL NEUROSUR, V138, P111, DOI 10.1016/j.clineuro.2015.08.012.
   Standaert CJ, 2000, BRIT J SPORT MED, V34, P415, DOI 10.1136/bjsm.34.6.415.
   Weinstein JN, 2007, NEW ENGL J MED, V356, P2257, DOI 10.1056/NEJMoa070302.
   WILTSE LL, 1976, CLIN ORTHOP RELAT R, P23.},
Number-of-Cited-References = {25},
Times-Cited = {10},
Usage-Count-Last-180-days = {2},
Usage-Count-Since-2013 = {11},
Journal-ISO = {J. Orthop. Surg. Res.},
Doc-Delivery-Number = {FZ9BB},
Web-of-Science-Index = {Science Citation Index Expanded (SCI-EXPANDED)},
Unique-ID = {WOS:000427903500001},
OA = {gold, Green Published},
DA = {2022-11-01},
}

@article{ WOS:000084522000010,
Author = {Lonstein, JE},
Title = {Spondylolisthesis in children - Cause, natural history, and management},
Journal = {SPINE},
Year = {1999},
Volume = {24},
Number = {24},
Pages = {2640-2648},
Month = {DEC 15},
Publisher = {LIPPINCOTT WILLIAMS \& WILKINS},
Address = {TWO COMMERCE SQ, 2001 MARKET ST, PHILADELPHIA, PA 19103 USA},
Type = {Review},
Language = {English},
Affiliation = {Lonstein, JE (Corresponding Author), Twin Cities Spine Ctr, 913 E 26th St, Minneapolis, MN 55404 USA.
   Twin Cities Spine Ctr, Minneapolis, MN 55404 USA.
   Univ Minnesota, Dept Orthoped Surg, Minneapolis, MN USA.},
DOI = {10.1097/00007632-199912150-00011},
ISSN = {0362-2436},
EISSN = {1528-1159},
Keywords-Plus = {FOLLOW-UP; ISTHMIC SPONDYLOLISTHESIS; FUSION INSITU; SURGICAL-TREATMENT;
   ROENTGENOLOGIC ASSESSMENT; NONOPERATIVE TREATMENT; LUMBAR SPINE;
   ADOLESCENTS; SPONDYLOLYSIS; REDUCTION},
Research-Areas = {Neurosciences \& Neurology; Orthopedics},
Web-of-Science-Categories  = {Clinical Neurology; Orthopedics},
Author-Email = {jelonstein@msn.com},
Cited-References = {ALBANESE M, 1982, J PEDIATR ORTHOPED, V2, P496, DOI 10.1097/01241398-198212000-00006.
   BAKER DR, 1956, J BONE JOINT SURG AM, V38, P933.
   BELL DF, 1988, CLIN ORTHOP RELAT R, V236, P192.
   BLACKBURNE JS, 1977, J BONE JOINT SURG BR, V59, P490, DOI 10.1302/0301-620X.59B4.925059.
   BLANDA J, 1993, J SPINAL DISORD, V6, P406, DOI 10.1097/00002517-199306050-00007.
   BOHLMAN HH, 1982, J BONE JOINT SURG AM, V64, P415, DOI 10.2106/00004623-198264030-00012.
   Borkow S E, 1971, Clin Orthop Relat Res, V81, P73, DOI 10.1097/00003086-197111000-00010.
   BOSWORTH DM, 1955, J BONE JOINT SURG AM, V37, P767, DOI 10.2106/00004623-195537040-00009.
   BRADFORD D, 1994, MOES TXB SCOLIOSIS O, P415.
   Bradford D S, 1983, Instr Course Lect, V32, P151.
   BRADFORD DS, 1988, SPINE, V13, P580.
   BRADFORD DS, 1979, SPINE, V4, P423, DOI 10.1097/00007632-197909000-00006.
   BRADFORD DS, 1987, J BONE JOINT SURG AM, V69A, P191, DOI 10.2106/00004623-198769020-00005.
   BURKUS JK, 1992, J BONE JOINT SURG AM, V74A, P693, DOI 10.2106/00004623-199274050-00008.
   CLOWARD RB, 1981, CLIN ORTHOP RELAT R, P74.
   Dandy D J, 1971, J Bone Joint Surg Br, V53, P578.
   DANIELSON B, 1989, ACTA RADIOL, V30, P65.
   DANIELSON B, 1988, ACTA RADIOL, V29, P345.
   DEWALD RL, 1981, J BONE JOINT SURG AM, V63, P619, DOI 10.2106/00004623-198163040-00012.
   DIETRICH M, 1985, SPINE, V10, P532, DOI 10.1097/00007632-198507000-00007.
   Dubousset J, 1997, CLIN ORTHOP RELAT R, P77.
   EDWARDS C C, 1986, Orthopaedic Transactions, V10, P543.
   EMANS J B, 1987, Orthopaedic Transactions, V11, P113.
   FERGUSON RJ, 1974, AM J SPORTS MED, V2, P63.
   FREDRICKSON BE, 1984, J BONE JOINT SURG AM, V66A, P699, DOI 10.2106/00004623-198466050-00008.
   FREEBODY D, 1971, Journal of Bone and Joint Surgery British Volume, V53, P617.
   FRENNERED AK, 1991, J PEDIATR ORTHOPED, V11, P209, DOI 10.1097/01241398-199103000-00014.
   FRENNERED AK, 1991, SPINE, V16, P409, DOI 10.1097/00007632-199104000-00003.
   FRIBERG S, 1939, ACTA CHIR SCAND    S, V82, P56.
   GAINES RW, 1985, SPINE, V10, P680, DOI 10.1097/00007632-198509000-00015.
   HARRINGTON PR, 1976, CLIN ORTHOP RELAT R, P157.
   HARRINGTON PR, 1971, CLIN ORTHOP RELAT R, P75, DOI 10.1097/00003086-197109000-00012.
   HARRIS IE, 1987, J BONE JOINT SURG AM, V69A, P960, DOI 10.2106/00004623-198769070-00002.
   HARRIS RI, 1951, ANN ROY COLL SURG, V8, P259.
   HENDERSO.ED, 1966, J BONE JOINT SURG AM, VA 48, P619, DOI 10.2106/00004623-196648040-00001.
   HENSINGER R N, 1976, Spine, V1, P207, DOI 10.1097/00007632-197612000-00005.
   HENSINGER RN, 1989, J BONE JOINT SURG AM, V71A, P1098, DOI 10.2106/00004623-198971070-00020.
   HENSON J, 1987, BRIT J RADIOL, V60, P69, DOI 10.1259/0007-1285-60-709-69.
   Herbiniaux G., 1782, TRAITE DIVERS ACCOUC.
   HW Meyerding, 1932, SURG GYNECOL OBSTET, V54, P371.
   ISHIKAWA S, 1994, SPINE, V19, P1691, DOI 10.1097/00007632-199408000-00007.
   JACKSON DW, 1976, CLIN ORTHOP RELAT R, P68.
   Jenkins JA, 1936, BRIT J SURG, V24, P80, DOI 10.1002/bjs.1800249312.
   JOHNSON JR, 1983, J BONE JOINT SURG BR, V65, P43.
   KIVILUOTO O, 1985, ACTA ORTHOP SCAND, V56, P152, DOI 10.3109/17453678508994343.
   LAURENT L. E., 1961, ACTA ORTHOPAED SCAND, V31, P45.
   LAURENT LE, 1976, CLIN ORTHOP RELAT R, V117, P85.
   LENKE LG, 1992, J SPINAL DISORD, V5, P433, DOI 10.1097/00002517-199212000-00008.
   LINDHOLM TS, 1990, SPINE, V15, P1350, DOI 10.1097/00007632-199012000-00021.
   LOUIS R, 1986, CLIN ORTHOP RELAT R, V203, P18.
   MATTHIASS HH, 1986, CLIN ORTHOP RELAT R, V203, P34.
   MAURICE HD, 1989, SPINE, V14, P214, DOI 10.1097/00007632-198902000-00012.
   MCPHEE IB, 1979, SPINE, V4, P430, DOI 10.1097/00007632-197909000-00007.
   MCQUEEN MM, 1986, J BONE JOINT SURG BR, V68, P185, DOI 10.1302/0301-620X.68B2.3957999.
   Molinari MRW, 1999, SPINE, V24, P1701, DOI 10.1097/00007632-199908150-00012.
   MONTICELLI G, 1975, ACTA ORTHOP SCAND, V46, P498.
   NACHEMSON A, 1976, CLIN ORTHOP RELAT R, V117, P2.
   NEWELL RLM, 1963, SPINE, V17, P1950.
   NEWMAN P H, 1965, J Bone Joint Surg Br, V47, P472.
   NEWMAN PH, 1963, J BONE JOINT SURG BR, V45, P39, DOI 10.1302/0301-620X.45B1.39.
   OGILVIE JW, 1987, SPINE, V12, P251, DOI 10.1097/00007632-198704000-00010.
   OHKI I, 1980, INT ORTHOP, V4, P107.
   OSTERMAN K, 1976, CLIN ORTHOP RELAT R, V117, P121.
   Osterman K, 1993, CLIN ORTHOP RELAT R, V297, P65.
   PIZZUTILLO PD, 1989, J PEDIATR ORTHOPED, V9, P538, DOI 10.1097/01241398-198909010-00007.
   PIZZUTILLO PD, 1986, J PEDIATR ORTHOPED, V6, P311, DOI 10.1097/01241398-198605000-00010.
   POUSSA M, 1993, SPINE, V18, P894, DOI 10.1097/00007632-199306000-00014.
   REYNOLDS JB, 1989, ORTHOP T, V13, P27.
   RILEY PM, 1986, J BONE JOINT SURG BR, V68, P856.
   ROMBOLD C, 1966, J BONE JOINT SURG AM, VA 48, P1282, DOI 10.2106/00004623-196648070-00003.
   ROSENBERG NJ, 1981, SPINE, V6, P35, DOI 10.1097/00007632-198101000-00005.
   Rothman L., 1989, SEMIN SPINE SURG, V1, P78.
   ROWE GG, 1953, J BONE JOINT SURG AM, V35-A, P102, DOI 10.2106/00004623-195335010-00010.
   SARASTE H, 1987, J PEDIATR ORTHOPED, V7, P631.
   SCAGLIETTI O, 1976, CLIN ORTHOP RELAT R, V117, P165.
   SCHLENZKA D, 1991, J SPINAL DISORD, V4, P344, DOI 10.1097/00002517-199109000-00012.
   SCHOENECKER PL, 1990, J BONE JOINT SURG AM, V72A, P369, DOI 10.2106/00004623-199072030-00008.
   SEITSALO S, 1988, SPINE, V13, P899, DOI 10.1097/00007632-198808000-00005.
   SEITSALO S, 1990, J BONE JOINT SURG BR, V72, P259, DOI 10.1302/0301-620X.72B2.2312566.
   SEITSALO S, 1991, SPINE, V16, P417, DOI 10.1097/00007632-199104000-00004.
   SEMON RL, 1981, SPINE, V6, P172, DOI 10.1097/00007632-198103000-00012.
   SEVASTIKOGLOU JA, 1980, CLIN ORTHOP RELAT R, V147, P192.
   SHERMAN F C, 1979, Spine, V4, P59, DOI 10.1097/00007632-197901000-00010.
   SHUFFLEBARGER HL, 1998, SCOL RES SOC ANN M N.
   SIJBRANDIJ S, 1983, J BONE JOINT SURG BR, V65, P40, DOI 10.1302/0301-620X.65B1.6822599.
   SMITH MD, 1990, J BONE JOINT SURG AM, V72A, P415, DOI 10.2106/00004623-199072030-00015.
   SPECK GR, 1984, SPINE, V9, P659, DOI 10.1097/00007632-198409000-00022.
   STANTON RP, 1985, J PEDIATR ORTHOPED, V5, P411, DOI 10.1097/01241398-198507000-00004.
   STEWART TD, 1953, J BONE JOINT SURG AM, V35-A, P937, DOI 10.2106/00004623-195335040-00012.
   SZYPRYT EP, 1989, SPINE, V14, P977, DOI 10.1097/00007632-198909000-00011.
   TAILLARD W, 1954, Acta Orthop Scand, V24, P115.
   TAILLARD WF, 1976, CLIN ORTHOP RELAT R, V117, P30.
   TURNER RH, 1971, J BONE JOINT SURG AM, VA 53, P1298, DOI 10.2106/00004623-197153070-00005.
   VELIKAS EP, 1981, J BONE JOINT SURG BR, V63, P67, DOI 10.1302/0301-620X.63B1.7204476.
   VERBIEST H, 1979, Spine, V4, P68, DOI 10.1097/00007632-197901000-00011.
   VIDAL J, 1981, CLIN ORTHOP RELAT R, P156.
   WILTSE L L, 1961, Clin Orthop, V21, P156.
   WILTSE LL, 1975, J BONE JOINT SURG AM, VA 57, P17, DOI 10.2106/00004623-197557010-00003.
   WILTSE LL, 1983, J BONE JOINT SURG AM, V65, P768, DOI 10.2106/00004623-198365060-00007.
   WILTSE LL, 1976, CLIN ORTHOP RELAT R, V117, P23.
   Wiltse LL, 1969, S SPIN AM AC ORTH SU, P143.
   WILTSE LL, 1976, CLIN ORTHOP RELAT R, V117, P92.
   WYNNEDAVIES R, 1979, J BONE JOINT SURG BR, V61, P301, DOI 10.1302/0301-620X.61B3.383720.
   {[}No title captured].},
Number-of-Cited-References = {104},
Times-Cited = {94},
Usage-Count-Last-180-days = {0},
Usage-Count-Since-2013 = {7},
Journal-ISO = {SPINE},
Doc-Delivery-Number = {270EG},
Web-of-Science-Index = {Science Citation Index Expanded (SCI-EXPANDED)},
Unique-ID = {WOS:000084522000010},
DA = {2022-11-01},
}

@article{ WOS:000366655100014,
Author = {Ling, Tingxian and Liu, Limin and Song, Yueming and Zhou, Bangjian},
Title = {The adolescent multiple spondylolysis associated with spondylolisthesis
   in the upper lumbar vertebrae},
Journal = {SPINE JOURNAL},
Year = {2015},
Volume = {15},
Number = {12},
Pages = {E31-E32},
Month = {DEC 1},
Publisher = {ELSEVIER SCIENCE INC},
Address = {360 PARK AVE SOUTH, NEW YORK, NY 10010-1710 USA},
Type = {Editorial Material},
Language = {English},
Affiliation = {Ling, TX (Corresponding Author), Sichuan Univ, West China Hosp, Dept Orthoped, 37 Guo Xue Xiang, Chengdu 610041, Sichuan, Peoples R China.
   Ling, Tingxian; Liu, Limin; Song, Yueming; Zhou, Bangjian, Sichuan Univ, West China Hosp, Dept Orthoped, Chengdu 610041, Sichuan, Peoples R China.},
DOI = {10.1016/j.spinee.2015.07.435},
ISSN = {1529-9430},
EISSN = {1878-1632},
Research-Areas = {Neurosciences \& Neurology; Orthopedics},
Web-of-Science-Categories  = {Clinical Neurology; Orthopedics},
Cited-References = {Al-Sebai MW, 1999, EUR SPINE J, V8, P75, DOI 10.1007/s005860050130.
   Park KH, 2009, ASIAN SPINE J, V3, P35, DOI 10.4184/asj.2009.3.1.35.},
Number-of-Cited-References = {2},
Times-Cited = {0},
Usage-Count-Last-180-days = {0},
Usage-Count-Since-2013 = {4},
Journal-ISO = {Spine Journal},
Doc-Delivery-Number = {CY8JQ},
Web-of-Science-Index = {Science Citation Index Expanded (SCI-EXPANDED)},
Unique-ID = {WOS:000366655100014},
DA = {2022-11-01},
}

@article{ WOS:000511355100021,
Author = {Skryabin, E. G.},
Title = {Isolated and Multilevel Spondylolysis (Literature Review)},
Journal = {TRAVMATOLOGIYA I ORTOPEDIYA ROSSII},
Year = {2019},
Volume = {25},
Number = {2},
Pages = {157-165},
Abstract = {One of the main causes of lumbar spine pain is spondylolysis. The
   purpose of this review is to present the current state of the problem of
   diagnosis and treatment isolated and multilevel spondylolysis. Materials
   and Methods. The review includes 86 publications on the problem of
   spondylolysis for 2005-2019, obtained from electronic databases: PubMed,
   Cochrane Library, eLIBRARY, CYBERLENINKA. Results. There is still the
   only known classification of spondylolysis by P. Niggemann et al, which
   includes four severity of this pathology - from mild to very severe: A,
   BI, BII, BIII. The classification is based on the nature of changes in
   the area of bone defect of the vertebral arch when the patient performs
   functional tests. In some cases, the pathology can be regarded as a
   transition between different degrees of severity of type B. The
   treatment of spondylolysis can be both conservative and operational. The
   conservative therapy consists of physical activity restriction,
   physiotherapy, wearing a corset, massage, and pharmacotherapy. The
   purpose of surgical treatment is the removal of fibrous tissue from the
   zone of spondylolysis and the achievement in this area the bone fusion
   via a bone autoplasty and(or) osteosynthesis with different metal
   frameworks. Reasoned arguments about the need for a combination of
   conservative and surgical treatment of patients with spondylolysis are
   also reflected in the publications. Information on multilevel
   spondylolysis is represented by a small number of articles. Only 15
   authors described clinical cases of multilevel spondylolysis in a total
   of 21 patients. Spondylolysis is a high risk factor for the
   spondylolisthesis formation. Among the various categories of patients
   suffering from spondylolysis and lumbar spondylolysis spondylolisthesis,
   pregnant women are of particular interest. Hormonal restructuring and
   changes in the biomechanics of the spine in women during the gestational
   period often leads to the appearance or intensification pain syndrome in
   lumbar spine complicating the pregnancy, and hence a fetus development.
   Conclusion. Timely diagnosis of spondylolysis and the subsequent
   development of individual rehabilitation not only improves the quality
   of life of patients, but in some cases can prevent such a serious
   pathology as spondylolisthesis.},
Publisher = {VREDEN RUSSIAN RESEARCH INST TRAUMATOLOGY \& ORTHOPEDICS},
Address = {UL AK BAIKOVA, DOM 8, ST PETERSBURG, 195427, RUSSIA},
Type = {Review},
Language = {Russian},
Affiliation = {Skryabin, EG (Corresponding Author), Tyumen State Med Univ, Dept Traumatol \& Orthoped, Course Pediat Traumatol, Sci Med, Tyumen, Russia.
   Skryabin, EG (Corresponding Author), Tyumen State Med Univ, Dept Traumatol \& Orthoped, Course Pediat Traumatol, Tyumen, Russia.
   Skryabin, E. G., Tyumen State Med Univ, Dept Traumatol \& Orthoped, Course Pediat Traumatol, Sci Med, Tyumen, Russia.
   Skryabin, E. G., Tyumen State Med Univ, Dept Traumatol \& Orthoped, Course Pediat Traumatol, Tyumen, Russia.},
DOI = {10.21823/2311-2905-2019-25-2-157-165},
ISSN = {2311-2905},
Keywords = {spondylolysis; isolated spondylolysis; multi-level spondylolysis;
   spondylolisthesis},
Keywords-Plus = {LOW-BACK-PAIN; LUMBAR SPONDYLOLYSIS; ISTHMIC SPONDYLOLISTHESIS;
   PEDIATRIC SPONDYLOLYSIS; CERVICAL SPONDYLOLYSIS; LEVEL SPONDYLOLYSIS;
   MULTIPLE LEVELS; REPAIR; PREVALENCE; ADULT},
Research-Areas = {Orthopedics},
Web-of-Science-Categories  = {Orthopedics},
Author-Email = {skryabineg@mail.ru},
Cited-References = {Ahn PG, 2010, SPINE, V35, pE80, DOI 10.1097/BRS.0b013e3181b95dea.
   Al-Sebai MW, 1999, EUR SPINE J, V8, P75, DOI 10.1007/s005860050130.
   Alton TB, 2014, SPINE J, V14, pE1, DOI 10.1016/j.spinee.2013.09.037.
   Arai Tetsu, 2013, Case Rep Orthop, V2013, P472968, DOI 10.1155/2013/472968.
   Bartochowski Lukasz, 2017, Eur J Orthop Surg Traumatol, V27, P1011, DOI 10.1007/s00590-017-1974-0.
   Bourassa-Moreau E, 2019, SPINE, V44, pE181, DOI 10.1097/BRS.0000000000002788.
   Brynhildsen J, 1998, OBSTET GYNECOL, V91, P182, DOI 10.1016/S0029-7844(97)00630-3.
   {[}Булатов Александр Васильевич Bulatov Aleksandr Vasilyevich], 2016, {[}Хирургия позвоночника, Khirurgiya pozvonochnika], V13, P68, DOI 10.14531/ss2016.3.68-77.
   Chang JH, 2001, J FORMOS MED ASSOC, V100, P497.
   del Campo MDD, 2017, INT J PALEOPATHOL, V19, P1, DOI 10.1016/j.ijpp.2017.07.001.
   Deckey DG, 2019, SPINE DEFORM, V7, P275, DOI 10.1016/j.jspd.2018.08.004.
   Devalan J.A., 2016, SPORTS HEALTH, V8, P364, DOI {[}10.1177/1941738116653587, DOI 10.1177/1941738116653587].
   Dhouib A, 2018, EUR SPINE J, V27, P1058, DOI 10.1007/s00586-017-5305-2.
   Dunn AS, 2009, J CHIROPR MED, V8, P125, DOI 10.1016/j.jcm.2009.04.003.
   {[}Дуров М.Ф. Durov M.F.], 2007, {[}Хирургия позвоночника, Khirurgiya pozvonochnika], P64.
   EINGORN D, 1985, SPINE, V10, P250, DOI 10.1097/00007632-198504000-00010.
   Farah K, 2018, WORLD NEUROSURG, V115, P79, DOI 10.1016/j.wneu.2018.04.013.
   Garry JP, 1998, J FAM PRACTICE, V47, P145.
   Gezer NS, 2017, DIAGN INTERV RADIOL, V23, P385, DOI 10.5152/dir.2017.16463.
   Goda Y, 2017, CLIN SPINE SURG, V30, pE738, DOI 10.1097/BSD.0000000000000217.
   GRANTHAM SA, 1975, J BONE JOINT SURG AM, V57, P713, DOI 10.2106/00004623-197557050-00031.
   Gregg CD, 2009, PHYS THER SPORT, V10, P121, DOI 10.1016/j.ptsp.2009.08.001.
   Grodahl LHJ, 2016, MANUAL THER, V24, P7, DOI 10.1016/j.math.2016.03.011.
   Gubin A.V., 2010, HIRURGIA POZVONOCHNI.
   Hanke LF, 2018, PM\&R, V10, P501, DOI 10.1016/j.pmrj.2017.09.012.
   Heidari Pedram, 2015, Asian J Sports Med, V6, pe23803, DOI 10.5812/asjsm.23803.
   Hersh DS, 2011, BULL HOSP JT DIS, V69, P339.
   Kalichman L, 2010, J SPINAL DISORD TECH, V23, P101, DOI 10.1097/BSD.0b013e31819afb80.
   Kalichman L, 2009, SPINE, V34, P199, DOI 10.1097/BRS.0b013e31818edcfd.
   Kessous E, 2017, SPINE, V42, pE1087, DOI 10.1097/BRS.0000000000002086.
   Kim HJ., 2018, SPINE DEFORM, V6, P185.
   Kim MW, 2018, ASIAN SPINE J, V12, P476, DOI 10.4184/asj.2018.12.3.476.
   Kim WJ, 2015, CLIN ORTHOP SURG, V7, P410, DOI 10.4055/cios.2015.7.3.410.
   Kirby DJ, 2018, J PEDIATR ORTHOPED, V38, pE455, DOI 10.1097/BPO.0000000000001203.
   Kolchanov K.V., 2007, ZDOROVE OBRAZOVANIE, V10, P364.
   Kolcun JPG, 2017, ASIAN SPINE J, V11, P832, DOI 10.4184/asj.2017.11.5.832.
   Kushare IV, 2014, J PEDIATR ORTHOPED, V34, pE40, DOI 10.1097/BPO.0000000000000175.
   Lawrence KJ, 2016, PHYS THER SPORT, V20, P56, DOI 10.1016/j.ptsp.2016.04.003.
   Lee GW, 2015, SPINE, V40, pE234, DOI 10.1097/BRS.0000000000000714.
   Lemoine T, 2018, EUR SPINE J, V27, P1067, DOI 10.1007/s00586-017-5339-5.
   LIBSON E, 1984, SPINE, V9, P445, DOI 10.1097/00007632-198407000-00003.
   Lyras DN, 2008, ACTA ORTHOP BELG, V74, P141.
   Mazurenko A.N., 2011, MED NOVOSTI, P20.
   McCunniff PT, 2017, ORTHOPEDICS, V40, pE59, DOI 10.3928/01477447-20160915-03.
   {[}Михайловский Михаил Витальевич Mikhaylovskiy Mikhail Vitalyevich], 2017, {[}Хирургия позвоночника, Khirurgiya pozvonochnika], V14, P23, DOI 10.14531/ss2017.3.23-31.
   Mitbreit I.M., 1978, SPONDYLOLISTHESIS.
   Mo JQ, 2016, PLOS ONE, V11, DOI 10.1371/journal.pone.0149707.
   Mohammed N, 2018, NEUROSURG FOCUS, V44, DOI 10.3171/2017.11.FOCUS17581.
   Mohi Eldin Mohamed, 2012, J Med Case Rep, V6, P396, DOI 10.1186/1752-1947-6-396.
   Mora-de Sambricio A, 2014, Rev Esp Cir Ortop Traumatol, V58, P395, DOI 10.1016/j.recot.2014.05.009.
   {[}Надулич К.А. Nadulich K.A.], 2011, {[}Хирургия позвоночника, Khirurgiya pozvonochnika], P16.
   Neugebauer F.L., 1887, T 2 SEZD RUSSK VRACH, P6.
   Nielsen E, 2018, DEFORMITY, V6, P263, DOI {[}10.1016/j.jspd.2017.10.008, DOI 10.1016/J.JSPD.2017.10.008].
   Niggemann P, 2017, ACTA RADIOL, V58, P183, DOI 10.1177/0284185116638566.
   Nitta A, 2016, ORTHOPEDICS, V39, pE434, DOI 10.3928/01477447-20160404-07.
   Paik Nam Chull, 2010, Spine J, V10, pe10, DOI 10.1016/j.spinee.2010.08.024.
   Panteliadis P, 2016, GLOB SPINE J, V6, P615, DOI 10.1055/s-0036-1586743.
   Park KH, 2009, ASIAN SPINE J, V3, P35, DOI 10.4184/asj.2009.3.1.35.
   PRIVETT JTJ, 1975, BRIT J RADIOL, V48, P866, DOI 10.1259/0007-1285-48-574-866.
   Prodan A.I., 2004, HIRURGIA POZVONOCHNI, P23.
   Randall RM, 2016, SPORTS MED ARTHROSC, V24, P184, DOI 10.1097/JSA.0000000000000127.
   Raudenbush Brandon L, 2017, J Spine Surg, V3, P387, DOI 10.21037/jss.2017.08.08.
   RAVICHANDRAN G, 1980, SPINE, V5, P552, DOI 10.1097/00007632-198011000-00011.
   Sairyo K, 2009, ARCH ORTHOP TRAUM SU, V129, P1433, DOI 10.1007/s00402-008-0795-3.
   Sakai T, 2017, SPINE, V42, pE716, DOI 10.1097/BRS.0000000000001931.
   SARASTE H, 1986, INT ORTHOP, V10, P183.
   SARASTE H, 1986, ACTA OBSTET GYN SCAN, V65, P727, DOI 10.3109/00016348609161490.
   Schmid T, 2017, EUR SPINE J, V26, pS197, DOI 10.1007/s00586-017-5029-3.
   Selhorst M, 2019, CLIN J SPORT MED, V29, P421, DOI 10.1097/JSM.0000000000000546.
   Sharifi G, 2012, GLOB SPINE J, V2, P51, DOI 10.1055/s-0032-1307255.
   {[}Скрябин Евгений Геннадьевич Skriabin Evgenii G.], 2017, {[}Гений ортопедии, Orthopaedic Genius, Genii ortopedii], V23, P71, DOI 10.18019/1028-4427-2017-23-1-71-73.
   {[}Скрябин Е.Г. Skryabin E.G.], 2018, {[}Теория и практика физической культуры, Teoriya i pracktika fizicheskoy kultury, Teoriya i praktika fizicheskoi kul'tury], P33.
   Skryabin E.G., 2016, MED NAUKA OBRAZOVANI, V17, P45.
   Skryabin E.G., 2009, DALNEVOSTOCHNYI MEDI, P51.
   Tezuka F, 2017, CLIN SPINE SURG, V30, pE233, DOI 10.1097/BSD.0000000000000162.
   Tofte JN, 2017, SPINE, V42, P777, DOI 10.1097/BRS.0000000000001912.
   Urrutia J, 2017, CLIN SPINE SURG, V30, pE1117, DOI 10.1097/BSD.0000000000000209.
   {[}Виссарионов Сергей Валентинович Vissarionov S.V.], 2009, {[}Хирургия позвоночника, Khirurgiya pozvonochnika], P56.
   {[}Виссарионов Сергей Валентинович Vissarionov Sergei Valentinovich], 2014, {[}Ортопедия, травматология и восстановительная хирургия детского возраста, Pediatric Traumatology, Orthopaedics and Reconstructive Surgery, Ortopediya, travmatologiya i vosstanovitel'naya khirurgiya detskogo vozrasta], V2, P24, DOI 10.17816/PTORS2324-33.
   Voisin MR, 2018, WORLD NEUROSURG, V109, pE609, DOI 10.1016/j.wneu.2017.10.046.
   Warner William C Jr, 2017, Instr Course Lect, V66, P409.
   Wong Leong C, 2004, J Can Chiropr Assoc, V48, P142.
   Wren TAL, 2018, SPINE, V43, P833, DOI 10.1097/BRS.0000000000002480.
   Yamamoto N, 2017, EUR SPINE J, V26, pS181, DOI 10.1007/s00586-017-5005-y.
   Yurube T, 2017, J ORTHOP SURG-HONG K, V25, DOI 10.1177/2309499017713917.
   Zhang ST, 2018, J ORTHOP SURG RES, V13, DOI 10.1186/s13018-018-0723-3.},
Number-of-Cited-References = {86},
Times-Cited = {0},
Usage-Count-Last-180-days = {0},
Usage-Count-Since-2013 = {3},
Journal-ISO = {Travmatol. Ortop. Ross.},
Doc-Delivery-Number = {KI4XW},
Web-of-Science-Index = {Emerging Sources Citation Index (ESCI)},
Unique-ID = {WOS:000511355100021},
OA = {gold},
DA = {2022-11-01},
}

@article{ WOS:000358329600002,
Author = {Viana, Sergio Lopes and de Carvalho Barbosa Viana, Maria Angelica and
   Carreiro de Alencar, Eduardo Lopes},
Title = {Atypical, unusual, and misleading imaging presentations of spondylolysis},
Journal = {SKELETAL RADIOLOGY},
Year = {2015},
Volume = {44},
Number = {9},
Pages = {1253-1262},
Month = {OCT},
Abstract = {Although lumbar spondylolysis is a widely known and easily recognizable
   condition in its typical presentation, there are some less well-known
   forms that may occasionally be challenging and/or demand special
   attention on imaging. Examples include: acute and/or incomplete lesions;
   unilateral defects; lesions at unusual levels (cervical, upper lumbar,
   and multi-level spondylolyses); iatrogenic lesions; non-isthmic
   spondylolysis; and spondylolysis related to underlying diseases. In
   addition to their atypical, uncommon or confusing imaging presentations,
   these forms of spondylolysis are far rarer than the classic type and
   have been described, to a great extent, in the surgical literature, thus
   reducing the awareness of radiologists about them and raising the
   potential for misdiagnosis and inadequate treatment. In this review the
   authors address these special manifestations of spondylolysis, stressing
   the more important features to be considered in the differential
   diagnosis and the impact of a precise diagnosis of spondylolysis on the
   patient's care.},
Publisher = {SPRINGER},
Address = {233 SPRING ST, NEW YORK, NY 10013 USA},
Type = {Review},
Language = {English},
Affiliation = {Viana, SL (Corresponding Author), Hosp Crianca Brasilia Jose Alencar \& Clin Janice, Hosp Ortoped Med Especializada, Diagnostico Imagens Med, SQS 105,Bloco D,Apto 506, BR-70344040 Brasilia, DF, Brazil.
   Viana, Sergio Lopes, Hosp Crianca Brasilia Jose Alencar \& Clin Janice, Hosp Ortoped Med Especializada, Diagnostico Imagens Med, BR-70344040 Brasilia, DF, Brazil.
   de Carvalho Barbosa Viana, Maria Angelica, Hosp Crianca Brasilia Jose Alencar, Hosp Base Dist Fed, Brasilia, DF, Brazil.
   Carreiro de Alencar, Eduardo Lopes, FACID DeVry Brasil, Sch Med, Teresina, Brazil.},
DOI = {10.1007/s00256-015-2138-0},
ISSN = {0364-2348},
EISSN = {1432-2161},
Keywords = {Spondylolysis; Spondylolisthesis; Atypical spondylolysis; Acute
   spondylolysis; Incomplete spondylolysis; Unilateral spondylolysis;
   Iatrogenic spondylolysis; Cervical spondylolysis; Multi-level
   spondylolysis; Non-isthmic spondylolysis},
Keywords-Plus = {LUMBAR SPONDYLOLYSIS; STRESS-FRACTURES; CERVICAL-SPINE;
   SPONDYLOLISTHESIS; MANAGEMENT; FUSION},
Research-Areas = {Orthopedics; Radiology, Nuclear Medicine \& Medical Imaging},
Web-of-Science-Categories  = {Orthopedics; Radiology, Nuclear Medicine \& Medical Imaging},
Author-Email = {radiolog@uol.com.br},
ResearcherID-Numbers = {Viana, Sergio/AAE-9546-2019
   },
ORCID-Numbers = {Viana, Sergio/0000-0002-3580-9147},
Cited-References = {BABA H, 1995, INT ORTHOP, V19, P204, DOI 10.1007/BF00185222.
   Chang R. S., 2008, CHIN J RADIOL, V33, P47.
   Chen JJ, 2006, AM J ROENTGENOL, V186, P1256, DOI 10.2214/AJR.04.1874.
   Darnis A, 2014, ORTHOP TRAUMATOL-SUR, V100, P347, DOI 10.1016/j.otsr.2013.12.021.
   Dunn AJ, 2008, SKELETAL RADIOL, V37, P443, DOI 10.1007/s00256-008-0449-0.
   Foreman P, 2013, CHILD NERV SYST, V29, P209, DOI 10.1007/s00381-012-1942-2.
   Goda Y, 2014, EUR SPINE J, V23, P1892, DOI 10.1007/s00586-013-3109-6.
   Gressot LV, 2014, J NEUROSURG-PEDIATR, V13, P196, DOI 10.3171/2013.11.PEDS13422.
   Hersh DS, 2011, BULL HOSP JT DIS, V69, P339.
   JEANNERET B, 1990, J SPINAL DISORD, V3, P413.
   Kobayashi A, 2013, AM J SPORT MED, V41, P169, DOI 10.1177/0363546512464946.
   Konig MA, 2013, EUR SPINE J, V22, P2876, DOI 10.1007/s00586-013-2970-7.
   Lee JH, 1999, CLIN IMAG, V23, P389, DOI 10.1016/S0899-7071(99)00158-8.
   Leone A, 2011, SKELETAL RADIOL, V40, P683, DOI 10.1007/s00256-010-0942-0.
   Maurer SG, 2000, SPINE, V25, P895, DOI 10.1097/00007632-200004010-00022.
   Merbs CF, 2002, AM J PHYS ANTHROPOL, V119, P156, DOI 10.1002/ajpa.10100.
   Nakayama T, 2015, JPN J RADIOL, V33, P3, DOI 10.1007/s11604-014-0371-4.
   Nayeemuddin M, 2011, SPINE J, V11, P1157, DOI 10.1016/j.spinee.2011.11.011.
   Paik Nam Chull, 2010, Spine J, V10, pe10, DOI 10.1016/j.spinee.2010.08.024.
   Park JS, 2010, AM J ROENTGENOL, V194, P207, DOI 10.2214/AJR.09.2937.
   Park KH, 2009, ASIAN SPINE J, V3, P35, DOI 10.4184/asj.2009.3.1.35.
   Pilet B, 2012, JBR-BTR, V95, P158, DOI 10.5334/jbr-btr.601.
   Sakai T, 2012, EUR J ORTHOP SURG TR, V22, P41, DOI 10.1007/s00590-012-0953-8.
   Schwartz J M, 2001, Radiology, V220, P191.
   Song KC, 2010, J KOREAN NEUROSURG S, V48, P294, DOI 10.3340/jkns.2010.48.3.294.
   SUZUKI K, 1993, ACTA ORTHOP SCAND, V64, P17, DOI 10.3109/17453679308994519.
   Syrmou E, 2010, HIPPOKRATIA, V14, P17.
   Viana SL, 2013, JOINT IMAGING CHILDH, P269.},
Number-of-Cited-References = {28},
Times-Cited = {5},
Usage-Count-Last-180-days = {0},
Usage-Count-Since-2013 = {5},
Journal-ISO = {Skeletal Radiol.},
Doc-Delivery-Number = {CN3MB},
Web-of-Science-Index = {Science Citation Index Expanded (SCI-EXPANDED)},
Unique-ID = {WOS:000358329600002},
DA = {2022-11-01},
}

@article{ WOS:000228910700008,
Author = {Herman, MJ and Pizzutillo, PD},
Title = {Spondylolysis and spondylolisthesis, in the child and adolescent - A new
   classification},
Journal = {CLINICAL ORTHOPAEDICS AND RELATED RESEARCH},
Year = {2005},
Number = {434},
Pages = {46-54},
Month = {MAY},
Abstract = {Spondylolysis and spondylolisthesis commonly are diagnosed in children
   and adolescents. The diagnostic workup and treatment plan vary widely
   among physicians. Although the orthopaedic literature is extensive on
   the topic, it is our opinion that a lack of clarity exists with regards
   to etiology, terminology, subtypes of spondylolysis and
   spondylolisthesis, and treatment. Important basic principles regarding
   spondylolysis and spondylolisthesis, with emphasis on clinical
   evaluation and nonsurgical treatment, serve as the basis for a new
   classification. We propose a new classification for pediatric
   spondylolysis and spondylolisthesis that is comprehensive, simple, and
   easily applied. This scheme is based on clinical presentation and spinal
   morphology and is more appropriate for the child and adolescent than the
   existing classification schemes of Wiltse-Newman and
   Marchetti-Bartolozzi. Algorithms for evaluation and treatment of
   spondylolysis and spondylolisthesis in children and adolescents, based
   on this new classification, are presented.},
Publisher = {LIPPINCOTT WILLIAMS \& WILKINS},
Address = {TWO COMMERCE SQ, 2001 MARKET ST, PHILADELPHIA, PA 19103 USA},
Type = {Article},
Language = {English},
Affiliation = {Herman, MJ (Corresponding Author), St Christophers Hosp Children, Orthoped Ctr Children, Front St Erie Ave, Philadelphia, PA 19134 USA.
   St Christophers Hosp Children, Orthoped Ctr Children, Philadelphia, PA 19134 USA.
   Drexel Univ, Coll Med, Philadelphia, PA 19104 USA.},
DOI = {10.1097/01.blo.0000162992.25677.7b},
ISSN = {0009-921X},
EISSN = {1528-1132},
Keywords-Plus = {TERM-FOLLOW-UP; LOW-BACK-PAIN; PARS INTERARTICULARIS; NONOPERATIVE
   TREATMENT; LUMBAR SPONDYLOLYSIS; NATURAL-HISTORY; PROGRESSION},
Research-Areas = {Orthopedics; Surgery},
Web-of-Science-Categories  = {Orthopedics; Surgery},
Author-Email = {Martin1.Herman@tenethealth.com},
ResearcherID-Numbers = {Pizzutillo, Peter/Z-2805-2019},
Cited-References = {ALBANESE M, 1982, J PEDIATR ORTHOPED, V2, P496, DOI 10.1097/01241398-198212000-00006.
   BELLAH RD, 1991, RADIOLOGY, V180, P509, DOI 10.1148/radiology.180.2.1829845.
   Beutler WJ, 2003, SPINE, V28, P1027, DOI 10.1097/00007632-200305150-00014.
   CIULLO JV, 1985, CLIN SPORT MED, V4, P95.
   Congeni J, 1997, AM J SPORT MED, V25, P248, DOI 10.1177/036354659702500220.
   d'Hemecourt PA, 2002, ORTHOPEDICS, V25, P653.
   DANIELSON BI, 1991, SPINE, V16, P422, DOI 10.1097/00007632-199104000-00005.
   Feldman DS, 2000, J PEDIATR ORTHOPED, V20, P790, DOI 10.1097/01241398-200011000-00018.
   FREDRICKSON BE, 1984, J BONE JOINT SURG AM, V66A, P699, DOI 10.2106/00004623-198466050-00008.
   HARRIS IE, 1987, J BONE JOINT SURG AM, V69A, P960, DOI 10.2106/00004623-198769070-00002.
   HILIBRAND AS, 1995, J BONE JOINT SURG AM, V77A, P190, DOI 10.2106/00004623-199502000-00004.
   ISHIKAWA S, 1994, SPINE, V19, P1691, DOI 10.1097/00007632-199408000-00007.
   King HA, 1999, ORTHOP CLIN N AM, V30, P467, DOI 10.1016/S0030-5898(05)70099-7.
   Lenke Lawrence G, 2003, Instr Course Lect, V52, P525.
   LETTS M, 1986, J PEDIATR ORTHOPED, V6, P40, DOI 10.1097/01241398-198601000-00009.
   LUSINS JO, 1994, SPINE, V19, P608, DOI 10.1097/00007632-199403000-00018.
   Marchetti Pier Giorgio, 1997, P1211.
   MICHELI LJ, 1995, ARCH PEDIAT ADOL MED, V149, P15, DOI 10.1001/archpedi.1995.02170130017004.
   O'Sullivan PB, 1997, SPINE, V22, P2959, DOI 10.1097/00007632-199712150-00020.
   PIZZUTILLO PD, 1989, J PEDIATR ORTHOPED, V9, P538, DOI 10.1097/01241398-198909010-00007.
   Saifuddin A, 1997, CLIN RADIOL, V52, P666, DOI 10.1016/S0009-9260(97)80029-3.
   SCHOENECKER PL, 1990, J BONE JOINT SURG AM, V72A, P369, DOI 10.2106/00004623-199072030-00008.
   SEITSALO S, 1991, SPINE, V16, P417, DOI 10.1097/00007632-199104000-00004.
   Soler T, 2000, AM J SPORT MED, V28, P57, DOI 10.1177/03635465000280012101.
   STEINER ME, 1985, SPINE, V10, P937, DOI 10.1097/00007632-198512000-00013.
   Sys J, 2001, EUR SPINE J, V10, P498, DOI 10.1007/s005860100326.
   TROUP JDG, 1977, ORTHOP CLIN N AM, V8, P57.
   WILTSE L L, 1961, Clin Orthop, V21, P156.
   WILTSE LL, 1976, CLIN ORTHOP RELAT R, V117, P23.},
Number-of-Cited-References = {29},
Times-Cited = {31},
Usage-Count-Last-180-days = {0},
Usage-Count-Since-2013 = {14},
Journal-ISO = {Clin. Orthop. Rel. Res.},
Doc-Delivery-Number = {923LF},
Web-of-Science-Index = {Science Citation Index Expanded (SCI-EXPANDED)},
Unique-ID = {WOS:000228910700008},
DA = {2022-11-01},
}

@incollection{ WOS:000267934300009,
Author = {Cooper, Grant and Herrera, Joseph E. and Dambeck, Michael},
Editor = {Herrera, JE and Cooper, G},
Title = {Lower Back Injuries},
Booktitle = {ESSENTIAL SPORTS MEDICINE},
Series = {Musculoskeletal Medicine},
Year = {2008},
Pages = {99-114},
Publisher = {HUMANA PRESS INC},
Address = {999 RIVERVIEW DR, STE 208, TOTOWA, NJ 07512-1165 USA},
Type = {Article; Book Chapter},
Language = {English},
Affiliation = {Cooper, G (Corresponding Author), Beth Israel Deaconess Med Ctr, New York, NY 10003 USA.
   Cooper, Grant, Beth Israel Deaconess Med Ctr, New York, NY 10003 USA.
   Herrera, Joseph E., Mt Sinai Sch Med, Dept Rehabil Med, Intervent Spine \& Sports Med Div, New York, NY USA.
   Dambeck, Michael, Mt Sinai Med Ctr, Dept Rehabil Med, New York, NY 10029 USA.},
ISBN = {978-1-58829-985-7},
Keywords-Plus = {PARS INTERARTICULARIS; LUMBAR SPONDYLOLYSIS; PAIN; SPONDYLOLISTHESIS;
   EPIDEMIOLOGY; PREVALENCE; FRACTURE; PLAYERS; ATHLETE; SPINE},
Research-Areas = {Rehabilitation; Sport Sciences},
Web-of-Science-Categories  = {Rehabilitation; Sport Sciences},
Cited-References = {BELLAH RD, 1991, RADIOLOGY, V180, P509, DOI 10.1148/radiology.180.2.1829845.
   Bono CM, 2004, J BONE JOINT SURG AM, V86A, P382, DOI 10.2106/00004623-200402000-00027.
   Congeni J, 1997, AM J SPORT MED, V25, P248, DOI 10.1177/036354659702500220.
   Cooke P M, 2000, Phys Med Rehabil Clin N Am, V11, P837.
   DUDA M, 1989, PHYSICIAN SPORTSMED, V17, P109, DOI 10.1080/00913847.1989.11709850.
   FEHLANDT AF, 1993, SPINE, V18, P2537, DOI 10.1097/00007632-199312000-00028.
   Fredericson M, 2007, AM J SPORT MED, V35, P835, DOI 10.1177/0363546506296519.
   Gatt CJ, 1997, AM J SPORT MED, V25, P317, DOI 10.1177/036354659702500308.
   Guillodo Y, 2000, SPINE, V25, P2541, DOI 10.1097/00007632-200010010-00019.
   HAINLINE B, 1995, CLIN SPORT MED, V14, P241.
   Hickey GJ, 1997, MED SCI SPORT EXER, V29, P1567, DOI 10.1097/00005768-199712000-00004.
   HOPKINS TJ, 1993, CLIN SPORT MED, V12, P603.
   Ikata T, 1996, AM J SPORT MED, V24, P94, DOI 10.1177/036354659602400117.
   JACKSON DW, 1981, AM J SPORT MED, V9, P304, DOI 10.1177/036354658100900504.
   Keene J S, 1989, J Spinal Disord, V2, P190.
   Kibler WB, 2003, J SCI MED SPORT, V6, P51, DOI 10.1016/S1440-2440(03)80008-7.
   Kujala UM, 1997, AM J SPORT MED, V25, P363, DOI 10.1177/036354659702500316.
   MCCARROLL JR, 1986, AM J SPORT MED, V14, P404, DOI 10.1177/036354658601400513.
   Nadler SF, 1998, SPINE, V23, P828, DOI 10.1097/00007632-199804010-00018.
   Nadler SF, 2000, CLIN J SPORT MED, V10, P89, DOI 10.1097/00042752-200004000-00002.
   Ong A, 2003, BRIT J SPORT MED, V37, P263, DOI 10.1136/bjsm.37.3.263.
   Quinn S, 1996, BRIT J SPORT MED, V30, P140, DOI 10.1136/bjsm.30.2.140.
   Salai M, 1999, BRIT J SPORT MED, V33, P398, DOI 10.1136/bjsm.33.6.398.
   Shah MK, 2002, SPINE, V27, pE104, DOI 10.1097/00007632-200202150-00023.
   Shelerud R, 1998, OCCUP MED-STATE ART, V13, P1.
   Soler T, 2000, AM J SPORT MED, V28, P57, DOI 10.1177/03635465000280012101.
   Trainor TJ, 2002, CLIN SPORT MED, V21, P93, DOI 10.1016/S0278-5919(03)00059-0.
   Vad Vijay B, 2003, Pain Physician, V6, P307.
   Young JL, 1997, MED SCI SPORT EXER, V29, pS222.},
Number-of-Cited-References = {29},
Times-Cited = {2},
Usage-Count-Last-180-days = {0},
Usage-Count-Since-2013 = {2},
Doc-Delivery-Number = {BKF06},
Web-of-Science-Index = {Book Citation Index– Science (BKCI-S)},
Unique-ID = {WOS:000267934300009},
OA = {Green Published},
DA = {2022-11-01},
}

@article{ WOS:000341497300013,
Author = {Choi, Hong-June and Park, Jeong-Yoon and Chin, Dong-Kyu and Kim, Keun-Su
   and Cho, Yong-Eun and Kuh, Sung-Uk},
Title = {Anatomical parameters of fifth lumbar vertebra in L5-S1 spondylolytic
   spondylolisthesis from a surgical point of view},
Journal = {EUROPEAN SPINE JOURNAL},
Year = {2014},
Volume = {23},
Number = {9},
Pages = {1896-1902},
Month = {SEP},
Abstract = {We measured the length, width, height, and angles related to both
   Meyerding grading system and Marchetti-Bartolozzi classification in
   L5-S1 spondylolytic spondylolisthesis patients to investigate the
   anatomical characteristics of fifth lumbar pedicles.
   Seventy patients with L5-S1 spondylolytic spondylolisthesis and general
   spinal disease were included. Patient attributes, Meyerding grading
   system and Marchetti-Bartolozzi classification of spondylolisthesis,
   length, width, height of L4 and L5 pedicle, and the angle between
   pedicle and vertebral midline were measured. The heights of L5 vertebral
   body, divided as anterior, mid, and posterior were also measured.
   The pedicle is elongated and the angle of the pedicle is wider in cases
   of L5-S1 spondylolysis. Vertebral body shape was more posteriorly wedged
   in L5-S1 spondylolysis. Pedicles were more narrow and shorter in L5-S1
   spondylolysis.
   In L5-S1 spondylolytic spondylolisthesis, a longer screw is suitable for
   insertion of L5 pedicle and the screw should be inserted more medially
   compared to patients without spondylolysis.},
Publisher = {SPRINGER},
Address = {233 SPRING ST, NEW YORK, NY 10013 USA},
Type = {Article},
Language = {English},
Affiliation = {Kuh, SU (Corresponding Author), Yonsei Univ, Coll Med, Spine \& Spinal Cord Inst, Gangnam Severance Hosp,Dept Neurosurg, 712 Eonjuro, Seoul 135720, South Korea.
   Choi, Hong-June; Park, Jeong-Yoon; Chin, Dong-Kyu; Kim, Keun-Su; Cho, Yong-Eun; Kuh, Sung-Uk, Yonsei Univ, Coll Med, Spine \& Spinal Cord Inst, Gangnam Severance Hosp,Dept Neurosurg, Seoul 135720, South Korea.},
DOI = {10.1007/s00586-013-3111-z},
ISSN = {0940-6719},
EISSN = {1432-0932},
Keywords = {Pedicle; Pedicle screw; Spondylolysis; Spondylolisthesis; Vertebral body},
Keywords-Plus = {PEDICLE SCREW FIXATION; INTERBODY FUSION; POSTEROLATERAL FUSION;
   COMPLICATIONS; PLACEMENT},
Research-Areas = {Neurosciences \& Neurology; Orthopedics},
Web-of-Science-Categories  = {Clinical Neurology; Orthopedics},
Author-Email = {kuhsu@yuhs.ac},
ORCID-Numbers = {KUH, Sunguk/0000-0003-2566-3209
   kim, keun su/0000-0002-3384-5638
   Park, Jeong Yoon/0000-0002-3728-7784
   CHO, Yong-Eun/0000-0001-9815-2720
   Chin, Dong Kyu/0000-0002-9835-9294},
Cited-References = {Bajwa NS, 2012, CLIN ORTHOP RELAT R, V470, P3202, DOI 10.1007/s11999-012-2439-8.
   Been E, 2011, EUR SPINE J, V20, P1159, DOI 10.1007/s00586-010-1660-y.
   Ergun T, 2011, J COMPUT ASSIST TOMO, V35, P9, DOI 10.1097/RCT.0b013e3181f08947.
   ESSES SI, 1993, SPINE, V18, P2231, DOI 10.1097/00007632-199311000-00015.
   Freeman BJC, 2000, EUR SPINE J, V9, P42, DOI 10.1007/s005860050007.
   Haun DW, 2005, J CHIROPR MED, V4, P206, DOI 10.1016/S0899-3467(07)60153-0.
   Jutte PC, 2002, EUR SPINE J, V11, P594, DOI 10.1007/s00586-002-0469-8.
   Kalichman L, 2009, SPINE, V34, P199, DOI 10.1097/BRS.0b013e31818edcfd.
   Kaplan Kevin M, 2005, Spine J, V5, P564, DOI 10.1016/j.spinee.2004.10.044.
   Madan S, 2002, SPINE, V27, P1536, DOI 10.1097/00007632-200207150-00011.
   Masharawi Y, 2012, CLIN ANAT, V25, P224, DOI 10.1002/ca.21203.
   Mehta JS, 2012, EUR SPINE J, V21, P2128, DOI 10.1007/s00586-012-2239-6.
   Okuda S, 2006, J NEUROSURG-SPINE, V4, P304, DOI 10.3171/spi.2006.4.4.304.
   Okuyama K, 1999, ACTA ORTHOP SCAND, V70, P329, DOI 10.3109/17453679908997819.
   Pawar A, 2012, EUR SPINE J, V21, P2122, DOI 10.1007/s00586-012-2181-7.
   PORTER RW, 1984, SPINE, V9, P755, DOI 10.1097/00007632-198410000-00018.
   Rankine JJ, 2010, SPINE, V35, pE1111, DOI 10.1097/BRS.0b013e3181de8b72.
   STEINMANN JC, 1993, SPINE, V18, P1856, DOI 10.1097/00007632-199310000-00022.
   Suk SI, 1997, SPINE, V22, P210, DOI 10.1097/00007632-199701150-00016.
   VACCARO AR, 1995, J BONE JOINT SURG AM, V77A, P1193, DOI 10.2106/00004623-199508000-00008.
   WILTSE LL, 1976, CLIN ORTHOP RELAT R, P23.},
Number-of-Cited-References = {21},
Times-Cited = {9},
Usage-Count-Last-180-days = {0},
Usage-Count-Since-2013 = {2},
Journal-ISO = {Eur. Spine J.},
Doc-Delivery-Number = {AO6XX},
Web-of-Science-Index = {Science Citation Index Expanded (SCI-EXPANDED)},
Unique-ID = {WOS:000341497300013},
DA = {2022-11-01},
}

@article{ WOS:000253278100006,
Author = {Tallarico, Richard A. and Madom, Ian A. and Palunibo, Mark A.},
Title = {Spondylolysis and spondylolisthesis in the athlete},
Journal = {SPORTS MEDICINE AND ARTHROSCOPY REVIEW},
Year = {2008},
Volume = {16},
Number = {1},
Pages = {32-38},
Abstract = {Spondylolysis and spondylolisthesis are common diagnoses made in the
   athlete suffering from persistent back pain. Although the etiology of
   this continuum of conditions is uncertain, genetic predisposition and
   repetitive trauma have been strongly implicated. Sports in which
   participants are subjected to repetitive hyperextension across the
   lumbar spine pose a risk for such injuries. Football lineman, oarsmen,
   dancers, and gymnasts show high rates of these conditions. Treating the
   athlete with spondylolysis and/or spondylolisthesis can be a challenge.
   An inherent drive for return to competition, pressure from coaches and
   family, and obligations to the team can confound decision making on both
   the part of the patient and the treating physician. Although this
   motivation for prompt return to sports must certainly be considered, a
   safe return to competition is paramount.},
Publisher = {LIPPINCOTT WILLIAMS \& WILKINS},
Address = {TWO COMMERCE SQ, 2001 MARKET ST, PHILADELPHIA, PA 19103 USA},
Type = {Review},
Language = {English},
Affiliation = {Tallarico, RA (Corresponding Author), SUNY Syracuse, Dept Orthoped, Upstate Med Univ,550 Harrison St,Suite 130, Syracuse, NY 13202 USA.
   Tallarico, Richard A., SUNY Syracuse, Dept Orthoped, Syracuse, NY 13202 USA.
   Madom, Ian A.; Palunibo, Mark A., Brown Alpert Med Sch, Dept Orthoped Surg, Providence, RI USA.},
DOI = {10.1097/JSA.0b013e318163be50},
ISSN = {1062-8592},
EISSN = {1538-1951},
Keywords = {spondylolysis; spondylolisthesis; pars fracture; isthmic defect; slip;
   hyperextension injuries; athlete},
Keywords-Plus = {FOLLOW-UP; PARS INTERARTICULARIS; LUMBAR SPONDYLOLYSIS; NATURAL-HISTORY;
   CHILDREN; ADOLESCENTS; DIAGNOSIS; ETIOLOGY; MEDICINE; DEFECTS},
Research-Areas = {Sport Sciences},
Web-of-Science-Categories  = {Sport Sciences},
Author-Email = {richardtallarico@hotmail.com},
Cited-References = {BELL DF, 1988, CLIN ORTHOP RELAT R, V236, P192.
   Beutler WJ, 2003, SPINE, V28, P1027, DOI 10.1097/00007632-200305150-00014.
   BLANDA J, 1993, J SPINAL DISORD, V6, P406, DOI 10.1097/00002517-199306050-00007.
   Booth KC, 1999, SPINE, V24, P1712, DOI 10.1097/00007632-199908150-00013.
   BOXALL D, 1979, J BONE JOINT SURG AM, V61, P479, DOI 10.2106/00004623-197961040-00001.
   EDWARDS C C, 1986, Orthopaedic Transactions, V10, P543.
   FREDRICKSON BE, 1984, J BONE JOINT SURG AM, V66A, P699, DOI 10.2106/00004623-198466050-00008.
   FRENNERED AK, 1991, J PEDIATR ORTHOPED, V11, P209, DOI 10.1097/01241398-199103000-00014.
   Fujii K, 2004, J BONE JOINT SURG BR, V86B, P225, DOI 10.1302/0301-620X.86B2.14339.
   HENSINGER R N, 1976, Spine, V1, P207, DOI 10.1097/00007632-197612000-00005.
   HENSINGER RN, 1989, J BONE JOINT SURG AM, V71A, P1098, DOI 10.2106/00004623-198971070-00020.
   Herman MJ, 2003, ORTHOP CLIN N AM, V34, P461, DOI 10.1016/S0030-5898(03)00034-8.
   Hu SS, 1996, SPINE, V21, P367, DOI 10.1097/00007632-199602010-00023.
   Kanstrup IL, 1997, SCAND J MED SCI SPOR, V7, P322.
   MATTHIASS HH, 1986, CLIN ORTHOP RELAT R, V203, P34.
   Miller SF, 2004, AM J SPORT MED, V32, P928, DOI 10.1177/0363546503262194.
   MORITA T, 1995, J BONE JOINT SURG BR, V77B, P620, DOI 10.1302/0301-620X.77B4.7615609.
   NEWMAN PH, 1963, J BONE JOINT SURG BR, V45, P39, DOI 10.1302/0301-620X.45B1.39.
   Osterman K, 1993, CLIN ORTHOP RELAT R, V297, P65.
   PIZZUTILLO PD, 1989, J PEDIATR ORTHOPED, V9, P538, DOI 10.1097/01241398-198909010-00007.
   ROWE GG, 1953, J BONE JOINT SURG AM, V35-A, P102, DOI 10.2106/00004623-195335010-00010.
   Rubery PT, 2002, SPINE, V27, P423, DOI 10.1097/00007632-200202150-00019.
   Ruiz-Cotorro A, 2006, BRIT J SPORT MED, V40, P441, DOI 10.1136/bjsm.2005.023960.
   SARASTE H, 1987, J PEDIATR ORTHOPED, V7, P631.
   SEITSALO S, 1990, J BONE JOINT SURG BR, V72, P259, DOI 10.1302/0301-620X.72B2.2312566.
   SEITSALO S, 1991, SPINE, V16, P417, DOI 10.1097/00007632-199104000-00004.
   Standaert CJ, 2007, ARCH PHYS MED REHAB, V88, P537, DOI 10.1016/j.apmr.2007.01.007.
   Standaert CJ, 2000, BRIT J SPORT MED, V34, P415, DOI 10.1136/bjsm.34.6.415.
   STEINER ME, 1985, SPINE, V10, P937, DOI 10.1097/00007632-198512000-00013.
   TURNER RH, 1971, J BONE JOINT SURG AM, VA 53, P1298, DOI 10.2106/00004623-197153070-00005.
   WILTSE L L, 1961, Clin Orthop, V21, P156.
   WILTSE LL, 1962, J BONE JOINT SURG AM, V44, P539, DOI 10.2106/00004623-196244030-00011.
   WILTSE LL, 1976, CLIN ORTHOP RELAT R, V117, P23.
   WILTSE LL, 1976, CLIN ORTHOP RELAT R, V117, P92.
   YAMANE T, 1993, J BONE JOINT SURG BR, V75, P764, DOI 10.1302/0301-620X.75B5.8376435.},
Number-of-Cited-References = {35},
Times-Cited = {38},
Usage-Count-Last-180-days = {0},
Usage-Count-Since-2013 = {34},
Journal-ISO = {Sports Med. Arthrosc. Rev.},
Doc-Delivery-Number = {264HJ},
Web-of-Science-Index = {Science Citation Index Expanded (SCI-EXPANDED)},
Unique-ID = {WOS:000253278100006},
DA = {2022-11-01},
}

@article{ WOS:000253946500025,
Author = {Hu, Serena S. and Tribus, Clifford B. and Diab, Mohammad and Ghanayem,
   Alexander J.},
Title = {Spondylolisthesis and spondylolysis},
Journal = {JOURNAL OF BONE AND JOINT SURGERY-AMERICAN VOLUME},
Year = {2008},
Volume = {90A},
Number = {3},
Pages = {656-671},
Month = {MAR},
Publisher = {LIPPINCOTT WILLIAMS \& WILKINS},
Address = {TWO COMMERCE SQ, 2001 MARKET ST, PHILADELPHIA, PA 19103 USA},
Type = {Article},
Language = {English},
Affiliation = {Hu, SS (Corresponding Author), Univ Calif San Francisco, Dept Orthopaed Surg, 500 Parnassus Ave,Room MU 320W, San Francisco, CA 94143 USA.},
ISSN = {0021-9355},
EISSN = {1535-1386},
Keywords-Plus = {LUMBAR INTERBODY FUSION; PARS INTERARTICULARIS DEFECT; ONE-STAGE
   DECOMPRESSION; PEDICLE SCREW FIXATION; IN-SITU ARTHRODESIS;
   TERM-FOLLOW-UP; ISTHMIC SPONDYLOLISTHESIS; LONG-TERM; POSTEROLATERAL
   FUSION; SURGICAL-TREATMENT},
Research-Areas = {Orthopedics; Surgery},
Web-of-Science-Categories  = {Orthopedics; Surgery},
Cited-References = {ALBANESE M, 1982, J PEDIATR ORTHOPED, V2, P496, DOI 10.1097/01241398-198212000-00006.
   Aunoble S, 2006, J SPINAL DISORD TECH, V19, P471, DOI 10.1097/01.bsd.0000211249.82823.d9.
   BAKER DR, 1956, J BONE JOINT SURG AM, V38, P933.
   Bartolozzi P, 2003, SPINE, V28, P1135, DOI 10.1097/00007632-200306010-00010.
   BELL DF, 1988, CLIN ORTHOP RELAT R, P192.
   Bendo J A, 2001, Am J Orthop (Belle Mead NJ), V30, P247.
   Beutler WJ, 2003, SPINE, V28, P1027, DOI 10.1097/00007632-200305150-00014.
   BIRCH JG, 1986, J PEDIATR ORTHOPED, V6, P609, DOI 10.1097/01241398-198609000-00016.
   BLANDA J, 1993, J SPINAL DISORD, V6, P406, DOI 10.1097/00002517-199306050-00007.
   Boden SD, 1996, J BONE JOINT SURG AM, V78A, P403, DOI 10.2106/00004623-199603000-00012.
   BOHLMAN HH, 1982, J BONE JOINT SURG AM, V64, P415, DOI 10.2106/00004623-198264030-00012.
   Bono CM, 2004, SPINE, V29, P455, DOI 10.1097/01.BRS.0000090825.94611.28.
   BORKOW SE, 1971, CLIN ORTHOP RELAT R, P73.
   BOXALL D, 1979, J BONE JOINT SURG AM, V61, P479, DOI 10.2106/00004623-197961040-00001.
   BRADFORD DS, 1990, J BONE JOINT SURG AM, V72A, P1060, DOI 10.2106/00004623-199072070-00016.
   BRADFORD DS, 1985, SPINE, V10, P673, DOI 10.1097/00007632-198509000-00014.
   Buck J E, 1970, J Bone Joint Surg Br, V52, P432.
   BUCK JE, 1979, J BONE JOINT SURG BR, V61, P123.
   BURKUS JK, 1992, J BONE JOINT SURG AM, V74A, P693, DOI 10.2106/00004623-199274050-00008.
   Carragee EJ, 1997, J BONE JOINT SURG AM, V79A, P1175, DOI 10.2106/00004623-199708000-00009.
   Chang P., 1993, Singapore Medical Journal, V34, P511.
   CHENG CL, 1989, J BONE JOINT SURG BR, V71, P264, DOI 10.1302/0301-620X.71B2.2925745.
   Christensen FB, 2002, SPINE, V27, P1269, DOI 10.1097/00007632-200206150-00006.
   DAVIS IS, 1972, CLIN ORTHOP RELAT R, P46, DOI 10.1097/00003086-197210000-00007.
   Deguchi M, 1998, J SPINAL DISORD, V11, P459.
   Dehoux Emile, 2004, Acta Orthop Belg, V70, P578.
   El Rassi G, 2005, AM J SPORT MED, V33, P1688, DOI 10.1177/0363546505275645.
   Epstein NE, 1998, J SPINAL DISORD, V11, P116.
   Fabris DA, 1996, SPINE, V21, P728, DOI 10.1097/00007632-199603150-00014.
   Feldman DS, 2000, J PEDIATR ORTHOPED, V20, P790, DOI 10.1097/01241398-200011000-00018.
   Feldman DS, 2006, J PEDIATR ORTHOPED, V26, P353, DOI 10.1097/01.bpo.0000214928.25809.f9.
   Ferguson R J, 1974, J Sports Med, V2, P63.
   Fischgrund JS, 1997, SPINE, V22, P2807, DOI 10.1097/00007632-199712150-00003.
   Floman Y, 2000, SPINE, V25, P342, DOI 10.1097/00007632-200002010-00014.
   France JC, 1999, SPINE, V24, P553, DOI 10.1097/00007632-199903150-00010.
   FRENNERED AK, 1991, J PEDIATR ORTHOPED, V11, P209, DOI 10.1097/01241398-199103000-00014.
   FRIBERG S, 1939, ACTA CHIR SCAND S55.
   Gaines RW, 2005, SPINE, V30, pS66, DOI 10.1097/01.brs.0000155577.19606.df.
   GAINES RW, 1985, SPINE, V10, P680, DOI 10.1097/00007632-198509000-00015.
   GILL GG, 1984, CLIN ORTHOP RELAT R, P215.
   GILL GG, 1955, J BONE JOINT SURG AM, V37, P493, DOI 10.2106/00004623-195537030-00005.
   Gregory PL, 2004, EUR SPINE J, V13, P503, DOI 10.1007/s00586-004-0696-2.
   GROGAN JP, 1982, RADIOLOGY, V145, P737, DOI 10.1148/radiology.145.3.7146406.
   Hanson DS, 2002, SPINE, V27, P1982, DOI 10.1097/00007632-200209150-00005.
   Harris BM, 2004, SPINE, V29, pE65, DOI 10.1097/01.BRS.0000113034.74567.86.
   HENSINGER R N, 1976, Spine, V1, P207, DOI 10.1097/00007632-197612000-00005.
   HERKOWITZ HN, 1991, J BONE JOINT SURG AM, V73A, P802, DOI 10.2106/00004623-199173060-00002.
   Holly Langston T, 2006, Neurosurg Focus, V20, pE6.
   Huang RP, 2003, SPINE, V28, P2381, DOI 10.1097/01.BRS.0000085325.42542.38.
   HW Meyerding, 1932, SURG GYNECOL OBSTET, V54, P371.
   JACKSON DW, 1976, CLIN ORTHOP RELAT R, P68.
   JOHNSON JR, 1983, J BONE JOINT SURG BR, V65, P43.
   Kajiura K, 2001, SPINE, V26, P2208, DOI 10.1097/00007632-200110150-00010.
   Kakiuchi M, 1997, J BONE JOINT SURG AM, V79A, P818, DOI 10.2106/00004623-199706000-00003.
   Kondrashov DG, 2006, J SPINAL DISORD TECH, V19, P323, DOI 10.1097/01.bsd.0000211294.67508.3b.
   Kornblum MB, 2004, SPINE, V29, P726, DOI 10.1097/01.BRS.0000119398.22620.92.
   KWON B, 2006, NASS 21 ANN M SEP SE.
   Labelle H, 2005, SPINE, V30, pS27, DOI 10.1097/01.brs.0000155560.92580.90.
   Labelle H, 2004, SPINE, V29, P2049, DOI 10.1097/01.brs.0000138279.53439.cc.
   Lauber S, 2006, SPINE, V31, P1693, DOI 10.1097/01.brs.0000224530.08481.4e.
   Legaye J, 1998, Eur Spine J, V7, P99, DOI 10.1007/s005860050038.
   LENKE LG, 1992, J SPINAL DISORD, V5, P433, DOI 10.1097/00002517-199212000-00008.
   Love TW, 1999, J BONE JOINT SURG BR, V81B, P670, DOI 10.1302/0301-620X.81B4.9682.
   LOWE RW, 1976, CLIN ORTHOP RELAT R, P80.
   Mac-Thiong JM, 2006, EUR SPINE J, V15, P1425, DOI 10.1007/s00586-006-0101-4.
   MARCHETTI PG, 1997, TXB SPINAL SURG, P1212.
   MARDJETKO SM, 1994, SPINE, V19, pS2256, DOI 10.1097/00007632-199410151-00002.
   MATTHIASS HH, 1986, CLIN ORTHOP RELAT R, P34.
   MAURICE HD, 1989, SPINE, V14, P214, DOI 10.1097/00007632-198902000-00012.
   MCAFEE PC, 1982, CLIN ORTHOP RELAT R, P62.
   MCGUIRE RA, 1993, SPINE, V18, P1662, DOI 10.1097/00007632-199309000-00015.
   Molinari MRW, 1999, SPINE, V24, P1701, DOI 10.1097/00007632-199908150-00012.
   Moller H, 2000, SPINE, V25, P1711, DOI 10.1097/00007632-200007010-00016.
   Moller H, 2000, SPINE, V25, P1716, DOI 10.1097/00007632-200007010-00017.
   Moller H, 2000, SPINE, V25, P683, DOI 10.1097/00007632-200003150-00006.
   MORSCHER E, 1984, ARCH ORTHOP TRAUM SU, V103, P175, DOI 10.1007/BF00435550.
   Muschik M, 1997, SPINE, V22, P2036, DOI 10.1097/00007632-199709010-00020.
   NEWMAN P H, 1965, J Bone Joint Surg Br, V47, P472.
   Newton PO, 1997, J PEDIATR ORTHOPED, V17, P754, DOI 10.1097/00004694-199711000-00010.
   Nork SE, 1999, SPINE, V24, P561, DOI 10.1097/00007632-199903150-00012.
   OGILVIE JW, 1987, SPINE, V12, P251, DOI 10.1097/00007632-198704000-00010.
   Pavlov PW, 2000, EUR SPINE J, V9, P224, DOI 10.1007/s005869900115.
   PEEK RD, 1989, J BONE JOINT SURG AM, V71A, P62, DOI 10.2106/00004623-198971010-00011.
   Petraco DM, 1996, SPINE, V21, P1133, DOI 10.1097/00007632-199605150-00002.
   PHALEN GS, 1961, J BONE JOINT SURG AM, V43, P505, DOI 10.2106/00004623-196143040-00005.
   PIZZUTILLO PD, 1989, J PEDIATR ORTHOPED, V9, P538, DOI 10.1097/01241398-198909010-00007.
   PIZZUTILLO PD, 1986, J PEDIATR ORTHOPED, V6, P311, DOI 10.1097/01241398-198605000-00010.
   Potter BK, 2005, J SPINAL DISORD TECH, V18, P337, DOI 10.1097/01.bsd.0000166642.69189.45.
   READ MTF, 1994, BRIT J SPORT MED, V28, P56, DOI 10.1136/bjsm.28.1.56.
   Remes V, 2006, SPINE, V31, P2491, DOI 10.1097/01.brs.0000239218.38489.db.
   RICCIARDI JE, 1995, SPINE, V20, P1917, DOI 10.1097/00007632-199509000-00014.
   Roca J, 1999, SPINE, V24, P709, DOI 10.1097/00007632-199904010-00019.
   ROCHE MB, 1952, J BONE JOINT SURG AM, V34-A, P491, DOI 10.2106/00004623-195234020-00020.
   ROSENBERG NJ, 1981, SPINE, V6, P35, DOI 10.1097/00007632-198101000-00005.
   Ruf M, 2006, SPINE, V31, P269, DOI 10.1097/01.brs.0000197204.91891.eb.
   Sairyo K, 2006, SPINE, V31, P206, DOI 10.1097/01.brs.0000195161.60549.67.
   Sairyo K, 2001, Spine J, V1, P171, DOI 10.1016/S1529-9430(01)00018-3.
   SARASTE H, 1987, J PEDIATR ORTHOPED, V7, P631.
   SCHOENECKER PL, 1990, J BONE JOINT SURG AM, V72A, P369, DOI 10.2106/00004623-199072030-00008.
   SCOTT JHS, 1987, J BONE JOINT SURG BR, V69, P491.
   SEITSALO S, 1988, SPINE, V13, P899, DOI 10.1097/00007632-198808000-00005.
   SEITSALO S, 1990, J BONE JOINT SURG BR, V72, P259, DOI 10.1302/0301-620X.72B2.2312566.
   SEITSALO S, 1991, SPINE, V16, P417, DOI 10.1097/00007632-199104000-00004.
   SHERMAN F C, 1979, Spine, V4, P59, DOI 10.1097/00007632-197901000-00010.
   Shufflebarger HL, 2005, SPINE, V30, pS42, DOI 10.1097/01.brs.0000155583.55856.f9.
   Smith JA, 2001, SPINE, V26, P2227, DOI 10.1097/00007632-200110150-00014.
   Songer MN, 1998, SPINE, V23, P263, DOI 10.1097/00007632-199801150-00023.
   STEINER ME, 1985, SPINE, V10, P937, DOI 10.1097/00007632-198512000-00013.
   STEWART TD, 1953, J BONE JOINT SURG AM, V35-A, P937, DOI 10.2106/00004623-195335040-00012.
   SUH PB, 1991, SPINE, V16, pS445.
   Suk SI, 1997, SPINE, V22, P210, DOI 10.1097/00007632-199701150-00016.
   Swan Justin, 2006, Spine J, V6, P606, DOI 10.1016/j.spinee.2006.02.032.
   Sys J, 2001, EUR SPINE J, V10, P498, DOI 10.1007/s005860100326.
   SZYPRYT EP, 1989, SPINE, V14, P977, DOI 10.1097/00007632-198909000-00011.
   TAILLARD W, 1954, Acta Orthop Scand, V24, P115.
   VANDENOEVER M, 1987, J BONE JOINT SURG BR, V69, P453, DOI 10.1302/0301-620X.69B3.2953729.
   Weinstein JN, 2007, NEW ENGL J MED, V356, P2257, DOI 10.1056/NEJMoa070302.
   WILTSE LL, 1984, SPINE, V9, P31, DOI 10.1097/00007632-198401000-00008.
   WILTSE LL, 1975, J BONE JOINT SURG AM, VA 57, P17, DOI 10.2106/00004623-197557010-00003.
   WILTSE LL, 1983, J BONE JOINT SURG AM, V65, P768, DOI 10.2106/00004623-198365060-00007.
   WILTSE LL, 1976, CLIN ORTHOP RELAT R, P92.
   WYNNEDAVIES R, 1979, J BONE JOINT SURG BR, V61, P301, DOI 10.1302/0301-620X.61B3.383720.
   YUAN HA, 1994, SPINE, V19, pS2279.
   Yue WM, 2005, SPINE, V30, pS22, DOI 10.1097/01.brs.0000155572.72287.92.
   ZDEBLICK TA, 1993, SPINE, V18, P983, DOI 10.1097/00007632-199306150-00006.
   Zigler J, 2007, SPINE, V32, P1155, DOI 10.1097/BRS.0b013e318054e377.},
Number-of-Cited-References = {126},
Times-Cited = {93},
Usage-Count-Last-180-days = {1},
Usage-Count-Since-2013 = {22},
Journal-ISO = {J. Bone Joint Surg.-Am. Vol.},
Doc-Delivery-Number = {273QJ},
Web-of-Science-Index = {Science Citation Index Expanded (SCI-EXPANDED)},
Unique-ID = {WOS:000253946500025},
DA = {2022-11-01},
}

@article{ WOS:000184485300014,
Author = {Herman, MJ and Pizzutillo, PD and Cavalier, R},
Title = {Spondylolysis and spondylolisthesis in the child and adolescent athlete},
Journal = {ORTHOPEDIC CLINICS OF NORTH AMERICA},
Year = {2003},
Volume = {34},
Number = {3},
Pages = {461+},
Month = {JUL},
Abstract = {Spondylolysis and spondylolisthesis are common causes of low back pain
   in the competitive athlete. Repetitive loading of the lumbar spine
   results in stress reactions and spondylytic defects of the pars
   interarticularis. Spondylolysis and lesser degrees of spondylolisthesis
   frequently respond to activity restrictions, bracing (in specific
   situations), and physiotherapy. Spinal fusion is indicated for
   spondylolysis and spondylolisthesis that remain painful despite
   nonoperative measures and progressive, high-grade spondylolisthesis.
   Return-to-play guidelines are made for each athlete individually based
   on his or her specific diagnosis, response to treatment, and sporting
   activity.},
Publisher = {W B SAUNDERS CO-ELSEVIER INC},
Address = {1600 JOHN F KENNEDY BOULEVARD, STE 1800, PHILADELPHIA, PA 19103-2899 USA},
Type = {Article},
Language = {English},
Affiliation = {Herman, MJ (Corresponding Author), St Christophers Hosp Children, Erie Ave \& Front St, Philadelphia, PA 19134 USA.
   St Christophers Hosp Children, Philadelphia, PA 19134 USA.
   Drexel Univ, Coll Med, Philadelphia, PA 19102 USA.
   Med Coll Penn \& Hahnemann Univ, Philadelphia, PA 19107 USA.},
DOI = {10.1016/S0030-5898(03)00034-8},
ISSN = {0030-5898},
EISSN = {1558-1373},
Keywords-Plus = {PARS INTERARTICULARIS; NATURAL-HISTORY; FOLLOW-UP; IN-SITU; REDUCTION;
   PROGRESSION; MANAGEMENT; INJURIES; FIXATION; REPAIR},
Research-Areas = {Orthopedics},
Web-of-Science-Categories  = {Orthopedics},
Author-Email = {Martin1.Herman@tenethealth.com},
ResearcherID-Numbers = {Pizzutillo, Peter/Z-2805-2019},
Cited-References = {ALBANESE M, 1982, J PEDIATR ORTHOPED, V2, P496, DOI 10.1097/01241398-198212000-00006.
   Anderson K, 2000, J PEDIATR ORTHOPED, V20, P28, DOI 10.1097/00004694-200001000-00007.
   BOXALL D, 1979, J BONE JOINT SURG AM, V61, P479, DOI 10.2106/00004623-197961040-00001.
   BRADFORD DS, 1988, SPINE, V13, P580.
   BRADFORD DS, 1985, SPINE, V10, P673, DOI 10.1097/00007632-198509000-00014.
   BURKUS JK, 1992, J BONE JOINT SURG AM, V74A, P693, DOI 10.2106/00004623-199274050-00008.
   FREDRICKSON BE, 1984, J BONE JOINT SURG AM, V66A, P699, DOI 10.2106/00004623-198466050-00008.
   FRENNERED AK, 1991, SPINE, V16, P409, DOI 10.1097/00007632-199104000-00003.
   HENSINGER R N, 1976, Spine, V1, P207, DOI 10.1097/00007632-197612000-00005.
   Hollenberg GM, 2002, SPINE, V27, P181, DOI 10.1097/00007632-200201150-00012.
   Hu SS, 1996, SPINE, V21, P367, DOI 10.1097/00007632-199602010-00023.
   Kakiuchi M, 1997, J BONE JOINT SURG AM, V79A, P818, DOI 10.2106/00004623-199706000-00003.
   Lonstein JE, 1999, SPINE, V24, P2640, DOI 10.1097/00007632-199912150-00011.
   Marchetti Pier Giorgio, 1997, P1211.
   MATTHIASS HH, 1986, CLIN ORTHOP RELAT R, V203, P34.
   MICHELI LJ, 1980, AM J SPORT MED, V8, P351, DOI 10.1177/036354658000800511.
   MICHELI LJ, 1985, CLIN ORTHOP RELAT R, P152.
   MICHELI LJ, 1995, ARCH PEDIAT ADOL MED, V149, P15, DOI 10.1001/archpedi.1995.02170130017004.
   Muschik M, 1996, J PEDIATR ORTHOPED, V16, P364, DOI 10.1097/01241398-199605000-00014.
   PIZZUTILLO PD, 1989, J PEDIATR ORTHOPED, V9, P538, DOI 10.1097/01241398-198909010-00007.
   Rubery PT, 2002, SPINE, V27, P423, DOI 10.1097/00007632-200202150-00019.
   SEITSALO S, 1990, J BONE JOINT SURG BR, V72, P259, DOI 10.1302/0301-620X.72B2.2312566.
   SEITSALO S, 1991, SPINE, V16, P417, DOI 10.1097/00007632-199104000-00004.
   Smith JA, 1999, ORTHOP CLIN N AM, V30, P487, DOI 10.1016/S0030-5898(05)70101-2.
   WILTSE LL, 1976, CLIN ORTHOP RELAT R, V117, P23.
   WILTSE LL, 1976, CLIN ORTHOP RELAT R, V117, P92.},
Number-of-Cited-References = {26},
Times-Cited = {45},
Usage-Count-Last-180-days = {0},
Usage-Count-Since-2013 = {22},
Journal-ISO = {Orthop. Clin. North Am.},
Doc-Delivery-Number = {706ZQ},
Web-of-Science-Index = {Science Citation Index Expanded (SCI-EXPANDED)},
Unique-ID = {WOS:000184485300014},
DA = {2022-11-01},
}

@article{ WOS:000207591500007,
Author = {Nau, Erin and Hanney, William J. and Kolber, Morey J.},
Title = {Spinal Conditioning for Athletes With Lumbar Spondylolysis and
   Spondylolisthesis},
Journal = {STRENGTH AND CONDITIONING JOURNAL},
Year = {2008},
Volume = {30},
Number = {2},
Pages = {43-52},
Month = {APR},
Abstract = {Low back pain is a common condition in athletic populations.
   Participation in athletics has been linked to specific anatomical
   changes to the lumber spine (spondylolysis and spondylolisthesis).
   Practical guidelines for strength and conditioning professionals should
   recognize the biomechanical stresses associated with athletic
   participation in this population. Program modifications can be made in
   athletes with spondylolitic disorders. Conditioning routines should
   emphasize spinal stabilization and sport-specific flexibility. This
   article makes recommendations for athletes with spondylolitic disorders
   that should allow participation in lumbar conditioning while protecting
   the back from undue stress.},
Publisher = {LIPPINCOTT WILLIAMS \& WILKINS},
Address = {530 WALNUT ST, PHILADELPHIA, PA 19106-3621 USA},
Type = {Article},
Language = {English},
Affiliation = {Nau, E (Corresponding Author), Univ Cent Florida, Phys Therapy Program, Orlando, FL 32816 USA.
   Nau, Erin; Hanney, William J., Univ Cent Florida, Phys Therapy Program, Orlando, FL 32816 USA.
   Kolber, Morey J., Nova SE Univ, Phys Therapy Dept, Ft Lauderdale, FL 33314 USA.},
DOI = {10.1519/SSC.0b013e31816a6d0f},
ISSN = {1524-1602},
Keywords = {low back pain; spondylosis; spondylolysis; spondylolisthesis; athletic
   injury},
Research-Areas = {Sport Sciences},
Web-of-Science-Categories  = {Sport Sciences},
Cited-References = {BLANDA J, 1993, J SPINAL DISORD, V6, P406, DOI 10.1097/00002517-199306050-00007.
   Calhoon G, 1999, J ATHL TRAINING, V34, P232.
   Cinotti G, 1997, INT ORTHOP, V21, P337, DOI 10.1007/s002640050180.
   COMMANDRE FA, 1988, J SPORT MED PHYS FIT, V28, P104.
   Congeni J, 1997, AM J SPORT MED, V25, P248, DOI 10.1177/036354659702500220.
   CYRON BM, 1978, J BONE JOINT SURG BR, V60, P234, DOI 10.1302/0301-620X.60B2.659472.
   DUTTON M, 2004, ORTHOPAEDIC EXAMINAT, P1217.
   Garry JP, 1998, J FAM PRACTICE, V47, P145.
   HARVEY J, 1991, SPORTS MED, V12, P394, DOI 10.2165/00007256-199112060-00005.
   Herman MJ, 2003, ORTHOP CLIN N AM, V34, P461, DOI 10.1016/S0030-5898(03)00034-8.
   Hodges PW, 1996, SPINE, V21, P2640, DOI 10.1097/00007632-199611150-00014.
   Huang RP, 2003, SPINE, V28, P2381, DOI 10.1097/01.BRS.0000085325.42542.38.
   Ikata T, 1996, AM J SPORT MED, V24, P94, DOI 10.1177/036354659602400117.
   Iwamoto J, 2004, SCAND J MED SCI SPOR, V14, P346, DOI 10.1111/j.1600-0838.2004.00379.x.
   Jackson D W, 1979, Am J Sports Med, V7, P364, DOI 10.1177/036354657900700614.
   JACKSON DW, 1981, AM J SPORT MED, V9, P304, DOI 10.1177/036354658100900504.
   Jackson RP, 2003, SPINE, V28, P151, DOI 10.1097/00007632-200301150-00011.
   JOHNSON J, 2002, MULTIFIDUS BACK PAIN, P19.
   KEENE JS, 1983, POSTGRAD MED, V74, P209, DOI 10.1080/00325481.1983.11698542.
   Keene JS, 1983, POSTGRAD MED, V74, P213.
   KEESSEN W, 1984, SPINE, V9, P83, DOI 10.1097/00007632-198401000-00019.
   Kolber MJ, 2005, STRENGTH COND J, V27, P66, DOI 10.1519/1533-4295(2005)027\textbackslash{}\textbackslash{}{[}0066:AFOTRF\textbackslash{}\textbackslash{}]2.0.CO;2.
   Lonstein JE, 1999, SPINE, V24, P2640, DOI 10.1097/00007632-199912150-00011.
   MCCARROLL JR, 1986, AM J SPORT MED, V14, P404, DOI 10.1177/036354658601400513.
   McGregor AH, 2001, SPINE, V26, P282, DOI 10.1097/00007632-200102010-00013.
   Motley G, 1998, J ATHL TRAINING, V33, P351.
   O'Sullivan PB, 1997, SPINE, V22, P2959, DOI 10.1097/00007632-199712150-00020.
   Sairyo K, 2005, AM J SPORT MED, V33, P583, DOI 10.1177/0363546504269035.
   SARASTE H, 1984, INT ORTHOP, V8, P163, DOI 10.1007/BF00269912.
   SEITSALO S, 1991, SPINE, V16, P417, DOI 10.1097/00007632-199104000-00004.
   Sonne-Holm S, 2007, EUR SPINE J, V16, P821, DOI 10.1007/s00586-006-0250-5.
   SPRATT KF, 1993, SPINE, V18, P1839, DOI 10.1097/00007632-199310000-00020.
   Standaert Christopher J, 2004, Curr Sports Med Rep, V3, P35.
   STINSON JT, 1993, CLIN SPORT MED, V12, P517.
   Venes D., 2005, TABERS CYCLOPEDIC ME.
   WILTSE LL, 1976, CLIN ORTHOP RELAT R, P92.},
Number-of-Cited-References = {36},
Times-Cited = {6},
Usage-Count-Last-180-days = {0},
Usage-Count-Since-2013 = {21},
Journal-ISO = {Strength Cond. J.},
Doc-Delivery-Number = {V12HY},
Web-of-Science-Index = {Science Citation Index Expanded (SCI-EXPANDED)},
Unique-ID = {WOS:000207591500007},
DA = {2022-11-01},
}

@article{ WOS:000404887100013,
Author = {Khan, Sohail Ahmed and Sattar, Amjad and Khanzada, Usman and Adel, Hatem
   and Adil, Syed Omair and Hussain, Munawar},
Title = {Facture of the Pars Interarticularis with or without Spondylolisthesis
   in an Adult Population in a Developing Country: Evaluation by
   Multidetector Computed Tomography},
Journal = {ASIAN SPINE JOURNAL},
Year = {2017},
Volume = {11},
Number = {3},
Pages = {437-443},
Month = {JUN},
Abstract = {Study Design: Descriptive cross- sectional study.
   Purpose: To determine the prevalence of lumbar spondylolysis and
   spondylolisthesis in a general adult population unrelated to lower back
   pain as evaluated by multidetector computed tomography.
   Overview of Literature: There is a significant paucity of information
   related to the prevalence of spondylolysis and spondylolisthesis and its
   degenerative changes in a general adult population unrelated to lower
   back pain in developing countries.
   Methods: A retrospective study was conducted on abdominopelvic computed
   tomography (CT) scans performed between January 1st 2015 and December
   31st 2015 for various clinical indications. Patients with lower back
   pain, with a history of trauma or road traffic accident, or referred
   from orthopedic or neurosurgery departments were excluded to avoid any
   bias. CT scans were reviewed in axial, sagittal, and coronal planes
   using bone window settings for evaluating spondylolysis and
   spondylolisthesis.
   Results: Of 4,348 patients recruited, spondylolysis and
   spondylolisthesis were identified in 266 (6.1\%) and 142 (3.3\%)
   patients, respectively. Age was significantly higher in both
   spondylolysis and spondylolisthesis patients than in those without
   spondylolysis and spondylolisthesis (47.19 +/- 15.45 vs. 42.5 +/- 15.96,
   p<0.001 and 53.01 +/- 15.31 vs. 42.44 +/- 15.88, p<0.001, respectively).
   Gender was significantly associated with spondylolisthesis (p=0.029) but
   not spondylolysis. Of patients who were >60 years old, both
   spondylolysis (p=0.018) and spondylolisthesis (p=0.025) were
   significantly more prevalent in females.
   Conclusions: The prevalence of pars interarticularis fracture observed
   higher with gradual increase in the prevalence with advancing age. In
   particular, preponderance was significantly higher among older females.},
Publisher = {KOREAN SOC SPINE SURGERY},
Address = {DEPT ORTHOPAEDIC SURGERY, YONSEI UNIV, COLL MEDICINE, SEOUL, 120-752,
   SOUTH KOREA},
Type = {Article},
Language = {English},
Affiliation = {Adel, H (Corresponding Author), Dow Univ Hlth Sci, Dow Inst Radiol, Ojha Campus,Suparco Rd,KDA Scheme 33, Karachi 75330, Pakistan.
   Khan, Sohail Ahmed; Sattar, Amjad; Khanzada, Usman; Adel, Hatem; Adil, Syed Omair; Hussain, Munawar, Dow Univ Hlth Sci, Dow Inst Radiol, Ojha Campus,Suparco Rd,KDA Scheme 33, Karachi 75330, Pakistan.},
DOI = {10.4184/asj.2017.11.3.437},
ISSN = {1976-1902},
EISSN = {1976-7846},
Keywords = {Spine; Lumbarsacral spondylosis; Spondylolisthesis},
Keywords-Plus = {LOW-BACK-PAIN; LUMBAR SPONDYLOLYSIS; NATURAL-HISTORY},
Research-Areas = {Orthopedics},
Web-of-Science-Categories  = {Orthopedics},
Author-Email = {hatemadil89@gmail.com},
ResearcherID-Numbers = {Adil, Syed Omair/M-1862-2019},
ORCID-Numbers = {Adil, Syed Omair/0000-0002-2370-1390},
Cited-References = {Ahmad S, 2013, J DOW U HLTH SCI, V7, P101.
   Al-Sebai MW, 1999, EUR SPINE J, V8, P75, DOI 10.1007/s005860050130.
   Belfi LM, 2006, SPINE, V31, pE907, DOI 10.1097/01.brs.0000245947.31473.0a.
   Beutler WJ, 2003, SPINE, V28, P1027, DOI 10.1097/00007632-200305150-00014.
   Bookhout M R, 1993, J Back Musculoskelet Rehabil, V3, P24, DOI 10.3233/BMR-1993-3406.
   Brooks BK, 2010, SKELETAL RADIOL, V39, P669, DOI 10.1007/s00256-009-0825-4.
   FITZGERALD JAW, 1976, J BONE JOINT SURG BR, V58, P184, DOI 10.1302/0301-620X.58B2.932080.
   FREDRICKSON BE, 1984, J BONE JOINT SURG AM, V66A, P699, DOI 10.2106/00004623-198466050-00008.
   HENSINGER RN, 1989, J BONE JOINT SURG AM, V71A, P1098, DOI 10.2106/00004623-198971070-00020.
   Iwamoto J, 2005, SCAND J MED SCI SPOR, V15, P163, DOI 10.1111/j.1600-0838.2004.00414.x.
   Kajiura K, 2001, SPINE, V26, P2208, DOI 10.1097/00007632-200110150-00010.
   Kalichman L, 2009, SPINE, V34, P199, DOI 10.1097/BRS.0b013e31818edcfd.
   Ko SB, 2011, CLIN ORTHOP SURG, V3, P34, DOI 10.4055/cios.2011.3.1.34.
   Konz R J, 2001, Spine (Phila Pa 1976), V26, pE38, DOI 10.1097/00007632-200102150-00003.
   Krupski Witold, 2004, Ortop Traumatol Rehabil, V6, P652.
   Leone Antonio, 2000, Rays (Rome), V25, P125.
   Lundin David A, 2002, Clin Neurosurg, V49, P528.
   Rauch RA, 1993, NEUROIMAG CLIN N AM, V3, P543.
   Sairyo K, 2001, Spine J, V1, P171, DOI 10.1016/S1529-9430(01)00018-3.
   Sakai T, 2006, SPINE, V31, pE66, DOI 10.1097/01.brs.0000197650.77751.80.
   Sakai T, 2009, SPINE, V34, P2346, DOI 10.1097/BRS.0b013e3181b4abbe.
   SARASTE H, 1993, ACTA ORTHOP SCAND, V64, P84, DOI 10.3109/17453679309160129.
   Sonne-Holm S, 2007, EUR SPINE J, V16, P821, DOI 10.1007/s00586-006-0250-5.
   Takao S, 2010, J MED INVESTIG, V57, P133, DOI 10.2152/jmi.57.133.
   TEPLICK JG, 1986, AM J NEURORADIOL, V7, P479.
   WILTSE LL, 1983, J BONE JOINT SURG AM, V65, P768, DOI 10.2106/00004623-198365060-00007.},
Number-of-Cited-References = {26},
Times-Cited = {2},
Usage-Count-Last-180-days = {0},
Usage-Count-Since-2013 = {2},
Journal-ISO = {Asian Spine J.},
Doc-Delivery-Number = {EZ7FM},
Web-of-Science-Index = {Emerging Sources Citation Index (ESCI)},
Unique-ID = {WOS:000404887100013},
OA = {Green Published, gold, Green Submitted},
DA = {2022-11-01},
}

@article{ WOS:000314028100008,
Author = {Foreman, Paul and Griessenauer, Christoph J. and Watanabe, Koichi and
   Conklin, Michael and Shoja, Mohammadali M. and Rozzelle, Curtis J. and
   Loukas, Marios and Tubbs, R. Shane},
Title = {L5 spondylolysis/spondylolisthesis: a comprehensive review with an
   anatomic focus},
Journal = {CHILDS NERVOUS SYSTEM},
Year = {2013},
Volume = {29},
Number = {2},
Pages = {209-216},
Month = {FEB},
Abstract = {Spondylolysis is most commonly observed in the lumbar spine,
   particularly L5, and is associated with spondylolisthesis, or anterior
   ``slippage{''} of a vertebra in relation to an adjacent vertebra.
   Isthmic spondylolisthesis is the result of a pars interarticularis
   defect and will be the only type of spondylolisthesis addressed in this
   review.
   Spondylolysis and spondylolisthesis represent a relatively common cause
   of low back pain, especially in young athletes, and a less common cause
   of neurologic compromise. When discovered in a symptomatic patient with
   corroborating imaging findings, early intervention provides an excellent
   prognosis. Herein, we review the anatomy and pathology of spondylosis
   and spondylolisthesis of the L5 vertebra.},
Publisher = {SPRINGER},
Address = {233 SPRING ST, NEW YORK, NY 10013 USA},
Type = {Review},
Language = {English},
Affiliation = {Tubbs, RS (Corresponding Author), Childrens Hosp, ACC 400,1600 7th Ave S, Birmingham, AL 35233 USA.
   Foreman, Paul; Griessenauer, Christoph J.; Watanabe, Koichi; Conklin, Michael; Shoja, Mohammadali M.; Rozzelle, Curtis J.; Tubbs, R. Shane, Childrens Hosp, Birmingham, AL 35233 USA.
   Loukas, Marios, St Georges Univ, Dept Anat, St Georges, Grenada.},
DOI = {10.1007/s00381-012-1942-2},
ISSN = {0256-7040},
EISSN = {1433-0350},
Keywords = {Anatomy; Spine; Vertebrae; Pathology; Spondylolysis; Spondylolisthesis},
Keywords-Plus = {LOW-BACK-PAIN; PARS INTERARTICULARIS; FOLLOW-UP; ISTHMIC
   SPONDYLOLISTHESIS; NATURAL-HISTORY; YOUNG-PATIENTS; COMPUTED-TOMOGRAPHY;
   BONE-SCINTIGRAPHY; PELVIC INCIDENCE; STRESS REACTIONS},
Research-Areas = {Neurosciences \& Neurology; Pediatrics; Surgery},
Web-of-Science-Categories  = {Clinical Neurology; Pediatrics; Surgery},
Author-Email = {shane.tubbs@chsys.org},
ResearcherID-Numbers = {Shoja, Mohammadali M./ABH-1563-2020
   },
ORCID-Numbers = {Shoja, Mohammadali M./0000-0001-9668-5558
   Griessenauer, Christoph/0000-0002-2952-3812},
Cited-References = {ALBANESE M, 1982, J PEDIATR ORTHOPED, V2, P496, DOI 10.1097/01241398-198212000-00006.
   AMATO M, 1984, RADIOLOGY, V153, P627, DOI 10.1148/radiology.153.3.6494460.
   Belfi LM, 2006, SPINE, V31, pE907, DOI 10.1097/01.brs.0000245947.31473.0a.
   BELLAH RD, 1991, RADIOLOGY, V180, P509, DOI 10.1148/radiology.180.2.1829845.
   Beutler WJ, 2003, SPINE, V28, P1027, DOI 10.1097/00007632-200305150-00014.
   BIRCH JG, 1986, J PEDIATR ORTHOPED, V6, P609, DOI 10.1097/01241398-198609000-00016.
   Capener N, 1932, BRIT J SURG, V19, P374, DOI 10.1002/bjs.1800197505.
   COLLIER BD, 1985, RADIOLOGY, V154, P207, DOI 10.1148/radiology.154.1.3155479.
   Dubousset J, 1997, CLIN ORTHOP RELAT R, P77.
   Dunn AJ, 2008, SKELETAL RADIOL, V37, P443, DOI 10.1007/s00256-008-0449-0.
   ELLIOTT S, 1988, CLIN RADIOL, V39, P269, DOI 10.1016/S0009-9260(88)80528-2.
   FARFAN HF, 1976, CLIN ORTHOP RELAT R, P40.
   FREDRICKSON BE, 1984, J BONE JOINT SURG AM, V66A, P699, DOI 10.2106/00004623-198466050-00008.
   FRENNERED AK, 1991, SPINE, V16, P409, DOI 10.1097/00007632-199104000-00003.
   GOLDSTEIN JD, 1991, AM J SPORT MED, V19, P463, DOI 10.1177/036354659101900507.
   Harvey CJ, 1998, CLIN RADIOL, V53, P723, DOI 10.1016/S0009-9260(98)80313-9.
   Helenius I, 2005, SPINE, V30, P336, DOI 10.1097/01.brs.0000152375.13316.6a.
   HENSINGER R N, 1976, Spine, V1, P207, DOI 10.1097/00007632-197612000-00005.
   HENSINGER RN, 1989, J BONE JOINT SURG AM, V71A, P1098, DOI 10.2106/00004623-198971070-00020.
   Hollenberg GM, 2002, SPINE, V27, P181, DOI 10.1097/00007632-200201150-00012.
   Hu SS, 2008, J BONE JOINT SURG AM, V90A, P656.
   Huang RP, 2003, SPINE, V28, P2381, DOI 10.1097/01.BRS.0000085325.42542.38.
   JACKSON DW, 1981, AM J SPORT MED, V9, P304, DOI 10.1177/036354658100900504.
   JOHNSON DW, 1989, AM J ROENTGENOL, V152, P327, DOI 10.2214/ajr.152.2.327.
   Kalichman L, 2009, SPINE, V34, P199, DOI 10.1097/BRS.0b013e31818edcfd.
   Kim HJ, 2008, CURR OPIN PEDIATR, V20, P37, DOI 10.1097/MOP.0b013e3282f357fe.
   Labelle H, 2005, SPINE, V30, pS27, DOI 10.1097/01.brs.0000155560.92580.90.
   Labelle H, 2004, SPINE, V29, P2049, DOI 10.1097/01.brs.0000138279.53439.cc.
   LENKE LG, 1992, J SPINAL DISORD, V5, P433, DOI 10.1097/00002517-199212000-00008.
   Leone A, 2011, SKELETAL RADIOL, V40, P683, DOI 10.1007/s00256-010-0942-0.
   Lonstein JE, 1999, SPINE, V24, P2640, DOI 10.1097/00007632-199912150-00011.
   LOWE RW, 1976, CLIN ORTHOP RELAT R, P80.
   MALDAGUE BE, 1976, RADIOLOGY, V121, P567, DOI 10.1148/121.3.567.
   Masci L, 2006, BRIT J SPORT MED, V40, P940, DOI 10.1136/bjsm.2006.030023.
   Meyerding H.W., 1932, SURG GYNECOLOGY OBST, V54, P371.
   MICHELI LJ, 1995, ARCH PEDIAT ADOL MED, V149, P15, DOI 10.1001/archpedi.1995.02170130017004.
   Moller H, 2000, SPINE, V25, P683, DOI 10.1097/00007632-200003150-00006.
   Nigrovic P, 2011, BACK PAIN CHILDREN A.
   OGILVIE JW, 1987, SPINE, V12, P251, DOI 10.1097/00007632-198704000-00010.
   Ota H, 1967, Nihon Seikeigeka Gakkai Zasshi, V41, P931.
   PAPANICOLAOU N, 1985, AM J ROENTGENOL, V145, P1039, DOI 10.2214/ajr.145.5.1039.
   Payne WK, 1996, PEDIATR CLIN N AM, V43, P899, DOI 10.1016/S0031-3955(05)70441-7.
   PHALEN GS, 1961, J BONE JOINT SURG AM, V43, P505, DOI 10.2106/00004623-196143040-00005.
   PIZZUTILLO PD, 1989, J PEDIATR ORTHOPED, V9, P538, DOI 10.1097/01241398-198909010-00007.
   PIZZUTILLO PD, 1986, J PEDIATR ORTHOPED, V6, P311, DOI 10.1097/01241398-198605000-00010.
   RABY N, 1993, CLIN RADIOL, V48, P97, DOI 10.1016/S0009-9260(05)81080-3.
   Rauch RA, 1993, NEUROIMAG CLIN N AM, V3, P543.
   RAVICHANDRAN G, 1980, AM J ROENTGENOL, V134, P113, DOI 10.2214/ajr.134.1.113.
   ROCHE MB, 1952, J BONE JOINT SURG AM, V34-A, P491, DOI 10.2106/00004623-195234020-00020.
   ROSSI F, 1978, J SPORT MED PHYS FIT, V18, P317.
   Sairyo K, 2006, SPINE, V31, P206, DOI 10.1097/01.brs.0000195161.60549.67.
   SARASTE H, 1987, J PEDIATR ORTHOPED, V7, P631.
   SEITSALO S, 1988, J PEDIATR ORTHOPED, V8, P516, DOI 10.1097/01241398-198809000-00003.
   SEITSALO S, 1988, SPINE, V13, P899, DOI 10.1097/00007632-198808000-00005.
   SEITSALO S, 1991, SPINE, V16, P417, DOI 10.1097/00007632-199104000-00004.
   SHERMAN F C, 1979, Spine, V4, P59, DOI 10.1097/00007632-197901000-00010.
   SIMPER LB, 1986, ACTA ORTHOP SCAND, V57, P78, DOI 10.3109/17453678608993222.
   Smith JE, 1999, AFR AM REV, V33, P85.
   WILTSE LL, 1975, J BONE JOINT SURG AM, VA 57, P17, DOI 10.2106/00004623-197557010-00003.},
Number-of-Cited-References = {59},
Times-Cited = {17},
Usage-Count-Last-180-days = {0},
Usage-Count-Since-2013 = {43},
Journal-ISO = {Childs Nerv. Syst.},
Doc-Delivery-Number = {077LB},
Web-of-Science-Index = {Science Citation Index Expanded (SCI-EXPANDED)},
Unique-ID = {WOS:000314028100008},
DA = {2022-11-01},
}

@article{ WOS:A1995RP61700002,
Author = {ULMER, JL and MATHEWS, VP and ELSTER, AD and KING, JC},
Title = {LUMBAR SPONDYLOLYSIS WITHOUT SPONDYLOLISTHESIS - RECOGNITION OF ISOLATED
   POSTERIOR ELEMENT SUBLUXATION ON SAGITTAL MR},
Journal = {AMERICAN JOURNAL OF NEURORADIOLOGY},
Year = {1995},
Volume = {16},
Number = {7},
Pages = {1393-1398},
Month = {AUG},
Abstract = {PURPOSE: To document the occurrence of isolated dorsal subluxation of
   posterior elements in cases of lumbar spondylolysis without
   spondylolisthesis both quantitatively (using spinal canal measurements)
   and qualitatively (by visual inspection) on sagittal MR images. METHODS:
   Retrospective analysis identified 63 patients with lumbar spondylolysis
   (confirmed by CT or conventional radiography) who had undergone MR
   imaging. From these we identified 12 patients with pars interarticularis
   defects but no evidence of spondylolisthesis. Measurements of
   anteroposterior spinal canal diameters were performed in these 12
   patients to ascertain whether the sagittal canal diameter at the level
   of the spondylolysis exceeded the normal range as determined from 100
   control subjects, RESULTS: In 9 of 12 patients the spinal canal was
   abnormally widened at the level of the spondylolysis because of dorsal
   subluxation of posterior elements. In 5 of these patients, the
   subluxation was readily visible on midline sagittal MR images. In 4
   patients, spinal canal measurements were necessary to document this
   phenomenon. CONCLUSION: In the majority of patients with spondylolysis
   but without spondylolisthesis, sagittal MR images can show isolated
   dorsal subluxation of posterior spinal elements.},
Publisher = {AMER SOC NEURORADIOLOGY},
Address = {PO BOX 3000, DENVILLE, NJ 07834-9349 USA},
Type = {Article},
Language = {English},
Affiliation = {WAKE FOREST UNIV, BOWMAN GRAY SCH MED, DEPT RADIOL, WINSTON SALEM, NC 27157 USA.},
ISSN = {0195-6108},
EISSN = {1936-959X},
Keywords = {SPINE, DISLOCATION; SPINE, MAGNETIC RESONANCE},
Keywords-Plus = {COMPUTED-TOMOGRAPHY; NEURAL ARCH; SPINE; CT},
Research-Areas = {Neurosciences \& Neurology; Radiology, Nuclear Medicine \& Medical
   Imaging},
Web-of-Science-Categories  = {Clinical Neurology; Neuroimaging; Radiology, Nuclear Medicine \& Medical
   Imaging},
Cited-References = {Amundson G, 1992, SPINE, V3rd, P913.
   ANNERTZ M, 1990, ACTA RADIOL, V31, P449.
   BERQUIST TH, 1992, IMAGING ORTHOPEDIC T, P93.
   BOSWORTH DM, 1955, J BONE JOINT SURG AM, V37, P767, DOI 10.2106/00004623-195537040-00009.
   Bryk D, 1969, CAN ASSOC RADIOL J, V20, P53.
   ELSTER AD, 1985, J COMPUT ASSIST TOMO, V9, P867, DOI 10.1097/00004728-198509000-00005.
   FARFAN HF, 1976, CLIN ORTHOP RELAT R, P40.
   GRENIER N, 1989, RADIOLOGY, V170, P489, DOI 10.1148/radiology.170.2.2911673.
   GROBLER LJ, 1994, SPINE, V19, P222, DOI 10.1097/00007632-199401001-00018.
   GROGAN JP, 1982, RADIOLOGY, V145, P737, DOI 10.1148/radiology.145.3.7146406.
   HARDCASTLE P, 1992, J BONE JOINT SURG BR, V74, P421, DOI 10.1302/0301-620X.74B3.1587894.
   JINKINS JR, 1992, AM J ROENTGENOL, V159, P799, DOI 10.2214/ajr.159.4.1529846.
   JOHNSON DW, 1988, AM J NEURORADIOL, V9, P1215.
   MCAFEE PC, 1982, CLIN ORTHOP RELAT R, V166, P62.
   McPhee B, 1990, NEUROLOGICAL SURGERY, V4, P2749.
   MODIC MT, 1994, MAGNETIC RESONANCE I, P80.
   Rauch RA, 1993, NEUROIMAG CLIN N AM, V3, P543.
   Rothman L., 1989, SEMIN SPINE SURG, V1, P78.
   ROTHMAN SLG, 1984, AM J NEURORADIOL, V5, P81.
   SARASTE H, 1987, J PEDIATR ORTHOPED, V7, P631.
   SENER RN, 1991, NEURORADIOLOGY, V33, P463, DOI 10.1007/BF00598630.
   STOLLER DW, 1993, MAGNETIC RESONANCE I, P869.
   SZYPRYT EP, 1989, SPINE, V14, P977, DOI 10.1097/00007632-198909000-00011.
   TEPLICK JG, 1986, AM J NEURORADIOL, V7, P479.
   TROUP JDG, 1976, CLIN ORTHOP RELAT R, V117, P59.
   ULMER JL, 1994, AM J ROENTGENOL, V163, P411, DOI 10.2214/ajr.163.2.8037041.
   Wiltse L L, 1971, Orthop Clin North Am, V2, P569.
   WILTSE LL, 1983, J BONE JOINT SURG AM, V65, P768, DOI 10.2106/00004623-198365060-00007.
   Wood GW, 1992, CAMPBELLS OPERATIVE, V5, P3825.
   ZINDRICK MR, 1989, SEMIN SPINE SURG, V1, P116.},
Number-of-Cited-References = {30},
Times-Cited = {18},
Usage-Count-Last-180-days = {0},
Usage-Count-Since-2013 = {0},
Journal-ISO = {Am. J. Neuroradiol.},
Doc-Delivery-Number = {RP617},
Web-of-Science-Index = {Science Citation Index Expanded (SCI-EXPANDED)},
Unique-ID = {WOS:A1995RP61700002},
DA = {2022-11-01},
}

@article{ WOS:000393270300010,
Author = {Dragoni, Stefano},
Title = {Lumbar spondylolysis and sport: an updated case history},
Journal = {MEDICINA DELLO SPORT},
Year = {2016},
Volume = {69},
Number = {3},
Pages = {415-421},
Month = {SEP},
Abstract = {BACKGROUND: The aim of this study was to radiographically assess the
   prevalence of spondylolysis and spondylolisthesis in symptomatic
   athletes.
   METHODS: A retrospective study was conducted on the plain radiographic
   lumbar spine series of 4965 male and female athletes suffering from low
   back pain.
   RESULTS: The study showed that 739 athletes (14.88\%) had a radiological
   diagnosis of spondylolysis, and 353 of them (47.76\%) had concomitant
   spondylolisthesis.
   CONCLUSIONS: High prevalence of spondylolysis in symptomatic athletes
   compared with the general population suggests that it would be a good
   practice to include a radiological examination of the lumbar spine in
   athletes engaged in sports who are considered to be at risk.},
Publisher = {EDIZIONI MINERVA MEDICA},
Address = {CORSO BRAMANTE 83-85 INT JOURNALS DEPT., 10126 TURIN, ITALY},
Type = {Article},
Language = {English},
Affiliation = {Dragoni, S (Corresponding Author), Italian Natl Olymp Comm CONI, Inst Sports Sci, Dept Sports Med, Diagnost Imaging Div, Largo Piero Gabrielli 1, I-00197 Rome, Italy.
   Dragoni, Stefano, Italian Natl Olymp Comm CONI, Inst Sports Sci, Dept Sports Med, Diagnost Imaging Div, Largo Piero Gabrielli 1, I-00197 Rome, Italy.},
ISSN = {0025-7826},
EISSN = {1827-1863},
Keywords = {Spondylolysis; Low back pain; Stress fractures; Athletic injuries},
Keywords-Plus = {LOW-BACK-PAIN; DIAGNOSIS},
Research-Areas = {General \& Internal Medicine; Sport Sciences},
Web-of-Science-Categories  = {Medicine, General \& Internal; Sport Sciences},
Author-Email = {stefano.dragoni@coni.it},
Cited-References = {Beattie PF, 1998, PHYS THER, V78, P738, DOI 10.1093/ptj/78.7.738.
   EISENSTEIN S, 1978, J BONE JOINT SURG BR, V60, P488, DOI 10.1302/0301-620X.60B4.361744.
   Engelhardt M, 1997, ORTHOPADE, V26, P755, DOI 10.1007/PL00003437.
   Fusco A, 2003, MED SPORT, V56, P193.
   Harvey CJ, 1998, CLIN RADIOL, V53, P723, DOI 10.1016/S0009-9260(98)80313-9.
   HERZOG RJ, 1995, SPINE, V20, P1834, DOI 10.1097/00007632-199508150-00016.
   Hession PR, 1996, EUR RADIOL, V6, P284.
   Hoshina H., 1980, PHYSICIAN SPORTSMED, V9, P75.
   Kim HJ, 2011, CURR OPIN PEDIATR, V23, P68, DOI 10.1097/MOP.0b013e32834255c2.
   Kobayashi A, 2013, AM J SPORT MED, V41, P169, DOI 10.1177/0363546512464946.
   Lawrence KJ, 2016, PHYS THER SPORT, V20, P56, DOI 10.1016/j.ptsp.2016.04.003.
   Mortazavi Javad, 2015, Asian J Sports Med, V6, pe24718, DOI 10.5812/asjsm.6(2)2015.24718.
   Oren JH, 2016, BULL HOSP JT DIS, V74, P73.
   ROSSI F, 1978, J SPORT MED PHYS FIT, V18, P317.
   Rossi F., 2001, RADIOGRAPHY, V7, P37, DOI DOI 10.1053/RADI.2000.0299.
   Royal College of Radiologists Working Party, 1995, MAK BEST US DEP CLIN, P34.
   Schroeder GD, 2016, EUR SPINE J.
   Soler T, 2000, AM J SPORT MED, V28, P57, DOI 10.1177/03635465000280012101.
   STINSON JT, 1993, CLIN SPORT MED, V12, P517.
   Sty JR, 1994, DIAG IMAG INT, V5, P32.
   TAILLARD WF, 1976, CLIN ORTHOP RELAT R, P30.
   TEPLICK JG, 1986, AM J NEURORADIOL, V7, P479.
   Tezuka F, 2016, CLIN SPINE SURG.},
Number-of-Cited-References = {23},
Times-Cited = {0},
Usage-Count-Last-180-days = {0},
Usage-Count-Since-2013 = {10},
Journal-ISO = {Med. Sport},
Doc-Delivery-Number = {EJ5PN},
Web-of-Science-Index = {Science Citation Index Expanded (SCI-EXPANDED)},
Unique-ID = {WOS:000393270300010},
DA = {2022-11-01},
}

@article{ WOS:000075393900011,
Author = {Garry, JP and McShane, J},
Title = {Lumbar spondylolysis in adolescent athletes},
Journal = {JOURNAL OF FAMILY PRACTICE},
Year = {1998},
Volume = {47},
Number = {2},
Pages = {145-149},
Month = {AUG},
Abstract = {Lumbar spondylolysis is a common cause of low back pain in adolescent
   athletes. The early diagnosis and treatment of this condition will
   result in decreased morbidity and an earlier turn to full activity for
   most patients. We report a case of lumbar spondylolysis in an adolescent
   athlete and review current diagnosis and management of this condition.},
Publisher = {DOWDEN HEALTH MEDIA},
Address = {110 SUMMIT AVE, MONTVALE, NJ 07645-1712 USA},
Type = {Article},
Language = {English},
Affiliation = {Garry, JP (Corresponding Author), E Carolina Univ, Sch Med, Dept Family Med, Family Practice Ctr, 4S-22 Brody, Greenville, NC 27858 USA.
   Thomas Jefferson Univ Hosp, Dept Family Med, Philadelphia, PA 19107 USA.},
ISSN = {0094-3509},
Keywords = {spondylolysis; adolescent; back pain; athlete},
Keywords-Plus = {LOW-BACK-PAIN; NONOPERATIVE TREATMENT; PARS INTERARTICULARIS;
   SPONDYLOLISTHESIS; POPULATION; GYMNASTS; SPECT},
Research-Areas = {General \& Internal Medicine},
Web-of-Science-Categories  = {Primary Health Care; Medicine, General \& Internal},
ORCID-Numbers = {Garry, Joseph/0000-0002-1315-4581},
Cited-References = {BELL DF, 1988, CLIN ORTHOP RELAT R, V236, P192.
   BELLAH RD, 1991, RADIOLOGY, V180, P509, DOI 10.1148/radiology.180.2.1829845.
   BLANDA J, 1993, J SPINAL DISORD, V6, P406, DOI 10.1097/00002517-199306050-00007.
   BODNER RJ, 1988, SPINE, V13, P1155, DOI 10.1097/00007632-198810000-00018.
   CIULLO JV, 1985, CLIN SPORT MED, V4, P95.
   DANIEL JN, 1995, MIL MED, V160, P553, DOI 10.1093/milmed/160.11.553.
   DIXON M, 1993, MED SCI SPORT EXER, V25, P1322.
   FARFAN HF, 1976, CLIN ORTHOP RELAT R, P40.
   FREDRICKSON BE, 1984, J BONE JOINT SURG AM, V66A, P699, DOI 10.2106/00004623-198466050-00008.
   HENSINGER R N, 1976, Spine, V1, P207, DOI 10.1097/00007632-197612000-00005.
   HENSINGER RN, 1989, J BONE JOINT SURG AM, V71A, P1098, DOI 10.2106/00004623-198971070-00020.
   HILDEBRAND AS, 1995, J BONE JOINT SURG AM, V77, P190.
   Hoshina Hitoshi, 1980, Phys Sportsmed, V8, P75, DOI 10.1080/00913847.1980.11948635.
   Ikata T, 1996, AM J SPORT MED, V24, P94, DOI 10.1177/036354659602400117.
   JACKSON DW, 1976, CLIN ORTHOP RELAT R, P68.
   JACKSON DW, 1981, AM J SPORT MED, V9, P304, DOI 10.1177/036354658100900504.
   Kujala UM, 1996, MED SCI SPORT EXER, V28, P165, DOI 10.1097/00005768-199602000-00002.
   LIBSON E, 1984, RADIOLOGY, V151, P89, DOI 10.1148/radiology.151.1.6701343.
   LUSINS JO, 1994, SPINE, V19, P608, DOI 10.1097/00007632-199403000-00018.
   MICHELI LJ, 1980, AM J SPORT MED, V8, P351, DOI 10.1177/036354658000800511.
   MICHELI LJ, 1995, ARCH PEDIAT ADOL MED, V149, P15, DOI 10.1001/archpedi.1995.02170130017004.
   MORITA T, 1995, J BONE JOINT SURG BR, V77B, P620, DOI 10.1302/0301-620X.77B4.7615609.
   OAKLEY RH, 1984, BRIT J RADIOL, V57, P877, DOI 10.1259/0007-1285-57-682-877.
   OLSEN TL, 1992, AM J PUBLIC HEALTH, V82, P606, DOI 10.2105/AJPH.82.4.606.
   PETTINE KA, 1993, SPINE, V18, P436.
   PIERCE M E, 1987, Australasian Radiology, V31, P391, DOI 10.1111/j.1440-1673.1987.tb01858.x.
   PIZZUTILLO PD, 1989, J PEDIATR ORTHOPED, V9, P538, DOI 10.1097/01241398-198909010-00007.
   SIMPER LB, 1986, ACTA ORTHOP SCAND, V57, P78, DOI 10.3109/17453678608993222.
   SOREN A, 1985, CLIN ORTHOP RELAT R, P171.
   Stanitski Carl L, 1982, Phys Sportsmed, V10, P77, DOI 10.1080/00913847.1982.11947342.
   STEINER ME, 1985, SPINE, V10, P937, DOI 10.1097/00007632-198512000-00013.
   STINSON JT, 1993, CLIN SPORT MED, V12, P517.
   TAILLARD W, 1954, Acta Orthop Scand, V24, P115.
   TURNER PG, 1989, SPINE, V14, P812, DOI 10.1097/00007632-198908000-00007.
   WILTSE LL, 1975, J BONE JOINT SURG AM, VA 57, P17, DOI 10.2106/00004623-197557010-00003.
   WILTSE LL, 1962, J BONE JOINT SURG AM, V44, P539, DOI 10.2106/00004623-196244030-00011.
   YAMANE T, 1993, J BONE JOINT SURG BR, V75, P764, DOI 10.1302/0301-620X.75B5.8376435.},
Number-of-Cited-References = {37},
Times-Cited = {16},
Usage-Count-Last-180-days = {0},
Usage-Count-Since-2013 = {6},
Journal-ISO = {J. Fam. Pract.},
Doc-Delivery-Number = {110RJ},
Web-of-Science-Index = {Science Citation Index Expanded (SCI-EXPANDED)},
Unique-ID = {WOS:000075393900011},
DA = {2022-11-01},
}

@article{ WOS:A1997YH42500005,
Author = {Muto, M and Meder, JF and Meary, E},
Title = {Diagnostic imaging of the `'disk-root fight''},
Journal = {RIVISTA DI NEURORADIOLOGIA},
Year = {1997},
Volume = {10},
Number = {5},
Pages = {519-522},
Month = {OCT},
Note = {Meeting on Disk-Root Conflict, NAPLES, ITALY, SEP   29, 1997},
Publisher = {EDIZIONI CENTAURO},
Address = {VIA DEL PRATELLO, 8, 40122 BOLOGNA, ITALY},
Type = {Article; Proceedings Paper},
Language = {English},
Affiliation = {LORETO NUOVO HOSP,SERV NEURORADIOL,NAPLES,ITALY.
   ST ANNA HOSP,SERV NEURORADIOL,PARIS,FRANCE.},
DOI = {10.1177/197140099701000505},
ISSN = {1120-9976},
Keywords = {lumbar spine; discal hernia; CT; MRI; discography},
Keywords-Plus = {LUMBAR INTERVERTEBRAL-DISK; MR EVALUATION; SPINE; SPONDYLOLISTHESIS;
   SPONDYLOLYSIS; SURGERY; SCAR},
Research-Areas = {Neurosciences \& Neurology; Radiology, Nuclear Medicine \& Medical
   Imaging},
Web-of-Science-Categories  = {Neurosciences; Neuroimaging; Radiology, Nuclear Medicine \& Medical
   Imaging},
Cited-References = {BODEN SD, 1992, RADIOLOGY, V182, P59, DOI 10.1148/radiology.182.1.1727310.
   BODEN SD, 1992, RADIOLOGY, V184, P765, DOI 10.1148/radiology.184.3.1509065.
   BOLENDER NF, 1985, J BONE JOINT SURG AM, V67A, P240, DOI 10.2106/00004623-198567020-00009.
   Bonneville JF, 1992, RIV NEURORADIOL, V5, P427.
   BRAUN IF, 1985, AM J ROENTGENOL, V145, P785, DOI 10.2214/ajr.145.4.785.
   BRAUN IF, 1984, AM J ROENTGENOL, V142, P149, DOI 10.2214/ajr.142.1.149.
   BRICENO CE, 1989, SPINE, V14, P898, DOI 10.1097/00007632-198908000-00026.
   ELEFANTE R, 1980, RIV RADIOLOGIA, V19, P407.
   ERKINTALO MO, 1995, RADIOLOGY, V196, P529, DOI 10.1148/radiology.196.2.7617872.
   FARFAN HF, 1980, SPINE, V5, P412, DOI 10.1097/00007632-198009000-00004.
   GRENIER N, 1989, RADIOLOGY, V170, P489, DOI 10.1148/radiology.170.2.2911673.
   GROBLER L, 1991, ADULT SPINE PRINCIPL, P1665.
   HUEFTLE MG, 1988, RADIOLOGY, V167, P817, DOI 10.1148/radiology.167.3.2966418.
   JINKINS JR, 1992, AM J ROENTGENOL, V159, P799, DOI 10.2214/ajr.159.4.1529846.
   LADHE S, 1995, RADIOLOGY, V5, P190.
   LAREDO JD, 1989, SCANNER RACHIS LOMBA, P71.
   LAREDO JD, 1989, TOMOGRAFIA COMPUTERI, P17.
   Milette PC, 1996, AM J ROENTGENOL, V167, P217, DOI 10.2214/ajr.167.1.8659375.
   MODIC MT, 1995, RADIOLOGY, V195, P429, DOI 10.1148/radiology.195.2.7724762.
   MUTO M, 1992, IT CURR RAD, V10, P105.
   NORFRAY JF, 1988, SPINE, V13, P941, DOI 10.1097/00007632-198808000-00017.
   RESNICK D, 1988, DIAGNOSES BONE JOINT, P2557.
   Ross JS, 1996, AM J NEURORADIOL, V17, P323.
   ROSS JS, 1990, AM J NEURORADIOL, V11, P771.
   ROSS JS, 1987, RADIOLOGY, V164, P851, DOI 10.1148/radiology.164.3.3615887.
   SCHELLINGER D, 1990, RADIOLOGY, V175, P831, DOI 10.1148/radiology.175.3.2343133.
   SCHONSTROM NSR, 1985, SPINE, V10, P806, DOI 10.1097/00007632-198511000-00005.
   SILVERMAN CS, 1995, AM J NEURORADIOL, V16, P571.
   SOTIROPOULOS S, 1989, AM J NEURORADIOL, V10, P6390.
   STAMOUR TE, 1993, MRI SPINE, P142.
   TEPLICK JG, 1985, AM J NEURORADIOL, V6, P331.
   TEPLICK JG, 1992, LUMBAR SPINE CT MRI, P143.
   TEPLICK JG, 1992, LUMBAR SPINE CT MRI, P283.},
Number-of-Cited-References = {33},
Times-Cited = {2},
Usage-Count-Last-180-days = {0},
Usage-Count-Since-2013 = {0},
Journal-ISO = {Riv. Neuroradiol.},
Doc-Delivery-Number = {YH425},
Web-of-Science-Index = {Conference Proceedings Citation Index - Science (CPCI-S); Science Citation Index Expanded (SCI-EXPANDED)},
Unique-ID = {WOS:A1997YH42500005},
DA = {2022-11-01},
}

@article{ WOS:000182753600013,
Author = {Fritsch, EW},
Title = {Spondylolisthesis},
Journal = {ORTHOPADE},
Year = {2003},
Volume = {32},
Number = {4},
Pages = {340-360},
Month = {APR},
Note = {24th Munich Symposium on Experimental Orthopedics, MUNICH, GERMANY, FEB,
   2002},
Publisher = {SPRINGER},
Address = {233 SPRING ST, NEW YORK, NY 10013 USA},
Type = {Article; Proceedings Paper},
Language = {German},
Affiliation = {Fritsch, EW (Corresponding Author), Orthopad Univ \& Poliklin, D-66421 Homburg, Germany.
   Orthopad Univ \& Poliklin, D-66421 Homburg, Germany.},
DOI = {10.1007/s00132-003-0453-y},
ISSN = {0085-4530},
EISSN = {1433-0431},
Keywords-Plus = {LOW-BACK-PAIN; LUMBAR-SPINE; INTERBODY FUSION; IN-SITU; SPONDYLOLYSIS;
   REDUCTION; ANTERIOR; INSTRUMENTATION; SPONDYLODESIS; ADOLESCENTS},
Research-Areas = {Orthopedics},
Web-of-Science-Categories  = {Orthopedics},
Author-Email = {ekkehard.fritsch@uniklinik-saarland.de},
Cited-References = {Anderson K, 2000, J PEDIATR ORTHOPED, V20, P28, DOI 10.1097/00004694-200001000-00007.
   Braithwaite I, 1998, Eur Spine J, V7, P363, DOI 10.1007/s005860050091.
   BRUNET JA, 1984, J BONE JOINT SURG BR, V66, P720, DOI 10.1302/0301-620X.66B5.6501368.
   Buck J E, 1970, J Bone Joint Surg Br, V52, P432.
   Dai LY, 2001, EUR SPINE J, V10, P78, DOI 10.1007/s005860000205.
   DeWald CJ, 1999, AM SURGEON, V65, P61.
   Dewald Ronald L., 1997, P1201.
   Dick W, 1997, ORTHOPADE, V26, P774, DOI 10.1007/PL00003440.
   Fischgrund JS, 1997, SPINE, V22, P2807, DOI 10.1097/00007632-199712150-00003.
   Foley KT, 2002, J NEUROSURG, V97, P7, DOI 10.3171/spi.2002.97.1.0007.
   FRANCILLON MR, 1958, HANDB ORTHOPAD, V2, P419.
   Fritsch E, 2002, ORTHOPADE, V31, P385, DOI 10.1007/s00132-001-0280-y.
   FRITSCH E, 1985, EPIKRITISCHE LANGZEI.
   Fritzell P, 2002, SPINE, V27, P1131, DOI 10.1097/00007632-200206010-00002.
   FRYMOYER JW, 1979, SPINE, V4, P435, DOI 10.1097/00007632-197909000-00008.
   GODDE S, 2001, ORTHOP TRAUMATOL, V2, P86.
   Graf R, 1998, ORTHOPADE, V27, P51, DOI 10.1007/s001320050202.
   Harms Juergen, 1997, P1337.
   Hasler C, 2002, ORTHOPADE, V31, P78, DOI 10.1007/s132-002-8278-6.
   HEIN W, 1993, FORTBILDUNGSKURSE DG, V4, P78.
   HERBINAUX G, 1982, TRAITE DIVERS ACCOUC.
   Hohmann F, 1997, ORTHOPADE, V26, P781, DOI 10.1007/PL00003441.
   HUTTON W C, 1977, Spine, V2, P202, DOI 10.1097/00007632-197709000-00006.
   JUNGHANNS H, 1930, BRUNS BEITR KLIN CHI, V151, P376.
   KEIM HA, 1982, ADOLESCENT SPINE.
   KILIAN HF, 1854, SCHILDERUNG BECKENFO.
   Kluger P, 1997, ORTHOPADE, V26, P790, DOI 10.1007/PL00003442.
   Lambl DZ, 1855, ZENTRALBL GYNAKOL UR, V9, P255.
   LANG P, 1990, SPINE, V15, P581, DOI 10.1097/00007632-199006000-00028.
   LANGE M, 1959, BEILH Z OTRHOP, V91, P152.
   LAURENT L. E., 1961, ACTA ORTHOPAED SCAND, V31, P45.
   Lenke Lawrence G., 1997, P1269.
   Marchetti Pier Giorgio, 1997, P1211.
   MetzStavenhagen P, 1997, ORTHOPADE, V26, P796, DOI 10.1007/PL00003443.
   Meyerding HW, 1931, J BONE JOINT SURG, V13, P39.
   Molinari RW, 2002, CLIN ORTHOP RELAT R, P109.
   Muschik M, 1997, SPINE, V22, P2036, DOI 10.1097/00007632-199709010-00020.
   Nazarian S, 1992, Eur Spine J, V1, P62, DOI 10.1007/BF00300931.
   NENTWIG CG, 1993, RUCKENSCHULE.
   Neugebauer F, 1881, ZBL GYNAKOL, V5, P260.
   Nolte L P, 1993, Aktuelle Traumatol, V23, P20.
   POUSSA M, 1993, ACTA ORTHOP SCAND, V64, P13, DOI 10.3109/17453679308994518.
   Pradhan BB, 2002, J SPINAL DISORD TECH, V15, P355, DOI 10.1097/00024720-200210000-00003.
   Rechtine GR, 1996, J SPINAL DISORD, V9, P382.
   Robert HFL, 1855, MONATSCHR GEBURTSK F, V5, P81.
   Rothman L., 1989, SEMIN SPINE SURG, V1, P78.
   Saifuddin A, 1998, J BONE JOINT SURG BR, V80B, P208, DOI 10.1302/0301-620X.80B2.8219.
   Schlenzka D, 1997, ORTHOPADE, V26, P760, DOI 10.1007/PL00003438.
   SCHNEIDERMAN GA, 1995, SPINE, V20, P1761, DOI 10.1097/00007632-199508150-00003.
   TAILLARD W, 1959, WIRBELSAULE FORSCHUN, V11.
   TOYONE T, 1994, J BONE JOINT SURG BR, V76B, P757, DOI 10.1302/0301-620X.76B5.8083266.
   Vahldiek MJ, 1998, SPINE, V23, P543, DOI 10.1097/00007632-199803010-00006.
   VIRTA L, 1993, SPINE, V18, P1496.
   WHIFFEN JR, 1977, TXB SPINAL SUGERY, P1561.
   WILD A, 2002, Z ORTHOP, V2139, P152.
   WILTSE LL, 1994, INSTRUMENTED SPINAL, P178.
   WILTSE LL, 1976, CLIN ORTHOP RELAT R, V117, P116.
   Wimmer C, 1997, ORTHOPADE, V26, P563.},
Number-of-Cited-References = {58},
Times-Cited = {2},
Usage-Count-Last-180-days = {0},
Usage-Count-Since-2013 = {0},
Journal-ISO = {Orthopade},
Doc-Delivery-Number = {676LM},
Web-of-Science-Index = {Science Citation Index Expanded (SCI-EXPANDED); Conference Proceedings Citation Index - Science (CPCI-S)},
Unique-ID = {WOS:000182753600013},
DA = {2022-11-01},
}

@article{ WOS:A1997XG21600044,
Author = {Ulmer, JL and Mathews, VP and Elster, AD and Mark, LP and Daniels, DL
   and Mueller, W},
Title = {MR imaging of lumbar spondylolysis: The importance of ancillary
   observations},
Journal = {AMERICAN JOURNAL OF ROENTGENOLOGY},
Year = {1997},
Volume = {169},
Number = {1},
Pages = {233-239},
Month = {JUL},
Abstract = {OBJECTIVE. The purpose of this study was to determine the frequency of
   characteristic ancillary MR findings in patients with lumbar
   spondylolysis.
   MATERIALS AND METHODS. The radiology reports and clinical records of 64
   patients (16 female, 48 male; 12-77 pears old) with 66 levels of lumbar
   spondylolysis who had undergone MR imaging were retrospectively
   reviewed. Spondylolysis was established by conventional radiography in
   all 64 patients and by CT in IS patients. The proportion of patients
   with spondylolysis in whom sagittal MR images showed ancillary findings
   of an increased sagittal diameter of the spinal canal, reactive marrow
   changes in the pedicle, or abnormal wedging of the posterior aspect of
   the vertebral body was retrospectively determined. This proportion was
   then compared with the proportion of patients in whom spondylolysis was
   correctly diagnosed by the initial interpreters of the MR images, who
   used only direct visualization of defects of the pars interarticularis
   to make the diagnosis.
   RESULTS. Twenty (30\%) of 66 levels of lumbar spondylolysis were
   misdiagnosed when the MR images were initially interpreted using direct
   visualization of defects of the pars interarticularis. An increased
   sagittal diameter of the spinal canal was the mast common ancillary
   observation, occurring at 60 of 66 levels of lumbar spondylolysis. This
   finding was present in all patients with grade II, III, or IV
   spondylolisthesis; in 95\% of patients with grade I spondylolisthesis;
   and in 77\% of patients with no anterolisthesis. Thirty-two (48\%) of 66
   lumbar levels showed wedging of the posterior aspect of the vertebral
   body, which correlated significantly with the grade of
   spondylolisthesis. Reactive marrow changes in the pedicle distinct from
   normal adjacent levels were seen on MR images in 24 (36\%) of 66 levels
   of lumbar spondylolysis. On MR images, 97\% of all levels of lumbar
   spondylolysis yielded one or more ancillary observations, including all
   20. of the cases originally misdiagnosed.
   CONCLUSION. The combined use of ancillary observations and direct
   visualization of pars interarticularis defects makes MR imaging
   effective in revealing lumbar spondylolysis.},
Publisher = {AMER ROENTGEN RAY SOC},
Address = {1891 PRESTON WHITE DR, SUBSCRIPTION FULFILLMENT, RESTON, VA 22091 USA},
Type = {Article},
Language = {English},
Affiliation = {Ulmer, JL (Corresponding Author), MED COLL WISCONSIN, FROEDTERT MEM LUTHERAN HOSP, DEPT RADIOL, 9200 W WISCONSIN AVE, MILWAUKEE, WI 53226 USA.
   INDIANA UNIV HOSP, DEPT RADIOL, INDIANAPOLIS, IN 46202 USA.
   WAKE FOREST UNIV, BOWMAN GRAY SCH MED, DEPT RADIOL, WINSTON SALEM, NC 27157 USA.
   MED COLL WISCONSIN, DEPT NEUROSURG, MILWAUKEE, WI 53226 USA.},
DOI = {10.2214/ajr.169.1.9207531},
ISSN = {0361-803X},
EISSN = {1546-3141},
Keywords-Plus = {DEGENERATIVE DISK DISEASE; MARROW CHANGES; NEURAL ARCH;
   SPONDYLOLISTHESIS; SPINE; TOMOGRAPHY; ADJACENT; CT},
Research-Areas = {Radiology, Nuclear Medicine \& Medical Imaging},
Web-of-Science-Categories  = {Radiology, Nuclear Medicine \& Medical Imaging},
Cited-References = {Amundson G, 1992, SPINE, V3rd, P913.
   ANNERTZ M, 1990, ACTA RADIOL, V31, P449.
   BOSWORTH DM, 1955, J BONE JOINT SURG AM, V37, P767, DOI 10.2106/00004623-195537040-00009.
   DEROOS A, 1987, AM J ROENTGENOL, V149, P531, DOI 10.2214/ajr.149.3.531.
   EISENSTEIN S, 1983, SPINE, V8, P187, DOI 10.1097/00007632-198303000-00010.
   ELSTER AD, 1985, J COMPUT ASSIST TOMO, V9, P867, DOI 10.1097/00004728-198509000-00005.
   FARFAN HF, 1976, CLIN ORTHOP RELAT R, P40.
   GRENIER N, 1989, RADIOLOGY, V170, P489, DOI 10.1148/radiology.170.2.2911673.
   GROBLER LJ, 1994, SPINE, V19, P222, DOI 10.1097/00007632-199401001-00018.
   HARDCASTLE P, 1992, J BONE JOINT SURG BR, V74, P421, DOI 10.1302/0301-620X.74B3.1587894.
   JINKINS JR, 1994, J BONE JOINT SURG AM, V76A, P1643, DOI 10.2106/00004623-199411000-00007.
   JINKINS JR, 1992, AM J ROENTGENOL, V159, P799, DOI 10.2214/ajr.159.4.1529846.
   JOHNSON DW, 1989, AM J ROENTGENOL, V152, P327, DOI 10.2214/ajr.152.2.327.
   McPhee B, 1990, NEUROLOGICAL SURGERY, V4, P2749.
   MODIC MT, 1988, RADIOLOGY, V168, P177, DOI 10.1148/radiology.168.1.3289089.
   MODIC MT, 1988, RADIOLOGY, V166, P193, DOI 10.1148/radiology.166.1.3336678.
   MODIC MT, 1994, MAGNETIC RESONANCE I, P80.
   Rauch RA, 1993, NEUROIMAG CLIN N AM, V3, P543.
   Rothman L., 1989, SEMIN SPINE SURG, V1, P78.
   ROTHMAN SLG, 1984, AM J NEURORADIOL, V5, P81.
   SARASTE H, 1987, J PEDIATR ORTHOPED, V7, P631.
   SARASTE H, 1984, ACTA RADIOL DIAGN, V25, P427, DOI 10.1177/028418518402500515.
   SENER RN, 1991, NEURORADIOLOGY, V33, P463, DOI 10.1007/BF00598630.
   SZYPRYT EP, 1989, SPINE, V14, P977, DOI 10.1097/00007632-198909000-00011.
   TEPLICK JG, 1986, AM J NEURORADIOL, V7, P479.
   TROUP JDG, 1976, CLIN ORTHOP RELAT R, V117, P59.
   ULMER JL, 1995, AM J ROENTGENOL, V164, P429, DOI 10.2214/ajr.164.2.7839983.
   ULMER JL, 1995, AM J NEURORADIOL, V16, P1393.
   ULMER JL, 1994, AJR, V163, P1411.
   ULMER JL, 1994, RADIOLOGY P, V193, P458.
   Wiltse L L, 1971, Orthop Clin North Am, V2, P569.
   Wood GW, 1992, CAMPBELLS OPERATIVE, V5, P3825.
   ZINDRICK MR, 1989, SEMIN SPINE SURG, V1, P116.},
Number-of-Cited-References = {33},
Times-Cited = {35},
Usage-Count-Last-180-days = {0},
Usage-Count-Since-2013 = {1},
Journal-ISO = {Am. J. Roentgenol.},
Doc-Delivery-Number = {XG216},
Web-of-Science-Index = {Science Citation Index Expanded (SCI-EXPANDED)},
Unique-ID = {WOS:A1997XG21600044},
OA = {Bronze},
DA = {2022-11-01},
}

@article{ WOS:000078802800012,
Author = {Ariyoshi, M and Nagata, K and Sonoda, K and Hiraoka, K and Kubo, M and
   Inoue, A},
Title = {Spondylolysis at three sites in the same lumbar vertebra},
Journal = {INTERNATIONAL JOURNAL OF SPORTS MEDICINE},
Year = {1999},
Volume = {20},
Number = {1},
Pages = {56-57},
Month = {JAN},
Abstract = {We report a rare case of spondylolysis that occurred at 3 sites in the
   fifth lumbar vertebra involving the bilateral pars interarticularis and
   the center of the right lamina. This is the first such case in the world
   literature.},
Publisher = {GEORG THIEME VERLAG},
Address = {P O BOX 30 11 20, D-70451 STUTTGART, GERMANY},
Type = {Article},
Language = {English},
Affiliation = {Ariyoshi, M (Corresponding Author), Kurume Univ, Sch Med, Dept Orthopaed Surg, Asahi Machi 67, Kurume, Fukuoka 8300011, Japan.
   Kurume Univ, Sch Med, Dept Orthopaed Surg, Kurume, Fukuoka 8300011, Japan.},
DOI = {10.1055/s-2007-971093},
ISSN = {0172-4622},
Keywords = {spondylolysis; volleyball; computed tomography (CT); exercise manner},
Keywords-Plus = {PARS INTERARTICULARIS; SPONDYLOLISTHESIS; INJURIES},
Research-Areas = {Sport Sciences},
Web-of-Science-Categories  = {Sport Sciences},
Cited-References = {BLANDA J, 1993, J SPINAL DISORD, V6, P406, DOI 10.1097/00002517-199306050-00007.
   Congeni J, 1997, AM J SPORT MED, V25, P248, DOI 10.1177/036354659702500220.
   CYRON BM, 1978, J BONE JOINT SURG BR, V60, P234, DOI 10.1302/0301-620X.60B2.659472.
   EISENSTEIN S, 1978, J BONE JOINT SURG BR, V60, P488, DOI 10.1302/0301-620X.60B4.361744.
   FERGUSON RJ, 1974, AM J SPORTS MED, V2, P63.
   GOLDBERG MJ, 1980, ORTHOP CLIN N AM, V11, P717.
   Jackson D W, 1979, Am J Sports Med, V7, P364, DOI 10.1177/036354657900700614.
   JACKSON DW, 1976, CLIN ORTHOP RELAT R, P68.
   Krenz J, 1973, J Bone Joint Surg Br, V55, P735.
   LETTS M, 1986, J PEDIATR ORTHOPED, V6, P40, DOI 10.1097/01241398-198601000-00009.
   MERBS CF, 1995, SPINE, V20, P2328, DOI 10.1097/00007632-199511000-00011.
   MICHELI LJ, 1983, CLIN SPORT MED, V2, P473.
   MORITA T, 1995, J BONE JOINT SURG BR, V77B, P620, DOI 10.1302/0301-620X.77B4.7615609.
   ROSENBERG NJ, 1981, SPINE, V6, P35, DOI 10.1097/00007632-198101000-00005.
   ROWE GG, 1953, J BONE JOINT SURG AM, V35-A, P102, DOI 10.2106/00004623-195335010-00010.
   SEMON RL, 1981, SPINE, V6, P172, DOI 10.1097/00007632-198103000-00012.
   STEINER ME, 1985, SPINE, V10, P937, DOI 10.1097/00007632-198512000-00013.
   TAILLARD WF, 1976, CLIN ORTHOP RELAT R, P30.
   WILTSE LL, 1975, J BONE JOINT SURG AM, VA 57, P17, DOI 10.2106/00004623-197557010-00003.},
Number-of-Cited-References = {19},
Times-Cited = {1},
Usage-Count-Last-180-days = {0},
Usage-Count-Since-2013 = {1},
Journal-ISO = {Int. J. Sports Med.},
Doc-Delivery-Number = {170JP},
Web-of-Science-Index = {Science Citation Index Expanded (SCI-EXPANDED)},
Unique-ID = {WOS:000078802800012},
DA = {2022-11-01},
}

@article{ WOS:000242131900024,
Author = {Belfi, Lily M. and Ortiz, A. Orlando and Katz, Douglas S.},
Title = {Computed tomography evaluation of spondylolysis and spondylolisthesis in
   asymptomatic patients},
Journal = {SPINE},
Year = {2006},
Volume = {31},
Number = {24},
Pages = {E907-E910},
Month = {NOV 15},
Abstract = {Study Design. A retrospective radiographic study involving analysis of
   abdominal and pelvic computed tomography (CT) scans obtained on patients
   presenting with clinical conditions other than back pain. Objective. To
   determine the incidence of spondylolysis and spondylolisthesis in
   patients requiring inpatient or emergency department CT evaluation for
   unrelated abdominal and pelvic conditions. Summary of Background Data.
   Spondylolysis and spondylolisthesis are part of a disease process that
   is thought to be resultant from biomechanical stresses related to
   bipedal locomotion. The incidence is estimated to be 3\% to 10\% in the
   general population. Many of these cases occur without associated
   symptoms. To our knowledge, there is a relative paucity of data on the
   use of CT to evaluate the prevalence of these 2 entities in patients
   seeking medical attention for unrelated conditions. Methods. Five
   hundred ten consecutive abdominal and pelvic multi-detector CT scans
   obtained on a single scanner (Philips MX8000; Eindhoven, The
   Netherlands) were reviewed. These patients presented with such
   complaints as abdominal pain and fever, or were imaged as part of their
   inpatient evaluation for conditions unrelated to lumbar spine pathology.
   A board certificated radiologist and a radiology resident
   retrospectively evaluated CT scans for lumbar spondylolysis,
   spondylolisthesis, and associated degenerative changes. A
   neuroradiologist confirmed all positive cases. Results. Of the 510 cases
   examined, there were 29 cases of spondylolysis at L5, corresponding to a
   prevalence of 5.7\%. Twenty- three of the cases demonstrated bilateral
   spondylolysis and 6 unilateral. Sixteen of the 23 cases of bilateral
   spondylolysis also had spondylolisthesis, 13 of which were grade I, and
   3 of which were grade II. In patients 45 years old and younger who did
   not have spondylolysis or spondylolisthesis, we observed a 32.2\%
   incidence of sclerosis involving the L5 lumbar pedicles. Conclusions.
   This study demonstrates a 5.7\% prevalence of spondylolysis and a 3.1\%
   prevalence of spondylolisthesis in patients undergoing CT scans of the
   abdomen and pelvis for unrelated reasons, corresponding to the rate of
   spondylolysis and spondylolisthesis detected in prospective plain
   radiographic studies. We observed a 1.2\% incidence of unilateral
   spondylolysis, and approximately 67\% of these demonstrated
   contralateral sclerosis. It is suggested in the literature that
   sclerosis of the contralateral pedicle seen in cases of unilateral},
Publisher = {LIPPINCOTT WILLIAMS \& WILKINS},
Address = {530 WALNUT ST, PHILADELPHIA, PA 19106-3621 USA},
Type = {Article},
Language = {English},
Affiliation = {Belfi, LM (Corresponding Author), Winthrop Univ Hosp, Dept Radiol, 259 1st St, Mineola, NY 11501 USA.
   Winthrop Univ Hosp, Dept Radiol, Mineola, NY 11501 USA.},
DOI = {10.1097/01.brs.0000245947.31473.0a},
ISSN = {0362-2436},
Keywords = {spondylolysis; spondylolisthesis; computed tomography; incidental
   diagnosis},
Keywords-Plus = {ISTHMIC SPONDYLOLISTHESIS; NATURAL-HISTORY},
Research-Areas = {Neurosciences \& Neurology; Orthopedics},
Web-of-Science-Categories  = {Clinical Neurology; Orthopedics},
Author-Email = {lilybelfi@hotmail.com},
ResearcherID-Numbers = {xin, xp/C-7350-2009},
Cited-References = {ARAKI T, 1992, SPINE, V17, P1424, DOI 10.1097/00007632-199211000-00028.
   Beutler WJ, 2003, SPINE, V28, P1027, DOI 10.1097/00007632-200305150-00014.
   Floman Y, 2000, SPINE, V25, P342, DOI 10.1097/00007632-200002010-00014.
   FREDRICKSON BE, 1984, J BONE JOINT SURG AM, V66A, P699, DOI 10.2106/00004623-198466050-00008.
   GROGAN JP, 1982, RADIOLOGY, V145, P737, DOI 10.1148/radiology.145.3.7146406.
   Harvey CJ, 1998, CLIN RADIOL, V53, P723, DOI 10.1016/S0009-9260(98)80313-9.
   Inoue H, 2002, SPINE, V27, P831, DOI 10.1097/00007632-200204150-00010.
   Leone A, 2001, RADIOLOGIST, V8, P73.
   Mihara H, 2003, SPINE, V28, P235, DOI 10.1097/00007632-200302010-00006.
   Rauch RA, 1993, NEUROIMAG CLIN N AM, V3, P543.
   TAILLARD WF, 1976, CLIN ORTHOP RELAT R, P30.
   TEPLICK JG, 1986, AM J NEURORADIOL, V7, P479.},
Number-of-Cited-References = {12},
Times-Cited = {42},
Usage-Count-Last-180-days = {0},
Usage-Count-Since-2013 = {5},
Journal-ISO = {SPINE},
Doc-Delivery-Number = {106WE},
Web-of-Science-Index = {Science Citation Index Expanded (SCI-EXPANDED)},
Unique-ID = {WOS:000242131900024},
DA = {2022-11-01},
}

@article{ WOS:000263262100015,
Author = {Kalichman, Leonid and Kim, David H. and Li, Ling and Guermazi, Ali and
   Berkin, Valery and Hunter, David J.},
Title = {Spondylolysis and Spondylolisthesis Prevalence and Association With Low
   Back Pain in the Adult Community-Based Population},
Journal = {SPINE},
Year = {2009},
Volume = {34},
Number = {2},
Pages = {199-205},
Month = {JAN 15},
Abstract = {Study Design. Cross-sectional study.
   Objectives. To determine prevalence rates of spondylolysis, isthmic, and
   degenerative spondylolisthesis in an unselected adult community-based
   population; and to evaluate the association of spondylolysis, isthmic,
   and degenerative spondylolisthesis with low back pain (LBP).
   Summary of Background Data. Spondylolysis and spondylolisthesis are
   prevalent in the general population; however, the relationship between
   these conditions and LBP is controversial.
   Methods. This study was an ancillary project to the Framingham Heart
   Study. A sample of 3529 participants of the Framingham Heart Study aged
   40 to 80 years underwent multidetector CT imaging to assess aortic
   calcification. One hundred eighty-eight individuals were consecutively
   enrolled in this study to assess radiographic features potentially
   associated with LBP. The occurrence of LBP in the preceding 12 months
   was evaluated using a self-report questionnaire. The presence of
   spondylolysis and spondylolisthesis was characterized by CT imaging. We
   used multiple logistic regression models to examine the association
   between spondylolysis, spondylolisthesis, and LBP, while adjusting for
   gender, age, and BMI.
   Results. Twenty-one study subjects demonstrated spondylolysis on
   computed tomography (CT) imaging. The male-to-female ratio was
   approximately 3:1. Twenty-one percent of subjects with bilateral
   spondylolytic defects demonstrated no measurable spondylolisthesis. The
   male-to-female ratio of degenerative spondylolisthesis was 1: 3, and the
   prevalence of degenerative spondylolisthesis increased from the fifth
   through 8 decades of life. Thirty-eight subjects (20.4\%) reported
   significant LBP. No significant association was identified between
   spondylolysis, isthmic spondylolisthesis, or degenerative
   spondylolisthesis, and the occurrence of LBP.
   Conclusion. Based on CT imaging of an unselected community-based
   population, the prevalence of lumbar spondylolysis is 11.5\%, nearly
   twice the prevalence of previous plain radiograph-based studies. This
   study did not reveal a significant association between the observation
   of spondylolysis on CT and the occurrence of LBP, suggesting that the
   condition does not seem to represent a major cause of LBP in the general
   population.},
Publisher = {LIPPINCOTT WILLIAMS \& WILKINS},
Address = {TWO COMMERCE SQ, 2001 MARKET ST, PHILADELPHIA, PA 19103 USA},
Type = {Article},
Language = {English},
Affiliation = {Hunter, DJ (Corresponding Author), New England Baptist Hosp, Div Res, 125 Parker Hill Ave, Boston, MA 02120 USA.
   Kim, David H.; Li, Ling; Hunter, David J., New England Baptist Hosp, Div Res, Boston, MA 02120 USA.
   Kalichman, Leonid; Berkin, Valery; Hunter, David J., Boston Univ, Sch Med, Clin Epidemiol Res \& Training Unit, Boston, MA 02118 USA.
   Kim, David H.; Guermazi, Ali, New England Baptist Hosp, Dept Orthoped Surg, Boston, MA 02120 USA.
   Boston Univ, Sch Med, Dept Radiol, Boston, MA 02118 USA.},
DOI = {10.1097/BRS.0b013e31818edcfd},
ISSN = {0362-2436},
EISSN = {1528-1159},
Keywords = {low back pain; spondylolysis; computed tomography; spine},
Keywords-Plus = {ISTHMIC LUMBAR SPONDYLOLISTHESIS; NATURAL-HISTORY; CORONARY-ARTERY;
   LOOSE LAMINA; DIAGNOSIS; DESIGN; FUSION; COHORT},
Research-Areas = {Neurosciences \& Neurology; Orthopedics},
Web-of-Science-Categories  = {Clinical Neurology; Orthopedics},
Author-Email = {djhunter@caregroup.harvard.edu},
ResearcherID-Numbers = {Kalichman, Leonid/Q-7547-2019
   Kalichman, Leonid/C-6266-2008
   Hunter, David J/A-4622-2010},
ORCID-Numbers = {Kalichman, Leonid/0000-0003-2987-4396
   Kalichman, Leonid/0000-0003-2987-4396
   Hunter, David J/0000-0003-3197-752X},
Funding-Acknowledgement = {Arthritis Foundation Postdoctoral Grant; National Heart, Lung, and Blood
   Institute's Framingham Heart Study {[}N01-HC-25195]; DIVISION OF
   EPIDEMIOLOGY AND CLINICAL APPLICATIONS {[}N01HC025195] Funding Source:
   NIH RePORTER},
Funding-Text = {Supported by an Arthritis Foundation Postdoctoral Grant ( L. K.) and by
   the National Heart, Lung, and Blood Institute's Framingham Heart Study
   contract (N01-HC-25195) for the recruitment, enrolment, and examination
   of the Offspring and Third Generation Cohort and the imaging by computed
   tomography scan.},
Cited-References = {BAKER DR, 1956, J BONE JOINT SURG AM, V38, P933.
   Berven S, 2002, SEMIN NEUROL, V22, P187, DOI 10.1055/s-2002-36542.
   Beutler WJ, 2003, SPINE, V28, P1027, DOI 10.1097/00007632-200305150-00014.
   BLANDA J, 1993, J SPINAL DISORD, V6, P406, DOI 10.1097/00002517-199306050-00007.
   BOSWORTH DM, 1955, J BONE JOINT SURG AM, V37, P767, DOI 10.2106/00004623-195537040-00009.
   DANIELSON BI, 1991, SPINE, V16, P422, DOI 10.1097/00007632-199104000-00005.
   Dovrat E, 2007, AM J IND MED, V50, P626, DOI 10.1002/ajim.20488.
   FEINLEIB M, 1975, PREV MED, V4, P518, DOI 10.1016/0091-7435(75)90037-7.
   FITZGERALD JAW, 1976, J BONE JOINT SURG BR, V58, P184, DOI 10.1302/0301-620X.58B2.932080.
   FREDRICKSON BE, 1984, J BONE JOINT SURG AM, V66A, P699, DOI 10.2106/00004623-198466050-00008.
   FRENNERED AK, 1991, J PEDIATR ORTHOPED, V11, P209, DOI 10.1097/01241398-199103000-00014.
   FRENNERED K, 1994, SPINE, V19, P2766, DOI 10.1097/00007632-199412150-00005.
   Frymoyer JW, 1992, LUMBAR SPINAL STENOS.
   Garry JP, 1998, J FAM PRACTICE, V47, P145.
   Ghaffari M, 2006, OCCUP MED-OXFORD, V56, P455, DOI 10.1093/occmed/kql062.
   GILL GG, 1955, J BONE JOINT SURG AM, V37, P493, DOI 10.2106/00004623-195537030-00005.
   Hoffmann U, 2006, EUR J RADIOL, V57, P396, DOI 10.1016/j.ejrad.2005.12.027.
   HW Meyerding, 1932, SURG GYNECOL OBSTET, V54, P371.
   Ivanic GM, 2003, SPINE, V28, P255, DOI 10.1097/00007632-200302010-00010.
   Jacobsen S, 2007, SPINE, V32, P120, DOI 10.1097/01.brs.0000250979.12398.96.
   KANEDA K, 1985, SPINE, V10, P383, DOI 10.1097/00007632-198505000-00016.
   Krupski Witold, 2004, Ortop Traumatol Rehabil, V6, P652.
   KUORINKA I, 1987, APPL ERGON, V18, P233, DOI 10.1016/0003-6870(87)90010-X.
   LIBSON E, 1982, INT ORTHOP, V6, P259.
   Maul I, 2003, OCCUP ENVIRON MED, V60, P497, DOI 10.1136/oem.60.7.497.
   Miyauchi A, 2008, SPINE, V33, P687, DOI 10.1097/BRS.0b013e3181669548.
   Parikh NI, 2007, CIRCULATION, V116, P1473, DOI 10.1161/CIRCULATIONAHA.107.705202.
   Rainville James, 2004, Spine J, V4, P106, DOI 10.1016/S1529-9430(03)00174-8.
   ROCHE MB, 1951, ANAT REC, V109, P233, DOI 10.1002/ar.1091090207.
   ROSENBERG NJ, 1975, J BONE JOINT SURG AM, VA 57, P467, DOI 10.2106/00004623-197557040-00004.
   Sanderson PL, 1996, J BONE JOINT SURG BR, V78B, P951, DOI 10.1302/0301-620X78B6.1291.
   SIMPER LB, 1986, ACTA ORTHOP SCAND, V57, P78, DOI 10.3109/17453678608993222.
   Splansky GL, 2007, AM J EPIDEMIOL, V165, P1328, DOI 10.1093/aje/kwm021.
   TEPLICK JG, 1986, AM J NEURORADIOL, V7, P479.
   TOWER SS, 1990, CLIN ORTHOP RELAT R, P171.
   VIRTA L, 1992, J CLIN EPIDEMIOL, V45, P917, DOI 10.1016/0895-4356(92)90075-X.
   WILTSE LL, 1975, J BONE JOINT SURG AM, VA 57, P17, DOI 10.2106/00004623-197557010-00003.
   WILTSE LL, 1983, J BONE JOINT SURG AM, V65, P768, DOI 10.2106/00004623-198365060-00007.
   WILTSE LL, 1976, CLIN ORTHOP RELAT R, V117, P23.
   {[}No title captured].},
Number-of-Cited-References = {40},
Times-Cited = {210},
Usage-Count-Last-180-days = {1},
Usage-Count-Since-2013 = {10},
Journal-ISO = {SPINE},
Doc-Delivery-Number = {405ZG},
Web-of-Science-Index = {Science Citation Index Expanded (SCI-EXPANDED)},
Unique-ID = {WOS:000263262100015},
OA = {Green Accepted},
DA = {2022-11-01},
}

@article{ WOS:000279112300002,
Author = {Tsirikos, A. I. and Garrido, E. G.},
Title = {Spondylolysis and spondylolisthesis in children and adolescents},
Journal = {JOURNAL OF BONE AND JOINT SURGERY-BRITISH VOLUME},
Year = {2010},
Volume = {92B},
Number = {6},
Pages = {751-759},
Month = {JUN},
Abstract = {A review of the current literature shows that there is a lack of
   consensus regarding the treatment of spondylolysis and spondylolisthesis
   in children and adolescents. Most of the views and recommendations
   provided in various reports are weakly supported by evidence. There is a
   limited amount of information about the natural history of the
   condition, making it difficult to compare the effectiveness of various
   conservative and operative treatments. This systematic review summarises
   the current knowledge on spondylolysis and spondylolisthesis and
   attempts to present a rational approach to the evaluation and management
   of this condition in children and adolescents.},
Publisher = {BRITISH EDITORIAL SOC BONE JOINT SURGERY},
Address = {22 BUCKINGHAM STREET, LONDON WC2N 6ET, ENGLAND},
Type = {Review},
Language = {English},
Affiliation = {Tsirikos, AI (Corresponding Author), Royal Hosp Sick Children, Scottish Natl Spine Deform Ctr, Sciennes Rd, Edinburgh EH9 1LF, Midlothian, Scotland.
   Tsirikos, A. I.; Garrido, E. G., Royal Hosp Sick Children, Scottish Natl Spine Deform Ctr, Edinburgh EH9 1LF, Midlothian, Scotland.},
DOI = {10.1302/0301-620X.92B6.23014},
ISSN = {0301-620X},
EISSN = {2044-5377},
Keywords-Plus = {TERM FOLLOW-UP; GRADE ISTHMIC SPONDYLOLISTHESIS; TRANSVERTEBRAL SCREW
   FIXATION; LUMBAR SPONDYLOLYSIS; NATURAL-HISTORY; YOUNG-PATIENTS;
   DEVELOPMENTAL SPONDYLOLISTHESIS; NONOPERATIVE TREATMENT; DIRECT
   STABILIZATION; MECHANICAL FACTORS},
Research-Areas = {Orthopedics; Surgery},
Web-of-Science-Categories  = {Orthopedics; Surgery},
Author-Email = {atsirikos@hotmail.com},
ORCID-Numbers = {Garrido, Enrique/0000-0001-8543-2563},
Cited-References = {ABDU WA, 1994, SPINE, V19, P710, DOI 10.1097/00007632-199403001-00011.
   Beutler WJ, 2003, SPINE, V28, P1027, DOI 10.1097/00007632-200305150-00014.
   Boachie-Adjei O, 2002, SPINE, V27, pE161, DOI 10.1097/00007632-200203150-00019.
   BOHLER J, 1982, J BONE JOINT SURG AM, V64, P18, DOI 10.2106/00004623-198264010-00004.
   BOXALL D, 1979, J BONE JOINT SURG AM, V61, P479, DOI 10.2106/00004623-197961040-00001.
   BRADFORD DS, 1988, SPINE, V13, P580.
   BRADFORD DS, 1985, SPINE, V10, P673, DOI 10.1097/00007632-198509000-00014.
   Bridwell KH, 1996, AAOS INSTR COURS LEC, V45, P109.
   Buck J E, 1970, J Bone Joint Surg Br, V52, P432.
   CYRON BM, 1978, J BONE JOINT SURG BR, V60, P234, DOI 10.1302/0301-620X.60B2.659472.
   d'Hemecourt PA, 2002, ORTHOPEDICS, V25, P653.
   DIETRICH M, 1985, SPINE, V10, P532, DOI 10.1097/00007632-198507000-00007.
   Dubousset J, 1997, CLIN ORTHOP RELAT R, P77.
   Ebraheim NA, 1997, SPINE, V22, P941, DOI 10.1097/00007632-199705010-00002.
   El Rassi G, 2005, AM J SPORT MED, V33, P1688, DOI 10.1177/0363546505275645.
   FERRIS LR, 1990, INT ORTHOP, V14, P139.
   FREDRICKSON BE, 1984, J BONE JOINT SURG AM, V66A, P699, DOI 10.2106/00004623-198466050-00008.
   FRENNERED AK, 1991, SPINE, V16, P409, DOI 10.1097/00007632-199104000-00003.
   GAINES RW, 1985, SPINE, V10, P680, DOI 10.1097/00007632-198509000-00015.
   Gillet P, 1999, SPINE, V24, P1252, DOI 10.1097/00007632-199906150-00014.
   Hanson DS, 2002, SPINE, V27, P1982, DOI 10.1097/00007632-200209150-00005.
   HARRINGTON PR, 1976, CLIN ORTHOP RELAT R, P157.
   HARRIS IE, 1987, J BONE JOINT SURG AM, V69A, P960, DOI 10.2106/00004623-198769070-00002.
   Helenius I, 2005, SPINE, V30, P336, DOI 10.1097/01.brs.0000152375.13316.6a.
   HENSINGER RN, 1989, J BONE JOINT SURG AM, V71A, P1098, DOI 10.2106/00004623-198971070-00020.
   Hresko MT, 2007, SPINE, V32, P2208, DOI 10.1097/BRS.0b013e31814b2cee.
   Huang RP, 2003, SPINE, V28, P2381, DOI 10.1097/01.BRS.0000085325.42542.38.
   Ikata T, 1996, AM J SPORT MED, V24, P94, DOI 10.1177/036354659602400117.
   Ivanic GM, 2003, SPINE, V28, P255, DOI 10.1097/00007632-200302010-00010.
   JACKSON DW, 1976, CLIN ORTHOP RELAT R, P68.
   JACKSON DW, 1981, AM J SPORT MED, V9, P304, DOI 10.1177/036354658100900504.
   Kakiuchi M, 1997, J BONE JOINT SURG AM, V79A, P818, DOI 10.2106/00004623-199706000-00003.
   Kalichman L, 2009, SPINE, V34, P199, DOI 10.1097/BRS.0b013e31818edcfd.
   Klineberg E, 2008, SPINE, V33, P1806, DOI 10.1097/BRS.0b013e31817b8f23.
   LEHMER SM, 1994, SPINE, V19, P1916, DOI 10.1097/00007632-199409000-00010.
   LENKE LG, 1992, J SPINAL DISORD, V5, P433, DOI 10.1097/00002517-199212000-00008.
   LISBON E, 1984, SPINE, V9, P445.
   Lonstein JE, 1999, SPINE, V24, P2640, DOI 10.1097/00007632-199912150-00011.
   Mac-Thiong JM, 2008, SPINE, V33, P2316, DOI 10.1097/BRS.0b013e318186b236.
   MARCHETTI PC, 2005, TXB SPINAL SURG, P1211.
   McMinn RMH, 1990, LASTS ANATOMY REGION, P555.
   MCPHEE IB, 1980, J BONE JOINT SURG BR, V62, P155, DOI 10.1302/0301-620X.62B2.7364825.
   Meyerding HW, 1941, J BONE JOINT SURG, V23, P461.
   Minamide T, 2003, J SPINAL DISORD TECH, V16, P144, DOI 10.1097/00024720-200304000-00005.
   Molinari MRW, 1999, SPINE, V24, P1701, DOI 10.1097/00007632-199908150-00012.
   MORITA T, 1995, J BONE JOINT SURG BR, V77B, P620, DOI 10.1302/0301-620X.77B4.7615609.
   MORSCHER E, 1984, ARCH ORTHOP TRAUM SU, V103, P175, DOI 10.1007/BF00435550.
   Muschik M, 1997, SPINE, V22, P2036, DOI 10.1097/00007632-199709010-00020.
   NEWMAN PH, 1963, J BONE JOINT SURG BR, V45, P39, DOI 10.1302/0301-620X.45B1.39.
   Newton PO, 1997, J PEDIATR ORTHOPED, V17, P754, DOI 10.1097/00004694-199711000-00010.
   OGILVIE JW, 1987, SPINE, V12, P251, DOI 10.1097/00007632-198704000-00010.
   Ota H, 1967, Nihon Seikeigeka Gakkai Zasshi, V41, P931.
   PETER JC, 1993, CHILD NERV SYST, V9, P285, DOI 10.1007/BF00306275.
   PHALEN GS, 1961, J BONE JOINT SURG AM, V43, P505, DOI 10.2106/00004623-196143040-00005.
   PIZZUTILLO PD, 1989, J PEDIATR ORTHOPED, V9, P538, DOI 10.1097/01241398-198909010-00007.
   Roca J, 2005, J SPINAL DISORD TECH, V18, pS82, DOI 10.1097/01.bsd.0000123425.12852.3c.
   ROCHE MB, 1951, ANAT REC, V109, P233, DOI 10.1002/ar.1091090207.
   Rodriguez-Olaverri JC, 2008, SPINE, V33, P1977, DOI 10.1097/BRS.0b013e31817ecc01.
   ROSSI F, 1990, J SPORT MED PHYS FIT, V30, P450.
   Ruf M, 2006, SPINE, V31, P269, DOI 10.1097/01.brs.0000197204.91891.eb.
   Sairyo K, 2006, SPINE, V31, P206, DOI 10.1097/01.brs.0000195161.60549.67.
   Sasso RC, 2008, J SPINAL DISORD TECH, V21, P328, DOI 10.1097/BSD.0b013e318149e7ea.
   SCAGLIETTI O, 1976, CLIN ORTHOP RELAT R, P164.
   SCHOENECKER PL, 1990, J BONE JOINT SURG AM, V72A, P369, DOI 10.2106/00004623-199072030-00008.
   SCOTT JHS, 1987, J BONE JOINT SURG BR, V69, P491.
   SEITSALO S, 1988, J PEDIATR ORTHOPED, V8, P516, DOI 10.1097/01241398-198809000-00003.
   SEITSALO S, 1988, SPINE, V13, P899, DOI 10.1097/00007632-198808000-00005.
   SEITSALO S, 1991, SPINE, V16, P417, DOI 10.1097/00007632-199104000-00004.
   SHERMAN F C, 1979, Spine, V4, P59, DOI 10.1097/00007632-197901000-00010.
   Shufflebarger HL, 2005, SPINE, V30, pS42, DOI 10.1097/01.brs.0000155583.55856.f9.
   SIMPER LB, 1986, ACTA ORTHOP SCAND, V57, P78, DOI 10.3109/17453678608993222.
   Smith JA, 1999, ORTHOP CLIN N AM, V30, P487, DOI 10.1016/S0030-5898(05)70101-2.
   Soler T, 2000, AM J SPORT MED, V28, P57, DOI 10.1177/03635465000280012101.
   SPECK GR, 1984, SPINE, V9, P659, DOI 10.1097/00007632-198409000-00022.
   STEINER ME, 1985, SPINE, V10, P937, DOI 10.1097/00007632-198512000-00013.
   SUH PB, 1991, SPINE, V16, pS445.
   Sys J, 2001, EUR SPINE J, V10, P498, DOI 10.1007/s005860100326.
   TEITZ CC, 1983, CLIN SPORT MED, V2, P571.
   Transfeldt EE, 2007, SPINE, V32, pS126, DOI 10.1097/BRS.0b013e318145b353.
   TROUP JDG, 1976, CLIN ORTHOP RELAT R, V117, P59.
   Ulibarri JA, 2006, SPINE, V31, P2067, DOI 10.1097/01.brs.0000231777.24270.2b.
   VANDENOEVER M, 1987, J BONE JOINT SURG BR, V69, P453, DOI 10.1302/0301-620X.69B3.2953729.
   Ward CV, 2005, SPINE, V30, P1808, DOI 10.1097/01.brs.0000174273.85164.67.
   WEINER BK, 2002, SPINE, V27, pE3857.
   WILTSE LL, 1975, J BONE JOINT SURG AM, VA 57, P17, DOI 10.2106/00004623-197557010-00003.
   WILTSE LL, 1962, J BONE JOINT SURG AM, V44, P539, DOI 10.2106/00004623-196244030-00011.
   Wiltse LL, 1969, S SPIN AM AC ORTH SU, P143.
   WILTSE LL, 1976, CLIN ORTHOP RELAT R, V117, P92.
   YAMANE T, 1993, J BONE JOINT SURG BR, V75, P764, DOI 10.1302/0301-620X.75B5.8376435.},
Number-of-Cited-References = {89},
Times-Cited = {40},
Usage-Count-Last-180-days = {1},
Usage-Count-Since-2013 = {26},
Journal-ISO = {J. Bone Joint Surg.-Br. Vol.},
Doc-Delivery-Number = {615DJ},
Web-of-Science-Index = {Science Citation Index Expanded (SCI-EXPANDED)},
Unique-ID = {WOS:000279112300002},
DA = {2022-11-01},
}

@article{ WOS:000431533600018,
Author = {Lemoine, Thibaut and Fournier, Joseph and Odent, Thierry and
   Sembely-Taveau, Catherine and Merenda, Pauline and Sirinelli, Dominique
   and Morel, Baptiste},
Title = {The prevalence of lumbar spondylolysis in young children: a
   retrospective analysis using CT},
Journal = {EUROPEAN SPINE JOURNAL},
Year = {2018},
Volume = {27},
Number = {5},
Pages = {1067-1072},
Month = {MAY},
Abstract = {Although lumbar spondylolysis is encountered in general population with
   an incidence estimated to be 3-10\%, limited information is available
   for children. The aim of the study is to determine the prevalence of
   spondylolysis according to associated vertebral bony malformation and
   spinopelvic parameters in children under eight requiring CT evaluation
   for unrelated lumbar conditions.
   Seven hundred and seventeen abdominal and pelvic multi-detector CT scans
   were obtained in patients under 8 years of age were reviewed. Two board
   certificated radiologists and two resident radiologists retrospectively
   evaluated CT scans for lumbar spondylolysis and associated
   malformations. Pelvic incidence and spondylolisthesis were reported.
   Our analysis included 717 CT scans in 532 children (259 girls and 273
   boys). Twenty-five cases of spondylolysis were diagnosed (16 bilateral
   and 9 unilateral, 64 and 36\%, respectively) in 14 boys (56\%) and 11
   girls (44\%), associating with 12 grade I spondylolisthesis. The mean
   normal pelvic incidence was 45A degrees (median 44A degrees, SD 7A
   degrees). The prevalence of spondylolysis was 1\% in children under age
   3 (n = 3 among 292 patients), 3.7\% in children under age 6 (n = 17
   among 454 patients) and 4.7\% among the 532 patients. Unilateral
   spondylolysis was significantly associated with a spinal malformation (p
   = 0.04, Fisher's exact test), with normal pelvic incidence. Half of the
   patients with bilateral spondylolysis had high pelvic incidence.
   We observed a prevalence peak of unilateral spondylolysis in the context
   of a specific malformation in young infants under age 4 with normal
   pelvic incidence, and, then, a progressive increase in the prevalence of
   bilateral isolated spondylolysis.},
Publisher = {SPRINGER},
Address = {ONE NEW YORK PLAZA, SUITE 4600, NEW YORK, NY, UNITED STATES},
Type = {Article},
Language = {English},
Affiliation = {Morel, B (Corresponding Author), CHRU Tours, Clocheville Hosp, Dept Pediat Radiol, 49 Blvd Beranger, F-37000 Tours, France.
   Morel, B (Corresponding Author), Francois Rabelais Univ, Fac Med, Tours, France.
   Lemoine, Thibaut; Sembely-Taveau, Catherine; Merenda, Pauline; Sirinelli, Dominique; Morel, Baptiste, CHRU Tours, Clocheville Hosp, Dept Pediat Radiol, 49 Blvd Beranger, F-37000 Tours, France.
   Fournier, Joseph, Newcastle Upon Tyne Hosp NHS Fdn Trust, Dept Spinal Surg, Newcastle Upon Tyne, Tyne \& Wear, England.
   Odent, Thierry, CHRU Tours, Dept Pediat Orthoped Surg, 49 Blvd Beranger, Tours, France.
   Odent, Thierry; Sirinelli, Dominique; Morel, Baptiste, Francois Rabelais Univ, Fac Med, Tours, France.},
DOI = {10.1007/s00586-017-5339-5},
ISSN = {0940-6719},
EISSN = {1432-0932},
Keywords = {Spondylolysis; Spondylolisthesis; Pelvic parameters; Children; Computed
   tomography},
Keywords-Plus = {SPINA-BIFIDA OCCULTA; SPINOPELVIC BALANCE; COMPUTED-TOMOGRAPHY; SAGITTAL
   ALIGNMENT; SPONDYLOLISTHESIS; PELVIS},
Research-Areas = {Neurosciences \& Neurology; Orthopedics},
Web-of-Science-Categories  = {Clinical Neurology; Orthopedics},
Author-Email = {bamorel@univ-tours.fr},
ResearcherID-Numbers = {MOREL, Baptiste/ABC-4881-2021},
ORCID-Numbers = {MOREL, Baptiste/0000-0003-4747-3393},
Cited-References = {Belfi LM, 2006, SPINE, V31, pE907, DOI 10.1097/01.brs.0000245947.31473.0a.
   Beutler WJ, 2003, SPINE, V28, P1027, DOI 10.1097/00007632-200305150-00014.
   Crawford Charles H 3rd, 2015, Spine Deform, V3, P12, DOI 10.1016/j.jspd.2014.06.005.
   Don AS, 2008, J SPINAL DISORD TECH, V21, P112, DOI 10.1097/BSD.0b013e3180600902.
   Driscoll C, 2011, EUR SPINE J, V20, P1711, DOI {[}10.1007/s00586-011-1801-y, 10.1007/s00586-011-1932-1].
   DUVALBEAUPERE G, 1992, ANN BIOMED ENG, V20, P451, DOI 10.1007/BF02368136.
   Fadell MF, 2015, PEDIATR RADIOL, V45, P1026, DOI 10.1007/s00247-015-3278-z.
   Labelle H, 2005, SPINE, V30, pS27, DOI 10.1097/01.brs.0000155560.92580.90.
   Labelle H, 2004, SPINE, V29, P2049, DOI 10.1097/01.brs.0000138279.53439.cc.
   Ledonio CG, 2017, SPINE DEFORM, V5, P97.
   Mac-Thiong JM, 2007, EUR SPINE J, V16, P227, DOI 10.1007/s00586-005-0013-8.
   Mangione P, 1997, Eur Spine J, V6, P163, DOI 10.1007/BF01301430.
   Meyerding HW, 1931, J BONE JOINT SURG, V13, P39.
   R Development Core Team, 2011, R LANGUAGE ENV STAT.
   Roussouly P, 2006, SPINE, V31, P2484, DOI 10.1097/01.brs.0000239155.37261.69.
   Sakai T, 2016, EUR SPINE J, V25, P602, DOI 10.1007/s00586-015-4029-4.
   Thiong JMM, 2004, SPINE, V29, P1642, DOI 10.1097/01.BRS.0000132312.78469.7B.
   Urrutia J, 2017, CLIN SPINE SURG, V30, pE1117, DOI 10.1097/BSD.0000000000000209.
   Urrutia J, 2016, EUR SPINE J, V25, P590, DOI 10.1007/s00586-014-3480-y.
   Ward CV, 2005, SPINE, V30, P1808, DOI 10.1097/01.brs.0000174273.85164.67.},
Number-of-Cited-References = {20},
Times-Cited = {12},
Usage-Count-Last-180-days = {0},
Usage-Count-Since-2013 = {3},
Journal-ISO = {Eur. Spine J.},
Doc-Delivery-Number = {GE9EU},
Web-of-Science-Index = {Science Citation Index Expanded (SCI-EXPANDED)},
Unique-ID = {WOS:000431533600018},
DA = {2022-11-01},
}

@incollection{ WOS:A1996BH33Q00008,
Author = {Merbs, CF},
Editor = {Steegmann, AT},
Title = {Spondylolysis and spondylolisthesis: A cost of being an erect biped or a
   clever adaptation?},
Booktitle = {YEARBOOK OF PHYSICAL ANTHROPOLOGY, YEARBOOK SERIES VOL 39: SUPPLEMENT 23
   TO THE AMERICAN JOURNAL OF PHYSICAL ANTHROPOLOGY},
Series = {Yearbook of Physical Anthropology},
Year = {1996},
Volume = {39},
Pages = {201-228},
Abstract = {Spondylolysis refers to a separation in a vertebral arch between the
   body and the spinous process. Most spondylolysis seen in humans occurs
   in the lower lumbar region and is due to stress (fatigue) fracturing,
   usually through the isthmus between the superior and inferior articular
   processes. Referred to here as `'typical'' spondylolysis, it is related
   to erect posture and bipedal locomotion, and, as such, it is a uniquely
   hominid condition. It develops only after a child has begun to walk, and
   a developing lesion may heal or progress to complete separation. Seen
   more often in males than females, frequencies among populations vary
   widely. Certain activities have been suggested to put individuals
   performing them at greater risk to develop the condition. Although often
   approached as a pathological condition requiring corrective treatment,
   spondylolysis usually produces relatively mild symptoms if any at all,
   and may even provide the advantages of greater lower back flexibility.
   Complete bilateral spondylolysis separates the inferior articular
   processes from the body, thus allowing the body to slip forward relative
   to the vertebra below (spondylolisthesis). Another form of the
   condition, referred to as degenerative spondylolisthesis, allows a slow
   forward migration of one vertebra over another due to osteoarthritic
   remodeling of the posterior vertebral joints without any spondylolysis.
   (C) 1996 Wiley-Liss, Inc.},
Publisher = {WILEY-LISS, INC},
Address = {605 THIRD AVE, NEW YORK, NY 10158-0012 USA},
Type = {Review},
Language = {English},
Affiliation = {Merbs, CF (Corresponding Author), ARIZONA STATE UNIV, DEPT ANTHROPOL, TEMPE, AZ 85287 USA.},
ISSN = {0096-848X},
Keywords = {separate neural arch; erect posture; lumbar curve; stress fracture;
   congenital; degenerative; osteoarthritis},
Keywords-Plus = {LOW-BACK-PAIN; ISTHMIC LUMBAR SPONDYLOLISTHESIS; PARS INTERARTICULARIS;
   DEGENERATIVE SPONDYLOLISTHESIS; ESKIMO SKELETONS; STRESS REACTION;
   NEURAL ARCH; SPINE; FRACTURE; FUSION},
Research-Areas = {Anthropology},
Web-of-Science-Categories  = {Anthropology},
Cited-References = {ALAND C, 1986, J BONE JOINT SURG AM, V68A, P1454, DOI 10.2106/00004623-198668090-00025.
   ALBERS VL, 1980, ACA J CHIROPRAC, V14, P56.
   Alexander M J, 1985, Can J Appl Sport Sci, V10, P1.
   ALLBROOK D, 1957, J BONE JOINT SURG BR, V39, P339, DOI 10.1302/0301-620X.39B2.339.
   Allbrook DB, 1955, AM J PHYS ANTHROP-NE, V13, P489, DOI 10.1002/ajpa.1330130309.
   AMUSO SJ, 1967, J BONE JOINT SURG AM, VA 49, P507, DOI 10.2106/00004623-196749030-00009.
   ANDERSON JE, 1976, NEWFOUNDLAND SOCIAL, V18, P124.
   BAILEY W, 1947, RADIOLOGY, V48, P107, DOI 10.1148/48.2.107.
   BAKER DR, 1956, J BONE JOINT SURG AM, V38, P933.
   BAKKE SN, 1931, ACTA RADIOL S, V13.
   Barclay-Smith E, 1911, J ANAT PHYSIOL, V45, P144.
   BATTS M, 1939, J BONE JOINT SURG, V21, P879.
   Bejjani F J, 1987, Clin Podiatr Med Surg, V4, P671.
   BELLAH RD, 1991, RADIOLOGY, V180, P509, DOI 10.1148/radiology.180.2.1829845.
   BIRCH JG, 1986, J PEDIATR ORTHOPED, V6, P609, DOI 10.1097/01241398-198609000-00016.
   BIRD HA, 1980, SCAND J RHEUMATOL, V9, P203, DOI 10.3109/03009748009112347.
   BLACK KS, 1991, J COMPUT ASSIST TOMO, V15, P335, DOI 10.1097/00004728-199103000-00032.
   Bolesta M J, 1989, Instr Course Lect, V38, P157.
   Borkow S E, 1971, Clin Orthop Relat Res, V81, P73, DOI 10.1097/00003086-197111000-00010.
   BOSWORTH DM, 1955, J BONE JOINT SURG AM, V37, P767, DOI 10.2106/00004623-195537040-00009.
   Bozdech Z, 1986, Acta Univ Carol Med (Praha), V32, P405.
   BRADTMILLER B, 1984, PLAINS ANTHROPOL, V29, P327, DOI 10.1080/2052546.1984.11909242.
   BRIDGES PS, 1989, AM J PHYS ANTHROPOL, V79, P321, DOI 10.1002/ajpa.1330790308.
   BROCHER JEW, 1938, ROFO-FORTSCHR RONTG, V57, P523.
   Brown M D, 1983, Instr Course Lect, V32, P162.
   Buikstra JaneE., 1994, ARKANSAS ARCHAEOLOGI, V44.
   Chapman P, 1987, J R Army Med Corps, V133, P96.
   CIULLO JV, 1985, CLIN SPORT MED, V4, P95.
   COHN SL, 1989, SPINE, V14, P132, DOI 10.1097/00007632-198901000-00031.
   COLLINS SL, 1986, MOE KAU HOOILO HAWAI, P165.
   COMMANDRE FA, 1988, J SPORT MED PHYS FIT, V28, P104.
   Congdon RT, 1932, J BONE JOINT SURG, V14, P511.
   COPR R, 1988, CLIN ORTHOP RELAT R, V230, P162.
   Corrigan A B, 1984, Aust Fam Physician, V13, P558.
   CYBULSKI J, 1992, ARCHAEOLOGICAL SURVE, V146.
   CYRON BM, 1978, J BONE JOINT SURG BR, V60, P234, DOI 10.1302/0301-620X.60B2.659472.
   DANIELSON BI, 1991, SPINE, V16, P422, DOI 10.1097/00007632-199104000-00005.
   DEBURGE A, 1995, J BONE JOINT SURG BR, V77B, P122, DOI 10.1302/0301-620X.77B1.7822368.
   DREVET JG, 1990, REV RHUM, V57, P385.
   EDVARDSEN P, 1983, INJURY, V14, P366, DOI 10.1016/0020-1383(83)90260-7.
   EISENSTEIN S, 1978, J BONE JOINT SURG BR, V60, P488, DOI 10.1302/0301-620X.60B4.361744.
   EISENSTEIN SM, 1994, SPINE, V19, P912, DOI 10.1097/00007632-199404150-00008.
   ELLIOTT S, 1988, CLIN RADIOL, V39, P269, DOI 10.1016/S0009-9260(88)80528-2.
   ELSTER AD, 1989, SPINE, V14, P1373, DOI 10.1097/00007632-198912000-00015.
   EPSTEIN NE, 1983, NEUROSURGERY, V13, P555, DOI 10.1227/00006123-198311000-00012.
   FARFAN HF, 1976, CLIN ORTHOP RELAT R, P40.
   FELDMEIER C, 1985, SPROTMED, V3, P23.
   Ferguson R J, 1974, J Sports Med, V2, P63.
   FERRIS B, 1983, J BONE JOINT SURG AM, V65, P407, DOI 10.2106/00004623-198365030-00022.
   FREDRICKSON BE, 1984, J BONE JOINT SURG AM, V66A, P699, DOI 10.2106/00004623-198466050-00008.
   FRIBERG S, 1939, ACTA CHIR SCAND, V82, P1.
   GAINOR BJ, 1983, AM J SPORT MED, V11, P53, DOI 10.1177/036354658301100201.
   GEHWEILER JA, 1977, AM J ROENTGENOL, V128, P682, DOI 10.2214/ajr.128.4.682.
   GEORGE EM, 1939, SURG GYNECOL OBSTET, V68, P774.
   GERARD Y, 1962, Mem Acad Chir (Paris), V88, P57.
   GOLDBERG MJ, 1980, ORTHOP CLIN N AM, V11, P717.
   GRANHED H, 1988, AM J SPORT MED, V16, P530, DOI 10.1177/036354658801600517.
   GREEN TP, 1994, SPINE, V19, P2683, DOI 10.1097/00007632-199412000-00016.
   GRIFFIN JB, 1980, J TRAUMA, V20, P426, DOI 10.1097/00005373-198020050-00015.
   GUNZBURG R, 1988, INT ORTHOP, V12, P139, DOI 10.1007/BF00266979.
   HADLEY LA, 1946, AM J ROENTGENOL, V55, P193.
   HADLEY LA, 1955, J BONE JOINT SURG AM, V37, P787, DOI 10.2106/00004623-195537040-00010.
   HADLEY LA, 1963, AMER J ROENTGENOL RA, V90, P1258.
   Harper A. B., 1979, 1 AM ORIGINS AFFINIT, P257.
   Harris R. I., 1959, MODERN TRENDS DISEAS, P29.
   HARTMANN G, 1865, MONATSSCHR GEBURTS F, V25, P465.
   HAUKIPURO K, 1978, CLIN GENET, V13, P471.
   Hensinger R N, 1983, Instr Course Lect, V32, P132.
   HENSINGER RN, 1989, J BONE JOINT SURG AM, V71A, P1098, DOI 10.2106/00004623-198971070-00020.
   Herbinaux G., 1782, TRAITE DIVERS ACCOUC.
   HERRON LD, 1989, SPINE, V14, P534, DOI 10.1097/00007632-198905000-00013.
   Hitchcock HH, 1940, J BONE JOINT SURG, V22, P1.
   Hooper J, 1984, Aust Fam Physician, V13, P508.
   Hoshina Hitoshi, 1980, Phys Sportsmed, V8, P75, DOI 10.1080/00913847.1980.11948635.
   HUTTON W C, 1977, Spine, V2, P202, DOI 10.1097/00007632-197709000-00006.
   ISHIKAWA S, 1994, SPINE, V19, P1691, DOI 10.1097/00007632-199408000-00007.
   JACKSON DW, 1976, CLIN ORTHOP RELAT R, P68.
   JACKSON R R, 1974, Journal of Arachnology, V2, P53.
   JAKAB G, 1989, BAILLIERE CLIN RHEUM, V3, P89, DOI 10.1016/S0950-3579(89)80038-X.
   Jankauskas R., 1994, HOMO S, V45, pS63.
   Junghanns H, 1930, ARCH ORTHOP UNF-CHIR, V29, P118.
   KETTELKAMP DB, 1971, J BONE JOINT SURG AM, VA 53, P229, DOI 10.2106/00004623-197153020-00003.
   KHAN MA, 1977, POULTRY SCI, V56, P689, DOI 10.3382/ps.0560689.
   Kilian HF., 1854, SCHILDERUNGEN NEUER.
   KIRCHMER NA, 1977, AM J ROENTGENOL, V129, P154, DOI 10.2214/ajr.129.1.154.
   Kleinberg S, 1934, J BONE JOINT SURG, V16, P441.
   KLINGHOFFER L, 1982, CLIN ORTHOP RELAT R, P72.
   KORNBERG M, 1988, SPINE, V13, P712.
   Kotani PT, 1971, BRIT J SPORT MED, V6, P4, DOI {[}10.1136/bjsm.6.1.4, DOI 10.1136/BJSM.6.1.4].
   KOYAMA T, 1986, SURG NEUROL, V25, P491, DOI 10.1016/0090-3019(86)90089-3.
   Krenz J, 1973, J Bone Joint Surg Br, V55, P735.
   LAMBL W, 1858, BEITR GEBURTSKUNDE G, V3, P1.
   LANE W, 1886, J ANAT PHYSL, V12, P385.
   LANE WA, 1885, T PATHOL SOC LOND, V36, P364.
   Laurent L E, 1969, Acta Orthop Belg, V35, P717.
   LAURENT LE, 1976, CLIN ORTHOP RELAT R, V117, P85.
   LESTER CW, 1968, AM J PHYS ANTHROPOL, V28, P43, DOI 10.1002/ajpa.1330280113.
   LETTS M, 1986, J PEDIATR ORTHOPED, V6, P40, DOI 10.1097/01241398-198601000-00009.
   LIBSON E, 1982, INT ORTHOP, V6, P259.
   LORENZ R, 1982, ACTA NEUROCHIR, V60, P223, DOI 10.1007/BF01406309.
   LOWE J, 1987, J BONE JOINT SURG BR, V69, P582, DOI 10.1302/0301-620X.69B4.3611162.
   MACNAB I, 1950, J BONE JOINT SURG BR, V32, P325, DOI 10.1302/0301-620X.32B3.325.
   MAGORA A, 1980, SCAND J REHABIL MED, V12, P47.
   MALDAGUE BE, 1976, RADIOLOGY, V121, P567, DOI 10.1148/121.3.567.
   MANCHESTER K, 1982, PALEOPATHOL NEWSLETT, V37, P9.
   MARKEL DC, 1992, J SPINAL DISORD, V5, P222.
   MCCARROLL JR, 1986, AM J SPORT MED, V14, P404, DOI 10.1177/036354658601400513.
   MCKEE B W, 1971, Journal of the Canadian Association of Radiologists, V22, P100.
   MERBS C, 1994, 21 M PAL ASS DENV, P11.
   Merbs C. F., 1983, NATL MUSEUM MAN MERC, V119.
   MERBS CF, 1995, SPINE, V20, P2328, DOI 10.1097/00007632-199511000-00011.
   MERBS CF, 1974, ARCTIC ANTHROPOL, V11, P12.
   Merbs CF, 1996, AM J PHYS ANTHROPOL, V101, P357, DOI 10.1002/(SICI)1096-8644(199611)101:3<357::AID-AJPA5>3.3.CO;2-Z.
   MERBS CF, 1985, AM J PHYS ANTHROPOL, V67, P381, DOI 10.1002/ajpa.1330670410.
   MERBS CF, 1989, INT J ANTHR, V4, P163.
   Merbs CF, 1989, RECONSTRUCTION LIFE, P161.
   MERBS CF, 1980, PACIFIC COAST ARCHAE, V16, P37.
   MEYERBURGDORFF H, 1931, UNTERSUCHUNGEN WIRBE.
   MICHELI LJ, 1983, CLIN SPORT MED, V2, P473.
   MIKI T, 1991, SPINE, V16, P353, DOI 10.1097/00007632-199103000-00016.
   Miles J.S., 1975, PUBLICATIONS ARCHA G, V7G.
   MORIN ME, 1974, AM J ROENTGENOL, V122, P639, DOI 10.2214/ajr.122.3.639.
   Morvan G, 1984, J Radiol, V65, P259.
   NATHAN H, 1959, J BONE JOINT SURG AM, V41, P303, DOI 10.2106/00004623-195941020-00012.
   NEUGEBAUER FL, 1885, ARCH GYNAEKOLOGIE, V25, P182.
   NEUGEBAUER FL, 1888, NEW CONTRIBUTION HIS.
   NEWELL RLM, 1995, SPINE, V20, P1950, DOI 10.1097/00007632-199509000-00022.
   NEWMAN P H, 1955, Ann R Coll Surg Engl, V16, P305.
   NEWMAN PH, 1963, J BONE JOINT SURG BR, V45, P39, DOI 10.1302/0301-620X.45B1.39.
   NORMAN WJ, 1973, BRIT J RADIOL, V46, P631, DOI 10.1259/0007-1285-46-548-631.
   OAKLEY RH, 1984, BRIT J RADIOL, V57, P877, DOI 10.1259/0007-1285-57-682-877.
   PARISI M, 1991, PEDIATR RADIOL, V21, P367, DOI 10.1007/BF02011491.
   PEPIN JW, 1981, CLIN ORTHOP RELAT R, V57, P133.
   PETERSON CK, 1990, J MANIP PHYSIOL THER, V13, P491.
   Pfeil E, 1971, Z Orthop Ihre Grenzgeb, V109, P17.
   POGGI JJ, 1992, J SPINAL DISORD, V5, P349, DOI 10.1097/00002517-199209000-00014.
   POIRIER P, 1911, TRAITE ANATOMIE HUMA, V1.
   POSTACCHINI F, 1991, Italian Journal of Orthopaedics and Traumatology, V17, P165.
   POTTER RM, 1954, RADIOLOGY, V63, P678, DOI 10.1148/63.5.678.
   RABUSHKA SE, 1973, CLIN ORTHOP RELAT R, P256.
   RAJAPAKSE CNA, 1987, BRIT J RHEUMATOL, V26, P28.
   Rambaud A., 1864, ORIGINE DEV OS.
   RASK MR, 1979, CLIN ORTHOP RELAT R, P164.
   RISSER WL, 1991, AM FAM PHYSICIAN, V44, P2104.
   ROASENDA F, 1958, Minerva Chir, V13, P104.
   ROBERT, 1855, MONATSSCHR GEBURTSKU, V5, P81.
   Roberts RA, 1947, CHRONIC STRUCTURAL L.
   ROBSON MJ, 1980, J BONE JOINT SURG BR, V62, P297, DOI 10.1302/0301-620X.62B3.7410460.
   ROCHE MB, 1949, J BONE JOINT SURG AM, V31-A, P529, DOI 10.2106/00004623-194931030-00008.
   ROCHE MB, 1951, ANAT REC, V109, P233, DOI 10.1002/ar.1091090207.
   ROSENBERG NJ, 1981, SPINE, V6, P35, DOI 10.1097/00007632-198101000-00005.
   ROSENBERG NJ, 1975, J BONE JOINT SURG AM, VA 57, P467, DOI 10.2106/00004623-197557040-00004.
   ROSENBERG NJ, 1976, CLIN ORTHOP RELAT R, V117, P112.
   ROSSI F, 1990, J SPORT MED PHYS FIT, V30, P450.
   ROSSI F, 1978, J SPORT MED PHYS FIT, V18, P317.
   Rothman L., 1989, SEMIN SPINE SURG, V1, P78.
   ROTHMAN SLG, 1985, COMPUT RADIOL, V9, P223, DOI 10.1016/0730-4862(85)90079-4.
   ROWE GG, 1953, J BONE JOINT SURG AM, V35-A, P102, DOI 10.2106/00004623-195335010-00010.
   ROWE GG, 1950, ANAT REC, V107, P171, DOI 10.1002/ar.1091070207.
   SCHMORL G, 1968, GESUNDE KTANKE WIRBE, V5.
   Schmorl G, 1968, GESUNDE KRANKE WIRBE, V5.
   Schreiner K. E., 1931, I SAMMENLIGNENDE K B, V18.
   Schwartz J. H., 1995, SKELETON KEYS.
   Schwegel A, 1859, Z RATION MED, V5, P283.
   SERRE H, 1956, Rev Rhum Mal Osteoartic, V23, P44.
   SHAHRIAREE H, 1979, J BONE JOINT SURG AM, V61, P1256, DOI 10.2106/00004623-197961080-00025.
   SHERK HH, 1989, CERVICAL SPINE, P1.
   SHERMAN FC, 1977, J BONE JOINT SURG AM, V59, P49, DOI 10.2106/00004623-197759010-00007.
   Shore LR, 1930, J ANAT, V64, P206.
   Shore LR, 1929, BRIT J SURG, V16, P431, DOI 10.1002/bjs.1800166307.
   SILVELLO L, 1980, Italian Journal of Orthopaedics and Traumatology, V6, P235.
   SIMPER LB, 1986, ACTA ORTHOP SCAND, V57, P78, DOI 10.3109/17453678608993222.
   SMITH GR, 1977, RADIOLOGY, V122, P657, DOI 10.1148/122.3.657.
   SNOW CE, 1948, INDIAN KNOLL SKELE 2, V4, P370.
   Stallard M C, 1980, Br J Sports Med, V14, P105.
   STARR JK, 1993, SPINE, V18, P1954, DOI 10.1097/00007632-199310001-00005.
   STEINBRUCK K, 1980, Z ORTHOP GRENZGEB, V118, P751, DOI 10.1055/s-2008-1053535.
   STEWART T D, 1956, Clin Orthop, V8, P44.
   Stewart TD, 1932, AM J PHYS ANTHROPOL, V17, P123, DOI 10.1002/ajpa.1330170119.
   Stewart TD, 1931, AM J PHYS ANTHROPOL, V16, P51, DOI 10.1002/ajpa.1330160116.
   STEWART TD, 1953, J BONE JOINT SURG AM, V35-A, P937, DOI 10.2106/00004623-195335040-00012.
   Stewart TD, 1935, J BONE JOINT SURG, V17, P640.
   SUEZAWA Y, 1980, INT ORTHOP, V4, P205, DOI 10.1007/BF00268157.
   SZAPPANOS L, 1988, J BONE JOINT SURG BR, V70, P428, DOI 10.1302/0301-620X.70B3.3372566.
   TAKAHASHI K, 1990, SPINE, V15, P1211, DOI 10.1097/00007632-199011010-00022.
   THIEME FP, 1950, ANTHROPOLOGICAL PAPE, V4.
   THOMPSON DD, 1985, OSSA, V9, P189.
   TOLAND J J 3rd, 1955, Clin Orthop, V5, P184.
   TOMSICK TA, 1974, RADIOLOGY, V111, P587, DOI 10.1148/111.3.587.
   Turner H, 1925, J BONE JOINT SURG, V7, P763.
   VERHAAK R, 1974, RADIOL CLIN, V43, P127.
   Villiaumey J, 1968, Rev Rhum Mal Osteoartic, V35, P130.
   VIRTA L, 1992, J CLIN EPIDEMIOL, V45, P917, DOI 10.1016/0895-4356(92)90075-X.
   VYHNANEK L, 1984, Casopis Narodniho Muzea v Praze Rada Prirodovedna, V153, P201.
   Vyhnanek L, 1984, Anthropol Anz, V42, P253.
   WALDRON T, 1991, INT J OSTEOARCHAEOL, V1, P63.
   Waldron T., 1992, INT J OSTEOARCHAEOL, V2, P177.
   Waldron T., 1993, INT J OSTEOARCHAEOL, V3, P55.
   WEIGHT DG, 1970, BIRHT DEFECTS ORIGIN, V6, P16.
   WEIR MR, 1989, J ADOLESCENT HEALTH, V10, P573, DOI 10.1016/0197-0070(89)90029-6.
   WELLS LH, 1963, ANAT REC, V145, P193, DOI 10.1002/ar.1091450212.
   WERTZBERGER KL, 1980, SPINE, V5, P437, DOI 10.1097/00007632-198009000-00008.
   Willis TA, 1931, J BONE JOINT SURG, V13, P709.
   WILSON CB, 1966, AMER J ROENTGENOL RA, V97, P639, DOI 10.2214/ajr.97.3.639.
   WILTSE LEON L., 1957, CLIN ORTHOPAED, V10, P48.
   WILTSE LL, 1975, J BONE JOINT SURG AM, VA 57, P17, DOI 10.2106/00004623-197557010-00003.
   WILTSE LL, 1962, J BONE JOINT SURG AM, V44, P539, DOI 10.2106/00004623-196244030-00011.
   WILTSE LL, 1976, CLIN ORTHOP RELAT R, V117, P23.
   WISE DR, 1970, RES VET SCI, V11, P447.
   Wood-Jones F, 1913, LANCET, V1, P53.
   WYNNEDAVIES R, 1979, J BONE JOINT SURG BR, V61, P301, DOI 10.1302/0301-620X.61B3.383720.
   Yesner DR, 1981, ARCH CALIFORNIA CHIR, V5, P45.
   {[}No title captured].},
Number-of-Cited-References = {213},
Times-Cited = {41},
Usage-Count-Last-180-days = {0},
Usage-Count-Since-2013 = {5},
Journal-ISO = {Yearb. Phys. Anthropol.},
Doc-Delivery-Number = {BH33Q},
Web-of-Science-Index = {Science Citation Index Expanded (SCI-EXPANDED); Social Science Citation Index (SSCI)},
Unique-ID = {WOS:A1996BH33Q00008},
DA = {2022-11-01},
}

@article{ WOS:000607460800001,
Author = {Phillips, Shawn F. and Butts, Jessica Favero and Silvis, Matthew},
Title = {Low back pain in youth: Recognizing red flags},
Journal = {JOURNAL OF FAMILY PRACTICE},
Year = {2020},
Volume = {69},
Number = {8},
Pages = {E1-E8},
Month = {OCT},
Publisher = {DOWDEN HEALTH MEDIA},
Address = {110 SUMMIT AVE, MONTVALE, NJ 07645-1712 USA},
Type = {Editorial Material},
Language = {English},
Affiliation = {Phillips, SF (Corresponding Author), 500 Univ Dr H154, Hershey, PA 17033 USA.
   Penn State Coll Med, Dept Family \& Community Med, Hershey, PA USA.
   Penn State Hlth Milton S Hershey Med Ctr, Hershey, PA USA.},
DOI = {10.12788/jfp.0076},
ISSN = {0094-3509},
Keywords-Plus = {IDIOPATHIC SCOLIOSIS; NONOPERATIVE TREATMENT; LUMBAR SPONDYLOLYSIS;
   CHILDREN; SPONDYLOLISTHESIS; DIAGNOSIS; ADOLESCENTS; EXERCISES},
Research-Areas = {General \& Internal Medicine},
Web-of-Science-Categories  = {Primary Health Care; Medicine, General \& Internal},
Author-Email = {sphillips6@pennstatehealth.psu.edu},
Cited-References = {Ali Raed M., 1999, Current Opinion in Pediatrics, V11, P70, DOI 10.1097/00008480-199902000-00014.
   Asher MA, 2006, SCOLIOSIS SPINAL DIS, V1, DOI 10.1186/1748-7161-1-2.
   Auerbach JD, 2008, CLIN ORTHOP RELAT R, V466, P1971, DOI 10.1007/s11999-008-0296-2.
   Balg F, 2014, J PEDIATR ORTHOPED, V34, P774, DOI 10.1097/BPO.0000000000000195.
   Beck Nicholas A, 2013, J Bone Joint Surg Am, V95, pe65, DOI 10.2106/JBJS.L.00824.
   Bernstein RM, 2007, AM FAM PHYSICIAN, V76, P1669.
   Calvo-Munoz I, 2013, BMC PEDIATR, V13, DOI 10.1186/1471-2431-13-14.
   Daniels JM, 2011, SPORTS HEALTH, V3, P336, DOI 10.1177/1941738111410861.
   Fucs PMDB, 2012, INT ORTHOP, V36, P387, DOI 10.1007/s00264-011-1388-2.
   Garet M, 2013, SPORTS HEALTH, V5, P225, DOI 10.1177/1941738113480936.
   Gomez JA, 2016, J AM ACAD ORTHOP SUR, V24, P556, DOI 10.5435/JAAOS-D-14-00416.
   Grodahl LHJ, 2016, MANUAL THER, V24, P7, DOI 10.1016/j.math.2016.03.011.
   Grossman DC, 2018, JAMA-J AM MED ASSOC, V319, P165, DOI 10.1001/jama.2017.19342.
   Haus BM, 2012, CLIN SPORT MED, V31, P423, DOI 10.1016/j.csm.2012.03.011.
   Hill JJ, 2010, J PHYSIOTHER, V56, P237, DOI 10.1016/S1836-9553(10)70006-0.
   Hresko, 2015, POSITION STATEMENT S.
   Hu S. S., 2008, JBJS, V90, P655.
   Inani SB, 2013, J BACK MUSCULOSKELET, V26, P37, DOI 10.3233/BMR-2012-0348.
   Janicki JA, 2007, PAED CHILD HEALT-CAN, V12, P771, DOI 10.1093/pch/12.9.771.
   Joaquim AF, 2017, REV ASSOC MED BRAS, V63, P459, DOI 10.1590/1806-9282.63.05.459.
   Klein G, 2009, J PEDIATR ORTHOPED, V29, P146, DOI 10.1097/BPO.0b013e3181977fc5.
   Lavelle WF, 2011, J AM ACAD ORTHOP SUR, V19, P649, DOI 10.5435/00124635-201111000-00001.
   MacDonald J, 2017, JAMA PEDIATR, V171, P280, DOI 10.1001/jamapediatrics.2016.3334.
   Miech R, 2015, PEDIATRICS, V136, pE1169, DOI 10.1542/peds.2015-1364.
   O'Sullivan PB, 1997, SPINE, V22, P2959, DOI 10.1097/00007632-199712150-00020.
   Palazzo C, 2014, JOINT BONE SPINE, V81, P209, DOI 10.1016/j.jbspin.2013.11.012.
   Panteliadis P, 2016, GLOB SPINE J, V6, P615, DOI 10.1055/s-0036-1586743.
   Roelofs PDDM, 2008, SPINE, V33, P1766, DOI 10.1097/BRS.0b013e31817e69d3.
   Romano M, 2013, SPINE, V38, pE883, DOI 10.1097/BRS.0b013e31829459f8.
   Rush JK, 2015, J PEDIATR ORTHOPED, V35, P271, DOI 10.1097/BPO.0000000000000244.
   Sakai T, 2010, J ORTHOP SCI, V15, P281, DOI 10.1007/s00776-010-1454-4.
   Sanders JO, 2014, J BONE JOINT SURG AM, V96A, P649, DOI 10.2106/JBJS.M.00290.
   Sato T, 2011, EUR SPINE J, V20, P274, DOI 10.1007/s00586-010-1657-6.
   Schroeder GD, 2016, EUR SPINE J, V25, P2842, DOI 10.1007/s00586-016-4647-5.
   Selhorst M, 2017, CLIN J SPORT MED, V27, P296, DOI 10.1097/JSM.0000000000000334.
   Smorgick Y, 2013, J PEDIATR ORTHOPED, V33, P289, DOI 10.1097/BPO.0b013e31827d0b43.
   Taimela S, 1997, SPINE, V22, P1132, DOI 10.1097/00007632-199705150-00013.
   Taxter AJ, 2014, PHYSICIAN SPORTSMED, V42, P94, DOI 10.3810/psm.2014.02.2052.
   Theroux J, 2017, CHIROPR MAN THER, V25, DOI 10.1186/s12998-017-0143-1.
   Tofte JN, 2017, SPINE, V42, P777, DOI 10.1097/BRS.0000000000001912.
   Waicus Kelly M, 2002, Curr Sports Med Rep, V1, P52.
   Weinstein SL, 2013, NEW ENGL J MED, V369, P1512, DOI 10.1056/NEJMoa1307337.
   Weiss Hans-Rudolf, 2003, Pediatr Rehabil, V6, P23, DOI 10.1080/1363849031000095288.
   Weiss PF, 2018, PEDIATR CLIN N AM, V65, P675, DOI 10.1016/j.pcl.2018.03.006.},
Number-of-Cited-References = {44},
Times-Cited = {1},
Usage-Count-Last-180-days = {2},
Usage-Count-Since-2013 = {2},
Journal-ISO = {J. Fam. Pract.},
Doc-Delivery-Number = {PR8CM},
Web-of-Science-Index = {Science Citation Index Expanded (SCI-EXPANDED)},
Unique-ID = {WOS:000607460800001},
OA = {Bronze},
DA = {2022-11-01},
}

@article{ WOS:000174890500011,
Author = {Wimberley, RL and Lauerman, WC},
Title = {Spondylolisthesis in the athlete},
Journal = {CLINICS IN SPORTS MEDICINE},
Year = {2002},
Volume = {21},
Number = {1},
Pages = {133+},
Month = {JAN},
Abstract = {The diagnosis and appropriate management of spondylolysis and
   spondylolisthesis in the athlete can be challenging for the treating
   orthopaedic surgeon. With an increase in the number of skeletally
   immature athletes competing at more demanding levels of competition, an
   associated increase in the number of such cases may be seen. Management
   strategy is directed by the symptoms, the age of the patient, and the
   severity of the spondylolisthesis.},
Publisher = {W B SAUNDERS CO},
Address = {INDEPENDENCE SQUARE WEST CURTIS CENTER, STE 300, PHILADELPHIA, PA
   19106-3399 USA},
Type = {Article},
Language = {English},
Affiliation = {Lauerman, WC (Corresponding Author), 3800 Reservoir Rd,NW, Washington, DC 20007 USA.
   Georgetown Univ, Med Ctr, Dept Orthopaed Surg, Washington, DC 20007 USA.},
ISSN = {0278-5919},
Keywords-Plus = {COLLEGE FOOTBALL PLAYERS; LOW-BACK-PAIN; ADULT SPONDYLOLISTHESIS; PARS
   INTERARTICULARIS; LUMBAR SPONDYLOLYSIS; ISTHMIC SPONDYLOLISTHESIS;
   THORACOLUMBAR SPINE; ABNORMALITIES; PROGRESSION; MANAGEMENT},
Research-Areas = {Sport Sciences},
Web-of-Science-Categories  = {Sport Sciences},
Cited-References = {Alexander M J, 1985, Can J Appl Sport Sci, V10, P1.
   BERNICKER JP, 1999, AM J ORTHOP      NOV, P631.
   BLANDA J, 1993, J SPINAL DISORD, V6, P406, DOI 10.1097/00002517-199306050-00007.
   BUCK JE, 1979, J BONE JOINT SURG AM, V61, P479.
   Chen J F, 2000, Chang Gung Med J, V23, P92.
   CIULLO JV, 1985, CLIN SPORT MED, V4, P95.
   COOK PC, 1995, ORTHOP CLIN N AM, V26, P453.
   Floman Y, 2000, SPINE, V25, P342, DOI 10.1097/00007632-200002010-00014.
   FREDRICKSON BE, 1984, J BONE JOINT SURG AM, V66A, P699, DOI 10.2106/00004623-198466050-00008.
   GAINOR BJ, 1983, AM J SPORT MED, V11, P53, DOI 10.1177/036354658301100201.
   Garry JP, 1998, J FAM PRACTICE, V47, P145.
   Gillet P, 1999, SPINE, V24, P1252, DOI 10.1097/00007632-199906150-00014.
   HARVEY J, 1991, SPORTS MED, V12, P394, DOI 10.2165/00007256-199112060-00005.
   HELLSTROM M, 1990, ACTA RADIOL, V31, P127.
   HERKOWITZ HN, 2000, J SPINAL DISORD, V13, P309.
   Hutchinson MR, 1999, MED SCI SPORT EXER, V31, P1686, DOI 10.1097/00005768-199911000-00027.
   JACKSON DW, 1981, AM J SPORT MED, V9, P304, DOI 10.1177/036354658100900504.
   JACKSON DW, 1976, CLIN ORTHOP RELAT R, P68.
   Jones DM, 1999, AM J SPORT MED, V27, P335, DOI 10.1177/03635465990270031101.
   Keene J S, 1985, Compr Ther, V11, P7.
   KILIAN HF, 1854, SCHILDERUNGEN NEVER.
   KIM SS, 1990, SPINE, V15, P979, DOI 10.1097/00007632-199009000-00026.
   KRAUS DR, 1989, CLIN SPORT MED, V8, P59.
   LAUERMAN WC, 1996, AM ACAD ORTHOP SURG, V4, P201.
   LETTS M, 1986, J PEDIATR ORTHOPED, V6, P40, DOI 10.1097/01241398-198601000-00009.
   Lonstein JE, 1999, SPINE, V24, P2640, DOI 10.1097/00007632-199912150-00011.
   MCCARROLL JR, 1986, AM J SPORT MED, V14, P404, DOI 10.1177/036354658601400513.
   MICHELI LJ, 1985, CLIN SPORT MED, V4, P85.
   Moller H, 2000, SPINE, V25, P1711, DOI 10.1097/00007632-200007010-00016.
   Moller H, 2000, SPINE, V25, P1716, DOI 10.1097/00007632-200007010-00017.
   Moller H, 2000, SPINE, V25, P683, DOI 10.1097/00007632-200003150-00006.
   Muschik M, 1996, J PEDIATR ORTHOPED, V16, P364, DOI 10.1097/01241398-199605000-00014.
   Omey ML, 2000, CLIN ORTHOP RELAT R, P74.
   OSTERMAN K, 1993, CLIN ORTHOP RELAT R, P65.
   SEMON RL, 1981, SPINE, V6, P172, DOI 10.1097/00007632-198103000-00012.
   Shaffer B, 1997, J SPINAL DISORD, V10, P365.
   Stinson J T, 1996, Md Med J, V45, P655.
   SWARD L, 1992, SPORTS MED, V13, P357.
   SWARD L, 1989, ACTA RADIOL, V30, P359, DOI 10.1177/028418518903000405.
   Teitz, 1997, J Am Acad Orthop Surg, V5, P87.
   TEITZ CC, CLIN SPORTS MED, V4, P455.
   THOMAS JC, 1986, CLIN SPORT MED, V5, P353.
   WATKINS RG, 1990, CLIN SPORT MED, V9, P419.
   Wiltse L L, 1964, Clin Orthop Relat Res, V35, P116.},
Number-of-Cited-References = {44},
Times-Cited = {11},
Usage-Count-Last-180-days = {0},
Usage-Count-Since-2013 = {9},
Journal-ISO = {Clin. Sports Med.},
Doc-Delivery-Number = {539UR},
Web-of-Science-Index = {Science Citation Index Expanded (SCI-EXPANDED)},
Unique-ID = {WOS:000174890500011},
DA = {2022-11-01},
}

@article{ WOS:000355675300007,
Author = {Hirano, Kenichi and Imagama, Shiro and Matsuyama, Yukihiro and Kawakami,
   Noriaki and Yukawa, Yasutsugu and Kato, Fumihiko and Hachiya, Yudo and
   Kanemura, Tokumi and Kamiya, Mitsuhiro and Deguchi, Masao and Ito, Zenya
   and Wakao, Norimitsu and Ando, Kei and Tauchi, Ryoji and Muramoto, Akio
   and Ishiguro, Naoki},
Title = {Surgically Treated Cases of Lumbar Spondylolysis and Isthmic
   Spondylolisthesis A Multicenter Study},
Journal = {JOURNAL OF SPINAL DISORDERS \& TECHNIQUES},
Year = {2015},
Volume = {28},
Number = {5},
Pages = {193-197},
Month = {JUN},
Abstract = {Study Design:
   Prospective database study.
   Objectives:
   To grasp the characteristics of surgically treated cases with lumbar
   spondylolysis or isthmic spondylolisthesis.
   Summary of Background Data:
   A detailed analysis of surgically treated cases with spondylolysis or
   isthmic spondylolisthesis has never been reported. An epidemiological
   study in Japan conducted on 2000 subjects found the incidence of lumbar
   spondylolysis in the Japanese general population (population-based
   study) to be 5.9\% (males: 7.9\%, females: 3.9\%). Among 124 vertebrae
   with spondylolysis, there were 0.8\% L2 lesions, 3.2\% L3 lesions, 5.6\%
   L4 lesions, and 90.3\% L5 lesions, including 5 cases (4.3\%) with
   multiple-level lesions.
   Methods:
   We have been registering surgically treated spine cases in our database
   since 2000. From this database, we prospectively collected cases with
   lumbar spondylolysis or isthmic spondylolisthesis that were treated
   surgically between January 2000 and December 2009. We determined the age
   at surgery, sex, and vertebral level of spondylolysis.
   Results:
   Of the 564 spondylolysis patients treated surgically, 66.8\% were male
   and 33.2\% were female. The mean age at surgery was 52.5 years (range,
   13-84 y). There were 585 vertebrae with spondylolysis including 21 cases
   (3.7\%) with multiple-level lesions. L5 spondylolysis affected 432
   vertebrae and was the most common location (73.8\%), followed by 125 L4
   lesions (21.4\%), 24 L3 lesions (4.1\%), and 2 L2 lesions (0.7\%).
   Conclusions:
   The percentage of L4 lesions in our study was significantly higher and
   of L5 lesions was significantly lower than those lesions' percentages in
   the population-based study. L4 spondylolysis may be more unstable or
   cause clinical symptoms more frequently leading to more surgical
   intervention. The percentage of multiple-level spondylolysis was similar
   between the 2 studies, suggesting these patients respond relatively well
   to conservative treatment. The male/female ratio was 2:1 in both
   studies, indicating that males and females require surgery at a similar
   frequency.},
Publisher = {LIPPINCOTT WILLIAMS \& WILKINS},
Address = {TWO COMMERCE SQ, 2001 MARKET ST, PHILADELPHIA, PA 19103 USA},
Type = {Article},
Language = {English},
Affiliation = {Imagama, S (Corresponding Author), Nagoya Univ, Grad Sch Med, Dept Orthopaed Surg, Showa Ku, 65 Tsurumai Cho, Nagoya, Aichi 4668560, Japan.
   Hirano, Kenichi; Imagama, Shiro; Ito, Zenya; Ando, Kei; Tauchi, Ryoji; Muramoto, Akio; Ishiguro, Naoki, Nagoya Univ, Grad Sch Med, Dept Orthopaed Surg, Nagoya, Aichi 4668560, Japan.
   Matsuyama, Yukihiro, Hamamatsu Med Univ, Dept Orthopaed Surg, Shizuoka, Japan.
   Kawakami, Noriaki, Meijo Hosp, Dept Orthopaed Surg, Nagoya, Aichi, Japan.
   Yukawa, Yasutsugu; Kato, Fumihiko, Chubu Rosai Hosp, Dept Orthopaed Surg, Minato Ku, Nagoya, Aichi, Japan.
   Hachiya, Yudo, Hachiya Orthopaed Hosp, Nagoya, Aichi, Japan.
   Kanemura, Tokumi, Konan Kosei Hosp, Dept Orthopaed Surg, Konan, Aichi, Japan.
   Kamiya, Mitsuhiro; Wakao, Norimitsu, Aichi Med Univ, Dept Orthopaed Surg, Nagakute, Aichi, Japan.
   Deguchi, Masao, Nagano Red Cross Hosp, Dept Orthopaed Surg, Nagano, Japan.},
DOI = {10.1097/BSD.0b013e31827f4321},
ISSN = {1536-0652},
EISSN = {1539-2465},
Keywords-Plus = {MULTIPLE-LEVEL SPONDYLOLYSIS; ILIOLUMBAR LIGAMENT; LUMBOSACRAL JUNCTION;
   FOLLOW-UP; POPULATION; STABILITY; ADULTS; SPINE},
Research-Areas = {Neurosciences \& Neurology; Orthopedics},
Web-of-Science-Categories  = {Clinical Neurology; Orthopedics},
Author-Email = {imagama@med.nagoya-u.ac.jp},
ResearcherID-Numbers = {IMAGAMA, Shiro/I-7419-2014
   Ando, Kei/A-8614-2016
   Ishiguro, Naoki/I-1563-2012},
ORCID-Numbers = {Ando, Kei/0000-0002-6391-4606
   },
Cited-References = {Al-Sebai MW, 1999, EUR SPINE J, V8, P75, DOI 10.1007/s005860050130.
   Belfi LM, 2006, SPINE, V31, pE907, DOI 10.1097/01.brs.0000245947.31473.0a.
   Beutler WJ, 2003, SPINE, V28, P1027, DOI 10.1097/00007632-200305150-00014.
   Chang JH, 2001, J FORMOS MED ASSOC, V100, P497.
   CHOW DHK, 1989, SPINE, V14, P611, DOI 10.1097/00007632-198906000-00013.
   EINGORN D, 1985, SPINE, V10, P250, DOI 10.1097/00007632-198504000-00010.
   GRANTHAM SA, 1975, J BONE JOINT SURG AM, V57, P713, DOI 10.2106/00004623-197557050-00031.
   GROBLER LJ, 1994, SPINE, V19, P222, DOI 10.1097/00007632-199401001-00018.
   Hu SS, 2008, J BONE JOINT SURG AM, V90A, P656.
   JACKSON A M, 1978, Spine, V3, P260, DOI 10.1097/00007632-197809000-00012.
   Kalichman L, 2009, SPINE, V34, P199, DOI 10.1097/BRS.0b013e31818edcfd.
   Lauerman, 1996, J Am Acad Orthop Surg, V4, P201.
   LEONG JCY, 1987, SPINE, V12, P669, DOI 10.1097/00007632-198709000-00005.
   LIBSON E, 1982, INT ORTHOP, V6, P259.
   LUK KDK, 1986, J BONE JOINT SURG BR, V68, P197, DOI 10.1302/0301-620X.68B2.3958002.
   Mays S, 2006, AM J PHYS ANTHROPOL, V131, P352, DOI 10.1002/ajpa.20447.
   NEWMAN PH, 1976, CLIN ORTHOP RELAT R, P116.
   Ogawa H, 2007, J SPINAL DISORD TECH, V20, P521, DOI 10.1097/BSD.0b013e3180335c1f.
   OHMORI K, 1995, J BONE JOINT SURG BR, V77, P771, DOI 10.1302/0301-620X.77B5.7559708.
   RAVICHANDRAN G, 1980, SPINE, V5, P552, DOI 10.1097/00007632-198011000-00011.
   ROCHE MB, 1951, ANAT REC, V109, P233, DOI 10.1002/ar.1091090207.
   ROSENBERG NJ, 1975, J BONE JOINT SURG AM, VA 57, P467, DOI 10.2106/00004623-197557040-00004.
   Sakai T, 2010, J ORTHOP SCI, V15, P281, DOI 10.1007/s00776-010-1454-4.
   Sakai T, 2009, SPINE, V34, P2346, DOI 10.1097/BRS.0b013e3181b4abbe.
   SARASTE H, 1987, J PEDIATR ORTHOPED, V7, P631.
   Sonne-Holm S, 2007, EUR SPINE J, V16, P821, DOI 10.1007/s00586-006-0250-5.
   WILTSE LL, 1975, J BONE JOINT SURG AM, VA 57, P17, DOI 10.2106/00004623-197557010-00003.
   YAMAMOTO I, 1990, SPINE, V15, P1138, DOI 10.1097/00007632-199011010-00010.},
Number-of-Cited-References = {28},
Times-Cited = {1},
Usage-Count-Last-180-days = {0},
Usage-Count-Since-2013 = {8},
Journal-ISO = {J. Spinal Disord. Tech.},
Doc-Delivery-Number = {CJ7LA},
Web-of-Science-Index = {Science Citation Index Expanded (SCI-EXPANDED)},
Unique-ID = {WOS:000355675300007},
DA = {2022-11-01},
}

@article{ WOS:000376728700006,
Author = {Yin, Jin and Peng, Bao-Gan and Li, Yong-Chao and Zhang, Nai-Yang and
   Yang, Liang and Li, Duan-Ming},
Title = {Differences of Sagittal Lumbosacral Parameters between Patients with
   Lumbar Spondylolysis and Normal Adults},
Journal = {CHINESE MEDICAL JOURNAL},
Year = {2016},
Volume = {129},
Number = {10},
Pages = {1166-1170},
Month = {MAY 20},
Abstract = {Background: Recent studies have suggested an association between
   elevated pelvic incidence (PI) and the development of lumbar
   spondylolysis. However, there is still lack of investigation for Han
   Chinese people concerning the normal range of spinopelvic parameters and
   relationship between abnormal sagittal parameters and lumbar diseases.
   The objective of the study was to investigate sagittal lumbosacral
   parameters of adult lumbar spondylolysis patients in Han Chinese
   population.
   Methods: A total of 52 adult patients with symptomatic lumbar
   spondylolysis treated in the General Hospital of Armed Police Force
   (Beijing, China) were identified as the spondylolysis group. All the 52
   patients were divided into two subgroups, Subgroup A: 36 patients with
   simple lumbar spondylolysis, and Subgroup B: 16 patients with lumbar
   spondylolysis accompanying with mild lumbar spondylolisthesis (slip
   percentage <30\%). Altogether 207 healthy adults were chosen as the
   control group. All patients and the control group took lumbosacral
   lateral radiographs. Seven sagittal lumbosacral parameters, including
   PI, pelvic tilt (PT), sacral slope (SS), lumbar lordosis (LL), L5
   incidence, L5 slope, and sacral table angle (STA), were measured in the
   lateral radiographs. All the parameters aforementioned were compared
   between the two subgroups and between the spondylolysis group and the
   control group with independent-sample t-test.
   Results: There were no statistically significant differences of all
   seven sagittal lumbosacral parameters between Subgroup A and Subgroup B.
   PI, PT, SS, and LL were higher (P < 0.05) in the spondylolysis group
   than those in the control group, but STA was lower (P < 0.001) in the
   spondylolysis group.
   Conclusions: Current study results suggest that increased PI and
   decreased STA may play important roles in the pathology of lumbar
   spondylolysis in Han Chinese population.},
Publisher = {LIPPINCOTT WILLIAMS \& WILKINS},
Address = {TWO COMMERCE SQ, 2001 MARKET ST, PHILADELPHIA, PA 19103 USA},
Type = {Article},
Language = {English},
Affiliation = {Peng, BG (Corresponding Author), Gen Hosp Armed Police Forces, Dept Spinal Surg, Beijing 100039, Peoples R China.
   Yin, Jin; Peng, Bao-Gan; Zhang, Nai-Yang; Yang, Liang; Li, Duan-Ming, Gen Hosp Armed Police Forces, Dept Spinal Surg, Beijing 100039, Peoples R China.
   Li, Yong-Chao, Soochow Univ, Gaoyou Peoples Hosp, Dept Orthoped Surg, Yangzhou 225600, Jiangsu, Peoples R China.},
DOI = {10.4103/0366-6999.181972},
ISSN = {0366-6999},
Keywords = {Lumbar Spondylolysis; Lumbosacral; Pathogenesis; Sagittal Parameters},
Keywords-Plus = {SPINOPELVIC ALIGNMENT; SPINE; PELVIS; SPONDYLOLISTHESIS; CLASSIFICATION;
   CHILDREN; BALANCE; PLANE; YOUNG},
Research-Areas = {General \& Internal Medicine},
Web-of-Science-Categories  = {Medicine, General \& Internal},
Author-Email = {pengbaogan76611@163.com},
ORCID-Numbers = {Peng, Baogan/0000-0003-1667-4125},
Cited-References = {Altaf F, 2014, BONE JOINT J, V96B, P717, DOI 10.1302/0301-620X.96B6.33075.
   Barrey C, 2007, EUR SPINE J, V16, P1459, DOI 10.1007/s00586-006-0294-6.
   Boulay C, 2006, EUR SPINE J, V15, P415, DOI 10.1007/s00586-005-0984-5.
   Driscoll C, 2011, EUR SPINE J, V20, P1711, DOI {[}10.1007/s00586-011-1801-y, 10.1007/s00586-011-1932-1].
   DUVALBEAUPERE G, 1992, ANN BIOMED ENG, V20, P451, DOI 10.1007/BF02368136.
   FREDRICKSON BE, 1984, J BONE JOINT SURG AM, V66A, P699, DOI 10.2106/00004623-198466050-00008.
   Ghandhari H, 2013, BIOMED RES INT, V2013, DOI 10.1155/2013/842624.
   Hajihosseinali M, 2015, J BIOMECH, V48, P276, DOI 10.1016/j.jbiomech.2014.11.033.
   {[}何守玉 He Shouyu], 2014, {[}中国脊柱脊髓杂志, Chinese Journal of Spine and Spinal Cord], V24, P109.
   Horton WC, 2005, SPINE, V30, P427, DOI 10.1097/01.brs.0000153698.94091.f8.
   Inoue H, 2002, SPINE, V27, P831, DOI 10.1097/00007632-200204150-00010.
   Kim HJ, 2011, CURR OPIN PEDIATR, V23, P68, DOI 10.1097/MOP.0b013e32834255c2.
   Kim YB, 2014, EUR SPINE J, V23, P1400, DOI 10.1007/s00586-014-3236-8.
   Klineberg E, 2013, NEUROSURG CLIN N AM, V24, P157, DOI 10.1016/j.nec.2012.12.003.
   Lee CS, 2011, SPINE, V36, pE1648, DOI 10.1097/BRS.0b013e318216b0fd.
   Leone A, 2011, SKELETAL RADIOL, V40, P683, DOI 10.1007/s00256-010-0942-0.
   Li WS, 2010, CHINESE MED J-PEKING, V123, P2978, DOI 10.3760/cma.j.issn.0366-6999.2010.21.005.
   Li Y, 2012, J AM ACAD ORTHOP SUR, V20, P194, DOI 10.5435/JAAOS-20-04-194.
   Lim JK, 2013, J KOREAN NEUROSURG S, V53, P96, DOI 10.3340/jkns.2013.53.2.96.
   Mac-Thiong JM, 2007, EUR SPINE J, V16, P227, DOI 10.1007/s00586-005-0013-8.
   Mehta VA, 2012, NEUROSURGERY, V70, P707, DOI 10.1227/NEU.0b013e31823262ea.
   Oh YM, 2013, J KOREAN NEUROSURG S, V54, P207, DOI 10.3340/jkns.2013.54.3.207.
   Roussouly P, 2005, SPINE, V30, P346, DOI 10.1097/01.brs.0000152379.54463.65.
   Roussouly P, 2006, SPINE, V31, P2484, DOI 10.1097/01.brs.0000239155.37261.69.
   Sakai T, 2010, J ORTHOP SCI, V15, P281, DOI 10.1007/s00776-010-1454-4.
   STAGNARA P, 1982, SPINE, V7, P335, DOI 10.1097/00007632-198207000-00003.
   Vathana Pongsak, 1998, Journal of the Medical Association of Thailand, V81, P824.
   Whitesides TE, 2005, SPINE, V30, pS12, DOI 10.1097/01.brs.0000155574.33693.60.
   Zhu F, 2014, SPINE, V39, pE140, DOI 10.1097/BRS.0000000000000069.
   Zhu ZZ, 2014, SPINE, V39, pE1, DOI 10.1097/BRS.0000000000000022.},
Number-of-Cited-References = {30},
Times-Cited = {11},
Usage-Count-Last-180-days = {0},
Usage-Count-Since-2013 = {4},
Journal-ISO = {Chin. Med. J.},
Doc-Delivery-Number = {DN0BF},
Web-of-Science-Index = {Science Citation Index Expanded (SCI-EXPANDED)},
Unique-ID = {WOS:000376728700006},
OA = {Green Published, gold},
DA = {2022-11-01},
}

@article{ WOS:000088341700011,
Author = {Lee, JH and Ehara, S and Tamakawa, Y and Shimamura, S},
Title = {Spondylolysis of the upper lumbar spine: Radiological features},
Journal = {CLINICAL IMAGING},
Year = {1999},
Volume = {23},
Number = {6},
Pages = {389-393},
Month = {NOV-DEC},
Abstract = {To elucidate the radiological features of spondylolysis of the three
   upper lumbar vertebrae, review of radiology reports during an 8-year
   period was performed. Among 17 levels of defects in 14 patients, nine
   were unilateral. Among 25 defects, nine had an atypical course. In eight
   of nine atypical defects, the direction was vertical at the
   inferolateral aspect, and horizontal at the superomedial aspect. The
   spondylolysis of the upper lumbar spine is often unilateral and the
   course of the defect is frequently atypical. (C) Elsevier Science Inc.,
   2000.},
Publisher = {ELSEVIER SCIENCE INC},
Address = {360 PARK AVE SOUTH, NEW YORK, NY 10010-1710 USA},
Type = {Article},
Language = {English},
Affiliation = {Ehara, S (Corresponding Author), Iwate Med Univ, Sch Med, Dept Radiol, Morioka, Iwate 0208505, Japan.
   Iwate Med Univ, Sch Med, Dept Radiol, Morioka, Iwate 0208505, Japan.
   Iwate Med Univ, Sch Med, Dept Orthopaed Surg, Morioka, Iwate 0208505, Japan.},
DOI = {10.1016/S0899-7071(99)00158-8},
ISSN = {0899-7071},
EISSN = {1873-4499},
Keywords = {spondylolysis; lumbar vertebra; spondylolisthesis, stress fracture;
   radiography},
Research-Areas = {Radiology, Nuclear Medicine \& Medical Imaging},
Web-of-Science-Categories  = {Radiology, Nuclear Medicine \& Medical Imaging},
Cited-References = {ALBANESE M, 1982, J PEDIATR ORTHOPED, V2, P496, DOI 10.1097/01241398-198212000-00006.
   CYRON BM, 1976, J BONE JOINT SURG BR, V58, P462, DOI 10.1302/0301-620X.58B4.1018032.
   EINSTEIN S, 1978, J BONE JOINT SURG BR, V60, P488.
   FARFAN HF, 1976, CLIN ORTHOP RELAT R, P40.
   FREDRICKSON BE, 1984, J BONE JOINT SURG AM, V66A, P699, DOI 10.2106/00004623-198466050-00008.
   GEHWEILER JA, 1980, RADIOLOGY VERTEBRAL, P412.
   JACKSON A M, 1978, Spine, V3, P260, DOI 10.1097/00007632-197809000-00012.
   LIBSON E, 1982, INT ORTHOP, V6, P259.
   LOWE J, 1987, J BONE JOINT SURG BR, V69, P582, DOI 10.1302/0301-620X.69B4.3611162.
   MATHIESEN F, 1984, BRIT J RADIOL, V57, P338, DOI 10.1259/0007-1285-57-676-338.
   NATHAN H, 1959, J BONE JOINT SURG AM, V41, P303, DOI 10.2106/00004623-195941020-00012.
   RAVICHANDRAN G, 1980, SPINE, V5, P552, DOI 10.1097/00007632-198011000-00011.
   RAVICHANDRAN G, 1981, INT ORTHOP, V5, P31.
   ROCHE MB, 1951, ANAT REC, V109, P233, DOI 10.1002/ar.1091090207.
   TROUP JDG, 1976, CLIN ORTHOP RELAT R, V117, P59.
   WILTSE LL, 1975, J BONE JOINT SURG AM, VA 57, P17, DOI 10.2106/00004623-197557010-00003.},
Number-of-Cited-References = {16},
Times-Cited = {10},
Usage-Count-Last-180-days = {0},
Usage-Count-Since-2013 = {0},
Journal-ISO = {Clin. Imaging},
Doc-Delivery-Number = {337DG},
Web-of-Science-Index = {Science Citation Index Expanded (SCI-EXPANDED)},
Unique-ID = {WOS:000088341700011},
DA = {2022-11-01},
}

@article{ WOS:000348110100002,
Author = {Nakayama, Tetsuo and Ehara, Shigeru},
Title = {Spondylolytic spondylolisthesis: various imaging features and natural
   courses},
Journal = {JAPANESE JOURNAL OF RADIOLOGY},
Year = {2015},
Volume = {33},
Number = {1},
Pages = {3-12},
Month = {JAN},
Abstract = {The purpose of this paper is to review typical and atypical imaging
   features of spondylolytic spondyolisthesis and natural courses. Imaging
   features of the typical pars defect in early phase include bone marrow
   edema of the isthmus on MR imaging with progression of bone defect on
   plain radiography or CT. There are various defect types (pedicular
   cleft, retroisthmic cleft) and locations (upper lumbar spine and
   unilateral lesions). Natural courses also vary, with different patterns
   of progression and stabilization. Clinical correlation of the imaging
   and clinical features is often difficult.},
Publisher = {SPRINGER},
Address = {233 SPRING ST, NEW YORK, NY 10013 USA},
Type = {Review},
Language = {English},
Affiliation = {Nakayama, T (Corresponding Author), Iwate Med Univ, Sch Med, Dept Radiol, Morioka, Iwate 0208505, Japan.
   Nakayama, Tetsuo; Ehara, Shigeru, Iwate Med Univ, Sch Med, Dept Radiol, Morioka, Iwate 0208505, Japan.},
DOI = {10.1007/s11604-014-0371-4},
ISSN = {1867-1071},
EISSN = {1867-108X},
Keywords = {Spondylolysis; Spondylolisthesis; Spondylolytic spondylolisthesis;
   Ithmic spondylolysis; Retroisthmic cleft; Pedicular (retrosomatic) cleft},
Keywords-Plus = {PEDICLE STRESS-FRACTURE; LOW-BACK-PAIN; LUMBAR SPINE; PARS
   INTERARTICULARIS; RETROISTHMIC CLEFT; UNILATERAL SPONDYLOLYSIS;
   CONTRALATERAL PEDICLE; MRI; APPEARANCE; CLASSIFICATION},
Research-Areas = {Radiology, Nuclear Medicine \& Medical Imaging},
Web-of-Science-Categories  = {Radiology, Nuclear Medicine \& Medical Imaging},
Author-Email = {nakayama0110@yahoo.co.jp
   ehara@iwate-med.ac.jp},
Cited-References = {Abraham T, 1997, CLIN NUCL MED, V22, P161, DOI 10.1097/00003072-199703000-00005.
   Amari R, 2009, ARCH ORTHOP TRAUM SU, V129, P397, DOI 10.1007/s00402-008-0685-8.
   Axelsson P, 2000, SPINE, V25, P1701, DOI 10.1097/00007632-200007010-00014.
   BENSAID AH, 1992, NEURORADIOLOGY, V34, P107, DOI 10.1007/BF00588153.
   Beutler WJ, 2003, SPINE, V28, P1027, DOI 10.1097/00007632-200305150-00014.
   Brooks BK, 2010, SKELETAL RADIOL, V39, P669, DOI 10.1007/s00256-009-0825-4.
   Campbell RSD, 2005, SKELETAL RADIOL, V34, P63, DOI 10.1007/s00256-004-0878-3.
   CYRON BM, 1976, J BONE JOINT SURG BR, V58, P462, DOI 10.1302/0301-620X.58B4.1018032.
   Doita M, 2008, J SPINAL DISORD TECH, V21, P531, DOI 10.1097/BSD.0b013e31815b7e05.
   Dunn AJ, 2008, SKELETAL RADIOL, V37, P443, DOI 10.1007/s00256-008-0449-0.
   Einstein S, 1978, J BONE JT SURG BR, V60, P4988.
   FARFAN HF, 1976, CLIN ORTHOP RELAT R, P40.
   Floman Y, 2000, SPINE, V25, P342, DOI 10.1097/00007632-200002010-00014.
   FREDRICKSON BE, 1984, J BONE JOINT SURG AM, V66A, P699, DOI 10.2106/00004623-198466050-00008.
   Fujii K, 2004, J BONE JOINT SURG BR, V86B, P225, DOI 10.1302/0301-620X.86B2.14339.
   GARBER JE, 1986, SPINE, V11, P63, DOI 10.1097/00007632-198601000-00018.
   Guillodo Y, 2000, SPINE, V25, P2541, DOI 10.1097/00007632-200010010-00019.
   Ha KY, 2003, SPINE, V28, pE158, DOI 10.1097/00007632-200304150-00024.
   Hammerberg KW, 2005, SPINE, V30, pS4, DOI 10.1097/01.brs.0000155576.62159.1c.
   Hollenberg GM, 2002, SPINE, V27, P181, DOI 10.1097/00007632-200201150-00012.
   Horner CW, 1996, AM J NEURORADIOL, V17, P397.
   Ikata T, 1996, AM J SPORT MED, V24, P94, DOI 10.1177/036354659602400117.
   JACKSON A M, 1978, Spine, V3, P260, DOI 10.1097/00007632-197809000-00012.
   JOHANSEN JG, 1984, AM J NEURORADIOL, V5, P835.
   JOHANSEN JG, 1983, RADIOLOGY, V148, P447, DOI 10.1148/radiology.148.2.6867340.
   Kalichman L, 2009, SPINE, V34, P199, DOI 10.1097/BRS.0b013e31818edcfd.
   Lee JH, 1999, CLIN IMAG, V23, P389, DOI 10.1016/S0899-7071(99)00158-8.
   Leone A, 2011, SKELETAL RADIOL, V40, P683, DOI 10.1007/s00256-010-0942-0.
   Logroscino G, 2001, CHILD NERV SYST, V17, P644, DOI 10.1007/s003810100495.
   Lowe J, 1987, J BONE JT SURG BR, V69, P260.
   Marchetti Pier Giorgio, 1997, P1211.
   Masharawi YM, 2007, SPINE, V32, pE176, DOI 10.1097/01.brs.0000257565.41856.0f.
   McGregor AH, 2002, SPINE, V27, P1582, DOI 10.1097/00007632-200207150-00019.
   Merbs CF, 2002, AM J PHYS ANTHROPOL, V119, P156, DOI 10.1002/ajpa.10100.
   Mihara H, 2003, SPINE, V28, P235, DOI 10.1097/00007632-200302010-00006.
   NATHAN H, 1959, J BONE JOINT SURG AM, V41, P303, DOI 10.2106/00004623-195941020-00012.
   Park JS, 2010, AM J ROENTGENOL, V194, P207, DOI 10.2214/AJR.09.2937.
   Rankine JJ, 2010, SPINE, V35, pE1111, DOI 10.1097/BRS.0b013e3181de8b72.
   RAVICHANDRAN G, 1981, INT ORTHOP, V5, P31.
   Sairyo K, 2006, SPINE, V31, P206, DOI 10.1097/01.brs.0000195161.60549.67.
   Sairyo K, 2005, AM J SPORT MED, V33, P583, DOI 10.1177/0363546504269035.
   Sairyo K, 2001, Spine J, V1, P171, DOI 10.1016/S1529-9430(01)00018-3.
   Sairyo K, 2011, INT J SPINE SURG, P22.
   Sakai T, 2009, SPINE, V34, P2346, DOI 10.1097/BRS.0b013e3181b4abbe.
   Sherif H, 2004, EUR RADIOL, V14, P970, DOI 10.1007/s00330-004-2235-2.
   SZYPRYT EP, 1989, SPINE, V14, P977, DOI 10.1097/00007632-198909000-00011.
   TROUP JDG, 1976, CLIN ORTHOP RELAT R, P59.
   Ulmer JL, 1997, AM J ROENTGENOL, V169, P233, DOI 10.2214/ajr.169.1.9207531.
   Ward CV, 2007, SPINE, V32, pE85, DOI 10.1097/01.brs.0000252200.66545.43.
   Wick LF, 2000, SKELETAL RADIOL, V29, P162, DOI 10.1007/s002560050586.
   WILTSE LL, 1976, CLIN ORTHOP RELAT R, P23.
   WILTSE LL, 1962, J BONE JOINT SURG AM, V44, P539, DOI 10.2106/00004623-196244030-00011.
   Wiltse LL, 1969, S SPIN AM AC ORTH SU, P143.
   WORTZMAN G, 1984, RADIOLOGY, V152, P713, DOI 10.1148/radiology.152.3.6463253.},
Number-of-Cited-References = {54},
Times-Cited = {11},
Usage-Count-Last-180-days = {0},
Usage-Count-Since-2013 = {6},
Journal-ISO = {Jpn. J. Radiol.},
Doc-Delivery-Number = {AZ3EI},
Web-of-Science-Index = {Science Citation Index Expanded (SCI-EXPANDED)},
Unique-ID = {WOS:000348110100002},
OA = {Bronze},
DA = {2022-11-01},
}

@article{ WOS:000729381500001,
Author = {Baker, Joseph F.},
Title = {Comparison of L5 pedicle morphology in patients with and without L5
   spondylolysis},
Journal = {CLINICAL ANATOMY},
Year = {2022},
Volume = {35},
Number = {2},
Pages = {222-227},
Month = {MAR},
Abstract = {Only a small number of studies have reported on L5 pedicle morphology in
   the presence of spondylolisthesis let alone isolated spondylolysis and
   findings are therefore variable. The aim of this radiographic study was
   to analyze L5 pedicle morphology in the presence and absence of L5
   spondylolysis. The was a retrospective cross-sectional analysis of
   computed tomographic (CT) imaging. Assessment of the L5 pedicle
   morphology (height, width, length, transverse angle and screw length)
   were measured in patients with and without L5 spondylolysis. Pelvic
   measures including pelvic incidence, sacral anatomic orientation and
   sacral table angle were recorded. Patients were matched for age and
   gender. Twenty-three patients with spondylolysis were matched to 46
   patients without. The presence of spondylolysis alone did not have a
   significant influence on either pelvic or pedicle morphologic
   parameters. Only with the presence of associated spondylolisthesis was
   there a difference noted with an increase in pedicle length observed.
   Correlation analysis suggested further morphologic changes may result
   with increased remodeling. Isolated spondylolysis at L5 appears to have
   little influence on pedicle morphology in this CT-based analysis.
   Morphologic changes appear likely to become significant only with
   associated spondylolisthesis and associated remodeling.},
Publisher = {WILEY},
Address = {111 RIVER ST, HOBOKEN 07030-5774, NJ USA},
Type = {Article},
Language = {English},
Affiliation = {Baker, JF (Corresponding Author), Waikato Hosp, Dept Orthopaed Surg, Pembroke St, Hamilton 3204, New Zealand.
   Baker, Joseph F., Univ Auckland, Dept Surg, Auckland, New Zealand.
   Baker, Joseph F., Waikato Hosp, Dept Orthopaed Surg, Pembroke St, Hamilton 3204, New Zealand.},
DOI = {10.1002/ca.23821},
EarlyAccessDate = {DEC 2021},
ISSN = {0897-3806},
EISSN = {1098-2353},
Keywords = {computed tomography; lumbar spine; pedicle; spondylolysis},
Keywords-Plus = {THORACIC SPINE; LUMBAR SPINE; SPONDYLOLISTHESIS; PLACEMENT; LENGTH;
   SCREWS},
Research-Areas = {Anatomy \& Morphology},
Web-of-Science-Categories  = {Anatomy \& Morphology},
Author-Email = {joe.baker@auckland.ac.nz},
ORCID-Numbers = {Baker, Joseph/0000-0002-8518-8780},
Cited-References = {Bajwa NS, 2012, CLIN ORTHOP RELAT R, V470, P3202, DOI 10.1007/s11999-012-2439-8.
   Baker JF, 2020, CLIN ANAT, V33, P237, DOI 10.1002/ca.23478.
   Baker JF, 2022, ASIAN SPINE J, V16, P66, DOI 10.31616/asj.2020.0442.
   Choi HJ, 2014, EUR SPINE J, V23, P1896, DOI 10.1007/s00586-013-3111-z.
   Coscia A, 2022, GLOB SPINE J, V12, P359, DOI 10.1177/2192568220951190.
   Foreman P, 2013, CHILD NERV SYST, V29, P209, DOI 10.1007/s00381-012-1942-2.
   Goyal DKC, 2021, INT J SPINE SURG, V15, P243, DOI 10.14444/8009.
   HOU SX, 1993, SPINE, V18, P1850, DOI 10.1097/00007632-199310000-00021.
   Inculet C, 2021, J NEUROSURG-SPINE, V35, P299, DOI 10.3171/2020.11.SPINE201261.
   Lehr AM, 2021, EUR SPINE J, V30, P1380, DOI 10.1007/s00586-020-06671-6.
   Matthews PG, 2015, ORTHOP SURG, V7, P108, DOI 10.1111/os.12173.
   Nojiri K, 2005, SURG RADIOL ANAT, V27, P317, DOI 10.1007/s00276-005-0327-6.
   Song X, 2021, CLIN NEUROL NEUROSUR, V203, DOI 10.1016/j.clineuro.2021.106588.
   Sugawara K, 2020, SPINE DEFORM, V8, P123, DOI 10.1007/s43390-020-00043-2.
   Tallarico Richard A, 2015, Spine Deform, V3, P372, DOI 10.1016/j.jspd.2014.11.007.
   Tang C, 2021, EUR SPINE J, V30, P2301, DOI 10.1007/s00586-021-06884-3.
   Tatara Yasunori, 2021, JB JS Open Access, V6, DOI 10.2106/JBJS.OA.20.00167.
   VACCARO AR, 1995, J BONE JOINT SURG AM, V77A, P1193, DOI 10.2106/00004623-199508000-00008.
   VACCARO AR, 1995, J BONE JOINT SURG AM, V77A, P1200, DOI 10.2106/00004623-199508000-00009.},
Number-of-Cited-References = {19},
Times-Cited = {0},
Usage-Count-Last-180-days = {0},
Usage-Count-Since-2013 = {0},
Journal-ISO = {Clin. Anat.},
Doc-Delivery-Number = {YP8IH},
Web-of-Science-Index = {Science Citation Index Expanded (SCI-EXPANDED)},
Unique-ID = {WOS:000729381500001},
DA = {2022-11-01},
}

@article{ WOS:000339723100024,
Author = {Kang, Hyung-Jin and Hong, Jae-Young and Park, Jong-Woong and Suh,
   Seung-Woo},
Title = {Bilateral pedicle stress fracture with adjacent old osteoporotic
   compression fractures that induced spondylolisthesis},
Journal = {JOURNAL OF ORTHOPAEDIC SCIENCE},
Year = {2014},
Volume = {19},
Number = {4},
Pages = {682-685},
Month = {JUL},
Publisher = {ELSEVIER},
Address = {RADARWEG 29, 1043 NX AMSTERDAM, NETHERLANDS},
Type = {Article},
Language = {English},
Affiliation = {Hong, JY (Corresponding Author), Korea Univ, Dept Orthopaed Surg, Ansan Hosp, 516 Gojan Dong, Ansan 425707, Kyeonggi Do, South Korea.
   Kang, Hyung-Jin; Hong, Jae-Young; Park, Jong-Woong, Korea Univ, Dept Orthopaed Surg, Ansan Hosp, Ansan 425707, Kyeonggi Do, South Korea.
   Suh, Seung-Woo, Korea Univ, Dept Orthopaed Surg, Guro Hosp, Seoul, South Korea.},
DOI = {10.1007/s00776-012-0324-7},
ISSN = {0949-2658},
EISSN = {1436-2023},
Keywords-Plus = {POSTEROLATERAL LUMBAR FUSION; CONTRALATERAL PEDICLE; UNILATERAL
   SPONDYLOLYSIS; COMPLICATION; PATIENT},
Research-Areas = {Orthopedics},
Web-of-Science-Categories  = {Orthopedics},
Author-Email = {osspine@korea.ac.kr},
Cited-References = {ABEL MS, 1985, SKELETAL RADIOL, V13, P221, DOI 10.1007/BF00350578.
   Amari R, 2009, ARCH ORTHOP TRAUM SU, V129, P397, DOI 10.1007/s00402-008-0685-8.
   Chong V F, 1997, Australas Radiol, V41, P306, DOI 10.1111/j.1440-1673.1997.tb00680.x.
   Doita M, 2008, J SPINAL DISORD TECH, V21, P531, DOI 10.1097/BSD.0b013e31815b7e05.
   Doita M, 2009, EUR SPINE J, V18, pS206, DOI 10.1007/s00586-008-0816-5.
   GARBER JE, 1986, SPINE, V11, P63, DOI 10.1097/00007632-198601000-00018.
   GUNZBURG R, 1991, SPINE, V16, P185, DOI 10.1097/00007632-199102000-00016.
   Ha KY, 2003, SPINE, V28, pE158, DOI 10.1097/00007632-200304150-00024.
   Hajjioui A., 2011, Annals of Physical and Rehabilitation Medicine, V54, P53, DOI 10.1016/j.rehab.2010.12.001.
   KNIGHT RO, 1992, SPINE, V17, P849, DOI 10.1097/00007632-199207000-00023.
   Knopp-Sihota JA, 2012, OSTEOPOROSIS INT, V23, P17, DOI 10.1007/s00198-011-1676-0.
   Macdessi SJ, 2001, SPINE, V26, P580.
   Maurer SG, 2000, SPINE, V25, P895, DOI 10.1097/00007632-200004010-00022.
   Parvataneni HK, 2004, SPINE, V29, pE19, DOI 10.1097/01.BRS.0000105988.43472.2B.
   ROBERTSON PA, 1993, SPINE, V18, P930, DOI 10.1097/00007632-199306000-00021.
   Sadiq M Z, 2006, Eur Spine J, V15 Suppl 5, P653, DOI 10.1007/s00586-006-0184-y.
   Sairyo K, 2005, AM J SPORT MED, V33, P583, DOI 10.1177/0363546504269035.
   Sairyo K, 2003, AM J SPORT MED, V31, P606, DOI 10.1177/03635465030310042201.
   STANLEY D, 1990, SPINE, V15, P598, DOI 10.1097/00007632-199006000-00032.
   TRIBUS CB, 1993, SPINE, V18, P1222, DOI 10.1097/00007632-199307000-00016.
   Vialle R, 2007, EUR SPINE J, V16, pS316, DOI 10.1007/s00586-007-0396-9.
   WILTSE LL, 1976, CLIN ORTHOP RELAT R, P23.},
Number-of-Cited-References = {22},
Times-Cited = {4},
Usage-Count-Last-180-days = {0},
Usage-Count-Since-2013 = {0},
Journal-ISO = {J. Orthop. Sci.},
Doc-Delivery-Number = {AM3AK},
Web-of-Science-Index = {Science Citation Index Expanded (SCI-EXPANDED)},
Unique-ID = {WOS:000339723100024},
DA = {2022-11-01},
}

@article{ WOS:000759537900001,
Author = {Ibiebele, Abiye and Scott, Daphne and D'Hemecourt, Pierre and Meehan,
   III, William P.},
Title = {The use of bracing in the management of lumbar spondylolysis},
Journal = {PM\&R},
Year = {2022},
Volume = {14},
Number = {5, SI},
Pages = {604-610},
Month = {MAY},
Publisher = {WILEY},
Address = {111 RIVER ST, HOBOKEN 07030-5774, NJ USA},
Type = {Editorial Material},
Language = {English},
Affiliation = {Ibiebele, A (Corresponding Author), Boston Childrens Hosp, Med Sports Med, Waltham, MA 02115 USA.
   Ibiebele, Abiye, Boston Childrens Hosp, Med Sports Med, Waltham, MA 02115 USA.
   Scott, Daphne, HSS Hosp Special Surg, Primary Sports Med, New York, NY USA.
   D'Hemecourt, Pierre, Boston Childrens Hosp, Div Sports Med, Waltham, MA USA.
   Meehan, William P., III, Boston Childrens Hosp, Dept Orthoped, Micheli Ctr Sports Injury Prevent, Clin Effectiveness Res Ctr, Waltham, MA USA.},
DOI = {10.1002/pmrj.12756},
EarlyAccessDate = {FEB 2022},
ISSN = {1934-1482},
EISSN = {1934-1563},
Keywords-Plus = {NONOPERATIVE TREATMENT; CONSERVATIVE TREATMENT; NATURAL-HISTORY;
   FOLLOW-UP; SPONDYLOLISTHESIS; DIAGNOSIS; CHILDREN},
Research-Areas = {Rehabilitation; Sport Sciences},
Web-of-Science-Categories  = {Rehabilitation; Sport Sciences},
Author-Email = {abiye.ibiebele@childrens.harvard.edu
   scottd@hss.edu},
Cited-References = {Agabegi SS, 2010, J AM ACAD ORTHOP SUR, V18, P657, DOI 10.5435/00124635-201011000-00003.
   BELL DF, 1988, CLIN ORTHOP RELAT R, P192.
   Beutler WJ, 2003, SPINE, V28, P1027, DOI 10.1097/00007632-200305150-00014.
   Boyd Evan D, 2019, Bull Hosp Jt Dis (2013), V77, P172.
   Chosa E, 2004, J ORTHOP RES, V22, P158, DOI 10.1016/S0736-0266(03)00160-8.
   Crawford Charles H 3rd, 2015, Spine Deform, V3, P12, DOI 10.1016/j.jspd.2014.06.005.
   d'Hemecourt PA, 2002, ORTHOPEDICS, V25, P653.
   El Rassi G, 2013, AM J PHYS MED REHAB, V92, P1070, DOI 10.1097/PHM.0b013e318296da7e.
   FREDRICKSON BE, 1984, J BONE JOINT SURG AM, V66A, P699, DOI 10.2106/00004623-198466050-00008.
   Fujimoto Y, 2020, SPINE SURG RELAT RES, V4, P74, DOI 10.22603/ssrr.2019-0018.
   Goetzinger Sara, 2020, J Sports Med (Hindawi Publ Corp), V2020, P9235958, DOI 10.1155/2020/9235958.
   JACKSON DW, 1976, CLIN ORTHOP RELAT R, P68.
   JACKSON DW, 1981, AM J SPORT MED, V9, P304, DOI 10.1177/036354658100900504.
   Klein G, 2009, J PEDIATR ORTHOPED, V29, P146, DOI 10.1097/BPO.0b013e3181977fc5.
   Lemoine T, 2018, EUR SPINE J, V27, P1067, DOI 10.1007/s00586-017-5339-5.
   Miller R A, 1992, Orthop Rev, V21, P753.
   O'Sullivan PB, 1997, SPINE, V22, P2959, DOI 10.1097/00007632-199712150-00020.
   ROCHE MB, 1951, ANAT REC, V109, P233, DOI 10.1002/ar.1091090207.
   Sairyo K, 2009, J BONE JOINT SURG BR, V91B, P206, DOI 10.1302/0301-620X.91B2.21256.
   Sairyo K, 2012, J NEUROSURG-SPINE, V16, P610, DOI 10.3171/2012.2.SPINE10914.
   Selhorst M, 2016, J ORTHOP SPORT PHYS, V46, P1029, DOI 10.2519/jospt.2016.7028.
   SINAKI M, 1989, ARCH PHYS MED REHAB, V70, P594.
   Standaert CJ, 2000, BRIT J SPORT MED, V34, P415, DOI 10.1136/bjsm.34.6.415.
   STEINER ME, 1985, SPINE, V10, P937, DOI 10.1097/00007632-198512000-00013.
   Sys J, 2001, EUR SPINE J, V10, P498, DOI 10.1007/s005860100326.
   Tallarico RA, 2008, SPORTS MED ARTHROSC, V16, P32, DOI 10.1097/JSA.0b013e318163be50.
   Virkki E, 2021, SCAND J SURG, V110, P271, DOI 10.1177/1457496919896998.},
Number-of-Cited-References = {27},
Times-Cited = {0},
Usage-Count-Last-180-days = {0},
Usage-Count-Since-2013 = {0},
Journal-ISO = {PM\&R},
Doc-Delivery-Number = {1N3FC},
Web-of-Science-Index = {Science Citation Index Expanded (SCI-EXPANDED)},
Unique-ID = {WOS:000759537900001},
DA = {2022-11-01},
}

@article{ WOS:000540723000011,
Author = {Nam, Woo Dong and Yoon, Young Sik and Kim, Nam Yeop and Hong, Chul Gie},
Title = {Ipsilateral Pedicle Stress Fracture After Endoscopic Foraminal
   Decompression for Patient with Isthmic Spondylolisthesis},
Journal = {WORLD NEUROSURGERY},
Year = {2020},
Volume = {138},
Pages = {73-76},
Month = {JUN},
Publisher = {ELSEVIER SCIENCE INC},
Address = {STE 800, 230 PARK AVE, NEW YORK, NY 10169 USA},
Type = {Article},
Language = {English},
Affiliation = {Hong, CG (Corresponding Author), Kangwon Natl Univ Hosp, Dept Orthoped Surg, Chuncheon Si, South Korea.
   Nam, Woo Dong; Yoon, Young Sik; Kim, Nam Yeop; Hong, Chul Gie, Kangwon Natl Univ Hosp, Dept Orthoped Surg, Chuncheon Si, South Korea.},
DOI = {10.1016/j.wneu.2020.02.139},
ISSN = {1878-8750},
EISSN = {1878-8769},
Keywords-Plus = {CONTRALATERAL SPONDYLOLYSIS; PLUS FUSION; LUMBAR; SURGERY; COMPLICATIONS},
Research-Areas = {Neurosciences \& Neurology; Surgery},
Web-of-Science-Categories  = {Clinical Neurology; Surgery},
Author-Email = {hongie@naver.com},
ORCID-Numbers = {Hong, Chul Gie/0000-0003-0262-5269},
Cited-References = {ALAND C, 1986, J BONE JOINT SURG AM, V68A, P1454, DOI 10.2106/00004623-198668090-00025.
   Amari R, 2009, ARCH ORTHOP TRAUM SU, V129, P397, DOI 10.1007/s00402-008-0685-8.
   Chakravarthy V, 2019, NEUROSURG CLIN N AM, V30, P341, DOI 10.1016/j.nec.2019.02.008.
   Choi CM, 2016, ACTA NEUROCHIR, V158, P459, DOI 10.1007/s00701-015-2670-7.
   Forsth P, 2016, NEW ENGL J MED, V374, P1413, DOI 10.1056/NEJMoa1513721.
   Ghogawala Z, 2016, NEW ENGL J MED, V374, P1424, DOI 10.1056/NEJMoa1508788.
   Ikuta K, 2007, MINIM INVAS NEUROSUR, V50, P145, DOI 10.1055/s-2007-985152.
   Jasper GP, 2014, PAIN PHYSICIAN, V17, pE703.
   Kessous E, 2017, SPINE, V42, pE1087, DOI 10.1097/BRS.0000000000002086.
   Khoo LT, 2002, NEUROSURGERY, V51, pS146, DOI 10.1227/01.NEU.0000031220.75770.29.
   Minamide A, 2017, J ORTHOP SCI, V22, P377, DOI 10.1016/j.jos.2016.12.022.
   Minamide A, 2013, J NEUROSURG-SPINE, V19, P664, DOI 10.3171/2013.8.SPINE13125.
   Pao JL, 2009, EUR SPINE J, V18, P672, DOI 10.1007/s00586-009-0903-2.
   Sairyo K, 2010, MINIM INVAS NEUROSUR, V53, P175, DOI 10.1055/s-0030-1262814.
   Sugiura T, 2018, GLOB SPINE J, V8, P733, DOI 10.1177/2192568218770793.
   Swan Justin, 2006, Spine J, V6, P606, DOI 10.1016/j.spinee.2006.02.032.
   Takahashi I, 2006, SPINE, V31, P18, DOI 10.1097/01.brs.0000192636.69129.fb.
   Telfeian AE, 2018, WORLD NEUROSURG, V117, P321, DOI 10.1016/j.wneu.2018.06.106.
   Ulrich NH, 2017, SPINE, V42, pE1077, DOI 10.1097/BRS.0000000000002068.},
Number-of-Cited-References = {19},
Times-Cited = {1},
Usage-Count-Last-180-days = {0},
Usage-Count-Since-2013 = {1},
Journal-ISO = {World Neurosurg.},
Doc-Delivery-Number = {LY7QU},
Web-of-Science-Index = {Science Citation Index Expanded (SCI-EXPANDED)},
Unique-ID = {WOS:000540723000011},
DA = {2022-11-01},
}

@incollection{ WOS:000286130700013,
Author = {Flynn, John M. and Ughwanogho, Ejovi and Cameron, Danielle B.},
Editor = {Akbarnia, BA and Yazici, M and Thompson, GH},
Title = {The Growing Spine and Sports},
Booktitle = {GROWING SPINE: MANAGEMENT OF SPINAL DISORDERS IN YOUNG CHILDREN},
Year = {2011},
Pages = {151-162},
Publisher = {SPRINGER},
Address = {233 SPRING STREET, NEW YORK, NY 10013, UNITED STATES},
Type = {Article; Book Chapter},
Language = {English},
Affiliation = {Flynn, JM (Corresponding Author), Childrens Hosp Philadelphia, Div Orthopaed Surg, Wood Ctr, 2nd Floor,34th St \& Civic Ctr Blvd, Philadelphia, PA 19104 USA.
   Flynn, John M.; Cameron, Danielle B., Childrens Hosp Philadelphia, Div Orthopaed Surg, Wood Ctr, Philadelphia, PA 19104 USA.
   Ughwanogho, Ejovi, Univ Penn, Dept Orthopaed Surg, Philadelphia, PA 19104 USA.},
DOI = {10.1007/978-3-540-85207-0\_13},
ISBN = {978-3-540-85206-3},
Keywords-Plus = {LOW-BACK-PAIN; NATURAL-HISTORY; LUMBAR SPINE; CONTRALATERAL
   SPONDYLOLYSIS; POSTERIOR MARGIN; STRESS-FRACTURES; DIAGNOSIS; PEDICLE;
   SPONDYLOLISTHESIS; INJURIES},
Research-Areas = {Orthopedics; Pediatrics; Surgery},
Web-of-Science-Categories  = {Orthopedics; Pediatrics; Surgery},
Author-Email = {flynnj@email.chop.edu
   ejovi.ughwanogho@uphs.upenn.edu
   cameron.danielle@gmail.com},
Cited-References = {ALAND C, 1986, J BONE JOINT SURG AM, V68A, P1454, DOI 10.2106/00004623-198668090-00025.
   ALVAREZ N, 1986, APPL RES MENT RETARD, V7, P67, DOI 10.1016/0270-3092(86)90019-6.
   AMATO M, 1984, RADIOLOGY, V153, P627, DOI 10.1148/radiology.153.3.6494460.
   ARAKI T, 1992, SPINE, V17, P1424, DOI 10.1097/00007632-199211000-00028.
   Baker RJ, 2005, PRIMARY CARE, V32, P201, DOI 10.1016/j.pop.2004.11.004.
   Bartolozzi P, 2003, SPINE, V28, P1135, DOI 10.1097/00007632-200306010-00010.
   Beggs I, 1998, BRIT J RADIOL, V71, P567, DOI 10.1259/bjr.71.845.9691906.
   Birrer RB, 2004, CLIN PEDIATR, V43, P777, DOI 10.1177/000992280404300901.
   BODNER RJ, 1988, SPINE, V13, P1155, DOI 10.1097/00007632-198810000-00018.
   Bono CM, 2004, J BONE JOINT SURG AM, V86A, P382, DOI 10.2106/00004623-200402000-00027.
   Boockvar JA, 2001, SPINE, V26, P2709, DOI 10.1097/00007632-200112150-00015.
   BOXALL D, 1979, J BONE JOINT SURG AM, V61, P479, DOI 10.2106/00004623-197961040-00001.
   Brown RL, 2001, J PEDIATR SURG, V36, P1107, DOI 10.1053/jpsu.2001.25665.
   Burton AK, 1996, SPINE, V21, P2323, DOI 10.1097/00007632-199610150-00004.
   Cavalier R, 2006, J AM ACAD ORTHOP SUR, V14, P417, DOI 10.5435/00124635-200607000-00004.
   Clark P, 2001, CAN J SURG, V44, P337.
   Congeni J, 1997, AM J SPORT MED, V25, P248, DOI 10.1177/036354659702500220.
   CYRON BM, 1980, SPINE, V5, P168, DOI 10.1097/00007632-198003000-00011.
   d'Hemecourt PA, 2000, CLIN SPORT MED, V19, P663, DOI 10.1016/S0278-5919(05)70231-3.
   DIETRICH M, 1985, SPINE, V10, P532, DOI 10.1097/00007632-198507000-00007.
   EPSTEIN NE, 1991, SPINE, V16, P962, DOI 10.1097/00007632-199108000-00017.
   FREDRICKSON BE, 1984, J BONE JOINT SURG AM, V66A, P699, DOI 10.2106/00004623-198466050-00008.
   GOLDSTEIN JD, 1991, AM J SPORT MED, V19, P463, DOI 10.1177/036354659101900507.
   Greene HS, 2001, AM J SPORT MED, V29, P795, DOI 10.1177/03635465010290062001.
   Guillodo Y, 2000, SPINE, V25, P2541, DOI 10.1097/00007632-200010010-00019.
   GUNZBURG R, 1991, SPINE, V16, P185, DOI 10.1097/00007632-199102000-00016.
   JACKSON DW, 1981, AM J SPORT MED, V9, P304, DOI 10.1177/036354658100900504.
   Kim DH, 2003, CLIN SPORT MED, V22, P501, DOI 10.1016/S0278-5919(02)00105-9.
   Kujala UM, 1999, EUR SPINE J, V8, P480, DOI 10.1007/s005860050209.
   LOWE J, 1984, SPINE, V9, P653, DOI 10.1097/00007632-198409000-00019.
   Martinez-Lage JF, 1998, CHILD NERV SYST, V14, P131, DOI 10.1007/s003810050195.
   Masci L, 2006, BRIT J SPORT MED, V40, P940, DOI 10.1136/bjsm.2006.030023.
   MCPHEE IB, 1981, AUSTRALAS RADIOL, V25, P91, DOI 10.1111/j.1440-1673.1981.tb02225.x.
   Micheli LJ, 2006, CLIN SPORT MED, V25, P75, DOI 10.1016/j.csm.2005.08.001.
   MICHELI LJ, 1995, ARCH PEDIAT ADOL MED, V149, P15, DOI 10.1001/archpedi.1995.02170130017004.
   Molina V, 2004, SPINE, V29, pE565, DOI 10.1097/01.brs.0000148151.23560.c4.
   Muschik M, 1996, J PEDIATR ORTHOPED, V16, P364, DOI 10.1097/01241398-199605000-00014.
   O'Sullivan PB, 1997, SPINE, V22, P2959, DOI 10.1097/00007632-199712150-00020.
   PUESCHEL SM, PEDIATRICS 2, V89, P1194.
   ROSSI F, 1978, J SPORT MED PHYS FIT, V18, P317.
   Rubery PT, 2002, SPINE, V27, P423, DOI 10.1097/00007632-200202150-00019.
   Saifuddin A, 1998, J BONE JOINT SURG BR, V80B, P208, DOI 10.1302/0301-620X.80B2.8219.
   SAVINI R, 1991, SPINE, V16, P1118, DOI 10.1097/00007632-199109000-00018.
   Sirvanci M, 2002, CLIN IMAG, V26, P187, DOI 10.1016/S0899-7071(01)00389-8.
   {*}SPEC OL, PART IND DOWN SYND W.
   Standaert CJ, 2000, BRIT J SPORT MED, V34, P415, DOI 10.1136/bjsm.34.6.415.
   Stanitski C L, 1978, Am J Sports Med, V6, P391.
   STEINER ME, 1985, SPINE, V10, P937, DOI 10.1097/00007632-198512000-00013.
   Sys J, 2001, EUR SPINE J, V10, P498, DOI 10.1007/s005860100326.
   TAKATA K, 1988, J BONE JOINT SURG AM, V70A, P589, DOI 10.2106/00004623-198870040-00016.
   TALL RL, 1993, CLIN SPORT MED, V12, P441.
   Tassone JC, 2008, SPORTS MED ARTHROSC, V16, P55, DOI 10.1097/JSA.0b013e3181629ac4.
   TEPLICK JG, 1986, AM J NEURORADIOL, V7, P479.
   TRAUGHBER PD, 1991, J COMPUT ASSIST TOMO, V15, P338, DOI 10.1097/00004728-199103000-00033.
   ULMER JL, 1995, AM J ROENTGENOL, V164, P429, DOI 10.2214/ajr.164.2.7839983.
   Waicus Kelly M, 2002, Curr Sports Med Rep, V1, P52.
   WILTSE LL, 1976, CLIN ORTHOP RELAT R, P23.},
Number-of-Cited-References = {57},
Times-Cited = {1},
Usage-Count-Last-180-days = {0},
Usage-Count-Since-2013 = {1},
Doc-Delivery-Number = {BSY39},
Web-of-Science-Index = {Book Citation Index– Science (BKCI-S)},
Unique-ID = {WOS:000286130700013},
DA = {2022-11-01},
}

@incollection{ WOS:000328704100016,
Author = {Nassar, Larry},
Editor = {Caine, DJ and Russell, K and Lim, L},
Title = {Treatment and rehabilitation of common spine/trunk/head injuries},
Booktitle = {HANDBOOK OF SPORTS MEDICINE AND SCIENCE: GYMNASTICS},
Year = {2013},
Pages = {149-164},
Publisher = {BLACKWELL SCIENCE PUBL},
Address = {OSNEY MEAD, OXFORD OX2 0EL, ENGLAND},
Type = {Article; Book Chapter},
Language = {English},
Affiliation = {Nassar, L (Corresponding Author), Michigan State Univ, Coll Osteopath Med, Dept Radiol, E Lansing, MI 48824 USA.
   Michigan State Univ, Coll Osteopath Med, Dept Radiol, E Lansing, MI 48824 USA.},
ISBN = {978-1-118-35758-3; 978-1-118-35756-9},
Keywords-Plus = {URINARY-INCONTINENCE; NATURAL-HISTORY; SPINE INJURIES; LUMBAR SPINE;
   DIAGNOSIS; SPONDYLOLISTHESIS; SPONDYLOLYSIS; EPIDEMIOLOGY; EXERCISE;
   CHILDREN},
Research-Areas = {Sport Sciences},
Web-of-Science-Categories  = {Sport Sciences},
Cited-References = {Akuthota V, 2008, CURR SPORT MED REP, V7, P39, DOI 10.1097/01.CSMR.0000308663.13278.69.
   Bennett DL, 2006, SKELETAL RADIOL, V35, P503, DOI 10.1007/s00256-006-0083-7.
   Bo K, 2004, SPORTS MED, V34, P451.
   BODEN SD, 1990, J BONE JOINT SURG AM, V72A, P403, DOI 10.2106/00004623-199072030-00013.
   Caine D, 2005, MED SPORT SCI, V48, P18, DOI 10.1159/000084282.
   Cavalier R, 2006, J AM ACAD ORTHOP SUR, V14, P417, DOI 10.5435/00124635-200607000-00004.
   Cohen SP, 2007, ANESTHESIOLOGY, V106, P591, DOI 10.1097/00000542-200703000-00024.
   Daneshvar DH, 2011, CLIN SPORT MED, V30, P1, DOI 10.1016/j.csm.2010.08.006.
   Eliasson K, 2002, SCAND J MED SCI SPOR, V12, P106, DOI 10.1034/j.1600-0838.2002.120207.x.
   Faulkner K., 2010, SPORT HLTH, V28, P32.
   Ghormley RK, 1933, J AMER MED ASSOC, V101, P1773, DOI 10.1001/jama.1933.02740480005002.
   Guskiewicz KM, 2011, PM\&R, V3, P353, DOI 10.1016/j.pmrj.2010.12.006.
   Harringe ML, 2007, SCAND J MED SCI SPOR, V17, P115, DOI 10.1111/j.1600-0838.2006.00546.x.
   Janda V., 1987, MUSCLES MOTOR CONTRO, P253.
   Katz DA, 2003, AM J SPORT MED, V31, P611, DOI 10.1177/03635465030310042301.
   Kokkonen Joke, 1995, Medicine and Science in Sports and Exercise, V27, pS22.
   Kruger JA, 2007, ULTRASOUND OBST GYN, V30, P81, DOI 10.1002/uog.4027.
   Kruse D, 2009, CURR SPORT MED REP, V8, P20, DOI 10.1249/JSR.0b013e3181967ca6.
   Lonstein JE, 1999, SPINE, V24, P2640, DOI 10.1097/00007632-199912150-00011.
   Marek SM, 2005, J ATHL TRAINING, V40, P94.
   Marshall SW, 2007, J ATHL TRAINING, V42, P234.
   McCrory P, 2008, S AFR J SPORTS MED, V21, P36.
   McNeal JR, 2001, TECHNIQUE, V21, P5.
   Meyerding H.W., 1932, SURG GYNECOLOGY OBST, V54, P371.
   NYGAARD IE, 1994, OBSTET GYNECOL, V84, P183.
   O'Kane JW, 2011, CLIN J SPORT MED, V21, P486, DOI 10.1097/JSM.0b013e31822e89a8.
   Sorensen KH, 1964, SCHEUERMANNS JUVENIL.
   Standaert CJ, 2005, OPER TECHN SPORT MED, V13, P101, DOI 10.1053/j.otsm.2005.08.004.
   Standaert CJ, 2000, BRIT J SPORT MED, V34, P415, DOI 10.1136/bjsm.34.6.415.
   Tanchev PI, 2000, SPINE, V25, P1367, DOI 10.1097/00007632-200006010-00008.
   Tribus C B, 1998, J Am Acad Orthop Surg, V6, P36.
   WILTSE LL, 1975, J BONE JOINT SURG AM, VA 57, P17, DOI 10.2106/00004623-197557010-00003.},
Number-of-Cited-References = {32},
Times-Cited = {0},
Usage-Count-Last-180-days = {0},
Usage-Count-Since-2013 = {7},
Doc-Delivery-Number = {BJK72},
Web-of-Science-Index = {Book Citation Index– Science (BKCI-S)},
Unique-ID = {WOS:000328704100016},
DA = {2022-11-01},
}

@incollection{ WOS:000271684000023,
Author = {Kainberger, Franz},
Editor = {Vanhoenacker, FM and Maas, M and Gielen, JL},
Title = {The Spine in Sports Injuries: Thoracic and Lumbar Spine},
Booktitle = {IMAGING OF ORTHOPEDIC SPORTS INJURIES},
Series = {Medical Radiology Diagnostic Imaging},
Year = {2007},
Pages = {389-399},
Publisher = {SPRINGER-VERLAG BERLIN},
Address = {HEIDELBERGER PLATZ 3, D-14197 BERLIN, GERMANY},
Type = {Article; Book Chapter},
Language = {English},
Affiliation = {Kainberger, F (Corresponding Author), Med Univ Vienna, AKH, Waehringer Gurtel 18-20, A-1090 Vienna, Austria.
   Med Univ Vienna, AKH, A-1090 Vienna, Austria.},
ISSN = {0942-5373},
ISBN = {978-3-540-68201-1; 978-3-540-26014-1},
Keywords-Plus = {LOW-BACK-PAIN; FOLLOW-UP; THORACOLUMBAR SPINE; DIAGNOSTIC-VALUE;
   SPONDYLOLYSIS; SPONDYLOLISTHESIS; PROGRESSION; MRI; ADOLESCENTS;
   FRACTURES},
Research-Areas = {Orthopedics; Radiology, Nuclear Medicine \& Medical Imaging; Sport
   Sciences},
Web-of-Science-Categories  = {Orthopedics; Radiology, Nuclear Medicine \& Medical Imaging; Sport
   Sciences},
Cited-References = {ALEXANDER CJ, 1977, SKELETAL RADIOL, V1, P209, DOI 10.1007/BF00365787.
   AMATO M, 1984, RADIOLOGY, V153, P627, DOI 10.1148/radiology.153.3.6494460.
   Armstrong P, 2001, REFERRAL GUIDELINES, P44.
   Bennett DL, 2006, SKELETAL RADIOL, V35, P503, DOI 10.1007/s00256-006-0083-7.
   Boden BP, 2001, AM J SPORT MED, V29, P50, DOI 10.1177/03635465010290011301.
   Bono CM, 2004, J BONE JOINT SURG AM, V86A, P382, DOI 10.2106/00004623-200402000-00027.
   Braam LAJLM, 2003, AM J SPORT MED, V31, P889, DOI 10.1177/03635465030310062601.
   Brolinson P Gunnar, 2003, Curr Sports Med Rep, V2, P47.
   Campbell RSD, 2005, SKELETAL RADIOL, V34, P63, DOI 10.1007/s00256-004-0878-3.
   DANIELSON BI, 1991, SPINE, V16, P422, DOI 10.1097/00007632-199104000-00005.
   Eck JC, 2004, CLIN SPORT MED, V23, P367, DOI 10.1016/j.csm.2004.03.002.
   Engelhardt M, 1997, ORTHOPADE, V26, P755, DOI 10.1007/PL00003437.
   Felsenberg D, 1998, EUR J RADIOL, V28, P150, DOI 10.1016/S0720-048X(97)00113-7.
   Floman Y, 2000, SPINE, V25, P342, DOI 10.1097/00007632-200002010-00014.
   FREDRICKSON BE, 1984, J BONE JOINT SURG AM, V66A, P699, DOI 10.2106/00004623-198466050-00008.
   HIDES JA, 1995, SPINE, V20, P54, DOI 10.1097/00007632-199501000-00010.
   Hochmuth K, 2002, RADIOLOGE, V42, P823, DOI 10.1007/s00117-002-0778-2.
   HW Meyerding, 1932, SURG GYNECOL OBSTET, V54, P371.
   JUNGHANNS H, 1986, WIRBELSAULE UNTER EI, P35.
   Kainberger Franz, 2006, Rontgenpraxis, V56, P47, DOI 10.1016/j.rontge.2005.06.002.
   Karlson Kristine A, 2004, Curr Sports Med Rep, V3, P53.
   Katz DA, 2003, AM J SPORT MED, V31, P611, DOI 10.1177/03635465030310042301.
   Kaufman BA, 2002, J CLIN ENDOCR METAB, V87, P2777, DOI 10.1210/jc.87.6.2777.
   Launay F, 2005, CLIN ORTHOP RELAT R, P166, DOI 10.1097/01.blo.0000151876.90256.bf.
   LENNARD T, 2005, SPINE SPORTS, P57.
   Levin TL, 2003, PEDIATR RADIOL, V33, P305, DOI 10.1007/s00247-002-0857-6.
   McCrory P, 1999, SPORTS MED, V27, P261, DOI 10.2165/00007256-199927040-00005.
   MICHELI LJ, 1995, ARCH PEDIAT ADOL MED, V149, P15, DOI 10.1001/archpedi.1995.02170130017004.
   Muschik M, 1996, J PEDIATR ORTHOPED, V16, P364, DOI 10.1097/01241398-199605000-00014.
   Niethard FU, 1997, ORTHOPADE, V26, P750, DOI 10.1007/PL00003436.
   Ogon M, 2001, CLIN ORTHOP RELAT R, P151.
   Prasad SS, 2003, SPINE, V28, P1263, DOI 10.1097/00007632-200306150-00009.
   ROSS J, 2004, DAIGNOSTIC IMAGING S, V1, P82.
   ROSSI F, 1990, J SPORT MED PHYS FIT, V30, P450.
   Sabo D, 1996, Eur Spine J, V5, P258, DOI 10.1007/BF00301329.
   Schroder RJ, 2003, ROFO-FORTSCHR RONTG, V175, P1500, DOI 10.1055/s-2003-43405.
   SEIDL G, 1993, RADIOLOGE, V33, P452.
   SEITSALO S, 1991, SPINE, V16, P417, DOI 10.1097/00007632-199104000-00004.
   Sherif H, 2004, EUR RADIOL, V14, P970, DOI 10.1007/s00330-004-2235-2.
   Soler T, 2000, AM J SPORT MED, V28, P57, DOI 10.1177/03635465000280012101.
   Stabler A, 2000, ROFO-FORTSCHR RONTG, V172, P33, DOI 10.1055/s-2000-278.
   Standaert CJ, 2000, BRIT J SPORT MED, V34, P415, DOI 10.1136/bjsm.34.6.415.
   SWARD L, 1992, SPORTS MED, V13, P357.
   TALL RL, 1993, CLIN SPORT MED, V12, P441.
   Ulmer JL, 1997, AM J ROENTGENOL, V169, P233, DOI 10.2214/ajr.169.1.9207531.
   Vialle R, 2005, SKELETAL RADIOL, V34, P528, DOI 10.1007/s00256-005-0948-1.
   White JH, 2003, CLIN RADIOL, V58, P914, DOI 10.1016/S0009-9260(03)00270-8.},
Number-of-Cited-References = {47},
Times-Cited = {0},
Usage-Count-Last-180-days = {0},
Usage-Count-Since-2013 = {0},
Doc-Delivery-Number = {BMA70},
Web-of-Science-Index = {Book Citation Index– Science (BKCI-S)},
Unique-ID = {WOS:000271684000023},
OA = {Green Submitted},
DA = {2022-11-01},
}

@article{ WOS:000225989900006,
Author = {Kalicke, T and Frangen, TM and Seybold, D and Steuer, K and Arens, S},
Title = {Infantile spondylolysis with spina bifida occulta in athletes},
Journal = {SPORTVERLETZUNG-SPORTSCHADEN},
Year = {2004},
Volume = {18},
Number = {4},
Pages = {204-208},
Month = {DEC},
Abstract = {Children with evidenced spondylolysis of the lumbar spine should not
   practice sport with axial compression strain forces or carry out
   hyperextensional or rotational movements exercises up to the age of
   eight to ten years, as this could lead to considerable shearing strain
   to the still cartilaginous disposition of the vertebral arch and
   therefore initiate an ossification with resulting incomplete closure of
   the bony elements of the spine (spina bifida occulta). The associated
   instability of the dorsal vertebral column may yield spondylolisthesis
   requiring surgical intervention. Competitive sport should be avoided if
   possible, or carried out in close collaboration with a coach and a
   physiotherapist under continuous medical supervision with regular
   radiological monitoring.},
Publisher = {GEORG THIEME VERLAG KG},
Address = {RUDIGERSTR 14, D-70469 STUTTGART, GERMANY},
Type = {Article},
Language = {German},
Affiliation = {Kalicke, T (Corresponding Author), Univ Klin, Chirurg Klin \& Poliklin, Berufsgenossenschaftliche Kliniken Bergmannsheil, Burkle de la Camp Pl 1, D-44789 Bochum, Germany.
   Univ Klin, Chirurg Klin \& Poliklin, Berufsgenossenschaftliche Kliniken Bergmannsheil, D-44789 Bochum, Germany.
   Chirurg Praxisgemeinsch, Bad Honnef, Germany.},
DOI = {10.1055/s-2004-813150},
ISSN = {0932-0555},
EISSN = {1439-1236},
Keywords = {spondylolysis; spondylolisthesis; spina bifida occulta; athlete},
Keywords-Plus = {TERM FOLLOW-UP; SEVERE SPONDYLOLISTHESIS; LUMBAR SPONDYLOLYSIS; DIRECT
   STABILIZATION; SURGICAL-TREATMENT; FUSION INSITU; DIRECT REPAIR; HOOK
   SCREW; REDUCTION; ADOLESCENTS},
Research-Areas = {Orthopedics; Sport Sciences},
Web-of-Science-Categories  = {Orthopedics; Sport Sciences},
Author-Email = {tkaelicke@compuserve.de},
Cited-References = {Askar Z, 2003, SPINE, V28, P354, DOI 10.1097/00007632-200302150-00008.
   BOOS N, 1993, SPINE, V18, P1655, DOI 10.1097/00007632-199309000-00014.
   BRADFORD DS, 1990, J BONE JOINT SURG AM, V72A, P1060, DOI 10.2106/00004623-199072070-00016.
   BROCHER J E W, 1950, Fortschr Geb Rontgenstr, V73, P719.
   Buck J E, 1970, J Bone Joint Surg Br, V52, P432.
   DICK WT, 1988, CLIN ORTHOP RELAT R, P70.
   Engelhardt M, 1997, ORTHOPADE, V26, P755, DOI 10.1007/PL00003437.
   FREDRICKSON BE, 1984, J BONE JOINT SURG AM, V66A, P699, DOI 10.2106/00004623-198466050-00008.
   FREEMAN BL, 1989, J BONE JOINT SURG AM, V71A, P594, DOI 10.2106/00004623-198971040-00015.
   Gillet P, 1999, SPINE, V24, P1252, DOI 10.1097/00007632-199906150-00014.
   HARRIS IE, 1987, J BONE JOINT SURG AM, V69A, P960, DOI 10.2106/00004623-198769070-00002.
   Hasler C, 2002, ORTHOPADE, V31, P78, DOI 10.1007/s132-002-8278-6.
   HW Meyerding, 1932, SURG GYNECOL OBSTET, V54, P371.
   Ivanic GM, 2003, SPINE, V28, P255, DOI 10.1097/00007632-200302010-00010.
   JAMIOKOWSKA G, 1980, ORTHOP PRAX, V16, P743.
   JOHNSON JR, 1983, J BONE JOINT SURG BR, V65, P43.
   KOHLERZIMMER, 1982, 12 NEUBEARBEITETE ER.
   MATTHIASS HH, 1986, CLIN ORTHOP RELAT R, P34.
   MORITA T, 1995, J BONE JOINT SURG BR, V77B, P620, DOI 10.1302/0301-620X.77B4.7615609.
   MORSCHER E, 1984, ARCH ORTHOP TRAUM SU, V103, P175, DOI 10.1007/BF00435550.
   NEUGEBAUER EL, 1881, THESIS DPORTA.
   Niethard FU, 1997, ORTHOPADE, V26, P750, DOI 10.1007/PL00003436.
   NIETHARD FU, 1985, DTSCH GES ORTHOP TRA, V15, P91.
   Nozawa S, 2003, AM J SPORT MED, V31, P359, DOI 10.1177/03635465030310030601.
   OBRIEN JP, 1994, CLIN ORTHOP RELAT R, P64.
   POUSSA M, 1993, SPINE, V18, P894, DOI 10.1097/00007632-199306000-00014.
   Schlenzka D, 1997, ORTHOPADE, V26, P760, DOI 10.1007/PL00003438.
   SCOTT JHS, 1987, J BONE JOINT SURG BR, V69, P491.
   STEINBRUCK K, 1980, Z ORTHOP GRENZGEB, V118, P456.
   TAILLARD WF, 1976, CLIN ORTHOP RELAT R, P30.
   WILTSE LL, 1962, J BONE JOINT SURG AM, V44, P539, DOI 10.2106/00004623-196244030-00011.},
Number-of-Cited-References = {31},
Times-Cited = {0},
Usage-Count-Last-180-days = {0},
Usage-Count-Since-2013 = {1},
Journal-ISO = {Sportverletz. Sportschaden},
Doc-Delivery-Number = {883DH},
Web-of-Science-Index = {Science Citation Index Expanded (SCI-EXPANDED)},
Unique-ID = {WOS:000225989900006},
DA = {2022-11-01},
}

@article{ WOS:000452857800001,
Author = {Singh, Hardeep and Lee, Mark and Solomito, Matthew J. and Merrill,
   Christian and Nissen, Carl},
Title = {Lumbar Hyperextension in Baseball Pitching: A Potential Cause of
   Spondylolysis},
Journal = {JOURNAL OF APPLIED BIOMECHANICS},
Year = {2018},
Volume = {34},
Number = {6},
Pages = {429-434},
Month = {DEC},
Abstract = {Symptomatic spondylolysis/spondylolisthesis is thought to be caused by
   repetitive lumbar extension. About 8.9\% of baseball pitchers that
   experience back pain will be diagnosed with spondylolysis. Therefore,
   this study aims to identify and quantify lumbar extension experienced
   during baseball pitching. It was hypothesized that young pitchers would
   exhibit less lumbar extension than older pitchers. A total of 187
   healthy pitchers were divided into 3 age groups: youth, adolescent, and
   college. Kinematic data were collected at 250 Hz using a 3-D motion
   capture system. Lumbar motion was calculated as the difference between
   upper thoracic motion and pelvic motion over the pitching cycle. Lumbar
   ``hyperextension{''} was defined as >= 20 degrees past neutral. College
   pitchers had significantly greater lumbar extension compared with youth
   and adolescent pitchers at the point of maximum external rotation of the
   glenohumeral joint during the pitch cycle (-25 degrees {[}13 degrees], P
   = .04). For all age groups, lumbar hyperextension was present during the
   first 66\% of the pitch cycle. Most pitchers spent 45\% of pitch cycle
   in >= 30 degrees of lumbar extension. Understanding that lumbar
   extension and hyperextension are components of the complex, multiplanar
   motions of the spine associated with baseball pitching can potentially
   help in both the prevention and management of symptomatic
   spondylolysis/spondylolisthesis.},
Publisher = {HUMAN KINETICS PUBL INC},
Address = {1607 N MARKET ST, PO BOX 5076, CHAMPAIGN, IL 61820-2200 USA},
Type = {Article},
Language = {English},
Affiliation = {Lee, M (Corresponding Author), Connecticut Childrens Med Ctr, Dept Orthopaed Surg, Hartford, CT 06106 USA.
   Singh, Hardeep; Merrill, Christian, Univ Connecticut, Sch Med, New England Musculoskeletal Inst, Dept Orthopaed Surg, Farmington, CT USA.
   Lee, Mark; Solomito, Matthew J.; Nissen, Carl, Connecticut Childrens Med Ctr, Dept Orthopaed Surg, Hartford, CT 06106 USA.},
DOI = {10.1123/jab.2017-0230},
ISSN = {1065-8483},
EISSN = {1543-2688},
Keywords = {spine; biomechanics; adolescent},
Keywords-Plus = {LOW-BACK-PAIN; NATURAL-HISTORY; TRUNK TILT; SPONDYLOLISTHESIS;
   PREVALENCE; PITCHERS; BIOMECHANICS; PERFORMANCE; KINETICS; CHILDREN},
Research-Areas = {Engineering; Sport Sciences},
Web-of-Science-Categories  = {Engineering, Biomedical; Sport Sciences},
Author-Email = {Mlee01@connecticutchildrens.org},
Cited-References = {Agabegi SS, 2010, SPINE J, V10, P530, DOI 10.1016/j.spinee.2010.02.023.
   Aguinaldo AL, 2007, J APPL BIOMECH, V23, P42, DOI 10.1123/jab.23.1.42.
   Campbell A, 2013, MED SCI SPORT EXER, V45, P1562, DOI 10.1249/MSS.0b013e31828bea5e.
   Cavalier R, 2006, J AM ACAD ORTHOP SUR, V14, P417, DOI 10.5435/00124635-200607000-00004.
   Chosa E, 2004, J ORTHOP RES, V22, P158, DOI 10.1016/S0736-0266(03)00160-8.
   DILLMAN CJ, 1993, J ORTHOP SPORT PHYS, V18, P402, DOI 10.2519/jospt.1993.18.2.402.
   Engstrom CM, 2007, MED SCI SPORT EXER, V39, P28, DOI 10.1249/01.mss.0000241642.82725.ac.
   Ferdinands RED, 2009, J BIOMECH, V42, P1616, DOI 10.1016/j.jbiomech.2009.04.035.
   FLEISIG GS, 1995, AM J SPORT MED, V23, P233, DOI 10.1177/036354659502300218.
   Foster D, 1989, Br J Sports Med, V23, P150.
   FREDRICKSON BE, 1984, J BONE JOINT SURG AM, V66A, P699, DOI 10.2106/00004623-198466050-00008.
   Harvey CJ, 1998, CLIN RADIOL, V53, P723, DOI 10.1016/S0009-9260(98)80313-9.
   Kalichman L, 2009, SPINE, V34, P199, DOI 10.1097/BRS.0b013e31818edcfd.
   KING HA, 1984, PEDIATR CLIN N AM, V31, P1083.
   Maquirriain J, 2006, BRIT J SPORT MED, V40, P454, DOI 10.1136/bjsm.2005.023465.
   Matsuo T, 2006, J APPL BIOMECH, V22, P93, DOI 10.1123/jab.22.2.93.
   Muschik M, 1996, J PEDIATR ORTHOPED, V16, P364, DOI 10.1097/01241398-199605000-00014.
   Nissen CW, 2007, MED SCI SPORT EXER, V39, P1347, DOI 10.1249/mss.0b013e318064c88e.
   Oyama S, 2013, AM J SPORT MED, V41, P2430, DOI 10.1177/0363546513496547.
   Seroyer ST, 2010, SPORTS HEALTH, V2, P135, DOI 10.1177/1941738110362656.
   Soler T, 2000, AM J SPORT MED, V28, P57, DOI 10.1177/03635465000280012101.
   Solomito MJ, 2015, AM J SPORT MED, V43, P1235, DOI 10.1177/0363546515574060.
   Solomito MJ, 2013, ORTHOP J SPORTS MED, V1, DOI 10.1177/2325967113508255.
   Stanitski CL, 2006, OPER TECHN SPORT MED, V14, P141, DOI 10.1053/j.otsm.2006.04.008.
   Tsirikos AI, 2010, J BONE JOINT SURG BR, V92B, P751, DOI 10.1302/0301-620X.92B6.23014.
   TURNER PG, 1989, SPINE, V14, P812, DOI 10.1097/00007632-198908000-00007.
   Wasser JG, 2017, RES SPORTS MED, V25, P219, DOI 10.1080/15438627.2017.1282361.
   WILTSE LL, 1962, J BONE JOINT SURG AM, V44, P539, DOI 10.2106/00004623-196244030-00011.},
Number-of-Cited-References = {28},
Times-Cited = {4},
Usage-Count-Last-180-days = {1},
Usage-Count-Since-2013 = {7},
Journal-ISO = {J. Appl. Biomech.},
Doc-Delivery-Number = {HD9CJ},
Web-of-Science-Index = {Science Citation Index Expanded (SCI-EXPANDED)},
Unique-ID = {WOS:000452857800001},
DA = {2022-11-01},
}

@article{ WOS:000572674400010,
Author = {Breuner, Cora Collette},
Title = {Adolescent Back Pain},
Journal = {PHYSICIAN ASSISTANT CLINICS},
Year = {2020},
Volume = {5},
Number = {4},
Pages = {511-523},
Month = {OCT},
Publisher = {ELSEVIER INC},
Address = {525 B STREET, STE 1900, SAN DIEGO, CA 92101-4495 USA},
Type = {Article},
Language = {English},
Affiliation = {Breuner, CC (Corresponding Author), Univ Washington, Seattle Childrens Hosp, Dept Pediat, Adolescent Med Div, Seattle, WA 98105 USA.
   Breuner, CC (Corresponding Author), Univ Washington, Seattle Childrens Hosp, Orthoped \& Sports Med, 4840 Sand Point Way NE,Suite 200, Seattle, WA 98105 USA.
   Breuner, Cora Collette, Univ Washington, Seattle Childrens Hosp, Dept Pediat, Adolescent Med Div, Seattle, WA 98105 USA.
[truncated: 2,277,860 more chars]
