# Supplementary material for: Research topics and hotspot trends of lumbar spondylolisthesis: A text-mining study with machine learning
Source: Front Surg. 2023 Jan 6;9:1037978. doi: 10.3389/fsurg.2022.1037978 (PMC9852633; doi:10.3389/fsurg.2022.1037978)
Supplement: Supplementary file 2 [file Datasheet2.zip › savedrecs (10).bib]

@article{ WOS:000294005500003,
Author = {Ermis, Mehmet Nurullah and Yildirim, Duzgun and Durakbasa, Mehmet Oguz
   and Tamam, Cuneyt and Ermis, Oznur Eroglu},
Title = {Medial superior cluneal nerve entrapment neuropathy in military
   personnel; diagnosis and etiologic factors},
Journal = {JOURNAL OF BACK AND MUSCULOSKELETAL REHABILITATION},
Year = {2011},
Volume = {24},
Number = {3},
Pages = {137-144},
Abstract = {Background and objectives: Pain caused by medial superior cluneal nerve
   entrapment (MSCNE) is an infrequent cause of unilateral low back pain.
   There is limited information about this neuropathy in the literature. In
   this study, the etiologic factors leading to this clinical entity were
   evaluated and also the clinical and imaging findings were examined.
   Material and method: The study was conducted in 3 groups. The study
   group included 25 patients with MSCNE, the hernia group included 25
   patients with herniated nucleosus pulposus and the control group
   included 25 healthy subjects. The initial evaluation included lumbar
   computerized tomography (CT) and magnetic resonance imaging (MRI) in the
   study and the hernia groups. The comparisons between these two groups
   were made by using clinical assessment questionnaires (SF-36 mental and
   physical health scores and Oswestry scale). Additionally, all three
   groups were compared by lumbosacral radiographies and low back
   superficial ultrasonographies. As treatment, 1 ml of prilocaine combined
   with 1 ml of steroid injection was used in the study group.
   Results: In the study group, there was no disc herniation, facet joint
   problems, spinal stenosis or spondylolisthesis detected by CT or MRI.
   The SF-36 mental health score before treatment was lower in the study
   group than in the hernia group. The ultrasonographic examination
   detected a paravertebral hypoechogenic globular-shaped muscle
   disorganization associated with lipomatous degeneration exclusively
   localized to the trigger point in the study group. Both the mean soft
   tissue and the periiliac band thickness were significantly higher in the
   study group than in the other two groups. The lumbosacral radiographies
   did not show any significant difference in either the degree of lumbar
   spinal lordosis or the intercristal line levels among the three groups.
   Conclusion: This prospective study depicts the etiologic factors,
   ultrasonographic features and treatment protocol of MSCNE which is
   usually an underestimated cause of the low-back pain.},
Publisher = {IOS PRESS},
Address = {NIEUWE HEMWEG 6B, 1013 BG AMSTERDAM, NETHERLANDS},
Type = {Article},
Language = {English},
Affiliation = {Ermis, OE (Corresponding Author), Serifali Mah Seher Sok 33,Lavella 2 Sit B Blok Da, Istanbul, Turkey.
   Ermis, Mehmet Nurullah; Durakbasa, Mehmet Oguz, Haydarpasa Numune Training \& Res Hosp, Orthopaed \& Traumatol Clin 2, Istanbul, Turkey.
   Yildirim, Duzgun, Kasimpasa Mil Hosp, Dept Radiol, Istanbul, Turkey.
   Tamam, Cuneyt, Kasimpasa Mil Hosp, Orthopaed \& Traumatol Dept, Istanbul, Turkey.
   Ermis, Oznur Eroglu, Haydarpasa Numune Training \& Res Hosp, Anesthesiol Clin 2, Istanbul, Turkey.},
DOI = {10.3233/BMR-2011-0287},
ISSN = {1053-8127},
Keywords = {Cluneal nerve; nerve entrapment; back pain; ultrasound; trigger point},
Keywords-Plus = {LOW-BACK-PAIN; FOLLOW-UP; HOSPITALIZATION},
Research-Areas = {Orthopedics; Rehabilitation},
Web-of-Science-Categories  = {Orthopedics; Rehabilitation},
Author-Email = {mnermis@hotmail.com},
ResearcherID-Numbers = {tamam, cüneyt/AAW-1543-2021
   Tamam, Cuneyt/T-9303-2018},
ORCID-Numbers = {Tamam, Cuneyt/0000-0001-6807-3300},
Cited-References = {Akbas Mert, 2005, Pain Pract, V5, P364, DOI 10.1111/j.1533-2500.2005.00040.x.
   Aly TA, 2002, TOHOKU J EXP MED, V197, P229, DOI 10.1620/tjem.197.229.
   Berthelot JM, 2011, JOINT BONE SPINE, V78, P115, DOI 10.1016/j.jbspin.2010.10.010.
   Berthelot JM, 1996, J RHEUMATOL, V23, P2179.
   DRURY BJ, 1967, J BONE JOINT SURG AM, VA 49, P199.
   JIKE LU, 1998, CLIN ORTOPAEDICS REL, V347, P224.
   Kaaria S, 2005, SPINE, V30, P1211.
   Lin R M, 1992, J Formos Med Assoc, V91, P329.
   Mahli Ahmet, 2002, Spine (Phila Pa 1976), V27, pE478, DOI 10.1097/00007632-200211150-00018.
   MAIGNE JY, 1991, ARCH PHYS MED REHAB, V72, P734.
   Maigne JY, 1997, SPINE, V22, P1156, DOI 10.1097/00007632-199705150-00017.
   MAIGNE JY, 1989, SURG RADIOL ANAT, V11, P289, DOI 10.1007/BF02098698.
   Mattila VM, 2009, BMC MUSCULOSKEL DIS, V10, DOI 10.1186/1471-2474-10-10.
   SCHWARZER AC, 1994, SPINE, V19, P801, DOI 10.1097/00007632-199404000-00013.
   Songer TJ, 2000, AM J PREV MED, V18, P33, DOI 10.1016/S0749-3797(00)00107-0.
   Talu GK, 2000, REGION ANESTH PAIN M, V25, P648, DOI 10.1053/rapm.2000.18189.
   Tame SJ, 2003, PAEDIATR ANAESTH, V13, P676, DOI 10.1046/j.1460-9592.2003.01120.x.
   Trainor TJ, 2002, CLIN SPORT MED, V21, P93, DOI 10.1016/S0278-5919(03)00059-0.
   WINDISCH G, 2009, SURG RADIOL ANA 0324.},
Number-of-Cited-References = {19},
Times-Cited = {16},
Usage-Count-Last-180-days = {0},
Usage-Count-Since-2013 = {8},
Journal-ISO = {J. Back Musculoskelet. Rehabil.},
Doc-Delivery-Number = {808UO},
Web-of-Science-Index = {Science Citation Index Expanded (SCI-EXPANDED)},
Unique-ID = {WOS:000294005500003},
DA = {2022-11-01},
}

@article{ WOS:000227016100012,
Author = {Berthonnaud, E and Labelle, H and Roussouly, P and Grimard, G and Vaz, G
   and Dimnet, J},
Title = {A variability study of computerized sagittal spinopelvic radiologic
   measurements of trunk balance},
Journal = {JOURNAL OF SPINAL DISORDERS \& TECHNIQUES},
Year = {2005},
Volume = {18},
Number = {1},
Pages = {66-71},
Month = {FEB},
Abstract = {Objective: The accurate measurement of spinal and pelvic alignment in
   the sagittal plane is of prime importance for various disorders. Pelvic
   incidence (PI) is a fundamental anatomic parameter that is specific and
   constant for each adult individual and is related to pelvic orientation
   as well as to the size of lumbar lordosis (LL). It is the summation of
   the sacral slope (SS) and pelvic tilt (PT), two position dependent
   variables that determine pelvic orientation in the sagittal plane. The
   authors have proposed a computer software designed to measure PI, SS,
   PT, LL, and thoracic kyphosis (TK) on standardized standing lateral
   digitized x-rays of the spine and pelvis. The purpose of this study was
   to evaluate the inter- and intraobserver variability of measurements
   using this software, to determine if it can be used reliably in a
   clinical environment.
   Methods: The standing lateral x-rays of 30 subjects were randomly
   selected from the database of two medical institutions. The normal
   population had standard radiographs on which the various pertinent
   landmarks were marked by one operator prior to digitization, whereas the
   scoliotic population had digital radiographs that obviated the need for
   prior marking of landmarks. Four individuals measured all variables on
   the 30 x-rays on two occasions, with a 15-day interval between the two
   sessions. Statistical analysis was done with intraclass correlation
   coefficients (ICCs).
   Results: The ICC measured within observers was between 0.93 and 0.99,
   whereas the ICC between observers varied between 0.92 and 0.99. The
   variations observed were similar for normal and scoliotic subjects, and
   prior marking of the x-rays had no significant influence.
   Conclusion: We conclude that the variability of measurements with this
   method is lower than with similar radiologic measures done manually and
   that the use of this software can be recommended for future clinical and
   research studies of spinopelvic sagittal balance.},
Publisher = {LIPPINCOTT WILLIAMS \& WILKINS},
Address = {TWO COMMERCE SQ, 2001 MARKET ST, PHILADELPHIA, PA 19103 USA},
Type = {Article},
Language = {English},
Affiliation = {Labelle, H (Corresponding Author), Univ Montreal, Hop St Justine, Div Orthoped, Mot Sci Res Chair,Res Ctr, 3175 Cote St Catherine Rd, Montreal, PQ H3T 1C5, Canada.
   Univ Montreal, Hop St Justine, Div Orthoped, Mot Sci Res Chair,Res Ctr, Montreal, PQ H3T 1C5, Canada.
   Optimage Grp Appl Res Orthopaed, Lyon, France.
   Ctr Massues, Lyon, France.},
DOI = {10.1097/01.bsd.0000128345.32521.43},
ISSN = {1536-0652},
EISSN = {1539-2465},
Keywords = {pelvic incidence; sagittal plane; radiologic measurement; lumbar
   lordosis; pelvic tilt; thoracic kyphosis},
Keywords-Plus = {SCOLIOSIS; SPONDYLOLISTHESIS; PELVIS; SPINE},
Research-Areas = {Neurosciences \& Neurology; Orthopedics},
Web-of-Science-Categories  = {Clinical Neurology; Orthopedics},
Author-Email = {hubert@justine.umontreal.ca},
ORCID-Numbers = {BERTHONNAUD, Eric/0000-0003-0149-2951},
Cited-References = {BEEKMAN CE, 1979, PHYS THER, V59, P764, DOI 10.1093/ptj/59.6.764.
   BERTHONNAUD E, 1998, INNOV TECH BIOL MED, V19, P411.
   BERTHONNAUD E, 1999, RACHIS, V10, P245.
   BERTHONNAUD E, 1999, AUTOMED J, V19, P185.
   CARMAN DL, 1990, J BONE JOINT SURG AM, V72A, P328, DOI 10.2106/00004623-199072030-00003.
   Cobb JR., 1948, INSTR COURSE LECT, V5, P261.
   Delorme S, 1999, ANN CHIR, V53, P792.
   DURING J, 1985, SPINE, V10, P83, DOI 10.1097/00007632-198501000-00013.
   DUVALBEAUPERE G, 1992, ANN BIOMED ENG, V20, P451, DOI 10.1007/BF02368136.
   GOLDBERG MS, 1988, SPINE, V13, P1371, DOI 10.1097/00007632-198812000-00008.
   Jackson RP, 2003, SPINE, V28, P151, DOI 10.1097/00007632-200301150-00011.
   Labelle H, 1995, Eur Spine J, V4, P88, DOI 10.1007/BF00278918.
   Legaye J, 1998, Eur Spine J, V7, P99, DOI 10.1007/s005860050038.
   MORRISSY RT, 1990, J BONE JOINT SURG AM, V72A, P320, DOI 10.2106/00004623-199072030-00002.
   Rajnics P, 2002, J SPINAL DISORD TECH, V15, P24, DOI 10.1097/00024720-200202000-00004.
   STOKES AF, 1988, ACTA ORTHOP SCAND, V59, P128.
   Vaz G, 2002, EUR SPINE J, V11, P80, DOI 10.1007/s005860000224.},
Number-of-Cited-References = {17},
Times-Cited = {41},
Usage-Count-Last-180-days = {0},
Usage-Count-Since-2013 = {4},
Journal-ISO = {J. Spinal Disord. Tech.},
Doc-Delivery-Number = {897PC},
Web-of-Science-Index = {Science Citation Index Expanded (SCI-EXPANDED)},
Unique-ID = {WOS:000227016100012},
DA = {2022-11-01},
}

@article{ WOS:000423055900017,
Author = {Felicio, Diogo Carvalho and Pereira, Daniele Sirineu and Mata Diz,
   Juliano Bergamaschine and de Queiroz, Barbara Zille and da Silva,
   Juscelio Pereira and Oliveira Leopoldino, Amanda Aparecida and Maximo
   Pereira, Leani Souza},
Title = {Anterior Trunk Mobility Does Not Predict Disability in Elderly Women
   With Acute Low Back Pain Brazilian Back Complaints in the Elders
   (BACE-Brazil) Study Results},
Journal = {SPINE},
Year = {2017},
Volume = {42},
Number = {20},
Pages = {1552-1558},
Month = {OCT 15},
Abstract = {Study Design. Cross-sectional, ancillary study of an international
   multicenter epidemiological study.
   Objective. To investigate the relationship of the anterior trunk
   mobility with self-report and physical performance measures in elderly
   women with acute low back pain (LBP).
   Summary of Background Data. LBP is one of the most prevalent pain
   complaints in the elderly population. It is postulated that the
   increased range of motion of limited joints of the trunk may improve LBP
   and functionality of patients. Recent studies have, however, questioned
   the association between trunk range of motion and the functional status.
   Methods. The present study included a convenience sample of elderly
   women from the community aged 60 years and older who presented with a
   new (acute) episode of LBP. Volunteers with severe diseases and visual,
   hearing and mobility losses, or cognitive impairment were excluded.
   Trunk mobility was assessed by the fingertip-to-floor test.
   Functionality was assessed by the Roland-Morris Questionnaire (RMQ) and
   gait speed test. Statistical analysis was performed by using
   hierarchical linear regression model.
   Results. Data from 459 elderly women, mean age of 69.0 (6.1) years old,
   were used to describe this report. The additional predictive value for
   the inclusion of independent variable trunk mobility was only 4.4\% in
   the RMQ score and 1.5\% in the gait speed test, respectively. A reduced
   hierarchical linear regression model showed that the significant
   predictors for RMQ and gait speed test were body mass index, pain
   intensity, and trunk mobility.
   Conclusion. This was the first study to investigate the relationship
   between trunk mobility and functionality in elderly women with acute
   LBP. The results suggest that these clinical parameters are independent
   from each other.},
Publisher = {LIPPINCOTT WILLIAMS \& WILKINS},
Address = {TWO COMMERCE SQ, 2001 MARKET ST, PHILADELPHIA, PA 19103 USA},
Type = {Article},
Language = {English},
Affiliation = {Felicio, DC (Corresponding Author), Univ Fed Juiz de Fora, Dept Phys Therapy, S-N Eugenio do Nascimento Ave, BR-36038330 Juiz De Fora, MG, Brazil.
   Diz, JBM (Corresponding Author), Univ Fed Minas Gerais, Postgrad Program Rehabil Sci, Dept Phys Therapy, Belo Horizonte, MG, Brazil.
   Felicio, Diogo Carvalho, Univ Fed Juiz de Fora, Dept Phys Therapy, S-N Eugenio do Nascimento Ave, BR-36038330 Juiz De Fora, MG, Brazil.
   Pereira, Daniele Sirineu, Univ Fed Alfenas, Dept Phys Therapy, Alfenas, MG, Brazil.
   Mata Diz, Juliano Bergamaschine; de Queiroz, Barbara Zille; da Silva, Juscelio Pereira; Oliveira Leopoldino, Amanda Aparecida; Maximo Pereira, Leani Souza, Univ Fed Minas Gerais, Postgrad Program Rehabil Sci, Dept Phys Therapy, Belo Horizonte, MG, Brazil.},
DOI = {10.1097/BRS.0000000000002151},
ISSN = {0362-2436},
EISSN = {1528-1159},
Keywords = {acute pain; back pain; disability; elderly; fingertip-to-floor test;
   gait speed; low back pain; lumbar spine; physical performance; trunk
   mobility},
Keywords-Plus = {OLDER-ADULTS; DEGENERATIVE SPONDYLOLISTHESIS; LUMBAR FLEXION;
   ROLAND-MORRIS; WALKING SPEED; SPINAL RANGE; MOTION; RESPONSIVENESS;
   RELIABILITY; VALIDITY},
Research-Areas = {Neurosciences \& Neurology; Orthopedics},
Web-of-Science-Categories  = {Clinical Neurology; Orthopedics},
Author-Email = {diogofelicio@yahoo.com.br
   julianodiz@gmail.com},
ResearcherID-Numbers = {PEREIRA, LSM/L-2541-2014
   DA SILVA, JUSCELIO PEREIRA/AAA-8414-2019
   PEREIRA, DANIELE/AAB-9374-2020
   , DIZ, J. B. M./O-1353-2013
   },
ORCID-Numbers = {Oliveira Leopoldino, Amanda/0000-0002-3958-7107
   , DIZ, J. B. M./0000-0002-2849-2081
   Silva, Juscelio/0000-0002-0382-4377},
Funding-Acknowledgement = {FAPEMIG; CNPq; CAPES},
Funding-Text = {The Brazilian agencies FAPEMIG, CNPq, and CAPES funds were received in
   support of this work.},
Cited-References = {Ahmed R, 2014, PAK J MED SCI, V30, P157, DOI 10.12669/pjms.301.4424.
   Aimin L, 2014, AM EDUC RES J, V2, P925.
   Alqhtani RS, 2014, INT J THER REHABIL, V21, pS7.
   Battaglia G, 2014, CLIN INTERV AGING, V9, P653, DOI 10.2147/CIA.S59548.
   Beaudet N, 2013, BMC MUSCULOSKEL DIS, V14, DOI 10.1186/1471-2474-14-151.
   BERTOLUCCI PHF, 1994, ARQ NEURO-PSIQUIAT, V52, P1, DOI 10.1590/S0004-282X1994000100001.
   Bible JE, 2010, J SPINAL DISORD TECH, V23, P106, DOI 10.1097/BSD.0b013e3181981823.
   Bohannon RW, 1997, AGE AGEING, V26, P15, DOI 10.1093/ageing/26.1.15.
   Chen IR, 2009, SPINE, V34, P1402, DOI 10.1097/BRS.0b013e31817b8fbd.
   Cobian DG, 2013, SPINE, V38, P1754, DOI 10.1097/BRS.0b013e3182a2119c.
   Crosbie J, 2013, SPINE, V38, pE286, DOI 10.1097/BRS.0b013e318281de28.
   Dionne CE, 2008, SPINE, V33, P95, DOI 10.1097/BRS.0b013e31815e7f94.
   Doi T, 2013, J BONE MINER METAB, V31, P663, DOI 10.1007/s00774-013-0458-5.
   Donelson R, 2012, PM\&R, V4, P394, DOI 10.1016/j.pmrj.2011.10.015.
   Edmond SL, 2003, J AM GERIATR SOC, V51, P1702, DOI 10.1046/j.1532-5415.2003.51553.x.
   Evcik D, 2003, RHEUMATOL INT, V23, P163, DOI 10.1007/s00296-002-0268-x.
   FITZGERALD GK, 1983, PHYS THER, V63, P1776, DOI 10.1093/ptj/63.11.1776.
   Fritz S, 2009, J GERIATR PHYS THER, V32, P2, DOI 10.1519/00139143-200932020-00002.
   Hoy D, 2012, ARTHRITIS RHEUM-US, V64, P2028, DOI 10.1002/art.34347.
   Joosten E, 2014, BMC GERIATR, V14, DOI 10.1186/1471-2318-14-1.
   Lin CWC, 2011, PAIN, V152, P607, DOI 10.1016/j.pain.2010.11.034.
   Lopez de Celis C, 2009, FISIOTERAPIA, V31, P177.
   MacWilliams BA, 2013, J BONE JOINT SURG AM, V95A, P2135, DOI 10.2106/JBJS.L.01469.
   Mellor FE, 2014, EUR SPINE J, V23, P2059, DOI 10.1007/s00586-014-3273-3.
   Miao J, 2013, EUR SPINE J, V22, P425, DOI 10.1007/s00586-012-2428-3.
   Nakipoglu GF, 2008, PAIN PHYSICIAN, V11, P505.
   Nusbaum L, 2001, BRAZ J MED BIOL RES, V34, P203, DOI 10.1590/S0100-879X2001000200007.
   Leopoldino AAO, 2016, REV BRAS REUMATOL, V56, P258, DOI 10.1016/j.rbre.2016.03.011.
   Omata J, 2010, SPINE, V104, P246.
   Organizacao Mundial da Saude (OMS), 2003, CLASS INT FUNC INC S.
   Paeck T, 2014, ARTHRIT CARE RES, V66, P1220, DOI 10.1002/acr.22261.
   Parks KA, 2003, SPINE, V28, P380, DOI 10.1097/00007632-200302150-00014.
   Peduzzi P, 1996, J CLIN EPIDEMIOL, V49, P1373, DOI 10.1016/S0895-4356(96)00236-3.
   Costa LOP, 2007, SPINE, V32, P1902, DOI 10.1097/BRS.0b013e31811eab33.
   Perret C, 2001, ARCH PHYS MED REHAB, V82, P1566, DOI 10.1053/apmr.2001.26064.
   Robinson HS, 2014, SPINE, V39, pE270, DOI 10.1097/BRS.0000000000000131.
   ROLAND M, 1983, SPINE, V8, P141, DOI 10.1097/00007632-198303000-00004.
   Rundell SD, 2014, MED DECIS MAKING, V34, P873, DOI 10.1177/0272989X14533995.
   Sakulsriprasert P, 2011, HONG KONG PHYSIOTHER, V29, P20, DOI 10.1016/j.hkpj.2011.02.003.
   Scheele J, 2012, EUR J PHYS REHAB MED, V48, P379.
   Scheele J, 2013, PAIN, V154, P951, DOI 10.1016/j.pain.2013.03.007.
   Scheele J, 2011, BMC MUSCULOSKEL DIS, V12, DOI 10.1186/1471-2474-12-193.
   Sions JM, 2011, PHYS THER, V91, P525, DOI 10.2522/ptj.20100131.
   Steenstra IA, 2005, OCCUP ENVIRON MED, V62, P851, DOI 10.1136/oem.2004.015842.
   Sullivan MS, 2000, PHYS THER, V80, P240, DOI 10.1093/ptj/80.3.240.
   Van Herp G, 2000, RHEUMATOLOGY, V39, P1337, DOI 10.1093/rheumatology/39.12.1337.
   van Kan GA, 2009, J NUTR HEALTH AGING, V13, P881.
   Varlotta GP, 2011, SKELETAL RADIOL, V40, P13, DOI 10.1007/s00256-010-0983-4.
   Von Korff M, 2000, SPINE, V25, P3140, DOI 10.1097/00007632-200012150-00009.
   Williams JS, 2015, PLOS ONE, V10, DOI 10.1371/journal.pone.0127880.
   Yadav S, 2014, INT J PHYSIOTHER RES, V2, P712.},
Number-of-Cited-References = {51},
Times-Cited = {3},
Usage-Count-Last-180-days = {0},
Usage-Count-Since-2013 = {1},
Journal-ISO = {SPINE},
Doc-Delivery-Number = {FT3OE},
Web-of-Science-Index = {Science Citation Index Expanded (SCI-EXPANDED)},
Unique-ID = {WOS:000423055900017},
DA = {2022-11-01},
}

@article{ WOS:000714979900009,
Author = {Shin, Hong Kyung and Kim, Moinay and Oh, Sun Kyu and Choi, Il and Seo,
   Dong Kwang and Park, Jin Hoon and Roh, Sung Woo and Jeon, Sang Ryong},
Title = {Posterior Thoracic Cage Interbody Fusion Offers Solid Bone Fusion with
   Sagittal Alignment Preservation for De-compression and Fusion Surgery in
   Lower Thoracic and Thoracolumbar Spine},
Journal = {JOURNAL OF KOREAN NEUROSURGICAL SOCIETY},
Year = {2021},
Volume = {64},
Number = {6},
Pages = {922-932},
Month = {NOV},
Abstract = {Objective : It is challenging to make solid fusion by posterior screw
   fixation and laminectomy with posterolateral fusion (PLF) in thoracic
   and thoracolumbar (TL) diseases. In this study, we report our experience
   and follow-up results with a new surgical technique entitled posterior
   thoracic cage interbody fusion (PTCIF) for thoracic and TL spine in
   comparison with conventional PLF. Methods : After institutional review
   board approval, a total of 57 patients who underwent PTCIF (n=30) and
   conventional PLF (n=27) for decompression and fusion in thoracic and TL
   spine between 2004 and 2019 were analyzed. Clinical outcomes and
   radiological parameters, including bone fusion, regional Cobb angle, and
   proximal junctional Cobb angle, were evaluated. Results : In PTCIF and
   conventional PLF, the mean age was 61.2 and 58.2 years (p=0.46), and the
   numbers of levels fused were 2.8 and 3.1 (p=0.46), respectively. Every
   patient showed functional improvement except one case of PTCIF.
   Postoperative hematoma as a perioperative complication occurred in one
   and three cases, respectively. The mean difference in the regional Cobb
   angle immediately after surgery compared with that of the last follow-up
   was 1.4 degrees in PTCIF and 7.6 degrees in conventional PLF (p=0.003),
   respectively. The mean durations of postoperative follow-up were 35.6
   months in PTCIF and 37.3 months in conventional PLF (p=0.86). Conclusion
   : PTCIF is an effective fusion method in decompression and fixation
   surgery with good clinical outcomes for various spinal diseases in the
   thoracic and TL spine. It provides more stable bone fusion than
   conventional PLF by anterior column support.},
Publisher = {KOREAN NEUROSURGICAL SOC},
Address = {BLDG B, \#402, 27, CHILPAE-RO, JUNG-GU, SEOUL, 04511, SOUTH KOREA},
Type = {Article},
Language = {English},
Affiliation = {Jeon, SR (Corresponding Author), Univ Ulsan, Asan Med Ctr, Dept Neurol Surg, Coll Med, 88 Olymp Ro 43 Gil, Seoul 05505, South Korea.
   Shin, Hong Kyung; Kim, Moinay; Seo, Dong Kwang; Park, Jin Hoon; Roh, Sung Woo; Jeon, Sang Ryong, Univ Ulsan, Asan Med Ctr, Dept Neurol Surg, Coll Med, 88 Olymp Ro 43 Gil, Seoul 05505, South Korea.
   Oh, Sun Kyu, Natl Police Hosp, Dept Neurol Surg, Seoul, South Korea.
   Choi, Il, Hallym Univ, Dongtan Sacred Heart Hosp, Coll Med, Dept Neurol Surg, Hwaseong, South Korea.},
DOI = {10.3340/jkns.2020.0311},
ISSN = {2005-3711},
EISSN = {1598-7876},
Keywords = {Decompression; Lumbar vertebrae; Posterior thoracic cage interbody
   fusion; Spinal fusion; Thoracic vertebrae},
Keywords-Plus = {POSTEROLATERAL FUSION; LUMBAR; SPONDYLOLISTHESIS; OUTCOMES;
   COMPLICATIONS; DECOMPRESSION; GRAFT},
Research-Areas = {Neurosciences \& Neurology; Surgery},
Web-of-Science-Categories  = {Clinical Neurology; Surgery},
Author-Email = {srjeon@amc.seoul.kr},
ResearcherID-Numbers = {Choi, IL/ABI-4106-2020
   },
ORCID-Numbers = {Choi, IL/0000-0003-0120-6564
   Shin, Hong Kyung/0000-0001-8182-3321
   Oh, Sunkyu/0000-0003-3496-1929
   Kim, Moinay/0000-0002-6443-7098},
Funding-Acknowledgement = {Korea Health Technology R\&D Project through the Korea Health Industry
   Development Institute (KHIDI) - Ministry of Health \& Welfare, Republic
   of Korea {[}HI16C2188]},
Funding-Text = {This research was supported by a grant of the Korea Health Technology
   R\&D Project through the Korea Health Industry Development Institute
   (KHIDI), funded by the Ministry of Health \& Welfare, Republic of Korea
   (grant number: HI16C2188) .},
Cited-References = {Agazzi S, 1999, J NEUROSURG, V91, P186, DOI 10.3171/spi.1999.91.2.0186.
   Alsaleh KAM, 2012, SPINE, V37, pE993, DOI 10.1097/BRS.0b013e3182518859.
   Bono CM, 2004, SPINE, V29, P455, DOI 10.1097/01.BRS.0000090825.94611.28.
   Bransford R, 2010, J NEUROSURG-SPINE, V12, P221, DOI 10.3171/2009.9.SPINE09476.
   Cheng L, 2009, INT ORTHOP, V33, P1043, DOI 10.1007/s00264-008-0588-x.
   CLOWARD RB, 1953, J NEUROSURG, V10, P154, DOI 10.3171/jns.1953.10.2.0154.
   Feng Y, 2015, SPINE J, V15, P1527, DOI 10.1016/j.spinee.2015.02.036.
   Glattes RC, 2005, SPINE, V30, P1643, DOI 10.1097/01.brs.0000169451.76359.49.
   Kim KT, 2006, SPINE, V31, P1351, DOI 10.1097/01.brs.0000218635.14571.55.
   Kim M, 2019, J CLIN NEUROSCI, V60, P117, DOI 10.1016/j.jocn.2018.10.047.
   Kirshblum SC, 2011, J SPINAL CORD MED, V34, P547, DOI 10.1179/107902611X13186000420242.
   Lakshmanan P, 2009, SPINE J, V9, P1003, DOI 10.1016/j.spinee.2009.08.457.
   Liu XY, 2014, SPINE, V39, P1887, DOI 10.1097/BRS.0000000000000549.
   McDonnell MF, 1996, J BONE JOINT SURG AM, V78A, P839, DOI 10.2106/00004623-199606000-00006.
   Ohnishi K, 2005, J BONE JOINT SURG BR, V87B, P356, DOI 10.1302/0301-620X.87B3.15673.
   Okuyama K, 1999, ACTA ORTHOP SCAND, V70, P329, DOI 10.3109/17453679908997819.
   PEARCY MJ, 1984, SPINE, V9, P582, DOI 10.1097/00007632-198409000-00008.
   Pourtaheri S, 2016, ORTHOPEDICS, V39, pE209, DOI 10.3928/01477447-20160129-07.
   Ray CD, 1997, SPINE, V22, P667, DOI 10.1097/00007632-199703150-00019.
   Sengupta DK, 2006, SPINE, V31, P985, DOI 10.1097/01.brs.0000215048.51237.3c.
   Seo DK, 2017, MEDICINE, V96, DOI 10.1097/MD.0000000000007816.
   Shah RR, 2003, EUR SPINE J, V12, P378, DOI 10.1007/s00586-002-0517-4.
   Sudo H, 2006, J NEUROSURG-SPINE, V5, P150, DOI 10.3171/spi.2006.5.2.150.
   van Dijk M, 2002, SPINE, V27, P682, DOI 10.1097/00007632-200204010-00003.
   Xu RM, 1999, SPINE, V24, P107, DOI 10.1097/00007632-199901150-00002.
   Yamasaki R, 2013, EUR SPINE J, V22, P2496, DOI 10.1007/s00586-013-2877-3.},
Number-of-Cited-References = {26},
Times-Cited = {0},
Usage-Count-Last-180-days = {0},
Usage-Count-Since-2013 = {0},
Journal-ISO = {J. Korean. Neurosurg. Soc.},
Doc-Delivery-Number = {WS1WN},
Web-of-Science-Index = {Science Citation Index Expanded (SCI-EXPANDED)},
Unique-ID = {WOS:000714979900009},
OA = {Green Published, gold},
DA = {2022-11-01},
}

@article{ WOS:000338667300006,
Author = {Inoue, Gen and Takaso, Masashi and Miyagi, Masayuki and Kamoda, Hiroto
   and Ishikawa, Tetsuhiro and Nakazawa, Toshiyuki and Imura, Takayuki and
   Ueno, Masaki and Saito, Wataru and Uchida, Kentaro and Toyone, Tomoaki
   and Takahashi, Kazuhisa and Ohtori, Seiji},
Title = {Risk Factors for L5-S1 Disk Height Reduction After Lumbar Posterolateral
   Floating Fusion Surgery},
Journal = {JOURNAL OF SPINAL DISORDERS \& TECHNIQUES},
Year = {2014},
Volume = {27},
Number = {5},
Pages = {E187-E192},
Month = {JUL},
Abstract = {Study Design: This is a retrospective study.
   Objective: To investigate the risk factors for radiographic L5-S1 disk
   height reduction after lumbar posterolateral floating fusion surgery.
   Summary of Background Data: We investigated data from 86 patients (45
   men) who underwent posterolateral floating fusion surgery from 2007 to
   2010. The follow-up was from 2 to 6 years. The mean age of the patients
   was 65.4 years.
   Methods: L5-S1 disk height was calculated and > 2mm reduction was
   defined as significant. Age, sex, height, weight, body mass index,
   number of fused levels, grade of disk degeneration, disk height and
   diameter, sacrolumbar alignment, alignment of fused level, achievement
   of union, and proximal adjacent segment disorder at final follow-up were
   compared. Univariate and multivariate logistic regressions were
   performed.
   Results: L5-S1 disk height reduction occurred in 14 patients (30.2\%).
   The number of fused levels was significantly greater (1.8 +/- 0.8 vs.
   1.4 +/- 0.6) in patients without disk height reduction. Radiology showed
   a significant change of L1-S1 sacrolumbar alignment after surgery in
   patients without disk height reduction (0.3 +/- 6.6 vs. - 4.5 +/- 7.6
   degrees). The height of the disk posterior to the L5-S1 intervertebral
   disk before surgery was significantly greater (7.3 +/- 2.1 vs. 6.1 +/-
   2.1 mm) in patients without disk height reduction. In multivariate
   logistic regression analysis, fusion of > 3 levels was a significant
   risk factor for L5-S1 disk height reduction.
   Conclusions: In posterolateral floating fusion surgery, there was a
   higher risk of L5-S1 disk height reduction and consequent foraminal
   stenosis in patients with multiple-level fusion. Surgical methods and
   fusion levels should be chosen after considering their association with
   L5-S1 disk height reduction.},
Publisher = {LIPPINCOTT WILLIAMS \& WILKINS},
Address = {TWO COMMERCE SQ, 2001 MARKET ST, PHILADELPHIA, PA 19103 USA},
Type = {Article},
Language = {English},
Affiliation = {Inoue, G (Corresponding Author), Kitasato Univ, Sch Med, Dept Orthopaed Surg, Minami Ku, 1-15-1 Kitasato, Sagamihara, Kanagawa 2520374, Japan.
   Inoue, Gen; Takaso, Masashi; Nakazawa, Toshiyuki; Imura, Takayuki; Ueno, Masaki; Saito, Wataru; Uchida, Kentaro, Kitasato Univ, Sch Med, Dept Orthopaed Surg, Sagamihara, Kanagawa 2520374, Japan.
   Miyagi, Masayuki; Kamoda, Hiroto; Ishikawa, Tetsuhiro; Takahashi, Kazuhisa; Ohtori, Seiji, Chiba Univ, Grad Sch Med, Dept Orthopaed Surg, Chiba, Japan.
   Toyone, Tomoaki, Teikyo Univ, Chiba Med Ctr, Dept Orthopaed Surg, Chiba, Japan.},
ISSN = {1536-0652},
EISSN = {1539-2465},
Keywords = {posterolateral floating fusion; adjacent segment degeneration; disk
   height reduction},
Keywords-Plus = {ADJACENT-SEGMENT DEGENERATION; INTERVERTEBRAL DISC; INTERBODY FUSION;
   LUMBOSACRAL FUSION; SURGICAL OUTCOMES; MOTION SEGMENT; SPINAL-FUSION;
   SPONDYLOLISTHESIS; INSTRUMENTATION; THORACOLUMBAR},
Research-Areas = {Neurosciences \& Neurology; Orthopedics},
Web-of-Science-Categories  = {Clinical Neurology; Orthopedics},
Author-Email = {ginoue@kitasato-u.ac.jp},
ORCID-Numbers = {Uchida, Kentaro/0000-0001-5148-914X},
Cited-References = {Anandjiwala J, 2011, EUR SPINE J, V20, P1951, DOI 10.1007/s00586-011-1917-0.
   BRIDWELL KH, 1993, J SPINAL DISORD, V6, P461, DOI 10.1097/00002517-199306060-00001.
   Bridwell KH, 2003, SPINE, V28, pS234, DOI 10.1097/01.BRS.0000092462.45111.27.
   BRODSKY AE, 1989, SPINE, V14, P447, DOI 10.1097/00007632-198904000-00022.
   Chen W J, 2001, Spine (Phila Pa 1976), V26, pE519, DOI 10.1097/00007632-200111150-00024.
   Chou WY, 2002, ARCH ORTHOP TRAUM SU, V122, P39, DOI 10.1007/s004020100314.
   Christensen FB, 2002, SPINE, V27, P2674, DOI 10.1097/00007632-200212010-00006.
   Cinotti G, 2002, SPINE, V27, P223, DOI 10.1097/00007632-200202010-00002.
   COCHRAN T, 1983, SPINE, V8, P576, DOI 10.1097/00007632-198309000-00003.
   DEKUTOSKI MB, 1994, SPINE, V19, P1745, DOI 10.1097/00007632-199408000-00015.
   Etebar S, 1999, J NEUROSURG, V90, P163, DOI 10.3171/spi.1999.90.2.0163.
   Farcy JPC, 1997, SPINE, V22, P2452, DOI 10.1097/00007632-199710150-00025.
   Fischgrund JS, 1997, SPINE, V22, P2807, DOI 10.1097/00007632-199712150-00003.
   FRYMOYER J W, 1978, Spine, V3, P1, DOI 10.1097/00007632-197803000-00001.
   Ghiselli G, 2003, SPINE, V28, P1275.
   Glassman SD, 2005, SPINE, V30, P2024, DOI 10.1097/01.brs.0000179086.30449.96.
   Hangai M, 2008, SPINE J, V8, P732, DOI 10.1016/j.spinee.2007.07.392.
   Harrop JS, 2008, SPINE, V33, P1701, DOI 10.1097/BRS.0b013e31817bb956.
   HASEGAWA T, 1995, J BONE JOINT SURG AM, V77A, P32, DOI 10.2106/00004623-199501000-00005.
   Inage K, 2011, SPINE, V36, P1392, DOI 10.1097/BRS.0b013e3181f40e69.
   Ishihara H, 2001, J SPINAL DISORD, V14, P91, DOI 10.1097/00002517-200104000-00001.
   Kasliwal MK, 2012, SPINE, V37, pS165, DOI 10.1097/BRS.0b013e31826d62c9.
   Kuhns CA, 2007, SPINE, V32, P2771, DOI 10.1097/BRS.0b013e31815a7ece.
   Kumar MN, 2001, EUR SPINE J, V10, P314, DOI 10.1007/s005860000239.
   Lai PL, 2004, SPINE, V29, P2527, DOI 10.1097/01.brs.0000144408.02918.20.
   Lazennec JY, 2000, EUR SPINE J, V9, P47, DOI 10.1007/s005860050008.
   Le Huec J C, 2011, Eur Spine J, V20 Suppl 5, P669, DOI 10.1007/s00586-011-1935-y.
   Lee CS, 2009, EUR SPINE J, V18, P1637, DOI 10.1007/s00586-009-1060-3.
   LEE CK, 1988, SPINE, V13, P375, DOI 10.1097/00007632-198803000-00029.
   Liao JC, 2011, SPINE, V36, P1600, DOI 10.1097/BRS.0b013e3181f99e11.
   Miyakoshi N, 2000, SPINE, V25, P1837, DOI 10.1097/00007632-200007150-00016.
   Musluman AM, 2011, J NEUROSURG-SPINE, V14, P488, DOI 10.3171/2010.11.SPINE10281.
   Paholpak P, 2013, EUR SPINE J, V22, P2030, DOI 10.1007/s00586-013-2764-y.
   Park JY, 2009, J KOREAN NEUROSURG S, V45, P81, DOI 10.3340/jkns.2009.45.2.81.
   Park P, 2004, SPINE, V29, P1938, DOI 10.1097/01.brs.0000137069.88904.03.
   PENTA M, 1995, SPINE, V20, P743, DOI 10.1097/00007632-199503150-00018.
   Pfirrmann CWA, 2001, SPINE, V26, P1873, DOI 10.1097/00007632-200109010-00011.
   Polly DW, 2006, SPINE, V31, pS179, DOI 10.1097/01.brs.0000234761.87368.ee.
   Rahm MD, 1996, J SPINAL DISORD, V9, P392.
   Schlegel JD, 1996, SPINE, V21, P970, DOI 10.1097/00007632-199604150-00013.
   Schwab F, 2007, SPINE, V32, P2723, DOI 10.1097/BRS.0b013e31815a58f2.
   Tsutsumimoto T, 2008, EUR SPINE J, V17, P1107, DOI 10.1007/s00586-008-0695-9.
   Umehara S, 2000, SPINE, V25, P1617, DOI 10.1097/00007632-200007010-00004.
   Videbaek TS, 2010, SPINE, V35, P1955, DOI 10.1097/BRS.0b013e3181e57269.
   Wimmer C, 1997, ACTA ORTHOP SCAND, V68, P269, DOI 10.3109/17453679708996699.
   Zhou ZJ, 2011, J NEUROSURG-SPINE, V15, P295, DOI 10.3171/2011.4.SPINE10330.},
Number-of-Cited-References = {46},
Times-Cited = {4},
Usage-Count-Last-180-days = {0},
Usage-Count-Since-2013 = {8},
Journal-ISO = {J. Spinal Disord. Tech.},
Doc-Delivery-Number = {AK8HD},
Web-of-Science-Index = {Science Citation Index Expanded (SCI-EXPANDED)},
Unique-ID = {WOS:000338667300006},
DA = {2022-11-01},
}

@article{ WOS:000300093300003,
Author = {Wang, Hua and Liu, Hui and Zheng, Zhao-Min and Zhang, Kui-Bo and Wang,
   Tai-Ping and Sribastav, Shilabant-Sen and Liu, Wen-Sheng and Liu, Ting},
Title = {Role of death receptor, mitochondrial and endoplasmic reticulum pathways
   in different stages of degenerative human lumbar disc},
Journal = {APOPTOSIS},
Year = {2011},
Volume = {16},
Number = {10},
Pages = {990-1003},
Month = {OCT},
Abstract = {Intervertebral disc (IVD) cell apoptosis has been suggested to play an
   important role in promoting the degeneration process. It has been
   demonstrated that IVD cell apoptosis occurs through either death
   receptor, mitochondrial or endoplasmic reticulum (ER) pathway. Our study
   aimed to explore the relationship among these three pathways and grade
   of IVD degeneration (IVDD). IVDs were collected from patients with
   lumbar fracture, vertebral tumor, disc herniation or spondylolisthesis.
   IVDs were distinguished by MRI and histomorphological examination, cell
   apoptosis was detected by TUNEL staining. Biomarkers of these three
   apoptosis pathways were detected by RT-PCR and Western blot.
   Furthermore, the correlation between apoptosis pathways biomarkers and
   disc pathology were analyzed. Nucleus pulposus cell density decreased
   with degeneration process, and increased apoptotic ratio. ER pathway was
   predominant in mild stage of IVDD (GRP78, GADD153 upregulation and
   caspase-4 activation), death receptor pathway was predominant in mild
   and moderate stages (Fas, FasL up-regulation and caspase-8 activation)
   and mitochondrial pathway was predominant in moderate and severe stages
   (Bcl-2 down-regulation, Bax up-regulation, cytochrome-c accumulation in
   cytoplasm and caspase-9 activation). There were significant differences
   in the expressions of Fas, FasL, Bax, GADD153, cytochrome-c and cleaved
   caspase-8/9/3 between contained and non-contained discs. In conclusion,
   apoptosis occurs via these three apoptosis pathways together in IVDD. ER
   pathway plays a more critical role in the mild compared to moderate and
   severe stages, death receptor pathway in mild and moderate, and
   mitochondrial pathway in moderate and severe stages of IVDD. Disc cells
   apoptosis may progress rapidly after herniation, and may depend on the
   type of herniation.},
Publisher = {SPRINGER},
Address = {VAN GODEWIJCKSTRAAT 30, 3311 GZ DORDRECHT, NETHERLANDS},
Type = {Article},
Language = {English},
Affiliation = {Zheng, ZM (Corresponding Author), Sun Yat Sen Univ, Affiliated Hosp 1, Dept Orthopaed, 58 Zhongshan 2nd Rd, Guangzhou 510080, Guangdong, Peoples R China.
   Wang, Hua; Liu, Hui; Zheng, Zhao-Min; Zhang, Kui-Bo; Wang, Tai-Ping; Sribastav, Shilabant-Sen, Sun Yat Sen Univ, Affiliated Hosp 1, Dept Orthopaed, Guangzhou 510080, Guangdong, Peoples R China.
   Liu, Wen-Sheng; Liu, Ting, Wenming Minimally Invas Surg Hosp, Guangzhou 510080, Guangdong, Peoples R China.},
DOI = {10.1007/s10495-011-0644-7},
ISSN = {1360-8185},
EISSN = {1573-675X},
Keywords = {Intervetebral disc degeneration; Apoptosis; Death receptor pathway;
   Mitochondrial pathway; Endoplasmic reticulum pathway},
Keywords-Plus = {PERMEABILITY TRANSITION PORE; HUMAN INTERVERTEBRAL DISC; NUCLEUS
   PULPOSUS CELLS; FAS-LIGAND EXPRESSION; LOW-BACK-PAIN; APOPTOSIS; STRESS;
   INVOLVEMENT; ACTIVATION; MECHANISM},
Research-Areas = {Biochemistry \& Molecular Biology; Cell Biology},
Web-of-Science-Categories  = {Biochemistry \& Molecular Biology; Cell Biology},
Author-Email = {zhengzm1@163.com},
Funding-Acknowledgement = {National Natural Science Foundation of China {[}81071511]},
Funding-Text = {This study was supported by a grant from the National Natural Science
   Foundation of China (81071511).},
Cited-References = {Ahsan R, 2001, J Orthop Sci, V6, P510, DOI 10.1007/s007760100006.
   Aszodi A, 1998, J CELL BIOL, V143, P1399, DOI 10.1083/jcb.143.5.1399.
   Bennett M, 1998, SCIENCE, V282, P290, DOI 10.1126/science.282.5387.290.
   BUCKWALTER JA, 1995, SPINE, V20, P1307, DOI 10.1097/00007632-199506000-00022.
   Cappello R, 2006, SPINE, V31, P873, DOI 10.1097/01.brs.0000209302.00820.fd.
   Chauvier D, 2005, APOPTOSIS, V10, P1243, DOI 10.1007/s10495-005-1681-x.
   Chen BH, 2005, SPINE, V30, P519, DOI 10.1097/01.brs.0000154652.96975.1f.
   Crompton M, 1999, BIOCHEM J, V341, P233, DOI 10.1042/0264-6021:3410233.
   Ding HF, 2001, J PEDIAT HEMATOL ONC, V23, P185, DOI 10.1097/00043426-200103000-00014.
   Dong DZ, 2008, CANCER RES, V68, P498, DOI 10.1158/0008-5472.CAN-07-2950.
   Fairbank J, 2002, BIOCHEM SOC T, V30, P829, DOI 10.1042/bst0300829.
   Fardon DF, 2001, SPINE, V26, P461, DOI 10.1097/00007632-200103010-00007.
   Fischer H, 2002, BIOCHEM BIOPH RES CO, V293, P722, DOI 10.1016/S0006-291X(02)00289-9.
   Ghribi O, 2001, MOL BRAIN RES, V96, P30, DOI 10.1016/S0169-328X(01)00256-X.
   GOUGEON ML, 1993, SCIENCE, V260, P1269, DOI 10.1126/science.8098552.
   Green DR, 2004, SCIENCE, V305, P626, DOI 10.1126/science.1099320.
   Gruber HE, 1998, SPINE, V23, P751, DOI 10.1097/00007632-199804010-00001.
   Gruber HE, 2000, SPINE, V25, P2153, DOI 10.1097/00007632-200009010-00002.
   Han DF, 2009, ACTA BIOCH BIOPH SIN, V41, P938, DOI 10.1093/abbs/gmp087.
   Heyde CE, 2006, BMC CLIN PATHOL, V6, DOI 10.1186/1472-6890-6-5.
   Hitomi J, 2004, J CELL BIOL, V165, P347, DOI 10.1083/jcb.200310015.
   Inui Y, 2004, SPINE, V29, P2365, DOI 10.1097/01.brs.0000143172.07771.fc.
   Kaneyama S, 2008, J ORTHOP SCI, V13, P130, DOI 10.1007/s00776-007-1204-4.
   Kaufman RJ, 1999, GENE DEV, V13, P1211, DOI 10.1101/gad.13.10.1211.
   Kim KW, 2005, SPINE, V30, P1247, DOI 10.1097/01.brs.0000164256.72241.75.
   KOZUTSUMI Y, 1988, NATURE, V332, P462, DOI 10.1038/332462a0.
   Krammer P H, 1999, Adv Immunol, V71, P163.
   Kroemer G, 2000, NAT MED, V6, P513, DOI 10.1038/74994.
   Lee Y, 2009, APOPTOSIS, V14, P536, DOI 10.1007/s10495-008-0302-x.
   Li HL, 1998, CELL, V94, P491, DOI 10.1016/S0092-8674(00)81590-1.
   Luo X, 1998, CELL, V94, P481, DOI 10.1016/S0092-8674(00)81589-5.
   Luoma K, 2000, SPINE, V25, P487, DOI 10.1097/00007632-200002150-00016.
   Macfarlane GJ, 1999, PAIN, V80, P113, DOI 10.1016/S0304-3959(98)00209-7.
   Martin LJ, 2005, J NEUROSCI, V25, P6449, DOI 10.1523/JNEUROSCI.0911-05.2005.
   Mattson MP, 2000, NAT REV MOL CELL BIO, V1, P120, DOI 10.1038/35040009.
   Ming L, 2006, J BIOL CHEM, V281, P16034, DOI 10.1074/jbc.M513587200.
   Morishima N, 2002, J BIOL CHEM, V277, P34287, DOI 10.1074/jbc.M204973200.
   Park JB, 2006, J BONE JOINT SURG AM, V88A, P771, DOI 10.2106/JBJS.E.00762.
   Park JB, 2005, J BONE JOINT SURG AM, V87A, P1338, DOI 10.2106/JBJS.D.02527.
   Park JB, 2001, SPINE, V26, P142, DOI 10.1097/00007632-200101150-00006.
   Park JB, 2001, SPINE, V26, P618, DOI 10.1097/00007632-200103150-00011.
   Peng BG, 2009, SPINE, V34, pE178, DOI 10.1097/BRS.0b013e3181908ab3.
   Pfirrmann CWA, 2001, SPINE, V26, P1873, DOI 10.1097/00007632-200109010-00011.
   Rannou F, 2004, AM J PATHOL, V164, P915, DOI 10.1016/S0002-9440(10)63179-3.
   Rao RV, 2002, J BIOL CHEM, V277, P21836, DOI 10.1074/jbc.M202726200.
   Rasola A, 2007, APOPTOSIS, V12, P815, DOI 10.1007/s10495-007-0723-y.
   Schattenberg JM, 2009, APOPTOSIS, V14, P1459, DOI 10.1007/s10495-009-0366-2.
   Schuler M, 2001, BIOCHEM SOC T, V29, P684, DOI 10.1042/0300-5127:0290684.
   Schulze-Osthoff K, 1998, EUR J BIOCHEM, V254, P439, DOI 10.1046/j.1432-1327.1998.2540439.x.
   Sobajima S, 2005, SPINE, V30, P15, DOI 10.1097/01.brs.0000148048.15348.9b.
   SUDA T, 1993, CELL, V75, P1169, DOI 10.1016/0092-8674(93)90326-L.
   Sudo H, 2010, J ORTHOP RES, V28, P1608, DOI 10.1002/jor.21185.
   Sun FC, 2006, BIOCHEM J, V396, P31, DOI 10.1042/BJ20051916.
   Szegezdi E, 2006, EMBO REP, V7, P880, DOI 10.1038/sj.embor.7400779.
   Takada T, 2002, SPINE, V27, P1526, DOI 10.1097/00007632-200207150-00009.
   THOMPSON JP, 1990, SPINE, V15, P411, DOI 10.1097/00007632-199005000-00012.
   Tschoeke SK, 2008, J ORTHOP RES, V26, P999, DOI 10.1002/jor.20601.
   Tsujimoto Y, 2007, APOPTOSIS, V12, P835, DOI 10.1007/s10495-006-0525-7.
   VAUX DL, 1988, NATURE, V335, P440, DOI 10.1038/335440a0.
   Wang J, 2007, J NEUROSURG-SPINE, V6, P425, DOI 10.3171/spi.2007.6.5.425.
   Zhang YH, 2011, APOPTOSIS, V16, P594, DOI 10.1007/s10495-011-0596-y.
   Zhang YH, 2011, EUR SPINE J, V20, P1233, DOI 10.1007/s00586-011-1718-5.
   Zhao CQ, 2006, APOPTOSIS, V11, P2079, DOI 10.1007/s10495-006-0290-7.
   Zhao CQ, 2010, AGE, V32, P161, DOI 10.1007/s11357-009-9121-4.
   Zou H, 1997, CELL, V90, P405, DOI 10.1016/S0092-8674(00)80501-2.
   Zou H, 1999, J BIOL CHEM, V274, P11549, DOI 10.1074/jbc.274.17.11549.},
Number-of-Cited-References = {66},
Times-Cited = {71},
Usage-Count-Last-180-days = {1},
Usage-Count-Since-2013 = {33},
Journal-ISO = {Apoptosis},
Doc-Delivery-Number = {889SK},
Web-of-Science-Index = {Science Citation Index Expanded (SCI-EXPANDED)},
Unique-ID = {WOS:000300093300003},
DA = {2022-11-01},
}

@article{ WOS:000263260800011,
Author = {Kumar, Abhishek and Beastall, James and Hughes, Justin and Karadimas,
   Efthimios J. and Nicol, Malcolm and Smith, Francis and Wardlaw, Douglas},
Title = {Disc Changes in the Bridged and Adjacent Segments After Dynesys Dynamic
   Stabilization System After Two Years},
Journal = {SPINE},
Year = {2008},
Volume = {33},
Number = {26},
Pages = {2909-2914},
Month = {DEC 15},
Abstract = {Study Design. Prospective case series.
   Objective. To study the radiologic changes in the intervertebral disc
   after Dynesys dynamic stabilization.
   Summary of Background Data. Adjacent segment disc degeneration is one of
   the potential complications of fusion surgery. It has been proposed that
   nonfusion motion preservation surgery may prevent accelerated adjacent
   segment degeneration because of the protective effect of persisting
   segmental motion.
   Methods. Thirty-two patients who underwent Dynesys procedure between
   November 2002 and June 2004 and have completed 2-year follow-up MRI
   scans were included in this study. Preoperative and 2 year postoperative
   lumbar MRI scans were evaluated by 2 independent observers. T2-weighted
   mid-sagittal images were used and disc degeneration classified according
   to the Wood-end classification of disc degeneration. Anterior and
   posterior intervertebral disc heights were also measured.
   Results. Of the 32 patients, 20 patients underwent Dynesys procedure
   alone and 12 underwent additional fusion at 1 or more levels. A total of
   70 levels were operated on, of which 13 levels were fused.
   There was a statistically significant increase in the mean Woodend score
   at the operated levels in the Dynesys alone group, a change from 1.95
   before surgery to 2.52 after surgery (P < 0.001). The mean Woodend
   scores changed from 1.27 preoperative to 1.55 postoperative (P = 0.066)
   at the proximal adjacent levels, and from 1.37 to 1.62 at the distal
   levels (P = 0.157). There was good interobserver agreement (weighted k
   score of 0.819). The anterior intervertebral disc height reduced by 2 mm
   from 9.25 to 7.17 (P < 0.001). The posterior disc height increased by
   0.14 mm but this change was not significant.
   Conclusion. Disc degeneration at the bridged and adjacent segment seems
   to continue despite Dynesys dynamic stabilization. This continuing
   degeneration could be due to natural disease progression.},
Publisher = {LIPPINCOTT WILLIAMS \& WILKINS},
Address = {TWO COMMERCE SQ, 2001 MARKET ST, PHILADELPHIA, PA 19103 USA},
Type = {Article},
Language = {English},
Affiliation = {Kumar, A (Corresponding Author), Woodend Gen Hosp, Dept Orthopaed Surg, Eday Rd, Aberdeen AB15 6XS, Scotland.
   Kumar, Abhishek; Beastall, James; Hughes, Justin; Karadimas, Efthimios J.; Nicol, Malcolm; Smith, Francis; Wardlaw, Douglas, Woodend Gen Hosp, Dept Orthopaed Surg, Aberdeen AB15 6XS, Scotland.},
DOI = {10.1097/BRS.0b013e31818bdca7},
ISSN = {0362-2436},
EISSN = {1528-1159},
Keywords = {Dynesys; MRI disc degeneration; disc height},
Keywords-Plus = {LUMBAR SPINAL STENOSIS; IN-VITRO; DEGENERATIVE SPONDYLOLISTHESIS;
   INTRADISCAL PRESSURE; FUSION; DECOMPRESSION; DISEASE},
Research-Areas = {Neurosciences \& Neurology; Orthopedics},
Web-of-Science-Categories  = {Clinical Neurology; Orthopedics},
Author-Email = {drabhi.kp@gmail.com},
ResearcherID-Numbers = {Wardlaw, Douglas/AAF-6460-2020},
Cited-References = {Askar Z, 2004, EUR SPINE J, V13, P714, DOI 10.1007/s00586-004-0702-8.
   Beastall J, 2007, SPINE, V32, P685, DOI 10.1097/01.brs.0000257578.44134.fb.
   Cheh G, 2007, SPINE, V32, P2253, DOI 10.1097/BRS.0b013e31814b2d8e.
   Ghiselli G, 2004, J BONE JOINT SURG AM, V86A, P1497, DOI 10.2106/00004623-200407000-00020.
   HILIBRAND AS, 2004, SPINE J S, V4, P190, DOI DOI 10.1016/J.SPINEE.2004.07.007.
   Huang RC, 2005, ORTHOP CLIN N AM, V36, P271, DOI 10.1016/j.ocl.2005.02.010.
   LEE CK, 1984, SPINE, V9, P574, DOI 10.1097/00007632-198409000-00007.
   Niosi CA, 2006, EUR SPINE J, V15, P913, DOI 10.1007/s00586-005-0948-9.
   Okuda S, 2004, SPINE, V29, P1535, DOI 10.1097/01.BRS.0000131417.93637.9D.
   Park P, 2004, SPINE, V29, P1938, DOI 10.1097/01.brs.0000137069.88904.03.
   PENTA M, 1995, SPINE, V20, P743, DOI 10.1097/00007632-199503150-00018.
   Putzier M, 2005, SPINE, V30, pE109, DOI 10.1097/01.brs.0000154630.79887.ef.
   Schmoelz W, 2006, EUR SPINE J, V15, P1276, DOI 10.1007/s00586-005-0032-5.
   Schmoelz W, 2003, J SPINAL DISORD TECH, V16, P418, DOI 10.1097/00024720-200308000-00015.
   Schnake KJ, 2006, SPINE, V31, P442, DOI 10.1097/01.brs.0000200092.49001.6e.
   Sengupta DK, 2006, SPINE, V31, P450, DOI 10.1097/01.brs.0000200051.24623.33.
   Singh Kern, 2006, Am J Orthop (Belle Mead NJ), V35, P411.
   Stoll TM, 2002, EUR SPINE J, V11, pS170, DOI 10.1007/s00586-002-0438-2.
   WEINHOFFER SL, 1995, SPINE, V20, P526, DOI 10.1097/00007632-199503010-00004.},
Number-of-Cited-References = {19},
Times-Cited = {69},
Usage-Count-Last-180-days = {0},
Usage-Count-Since-2013 = {8},
Journal-ISO = {SPINE},
Doc-Delivery-Number = {405YT},
Web-of-Science-Index = {Science Citation Index Expanded (SCI-EXPANDED)},
Unique-ID = {WOS:000263260800011},
DA = {2022-11-01},
}

@article{ WOS:000363789700005,
Author = {Brodano, G. Barbanti and Griffoni, C. and Zanotti, B. and Gasbarrini, A.
   and Bandiera, S. and Ghermandi, R. and Boriani, S.},
Title = {A post-market surveillance analysis of the safety of
   hydroxyapatite-derived products as bone graft extenders or substitutes
   for spine fusion},
Journal = {EUROPEAN REVIEW FOR MEDICAL AND PHARMACOLOGICAL SCIENCES},
Year = {2015},
Volume = {19},
Number = {19},
Pages = {3548-3555},
Month = {OCT},
Abstract = {OBJECTIVE: Iliac crest bone graft (ICBG) is considered the gold standard
   for spine surgical procedures to achieve a successful fusion, because of
   its known osteoinductive and osteoconductive properties. Considering its
   autogenous origin, the use of ICBG has not been associated to an
   increase of intra-operative or postoperative complications directly
   related to the surgery. However, complications related to the harvesting
   procedure and to the donor site morbidity have been largely reported in
   the literature, favoring the development of a wide range of alternative
   products to be used as bone graft extenders or substitutes for spine
   fusion.
   The family of ceramic-based bone grafts has been widely used and studied
   during the last years for spine surgical procedures in order to reduce
   the need for iliac crest bone grafting and the consequent morbidity
   associated to the harvesting procedures.
   PATIENTS AND METHODS: We report here the results of a post-market
   surveillance analysis performed on four independent cohorts of patients
   (115 patients) to evaluate the safety of three different formulations of
   hydroxyapatite-derived products used as bone graft extenders/substitutes
   for lumbar arthrodesis.
   RESULTS: No intraoperative or post-operative complications related to
   the use of hydroxyapatite-derived products were detected, during medium
   and long follow up period (minimum 12 months-maximum 5 years).
   CONCLUSIONS: This post-market surveillance analysis evidenced the safety
   of ceramic products as bone graft extenders or substitutes for spine
   fusion. Moreover, the evidence of the safety of hydroxyapatite-derived
   products allows to perform clinical studies aimed at evaluating the
   fusion rates and the clinical outcomes of these materials as bone graft
   extenders/substitutes, in order to support their use as an alternative
   to ICBG for spine fusion.},
Publisher = {VERDUCI PUBLISHER},
Address = {VIA GREGORIO VII, ROME, 186-00165, ITALY},
Type = {Article},
Language = {English},
Affiliation = {Brodano, GB (Corresponding Author), Rizzoli Orthoped Inst, Dept Oncol \& Degenerat Spine Surg, Bologna, Italy.
   Brodano, G. Barbanti; Griffoni, C.; Gasbarrini, A., Rizzoli Orthoped Inst, Dept Oncol \& Degenerat Spine Surg, Bologna, Italy.
   Zanotti, B., Univ Udine, Neurosurg Clin, I-33100 Udine, Italy.},
ISSN = {1128-3602},
Keywords = {Hydroxyapatite; Bone graft extenders or substitutes; Spine fusion;
   Surveillance analysis},
Keywords-Plus = {MESENCHYMAL STEM-CELLS; POSTEROLATERAL FUSION; LUMBAR FUSION;
   MORPHOGENETIC PROTEIN-2; SITE MORBIDITY; AUTOGRAFT; DISEASE;
   COMPLICATIONS; HARVEST; SPONDYLOLISTHESIS},
Research-Areas = {Pharmacology \& Pharmacy},
Web-of-Science-Categories  = {Pharmacology \& Pharmacy},
Author-Email = {giovanni@barbantibrodano.com},
ResearcherID-Numbers = {Gasbarrini, Alessandro/K-4290-2018
   Griffoni, Cristiana/D-3031-2019
   Boriani, Stefano/V-7196-2017},
ORCID-Numbers = {Griffoni, Cristiana/0000-0001-8344-7534
   Barbanti Brodano, Giovanni/0000-0002-7075-7020
   Gasbarrini, Alessandro/0000-0002-9575-4061
   Gasbarrini, Antonio/0000-0003-4863-6924
   Bandiera, Stefano/0000-0002-1517-5984
   Boriani, Stefano/0000-0002-8426-9108},
Cited-References = {Agacayak S, 2012, EUR REV MED PHARMACO, V16, P679.
   Ahlmann E, 2002, J BONE JOINT SURG AM, V84A, P716, DOI 10.2106/00004623-200205000-00003.
   Arrington ED, 1996, CLIN ORTHOP RELAT R, P300, DOI 10.1097/00003086-199608000-00037.
   BANWART JC, 1995, SPINE, V20, P1055, DOI 10.1097/00007632-199505000-00012.
   Barbanera A, 2012, PROGR NEUROSCI, V1, P97.
   BRODANO GB, 2014, SPINE PHILA PA 1976.
   Carragee EJ, 2011, SPINE J, V11, P471, DOI 10.1016/j.spinee.2011.04.023.
   Dai LY, 2008, SPINE, V33, P1299, DOI 10.1097/BRS.0b013e3181732a8e.
   Dimar JR, 2009, SPINE J, V9, P880, DOI 10.1016/j.spinee.2009.03.013.
   DIMAR JR, 2007, CURR OPIN ORTHOP, V18, P8.
   Eder C, 2011, EUR SPINE J, V20, P1791, DOI 10.1007/s00586-011-1736-3.
   Fischer CR, 2013, EUR SPINE J, V22, P1423, DOI 10.1007/s00586-013-2718-4.
   Fu RW, 2013, ANN INTERN MED, V158, P890, DOI 10.7326/0003-4819-158-12-201306180-00006.
   Gao CD, 2014, INT J MOL SCI, V15, P4714, DOI 10.3390/ijms15034714.
   Goulet JA, 1997, CLIN ORTHOP RELAT R, P76.
   Gruskay JA, 2014, SPINE, V39, P1718, DOI 10.1097/BRS.0000000000000476.
   Howard JM, 2011, SPINE J, V11, P534, DOI 10.1016/j.spinee.2010.09.001.
   Hu SS, 2011, SPINE J, V11, P538, DOI 10.1016/j.spinee.2011.03.016.
   Kaiser MG, 2014, J NEUROSURG-SPINE, V21, P106, DOI 10.3171/2014.4.SPINE14325.
   Kanayama M, 2006, SPINE, V31, P1067, DOI 10.1097/01.brs.0000216444.01888.21.
   Kannan A, 2015, J SPINAL DISORD TECH, V28, P163, DOI 10.1097/BSD.0000000000000281.
   Kho VKS, 2008, INT ORTHOP, V32, P115, DOI 10.1007/s00264-006-0274-9.
   Kim DH, 2009, SPINE J, V9, P886, DOI 10.1016/j.spinee.2009.05.006.
   Korovessis P, 2005, EUR SPINE J, V14, P630, DOI 10.1007/s00586-004-0855-5.
   Lee JH, 2009, J BIOMED MATER RES A, V90A, P804, DOI 10.1002/jbm.a.32113.
   Lee Kenneth J H, 2005, Spine J, V5, p217S, DOI 10.1016/j.spinee.2005.02.006.
   Liu Bin, 2012, Orthop Surg, V4, P139, DOI 10.1111/j.1757-7861.2012.00189.x.
   Mashhadinezhad H, 2014, ARCH BONE JT SURG-AB, V2, P37.
   Myeroff C, 2011, J BONE JOINT SURG AM, V93A, P2227, DOI 10.2106/JBJS.J.01513.
   Nickoli MS, 2014, GLOB SPINE J, V4, P211, DOI 10.1055/s-0034-1378141.
   Oehme D, 2015, NEUROSURG REV, V38, P429, DOI 10.1007/s10143-015-0621-7.
   Radcliff K, 2012, J BONE JOINT SURG AM, V94A, P1685, DOI 10.2106/JBJS.K.00952.
   Rajaee SS, 2012, SPINE, V37, P67, DOI 10.1097/BRS.0b013e31820cccfb.
   Roseti L, 2014, EUR REV MED PHARMACO, V18, P3702.
   Staffa G, 2012, J CRANIO MAXILL SURG, V40, pE65, DOI 10.1016/j.jcms.2011.04.014.
   Stefini R, 2015, J APPL BIOMATER FUNC, V13, pE136, DOI 10.5301/jabfm.5000211.
   Stefini Roberto, 2013, Surg Neurol Int, V4, P12, DOI 10.4103/2152-7806.106290.
   Tilkeridis K, 2014, WORLD J ORTHOP, V5, P30, DOI 10.5312/wjo.v5.i1.30.
   Yoshihara H, 2015, SPINE J, V15, P265, DOI 10.1016/j.spinee.2014.09.026.
   Zhou H, 2011, ACTA BIOMATER, V7, P2769, DOI 10.1016/j.actbio.2011.03.019.},
Number-of-Cited-References = {40},
Times-Cited = {7},
Usage-Count-Last-180-days = {0},
Usage-Count-Since-2013 = {3},
Journal-ISO = {Eur. Rev. Med. Pharmacol. Sci.},
Doc-Delivery-Number = {CU8JX},
Web-of-Science-Index = {Science Citation Index Expanded (SCI-EXPANDED)},
Unique-ID = {WOS:000363789700005},
DA = {2022-11-01},
}

@article{ WOS:000695166500007,
Author = {Lan, Zhibin and Wu, Zhiqiang and Huang, Yuming and Xu, Weihong},
Title = {Increased Neck Tilt/T1 slope ratio may play an important role in
   patients with cervical kyphosis},
Journal = {BMC MUSCULOSKELETAL DISORDERS},
Year = {2021},
Volume = {22},
Number = {1},
Month = {SEP 12},
Abstract = {Background In previous studies, we demonstrated that the T1 slope (T1s)
   is associated with clinical outcomes, but the results were not specific
   for individuals. A recent study suggested that an increased pelvic tilt
   (PT)/sacral slope (SS) ratio may play an important role in the
   degeneration of lumbar scoliosis and pathogenesis of lumbar
   spondylolisthesis. Therefore, we aimed to explore the role of neck tilt
   (NT)/T1s in patients with cervical kyphosis. Methods In total, the data
   of 36 kyphosis patients who underwent anterior cervical hybrid
   decompression and fusion (ACHDF) for multilevel (3 levels) cervical
   spondylotic myelopathy were retrospectively analyzed. The radiographic
   measurements included the T1s, NT, C2-7 Cobb angle, and C2-7 sagittal
   vertical axis (SVA). The visual analog scale (VAS) and neck disability
   index (NDI) scores were used to determine the clinical prognosis.
   Pearson's correlation coefficient was calculated to assess the
   relationships among preoperative imaging examination parameters. Results
   The mean C2-7 Cobb angle was - 5.93 +/- 3.00 degrees before surgery,
   9.67 +/- 6.61 degrees after surgery, and 7.91 +/- 8.73 degrees at the
   follow-up. The preoperative NT/T1s ratio was positively correlated with
   the Delta C2-7 Cobb angle (r = 0.358, p < 0.05) and negatively
   correlated with the preoperative C2-7 Cobb angle (r = -0.515, p < 0.01)
   and preoperative C2-7 SVA (r = -0.461, p < 0.01). The linear regression
   model indicated a positive correlation between the preoperative NT/T1s
   ratio and the Delta C2-7 Cobb angle (R-2 = 0.122). Conclusions The
   preoperative NT/T1s ratio may be positively correlated with changes in
   postoperative cervical spine curvature (Cobb angle). The NT/T1s ratio
   may be worthy of increased attention among sagittal parameters.},
Publisher = {BMC},
Address = {CAMPUS, 4 CRINAN ST, LONDON N1 9XW, ENGLAND},
Type = {Article},
Language = {English},
Affiliation = {Xu, WH (Corresponding Author), Fujian Med Univ, Affiliated Hosp 1, Dept Spine Surg, Fuzhou 350004, Fujian, Peoples R China.
   Lan, Zhibin; Wu, Zhiqiang, Fujian Tradit Chinese Med Univ, Quanzhou Orthoped Traumatol Hosp, Spine Surg Dept, Citong Rd, Quanzhou 362000, Peoples R China.
   Huang, Yuming, Sun Yat Sen Univ, Affiliated Hosp 1, Dept Spine Surg, Guangzhou, Peoples R China.
   Xu, Weihong, Fujian Med Univ, Affiliated Hosp 1, Dept Spine Surg, Fuzhou 350004, Fujian, Peoples R China.},
DOI = {10.1186/s12891-021-04678-8},
Article-Number = {785},
EISSN = {1471-2474},
Keywords = {Cervical kyphosis; Neck tilt; T1 slope; C2-7 lordosis; NDI},
Keywords-Plus = {T1 SLOPE; SAGITTAL BALANCE; ALIGNMENT; SURGERY; FUSION; PREDICTOR;
   DEFORMITY},
Research-Areas = {Orthopedics; Rheumatology},
Web-of-Science-Categories  = {Orthopedics; Rheumatology},
Author-Email = {xuweihong815@126.com},
ResearcherID-Numbers = {Lan, Zhibin/GYE-2103-2022
   },
ORCID-Numbers = {Lan, Zhibin/0000-0001-8610-7244
   Huang, Yuming/0000-0002-7693-6417},
Cited-References = {Baptiste Darryl C, 2006, Spine J, V6, p190S, DOI 10.1016/j.spinee.2006.04.024.
   Ferch RD, 2004, J NEUROSURG, V100, P13, DOI 10.3171/spi.2004.100.1.0013.
   Grosso MJ, 2013, J NEUROSURG-SPINE, V18, P537, DOI 10.3171/2013.2.SPINE12525.
   Huang YM, 2019, BMC MUSCULOSKEL DIS, V20, DOI 10.1186/s12891-018-2378-y.
   Hyun SJ, 2016, SPINE, V41, pE396, DOI 10.1097/BRS.0000000000001264.
   Jenkins L A, 1994, Orthop Rev, VSuppl, P13.
   Katsuura A, 2001, EUR SPINE J, V10, P320, DOI 10.1007/s005860000243.
   Kawakami M, 1999, J SPINAL DISORD, V12, P50.
   Kim TH, 2013, SPINE, V38, pE992, DOI 10.1097/BRS.0b013e3182972e1b.
   Lee SH, 2012, J SPINAL DISORD TECH, V25, pE41, DOI 10.1097/BSD.0b013e3182396301.
   Park MS, 2014, SPINE J, V14, P1228, DOI 10.1016/j.spinee.2013.09.043.
   Tang Jessica A, 2015, Neurosurgery, V76 Suppl 1, pS14, DOI 10.1227/01.neu.0000462074.66077.2b.
   Villavicencio AT, 2011, NEUROSURGERY, V68, P1309, DOI 10.1227/NEU.0b013e31820b51f3.
   Weng C, 2016, SPINE, V41, P185, DOI 10.1097/BRS.0000000000001353.
   Zhang JL, 2018, CLIN NEUROL NEUROSUR, V166, P23, DOI 10.1016/j.clineuro.2018.01.018.},
Number-of-Cited-References = {15},
Times-Cited = {0},
Usage-Count-Last-180-days = {1},
Usage-Count-Since-2013 = {2},
Journal-ISO = {BMC Musculoskelet. Disord.},
Doc-Delivery-Number = {UP1TM},
Web-of-Science-Index = {Science Citation Index Expanded (SCI-EXPANDED)},
Unique-ID = {WOS:000695166500007},
OA = {Green Published, gold},
DA = {2022-11-01},
}

@article{ WOS:000305171800037,
Author = {Ozawa, H. and Kanno, H. and Koizumi, Y. and Morozumi, N. and Aizawa, T.
   and Kusakabe, T. and Ishii, Y. and Itoi, E.},
Title = {Dynamic Changes in the Dural Sac Cross-Sectional Area on Axial Loaded MR
   Imaging: Is There a Difference between Degenerative Spondylolisthesis
   and Spinal Stenosis?},
Journal = {AMERICAN JOURNAL OF NEURORADIOLOGY},
Year = {2012},
Volume = {33},
Number = {6},
Pages = {1191-1197},
Month = {JUN-JUL},
Abstract = {BACKGROUND AND PURPOSE: Axial loaded MR imaging, which can simulate the
   spinal canal of patients in a standing position, demonstrates a
   significant reduction of the DCSA compared with conventional MR imaging
   and provides valuable imaging findings in the assessment of the lumbar
   spinal canal. The purpose of this study was to compare the DCSA on axial
   loaded MR imaging between patients with DS and SpS.
   MATERIALS AND METHODS: Eighty-eight consecutive patients were divided
   into DS and SpS groups. DCSA on conventional MR imaging and axial loaded
   MR imaging and changes in the DCSA induced by axial loading were
   compared between DS and SpS groups. The prevalence of a significant
   change (>15 mm(2)) in the DCSA was compared between the 2 groups.
   RESULTS: Axial loaded MR imaging demonstrated significantly smaller DCSA
   in the DS group (35 +/- 22 mm(2)) than in the SpS group (50 +/- 31
   mm(2)), though conventional MR imaging did not show any differences
   between the 2 groups. The change in the DCSA induced by axial loading
   was significantly larger in the DS group (17 +/- 12 mm(2)) compared with
   the SpS group (8 +/- 8 mm(2)). The prevalence of a >15-mm(2) change in
   the DCSA was significantly higher in the DS group (62.5\%) than in the
   SpS group (16.7\%) (odds ratio, 8.33; 95\% confidence interval,
   3.09-22.50).
   CONCLUSIONS: Axial loaded MR imaging demonstrated significantly larger
   changes in the DCSA in patients with DS compared those with SpS. A
   significant change in the DCSA was more frequently observed in patients
   with DS. Axial loaded MR imaging may therefore be a more useful tool to
   decrease the risk of underestimating the spinal canal narrowing in
   patients with DS than in those with SpS.},
Publisher = {AMER SOC NEURORADIOLOGY},
Address = {PO BOX 3000, DENVILLE, NJ 07834-9349 USA},
Type = {Article},
Language = {English},
Affiliation = {Kanno, H (Corresponding Author), Tohoku Univ, Sch Med, Dept Orthopaed Surg, Aoba Ku, 1-1 Seiryo Machi, Sendai, Miyagi 9808574, Japan.
   Kanno, H., Tohoku Univ, Sch Med, Dept Orthopaed Surg, Aoba Ku, Sendai, Miyagi 9808574, Japan.
   Koizumi, Y.; Morozumi, N.; Ishii, Y., Nishitaga Natl Hosp, Dept Orthoped Surg, Sendai, Miyagi, Japan.},
DOI = {10.3174/ajnr.A2920},
ISSN = {0195-6108},
EISSN = {1936-959X},
Keywords-Plus = {MAINE LUMBAR SPINE; COMPUTED-TOMOGRAPHY; CAUDA-EQUINA; OSTEOPOROTIC
   FRACTURES; NONSURGICAL MANAGEMENT; OUTCOMES; MYELOGRAPHY; SYMPTOMS;
   POSITION; DIAGNOSIS},
Research-Areas = {Neurosciences \& Neurology; Radiology, Nuclear Medicine \& Medical
   Imaging},
Web-of-Science-Categories  = {Clinical Neurology; Neuroimaging; Radiology, Nuclear Medicine \& Medical
   Imaging},
Author-Email = {kanno-h@isis.ocn.ne.jp},
ResearcherID-Numbers = {Kanno, Haruo/AAA-2187-2020},
ORCID-Numbers = {Kanno, Haruo/0000-0003-1985-2257},
Funding-Acknowledgement = {Japan Orthopaedics and Traumatology Foundation Inc {[}205]},
Funding-Text = {This work was supported by a research grant from Japan Orthopaedics and
   Traumatology Foundation Inc (No. 205).},
Cited-References = {Ahn TJ, 2009, NEUROL MED-CHIR, V49, P242, DOI 10.2176/nmc.49.242.
   Ahn TJLeeSH, 2009, NEUROL MED CHIR TOKY, V49, P47.
   ARNOLDI CC, 1976, CLIN ORTHOP RELAT R, P4.
   Atlas SJ, 2000, SPINE, V25, P556, DOI 10.1097/00007632-200003010-00005.
   Atlas SJ, 2005, SPINE, V30, P936, DOI 10.1097/01.brs.0000158953.57966.c0.
   Ben-Galim P, 2007, SPINE J, V7, P245, DOI 10.1016/j.spinee.2006.06.379.
   BLAND JM, 1986, LANCET, V1, P307, DOI 10.1016/s0140-6736(86)90837-8.
   BOLENDER NF, 1985, J BONE JOINT SURG AM, V67A, P240, DOI 10.2106/00004623-198567020-00009.
   Brantigan John W, 2003, Spine J, V3, P186, DOI 10.1016/S1529-9430(02)00536-3.
   Cummins J, 2006, SPINE, V31, P806, DOI 10.1097/01.brs.0000207473.09030.0d.
   Danielson B, 2001, SPINE, V26, P2601, DOI 10.1097/00007632-200112010-00015.
   Danielson BI, 1998, ACTA RADIOL, V39, P604, DOI 10.3109/02841859809175484.
   Dewitte K, 2002, CLIN CHEM, V48, P799.
   Felix ZF, 2008, BMC MUSCULOSKEL DIS, V9, DOI 10.1186/1471-2474-9-89.
   Ghogawala Z, 2004, J NEUROSURG-SPINE, V1, P267, DOI 10.3171/spi.2004.1.3.0267.
   HAMANISHI C, 1994, J SPINAL DISORD, V7, P388.
   Hansson T, 2009, EUR SPINE J, V18, P679, DOI 10.1007/s00586-009-0919-7.
   Hiwatashi A, 2004, AM J NEURORADIOL, V25, P170.
   Huang KY, 2009, EUR SPINE J, V18, P1851, DOI 10.1007/s00586-009-1059-9.
   Jayakumar P, 2006, SPINE, V31, pE298, DOI 10.1097/01.brs.0000216602.98524.07.
   Junghanns H, 1930, ARCH ORTHOP UNF-CHIR, V29, P118.
   Kanno H, 2011, SPINE PHILA PA  0120.
   Kanno H, 2011, SPINE PHILA PA  0204.
   KATZ JN, 1995, SPINE, V20, P1155, DOI 10.1097/00007632-199505150-00008.
   Katz JN, 1999, SPINE, V24, P2229, DOI 10.1097/00007632-199911010-00010.
   Lohman CM, 2006, SPINE, V31, P1834, DOI 10.1097/01.brs.0000227370.65573.ac.
   Madsen R, 2008, SPINE, V33, P61, DOI 10.1097/BRS.0b013e31815e395f.
   Malmivaara A, 2007, SPINE, V32, P1, DOI 10.1097/01.brs.0000251014.81875.6d.
   Manenti G, 2003, IN VIVO, V17, P413.
   Moon ES, 2005, YONSEI MED J, V46, P806, DOI 10.3349/ymj.2005.46.6.806.
   Ogikubo O, 2007, SPINE, V32, P1423, DOI 10.1097/BRS.0b013e318060a5f5.
   Oguz H, 2007, EUR SPINE J, V16, P913, DOI 10.1007/s00586-007-0317-y.
   Pearson A, 2010, SPINE, V35, P298, DOI 10.1097/BRS.0b013e3181bdafd1.
   Sato K, 1997, SPINE, V22, P1898, DOI 10.1097/00007632-199708150-00018.
   Sato K, 1997, SPINE, V22, P904.
   SCHONSTROM N, 1984, SPINE, V9, P604, DOI 10.1097/00007632-198409000-00011.
   Sengupta DK, 2005, SPINE, V30, pS71, DOI 10.1097/01.brs.0000155579.88537.8e.
   Sirvanci M, 2008, EUR SPINE J, V17, P679, DOI 10.1007/s00586-008-0646-5.
   Suzuki H, 2010, SPINE, V35, pE344, DOI 10.1097/BRS.0b013e3181c91121.
   Tosteson ANA, 2008, ANN INTERN MED, V149, P845, DOI 10.7326/0003-4819-149-12-200812160-00003.
   TURNER JA, 1992, SPINE, V17, P1, DOI 10.1097/00007632-199201000-00001.
   VERBIEST H, 1954, J BONE JOINT SURG BR, V36, P230, DOI 10.1302/0301-620X.36B2.230.
   Vogt MT, 1999, SPINE, V24, P2536, DOI 10.1097/00007632-199912010-00016.
   Vogt MT, 1998, SPINE, V23, P2640, DOI 10.1097/00007632-199812010-00020.
   Weishaupt D, 2000, RADIOLOGY, V215, P247, DOI 10.1148/radiology.215.1.r00ap06247.
   White AA., 1990, CLIN BIOMECHANICS SP.
   Willen J, 1997, SPINE, V22, P2968, DOI 10.1097/00007632-199712150-00021.
   Willen J, 2001, SPINE, V26, P2607, DOI 10.1097/00007632-200112010-00016.
   Willen J, 2008, SPINE, V33, pE109, DOI 10.1097/BRS.0b013e318163f9ab.
   Zamani AA, 1998, JMRI-J MAGN RESON IM, V8, P1329, DOI 10.1002/jmri.1880080622.},
Number-of-Cited-References = {50},
Times-Cited = {17},
Usage-Count-Last-180-days = {0},
Usage-Count-Since-2013 = {2},
Journal-ISO = {Am. J. Neuroradiol.},
Doc-Delivery-Number = {957OH},
Web-of-Science-Index = {Science Citation Index Expanded (SCI-EXPANDED)},
Unique-ID = {WOS:000305171800037},
OA = {hybrid, Green Published},
DA = {2022-11-01},
}

@article{ WOS:000256742500004,
Author = {Lotan, Raphael and Oron, Amir and Anekstein, Yoram and Shalmon, Ehud and
   Mirovsky, Yigal},
Title = {Lumbar stenosis and systemic diseases - Is there any relevance?},
Journal = {JOURNAL OF SPINAL DISORDERS \& TECHNIQUES},
Year = {2008},
Volume = {21},
Number = {4},
Pages = {247-251},
Month = {JUN},
Abstract = {Study Design: A retrospective study of spinal stenosis patients admitted
   to Assaf Harofeh Medical Center Orthopedic Departments.
   Objective: To assess any correlation between systemic disease and spinal
   stenosis.
   Summary of Background Data: Lumbar stenosis is a common spinal disease
   with various etiologies. No findings have been reported correlating
   spinal stenosis incidence with background diseases, although diabetes
   mellitus (DM) has been found to play a role in intervertebral disc
   degeneration and spondylolisthesis.
   Methods: Hospitalization records of patients with spinal stenosis
   admitted to Assaf Harofeh Medical Center Orthopedic Departments between
   1984 and 1993 were checked for background diseases, age, and sex. The
   data collected were statistically evaluated for any correlation between
   spinal stenosis and chronic diseases and compared with the data
   published by the ``Israeli Bureau of Statistics{''} and Israel's largest
   Health Maintenance Organization's chronic disease survey.
   Results: Of 537 patients with spinal stenosis 57\% (308) were males and
   (229) 43\% females with an average age of 60 +/- 14 years. Diseases
   occurring with a high incidence were hypertension (HTN)-23.2\% (compared
   with 7.8\% in the general population), DM-13.6\% (5.9\%), ischemic heart
   disease (IHD)-11.9\%, and hyperlipidemia-4.4\%. Patients with spinal
   stenosis had no significant age and sex distribution difference compared
   with the general population and no such difference was found for
   patients suffering from HTN, IHD, or DM. Isolating the effect of DM on
   HTN and IHD revealed that HTN was a primary disease whereas IHD was
   secondary to DM with significant statistical validation (P = 0.003).
   Conclusions: To the best of our knowledge this is the first study
   linking spinal stenosis and DM or HTN. It was found that chronic
   diseases do not alter the natural age and sex distribution of spinal
   stenosis. The major question remaining concerns the biologic mechanism
   linking spinal stenosis and DM or HTN.},
Publisher = {LIPPINCOTT WILLIAMS \& WILKINS},
Address = {TWO COMMERCE SQ, 2001 MARKET ST, PHILADELPHIA, PA 19103 USA},
Type = {Article},
Language = {English},
Affiliation = {Mirovsky, Y (Corresponding Author), Assaf Harofeh Med Ctr, Spine Unit, IL-70300 Zerifin, Israel.
   Lotan, Raphael; Anekstein, Yoram; Shalmon, Ehud; Mirovsky, Yigal, Assaf Harofeh Med Ctr, Spine Unit, IL-70300 Zerifin, Israel.
   Oron, Amir, Assaf Harofeh Med Ctr, Dept Orthoped, IL-70300 Zerifin, Israel.
   Tel Aviv Univ, Sackler Fac Med, IL-69978 Tel Aviv, Israel.},
DOI = {10.1097/BSD.0b013e31813707af},
ISSN = {1536-0652},
EISSN = {1539-2465},
Keywords = {spinal stenosis; diabetes mellitus; systemic diseases; epidemiology},
Keywords-Plus = {SPINAL STENOSIS; INTERVERTEBRAL-DISK; AMYLOID DEPOSITION; PROTEOGLYCANS;
   GOUT; PAIN},
Research-Areas = {Neurosciences \& Neurology; Orthopedics},
Web-of-Science-Categories  = {Clinical Neurology; Orthopedics},
Author-Email = {Mirovsky@netvision.net.il},
ORCID-Numbers = {Lotan, Raphael/0000-0001-7968-7906},
Cited-References = {Arinzon Z, 2004, EUR SPINE J, V13, P32, DOI 10.1007/s00586-003-0643-7.
   Babb Aaron, 2006, S D Med, V59, P103.
   Binder DK, 2002, SEMIN NEUROL, V22, P157, DOI 10.1055/s-2002-36539.
   DAGOSTINO AN, 1992, CLIN NEUROPATHOL, V11, P147.
   DELAMARTER RB, 1993, CLIN ORTHOP RELAT R, P127.
   EPSTEIN NE, 1994, J SPINAL DISORD, V7, P259, DOI 10.1097/00002517-199407030-00011.
   FENTON P, 1995, J BONE JOINT SURG AM, V77A, P767, DOI 10.2106/00004623-199505000-00013.
   FERRANTE L, 1991, ITAL J NEUROL SCI, V12, P371.
   Fortuna A, 1989, J Neurosurg Sci, V33, P185.
   Fraser Justin F, 2003, Neurosurg Focus, V14, pe6.
   HAMMOUDEH M, 1995, CLIN RHEUMATOL, V14, P352, DOI 10.1007/BF02208353.
   Jeffcoate WJ, 2005, LANCET, V366, P2058, DOI 10.1016/S0140-6736(05)67029-8.
   Kelly J, 2005, J NEUROSURG-SPINE, V2, P215, DOI 10.3171/spi.2005.2.2.0215.
   LaBan MM, 2003, AM J PHYS MED REHAB, V82, P660, DOI 10.1097/01.PHM.0000083663.01028.9C.
   Mahmud T, 2005, J BONE JOINT SURG BR, V87B, P513, DOI 10.1302/0301-620X.87B4.
   Matsumoto T, 2001, SPINE, V26, P426, DOI 10.1097/00007632-200102150-00020.
   Mobbs RJ, 2001, J CLIN NEUROSCI, V8, P10, DOI 10.1054/jocn.2000.0682.
   Nokura K, 2000, J NEUROL SCI, V178, P114, DOI 10.1016/S0022-510X(00)00377-4.
   Padua L, 2002, EUR J NEUROL, V9, P69, DOI 10.1046/j.1468-1331.2002.00342.x.
   PARIKH M, 1987, SPINE, V12, P627, DOI 10.1097/00007632-198707000-00029.
   Qasho R, 2001, J Neurosurg Sci, V45, P181.
   Robinson D, 1998, SPINE, V23, P849, DOI 10.1097/00007632-199804150-00001.
   Sakellaridis N, 2006, SURG NEUROL, V66, P152, DOI 10.1016/j.surneu.2006.01.019.
   Sarzi-Puttini P, 2004, CURR OPIN RHEUMATOL, V16, P287, DOI 10.1097/00002281-200405000-00021.
   Savarirayan R, 2004, AM J MED GENET A, V124A, P148, DOI 10.1002/ajmg.a.20383.
   Selvarajah D, 2006, DIABETES CARE, V29, P2664, DOI 10.2337/dc06-0650.
   Sheridan M, 1992, J Neurosurg Sci, V36, P215.
   SILBERBERG R, 1986, EXP CELL BIOL, V54, P121.
   SIMPSON JM, 1993, J BONE JOINT SURG AM, V75A, P1823, DOI 10.2106/00004623-199312000-00013.
   Singh Kern, 2005, Spine J, V5, P615, DOI 10.1016/j.spinee.2005.05.385.
   Szpalski M, 2003, EUR SPINE J, V12, pS170, DOI 10.1007/s00586-003-0612-1.
   Tan AL, 2005, DIABETES CARE, V28, P2962, DOI 10.2337/diacare.28.12.2962.
   Theodorou DJ, 2002, SEMIN DIALYSIS, V15, P290, DOI 10.1046/j.1525-139X.2002.00070.x.
   Truumees Eeric, 2005, Instr Course Lect, V54, P287.
   Xu G, 2002, J NEUROPATH EXP NEUR, V61, P164, DOI 10.1093/jnen/61.2.164.
   ZIV I, 1992, J ORTHOPAED RES, V10, P205, DOI 10.1002/jor.1100100207.
   Zwart JA, 1999, SPINE, V24, P373, DOI 10.1097/00007632-199902150-00016.},
Number-of-Cited-References = {37},
Times-Cited = {50},
Usage-Count-Last-180-days = {0},
Usage-Count-Since-2013 = {1},
Journal-ISO = {J. Spinal Disord. Tech.},
Doc-Delivery-Number = {313LQ},
Web-of-Science-Index = {Science Citation Index Expanded (SCI-EXPANDED)},
Unique-ID = {WOS:000256742500004},
DA = {2022-11-01},
}

@article{ WOS:000496269400061,
Author = {Lim, Kwun-Mook and Park, Tae-Hyun and Lee, Sung-Jae and Park, Sung-Jun},
Title = {Design and Biomechanical Verification of Additive Manufactured Composite
   Spinal Cage Composed of Porous Titanium Cover and PEEK Body},
Journal = {APPLIED SCIENCES-BASEL},
Year = {2019},
Volume = {9},
Number = {20},
Month = {OCT},
Abstract = {Incidents of lumbar degenerative diseases, such as spinal stenosis and
   degenerative spondylolisthesis, are increasing due to the aging
   population, and as a result, posterior lumbar interbody fusion (PLIF) is
   widely used. However, the interbody fusion cage used in the fusion
   surgery has been reported to cause subsidence in the fusion cage of the
   titanium material and bone nonunion in the case of the
   polyetheretherketone (PEEK) material cage. Therefore, we aim to reduce
   the possibility of subsidence of the spinal fusion cage through its
   elastic modulus difference with the cortical bone of the vertebral body.
   For the vertebral end plate, which is related to the fusion rate, we
   also aim to design a new composite vertebral cage, which integrates a
   cover of porous structure using the additive manufacturing method of
   titanium alloy to fabricate a prototype, and to biomechanically verify
   the prototype. The method was as follows. In order to find a similar
   pore size of human cancellous bone, the pore size was adjusted and the
   results were measured with SEM. The pore size of each surface was
   measured individually and the mean value was calculated. Next, an animal
   experiment was conducted to confirm the degree of fusion of each
   structural type, and prototypes of various structures were fabricated.
   The degree of fusion was confirmed by a push down test. A prototype of
   the fusion cage composed of titanium and PEEK material was fabricated,
   and the possibility of subsidence by existence of porous structure was
   confirmed by using the lumbar spine finite element model. Then, the
   prototype was compared with the composite fusion cage developed by ASTM
   F2077 and ASTM F2267 methods, and with the commercial PEEK and titanium
   cages. As a result, the correlation between bone fusion and the porous
   structure, as well as size of the spine fusion cage composing the
   composite for porous structure and elasticity, was confirmed. Type 3
   structures showed the best performance in bone fusion and the pore size
   of 1.2 mm was most suitable. In addition, the likelihood of subsidence
   of a cage with a porous structure was considered to be lower than that
   of a cage with a solid structure. When the new composite cage combined
   with two composites was compared with commercial products to verify, the
   performance was better than that of the existing PEEK material. The
   subsidence result was superior to the titanium product and showed
   similar results to PEEK products. In conclusion, the performance value
   was superior to the existing PEEK material, and the subsidence result
   was superior to the titanium product and was similar to the PEEK
   product, and thus, performance-wise, it is concluded that the PEEK
   product can be completely replaced with the new product.},
Publisher = {MDPI},
Address = {ST ALBAN-ANLAGE 66, CH-4052 BASEL, SWITZERLAND},
Type = {Article},
Language = {English},
Affiliation = {Park, SJ (Corresponding Author), Korea Natl Univ Transportat, Dept Mech Engn, Chungju Si 27469, South Korea.
   Lim, Kwun-Mook; Park, Sung-Jun, Korea Natl Univ Transportat, Dept Mech Engn, Chungju Si 27469, South Korea.
   Park, Tae-Hyun; Lee, Sung-Jae, Inje Univ, Coll Biomed Sci \& Engn, Dept Biomed Engn, Gyeongnam 50834, South Korea.},
DOI = {10.3390/app9204258},
Article-Number = {4258},
EISSN = {2076-3417},
Keywords = {additive manufacturing; 3D printing; spinal cage; porous},
Keywords-Plus = {LUMBAR SPINE},
Research-Areas = {Chemistry; Engineering; Materials Science; Physics},
Web-of-Science-Categories  = {Chemistry, Multidisciplinary; Engineering, Multidisciplinary; Materials
   Science, Multidisciplinary; Physics, Applied},
Author-Email = {lkm@medyssey.com
   parkth@medyssey.co.kr
   sjl@bme.inje.ac.kr
   park@ut.ac.kr},
ORCID-Numbers = {Lim, Kwun Mook/0000-0002-1148-2370
   Park, Taehyun/0000-0002-9817-0176},
Funding-Acknowledgement = {Technology Development Program - Ministry of SMEs and Startups (MSS,
   Korea) {[}S2296780]},
Funding-Text = {This work was supported by the Technology Development Program(S2296780)
   funded by the Ministry of SMEs and Startups (MSS, Korea).},
Cited-References = {{[}Anonymous], 2018, F226704 ASTM INT.
   {[}Anonymous], 2018, F207718 ASTM INT.
   Cabraja M, 2012, BMC MUSCULOSKEL DIS, V13, DOI 10.1186/1471-2474-13-172.
   Chen WM, 2009, SPINE, V34, pE716, DOI 10.1097/BRS.0b013e3181ae23d1.
   Cheng BC, 2018, MED DEVICES-EVID RES, V11, P391, DOI 10.2147/MDER.S180482.
   Elias CN, 2008, JOM-US, V60, P46, DOI 10.1007/s11837-008-0031-1.
   Green S, 2015, CHEM ARTIC NEWS, V5, P1.
   Han CM, 2010, BIOMATERIALS, V31, P3465, DOI 10.1016/j.biomaterials.2009.12.030.
   Hench L.L., 1993, INTRO BIOCERAMICS, DOI DOI 10.1142/9789814317351\_0003.
   Junchao L., 2016, J HARBIN I TECHNOL, V23, P46, DOI DOI 10.11916/J.ISSN.1005-9113.2016.02.007.
   Ming-Fu Chiang, 2004, Journal of Medical and Biological Engineering, V24, P201.
   Vu NB, 2016, BIOMED RES THER, V3, P567, DOI 10.7603/s40730-016-0014-8.
   Oh KW, 2017, CLIN SPINE SURG, V30, pE683, DOI 10.1097/BSD.0000000000000315.
   Panjabi MM, 2007, CLIN BIOMECH, V22, P257, DOI 10.1016/j.clinbiomech.2006.08.006.
   Park Y, 2007, SPINE, V32, P537, DOI 10.1097/01.brs.0000256473.49791.f4.
   Polikeit A, 2003, EUR SPINE J, V12, P413, DOI 10.1007/s00586-002-0505-8.
   Pollintine P, 2004, SPINE, V29, P774, DOI 10.1097/01.BRS.0000119401.23006.D2.
   Rohlmann A, 2006, J BIOMECH, V39, P981, DOI 10.1016/j.jbiomech.2005.02.019.
   SHIRAZIADL SA, 1984, SPINE, V9, P120, DOI 10.1097/00007632-198403000-00003.
   Steffee A.D., 1988, CLIN ORTHOP RELAT R, V227, P102, DOI {[}10.1097/00003086-198802000-00013, DOI 10.1097/00003086-198802000-00013].
   White AA., 1990, CLIN BIOMECHANICS SP.
   Wu GM, 2009, SURF COAT TECH, V203, P2755, DOI 10.1016/j.surfcoat.2009.02.115.
   Yook SW, 2009, MATER LETT, V63, P1502, DOI 10.1016/j.matlet.2009.03.056.
   Yoon Byung-Ho, 2010, Neurospine, V7, P221.},
Number-of-Cited-References = {24},
Times-Cited = {6},
Usage-Count-Last-180-days = {6},
Usage-Count-Since-2013 = {24},
Journal-ISO = {Appl. Sci.-Basel},
Doc-Delivery-Number = {JM5QU},
Web-of-Science-Index = {Science Citation Index Expanded (SCI-EXPANDED)},
Unique-ID = {WOS:000496269400061},
OA = {gold, Green Published},
DA = {2022-11-01},
}

@article{ WOS:000324970000003,
Author = {Spoor, A. B. and Oner, F. C.},
Title = {Minimally invasive spine surgery in chronic low back pain patients},
Journal = {JOURNAL OF NEUROSURGICAL SCIENCES},
Year = {2013},
Volume = {57},
Number = {3},
Pages = {203-218},
Month = {SEP},
Abstract = {Low back pain (LBP) is a common disorder with a lifetime prevalence of
   85\%. The pathophysiology of LBP can be various depending on the
   underlying problem. Only in about 10\% of the patients specific
   underlying disease processes can be identified. Patients with scoliosis,
   spondylolisthesis, herniated discs, adjacent disc disease, disc
   degeneration, failed back surgery syndrome or pseudoartrosis all have
   symptoms of LBP in different ways. Chronic low back pain patients are
   advised to stay active, however, there is no strong evidence that
   exercise therapy is significantly different than other nonsurgical
   therapies. Not every patient with symptoms of LBP is an appropriate
   candidate for surgery. Even with thorough systematic reviews, no proof
   can be found for the benefit of surgery in patients with low back pain,
   without serious neurologic deficit. And subjects like psychologic and
   socio-demographic factors also seem to be influencing a patients
   perception of back pain, expectations of treatment, and outcomes of
   treatment. Open lumbar fusion procedures are typically lengthy
   procedures and require a long exposure, which may result in ischemic
   necrosis of the paraspinal musculature, atrophy, and prolonged back
   pain. Minimally invasive spine surgery needed to take care of a decrease
   in muscle injuries due to retraction and avoidance of disruption of the
   osseotendineous complex of the paraspinal muscles, especially the
   multifidus attachment to the spinous process and superior articular
   process. Therefore, effort has been made to develop percutaneous fusion,
   as well as fixation methods, which avoid the negative effects of open
   surgery. Several minimally invasive fusion strategies have been
   described, like anterior lumbar interbody fusion (ALIF), posterior
   lumbar interbody fusion (PLIF), transforaminal lumbar interbody fusion
   (TLIF) and two lateral approaches (XLIF and DLIF), all with pro's and
   con's compared to open surgery and each other. The effect of MIS of all
   type is that patients have less blood loss, faster postoperative
   ambulation, lower use of opioids, and shorter in hospital stay, which is
   nearly always significantly better than an open procedure. And most of
   the studies show a significant improvement of VAS leg-and back pain,
   Oswestry Disability Index and a high fusion rate, but most of the times
   not significantly different than the open counterpart. When it comes to
   cost-effectiveness there is a trend in favor of MIS, but to when we want
   to differentiate MIS from open surgery, comorbidities and complications
   significantly affect general and disease-specific outcome measures. In
   our opinion, the actual better outcome of minimal invasive surgery comes
   down to obtain a good cost-effectiveness study, provided that minimally
   invasive surgery has an equal or better clinical and radiologic outcome,
   given that socio-economic, demographic and psychological influencers are
   equal for both types of surgery. There are no studies done on the
   subject MIS and low back pain solely. Deriving answers from the
   difference in VAS back pain in MIS studies reveal a 100\% improvement of
   back pain after surgery. But that does not imply that this procedure,
   which is still in its childhood, will be the solution to all low back
   pain patients.},
Publisher = {EDIZIONI MINERVA MEDICA},
Address = {CORSO BRAMANTE 83-85 INT JOURNALS DEPT., 10126 TURIN, ITALY},
Type = {Article},
Language = {English},
Affiliation = {Spoor, AB (Corresponding Author), St Elizabeth Hosp, POB 90151, NL-5000 LC Tilburg, Netherlands.
   Spoor, A. B., St Elizabeth Hosp, Dept Orthoped Surg, NL-5000 LC Tilburg, Netherlands.
   Oner, F. C., Univ Med Hosp, Dept Orthoped Surg, Utrecht, Netherlands.},
ISSN = {0390-5616},
EISSN = {1827-1855},
Keywords = {Low back pain; Therapeutics; Surgical procedures, minimally invasive},
Keywords-Plus = {LUMBAR INTERBODY FUSION; PEDICLE SCREW FIXATION; MUSCLE INJURY;
   MULTIFIDUS MUSCLE; COST-EFFECTIVENESS; INTERVENTIONAL THERAPIES;
   NONOPERATIVE MANAGEMENT; HISTOCHEMICAL ANALYSES; NONSURGICAL TREATMENT;
   SURGICAL-MANAGEMENT},
Research-Areas = {Neurosciences \& Neurology; Surgery},
Web-of-Science-Categories  = {Clinical Neurology; Surgery},
Author-Email = {a.spoor@elisabeth.nl},
ResearcherID-Numbers = {Oner, FC/L-7769-2013},
ORCID-Numbers = {Oner, FC/0000-0003-0858-8243},
Cited-References = {Acosta FL, 2011, J NEUROSURG-SPINE, V15, P92, DOI 10.3171/2011.3.SPINE10425.
   Adamson J, 2011, FAM PRACT, V28, P163, DOI 10.1093/fampra/cmq085.
   Adogwa Owoicho, 2012, Surg Neurol Int, V3, pS355, DOI 10.4103/2152-7806.103868.
   Adogwa O, 2011, J SPINAL DISORD TECH, V24, P479, DOI 10.1097/BSD.0b013e3182055cac.
   Adogwa O, 2011, J NEUROSURG-SPINE, V15, P138, DOI 10.3171/2011.3.SPINE10562.
   Airaksinen O, 2006, EUR SPINE J, V15, pS192, DOI 10.1007/s00586-006-1072-1.
   Allen RT, 2010, SPINE, V35, pS375, DOI 10.1097/BRS.0b013e31820238d9.
   Amundsen T, 2000, SPINE, V25, P1424, DOI 10.1097/00007632-200006010-00016.
   Anderson DG, 2011, EUR SPINE J, V20, P1323, DOI 10.1007/s00586-011-1782-x.
   Andersson GB, 2004, LUMBAR SPINE, P317.
   Aunoble S, 2006, J SPINAL DISORD TECH, V19, P471, DOI 10.1097/01.bsd.0000211249.82823.d9.
   Balague F, 2012, LANCET, V379, P482, DOI 10.1016/S0140-6736(11)60610-7.
   Brox JI, 2006, PAIN, V122, P145, DOI 10.1016/j.pain.2006.01.027.
   Brox JI, 2010, ANN RHEUM DIS, V69, P1643, DOI 10.1136/ard.2009.108902.
   Carreon LY, 2008, SPINE J, V8, P747, DOI 10.1016/j.spinee.2007.06.013.
   Cassidy JD, 1998, SPINE, V23, P1860, DOI 10.1097/00007632-199809010-00012.
   Cassidy JD, 2005, SPINE, V30, P2817, DOI 10.1097/01.brs.0000190448.69091.53.
   Cheung KMC, 2009, SPINE, V34, P934, DOI 10.1097/BRS.0b013e3181a01b3f.
   Cholewicki J, 1997, SPINE, V22, P2207, DOI 10.1097/00007632-199710010-00003.
   Choma TJ, 2011, SPINE, V36, pS87, DOI 10.1097/BRS.0b013e31822ef89e.
   Chou R, 2009, SPINE, V34, P1078, DOI 10.1097/BRS.0b013e3181a103b1.
   Chou R, 2009, SPINE, V34, P1094, DOI 10.1097/BRS.0b013e3181a105fc.
   Chou R, 2009, SPINE, V34, P1066, DOI 10.1097/BRS.0b013e3181a1390d.
   CLOWARD RB, 1953, J NEUROSURG, V10, P154, DOI 10.3171/jns.1953.10.2.0154.
   Cloyd JM, 2008, J AM GERIATR SOC, V56, P1318, DOI 10.1111/j.1532-5415.2008.01771.x.
   Costa LDM, 2009, BMJ-BRIT MED J, V339, DOI 10.1136/bmj.b3829.
   Datta G, 2004, NEUROSURGERY, V54, P1413, DOI 10.1227/01.NEU.0000124751.57121.A6.
   Daubs MD, 2011, SPINE, V36, pS96, DOI 10.1097/BRS.0b013e31822ef6b9.
   Deluzio Kevin J, 2010, SAS J, V4, P37, DOI 10.1016/j.esas.2010.03.004.
   DEYO RA, 1992, JAMA-J AM MED ASSOC, V268, P760, DOI 10.1001/jama.268.6.760.
   Dickerman RD, 2009, SPINE, V34, pE923, DOI 10.1097/BRS.0b013e3181af0523.
   DONISCH EW, 1972, AM J ANAT, V133, P25, DOI 10.1002/aja.1001330103.
   El-Sayed AM, 2010, SPINE, V35, P684, DOI 10.1097/BRS.0b013e3181b4926e.
   Endean A, 2011, SPINE, V36, P160, DOI 10.1097/BRS.0b013e3181cd9adb.
   Fairbank J, 2011, SPINE, V36, pS19, DOI 10.1097/BRS.0b013e31822ef72c.
   Fan Shun-wu, 2010, Orthop Surg, V2, P194, DOI 10.1111/j.1757-7861.2010.00086.x.
   Fan SW, 2010, SPINE, V35, P1615, DOI 10.1097/BRS.0b013e3181c70fe3.
   Ferreira ML, 2010, EUR J PAIN, V14, DOI 10.1016/j.ejpain.2009.11.005.
   Foley KT, 2003, SPINE, V28, pS26, DOI 10.1097/00007632-200308011-00006.
   Foley KT, 2002, J NEUROSURG, V97, P7, DOI 10.3171/spi.2002.97.1.0007.
   Fritzell P, 2001, SPINE, V26, P2521, DOI 10.1097/00007632-200112010-00002.
   Gejo R, 1999, SPINE, V24, P1023, DOI 10.1097/00007632-199905150-00017.
   Gejo R, 2000, SPINE, V25, P941, DOI 10.1097/00007632-200004150-00008.
   German JW, 2005, SPINE, V30, pS52, DOI 10.1097/01.brs.0000174501.53285.9d.
   Gibson JNA, 2005, COCHRANE DB SYST REV, DOI 10.1002/14651858.CD001352.pub3.
   Gille O, 2007, SPINE, V32, P1236.
   Glassman SD, 2012, SPINE, V37, P769, DOI 10.1097/BRS.0b013e3181e03099.
   Glassman SD, 2009, SPINE J, V9, P13, DOI 10.1016/j.spinee.2008.08.011.
   Hagg O, 2006, EUR SPINE J, V15, P677, DOI 10.1007/s00586-005-1017-0.
   Hanley EN, 2010, J BONE JOINT SURG AM, V92A, P1293, DOI 10.2106/JBJS.I.01439.
   Hanley EN, 1999, J BONE JOINT SURG AM, V81A, P716, DOI 10.2106/00004623-199905000-00015.
   Harms JG, 1998, ORTHOP TRAUMATOL, V6, P88.
   Isaacs RE, 2005, J NEUROSURG-SPINE, V3, P98, DOI 10.3171/spi.2005.3.2.0098.
   Jang JS, 2005, J NEUROSURG-SPINE, V3, P40, DOI 10.3171/spi.2005.3.1.0040.
   Jang KS, 2011, J KOREAN NEUROSURG S, V49, P163, DOI 10.3340/jkns.2011.49.3.163.
   Jeffries LJ, 2007, SPINE, V32, P2630, DOI 10.1097/BRS.0b013e318158d70b.
   Kalanithi PS, 2009, SPINE, V34, P1963, DOI 10.1097/BRS.0b013e3181ae2243.
   Kallewaard JW, 2010, PAIN PRACT, V10, P560, DOI 10.1111/j.1533-2500.2010.00408.x.
   Kamper SJ, 2014, COCHRANE DB SYST REV, DOI DOI 10.1002/14651858.CD000335.PUB2.
   Kapellen PJ, 2010, SEMIN ROENTGENOL, V45, P218, DOI 10.1053/j.ro.2009.12.001.
   Karikari IO, 2010, SPINE, V35, pS294, DOI 10.1097/BRS.0b013e3182022ddc.
   Kasis AG, 2009, SPINE, V34, P572, DOI 10.1097/BRS.0b013e3181973e35.
   Kasliwal MK, 2012, WORLD NEUROSURG, V78, DOI 10.1016/j.wneu.2011.05.049.
   Kawaguchi Y, 1998, SPINE, V23, P2282, DOI 10.1097/00007632-199811010-00006.
   KAWAGUCHI Y, 1994, SPINE, V19, P2590, DOI 10.1097/00007632-199411001-00017.
   KAWAGUCHI Y, 1994, SPINE, V19, P2598, DOI 10.1097/00007632-199411001-00018.
   Kawaguchi Y, 1996, SPINE, V21, P941, DOI 10.1097/00007632-199604150-00007.
   Kawaguchi Y, 1996, SPINE, V21, P2683, DOI 10.1097/00007632-199611150-00019.
   Khan NA, 2006, J GEN INTERN MED, V21, P177, DOI 10.1111/j.1525-1497.2006.00319.x.
   Khoo LT, 2002, NEUROSURGERY, V51, pS166, DOI 10.1227/01.NEU.0000031068.83783.7B.
   Kim CW, 2011, J BONE JOINT SURG AM, V93A, P582.
   Kim CW, 2010, SPINE, V35, pS281, DOI 10.1097/BRS.0b013e3182022d32.
   Kim DY, 2005, SPINE, V30, P123, DOI 10.1097/01.brs.0000148999.21492.53.
   Kim JS, 2012, J SPINAL DISORD TECH.
   Krishna M, 2008, SPINE J, V8, P374, DOI 10.1016/j.spinee.2006.09.004.
   Lakkol S, 2011, J BONE JOINT SURG BR, V93B, P1518, DOI 10.1302/0301-620X.93B11.27187.
   Lee DY, 2010, NEUROL MED-CHIR, V50, P645, DOI 10.2176/nmc.50.645.
   Lee KH, 2012, EUR SPINE J, V21, P2265, DOI 10.1007/s00586-012-2281-4.
   Louw QA, 2007, BMC MUSCULOSKEL DIS, V8, DOI 10.1186/1471-2474-8-105.
   MACINTOSH JE, 1987, SPINE, V12, P658, DOI 10.1097/00007632-198709000-00004.
   Magerl F., 1982, CURRENT CONCEPTS EXT, P353.
   Mannion AF, 1996, SPINE, V21, P2603, DOI 10.1097/00007632-199611150-00010.
   Mannion R, 2012, NAT REV NEUROL, V8, P363, DOI 10.1038/nrneurol.2012.113.
   Martin CR, 2007, SPINE, V32, P1791, DOI 10.1097/BRS.0b013e3180bc219e.
   Mathews H., 1995, ORTHOP INT, V3, P496.
   MATTILA M, 1986, SPINE, V11, P732, DOI 10.1097/00007632-198609000-00013.
   MAYER TG, 1989, SPINE, V14, P33, DOI 10.1097/00007632-198901000-00006.
   Min SH, 2010, EUR SPINE J.
   Mobbs RJ, 2012, J CLIN NEUROSCI, V19, P829, DOI 10.1016/j.jocn.2011.10.004.
   Moller DJ, 2011, NEUROSURG FOCUS, V31, DOI 10.3171/2011.7.FOCUS11137.
   Moreland DB, 2009, MINIM INVAS NEUROSUR, V52, P132, DOI 10.1055/s-0029-1224097.
   Mori E, 2012, EUR SPINE J, V21, P745, DOI 10.1007/s00586-011-2146-2.
   Motosuneya T, 2006, J SPINAL DISORD TECH, V19, P318, DOI 10.1097/01.bsd.0000211205.15997.06.
   Mroz TE, 2011, SPINE, V36, pS75, DOI 10.1097/BRS.0b013e31822ef68c.
   Oppenheimer JH, 2009, NEUROSURG FOCUS, V27, DOI 10.3171/2009.7.FOCUS09121.
   Ozguler A, 2000, J EPIDEMIOL COMMUN H, V54, P215, DOI 10.1136/jech.54.3.215.
   Park SH, 2009, J NEUROSURG-SPINE, V10, P610, DOI 10.3171/2009.2.SPINE08360.
   Park Y, 2007, SPINE, V32, P537, DOI 10.1097/01.brs.0000256473.49791.f4.
   Park Y, 2011, SPINE J, V11, P205, DOI 10.1016/j.spinee.2011.01.023.
   Parker SL, 2012, WORLD NEUROSURG, V78, DOI 10.1016/j.wneu.2011.09.013.
   Parker SL, 2011, J NEUROSURG-SPINE, V14, P598, DOI 10.3171/2010.12.SPINE10472.
   Payer M, 2011, ACTA NEUROCHIR, V153, P1455, DOI 10.1007/s00701-011-1023-4.
   Pellise F, 2009, ARCH PEDIAT ADOL MED, V163, P65, DOI 10.1001/archpediatrics.2008.512.
   Peng Chan Wearn Benedict, 2009, Spine (Phila Pa 1976), V34, P1385, DOI 10.1097/BRS.0b013e3181a4e3be.
   Pengel LHM, 2003, BMJ-BRIT MED J, V327, P323, DOI 10.1136/bmj.327.7410.323.
   Petersen S, 2009, PEDIATRICS, V124, pE759, DOI 10.1542/peds.2008-1546.
   PROLO DJ, 1986, SPINE, V11, P601, DOI 10.1097/00007632-198607000-00012.
   Puts MTE, 2008, AGE AGEING, V37, P187, DOI 10.1093/ageing/afm185.
   RANTANEN J, 1993, SPINE, V18, P568, DOI 10.1097/00007632-199304000-00008.
   Rodgers WB, 2011, SPINE, V36, P26, DOI 10.1097/BRS.0b013e3181e1040a.
   Rodgers WB, 2010, SPINE, V35, pS355, DOI 10.1097/BRS.0b013e3182023796.
   Rouben D, 2011, J SPINAL DISORD TECH, V24, P288, DOI 10.1097/BSD.0b013e3181f9a60a.
   Schizas C, 2010, EUR CELLS MATER, V20, P306.
   Schizas C, 2009, INT ORTHOP, V33, P1683, DOI 10.1007/s00264-008-0687-8.
   Schwender JD, 2005, J SPINAL DISORD TECH, V18, pS1, DOI 10.1097/01.bsd.0000132291.50455.d0.
   Shiri R, 2010, AM J EPIDEMIOL, V171, P135, DOI 10.1093/aje/kwp356.
   Shirzadi A, 2012, J CLIN NEUROSCI, V19, P1022, DOI 10.1016/j.jocn.2011.11.009.
   Sidhu KS, 1997, CLIN ORTHOP RELAT R, P39.
   SIHVONEN T, 1993, SPINE, V18, P575, DOI 10.1097/00007632-199304000-00009.
   Stanton TR, 2008, SPINE, V33, P2923, DOI 10.1097/BRS.0b013e31818a3167.
   Stevens KJ, 2006, J SPINAL DISORD TECH, V19, P77, DOI 10.1097/01.bsd.0000193820.42522.d9.
   Styf JR, 1998, SPINE, V23, P354, DOI 10.1097/00007632-199802010-00014.
   Temple LKF, 2001, SCIENCE, V293, P807, DOI 10.1126/science.1062938.
   Tosteson ANA, 2008, SPINE, V33, P2108, DOI 10.1097/BRS.0b013e318182e390.
   Tosteson ANA, 2008, ANN INTERN MED, V149, P845, DOI 10.7326/0003-4819-149-12-200812160-00003.
   van Middelkoop M, 2010, BEST PRACT RES CL RH, V24, P193, DOI 10.1016/j.berh.2010.01.002.
   VonKorff M, 1996, SPINE, V21, P2833, DOI 10.1097/00007632-199612150-00004.
   Wang J, 2012, J SPINAL DISORD TECH.
   Wang JA, 2010, EUR SPINE J, V19, P1780, DOI 10.1007/s00586-010-1404-z.
   Wang MY, 2010, J NEUROSURG-SPINE, V12, P694, DOI 10.3171/2009.12.SPINE09621.
   Ward SR, 2009, J BONE JOINT SURG AM, V91A, P176, DOI 10.2106/JBJS.G.01311.
   Wilson-MacDonald J, 2008, SPINE, V33, P2334, DOI 10.1097/BRS.0b013e318186a8b2.
   WILTSE LL, 1988, SPINE, V13, P696.
   Wu RH, 2010, SPINE, V35, P2273, DOI 10.1097/BRS.0b013e3181cd42cc.
   Wu WJ, 2012, CHINESE MED J-PEKING, V125, P2505, DOI 10.3760/cma.j.issn.0366-6999.2012.14.020.
   Youssef JA, 2010, SPINE, V35, pS302, DOI 10.1097/BRS.0b013e3182023438.
   Zairi F, 2013, J NEUROL SURG A.},
Number-of-Cited-References = {137},
Times-Cited = {28},
Usage-Count-Last-180-days = {1},
Usage-Count-Since-2013 = {23},
Journal-ISO = {J. Neurosurg. Sci.},
Doc-Delivery-Number = {225NQ},
Web-of-Science-Index = {Science Citation Index Expanded (SCI-EXPANDED)},
Unique-ID = {WOS:000324970000003},
DA = {2022-11-01},
}

@article{ WOS:000288279000005,
Author = {Maffulli, Nicola and Longo, Umile Giuseppe and Gougoulias, Nikolaos and
   Caine, Dennis and Denaro, Vincenzo},
Title = {Sport injuries: a review of outcomes},
Journal = {BRITISH MEDICAL BULLETIN},
Year = {2011},
Volume = {97},
Number = {1},
Pages = {47-80},
Month = {MAR},
Abstract = {Injuries can counter the beneficial aspects related to sports activities
   if an athlete is unable to continue to participate because of residual
   effects of injury. We provide an updated synthesis of existing clinical
   evidence of long-term follow-up outcome of sports injuries. A systematic
   computerized literature search was conducted on following databases were
   accessed: PubMed, Medline, Cochrane, CINAHL and Embase databases. At a
   young age, injury to the physis can result in limb deformities and
   leg-length discrepancy. Weight-bearing joints including the hip, knee
   and ankle are at risk of developing osteoarthritis (OA) in former
   athletes, after injury or in the presence of malalignment, especially in
   association with high impact sport. Knee injury is a risk factor for OA.
   Ankle ligament injuries in athletes result in incomplete recovery (up to
   40\% at 6 months), and OA in the long term (latency period more than 25
   years). Spine pathologies are associated more commonly with certain
   sports (e. g. wresting, heavy-weight lifting, gymnastics, tennis,
   soccer). Evolution in arthroscopy allows more accurate assessment of
   hip, ankle, shoulder, elbow and wrist intra-articular post-traumatic
   pathologies, and possibly more successful management. Few well-conducted
   studies are available to establish the long-term follow-up of former
   athletes. To assess whether benefits from sports participation outweigh
   the risks, future research should involve questionnaires regarding the
   health-related quality of life in former athletes, to be compared with
   the general population.},
Publisher = {OXFORD UNIV PRESS},
Address = {GREAT CLARENDON ST, OXFORD OX2 6DP, ENGLAND},
Type = {Article},
Language = {English},
Affiliation = {Maffulli, N (Corresponding Author), Mile End Hosp, Ctr Sports \& Exercise Med, Barts \& London Sch Med \& Dent, 275 Bancroft Rd, London E1 4DG, England.
   Maffulli, Nicola, Mile End Hosp, Ctr Sports \& Exercise Med, Barts \& London Sch Med \& Dent, London E1 4DG, England.
   Longo, Umile Giuseppe; Denaro, Vincenzo, Campus Biomed Univ, Dept Orthopaed \& Trauma Surg, I-00128 Rome, Italy.
   Gougoulias, Nikolaos, Frimley Pk Hosp, Surrey GU15 8UJ, England.
   Caine, Dennis, Univ N Dakota, Hyslop Sports Ctr, Dept Phys Educ Exercise Sci \& Wellness, Grand Forks, ND 58202 USA.},
DOI = {10.1093/bmb/ldq026},
ISSN = {0007-1420},
EISSN = {1471-8391},
Keywords = {sports; injury; athlete; knee; shoulder; ankle},
Keywords-Plus = {ANTERIOR CRUCIATE LIGAMENT; TERM-FOLLOW-UP; ULNAR COLLATERAL LIGAMENT;
   QUALITY-OF-LIFE; KNEE OSTEOARTHRITIS; LUMBAR SPONDYLOLYSIS; PHYSEAL
   FRACTURES; MENISCAL REPAIR; SOCCER PLAYERS; HIGH-SCHOOL},
Research-Areas = {General \& Internal Medicine},
Web-of-Science-Categories  = {Medicine, General \& Internal},
Author-Email = {n.maffulli@qmul.ac.uk},
ResearcherID-Numbers = {Maffulli, Nicola/A-1839-2014
   Longo, Umile Giuseppe/K-9147-2016
   Denaro, Vincenzo/K-9567-2016},
ORCID-Numbers = {Maffulli, Nicola/0000-0002-5327-3702
   Longo, Umile Giuseppe/0000-0003-4063-9821
   Denaro, Vincenzo/0000-0003-4739-9795},
Cited-References = {ABDON P, 1990, CLIN ORTHOP RELAT R, P166.
   Adirim TA, 2003, SPORTS MED, V33, P75, DOI 10.2165/00007256-200333010-00006.
   ALTCHEK DW, 1992, AM J SPORT MED, V20, P702, DOI 10.1177/036354659202000611.
   Anandacoomarasamy A, 2005, BRIT J SPORT MED, V39, DOI 10.1136/bjsm.2004.011676.
   Andersson-Molina H, 2002, ARTHROSCOPY, V18, P183, DOI 10.1053/jars.2002.30435.
   ANNEAR PT, 1992, AUST NZ J SURG, V62, P768, DOI 10.1111/j.1445-2197.1992.tb06915.x.
   Arkader A, 2007, J PEDIATR ORTHOPED, V27, P703, DOI 10.1097/BPO.0b013e3180dca0e5.
   Baker CL, 2009, AM J SPORT MED, V37, P1712, DOI 10.1177/0363546509335464.
   Bales CP, 2004, AM J SPORT MED, V32, P1978, DOI 10.1177/0363546504271209.
   Baranto A, 2006, KNEE SURG SPORT TR A, V14, P907, DOI 10.1007/s00167-005-0032-3.
   Barmada A, 2003, J PEDIATR ORTHOPED, V23, P733, DOI 10.1097/01241398-200311000-00010.
   Baums MH, 2006, KNEE SURG SPORT TR A, V14, P482, DOI 10.1007/s00167-005-0672-3.
   Baxter-Jones ADG, 2003, J SPORT MED PHYS FIT, V43, P250.
   Baxter-Jones ADG, 2003, BRIT J SPORT MED, V37, P96, DOI 10.1136/bjsm.37.2.96.
   Baxter-Jones ADG, 2002, BRIT J SPORT MED, V36, P13, DOI 10.1136/bjsm.36.1.13.
   BAXTERJONES ADG, 1995, ANN HUM BIOL, V22, P381, DOI 10.1080/03014469500004072.
   Becher C, 2010, KNEE SURG SPORT TR A, V18, P656, DOI 10.1007/s00167-009-1036-1.
   Berson L, 2000, FOOT ANKLE INT, V21, P54, DOI 10.1177/107110070002100110.
   Beynnon BD, 2005, AM J SPORT MED, V33, P1485, DOI 10.1177/0363546505275490.
   Bisson LJ, 1998, ORTHOPEDICS, V21, P659.
   Boden BP, 2006, AM J SPORT MED, V34, P1223, DOI 10.1177/0363546506288306.
   Bonneux I, 2002, Acta Orthop Belg, V68, P356.
   Bonnevialle N, 2008, REV CHIR ORTHOP, V94, P635, DOI 10.1016/j.rco.2008.02.008.
   Bottoni CR, 2002, AM J SPORT MED, V30, P576, DOI 10.1177/03635465020300041801.
   Brites F, 2004, METABOLISM, V53, P1262, DOI 10.1016/j.metabol.2004.05.002.
   BURKHART SS, 1979, J BONE JOINT SURG AM, V61, P996, DOI 10.2106/00004623-197961070-00005.
   Burnett AF, 1996, CLIN BIOMECH, V11, P305, DOI 10.1016/0268-0033(96)00007-1.
   Byrd JWT, 2009, AM J SPORT MED, V37, P2140, DOI 10.1177/0363546509337705.
   Byrd JWT, 2002, AM J SPORT MED, V30, P474, DOI 10.1177/03635465020300040401.
   Cain EL, 2003, AM J SPORT MED, V31, P621, DOI 10.1177/03635465030310042601.
   CAINE D, 1989, AM J SPORT MED, V17, P811, DOI 10.1177/036354658901700616.
   Caine D, 2001, CLIN J SPORT MED, V11, P260, DOI 10.1097/00042752-200110000-00009.
   Caine D, 2005, MED SPORT SCI, V48, P1, DOI {[}10.1159/000085330, 10.1159/000084274].
   Caine D, 2005, MED SPORT SCI, V48, P18, DOI 10.1159/000084282.
   CAINE D, 1992, AM J SPORT MED, V20, P290, DOI 10.1177/036354659202000310.
   Caine D, 2008, CLIN SPORT MED, V27, P19, DOI 10.1016/j.csm.2007.10.008.
   Caine DJ, 2010, BRIT J SPORT MED, V44, P1, DOI 10.1136/bjsm.2009.069484.
   Cannata G, 2003, J ORTHOP TRAUMA, V17, P172, DOI 10.1097/00005131-200303000-00002.
   CASS JR, 1983, J BONE JOINT SURG AM, V65, P1059, DOI 10.2106/00004623-198365080-00005.
   CHANTRAINE A, 1985, MED SCI SPORT EXER, V17, P434, DOI 10.1249/00005768-198508000-00005.
   Collins CL, 2008, ARCH PEDIAT ADOL MED, V162, P49, DOI 10.1001/archpediatrics.2007.1.
   Conaghan PG, 2002, BRIT J SPORT MED, V36, P330, DOI 10.1136/bjsm.36.5.330.
   CRISWELL AR, 1976, CLIN ORTHOP RELAT R, P189.
   Dai L, 1997, Knee Surg Sports Traumatol Arthrosc, V5, P77, DOI 10.1007/s001670050030.
   De Mozzi P, 2008, BRIT MED BULL, V85, P63, DOI 10.1093/bmb/ldn002.
   DeBerardino TM, 1997, ARTHROSCOPY, V13, P492, DOI 10.1016/S0749-8063(97)90129-8.
   DEHAVEN KE, 1986, AM J SPORT MED, V14, P218, DOI 10.1177/036354658601400307.
   Denaro V, 2010, KNEE SURG SPORT TR A, V18, P971, DOI 10.1007/s00167-009-0953-3.
   DIXON M, 1993, MED SCI SPORT EXER, V25, P1322.
   Drawer S, 2001, BRIT J SPORT MED, V35, P402, DOI 10.1136/bjsm.35.6.402.
   Edwards P H, 2001, Am J Knee Surg, V14, P232.
   EGGLI S, 1995, AM J SPORT MED, V23, P715, DOI 10.1177/036354659502300614.
   Eid AM, 2002, INJURY, V33, P251, DOI 10.1016/S0020-1383(01)00109-7.
   Englund M, 2003, ARTHRITIS RHEUM-US, V48, P2178, DOI 10.1002/art.11088.
   Erlandson MC, 2008, MED SCI SPORT EXER, V40, P34, DOI 10.1249/mss.0b013e3181596678.
   Ethgen O, 2004, J BONE JOINT SURG AM, V86A, P963, DOI 10.2106/00004623-200405000-00012.
   Feller J, 2004, BRIT J SPORT MED, V38, P383, DOI 10.1136/bjsm.2004.013300.
   Ferguson R J, 1974, J Sports Med, V2, P63.
   Foster D, 1989, Br J Sports Med, V23, P150.
   Fox KR, 2000, P NUTR SOC, V59, P497, DOI 10.1017/S0029665100000720.
   Franceschi F, 2008, KNEE, V15, P309, DOI 10.1016/j.knee.2008.04.007.
   Freedman DS, 2001, PEDIATRICS, V108, P712, DOI 10.1542/peds.108.3.712.
   Garrick James G, 2003, J Am Acad Orthop Surg, V11, P439.
   Geissler WB, 2001, CLIN SPORT MED, V20, P167, DOI 10.1016/S0278-5919(05)70254-4.
   Gerber JP, 1998, FOOT ANKLE INT, V19, P653, DOI 10.1177/107110079801901002.
   GIBBONS SL, 1995, RES Q EXERCISE SPORT, V66, P247, DOI 10.1080/02701367.1995.10608839.
   Gikas PD, 2009, J BONE JOINT SURG BR, V91B, P997, DOI 10.1302/0301-620X.91B8.21824.
   Ginty F, 2005, BONE, V36, P101, DOI 10.1016/j.bone.2004.10.001.
   Goldberg V M, 1978, Am J Sports Med, V6, P263, DOI 10.1177/036354657800600507.
   Gougoulias N, 2009, BRIT MED BULL, V91, P111, DOI 10.1093/bmb/ldp023.
   GRANHED H, 1988, AM J SPORT MED, V16, P530, DOI 10.1177/036354658801600517.
   Gross P, 1999, INT J SPORTS MED, V20, P58, DOI 10.1055/s-2007-971094.
   Hangody L, 2008, INJURY, V39, pS32, DOI 10.1016/j.injury.2008.01.041.
   Hansen L, 1999, J APPL PHYSIOL, V87, P1141, DOI 10.1152/jappl.1999.87.3.1141.
   HARDCASTLE P, 1992, J BONE JOINT SURG BR, V74, P421, DOI 10.1302/0301-620X.74B3.1587894.
   Hassmen P, 2000, PREV MED, V30, P17, DOI 10.1006/pmed.1999.0597.
   Henry J, 2009, KNEE SURG SPORT TR A, V17, P748, DOI 10.1007/s00167-009-0741-0.
   Hubbell JD, 2004, AM J SPORT MED, V32, P650, DOI 10.1177/0095399703258747.
   HYNES D, 1988, J BONE JOINT SURG BR, V70, P231, DOI 10.1302/0301-620X.70B2.3346295.
   Ilharreborde B, 2006, J PEDIATR ORTHOP B, V15, P433, DOI 10.1097/01.bpb.0000228384.01690.aa.
   JACKSON DW, 1976, CLIN ORTHOP RELAT R, P68.
   Jerosch J, 1994, Sportverletz Sportschaden, V8, P67, DOI 10.1055/s-2007-993456.
   JORGENSEN U, 1987, J BONE JOINT SURG BR, V69, P80, DOI 10.1302/0301-620X.69B1.3818740.
   Kartus C, 2008, J BONE JOINT SURG AM, V90A, P262, DOI 10.2106/JBJS.H.00132.
   Kawamoto K, 2006, J PEDIATR ORTHOP B, V15, P126, DOI 10.1097/01.bpb.0000191874.69258.0b.
   Knobloch M, 1990, Sportverletz Sportschaden, V4, P175, DOI 10.1055/s-2007-993618.
   KRUEGERFRANKE M, 1992, J SPORT MED PHYS FIT, V32, P106.
   KUJALA UM, 1995, ARTHRITIS RHEUM, V38, P539, DOI 10.1002/art.1780380413.
   Lalonde KA, 2005, CAN J SURG, V48, P143.
   LANDIN LA, 1986, ACTA ORTHOP SCAND, V57, P530, DOI 10.3109/17453678609014786.
   Langer P, 2006, BRIT J SPORT MED, V40, P499, DOI 10.1136/bjsm.2005.025072.
   Larsen E, 1999, SCAND J MED SCI SPOR, V9, P285.
   Lee GR, 2005, AM J SPORT MED, V33, P1138, DOI 10.1177/0363546505275348.
   LHERMETTE M, 1945, BRIT J SPORT MED, V40, P45.
   Lippi G, 2010, BRIT MED BULL, V93, P27, DOI 10.1093/bmb/ldp007.
   Logan M, 2009, AM J SPORT MED, V37, P1131, DOI 10.1177/0363546508330138.
   Lohmander LS, 2007, AM J SPORT MED, V35, P1756, DOI 10.1177/0363546507307396.
   Lohmander LS, 2004, ARTHRITIS RHEUM-US, V50, P3145, DOI 10.1002/art.20589.
   LOMBARDO SJ, 1977, J BONE JOINT SURG AM, V59, P742, DOI 10.2106/00004623-197759060-00005.
   Longo UG, 2010, OSTEOARTHR CARTILAGE, V18, P1001, DOI 10.1016/j.joca.2010.02.015.
   LONGO UG, 2010, BR MED B        0706.
   Longo UG, 2008, BRIT MED BULL, V87, P131, DOI 10.1093/bmb/ldn023.
   Longo UG, 2010, BRIT MED BULL, V94, P81, DOI 10.1093/bmb/ldp052.
   Longo UG, 2010, BRIT MED BULL, V94, P165, DOI 10.1093/bmb/ldp051.
   Longo UG, 2010, KNEE SURG SPORT TR A, V18, P514, DOI 10.1007/s00167-009-1002-y.
   Longo UG, 2008, DISABIL REHABIL, V30, P1602, DOI 10.1080/09638280701786120.
   Longo UG, 2008, DISABIL REHABIL, V30, P1709, DOI 10.1080/09638280701786922.
   Longo UG, 2008, DISABIL REHABIL, V30, P1563, DOI 10.1080/09638280701785643.
   Lundin O, 2001, SCAND J MED SCI SPOR, V11, P103, DOI 10.1034/j.1600-0838.2001.011002103.x.
   Maffulli N, 2005, ARCH DIS CHILD, V90, P525, DOI 10.1136/adc.2004.057653.
   Maffulli N, 2010, BRIT J SPORT MED, V44, P21, DOI 10.1136/bjsm.2009.069526.
   MAFFULLI N, 1992, BRIT MED BULL, V48, P561, DOI 10.1093/oxfordjournals.bmb.a072563.
   MAFFULLI N, 1988, ARCH DIS CHILD, V63, P1405, DOI 10.1136/adc.63.11.1405.
   MAFFULLI N, 2010, KNEE SURG SPORT 0619.
   MAFFULLI N, 2010, EXPERT OPIN PHA 0623.
   MAFFULLI N, 2010, ARCH ORTHOP TRA 0426.
   Maffulli N, 2010, PHYSICIAN SPORTSMED, V38, P29, DOI 10.3810/psm.2010.06.1780.
   Maletius W, 1996, Knee Surg Sports Traumatol Arthrosc, V3, P211, DOI 10.1007/BF01466619.
   Malliaropoulos N, 2009, AM J SPORT MED, V37, P1755, DOI 10.1177/0363546509338107.
   MANZIONE M, 1983, AM J SPORT MED, V11, P111, DOI 10.1177/036354658301100301.
   Maquirriain J, 2006, BRIT J SPORT MED, V40, P447, DOI 10.1136/bjsm.2005.023382.
   MARTIN DR, 1995, AM J SPORT MED, V23, P447, DOI 10.1177/036354659502300413.
   Marx A, 2009, SPORTVERLETZ SPORTSC, V23, P47, DOI 10.1055/s-0028-1109307.
   Mazzocca AD, 2005, AM J SPORT MED, V33, P52, DOI 10.1177/0363546504268037.
   McAdams TR, 2009, AM J SPORT MED, V37, P291, DOI 10.1177/0363546508325921.
   MCCARROLL JR, 1986, AM J SPORT MED, V14, P404, DOI 10.1177/036354658601400513.
   McDermott M, 1983, Br J Sports Med, V17, P84.
   McNicholas MJ, 2000, J BONE JOINT SURG BR, V82B, P217, DOI 10.1302/0301-620X.82B2 .9363.
   MEDLAR RC, 1980, AM J SPORT MED, V8, P87, DOI 10.1177/036354658000800205.
   Meller R, 2007, KNEE SURG SPORT TR A, V15, P295, DOI 10.1007/s00167-006-0114-x.
   Meuffels DE, 2009, BRIT J SPORT MED, V43, P347, DOI 10.1136/bjsm.2008.049403.
   Mintzer CM, 1998, AM J SPORT MED, V26, P630, DOI 10.1177/03635465980260050601.
   MORETZ JA, 1984, AM J SPORT MED, V12, P298, DOI 10.1177/036354658401200410.
   MORITA T, 1995, J BONE JOINT SURG BR, V77B, P620, DOI 10.1302/0301-620X.77B4.7615609.
   Muaidi QI, 2007, SPORTS MED, V37, P703, DOI 10.2165/00007256-200737080-00004.
   Muckle D S, 1983, Br J Sports Med, V17, P88.
   Nebelung W, 2005, ARTHROSCOPY, V21, P696, DOI 10.1016/j.arthro.2005.03.010.
   Nelson AJ, 2007, J ATHL TRAINING, V42, P381.
   Nenopoulos SP, 2005, J PEDIATR ORTHOPED, V25, P518, DOI 10.1097/01.bpo.0000158782.29979.14.
   NEYRET P, 1993, J BONE JOINT SURG BR, V75, P36, DOI 10.1302/0301-620X.75B1.8421030.
   Nietosvaara Y, 2005, ACTA ORTHOP, V76, P873, DOI 10.1080/17453670510045525.
   Ozturk A, 2008, EUR SPINE J, V17, P136, DOI 10.1007/s00586-007-0535-3.
   OGDEN JA, 1984, CLIN ORTHOP RELAT R, P68.
   Oiestad BE, 2009, AM J SPORT MED, V37, P1434, DOI 10.1177/0363546509338827.
   Owens BD, 2009, AM J SPORT MED, V37, P669, DOI 10.1177/0363546508328416.
   Pressman AE, 1997, J PEDIATR ORTHOPED, V17, P505, DOI 10.1097/00004694-199707000-00019.
   Radkowski CA, 2008, AM J SPORT MED, V36, P693, DOI 10.1177/0363546508314426.
   Rahusen FTG, 2009, J SHOULDER ELB SURG, V18, P279, DOI 10.1016/j.jse.2008.10.015.
   Rettig AC, 2004, AM J SPORT MED, V32, P262, DOI 10.1177/0363546503261422.
   Rijk PC, 2004, ARTHROSCOPY, V20, P728, DOI 10.1016/j.arthro.2004.06.015.
   Rizzo Marco, 2006, Curr Sports Med Rep, V5, P242.
   Rockborn P, 2000, KNEE SURG SPORT TR A, V8, P2, DOI 10.1007/s001670050002.
   ROCKBORN P, 1995, ACTA ORTHOP SCAND, V66, P113, DOI 10.3109/17453679508995502.
   Rolf Christer G, 2006, J Orthop Surg Res, V1, P4, DOI 10.1186/1749-799X-1-4.
   Roos H, 1998, ARTHRITIS RHEUM, V41, P687, DOI 10.1002/1529-0131(199804)41:4<687::AID-ART16>3.0.CO;2-2.
   ROSSI F, 1990, J SPORT MED PHYS FIT, V30, P450.
   Savoie FH, 2008, AM J SPORT MED, V36, P1066, DOI 10.1177/0363546508315201.
   Saxena A, 2007, AM J SPORT MED, V35, P1680, DOI 10.1177/0363546507303561.
   Schimmer RC, 1998, ARTHROSCOPY, V14, P136, DOI 10.1016/S0749-8063(98)70031-3.
   Schmitt H, 2001, J BONE JOINT SURG BR, V83B, P324, DOI 10.1302/0301-620X.83B3.11386.
   Schneider FJ, 2008, OPER ORTHOP TRAUMATO, V20, P409, DOI 10.1007/s00064-008-1412-x.
   SEMON RL, 1981, SPINE, V6, P172, DOI 10.1097/00007632-198103000-00012.
   Shanmugam C, 2008, BRIT MED BULL, V86, P33, DOI 10.1093/bmb/ldn001.
   Shepard GJ, 2003, BRIT J SPORT MED, V37, P80, DOI 10.1136/bjsm.37.1.80.
   Shetty VD, 2007, BRIT J SPORT MED, V41, P64, DOI 10.1136/bjsm.2006.027755.
   Siebold R, 2007, ARTHROSCOPY, V23, P394, DOI 10.1016/j.arthro.2006.11.027.
   Spector TD, 1996, ARTHRITIS RHEUM, V39, P988, DOI 10.1002/art.1780390616.
   STEPHENS DC, 1974, J BONE JOINT SURG AM, VA 56, P1383, DOI 10.2106/00004623-197456070-00006.
   Sys J, 2001, EUR SPINE J, V10, P498, DOI 10.1007/s005860100326.
   Thelin N, 2006, SCAND J MED SCI SPOR, V16, P329, DOI 10.1111/j.1600-0838.2005.00497.x.
   TOMLINSON RJ, 1995, ARTHROSCOPY, V11, P42, DOI 10.1016/0749-8063(95)90087-X.
   TSAI L, 1993, SPINE, V18, P872, DOI 10.1097/00007632-199306000-00010.
   Tsunawake Noriaki, 2003, Journal of Physiological Anthropology and Applied Human Science, V22, P195.
   Turner AP, 2000, BRIT J SPORT MED, V34, P332, DOI 10.1136/bjsm.34.5.332.
   Valderrabano V, 2006, AM J SPORT MED, V34, P612, DOI 10.1177/0363546505281813.
   VANMECHELEN W, 1992, SPORTS MED, V14, P82, DOI 10.2165/00007256-199214020-00002.
   VINGARD E, 1995, ACTA ORTHOP SCAND, V66, P289, DOI 10.3109/17453679508995544.
   Vitale MA, 2008, AM J SPORT MED, V36, P1193, DOI 10.1177/0363546508319053.
   von Porat A, 2004, ANN RHEUM DIS, V63, P269, DOI 10.1136/ard.2003.008136.
   Wallace W A, 1990, J R Coll Surg Edinb, V35, pS21.
   WROBLE RR, 1992, CLIN ORTHOP RELAT R, P180.
   ZAMAN M, 1981, INJURY, V12, P425, DOI 10.1016/0020-1383(81)90016-4.},
Number-of-Cited-References = {182},
Times-Cited = {123},
Usage-Count-Last-180-days = {3},
Usage-Count-Since-2013 = {65},
Journal-ISO = {Br. Med. Bull.},
Doc-Delivery-Number = {733QY},
Web-of-Science-Index = {Science Citation Index Expanded (SCI-EXPANDED)},
Unique-ID = {WOS:000288279000005},
OA = {Green Published},
DA = {2022-11-01},
}

@article{ WOS:000262210500008,
Author = {Iwamoto, Jun and Takeda, Tsuyoshi and Sato, Yoshihiro and Matsumoto,
   Hideo},
Title = {Retrospective Case Evaluation of Gender Differences in Sports Injuries
   in a Japanese Sports Medicine Clinic},
Journal = {GENDER MEDICINE},
Year = {2008},
Volume = {5},
Number = {4},
Pages = {405-414},
Month = {DEC},
Abstract = {Background: Although both gender- and sports-specific injuries exist
   among athletes, gender differences in the types of injuries caused by
   sports activities, except for anterior cruciate ligament (ACL) injury
   and anterior knee pain, are not well established.
   Objective: An observational study with a retrospective case-series
   design was conducted to investigate gender-specific differences in the
   types of injuries sustained while engaging in sports activities common
   to both males and females.
   Methods: We analyzed injuries sustained during sports activities
   including basketball, volleyball, tennis, skiing, track and field, and
   swimming, using data on age, sex, sports activities, activity levels,
   and sports injuries that had been computerized at our sports medicine
   (orthopedics) clinic. Inclusion criteria were sports activities that had
   a record of >100 injuries in total and athletes aged <50 years who were
   engaging in only 1 sports activity. We determined the absolute number of
   patients in each category and their percentage (proportion) of our
   cohort. The proportions of common injuries caused by sports activities
   were investigated, and gender-specific differences in the types of
   common injuries caused by sports activities were clarified. The Fisher
   exact test was used to determine the significance (P < 0.01) of the
   gender-specific differences in the types of sports injuries.
   Results: According to our database, during the 14-year period between
   October 1992 and December 2006, a total of 2989 athletes (1624 males and
   1365 females) aged <50 years who engaged in 1 of the 6 sports activities
   described consulted our sports medicine clinic. The most common sports
   injuries were ACL injury (14.3\%) and knee pain (1.3.7\%), followed by
   ankle sprain (9.4\%), lumbar disc disease (7.0\%), meniscus injury
   (5.1\%), stress fracture (2.9\%), low back pain (2.5\%), patellar
   tendinitis (2.1\%), injury of the media] collateral ligament of the knee
   (2.0\%), lumbar spondylolysis (1.7\%), and muscle strain (1.5\%). Among
   these II types of sports injuries, a significantly higher proportion of
   females who engaged in basketball (24.4\% vs 10.5\%), volleyball (20.5\%
   vs 4.5\%), or skiing (41.4\% vs 26.5\%) presented with an ACL injury,
   compared with their male counterparts (all, P < 0.001.). There was also
   a significantly higher proportion of females than of males among the
   track and field athletes who presented with stress fractures (18.7\% vs
   3.9\%; P < 0.001).
   Conclusion: The findings of this retrospective study suggest that there
   are gender-specific differences in the types of injuries sustained
   during sports activities. (Gend Med. 2008;5:405-414) (C) 2008 Excerpta
   Medica Inc.},
Publisher = {EXCERPTA MEDICA INC-ELSEVIER SCIENCE INC},
Address = {685 ROUTE 202-206 STE 3, BRIDGEWATER, NJ 08807 USA},
Type = {Article},
Language = {English},
Affiliation = {Iwamoto, J (Corresponding Author), Keio Univ, Sch Med, Dept Sports Med, Shinjuku Ku, 35 Shinanomachi, Tokyo 1608582, Japan.
   Iwamoto, Jun; Takeda, Tsuyoshi; Matsumoto, Hideo, Keio Univ, Sch Med, Dept Sports Med, Shinjuku Ku, Tokyo 1608582, Japan.
   Sato, Yoshihiro, Mitate Hosp, Dept Neurol, Fukuoka, Japan.},
DOI = {10.1016/j.genm.2008.10.002},
ISSN = {1550-8579},
EISSN = {1878-7398},
Keywords = {sports injury; gender; ACL injury; stress fracture; basketball},
Keywords-Plus = {ANTERIOR CRUCIATE LIGAMENT; LOW-BACK-PAIN; RADIOGRAPHIC ABNORMALITIES;
   LUMBAR SPINE; HIGH-SCHOOL; BASKETBALL; MECHANISMS; PLAYERS; ESTROGEN},
Research-Areas = {General \& Internal Medicine},
Web-of-Science-Categories  = {Medicine, General \& Internal},
Author-Email = {jiwamoto@sc.itc.keio.ac.jp},
ResearcherID-Numbers = {Matsumoto, Hideo/A-2304-2014},
Cited-References = {Agel J, 2006, MED SCI SPORT EXER, V38, P7, DOI 10.1249/01.mss.0000194072.13021.78.
   Bar-Dayan Y, 2005, MIL MED, V170, P710, DOI 10.7205/MILMED.170.8.710.
   Birch K, 2005, BRIT MED J, V330, P244, DOI 10.1136/bmj.330.7485.244.
   Boden BP, 2000, ORTHOPEDICS, V23, P573, DOI 10.3928/0147-7447-20000601-15.
   Dedrick GS, 2008, J ELECTROMYOGR KINES, V18, P68, DOI 10.1016/j.jelekin.2006.09.004.
   Deitch JR, 2006, AM J SPORT MED, V34, P1077, DOI 10.1177/0363546505285383.
   Dugan SA, 2005, AM J PHYS MED REHAB, V84, P122, DOI 10.1097/01.PHM.0000154183.40640.93.
   Hosea TM, 2000, CLIN ORTHOP RELAT R, P45.
   Iwamoto J, 2005, SCAND J MED SCI SPOR, V15, P163, DOI 10.1111/j.1600-0838.2004.00414.x.
   Iwamoto J, 2004, AM J SPORT MED, V32, P781, DOI 10.1177/0363546503261721.
   Iwamoto Jun, 2003, J Orthop Sci, V8, P273, DOI 10.1007/s10776-002-0632-5.
   Joy Elizabeth A, 2005, Curr Sports Med Rep, V4, P323.
   Kenal KAF, 1996, SPORTS MED, V22, P337, DOI 10.2165/00007256-199622050-00007.
   Krosshaug T, 2007, SCAND J MED SCI SPOR, V17, P508, DOI 10.1111/j.1600-0838.2006.00558.x.
   Krosshaug T, 2007, AM J SPORT MED, V35, P359, DOI 10.1177/0363546506293899.
   Lee CY, 2004, MATRIX BIOL, V23, P323, DOI 10.1016/j.matbio.2004.07.004.
   Love C, 2003, RADIOGRAPHICS, V23, P341, DOI 10.1148/rg.232025103.
   MARTINEZSELVA JM, 1987, INT J PSYCHOPHYSIOL, V5, P155, DOI 10.1016/0167-8760(87)90001-8.
   MCBRYDE AM, 1996, OXFORD TXB SPORTS ME, P483.
   MICHELI LJ, 1996, OXFORD TXB SPORTS ME, P582.
   STANISH WD, 1996, OXFORD TXB SPORTS ME, P364.
   Toth A P, 2001, J Gend Specif Med, V4, P25.
   Yu WD, 1999, CLIN ORTHOP RELAT R, P229, DOI 10.1097/00003086-199909000-00030.},
Number-of-Cited-References = {23},
Times-Cited = {23},
Usage-Count-Last-180-days = {1},
Usage-Count-Since-2013 = {24},
Journal-ISO = {Gend. Med.},
Doc-Delivery-Number = {391CK},
Web-of-Science-Index = {Science Citation Index Expanded (SCI-EXPANDED)},
Unique-ID = {WOS:000262210500008},
DA = {2022-11-01},
}

@article{ WOS:000071533400002,
Author = {Guigui, P and Barre, E and Worcel, A and Lassale, B and Deburge, A},
Title = {Long term osseous modification of the posterior arch after decompressive
   surgery for lumbar spinal stenosis.},
Journal = {REVUE DE CHIRURGIE ORTHOPEDIQUE ET REPARATRICE DE L APPAREIL MOTEUR},
Year = {1997},
Volume = {83},
Number = {8},
Pages = {697-706},
Month = {DEC},
Abstract = {Purpose of the study
   Many studies have indicated favorable results of decompressive surgery
   for symptomatic lumbar spinal stenosis. However, little is known about
   the osseous changes that occur at the operative sites. Postacchini in
   1992 and Chen in 1994 have studied, only from plain radiographs, osseous
   changes at the operative sites, and have suggested that bone regrowth
   possibly affects the neurologic result. The aims of this study were: to
   assess bone regrowth at the operative site, to compare the bone regrowth
   rate calculated from plain radiographs and CT-Scan examinations, to
   determine the effects of bone regrowth on clinical outcome, to
   investigate the factors promoting the bone regrowth.
   Material and method
   28 patients who underwent decompressive surgery for lumbar spinal
   stenosis were retrospectively studied with an average follow-up of 8.4
   years. In order to evaluate the degree of bone regrowth at the posterior
   arch, early postoperative radiographs and CT images of the operative
   sites were compared with those obtained at final follow-up. Bone
   regrowth at the sites operated upon was evaluated as a percentage of
   regrowth of the original laminectomy site based upon plain radiographs
   and CT images.
   Results
   Decompressive lumbar spinal stenosis is responsible for bone regrowth at
   the operative site in most patients. However, this regrowth was mild,
   the mean bone regrowth rate evaluated from plain radiographs was 12 per
   cent In average and the obtained from CT images was 8,2 per Gent in
   average. Changes were found to be predominant at the facet joint level
   compared to the pedicle level. The evaluation of regrowth obtained from
   plain films and CT image examinations were compared. Radiographs seem to
   overestimate bone regrowth. Postoperative spinal instability was
   statistically significantly associated with new bone development. This
   variable was the only factor that affected the degree of bone regrowth.
   No relationship between bone regrowth and clinical outcome was found.
   Discussion and conclusion
   Natural course of laminectomy defect includes probably new bone
   formation in most patients. New bone results from gradual regrowth of
   the laminae and articular processes partially resected at surgery and
   from coalescence of islets of bone tissue within the tissue filling the
   laminectomy defect.
   In the present study bone regrowth rate was moderate but in other ones
   it was marked. If some factors (like postoperative destabilization)
   promoting bone regrowth were identified many remain unknown. Factors
   influencing rapidity of regrowth progression remain also unknown.
   Patient's intrinsic features such as spinal stenosis characteristics are
   probably closely related to quantitiative and kinetic characteristics of
   regrowth.
   Consequences of bone regrowth are also variable: in some cases regrowth
   may reproduce pathological conditions identical previous ones, in other
   ones new bone spreads around the dura a mater without any nerves roots
   compression.
   Study of bone regrowth requires further research including prospective
   studies and using a more precise method for the regrowth evaluation.},
Publisher = {MASSON EDITEUR},
Address = {21 STREET CAMILLE DESMOULINS, ISSY, 92789 MOULINEAUX CEDEX 9, FRANCE},
Type = {Article},
Language = {French},
Affiliation = {Guigui, P (Corresponding Author), Hop Beaujon, Serv Chirurg Orthoped, 100 Bd Gen Leclerc, F-92110 Clichy, France.
   Hop Beaujon, Serv Chirurg Orthoped, F-92110 Clichy, France.},
ISSN = {0035-1040},
Keywords-Plus = {SURGICAL-TREATMENT; DEGENERATIVE SPONDYLOLISTHESIS; BONE REGROWTH;
   LAMINECTOMY; FUSION},
Research-Areas = {Orthopedics; Surgery},
Web-of-Science-Categories  = {Orthopedics; Surgery},
Cited-References = {ARYANPUR J, 1990, NEUROSURGERY, V26, P429, DOI 10.1227/00006123-199003000-00009.
   BRODSKY AE, 1976, CLIN ORTHOP RELAT R, P130.
   CHEN QX, 1994, SPINE, V19, P2144, DOI 10.1097/00007632-199410000-00003.
   DALL BE, 1985, SPINE, V10, P668, DOI 10.1097/00007632-198509000-00013.
   GETTY CJM, 1980, J BONE JOINT SURG BR, V62, P481, DOI 10.1302/0301-620X.62B4.6448861.
   GUIGUI P, 1988, REV CHIR ORTHOP, V74, P88.
   HALL S, 1985, ANN INTERN MED, V103, P271, DOI 10.7326/0003-4819-103-2-271.
   HERKOWITZ HN, 1991, J BONE JOINT SURG AM, V73A, P802, DOI 10.2106/00004623-199173060-00002.
   HERNO A, 1993, SPINE, V18, P1471.
   HERRON LD, 1989, SPINE, V14, P534, DOI 10.1097/00007632-198905000-00013.
   HERRON LD, 1991, J SPINAL DISORD, V4, P26.
   KATZ JN, 1991, J BONE JOINT SURG AM, V73A, P809, DOI 10.2106/00004623-199173060-00003.
   KIRKALDYWILLIS WH, 1974, CLIN ORTHOP RELAT R, V99, P30, DOI DOI 10.1097/00003086-197403000-00004.
   LAROCCA H, 1974, J BONE JOINT SURG BR, VB 56, P545, DOI 10.1302/0301-620X.56B3.545.
   LASSALE B, 1985, REV RHUM, V52, P27.
   MORGAN FP, 1957, J BONE JOINT SURG BR, V39, P6, DOI 10.1302/0301-620X.39B1.6.
   NAKAI O, 1991, J BONE JOINT SURG AM, V73A, P1184, DOI 10.2106/00004623-199173080-00007.
   POSTACCHINI F, 1992, J BONE JOINT SURG BR, V74, P862, DOI 10.1302/0301-620X.74B6.1447247.
   SANO S, 1990, SPINE, V15, P1190, DOI 10.1097/00007632-199011010-00019.
   SURIN V, 1982, ACTA ORTHOP SCAND, V53, P79, DOI 10.3109/17453678208992183.
   TURNER JA, 1992, SPINE, V17, P1, DOI 10.1097/00007632-199201000-00001.
   VERBIEST H, 1977, J BONE JOINT SURG BR, V59, P181, DOI 10.1302/0301-620X.59B2.141452.
   WILTSE LL, 1976, CLIN ORTHOP RELAT R, P83.},
Number-of-Cited-References = {23},
Times-Cited = {2},
Usage-Count-Last-180-days = {0},
Usage-Count-Since-2013 = {0},
Journal-ISO = {Rev. Chir. Orthop. Reparatrice Appareil Moteur},
Doc-Delivery-Number = {YR819},
Web-of-Science-Index = {Science Citation Index Expanded (SCI-EXPANDED)},
Unique-ID = {WOS:000071533400002},
DA = {2022-11-01},
}

@article{ WOS:000286673300017,
Author = {Sur, Yoo-Joon and Kong, Chae-Gwan and Park, Jong-Beom},
Title = {Survivorship analysis of 150 consecutive patients with DIAM (TM)
   implantation for surgery of lumbar spinal stenosis and disc herniation},
Journal = {EUROPEAN SPINE JOURNAL},
Year = {2011},
Volume = {20},
Number = {2},
Pages = {280-288},
Month = {FEB},
Abstract = {Recently, the Device for Intervertebral Assisted Motion (DIAM (TM)) has
   been introduced for surgery of degenerative lumbar disc diseases. The
   authors performed the current study to determine the survivorship of
   DIAM (TM) implantation for degenerative lumbar disc diseases and risk
   factors for reoperation. One hundred and fifty consecutive patients
   underwent laminectomy or discectomy with DIAM (TM) implantation for
   primary lumbar spinal stenosis or disc herniation. The characteristics
   of the 150 patients included the following: 84 males and 66 females;
   mean age at the time of surgery, 46.5 years; median value of follow-up,
   23 months (range 1-48 months); 96 spinal stenosis and 54 disc
   herniations; and 146 one-level (115, L4-5; 31, L5-6) and 4 two-level
   (L4-5 and L5-6). In the current study, due to lumbosacral transitional
   vertebra (LSTV) L6 meant lumbarization of S1 and this had a prominent
   spinous process so that the DIAM (TM) was implanted at L5-6.
   Reoperations due to any reasons of the DIAM (TM) implantation level or
   adjacent levels were defined as a failure and used as the end point for
   determining survivorship. The cumulative reoperation rate and survival
   time were determined via Kaplan-Meier analysis. The log-rank test and
   Cox regression model were used to evaluate the effect of age, gender,
   diagnosis, location, and level of DIAM (TM) implantation on the
   reoperation rate. During a 4-year follow-up, seven patients (two males
   and five female) underwent reoperation at the DIAM (TM) implantation
   level, giving a reoperation rate of 4.7\%. However, no patients
   underwent reoperation for adjacent level complications. The causes of
   reoperation were recurrent spinal stenosis (n = 3), recurrent disc
   herniation (n = 2), post-laminectomy spondylolisthesis (n = 1), and
   delayed deep wound infection (n = 1). The mean time between primary
   operation and reoperation was 13.4 months (range 2-29 months).
   Kaplan-Meier analysis predicted an 8\% cumulative reoperation rate 4
   years post-operatively. Survival time was predicted to be 45.6 +/- A 0.9
   months (mean +/- A standard deviation). Based on the log-rank test, the
   reoperation rate was higher at L5-6 (p = 0.002) and two-level (p = 0.01)
   DIAM (TM) implantation compared with L4-5 and one-level DIAM (TM)
   implantation. However, gender (p = 0.16), age (p = 0.41), and diagnosis
   (p = 0.67) did not significantly affect the reoperation rate of DIAM
   (TM) implantation. Based on a Cox regression model, L5-6 {[}hazard ratio
   (HR), 10.3; 95\% CI, 1.7-63.0; p = 0.01] and two-level (HR, 10.4; 95\%
   CI, 1.2-90.2; p = 0.04) DIAM (TM) implantation were also significant
   variables associated with a higher reoperation rate. Survival time was
   significantly lower in L5-6 (47 vs. 22 months, p = 0.002) and two-level
   DIAM (TM) implantation (46 vs. 18 months, p = 0.01) compared with L4-5
   and one-level DIAM (TM) implantation. The current results suggest that
   8\% of the patients who have a DIAM (TM) implantation for primary lumbar
   spinal stenosis or disc herniation are expected to undergo reoperation
   at the same level within 4 years after surgery. Based on the limited
   data set, DIAM (TM) implantation at L5-6 and two-level in patients with
   LSTV are significant risk factors for reoperation.},
Publisher = {SPRINGER},
Address = {233 SPRING ST, NEW YORK, NY 10013 USA},
Type = {Article},
Language = {English},
Affiliation = {Park, JB (Corresponding Author), Catholic Univ Korea, Coll Med, Uijeongbu St Marys Hosp, Dept Orthopaed Surg, 65-1 Kumho Dong, Uijeongbu Si 480717, Kyunggi Do, South Korea.
   Sur, Yoo-Joon; Kong, Chae-Gwan; Park, Jong-Beom, Catholic Univ Korea, Coll Med, Uijeongbu St Marys Hosp, Dept Orthopaed Surg, Uijeongbu Si 480717, Kyunggi Do, South Korea.},
DOI = {10.1007/s00586-010-1599-z},
ISSN = {0940-6719},
EISSN = {1432-0932},
Keywords = {Survivorship; Reoperation; DIAM (TM); Spinal stenosis; Disc herniation;
   Lumbosacral transitional vertebra},
Keywords-Plus = {TRANSITIONAL VERTEBRA; FUSION; DEGENERATION; LAMINECTOMY; DISEASE;
   SYSTEM},
Research-Areas = {Neurosciences \& Neurology; Orthopedics},
Web-of-Science-Categories  = {Clinical Neurology; Orthopedics},
Author-Email = {spinepjb@catholic.ac.kr},
Cited-References = {Aihara T, 2005, J BONE JOINT SURG BR, V87B, P687, DOI 10.1302/0301-620X.87B5.15727.
   Anjarwalla NK, 2007, EUR SPINE J, V16, P1842, DOI 10.1007/s00586-007-0393-z.
   Bellini CM, 2007, J SPINAL DISORD TECH, V20, P423, DOI 10.1097/BSD.0b013e318031af6f.
   Christie SD, 2005, SPINE, V30, pS73, DOI 10.1097/01.brs.0000174532.58468.6c.
   Crawford RJ, 2009, CLIN BIOMECH, V24, P467, DOI 10.1016/j.clinbiomech.2009.04.003.
   DAVIS RA, 1994, J NEUROSURG, V80, P415, DOI 10.3171/jns.1994.80.3.0415.
   Gaston P, 2003, J BONE JOINT SURG BR, V85B, P535, DOI 10.1302/0301-620X.85B4.13813.
   Hrabalek L, 2009, ACTA CHIR ORTHOP TR, V76, P417.
   Hughes RJ, 2004, CLIN RADIOL, V59, P984, DOI 10.1016/j.crad.2004.02.019.
   Jansson KA, 2005, EUR SPINE J, V14, P659, DOI 10.1007/s00586-004-0851-9.
   Javid MJ, 1998, J NEUROSURG, V89, P1, DOI 10.3171/jns.1998.89.1.0001.
   KATZ JN, 1991, J BONE JOINT SURG AM, V73A, P809, DOI 10.2106/00004623-199173060-00003.
   Kim K, 2007, J BONE MINER RES, V22, pS379.
   Kim MS, 2009, SPINE, V34, P24, DOI 10.1097/BRS.0b013e31818f9116.
   Kong CG, 2008, ASIAN SPINE J, V2, P34, DOI 10.4184/asj.2008.2.1.34.
   Lee CS, 2009, EUR SPINE J, V18, P1637, DOI 10.1007/s00586-009-1060-3.
   Levin DA, 2007, BULL HOSP JT DIS, V65, P29.
   Luoma K, 2004, SPINE, V29, P200, DOI 10.1097/01.BRS.0000107223.02346.A8.
   Martin BI, 2007, SPINE, V32, P2119, DOI 10.1097/BRS.0b013e318145a56a.
   Martin BI, 2007, SPINE, V32, P382, DOI 10.1097/01.brs.0000254104.55716.46.
   Park P, 2004, SPINE, V29, P1938, DOI 10.1097/01.brs.0000137069.88904.03.
   Sengupta DK, 2004, ORTHOP CLIN N AM, V35, P43, DOI 10.1016/S0030-5898(03)00087-7.
   Sobottke R, 2009, EUR SPINE J, V18, P1494, DOI 10.1007/s00586-009-1081-y.
   Stoll TM, 2002, EUR SPINE J, V11, pS170, DOI 10.1007/s00586-002-0438-2.
   Takeshima T, 2000, SPINE, V25, P450, DOI 10.1097/00007632-200002150-00010.
   Taylor Jean, 2007, Neurosurg Focus, V22, pE6.
   TINI PG, 1977, RHEUMATOL REHABIL, V16, P180, DOI 10.1093/rheumatology/16.3.180.
   Vergauwen S, 1997, Eur Spine J, V6, P168, DOI 10.1007/BF01301431.},
Number-of-Cited-References = {28},
Times-Cited = {15},
Usage-Count-Last-180-days = {0},
Usage-Count-Since-2013 = {12},
Journal-ISO = {Eur. Spine J.},
Doc-Delivery-Number = {712NK},
Web-of-Science-Index = {Science Citation Index Expanded (SCI-EXPANDED)},
Unique-ID = {WOS:000286673300017},
OA = {Green Published},
DA = {2022-11-01},
}

@article{ WOS:000310434900014,
Author = {Wang, Jeffrey C. and Arnold, Paul M. and Hermsmeyer, Jeffrey T. and
   Norvell, Daniel C.},
Title = {Do Lumbar Motion Preserving Devices Reduce the Risk of Adjacent Segment
   Pathology Compared With Fusion Surgery? A Systematic Review},
Journal = {SPINE},
Year = {2012},
Volume = {37},
Number = {22, S},
Pages = {S133-S143},
Month = {OCT 15},
Abstract = {Study Design. A systematic review of the literature.
   Objective. To compare total disc replacement (TDR) with fusion, other
   motion-sparing devices with fusion, and motion-sparing devices with
   other motion-sparing devices to determine which devices may be
   associated with a lower risk of radiographical or clinical adjacent
   segment pathology (ASP).
   Summary of Background Data. Adjacent segment pathology, also termed
   adjacent segment disease (ASD) or adjacent segment degeneration, is a
   controversial phenomenon that can occur after a spinal fusion; it is
   thought to be either related to the altered mechanics or loss of motion
   from the fusion or to be part of the natural history of progressive
   arthritis. Motion preservation devices theoretically may decrease or
   prevent ASP from occurring.
   Methods. A systematic search was conducted in PubMed and the Cochrane
   Library for literature published between January 1990 and February 2012.
   For all key questions, we identified all cohort studies and randomized
   controlled trials, making the comparison of interest independent of the
   outcomes measured. We searched each full-text article to determine
   whether it reported any type of structural or degenerative condition
   specifically occurring at an adjacent segment. We included articles
   reporting adult lumbar patients who had degenerative disc disease, disc
   herniation, radiculopathy, kyphosis, scoliosis, and spondylolisthesis,
   and who were treated with TDR, other motion-sparing procedures, or
   fusion. The overall strength of the evidence for each key question was
   rated using the Grades of Recommendation Assessment, Development and
   Evaluation (GRADE) criteria.
   Results. There is moderate evidence to suggest that patients who undergo
   fusion may be nearly 6 times more likely to be treated for ASP than
   those who undergo TDR. From 2 randomized trials, the pooled risk of
   clinical ASP treated surgically was 1.2\% and 7.0\% in the TDR and
   fusion groups, respectively (P = 0.009). The increased risk of clinical
   ASP treated surgically associated with fusion is 5.8\%. For every 17
   operations, one might expect a new clinical ASP event requiring surgery
   when treated with fusion in those otherwise not harmed by TDR. There was
   insufficient literature to answer the other key questions, resulting in
   low to insufficient evidence that other motion-sparing operations are
   superior to fusion in preventing clinical ASP.
   Conclusion. There does seem to be a low rate of ASP after lumbar spinal
   fusion. The evidence suggests that the risk of clinical ASP following
   fusion is higher when compared with TDR, but there is limited evidence
   that fusion may increase the risk of developing clinical ASP compared
   with other motion-sparing procedures.
   Consensus Statement
   1. Evidence demonstrates that the risk of clinical ASP requiring surgery
   is likely greater after fusion but the risk is still quite rare. The
   increased risk compared to TDR could be as small as less than 1\% or as
   great as 10\%.
   Strength of Statement: Weak
   2. There is insufficient evidence to make a definitive statement
   regarding fusion versus other motion-sparing devices with respect to the
   risk of ASP.},
Publisher = {LIPPINCOTT WILLIAMS \& WILKINS},
Address = {TWO COMMERCE SQ, 2001 MARKET ST, PHILADELPHIA, PA 19103 USA},
Type = {Review},
Language = {English},
Affiliation = {Wang, JC (Corresponding Author), Univ Calif Los Angeles, Comprehens Spine Ctr, Dept Orthopaed Surg, 1250 16th St,Suite 3145-E, Santa Monica, CA 90404 USA.
   Wang, Jeffrey C., Univ Calif Los Angeles, Comprehens Spine Ctr, Dept Orthopaed Surg, Santa Monica, CA 90404 USA.
   Arnold, Paul M., Univ Kansas, Med Ctr, Spinal Cord Injury Ctr, Kansas City, KS 66103 USA.
   Hermsmeyer, Jeffrey T.; Norvell, Daniel C., Spectrum Res Inc, Tacoma, WA USA.},
DOI = {10.1097/BRS.0b013e31826cadf2},
ISSN = {0362-2436},
EISSN = {1528-1159},
Keywords = {adjacent segment disease; adjacent segment degeneration; adjacent
   segment pathology; lumbar fusion; spine; lumbar disc arthroplasty;
   motion preservation},
Keywords-Plus = {TOTAL DISC REPLACEMENT; CHARITE ARTIFICIAL DISC; DYNAMIC-STABILIZATION;
   EXEMPTION; DISEASE; TRIAL},
Research-Areas = {Neurosciences \& Neurology; Orthopedics},
Web-of-Science-Categories  = {Clinical Neurology; Orthopedics},
Author-Email = {JWang@mednet.ucla.edu},
Funding-Acknowledgement = {AOSpine North America, Inc.; AOSpine North America},
Funding-Text = {Supported by AOSpine North America, Inc. Analytic support for this work
   was provided by Spectrum Research, Inc., with funding from the AOSpine
   North America.},
Cited-References = {{[}Anonymous], 2005, STAT STAT SOFTW REL.
   Atkins D, 2004, BMJ-BRIT MED J, V328, P1490.
   Berg S, 2009, EUR SPINE J, V18, P1512, DOI 10.1007/s00586-009-1047-0.
   Blumenthal S, 2005, SPINE, V30, P1565, DOI 10.1097/01.brs.0000170587.32676.0e.
   Delamarter RB, 2005, ORTHOP CLIN N AM, V36, P301, DOI 10.1016/j.ocl.2005.03.004.
   Guyer RD, 2009, SPINE J, V9, P374, DOI 10.1016/j.spinee.2008.08.007.
   Harrop JS, 2008, SPINE, V33, P1701, DOI 10.1097/BRS.0b013e31817bb956.
   Kanayama M, 2001, J NEUROSURG, V95, P5, DOI 10.3171/spi.2001.95.1.0005.
   Kanayama M, 2009, J SPINAL DISORD TECH, V22, P463, DOI 10.1097/BSD.0b013e3181934512.
   Kaner Tuncay, 2010, Orthopedics, V33, DOI 10.3928/01477447-20100329-09.
   Korovessis P, 2004, SPINE, V29, P735, DOI 10.1097/01.BRS.0000112072.83196.0F.
   McAfee PC, 2006, SPINE, V31, P1217, DOI 10.1097/01.brs.0000217689.08487.a8.
   Norvell DC, 2011, SPINE, V36, pS10, DOI 10.1097/BRS.0b013e31822ef8ee.
   Putzier M, 2005, SPINE, V30, pE109, DOI 10.1097/01.brs.0000154630.79887.ef.
   Sasso RC, 2008, SPINE, V33, P123, DOI 10.1097/BRS.0b013e31816043af.
   Satoh I, 2006, J SPINAL DISORD TECH, V19, P104, DOI 10.1097/01.bsd.0000180991.98751.95.
   West S, 2002, 47 AG HEALTHC RES QU, P1.
   Wright JG, 2003, J BONE JOINT SURG AM, V85A, P1, DOI 10.2106/00004623-200301000-00001.
   Wu YJ, 2010, EUR SPINE J, V19, P1250, DOI 10.1007/s00586-010-1394-x.
   Zigler J, 2007, SPINE, V32, P1155, DOI 10.1097/BRS.0b013e318054e377.},
Number-of-Cited-References = {20},
Times-Cited = {55},
Usage-Count-Last-180-days = {0},
Usage-Count-Since-2013 = {17},
Journal-ISO = {SPINE},
Doc-Delivery-Number = {028PP},
Web-of-Science-Index = {Science Citation Index Expanded (SCI-EXPANDED)},
Unique-ID = {WOS:000310434900014},
DA = {2022-11-01},
}

@article{ WOS:000820311600008,
Author = {Charalampidis, Anastasios and Canizares, Mayilee and Kalsi, Pratipal S.
   and Wu, Pang Hung and Johnson, Michael and Soroceanu, Alex and Nataraj,
   Andrew and Glennie, Andrew and Rasoulinejad, Parham and Attabib,
   Najmedden and Hall, Hamilton and Fisher, Charles and Thomas, Kenneth and
   Rampersaud, Yoga Raja},
Title = {Differentiation of pain-related functional limitations in surgical
   patients with lumbar spinal stenosis (LSS) using the Oswestry Disability
   Index: a Canadian Spine Outcomes and Research Network (CSORN) study},
Journal = {SPINE JOURNAL},
Year = {2022},
Volume = {22},
Number = {4},
Pages = {578-586},
Month = {APR},
Abstract = {BACKGROUND CONTEXT: The Oswestry Disability Index (ODI) is the most
   commonly used outcome measure of functional outcome in spine surgery.
   The ability of the ODI to differentiate pain related functional
   limitation specifically related to degenerative lumbar spinal stenosis
   (LSS) is unclear.
   PURPOSE: The purpose of this study was to determine the ability of the
   functional subsections of the ODI to differentiate the specific patient
   limitation(s) from symptomatic LSS and the functional impact of surgery.
   STUDY DESIGN: Analysis of prospectively collected data from the Canadian
   Spine Outcomes and Research Network (CSORN).
   PATIENT SAMPLE: A total of 1,497 lumbar spinal stenosis patients with a
   dominant complaint of neurogenic claudication, radiculopathy or back
   pain were identified in the CSORN registry.
   OUTCOME MEASURES: The ODI questionnaire version 2.0 was assessed as an
   outcome measure.
   METHODS: The difference at baseline and the pre-to-post (1-year)
   surgical change of the ODI individual questions was assessed. Analysis
   of variance, two-tailed paired sample Student t test were used for
   statistical analysis. Cohen d was used as an index of effect size,
   defined as ``large{''} when d >= 0.8.
   RESULTS: The mean age at surgery was 65 (+/- 11) years and (50.8\%) of
   the patients were female. Preoperatively, highest functional limitations
   were noted for standing, lifting, walking, pain intensity and social
   life (mean 3.2, 2.9, 2.5, 2.9, 2.5 respectively). At 1-year follow-up,
   overall there was a significant improvement in all individual questions
   and the overall ODI (all p<. 001), with similar patterns seen for each
   dominant complaint. The greatest effect of surgery was noted in the
   walking, social life and standing domains (all d >= 0.81), while
   personal care, sitting and lifting showed the least improvement (all d
   <= 0.51). In subgroup analyses, the overall ODI baseline scores and
   subsection limitations were statistically significantly higher in
   females, those without degenerative spondylolisthesis and those
   undergoing fusion, although these differences were not considered
   clinically significant. Preoperative differentiation of LSS specific
   functional limitation and postoperative changes in all subgroups was
   similar to the overall LSS cohort.
   CONCLUSIONS: The results of this study support the ability of the ODI to
   differentiate the selfreported pain related functional effects of
   neurogenic claudication, radiculopathy or back pain from LSS and changes
   associated with surgical intervention. Disaggregated use of the ODI
   could be a simple tool to aid in preoperative education regarding
   specific areas of pain related dysfunction and potential for improvement
   with LSS surgery. (C) 2021 Elsevier Inc. All rights reserved.},
Publisher = {ELSEVIER SCIENCE INC},
Address = {STE 800, 230 PARK AVE, NEW YORK, NY 10169 USA},
Type = {Article},
Language = {English},
Affiliation = {Rampersaud, YR (Corresponding Author), Univ Hlth Network, Toronto Western Hosp, 399 Bathurst St,East Wing 1 441, Toronto, ON M5T 2S8, Canada.
   Charalampidis, Anastasios, Karolinska Inst, Dept Clin Sci Intervent \& Technol CLINTEC, Stockholm, Sweden.
   Charalampidis, Anastasios, Karolinska Univ Hosp, Dept Reconstruct Orthopaed, Stockholm, Sweden.
   Canizares, Mayilee; Rampersaud, Yoga Raja, Univ Hlth Network, Schroeder Arthrit Inst, Krembil Res Inst, Toronto, ON, Canada.
   Kalsi, Pratipal S., NHS Trust Charing Cross Hosp, Imperial Coll Healthcare, London W6 8RF, England.
   Wu, Pang Hung, Natl Univ Hlth Syst, Juronghlth Campus, Singapore, Singapore.
   Johnson, Michael, Univ Manitoba, Winnipeg Spine Program Hlth Sci Ctr, Winnipeg, MB, Canada.
   Soroceanu, Alex; Thomas, Kenneth, Univ Calgary, Foothills Med Ctr, Calgary, AB, Canada.
   Nataraj, Andrew, Univ Alberta Hosp, Dept Surg, Div Neurosurg, Edmonton, AB, Canada.
   Glennie, Andrew, Dalhousie Univ, Dept Surg, Halifax, NS, Canada.
   Rasoulinejad, Parham, Western Univ, Dept Surg, Div Orthopaed, London Hlth Sci Ctr, London, ON, Canada.
   Rasoulinejad, Parham, London Hlth Sci Ctr, Lawson Hlth Res Inst, London, ON, Canada.
   Attabib, Najmedden, Horizon Hlth Network, Div Neurosurg, Canada East Spine Ctr, Zone 2, St John, NB, Canada.
   Hall, Hamilton, Univ Toronto, Toronto, ON, Canada.
   Fisher, Charles, Vancouver Gen Hosp, Combined Neurosurg \& Orthopaed Spine Program, Vancouver, BC, Canada.
   Fisher, Charles, Univ British Columbia, Vancouver, BC, Canada.
   Rampersaud, Yoga Raja, Univ Hlth Network UHN, Toronto Western Hosp, Schroeder Arthrit Inst, Arthrit Resear Ch,Dept Orthopaed Surg, Toronto, ON, Canada.
   Rampersaud, Yoga Raja, Univ Toronto, Surg, Toronto, ON, Canada.},
DOI = {10.1016/j.spinee.2021.10.008},
ISSN = {1529-9430},
EISSN = {1878-1632},
Keywords = {Back pain; Lumbar spinal stenosis (LSS); Neurogenic claudication;
   Oswestry Disability Index (ODI); Patient reported outcome measures;
   Radiculopathy},
Keywords-Plus = {WALKING CAPACITY; WOMEN; TREADMILL; SURGERY; PERCEPTION; SEX/GENDER; MEN},
Research-Areas = {Neurosciences \& Neurology; Orthopedics},
Web-of-Science-Categories  = {Clinical Neurology; Orthopedics},
Author-Email = {raja.ranapersaud@uhn.ca},
ORCID-Numbers = {Glennie, R. Andrew/0000-0002-7548-1334
   Wu, Pang Hung/0000-0002-5923-208X
   Charalampidis, Anastasios/0000-0001-5228-738X},
Cited-References = {Abou-Al-Shaar H, 2018, ASIAN SPINE J, V12, P765, DOI 10.31616/asj.2018.12.4.765.
   Ammendolia C, 2018, ARCH PHYS MED REHAB, V99, P2408, DOI 10.1016/j.apmr.2018.05.014.
   Ayling OGS, 2019, J NEUROSURG-SPINE, V30, P397, DOI 10.3171/2018.8.SPINE18715.
   Barz T, 2008, EUR SPINE J, V17, P686, DOI 10.1007/s00586-008-0593-1.
   Cavanaugh JT, 2007, J AM GERIATR SOC, V55, P120, DOI 10.1111/j.1532-5415.2006.00997.x.
   Chad DA, 2007, NEUROL CLIN, V25, P407, DOI 10.1016/j.ncl.2007.01.003.
   Cohen J., 1988, STAT POWER ANAL BEHA, V2.
   Cushnie D, 2019, SPINE J, V19, P1470, DOI 10.1016/j.spinee.2019.05.008.
   DEEN HG, 1995, J NEUROSURG, V83, P27, DOI 10.3171/jns.1995.83.1.0027.
   Djurasovic M, 2012, J NEUROSURG-SPINE, V17, P486, DOI 10.3171/2012.8.SPINE12614.
   Fairbank JCT, 2000, SPINE, V25, P2940, DOI 10.1097/00007632-200011150-00017.
   Godil SS, 2014, SPINE J, V14, P2885, DOI 10.1016/j.spinee.2014.04.023.
   KATZ JN, 1994, ARTHRITIS RHEUM, V37, P687, DOI 10.1002/art.1780370512.
   Kim HJ, 2013, PAIN PHYSICIAN, V16, pE715.
   Lau YYO, 2017, EUR SPINE J, V26, P2666, DOI 10.1007/s00586-017-5211-7.
   Loske S, 2018, SPINE J, V18, P2195, DOI 10.1016/j.spinee.2018.04.016.
   Lunde I M, 1993, Scand J Prim Health Care, V11, P98, DOI 10.3109/02813439308994910.
   Lurie J, 2016, BMJ-BRIT MED J, V352, DOI 10.1136/bmj.h6234.
   Melancia Joao Levy, 2014, Handb Clin Neurol, V119, P541, DOI 10.1016/B978-0-7020-4086-3.00035-7.
   Parai C, 2019, EUR SPINE J, V28, P2187, DOI 10.1007/s00586-019-05989-0.
   Pratt RK, 2002, SPINE, V27, P84, DOI 10.1097/00007632-200201010-00020.
   Racine M, 2012, PAIN, V153, P619, DOI 10.1016/j.pain.2011.11.026.
   Racine M, 2012, PAIN, V153, P602, DOI 10.1016/j.pain.2011.11.025.
   Stromqvist F, 2016, EUR SPINE J, V25, P162, DOI 10.1007/s00586-015-4052-5.
   Stucki G, 1996, SPINE, V21, P796, DOI 10.1097/00007632-199604010-00004.
   Suri P, 2010, JAMA-J AM MED ASSOC, V304, P2628, DOI 10.1001/jama.2010.1833.
   Tenhula J, 2000, J SPINAL DISORD, V13, P276, DOI 10.1097/00002517-200008000-00002.
   Tomkins CC, 2009, SPINE, V34, P2444, DOI 10.1097/BRS.0b013e3181b03fc8.
   Tomkins-Lane CC, 2014, SPINE J, V14, P1936, DOI 10.1016/j.spinee.2013.11.030.
   Tomkins-Lane CC, 2012, J BACK MUSCULOSKELET, V25, P177, DOI 10.3233/BMR-2012-0325.
   Triebel J, 2017, SPINE J, V17, P656, DOI 10.1016/j.spinee.2016.11.001.
   Verbiest H, 1980, Neurosurg Rev, V3, P75, DOI 10.1007/BF01644422.},
Number-of-Cited-References = {32},
Times-Cited = {0},
Usage-Count-Last-180-days = {0},
Usage-Count-Since-2013 = {0},
Journal-ISO = {Spine Journal},
Doc-Delivery-Number = {2Q3FA},
Web-of-Science-Index = {Science Citation Index Expanded (SCI-EXPANDED)},
Unique-ID = {WOS:000820311600008},
DA = {2022-11-01},
}

@article{ WOS:000430584300005,
Author = {Tapp, Stephanie J. and Martin, Brook I. and Tosteson, Tor D. and Lurie,
   Jon D. and Weinstein, Milton C. and Deyo, Richard A. and Mirza, Sohail
   K. and Tosteson, Anna N. A.},
Title = {Understanding the value of minimally invasive procedures for the
   treatment of lumbar spinal stenosis: the case of interspinous spacer
   devices},
Journal = {SPINE JOURNAL},
Year = {2018},
Volume = {18},
Number = {4},
Pages = {584-592},
Month = {APR},
Abstract = {BACKGROUND CONTEXT: Minimally invasive lumbar spinal stenosis procedures
   have uncertain long-term value.
   PURPOSE: This study sought to characterize factors affecting the
   long-term cost-effectiveness of such procedures using interspinous
   spacer devices ({''}spacers{''}) relative to decompression surgery as a
   case study.
   STUDY DESIGN: Model-based cost-effectiveness analysis.
   PATIENT SAMPLE: The Medicare Provider Analysis and Review database for
   the years 20052009 was used to model a group of 65-year-old patients
   with spinal stenosis who had no previous spine surgery and no
   contraindications to decompression surgery.
   OUTCOME MEASURES: Costs, quality-adjusted life years (QALYs), and cost
   per QALY gained were the outcome measures.
   METHODS: A Markov model tracked health utility and costs over 10 years
   for a 65-year-old cohort under three care strategies: conservative care,
   spacer surgery, and decompression surgery. Incremental
   cost-effectiveness ratios (ICER) reported as cost per QALY gained
   included direct medical costs for surgery. Medicare claims data were
   used to estimate complication rates, reoperation, and related costs
   within 3 years. Utilities and long-term reoperation rates for
   decompression were derived from published studies. Spacer failure
   requiring reoperation beyond 3 years and post-spacer health utilities
   are uncertain and were evaluated through sensitivity analyses. In the
   base-case, the spacer failure rate was held constant for years 4-10
   (cumulative failure: 47\%). In a ``worst-case{''} analysis, the 10-year
   cumulative reoperation rate was increased steeply (to 90\%). Threshold
   analyses were performed to determine the impact of failure and
   post-spacer health utility on the cost-effectiveness of spacer surgery.
   RESULTS: The spacer strategy had an ICER of \$89,500/QALY gained under
   base-case assumptions, and remained under \$100,000 as long as the
   10-year cumulative probability of reoperation did not exceed 54\%. Under
   worst-case assumptions, the spacer ICER was \$482,000/QALY and fell
   below \$100,000 only if post-spacer utility was 0.01 greater than
   post-decompression utility or the cost of spacer surgery was \$1,600
   less than the cost of decompression surgery.
   CONCLUSIONS: Spacers may provide a reasonably cost-effective initial
   treatment option for patients with lumbar spinal stenosis. Their value
   is expected to improve if procedure costs are lower in outpatient
   settings where these procedures are increasingly being performed.
   Decision analysis is useful for characterizing the long-term
   cost-effectiveness potential for minimally invasive spinal stenosis
   treatments and highlights the importance of complication rates and
   prospective health utility assessment. (C) 2017 Published by Elsevier
   Inc.},
Publisher = {ELSEVIER SCIENCE INC},
Address = {360 PARK AVE SOUTH, NEW YORK, NY 10010-1710 USA},
Type = {Article},
Language = {English},
Affiliation = {Tosteson, ANA (Corresponding Author), Geisel Sch Med Dartmouth, Dartmouth Inst Hlth Policy \& Clin Practice, Multidisciplinary Clin Res Ctr Musculoskeletal Di, One Med Ctr Dr HB 7505, Lebanon, NH 03756 USA.
   Tapp, Stephanie J.; Tosteson, Tor D.; Lurie, Jon D.; Tosteson, Anna N. A., Geisel Sch Med Dartmouth, Dartmouth Inst Hlth Policy \& Clin Practice, Multidisciplinary Clin Res Ctr Musculoskeletal Di, One Med Ctr Dr HB 7505, Lebanon, NH 03756 USA.
   Martin, Brook I., Univ Utah, Dept Orthopaed, Salt Lake City, UT 84158 USA.
   Weinstein, Milton C., Harvard Med Sch, Harvard TH Chan Sch Publ Hlth, Dept Hlth Policy \& Management, 718 Huntington Ave, Boston, MA 02115 USA.
   Deyo, Richard A., Oregon Hlth \& Sci Univ, Dept Family Med, 3181 SW Sam Jackson Pk Rd, Portland, OR 97239 USA.
   Deyo, Richard A., Oregon Hlth \& Sci Univ, Dept Internal Med, 3181 SW Sam Jackson Pk Rd, Portland, OR 97239 USA.
   Mirza, Sohail K., Dartmouth Hitchcock Med Ctr, Dept Orthopaed, One Med Ctr Dr, Lebanon, NH 03756 USA.},
DOI = {10.1016/j.spinee.2017.08.246},
ISSN = {1529-9430},
EISSN = {1878-1632},
Keywords = {Back pain; Cost; Cost-effectiveness analysis; Decompression surgery;
   Interspinous spacer device; Lumbar spine; Medicare; Reoperation; Spinal
   stenosis; Spine surgery},
Keywords-Plus = {2-YEAR FOLLOW-UP; NEUROGENIC INTERMITTENT CLAUDICATION; LONG-TERM
   OUTCOMES; QUALITY-OF-LIFE; X-STOP; DEGENERATIVE-SPONDYLOLISTHESIS;
   DECOMPRESSIVE SURGERY; COST-EFFECTIVENESS; MULTICENTER; IMPLANT},
Research-Areas = {Neurosciences \& Neurology; Orthopedics},
Web-of-Science-Categories  = {Clinical Neurology; Orthopedics},
Author-Email = {anna.n.a.tosteson@dartmouth.edu},
ResearcherID-Numbers = {Martin, Brook/L-4698-2019
   },
ORCID-Numbers = {Tapp, Stephanie/0000-0002-1813-2568},
Funding-Acknowledgement = {Agency for Healthcare Research and Quality {[}R01HSO18405]; National
   Institute for Arthritis, Musculoskeletal and Skin Diseases
   {[}P60AR062799]; AGENCY FOR HEALTHCARE RESEARCH AND QUALITY
   {[}R01HS018405] Funding Source: NIH RePORTER; NATIONAL CANCER INSTITUTE
   {[}P30CA023108] Funding Source: NIH RePORTER; NATIONAL INSTITUTE OF
   ARTHRITIS AND MUSCULOSKELETAL AND SKIN DISEASES {[}P60AR062799] Funding
   Source: NIH RePORTER},
Funding-Text = {Research reported in this publication was supported by grants from the
   Agency for Healthcare Research and Quality (R01HSO18405) and from the
   National Institute for Arthritis, Musculoskeletal and Skin Diseases
   (P60AR062799)},
Cited-References = {Arias E, 2012, NATL VITAL STAT REPO, V61.
   Atlas SJ, 2005, SPINE, V30, P936, DOI 10.1097/01.brs.0000158953.57966.c0.
   Beyer F, 2013, EUR SPINE J, V22, P2015, DOI 10.1007/s00586-013-2790-9.
   Bowers C, 2010, NEUROSURG FOCUS, V28, DOI 10.3171/2010.3.FOCUS1047.
   Burnett MG, 2010, J NEUROSURG-SPINE, V13, P39, DOI 10.3171/2010.3.SPINE09552.
   Cutler DM, 2006, NEW ENGL J MED, V355, P920, DOI 10.1056/NEJMsa054744.
   Deyo RA, 2013, SPINE, V38, P865, DOI 10.1097/BRS.0b013e31828631b8.
   Hartjen CA, 2012, J SPINAL DISORD TECH, V29, P305.
   Katz JN, 1996, SPINE, V21, P92, DOI 10.1097/00007632-199601010-00022.
   Kondrashov DG, 2007, INTERNET J MINIM INV, P1.
   Lurie JD, 2015, SPINE, V40, P63, DOI 10.1097/BRS.0000000000000731.
   Machado GC, 2015, PLOS ONE, V10, DOI 10.1371/journal.pone.0122800.
   Martin BI, 2007, SPINE, V32, P382, DOI 10.1097/01.brs.0000254104.55716.46.
   Martin BI, 2012, SPINE J, V12, P89, DOI 10.1016/j.spinee.2011.11.010.
   Miller LE, 2012, PAIN RES TREAT, V2012, DOI 10.1155/2012/823509.
   Moojen WA, 2015, BMJ-BRIT MED J, V350, DOI 10.1136/bmj.h1664.
   Moojen WA, 2011, EUR SPINE J, V20, P1596, DOI 10.1007/s00586-011-1873-8.
   Nichol MB, 2001, MED DECIS MAKING, V21, P105, DOI 10.1177/02729890122062352.
   Overdevest GM, 2011, BMC MUSCULOSKEL DIS, V12, DOI 10.1186/1471-2474-12-57.
   Parker SL, 2015, INT J SPINE SURG, V9, DOI 10.14444/2028.
   Patil CG, 2014, SPINE J, V14, P1484, DOI 10.1016/j.spinee.2013.08.053.
   Phan Kevin, 2016, J Spine Surg, V2, P31, DOI 10.21037/jss.2016.01.07.
   Postacchini R, 2011, SPINE J, V11, P933, DOI 10.1016/j.spinee.2011.08.419.
   Puzzilli F, 2014, CLIN NEUROL NEUROSUR, V124, P166, DOI 10.1016/j.clineuro.2014.07.004.
   Richter A, 2014, J SPINAL DISORD TECH, V27, P336, DOI 10.1097/BSD.0b013e31825f7203.
   Skidmore G, 2011, SPINE, V36, pE345, DOI 10.1097/BRS.0b013e3181f2ed2f.
   Sobottke R, 2010, MINIM INVAS NEUROSUR, V53, P179, DOI 10.1055/s-0030-1263108.
   Stromqvist BH, 2013, SPINE, V38, P1436, DOI 10.1097/BRS.0b013e31828ba413.
   Tosteson ANA, 2011, SPINE, V36, P2061, DOI 10.1097/BRS.0b013e318235457b.
   Tosteson ANA, 2008, ANN INTERN MED, V149, P845, DOI 10.7326/0003-4819-149-12-200812160-00003.
   Verhoof OJ, 2008, EUR SPINE J, V17, P188, DOI 10.1007/s00586-007-0492-x.
   Wu AM, 2014, PLOS ONE, V9, DOI 10.1371/journal.pone.0097142.
   Xu C, 2013, INT ORTHOP, V37, P2199, DOI 10.1007/s00264-013-2006-2.
   Yano S, 2008, NEUROSURGERY, V63, P108, DOI 10.1227/01.NEU.0000310693.86660.D3.
   Zucherman JF, 2005, SPINE, V30, P1351, DOI 10.1097/01.brs.0000166618.42749.d1.
   Zucherman JF, 2004, EUR SPINE J, V13, P22, DOI 10.1007/s00586-003-0581-4.},
Number-of-Cited-References = {36},
Times-Cited = {12},
Usage-Count-Last-180-days = {0},
Usage-Count-Since-2013 = {3},
Journal-ISO = {Spine Journal},
Doc-Delivery-Number = {GD5YI},
Web-of-Science-Index = {Science Citation Index Expanded (SCI-EXPANDED)},
Unique-ID = {WOS:000430584300005},
DA = {2022-11-01},
}

@article{ WOS:000224853500001,
Author = {Christensen, FB},
Title = {Lumber spinal fusion - Outcome in relation to surgical methods, choice
   of implant and postoperative rehabilitation},
Journal = {ACTA ORTHOPAEDICA SCANDINAVICA},
Year = {2004},
Volume = {75},
Number = {313},
Pages = {6+},
Month = {OCT},
Abstract = {Chronic low back pain (CLBP) has become one of the most common causes of
   disability in adults under 45 years of age and is consequently one of
   the most common reasons for early retirement in industrialised
   societies. Accordingly, CLBP represents an expensive drain on society's
   resources and is a very challenging area for which a consensus for
   rational therapy is yet to be established. The spinal fusion procedure
   was introduced as a treatment option for CLBP more than 70 years ago.
   However, few areas of spinal surgery have caused so much controversy as
   spinal fusion. The literature reveals divergent opinions about when
   fusion is indicated and how it should be performed. Furthermore, the
   significance of the role of postoperative rehabilitation following
   spinal fusion may be underestimated. There exists no consensus on the
   design of a program specific for rehabilitation. Ideally, for any given
   surgical procedure, it should be possible to identify not only possible
   complications relative to a surgical procedure, but also what symptoms
   may be expected, and what pain behaviour may be expected of a particular
   patient.
   The overall aims of the current studies were: 1) to introduce
   patient-based functional outcome evaluation into spinal fusion
   treatment; 2) to evaluate radiological assessment of different spinal
   fusion procedures; 3) to investigate the effect of titanium versus
   stainless steel pedicle screws on mechanical fixation and bone ingrowth
   in lumbar spinal fusion; 4) to analyse the clinical and radiological
   outcome of different lumbar spinal fusion techniques; 5) to evaluate
   complications and re-operation rates following different surgical
   procedures; and 6) to analyse the effect of different rehabilitation
   strategies for lumbar spinal fusion patients.
   The present thesis comprises 9 studies: 2 clinical retrospective
   studies, 1 clinical prospective case/reference study, 5 clinical
   randomised prospective studies and I animal study (Mini-pigs). In total,
   594 patients were included in the investigation from 1979 to 1999. Each
   had prior to inclusion at least 2 years of CLBP and had therefore been
   subjected to most of the conservative treatment modalities. They had all
   suffered from back and leg pain, due to localized isthmic
   spondylolisthesis grades I-II or primary or secondary degeneration.
   Patient-based functional outcome: Patients' self-reported parameters
   should include the impact of CLBP on daily activity, work and leisure
   time activities, anxiety/depression, social interests and intensity of
   back and leg pain. Between 1993 and 2003 approximately 1400 lumbar
   spinal fusion patients completed the Dallas Pain Questionnaire under
   prospective design studies. In 1996, the Low Back Pain Rating scale was
   added to the standard questionnaire packet distributed among spinal
   fusion patients. In our experience, these tools are valid instruments
   for clinical assessment of candidates for spinal fusion procedures.
   Radiological assessment: It is extremely difficult to interpret
   radiographs of both lumbar posterolateral fusion and anterior interbody
   fusion. Plain radiographs are clearly not the perfect media for analysis
   of spinal fusion, but until new and better diagnostic methods are
   available for clinical use, radiographs will remain the golden standard.
   Therefore, the development of a detailed reliable radiographic
   classification system is highly desirable. The classification used in
   the present thesis for the evaluation of posteroalteral spinal fusion,
   both with and without instrumentation, demonstrated good interobserver
   and intraobserver agreement. The classification showed acceptable
   reliability and may be one way to improve interstudy and intrastudy
   correlation of radiologic outcomes after posterolateral spinal fusion.
   Radiology-based evaluation of anterior lumbar interbody fusion is
   further complicated when cages are employed. The use of different cage
   designs and materials makes it almost impossible to establish a standard
   radiological classification system for anterior fusions.
   Bone-screw interface: Mechanical binding at the bone-screw interface was
   significantly greater for titanium pedicle screws than it was for
   stainless steel. This could be explained by the fact that the titanium
   screws had superior bone on-growth. There was no correlation between
   screw removal torques and pull-out strength. Clinically, the use of
   titanium and titanium-alloy pedicle screws may be preferable for
   osteoporotic patients and those with decreased osteogenesis.
   Outcome: The present series of studies observed significant long-term
   functional improvement for approximately 70\% of patients who had
   undergone lumbar spinal fusion procedure. Solid fusion as determined
   from radiographs ranged from 52\% to 92\% depending on the choice of
   surgical procedure. The choice of surgical procedure should relate to
   the diagnosis, as patients with isthmic spondylolisthesis (Grades I and
   II) are best served with posterolateral fusion without instrumentation,
   and patients with disc degeneration seem to gain most from instrumented
   posterolateral fusion or circumferential fusion.
   Complications: The number of perioperative complications increased with
   the use of pedicle screw systems to support posterolateral fusions and
   increased further with the use of circumferential fusions. There was no
   significant association between outcome result and perioperative
   complications. The risk of reoperation within 2 years after the spinal
   fusion procedure was, however, significantly lower for those who had
   received circumferential fusion in comparison to posterolateral fusion
   with instrumentation. Furthermore, the risk of non-union was found to be
   significantly lower for patients who had received circumferential fusion
   as compared to posterolateral fusion with and without instrumentation.
   The complications of sexual dysfunction and fusion at non-intended
   levels were found to be significant but without influence on the overall
   outcome.
   Rehabilitation: The patients in the Back-cafe group performed a
   succession of many daily tasks significantly better and moreover had
   less pain compared with both the Video and Training groups 2 years after
   lumbar spinal fusion. The Video group had significantly greater
   treatment demands outside the hospital system. This study demonstrates
   the importance of the inclusion of coping schemes and questions the role
   of intensive exercises in a rehabilitation program for spinal fusion
   patients.},
Publisher = {TAYLOR \& FRANCIS AS},
Address = {KARL JOHANS GATE 5, NO-0154 OSLO, NORWAY},
Type = {Review},
Language = {English},
Affiliation = {Christensen, FB (Corresponding Author), Univ Aarhus, Aarhus Univ Hosp, Inst Expt Clin Res,Orthopaed Res Lab, Orthopaed Dept,Spine Sect,Fac Hlth Sci, DK-8000 Aarhus C, Denmark.
   Univ Aarhus, Aarhus Univ Hosp, Inst Expt Clin Res,Orthopaed Res Lab, Orthopaed Dept,Spine Sect,Fac Hlth Sci, DK-8000 Aarhus C, Denmark.},
ISSN = {0001-6470},
Keywords-Plus = {LOW-BACK-PAIN; PEDICLE SCREW INSTRUMENTATION; ANTERIOR INTERBODY FUSION;
   DEMINERALIZED BONE-MATRIX; RANDOMIZED CONTROLLED-TRIAL; FACET JOINT
   OSTEOARTHRITIS; DEGENERATIVE DISC DISEASE; 2-YEAR FOLLOW-UP;
   CLINICAL-TRIAL; RISK-FACTORS},
Research-Areas = {Orthopedics},
Web-of-Science-Categories  = {Orthopedics},
Cited-References = {Adams MA, 1999, SPINE, V24, P2497, DOI 10.1097/00007632-199912010-00012.
   Akai M, 2002, BIOELECTROMAGNETICS, V23, P496, DOI 10.1002/bem.10041.
   Albert TJ, 2000, SPINE, V25, P123, DOI 10.1097/00007632-200001010-00021.
   AN HS, 1995, J SPINAL DISORD, V8, P131.
   AN HS, 1995, SPINE, V20, P2211, DOI 10.1097/00007632-199510001-00006.
   Andersen T, 2001, SPINE, V26, P2623, DOI 10.1097/00007632-200112010-00018.
   ANDERSEN T, SPINE J, V3, P1.
   Andersson GBJ, 1999, LANCET, V354, P581, DOI 10.1016/S0140-6736(99)01312-4.
   AOTA Y, 1995, J SPINAL DISORD, V8, P464, DOI 10.1097/00024720-199512000-00006.
   Asmundson GJG, 1999, CLIN PSYCHOL REV, V19, P97, DOI 10.1016/S0272-7358(98)00034-8.
   AXELSSON P, 1995, J SPINAL DISORD, V8, P284, DOI 10.1097/00002517-199508040-00004.
   Barrick WT, 2000, SPINE, V25, P853, DOI 10.1097/00007632-200004010-00014.
   BEGLEY CT, 1993, BONE, V14, P661, DOI 10.1016/8756-3282(93)90089-S.
   Bendix AF, 1998, SPINE, V23, P1775, DOI 10.1097/00007632-199808150-00010.
   Bendix T, 1996, SCAND J MED SCI SPOR, V6, P88.
   Blanco JS, 1997, SPINE, V22, P1338, DOI 10.1097/00007632-199706150-00011.
   BLUME HG, 1985, CLIN ORTHOP RELAT R, P75.
   BLUMENTHAL SL, 1988, SPINE, V13, P566, DOI 10.1097/00007632-198805000-00023.
   BLUMENTHAL SL, 1993, SPINE, V18, P1186, DOI 10.1097/00007632-199307000-00010.
   Boden SD, 1995, SPINE, V20, pS102, DOI 10.1097/00007632-199512151-00006.
   Boden SD, 2002, SPINE, V27, pS26, DOI 10.1097/00007632-200208151-00007.
   Boden SD, 1999, CLIN ORTHOP RELAT R, pS84.
   Braithwaite I, 1998, Eur Spine J, V7, P363, DOI 10.1007/s005860050091.
   BRANTIGAN JW, 1994, SPINE, V19, P1436, DOI 10.1097/00007632-199407000-00002.
   BRANTIGAN JW, 1993, SPINE, V18, P2106, DOI 10.1097/00007632-199310001-00030.
   Brantigan JW, 2000, SPINE, V25, P1437, DOI 10.1097/00007632-200006010-00017.
   BRANTLEY AGU, 1994, SPINE, V19, P1752, DOI 10.1097/00007632-199408000-00016.
   BRIDWELL KH, 1993, J SPINAL DISORD, V6, P461, DOI 10.1097/00002517-199306060-00001.
   BRODSKY AE, 1991, SPINE, V16, pS261, DOI 10.1097/00007632-199106001-00017.
   Buttermann GR, 1998, SPINE, V23, P116, DOI 10.1097/00007632-199801010-00024.
   Buttermann GR, 1997, SPINE, V22, P2748, DOI 10.1097/00007632-199712010-00009.
   CAIRNS D, 1984, SPINE, V9, P91, DOI 10.1097/00007632-198401000-00020.
   CHERKIN DC, 1994, SPINE, V19, P1201, DOI 10.1097/00007632-199405310-00001.
   Christensen F B, 1998, Eur Spine J, V7, P321, DOI 10.1007/s005860050082.
   Christensen F B, 1996, Eur Spine J, V5, P293, DOI 10.1007/BF00304343.
   Christensen FB, 2001, SPINE, V26, P538, DOI 10.1097/00007632-200103010-00018.
   Christensen FB, 2003, SPINE, V28, P2561, DOI 10.1097/01.BRS.0000097890.96524.A1.
   Christensen FB, 1999, EUR SPINE J, V8, P54, DOI 10.1007/s005860050127.
   Christensen FB, 2002, SPINE, V27, P1269, DOI 10.1097/00007632-200206150-00006.
   Christensen FB, 2001, ACTA ORTHOP SCAND, V72, P354, DOI 10.1080/000164701753542005.
   Christensen FB, 1997, INT ORTHOP, V21, P176, DOI 10.1007/s002640050145.
   Christensen FB, 2000, EUR SPINE J, V9, P97, DOI 10.1007/s005860050218.
   CHRISTENSEN FB, 2002, SPINE, V27.
   COMPSTON JE, 1986, CALCIFIED TISSUE INT, V38, P67, DOI 10.1007/BF02556831.
   COOK SD, 1995, SPINE, V20, P877, DOI 10.1097/00007632-199504150-00002.
   COOK SD, 1996, OSTEOGENIC PROTEIN, V1, P29.
   CUNNINGHAM BW, 1993, SPINE, V18, P1677, DOI 10.1097/00007632-199309000-00017.
   Cunningham BW, 1999, SPINE, V24, P509, DOI 10.1097/00007632-199903150-00002.
   DAFTARI TK, 1994, SPINE, V19, P904, DOI 10.1097/00007632-199404150-00007.
   DAFTARI TK, 1994, J SPINAL DISORD, V7, P139, DOI 10.1097/00002517-199407020-00007.
   DAVIS H, 1994, SPINE, V19, P1117, DOI 10.1097/00007632-199405001-00003.
   Deyo RA, 1998, SPINE, V23, P2003, DOI 10.1097/00007632-199809150-00018.
   Dooris AP, 2001, SPINE, V26, pE122, DOI 10.1097/00007632-200103150-00004.
   DWORKIN RH, 1991, CLIN J PAIN, V7, P79, DOI 10.1097/00002508-199106000-00004.
   DZIOBA RB, 1984, SPINE, V9, P614, DOI 10.1097/00007632-198409000-00013.
   Ebraheim NA, 1998, SPINE, V23, P842, DOI 10.1097/00007632-199804010-00023.
   ESSES SI, 1993, SPINE, V18, P2231, DOI 10.1097/00007632-199311000-00015.
   Etebar S, 1999, J NEUROSURG, V90, P163, DOI 10.3171/spi.1999.90.2.0163.
   EULENBERGER J, 1990, UNFALLCHIRURG, V93, P96.
   Fairbank J C, 1980, Physiotherapy, V66, P271.
   Fischgrund JS, 1997, SPINE, V22, P2807, DOI 10.1097/00007632-199712150-00003.
   FLEISS JL, 1983, STAT METHODS RATES P.
   FOLEY MJ, 1983, AM J ROENTGENOL, V141, P373, DOI 10.2214/ajr.141.2.373.
   France JC, 1999, SPINE, V24, P553, DOI 10.1097/00007632-199903150-00010.
   Fraser RD, 1995, SPINE, V20, pS167, DOI 10.1097/00007632-199512151-00016.
   Freemont AJ, 1997, LANCET, V350, P178, DOI 10.1016/S0140-6736(97)02135-1.
   Fritsch EW, 1996, SPINE, V21, P626, DOI 10.1097/00007632-199603010-00017.
   Fritzell P, 2001, SPINE, V26, P2521, DOI 10.1097/00007632-200112010-00002.
   Fritzell P, 2002, SPINE, V27, P1131, DOI 10.1097/00007632-200206010-00002.
   FRIZELL P, 2002, 069 GOT U SAHLGR AC.
   Frost H, 1998, PAIN, V75, P273, DOI 10.1016/S0304-3959(98)00005-0.
   FRYMOYER JW, 1987, PREDICTORS LOW BACK, P89.
   Fujiwara A, 2000, SPINE, V25, P3036, DOI 10.1097/00007632-200012010-00011.
   Fujiwara A, 2000, J SPINAL DISORD, V13, P444, DOI 10.1097/00002517-200010000-00013.
   Gatchel RJ, 1995, SPINE, V20, P2702, DOI 10.1097/00007632-199512150-00011.
   Gertzbein SD, 1998, J SPINAL DISORD, V11, P472.
   Goel VK, 1997, CLIN ORTHOP RELAT R, P10.
   Goel VK, 1995, SPINE, V20, pS85.
   Gould SE, 2000, J ORTHOP RES, V18, P920, DOI 10.1002/jor.1100180611.
   Greenough C G, 1994, Eur Spine J, V3, P225, DOI 10.1007/BF02221598.
   Greenough CG, 1998, SPINE, V23, P479, DOI 10.1097/00007632-199802150-00015.
   GREENOUGH CG, 1994, J BONE JOINT SURG BR, V76B, P859, DOI 10.1302/0301-620X.76B6.7983106.
   GROB D, 1991, Chirurgia degli Organi di Movimento, V76, P123.
   Grob D, 1998, Eur Spine J, V7, P178, DOI 10.1007/s005860050053.
   HAAS M, 1995, J MANIP PHYSIOL THER, V18, P79.
   HADJIPAVLOU AG, 1997, J BONE JOINT SURG S3, V79, P318.
   Hadley MN, 1997, NEUROSURGERY, V41, P116, DOI 10.1097/00006123-199707000-00025.
   Hagg O, 2003, EUR SPINE J, V12, P22, DOI 10.1007/s00586-002-0465-z.
   Hagg O, 2003, EUR SPINE J, V12, P12, DOI 10.1007/s00586-002-0464-0.
   Hagg O, 2002, SPINE, V27, P1223, DOI 10.1097/00007632-200206010-00015.
   Hagg O, 2002, SPINE, V27, P1213, DOI 10.1097/00007632-200206010-00014.
   Hanley EN, 1995, SPINE, V20, pS143.
   HAUGE E, 1998, THESIS U AARHUS DENM, P1.
   Hecht BP, 1999, SPINE, V24, P629, DOI 10.1097/00007632-199904010-00004.
   HEGGENESS MH, 1991, SPINE, V16, pS449.
   Hibbs R, 1929, SURG GYNECOL OBSTET, V48, P604.
   Hilibrand AS, 1996, SPINE, V21, P445, DOI 10.1097/00007632-199602150-00008.
   Holte D C, 1994, Eur Spine J, V3, P32, DOI 10.1007/BF02428314.
   HOWE J, 1985, SPINE, V10, P804, DOI 10.1097/00007632-198511000-00004.
   Humke T, 1998, SPINE, V23, P1180, DOI 10.1097/00007632-199805150-00021.
   INDAHL A, 1995, SPINE, V20, P473, DOI 10.1097/00007632-199502001-00011.
   JACOBS RR, 1989, SPINE, V14, P12, DOI 10.1097/00007632-198901000-00003.
   JENSEN MP, 1986, PAIN, V27, P117, DOI 10.1016/0304-3959(86)90228-9.
   Johnsson R, 2002, SPINE, V27, P2654, DOI 10.1097/00007632-200212010-00004.
   Junge A, 1996, SPINE, V21, P1056, DOI 10.1097/00007632-199605010-00013.
   Kanayama M, 1999, SPINE, V24, P1058, DOI 10.1097/00007632-199906010-00003.
   KANT AP, 1995, SPINE, V20, P2313, DOI 10.1097/00007632-199511000-00009.
   Katz JN, 1995, SPINE, V20, pS78, DOI 10.1097/00007632-199512151-00002.
   KELLETT KM, 1991, PHYS THER, V71, P283, DOI 10.1093/ptj/71.4.283.
   Kim KW, 1999, SPINE, V24, P428, DOI 10.1097/00007632-199903010-00003.
   KIM NH, 1993, CLIN ORTHOP RELAT R, P180.
   KIM NH, 1991, ORTHOPEDICS, V14, P1069.
   Kitsugi T, 1996, J BIOMED MATER RES, V32, P149.
   Kjellby-Wendt G, 2001, ACTA ORTHOP SCAND, V72, P518, DOI 10.1080/000164701753532871.
   Kjellby-Wendt G, 1998, SPINE, V23, P2345, DOI 10.1097/00007632-199811010-00019.
   Korsgaard M, 2002, J SPINAL DISORD TECH, V15, P187, DOI 10.1097/00024720-200206000-00003.
   KOSTUIK JP, 1988, SPINE, V13, P257, DOI 10.1097/00007632-198803000-00007.
   KRAG MH, 1991, SPINE, V16, pS84, DOI 10.1097/00007632-199103001-00014.
   Kumar MN, 2001, EUR SPINE J, V10, P314, DOI 10.1007/s005860000239.
   LAGRONE MO, 1988, J BONE JOINT SURG AM, V70A, P569, DOI 10.2106/00004623-198870040-00014.
   Laursen M, 1999, EUR SPINE J, V8, P485, DOI 10.1007/s005860050210.
   Laursen M, 2003, ACTA ORTHOP SCAND, V74, P730, DOI 10.1080/00016470310018289.
   Laursen M, 2003, ACTA ORTHOP SCAND, V74, P490, DOI 10.1080/00016470310017848.
   LAURSEN M, 2003, UNPUB ACTA ORTHOP SC.
   LAWLIS GF, 1989, SPINE, V14, P511, DOI 10.1097/00007632-198905000-00007.
   Lazennec JY, 2000, EUR SPINE J, V9, P47, DOI 10.1007/s005860050008.
   Leboeuf-Yde C, 1999, SPINE, V24, P1463, DOI 10.1097/00007632-199907150-00012.
   Leclet H, 1994, Eur Spine J, V3, P240, DOI 10.1007/BF02226572.
   Legaye J, 1998, Eur Spine J, V7, P99, DOI 10.1007/s005860050038.
   LIN PM, 1983, CLIN ORTHOP RELAT R, P154.
   LINTON SJ, 1989, PAIN, V36, P197, DOI 10.1016/0304-3959(89)90024-9.
   Lowe TG, 2002, J SPINAL DISORD TECH, V15, P31, DOI 10.1097/00024720-200202000-00005.
   MACNAB I, 1971, J BONE JOINT SURG AM, VA 53, P663, DOI 10.2106/00004623-197153040-00005.
   MAGERL F, 1981, THER UMSCH, V38, P668.
   MANNICHE C, 1988, LANCET, V2, P1473.
   MANNICHE C, 1994, PAIN, V57, P317, DOI 10.1016/0304-3959(94)90007-8.
   MARKWALDER TM, 1989, ACTA NEUROCHIR, V99, P58, DOI 10.1007/BF01407777.
   Martin GJ, 1999, SPINE, V24, P637, DOI 10.1097/00007632-199904010-00005.
   Marty M, 1998, REV RHUM, V65, P126.
   McAfee PC, 1998, SPINE, V23, P1476, DOI 10.1097/00007632-199807010-00009.
   MCAFEE PC, 1989, SPINE, V14, P919, DOI 10.1097/00007632-198909000-00003.
   MCGUIRE RA, 1993, SPINE, V18, P1662, DOI 10.1097/00007632-199309000-00015.
   Melzack R, 1994, TXB PAIN, P337.
   MILLION R, 1982, SPINE, V7, P204, DOI 10.1097/00007632-198205000-00004.
   MITCHELL RI, 1990, SPINE, V15, P514, DOI 10.1097/00007632-199006000-00016.
   Moller H, 2000, SPINE, V25, P1711, DOI 10.1097/00007632-200007010-00016.
   Moller H, 2000, SPINE, V25, P1716, DOI 10.1097/00007632-200007010-00017.
   Moore KR, 2002, SPINE, V27, P1680, DOI 10.1097/00007632-200208010-00018.
   Moore RJ, 2002, SPINE, V27, P2088, DOI 10.1097/00007632-200210010-00003.
   Mulholland RC, 2002, EUR SPINE J, V11, pS198, DOI 10.1007/s00586-002-0422-x.
   NACHEMSON AL, 1993, ACTA ORTHOP SCAND, V64, P130, DOI 10.3109/17453679309160143.
   NAGATA H, 1993, SPINE, V18, P2471, DOI 10.1097/00007632-199312000-00017.
   NUGENT PJ, 1993, CLIN ORTHOP RELAT R, P107.
   OHLIN A, 1994, SPINE, V19, P2774, DOI 10.1097/00007632-199412150-00007.
   OLAND G, 1991, SPINE, V16, P457, DOI 10.1097/00007632-199104000-00012.
   OLERUD S, 1986, ORTHOPEDICS, V9, P547.
   ORDEBERG G, 1993, ACTA ORTHOP SCAND, V64, P94, DOI 10.3109/17453679309160133.
   Overgaard L, 1998, J BONE JOINT SURG BR, V80B, P888, DOI 10.1302/0301-620X.80B5.8101.
   Overgaard S, 2000, J ORTHOP RES, V18, P313, DOI 10.1002/jor.1100180221.
   Ozguler A, 2002, SPINE, V27, P1783, DOI 10.1097/00007632-200208150-00018.
   PELLISE F, 2002, EUR SPINE J, V11, P24.
   PENTA M, 1995, SPINE, V20, P743, DOI 10.1097/00007632-199503150-00018.
   Penta M, 1997, SPINE, V22, P2429, DOI 10.1097/00007632-199710150-00021.
   Pfeiffer M, 1996, SPINE, V21, P1037, DOI 10.1097/00007632-199605010-00009.
   Pienkowski D, 1998, SPINE, V23, P782, DOI 10.1097/00007632-199804010-00008.
   Pihlajamaki H, 1997, J BONE JOINT SURG BR, V79B, P183, DOI 10.1302/0301-620X.79B2.7224.
   POLATIN PB, 1989, SPINE, V14, P956, DOI 10.1097/00007632-198909000-00007.
   Pradhan BB, 2002, J SPINAL DISORD TECH, V15, P355, DOI 10.1097/00024720-200210000-00003.
   PROTHERO SR, 1994, CLIN ORTHOP RELAT R, P5.
   ROLANDER SD, 1966, ACTA ORTHOP SCAND S, V144.
   Rompe J D, 1995, Eur Spine J, V4, P231, DOI 10.1007/BF00303417.
   RUPP R, 1993, SPINE, V18, P379.
   Rush AJ, 2000, SPINE, V25, P2566, DOI 10.1097/00007632-200010150-00004.
   Sanden B, 2001, SPINE, V26, P2673, DOI 10.1097/00007632-200112150-00008.
   SCHULTZ A, 1982, J BONE JOINT SURG AM, V64, P713, DOI 10.2106/00004623-198264050-00008.
   Scott SC, 1999, SPINE, V24, P1090, DOI 10.1097/00007632-199906010-00008.
   SHODT T, 1986, UGESKRIFT LAEGER, V148, P2333.
   Skripitz R, 1998, ACTA ORTHOP SCAND, V69, P315, DOI 10.3109/17453679809000938.
   SLONE RM, 1993, RADIOGRAPHICS, V13, P797, DOI 10.1148/radiographics.13.4.8356269.
   SORENSEN KH, 1978, ACTA ORTHOP SCAND, V49, P269, DOI 10.3109/17453677809005764.
   Steffen T, 2000, EUR SPINE J, V9, pS89, DOI 10.1007/PL00010027.
   STEINMANN JC, 1992, CLIN ORTHOP RELAT R, P80.
   TAKAHASHI K, 1990, SPINE, V15, P1211, DOI 10.1097/00007632-199011010-00022.
   TAKATSUKA K, 1995, J BIOMED MATER RES, V29, P157, DOI 10.1002/jbm.820290204.
   TAYLOR ME, 1989, AM J IND MED, V16, P79, DOI 10.1002/ajim.4700160109.
   Taylor VM, 1996, SPINE, V21, P2255, DOI 10.1097/00007632-199610010-00014.
   THACKER IC, 1997, CONSTRUCT VALIDITY F.
   Theiss SM, 2000, SPINE, V25, P2588, DOI 10.1097/00007632-200010150-00008.
   THOMASEN E, 1985, ACTA ORTHOP SCAND, V56, P287, DOI 10.3109/17453678508993016.
   Thomsen K, 1997, SPINE, V22, P2813, DOI 10.1097/00007632-199712150-00004.
   Tiusanen H, 1995, Eur Spine J, V4, P339, DOI 10.1007/BF00300293.
   Toth JM, 2000, SPINE, V25, P2580, DOI 10.1097/00007632-200010150-00007.
   Trief PM, 2000, SPINE, V25, P2616, DOI 10.1097/00007632-200010150-00012.
   TURNER JA, 1993, ACTA ORTHOP SCAND, V64, P120, DOI 10.3109/17453679309160140.
   Vaccaro AR, 1995, SPINE, V20, pS157.
   van Tulder M, 2000, SPINE, V25, P2784, DOI 10.1097/00007632-200011010-00011.
   VANAKKERVEEKEN PF, 1993, ACTA ORTHOP SCAND, V64, P105, DOI 10.3109/17453679309160136.
   Vlaeyen JWS, 2000, PAIN, V85, P317, DOI 10.1016/S0304-3959(99)00242-0.
   VOUTSINAS SA, 1986, CLIN ORTHOP RELAT R, P235.
   WADDELL G, 1987, SPINE, V12, P632, DOI 10.1097/00007632-198709000-00002.
   WADDELL G, 1984, SPINE, V9, P204, DOI 10.1097/00007632-198403000-00012.
   WILFLING FJ, 1973, CLIN ORTHOP RELAT R, P153.
   WILLNER S, 1993, ACTA ORTHOP SCAND, V64, P123, DOI 10.3109/17453679309160141.
   Wiltse LL, 1999, J SPINAL DISORD, V12, P27.
   Wimmer C, 1999, CLIN ORTHOP RELAT R, P122.
   ZDEBLICK TA, 1993, SPINE, V18, P983, DOI 10.1097/00007632-199306150-00006.
   Zelle B, 2002, J SPINAL DISORD TECH, V15, P369, DOI 10.1097/00024720-200210000-00005.
   ZUCHERMAN J, 1992, SPINE, V17, P834, DOI 10.1097/00007632-199207000-00018.},
Number-of-Cited-References = {208},
Times-Cited = {59},
Usage-Count-Last-180-days = {0},
Usage-Count-Since-2013 = {20},
Journal-ISO = {Acta Orthop. Scand.},
Doc-Delivery-Number = {867PC},
Web-of-Science-Index = {Science Citation Index Expanded (SCI-EXPANDED)},
Unique-ID = {WOS:000224853500001},
DA = {2022-11-01},
}

@article{ WOS:000168356700011,
Author = {Kim, KM and Kim, HS and Choi, KH and Ahn, WS},
Title = {Cephalic spreading levels after volumetric caudal epidural injections in
   chronic low back pain},
Journal = {JOURNAL OF KOREAN MEDICAL SCIENCE},
Year = {2001},
Volume = {16},
Number = {2},
Pages = {193-197},
Month = {APR},
Abstract = {The volumetric caudal epidural steroid injection has been advocated to
   facilitate the delivery of medications to the lesion site. This study
   was aimed to examine the actual spreading patterns of this technique,
   using epidurogram. A total of 32 patients with chronic low back pain
   accompanied by radiculopathy of various causes (degenerative
   spondylosis, herniated nucleus pulposus, spondylolisthesis, and spinal
   stenosis) were included. The volumetric caudal epidural injection of the
   10 mL mixture of contrast medium 5 mL, 0.5\% bupivacaine 1 mL,
   triamcinolone 1.5 mL (60 mg) and normal saline 25 mL was performed.
   Immediately after the cessation of the first spread, the subsequent
   solution of another 10 mL of contrast medium 5 mL, 0.5\% bupivacaine 1
   mL and normal saline 4 mL was injected. This procedure was repeated
   serially until the total volume to be 50 mL. Continuous fluoroscopic
   imaging was obtained after each injection. Average time taken to
   complete the study was 37 sec per every 10 mt. The spreading levels of
   the mixture were distributed mainly at mid to lower lumbar area in the
   majority of the patients. During the subsequent injections, the levels
   were not changed significantly. This was thought to be due to the
   minimal resistance in cephalad direction, anatomic variations and
   Starling effect of epidural space.},
Publisher = {KOREAN ACAD MEDICAL SCIENCES},
Address = {302 75 DONG DU ICHON, DONG YONGSAN KU, SEOUL 140 031, SOUTH KOREA},
Type = {Article},
Language = {English},
Affiliation = {Kim, HS (Corresponding Author), Hallym Univ, Coll Med, Hankang Sacred Heart Hosp, Dept Anesthesiol \& Pain Med, 94-200 Yeongdeungpo Dong, Seoul 150719, South Korea.
   Hallym Univ, Coll Med, Hankang Sacred Heart Hosp, Dept Anesthesiol \& Pain Med, Seoul 150719, South Korea.
   Sungkyunkwan Univ, Sch Med, Kangbuk Samsung Med Ctr, Dept Anesthesiol, Seoul, South Korea.},
DOI = {10.3346/jkms.2001.16.2.193},
ISSN = {1011-8934},
Keywords = {epidural space; anesthesia, epidural; injection, epidural; low back pain},
Research-Areas = {General \& Internal Medicine},
Web-of-Science-Categories  = {Medicine, General \& Internal},
ResearcherID-Numbers = {Ahn, Wonsik/B-9204-2011},
Cited-References = {BROMAGE PR, 1962, BRIT J ANAESTH, V34, P161, DOI 10.1093/bja/34.3.161.
   BRYCE-SMITH R, 1954, Anaesthesia, V9, P201, DOI 10.1111/j.1365-2044.1954.tb01563.x.
   BURN JM, 1973, BRIT J ANAESTH, V45, P338, DOI 10.1093/bja/45.4.338.
   CHENG PA, 1963, ANESTH ANALG, V42, P398.
   CYRIAX J, 1984, TXB ORTHOPAEDIC MED, V2, P177.
   DALY P, 1970, ANAESTHESIA, V25, P346, DOI 10.1111/j.1365-2044.1970.tb00219.x.
   FOLDES F F, 1956, Curr Res Anesth Analg, V35, P33.
   GRUNDY EM, 1978, BRIT J ANAESTH, V50, P805, DOI 10.1093/bja/50.8.805.
   Kim YC, 1998, ACTA ANAESTH SCAND, V42, P1092, DOI 10.1111/j.1399-6576.1998.tb05382.x.
   PARK WY, 1982, ANESTHESIOLOGY, V56, P318, DOI 10.1097/00000542-198204000-00020.
   WEINSTEIN SM, 1995, SPINE, V20, P1842, DOI 10.1097/00007632-199508150-00018.},
Number-of-Cited-References = {11},
Times-Cited = {33},
Usage-Count-Last-180-days = {0},
Usage-Count-Since-2013 = {3},
Journal-ISO = {J. Korean Med. Sci.},
Doc-Delivery-Number = {426PC},
Web-of-Science-Index = {Science Citation Index Expanded (SCI-EXPANDED)},
Unique-ID = {WOS:000168356700011},
OA = {Green Published},
DA = {2022-11-01},
}

@article{ WOS:000391621500009,
Author = {Tsai, Tsung-Ting and Tai, Ching-Lung and Ho, Natalie Yi-Ju and Lai,
   Po-Liang and Fu, Tsai-Sheng and Niu, Chi-Chien and Chen, Lih-Huei and
   Chen, Wen-Jer},
Title = {Effects of Strontium Ranelate on Spinal Interbody Fusion Surgery in an
   Osteoporotic Rat Model},
Journal = {PLOS ONE},
Year = {2017},
Volume = {12},
Number = {1},
Month = {JAN 4},
Abstract = {Osteoporosis is a bone disease that afflicts millions of people around
   the world, and a variety of spinal integrity issues, such as
   degenerative spinal stenosis and spondylolisthesis, are frequently
   concomitant with osteoporosis and are sometimes treated with spinal
   interbody fusion surgery. Previous studies have demonstrated the
   efficacy of strontium ranelate (SrR) treatment of osteoporosis in
   improving bone strength, promoting bone remodeling, and reducing the
   risk of fractures, but its effects on interbody fusion surgery have not
   been adequately investigated. SrR-treated rats subjected to interbody
   fusion surgery exhibited significantly higher lumbar vertebral bone
   mineral density after 12 weeks of treatment than rats subjected to the
   same surgery but not treated with SrR. Furthermore, histological and
   radiographic assessments showed that a greater amount of newly formed
   bone tissue was present and that better fusion union occurred in the
   SrR-treated rats than in the untreated rats. Taken together, these
   results show significant differences in bone mineral density, PINP
   level, histological score, SrR content and mechanical testing, which
   demonstrate a relatively moderate effect of SrR treatment on bone
   strength and remodeling in the specific context of recovery after an
   interbody fusion surgery, and suggest the potential of SrR treatment as
   an effective adjunct to spinal interbody fusion surgery for human
   patients.},
Publisher = {PUBLIC LIBRARY SCIENCE},
Address = {1160 BATTERY STREET, STE 100, SAN FRANCISCO, CA 94111 USA},
Type = {Article},
Language = {English},
Affiliation = {Tai, CL (Corresponding Author), Chang Gung Univ, Grad Inst Med Mech, Dept Mech Engn, Taoyuan, Taiwan.
   Tsai, Tsung-Ting; Ho, Natalie Yi-Ju; Lai, Po-Liang; Fu, Tsai-Sheng; Niu, Chi-Chien; Chen, Lih-Huei; Chen, Wen-Jer, Chang Gung Mem Hosp, Bone \& Joint Res Ctr, Dept Orthopaed Surg, Spine Sect, Taoyuan, Taiwan.
   Tai, Ching-Lung; Ho, Natalie Yi-Ju; Lai, Po-Liang; Fu, Tsai-Sheng; Niu, Chi-Chien; Chen, Lih-Huei; Chen, Wen-Jer, Chang Gung Univ, Coll Med, Taoyuan, Taiwan.
   Tai, Ching-Lung, Chang Gung Univ, Grad Inst Med Mech, Dept Mech Engn, Taoyuan, Taiwan.},
DOI = {10.1371/journal.pone.0167296},
Article-Number = {e0167296},
ISSN = {1932-6203},
Keywords-Plus = {BONE-FORMATION; POSTMENOPAUSAL OSTEOPOROSIS; STENOSIS; FRACTURE;
   DEGENERATION; RESORPTION; RESISTANCE; FIXATION; RISK},
Research-Areas = {Science \& Technology - Other Topics},
Web-of-Science-Categories  = {Multidisciplinary Sciences},
Author-Email = {taici@mail.cgu.edu.tw},
ResearcherID-Numbers = {Niu, Chi-Chien/AAT-4229-2021
   },
ORCID-Numbers = {Tai, Ching-Lung/0000-0002-9084-4885},
Funding-Acknowledgement = {Chang Gung Memorial Hospital, Linkou {[}CMRPG3C0112]},
Funding-Text = {This study was supported by Chang Gung Memorial Hospital, Linkou
   (CMRPG3C0112). http://www.chang-gung.com/en/. The funders had no role in
   study design, data collection and analysis, decision to publish, or
   preparation of the manuscript.},
Cited-References = {Ammann P, 2004, J BONE MINER RES, V19, P2012, DOI 10.1359/JBMR.040906.
   {[}Anonymous], 2000, NIH Consens Statement, V17, P1.
   Bain SD, 2009, OSTEOPOROSIS INT, V20, P1417, DOI 10.1007/s00198-008-0815-8.
   Bonnelye E, 2008, BONE, V42, P129, DOI 10.1016/j.bone.2007.08.043.
   BRIDWELL KH, 1993, J SPINAL DISORD, V6, P461, DOI 10.1097/00002517-199306060-00001.
   Bruel A, 2011, CALCIFIED TISSUE INT, V88, P142, DOI 10.1007/s00223-010-9439-z.
   Cavagna R, 2008, J SPINAL DISORD TECH, V21, P86, DOI 10.1097/BSD.0b013e3180590c23.
   Cebesoy O, 2007, JOINT BONE SPINE, V74, P590, DOI 10.1016/j.jbspin.2007.01.034.
   COE JD, 1990, SPINE, V15, P902, DOI 10.1097/00007632-199009000-00012.
   Farlay D, 2005, J BONE MINER RES, V20, P1569, DOI 10.1359/JBMR.050405.
   Glassman SD, 2009, J BONE JOINT SURG AM, V91A, P783, DOI 10.2106/JBJS.H.00288.
   GOLDBERG VM, 1985, J ORTHOPAED RES, V3, P389, DOI 10.1002/jor.1100030401.
   Gordjestani M, 2006, CELLS TISSUES ORGANS, V184, P148, DOI 10.1159/000099621.
   Johnell O, 2006, OSTEOPOROSIS INT, V17, P1726, DOI 10.1007/s00198-006-0172-4.
   Keorochana G, 2010, SPINE J, V10, P1014, DOI 10.1016/j.spinee.2010.08.013.
   Lane NE, 2003, ARTHRITIS RES THER, V5, P214, DOI 10.1186/ar797.
   Marie PJ, 2006, CURR OPIN RHEUMATOL, V18, pS11, DOI 10.1097/01.bor.0000229522.89546.7b.
   MARIE PJ, 1993, J BONE MINER RES, V8, P607.
   Meunier PJ, 2004, NEW ENGL J MED, V350, P459, DOI 10.1056/NEJMoa022436.
   Okuda S, 2006, J NEUROSURG-SPINE, V4, P304, DOI 10.3171/spi.2006.4.4.304.
   Ozturan KE, 2011, J ORTHOP RES, V29, P138, DOI 10.1002/jor.21204.
   Reginster JY, 2008, ARTHRITIS RHEUM-US, V58, P1687, DOI 10.1002/art.23461.
   Sato J, 2014, GLOBAL SPINE J, V04, P165.
   Seeman E, 2008, J BONE MINER RES, V23, P433, DOI 10.1359/JBMR.071105.
   Sherman S, 2001, ANN NY ACAD SCI, V949, P188.
   SIENKIEWICZ PJ, 1987, CLIN ORTHOP RELAT R, P172.
   Szpalski M, 2003, EUR SPINE J, V12, pS170, DOI 10.1007/s00586-003-0612-1.
   Walsh AJL, 2004, SPINE, V29, P156, DOI 10.1097/01.BRS.0000107231.67854.9F.
   Yone K, 1996, SPINE, V21, P242, DOI 10.1097/00007632-199601150-00016.
   Zhang HN, 2009, J NEUROSURG-SPINE, V10, P522, DOI 10.3171/2009.2.SPINE08925.},
Number-of-Cited-References = {30},
Times-Cited = {9},
Usage-Count-Last-180-days = {0},
Usage-Count-Since-2013 = {6},
Journal-ISO = {PLoS One},
Doc-Delivery-Number = {EH2TP},
Web-of-Science-Index = {Science Citation Index Expanded (SCI-EXPANDED)},
Unique-ID = {WOS:000391621500009},
OA = {gold, Green Published, Green Submitted},
DA = {2022-11-01},
}

@article{ WOS:000505603400001,
Author = {D'Souza, Marissa and Macdonald, Nicholas A. and Gendreau, Julian L. and
   Duddleston, Pate J. and Feng, Austin Y. and Ho, Allen L.},
Title = {Graft Materials and Biologics for Spinal Interbody Fusion},
Journal = {BIOMEDICINES},
Year = {2019},
Volume = {7},
Number = {4},
Month = {DEC},
Abstract = {Spinal fusion is the most widely performed procedure in spine surgery.
   It is the preferred treatment for a wide variety of pathologies
   including degenerative disc disease, spondylolisthesis, segmental
   instability, and deformity. Surgeons have the choice of fusing vertebrae
   by utilizing cages containing autografts, allografts, demineralized bone
   matrices (DBMs), or graft substitutes such as ceramic scaffolds.
   Autografts from the iliac spine are the most commonly used as they offer
   osteogenic, osteoinductive, and osteoconductive capabilities, all while
   avoiding immune system rejection. Allografts obtained from cadavers and
   living donors can also be advantageous as they lack the need for graft
   extraction from the patient. DBMs are acid-extracted organic allografts
   with osteoinductive properties. Ceramic grafts containing hydroxyapatite
   can be readily manufactured and are able to provide osteoinductive
   support while having a long shelf life. Further, bone-morphogenetic
   proteins (BMPs), mesenchymal stem cells (MSCs), synthetic peptides, and
   autologous growth factors are currently being optimized to assist in
   improving vertebral fusion. Genetic therapies utilizing viral
   transduction are also currently being devised. This review provides an
   overview of the advantages, disadvantages, and future directions of
   currently available graft materials. The current literature on growth
   factors, stem cells, and genetic therapy is also discussed.},
Publisher = {MDPI},
Address = {ST ALBAN-ANLAGE 66, CH-4052 BASEL, SWITZERLAND},
Type = {Review},
Language = {English},
Affiliation = {Ho, AL (Corresponding Author), Stanford Univ, Sch Med, Dept Neurosurg, Stanford, CA 94305 USA.
   D'Souza, Marissa; Macdonald, Nicholas A.; Gendreau, Julian L.; Duddleston, Pate J., Mercer Univ, Sch Med, Macon, GA 31207 USA.
   Feng, Austin Y.; Ho, Allen L., Stanford Univ, Sch Med, Dept Neurosurg, Stanford, CA 94305 USA.},
DOI = {10.3390/biomedicines7040075},
Article-Number = {75},
EISSN = {2227-9059},
Keywords = {allograft; autograft; biologics; bone-morphogenetic protein; ceramic;
   demineralized bone matrix; spinal fusion; genetic therapy; graft;
   mesenchymal stem cells},
Keywords-Plus = {BONE MORPHOGENETIC PROTEIN-2; ILIAC CREST BONE; LUMBAR FUSION;
   GENE-THERAPY; MARROW ASPIRATE; STEM-CELLS; REPAIR; COMPLICATIONS;
   MATRIX; RATES},
Research-Areas = {Biochemistry \& Molecular Biology; Research \& Experimental Medicine;
   Pharmacology \& Pharmacy},
Web-of-Science-Categories  = {Biochemistry \& Molecular Biology; Medicine, Research \& Experimental;
   Pharmacology \& Pharmacy},
Author-Email = {marissa.dsouza@live.mercer.edu
   Nicholas.Aubrey.Macdonald@live.mercer.edu
   Julian.Lassiter.Gendreau@live.mercer.edu
   Pate.Jackson.Duddleston@live.mercer.edu
   fenga@stanford.edu
   allenlho@gmail.com},
ORCID-Numbers = {Ho, Allen/0000-0003-1485-451X
   D'Souza, Marissa/0000-0001-7322-9939},
Cited-References = {Ahn J, 2017, CLIN SPINE SURG, V30, pE754, DOI 10.1097/BSD.0000000000000347.
   Alden TD, 2000, J CRANIOFAC SURG, V11, P24, DOI 10.1097/00001665-200011010-00005.
   AN HS, 1995, J SPINAL DISORD, V8, P131.
   Arrington ED, 1996, CLIN ORTHOP RELAT R, P300, DOI 10.1097/00003086-199608000-00037.
   Bansal S, 2009, INDIAN J ORTHOP, V43, P234, DOI 10.4103/0019-5413.49387.
   Bhatnagar RS, 1999, TISSUE ENG, V5, P53, DOI 10.1089/ten.1999.5.53.
   Boktor J, 2018, J CRANIOVERTEBRAL JU, V9, P101, DOI 10.4103/jcvjs.JCVJS\_20\_18.
   Bracey DN, 2018, J FUNCT BIOMATER, V9, DOI 10.3390/jfb9030045.
   BROWN MD, 1976, CLIN ORTHOP RELAT R, P231.
   BRUDER SP, 1994, J CELL BIOCHEM, V56, P283, DOI 10.1002/jcb.240560303.
   Buser Z, 2018, GLOB SPINE J, V8, P396, DOI 10.1177/2192568217735342.
   Campana V, 2014, J MATER SCI-MATER M, V25, P2445, DOI 10.1007/s10856-014-5240-2.
   Carragee EJ, 2011, SPINE J, V11, P471, DOI 10.1016/j.spinee.2011.04.023.
   Carreon LY, 2005, SPINE, V30, pE243, DOI 10.1097/01.brs.0000160846.85397.44.
   CENTRELLA M, 1989, ENDOCRINOLOGY, V125, P13, DOI 10.1210/endo-125-1-13.
   Chahla J, 2017, ARTHROSC TEC, V6, pE441, DOI 10.1016/j.eats.2016.10.024.
   Chan SCW, 2015, ARTHRITIS RES THER, V18, DOI 10.1186/s13075-015-0900-2.
   Chang KY, 2018, MINIM INVASIVE SURG, V2018, DOI 10.1155/2018/5230350.
   Chen WJ, 2005, SPINE, V30, P2293, DOI 10.1097/01.brs.0000182087.35335.05.
   Delawi D, 2007, SPINE, V32, P1865, DOI 10.1097/BRS.0b013e318107674e.
   Dimitriou R, 2011, INJURY, V42, pS3, DOI 10.1016/j.injury.2011.06.015.
   Dutta SR, 2015, IRISH J MED SCI, V184, P101, DOI 10.1007/s11845-014-1199-8.
   Gao CD, 2014, INT J MOL SCI, V15, P4714, DOI 10.3390/ijms15034714.
   Garrison KR, 2007, HEALTH TECHNOL ASSES, V11, P1.
   GLOWACKI J, 1985, CLIN PLAST SURG, V12, P233.
   Grabowski G., 2012, HARD TISSUE, DOI {[}10.13172/2050-2303-2-2-438, DOI 10.13172/2050-2303-2-2-438].
   Gruskin E, 2012, ADV DRUG DELIVER REV, V64, P1063, DOI 10.1016/j.addr.2012.06.008.
   Harrell CR, 2018, INT J MED SCI, V15, P274, DOI 10.7150/ijms.22644.
   Heldin CH, 1997, NATURE, V390, P465, DOI 10.1038/37284.
   Jenis Louis G, 2006, Spine J, V6, P14, DOI 10.1016/j.spinee.2005.08.014.
   Jorgensen C, 2004, CURR OPIN BIOTECH, V15, P406, DOI 10.1016/j.copbio.2004.08.003.
   Kadam A, 2016, INT J SPINE SURG, V10, DOI 10.14444/3033.
   Kaito Takashi, 2016, Bone Rep, V5, P173, DOI 10.1016/j.bonr.2016.07.003.
   Kalfas I H, 2001, Neurosurg Focus, V10, pE1.
   Kang J, 2012, SPINE, V37, P1083, DOI 10.1097/BRS.0b013e31823ed817.
   Kersten RFMR, 2015, SPINE J, V15, P1446, DOI 10.1016/j.spinee.2013.08.030.
   Khashan M, 2013, SPINE, V38, P1885, DOI 10.1097/BRS.0b013e3182a3d7dc.
   Kim DH, 2016, J KOREAN NEUROSURG S, V59, P363, DOI 10.3340/jkns.2016.59.4.363.
   Kok D, 2019, PLOS ONE, V14, DOI 10.1371/journal.pone.0215536.
   Kokorina NA, 2011, LARYNGOSCOPE, V121, P1876, DOI 10.1002/lary.21914.
   KURZ LT, 1989, SPINE, V14, P1324, DOI 10.1097/00007632-198912000-00009.
   Lamplot JD, 2020, AM J SPORT MED, V48, P488, DOI 10.1177/0363546519836090.
   Lauweryns P, 2015, INT J SPINE SURG, V9, DOI 10.14444/2002.
   Li X, 2017, J BIOMED MATER RES A, V105, P2171, DOI 10.1002/jbm.a.36082.
   Liao Z, 2016, J INVEST SURG, V29, P373, DOI 10.3109/08941939.2016.1166534.
   Lieberman JR, 1999, J BONE JOINT SURG AM, V81A, P905, DOI 10.2106/00004623-199907000-00002.
   Lou JR, 1999, J ORTHOPAED RES, V17, P43, DOI 10.1002/jor.1100170108.
   Louis-Ugbo J, 2002, J ORTHOP RES, V20, P1050, DOI 10.1016/S0736-0266(02)00011-6.
   LOWERY GL, 1999, BONE S, V25, P47.
   Mack CA, 1997, HUM GENE THER, V8, P99, DOI 10.1089/hum.1997.8.1-99.
   Majidinia M, 2018, J CELL PHYSIOL, V233, P2937, DOI 10.1002/jcp.26042.
   Makino T, 2018, INT J MOL SCI, V19, DOI 10.3390/ijms19082430.
   Manyalich M, 2009, TRANSPL P, V41, P2035, DOI 10.1016/j.transproceed.2009.06.157.
   May RD, 2018, INT J MOL SCI, V19, DOI 10.3390/ijms19041195.
   May RD, 2019, CURR STEM CELL RES T, V14, P618, DOI 10.2174/1574888X14666190628103528.
   Mesfin A, 2013, J BONE JOINT SURG AM, V95A, P1546, DOI 10.2106/JBJS.L.01730.
   Mobbs Ralph J, 2015, J Spine Surg, V1, P2, DOI 10.3978/j.issn.2414-469X.2015.10.05.
   Mobbs RJ, 2014, J NEUROSURG-SPINE, V21, P867, DOI 10.3171/2014.9.SPINE131151.
   Mohr J, 2016, CELL TISSUE BANK, V17, P573, DOI 10.1007/s10561-016-9584-3.
   Morimoto T, 2014, J BONE JOINT SURG AM, V96A, DOI 10.2106/JBJS.M.01097.
   Musgrave DS, 2002, J BONE JOINT SURG BR, V84B, P120, DOI 10.1302/0301-620X.84B1.11708.
   Okubo Y, 2007, DRUG TARGET INSIGHT, V2, P55.
   Overley SC, 2019, INT J SPINE SURG, V13, P46, DOI 10.14444/6007.
   Owens K, 2011, EUR SPINE J, V20, P612, DOI 10.1007/s00586-010-1494-7.
   Parajon A, 2017, NEUROSURGERY, V81, P958, DOI 10.1093/neuros/nyx141.
   Phan K, 2019, ORTHOP SURG, V11, P52, DOI 10.1111/os.12413.
   Poon B, 2016, J PHARM PHARMACOL, V68, P139, DOI 10.1111/jphp.12506.
   Putzier M, 2009, EUR SPINE J, V18, P687, DOI 10.1007/s00586-008-0875-7.
   Rajaee SS, 2014, BONE JOINT J, V96B, P807, DOI 10.1302/0301-620X.96B6.31149.
   Rao PJ, 2014, ORTHOP SURG, V6, P81, DOI 10.1111/os.12098.
   Resnick DK, 2014, J NEUROSURG-SPINE, V21, P62, DOI 10.3171/2014.4.SPINE14275.
   Risbud MV, 2006, SPINE, V31, P83, DOI 10.1097/01.brs.0000193891.71672.e4.
   Roberto C., 2012, RECENT ADV ARTHROPLA, V13, P77.
   Salazar VS, 2016, NAT REV ENDOCRINOL, V12, P203, DOI 10.1038/nrendo.2016.12.
   Seaman S, 2017, J CLIN NEUROSCI, V44, P23, DOI 10.1016/j.jocn.2017.06.062.
   Sherman BP, 2010, EUR SPINE J, V19, P2156, DOI 10.1007/s00586-010-1546-z.
   Shields LBE, 2006, SPINE, V31, P542, DOI 10.1097/01.brs.0000201424.27509.72.
   Skovrlj B, 2014, SPINE J, V14, P2763, DOI 10.1016/j.spinee.2014.05.024.
   Suchomel P, 2004, EUR SPINE J, V13, P510, DOI 10.1007/s00586-003-0667-z.
   Summary of safety and effectiveness data (Ssed), 2008, SUMMARY SAFETY EFFEC, P1.
   Tohmeh AG, 2012, SCI WORLD J, DOI 10.1100/2012/263637.
   Velchuru Vamsi R, 2006, Bull Hosp Jt Dis, V63, P166.
   Walker B, 2014, CURR REV MUSCULOSKE, V7, P208, DOI 10.1007/s12178-014-9224-0.
   Xie YZ, 2006, BIOMATERIALS, V27, P2761, DOI 10.1016/j.biomaterials.2005.12.011.
   Yoon ST, 2004, GENE THER, V11, P360, DOI 10.1038/sj.gt.3302203.
   Zadegan S.A., 2017, EUR SPINE J, V15, P364.
   Zimmermann G, 2011, INJURY, V42, pS16, DOI 10.1016/j.injury.2011.06.199.},
Number-of-Cited-References = {87},
Times-Cited = {12},
Usage-Count-Last-180-days = {2},
Usage-Count-Since-2013 = {8},
Journal-ISO = {Biomedicines},
Doc-Delivery-Number = {KA2BS},
Web-of-Science-Index = {Science Citation Index Expanded (SCI-EXPANDED)},
Unique-ID = {WOS:000505603400001},
OA = {Green Published, gold},
DA = {2022-11-01},
}

@article{ WOS:000230517700014,
Author = {Yoshimoto, H and Sato, S and Masuda, T and Kanno, T and Shundo, M and
   Hyakumachi, T and Yanagibashi, Y},
Title = {Spinopelvic alignment in patients with osteoarthrosis of the hip - A
   radiographic comparison to patients with low back pain},
Journal = {SPINE},
Year = {2005},
Volume = {30},
Number = {14},
Pages = {1650-1657},
Month = {JUL 15},
Abstract = {Study Design. A retrospective, age- and sex-matched radiographic study.
   Objectives. To investigate the spinopelvic alignment in patients with
   osteoarthosis of the hip (HOA) and those with low back pain (LBP) and to
   determine the characteristics and differences in both groups.
   Summary of Background Data. Hip-spine syndrome, first described by
   Offierski and MacNab, is quite an important pathology when treating
   patients with pain in their low back and lower extremities. However,
   despite it being a well-known entity, few papers have adequately
   investigated and assessed the spinopelvic alignment in patients with
   hip-spine syndrome.
   Methods. Sagittal and coronal spinopelvic alignments were investigated
   in 150 patients with HOA and 150 with LBP using radiographs of the whole
   spine in both anteroposterior and lateral views. Parameters measured in
   this study were lumbar lordosis (LL), sacral slope (SS), the shift of
   the sagittal C7 plumb line, pelvic incidence (PI), and pelvic tilt (PT)
   on the lateral radiographs. On the anteroposterior (AP) films, lumbar
   scoliosis, pelvic obliquity, leg length discrepancy, the shift of the
   coronal C7 plumb line, and Sharp angle were measured. These parameters
   were compared between the two groups. In patients with HOA, the
   relationships between Sharp angle and other parameters were also
   analyzed to clarify the possible influence of sagittal and coronal
   spinopelvic alignments on HOA without acetabular dysplasia.
   Results. LL, SS, PI, and PO were found to be less in patients with LBP
   compared with those with HOA, and there was no significant difference in
   LS between the two groups. PI was significantly greater in HOA patients
   and strongly correlated to PT, SS, and LL ( i. e., as the PI increased
   so did the PT, SS, and LL). Sharp angles were also significantly greater
   in HOA patients and strongly correlated to age, LL and SS ( i. e., as
   Sharp angles increased so did LL and SS); however, age decreased in the
   hip patients.
   Conclusions. These findings suggest that higher PI in the younger
   individual may contribute to the development of HOA in later life
   without both lumbar kyphosis and acetabular dysplasia because of the
   anterior uncovering of the acetabulum. More investigation will be
   expected to analyze the spinopelvic alignment in patients with hip spine
   syndrome.},
Publisher = {LIPPINCOTT WILLIAMS \& WILKINS},
Address = {530 WALNUT ST, PHILADELPHIA, PA 19106-3621 USA},
Type = {Article},
Language = {English},
Affiliation = {Yoshimoto, H (Corresponding Author), Eniwa Hosp, Dept Orthopaed Surg, 28-6,Koganecho, Eniwa 0611408, Japan.
   Eniwa Hosp, Dept Orthopaed Surg, Eniwa 0611408, Japan.},
DOI = {10.1097/01.brs.0000169446.69758.fa},
ISSN = {0362-2436},
Keywords = {hip-spine syndrome; spinopelvic alignment; hip osteoarthrosis; pelvic
   incidence; pelvic lordosis},
Keywords-Plus = {STANDING LATERAL RADIOGRAPHS; SAGITTAL SPINAL ALIGNMENT; ADULT
   VOLUNTEERS; ISTHMIC SPONDYLOLISTHESIS; PELVIC INCIDENCE; PLANE
   ALIGNMENT; FEMORAL-HEAD; LORDOSIS; BALANCE; PROFILE},
Research-Areas = {Neurosciences \& Neurology; Orthopedics},
Web-of-Science-Categories  = {Clinical Neurology; Orthopedics},
Author-Email = {yoshim@oak.ocn.ne.jp},
Cited-References = {BERNHARDT M, 1989, SPINE, V14, P717, DOI 10.1097/00007632-198907000-00012.
   Chosa E, 2003, J BONE JOINT SURG BR, V85B, P826, DOI 10.1302/0301-620X.85B6.14146.
   CROWE JF, 1979, J BONE JOINT SURG AM, V61, P15, DOI 10.2106/00004623-197961010-00004.
   DUVALBEAUPERE G, 1992, ANN BIOMED ENG, V20, P451, DOI 10.1007/BF02368136.
   Fogel Guy R, 2003, Spine J, V3, P238, DOI 10.1016/S1529-9430(02)00453-9.
   Gardocki Raymond J, 2002, Spine J, V2, P421, DOI 10.1016/S1529-9430(02)00426-6.
   GELB DE, 1995, SPINE, V20, P1351, DOI 10.1097/00007632-199506000-00005.
   Hammerberg EM, 2003, J SPINAL DISORD TECH, V16, P44, DOI 10.1097/00024720-200302000-00008.
   Hanson DS, 2002, SPINE, V27, P2026, DOI 10.1097/00007632-200209150-00011.
   HARRIS WH, 1986, CLIN ORTHOP RELAT R, P20.
   Huang RP, 2003, SPINE, V28, P2381, DOI 10.1097/01.BRS.0000085325.42542.38.
   Jackson RP, 2000, SPINE, V25, P2808, DOI 10.1097/00007632-200011010-00014.
   Jackson RP, 1998, SPINE, V23, P1750, DOI 10.1097/00007632-199808150-00008.
   Jackson RP, 2000, SPINE, V25, P575, DOI 10.1097/00007632-200003010-00008.
   Jackson RP, 2003, SPINE, V28, P151, DOI 10.1097/00007632-200301150-00011.
   JACKSON RP, 1994, SPINE, V19, P1611, DOI 10.1097/00007632-199407001-00010.
   KONISHI N, 1993, J BONE JOINT SURG AM, V75A, P1318, DOI 10.2106/00004623-199309000-00007.
   Legaye J, 1998, Eur Spine J, V7, P99, DOI 10.1007/s005860050038.
   Lequesne M, 2002, JOINT BONE SPINE, V69, P109, DOI 10.1016/S1297-319X(02)00358-5.
   Mac-Thiong JM, 2003, SPINE, V28, P1404, DOI 10.1097/01.BRS.0000067118.60199.D1.
   Marks MC, 2003, SPINE, V28, P1176, DOI 10.1097/00007632-200306010-00018.
   Marty C, 2002, EUR SPINE J, V11, P119, DOI 10.1007/s00586-001-0349-7.
   NAKAMURA S, 1989, CLIN ORTHOP RELAT R, P190.
   OFFIERSKI CM, 1983, SPINE, V8, P316, DOI 10.1097/00007632-198304000-00014.
   Rajnics P, 2002, J SPINAL DISORD TECH, V15, P24, DOI 10.1097/00024720-200202000-00004.
   Rajnics P, 2001, J Spinal Disord, V14, P135, DOI 10.1097/00002517-200104000-00008.
   Schwab FJ, 1997, SPINE, V22, P1661, DOI 10.1097/00007632-199707150-00026.
   SHARP IK, 1961, J BONE JOINT SURG BR, V43, P268, DOI 10.1302/0301-620X.43B2.268.
   TAKEMITSU Y, 1988, SPINE, V13, P1317, DOI 10.1097/00007632-198811000-00019.
   Vaz G, 2002, EUR SPINE J, V11, P80, DOI 10.1007/s005860000224.
   Vedantam R, 1998, SPINE, V23, P211, DOI 10.1097/00007632-199801150-00012.
   Vedantam R, 2000, SPINE, V25, P2204, DOI 10.1097/00007632-200009010-00011.
   Watanabe W, 2002, ORTHOPEDICS, V25, P321.
   Wiberg G., 1939, ACTA CHIR SCAND, V83, P29.},
Number-of-Cited-References = {34},
Times-Cited = {110},
Usage-Count-Last-180-days = {0},
Usage-Count-Since-2013 = {16},
Journal-ISO = {SPINE},
Doc-Delivery-Number = {945QR},
Web-of-Science-Index = {Science Citation Index Expanded (SCI-EXPANDED)},
Unique-ID = {WOS:000230517700014},
DA = {2022-11-01},
}

@article{ WOS:000400485600011,
Author = {Chang, Dong-Gune and Ha, Kee-Yong and Kim, Young-Hoon and Lee, Eun-Whan},
Title = {Spinopelvic Alignment by Different Surgical Methods in the Treatment of
   Degenerative Sagittal Imbalance of the Lumbar Spine},
Journal = {CLINICAL SPINE SURGERY},
Year = {2017},
Volume = {30},
Number = {4},
Pages = {E390-E397},
Month = {MAY},
Abstract = {Study Design: A retrospective comparative study.
   Objective: To compare pedicle subtraction osteotomy (PSO) and iliac
   fixation (ILF) without osteotomy as methods of correcting lumbar spine
   deformities due to degenerative sagittal imbalance (DSI) through the
   evaluation of the changes in spinopelvic alignment.
   Summary of Background Data: Many papers have reported the surgical
   results after PSO and ILF for patients with fixed adult deformities.
   However, little is known about the difference between PSO and ILF
   corrections of spinopelvic alignment in adults with DSI.
   Methods: DSI patients who had undergone PSO or ILF with a minimum of
   2-year follow-up (FU) were retrospectively studied in PSO (n = 30) or
   ILF (n = 25) groups. Lumbar lordosis (LL), thoracic kyphosis (TK), and
   sagittal vertical axis (SVA) were measured as spinal parameters and
   pelvic incidence (PI), sacral slope (SS), and pelvic tilt (PT) were used
   as measurements of pelvic parameters. Clinical outcomes were evaluated
   using a visual analogue scale (VAS) and Oswestry Disability Index (ODI)
   scores.
   Results: There were no statistically significant differences between the
   PSO and ILF groups with regard to age and fused segments, but there were
   significant differences in operative time and estimated blood loss.
   Concerning spinal parameters, there were significant increases of LL and
   TK in PSO group immediate postoperatively (LL: P = 0.014, TK: P = 0.017)
   and at the 2-year FU (LL: P = 0.021, TK: P = 0.022), but no significant
   difference in SVA was evident between the 2 groups. Within the pelvic
   parameters, there was a significant increase of SS and decrease of PT in
   the ILF group immediate postoperatively (SS: P = 0.013, PT: P = 0.009)
   and at the 2-year FU (SS: P = 0.024, PT: P = 0.027), but the PI in both
   groups was not changed after surgery and there was no significant
   difference between 2 groups. VAS and ODI were significantly improved
   after surgery in both groups.
   Conclusions: The PSO group was better than the ILF group in the
   correction of the LL and TK, but not with regard to the pelvic
   parameters. The ILF group was superior in the correction of the pelvic
   orientation as compared with the PSO group when the PI was constant
   after surgery. Ultimately, ILF effectively achieves better correction of
   the pelvic parameters (SS and PT).},
Publisher = {LIPPINCOTT WILLIAMS \& WILKINS},
Address = {TWO COMMERCE SQ, 2001 MARKET ST, PHILADELPHIA, PA 19103 USA},
Type = {Article},
Language = {English},
Affiliation = {Ha, KY (Corresponding Author), Catholic Univ Korea, Seoul St Marys Hosp, Coll Med, Dept Orthopaed Surg, 505 Banpo Dong, Seoul 137701, South Korea.
   Chang, Dong-Gune, Inje Univ, Sanggye Paik Hosp, Coll Med, Dept Orthopaed Surg, Gimhae, Gyeongsangnam D, South Korea.
   Ha, Kee-Yong; Kim, Young-Hoon; Lee, Eun-Whan, Catholic Univ Korea, Seoul St Marys Hosp, Coll Med, Dept Orthopaed Surg, 505 Banpo Dong, Seoul 137701, South Korea.},
DOI = {10.1097/BSD.0000000000000239},
ISSN = {2380-0186},
Keywords = {degenerative sagittal imbalance; spinopelvic alignment; pedicle
   subtraction osteotomy; iliac fixation},
Keywords-Plus = {PEDICLE SUBTRACTION OSTEOTOMY; INTERBODY FUSION; PLANE DEFORMITY;
   RISK-FACTORS; FLAT BACK; FIXATION; PARAMETERS; SCOLIOSIS; S1;
   SPONDYLOLISTHESIS},
Research-Areas = {Neurosciences \& Neurology; Orthopedics},
Web-of-Science-Categories  = {Clinical Neurology; Orthopedics},
Author-Email = {kyh@catholic.ac.kr},
Funding-Acknowledgement = {Institutional Review Board of Seoul St Mary's Hospital {[}KC11RISI0801]},
Funding-Text = {This study was approved by the Institutional Review Board of Seoul St
   Mary's Hospital (KC11RISI0801).},
Cited-References = {Asher MA, 2000, SPINE, V25, P2381, DOI 10.1097/00007632-200009150-00018.
   Baek SW, 2013, INT ORTHOP, V37, P1973, DOI 10.1007/s00264-013-2000-8.
   Berven SH, 2001, SPINE, V26, P2036, DOI 10.1097/00007632-200109150-00020.
   Booth KC, 1999, SPINE, V24, P1712, DOI 10.1097/00007632-199908150-00013.
   Bridwell KH, 2003, J BONE JOINT SURG AM, V85A, P454, DOI 10.2106/00004623-200303000-00009.
   Cho KJ, 2005, SPINE, V30, P2030, DOI 10.1097/01.brs.0000179085.92998.ee.
   Cho KJ, 2013, SPINE, V38, pE1561, DOI 10.1097/BRS.0b013e3182a63c29.
   Cho KJ, 2010, SPINE, V35, P1595, DOI 10.1097/BRS.0b013e3181bdad89.
   Daffner Scott D, 2003, Am J Orthop (Belle Mead NJ), V32, P77.
   Delisle A, 1997, IEEE Trans Rehabil Eng, V5, P360, DOI 10.1109/86.650290.
   Fairbank JCT, 2000, SPINE, V25, P2940, DOI 10.1097/00007632-200011150-00017.
   GELB DE, 1995, SPINE, V20, P1351, DOI 10.1097/00007632-199506000-00005.
   Glassman SD, 2005, SPINE, V30, P2024, DOI 10.1097/01.brs.0000179086.30449.96.
   Godde S, 2003, SPINE, V28, P1693, DOI 10.1097/00007632-200308010-00012.
   Ha KY, 2008, J SPINAL DISORD TECH, V21, P229, DOI 10.1097/BSD.0b013e3180eaa202.
   Hanson DS, 2002, SPINE, V27, P2026, DOI 10.1097/00007632-200209150-00011.
   Hayen A, 2007, J SCI MED SPORT, V10, P201, DOI 10.1016/j.jsams.2006.09.002.
   Kasten MD, 2010, J SPINAL DISORD TECH, V23, pE37, DOI 10.1097/BSD.0b013e3181cc8e7f.
   Kim YJ, 2006, SPINE, V31, P2343, DOI 10.1097/01.brs.0000238970.67552.f5.
   Labelle H, 2004, SPINE, V29, P2049, DOI 10.1097/01.brs.0000138279.53439.cc.
   Lafage V, 2009, SPINE, V34, pE599, DOI 10.1097/BRS.0b013e3181aad219.
   Lee CS, 2001, SPINE, V26, P2029, DOI 10.1097/00007632-200109150-00017.
   Lee SH, 2011, SPINE, V36, pE538, DOI 10.1097/BRS.0b013e3181f45a17.
   Legaye J, 1998, Eur Spine J, V7, P99, DOI 10.1007/s005860050038.
   Li F, 2001, SPINE, V26, P2385, DOI 10.1097/00007632-200111010-00017.
   Noun Z, 2001, J SPINAL DISORD, V14, P311, DOI 10.1097/00002517-200108000-00005.
   Roussouly P, 2010, EUR SPINE J, V19, P1824, DOI 10.1007/s00586-010-1476-9.
   Santos ERG, 2011, J NEUROSURG-SPINE, V14, P219, DOI 10.3171/2010.9.SPINE10254.
   Schwab F, 2010, SPINE, V35, P2224, DOI 10.1097/BRS.0b013e3181ee6bd4.
   Shen FH, 2013, EUR SPINE J, V22, pS265, DOI 10.1007/s00586-012-2525-3.
   TAKEMITSU Y, 1988, SPINE, V13, P1317, DOI 10.1097/00007632-198811000-00019.
   Thiong JMM, 2004, SPINE, V29, P1642, DOI 10.1097/01.BRS.0000132312.78469.7B.
   THOMASEN E, 1985, CLIN ORTHOP RELAT R, P142, DOI 10.1097/00003086-198504000-00019.
   Toyone T, 2012, SPINE, V37, P1847, DOI 10.1097/BRS.0b013e31825bf644.
   Tsuchiya K, 2006, SPINE, V31, P303, DOI 10.1097/01.brs.0000197193.81296.f1.
   Van Royen B J, 1998, Eur Spine J, V7, P408, DOI 10.1007/s005860050098.},
Number-of-Cited-References = {36},
Times-Cited = {9},
Usage-Count-Last-180-days = {0},
Usage-Count-Since-2013 = {3},
Journal-ISO = {Clin. Spine Surg.},
Doc-Delivery-Number = {ET7OE},
Web-of-Science-Index = {Science Citation Index Expanded (SCI-EXPANDED)},
Unique-ID = {WOS:000400485600011},
DA = {2022-11-01},
}

@article{ WOS:000517313700001,
Author = {Hresko, Andrew M. and Hinchcliff, Emily M. and Deckey, David G. and
   Hresko, M. Timothy},
Title = {Developmental sacral morphology: MR study from infancy to skeletal
   maturity},
Journal = {EUROPEAN SPINE JOURNAL},
Year = {2020},
Volume = {29},
Number = {5},
Pages = {1141-1146},
Month = {MAY},
Abstract = {Purpose The primary aim of this study was to document the growth and
   spatial relationship of the sacrum in relationship to the lumbar spine
   and the ilium during childhood and adolescence. Methods MRIs of 420
   asymptomatic subjects (50\% female) with age range 0-19 years at the
   time of their MRI (mean +/- SD 8.5 +/- 5.5 years) were used to
   characterize the reference distributions of MRI anatomic measurements as
   a function of age and gender. Eight dimensional measurements and eight
   angles were measured using PACS tools. Reliability of the measurements
   was studied on a subset of N = 49 images (N = 24 males; mean +/- SD age
   6.8 +/- 5.2 years). Results The dimensional measurements increase with
   age, often with a rapid ``growth spurt{''} in the first few years of
   life, with a decreased but steady rate of growth continuing until the
   late teenage. An exception is the S1 canal width, which reaches
   near-adult size by age 5. Angle measures are less dependent on age or
   gender, and the associations with age are not necessarily uniformly
   increasing or decreasing. Conclusion These data on the sacral morphology
   are a valuable information source for surgeons treating young patients
   for deformity of the spine and pelvis. Knowledge of normative data of
   children through growth may allow for adaptation of adult surgical
   techniques to this pediatric age-group of patients.
   {[}GRAPHICS]
   .},
Publisher = {SPRINGER},
Address = {ONE NEW YORK PLAZA, SUITE 4600, NEW YORK, NY, UNITED STATES},
Type = {Article},
Language = {English},
Affiliation = {Hresko, MT (Corresponding Author), Harvard Med Sch, Boston Childrens Hosp, Dept Orthopaed Surg, 300 Longwood Ave, Boston, MA 02115 USA.
   Hresko, Andrew M., Tufts Univ, Sch Med, Boston, MA 02111 USA.
   Hinchcliff, Emily M., MD Anderson Hosp, Dept Gynecol Oncol \& Reprod Med, Houston, TX 77030 USA.
   Deckey, David G., Mayo Clin Arizona, Dept Orthopaed Surg, 5777 E Mayo Blvd, Phoenix, AZ 85054 USA.
   Hresko, M. Timothy, Harvard Med Sch, Boston Childrens Hosp, Dept Orthopaed Surg, 300 Longwood Ave, Boston, MA 02115 USA.},
DOI = {10.1007/s00586-020-06350-6},
EarlyAccessDate = {FEB 2020},
ISSN = {0940-6719},
EISSN = {1432-0932},
Keywords = {Sacrum; Morphology; MR imaging; Pediatric},
Keywords-Plus = {SPONDYLOLISTHESIS; FIXATION},
Research-Areas = {Neurosciences \& Neurology; Orthopedics},
Web-of-Science-Categories  = {Clinical Neurology; Orthopedics},
Author-Email = {timothy.hresko@childrens.harvard.edu},
ResearcherID-Numbers = {Deckey, David G./AAE-4744-2021
   },
ORCID-Numbers = {Deckey, David G./0000-0001-7374-5001
   Hresko, Andrew/0000-0002-6696-617X},
Cited-References = {Abdelgawad AA, 2016, J PEDIATR ORTHOPED, V36, P117, DOI 10.1097/BPO.0000000000000416.
   Arman C, 2009, J CLIN NEUROSCI, V16, P1046, DOI 10.1016/j.jocn.2008.07.081.
   Coudert P, 2019, SPINE J, V19, P1730, DOI 10.1016/j.spinee.2019.05.009.
   Fekete TF, 2011, EUR SPINE J, V20, P1892, DOI 10.1007/s00586-011-1889-0.
   Fleiss JL., 1986, DESIGN ANAL CLIN EXP, DOI DOI 10.1002/9781118032923.
   Hanson P, 1998, ACTA ANAT, V162, P226.
   Harrell FE, 2015, SPRINGER SER STAT, DOI 10.1007/978-3-319-19425-7.
   Hresko MT, 2019, SPINE DEFORM, V7, P945, DOI 10.1016/j.jspd.2019.03.008.
   Jain A, 2015, J BONE JOINT SURG AM, V97A, P1521, DOI 10.2106/JBJS.O.00576.
   MCCARROLL JR, 1986, AM J SPORT MED, V14, P404, DOI 10.1177/036354658601400513.
   Plochocki JH, 2011, J FORENSIC SCI, V56, P161, DOI 10.1111/j.1556-4029.2010.01455.x.
   Rios L, 2008, FORENSIC SCI INT, V180, p111E1, DOI 10.1016/j.forsciint.2008.06.010.
   Wang Z, 2008, SPINE, V33, P2185, DOI 10.1097/BRS.0b013e3181857f70.
   Zech WD, 2012, FORENSIC SCI INT, V221, P39, DOI 10.1016/j.forsciint.2012.03.022.},
Number-of-Cited-References = {14},
Times-Cited = {0},
Usage-Count-Last-180-days = {0},
Usage-Count-Since-2013 = {0},
Journal-ISO = {Eur. Spine J.},
Doc-Delivery-Number = {LT2WN},
Web-of-Science-Index = {Science Citation Index Expanded (SCI-EXPANDED)},
Unique-ID = {WOS:000517313700001},
DA = {2022-11-01},
}

@article{ WOS:000264828600013,
Author = {Younes, M. and Korbaa, W. and Zrour, S. and Bejia, I. and Touzi, M. and
   Bergaoui, N.},
Title = {Sciatica due to unusual causes: Tarlov cysts and nerve roots anomalies},
Journal = {REVUE NEUROLOGIQUE},
Year = {2009},
Volume = {165},
Number = {3},
Pages = {282-287},
Month = {MAR},
Abstract = {Tarlov cysts and nerve roots anomalies usually involve lumbosacral roots
   and are often asymptomatic. MRI has enabled recognition of many
   conditions that used to be missed by CT or myelography investigations
   performed for back and leg pain. However, even without additional
   compressive impingement (disc hernia, spondylolisthesis or lumbar canal
   stenosis) these anomalies can be responsible for sciatica, motor deficit
   and bladder sphincter dysfunction. Tarlov cysts are perinervous
   dilatations of the dorsal root ganglion. CT and especially MRI can
   reveal these cysts and their precise relations with the neighboring
   structures. Delayed filling of the cysts can be visualized on the
   myelogram. MRI is more sensitive than CT myelography for a positive
   diagnosis of nerve root anomalies, a differential diagnosis with disc
   hernia and classification of these anomalies. Surgical treatment is
   indicated for symptomatic Tarlov cysts and nerve root anomalies
   resistant to conservative treatment. Better outcome is observed in
   patients with an additional compressive impingement component. We report
   two cases of sciatica: one caused by Tarlov cysts diagnosed by MRI and
   the other by nerve root anomalies diagnosed by CT myelography. In both
   cases, conservative treatment was undertaken. The clinical, radiological
   and therapeutic aspects of these disorders are discussed. (C) 2008
   Elsevier Masson SAS.},
Publisher = {MASSON EDITEUR},
Address = {21 STREET CAMILLE DESMOULINS, ISSY, 92789 MOULINEAUX CEDEX 9, FRANCE},
Type = {Article},
Language = {French},
Affiliation = {Younes, M (Corresponding Author), EPS Monastir, Serv Rhumatol, Monastir 5000, Tunisia.
   Younes, M.; Korbaa, W.; Zrour, S.; Bejia, I.; Touzi, M.; Bergaoui, N., EPS Monastir, Serv Rhumatol, Monastir 5000, Tunisia.},
DOI = {10.1016/j.neurol.2008.07.019},
ISSN = {0035-3787},
EISSN = {2213-0004},
Keywords = {Tarlov cysts; Perineural cysts; Nerve roots anomalies; Conjoined nerve
   roots},
Keywords-Plus = {SACRAL PERINEURIAL CYSTS; OF-THE-LITERATURE; RARE CAUSE; DIAGNOSIS;
   RADICULOPATHY},
Research-Areas = {Neurosciences \& Neurology},
Web-of-Science-Categories  = {Clinical Neurology},
Author-Email = {mohamed\_youn@yahoo.fr},
Cited-References = {Acosta Frank L Jr, 2003, Neurosurg Focus, V15, pE15.
   Aota Y, 1997, J SPINAL DISORD, V10, P167.
   Artico M, 2006, NEUROCIRUGIA, V17, P54.
   Bottcher J, 2004, EUR SPINE J, V13, P147, DOI 10.1007/s00586-003-0634-8.
   Caspar W, 2003, SURG NEUROL, V59, P101, DOI 10.1016/S0090-3019(02)00981-3.
   Chaiyabud Pradit, 2006, Journal of the Medical Association of Thailand, V89, P1047.
   DECQ P, 1989, NEUROCHIRURGIE, V35, P371.
   Guest JD, 2005, J NEUROSURG-SPINE, V2, P498, DOI 10.3171/spi.2005.2.4.0498.
   Guo DS, 2007, NEUROSURGERY, V60, P1059, DOI 10.1227/01.NEU.0000255457.12978.78.
   Haijiao W, 2001, J SPINAL DISORD, V14, P143, DOI 10.1097/00002517-200104000-00009.
   Ishii K, 2007, J NEUROSURG-SPINE, V7, P259, DOI 10.3171/SPI-07/08/259.
   KADISH LJ, 1984, J BONE JOINT SURG BR, V66, P411, DOI 10.1302/0301-620X.66B3.6725353.
   Kang CH, 2008, SKELETAL RADIOL, V37, P225, DOI 10.1007/s00256-007-0421-4.
   Kumpers P, 2006, AKTUEL UROL, V37, P372, DOI 10.1055/s-2005-919159.
   Langdown AJ, 2005, J SPINAL DISORD TECH, V18, P29, DOI 10.1097/01.bsd.0000133495.78245.71.
   Lee JY, 2004, ACTA NEUROCHIR, V146, P667, DOI 10.1007/s00701-004-0274-8.
   Nadler SF, 2001, ARCH PHYS MED REHAB, V82, P689, DOI 10.1053/apmr.2001.22353.
   NEIDRE A, 1983, SPINE, V8, P294, DOI 10.1097/00007632-198304000-00010.
   Nicpon Krzysztof W, 2002, Neurol Neurochir Pol, V36, P181.
   OGON M, 1991, NERVENARZT, V62, P378.
   PHILLIPS LH, 1993, NEUROSURGERY, V33, P88.
   POSTACCHINI F, 1982, J BONE JOINT SURG AM, V64, P721, DOI 10.2106/00004623-198264050-00009.
   Scuderi GJ, 2004, J SPINAL DISORD TECH, V17, P86, DOI 10.1097/00024720-200404000-00002.
   Song SJ, 2008, SKELETAL RADIOL, V37, P133, DOI 10.1007/s00256-007-0403-6.
   Takatori M, 2008, ANESTH ANALG, V106, P1022, DOI {[}10.1213/ane.0b013e3181632583, 10.1213/ANE.0b013e3181632583].
   Tanaka M, 2006, ACTA MED OKAYAMA, V60, P65.
   THOMAS T, 1992, REV NEUROL-FRANCE, V148, P296.
   Voyadzis JM, 2001, J NEUROSURG, V95, P25, DOI 10.3171/spi.2001.95.1.0025.
   WHITE JG, 1982, J NEUROSURG, V56, P114, DOI 10.3171/jns.1982.56.1.0114.},
Number-of-Cited-References = {29},
Times-Cited = {3},
Usage-Count-Last-180-days = {0},
Usage-Count-Since-2013 = {5},
Journal-ISO = {Rev. Neurol.},
Doc-Delivery-Number = {428DQ},
Web-of-Science-Index = {Science Citation Index Expanded (SCI-EXPANDED)},
Unique-ID = {WOS:000264828600013},
DA = {2022-11-01},
}

@article{ WOS:000079876500011,
Author = {Verni, E and Prosperi, L and Lucaccini, C and Fedele, L and Beluzzi, R
   and Lubich, T},
Title = {Lumbar pain and fin swimming},
Journal = {JOURNAL OF SPORTS MEDICINE AND PHYSICAL FITNESS},
Year = {1999},
Volume = {39},
Number = {1},
Pages = {61-65},
Month = {MAR},
Abstract = {Background, II was hypothesised that fin swimming have unique
   physiopathologic features in particular concerning low back involvement,
   Methods. Retrospective study. Setting: elite competitive fin swimmers,
   Participants: 17 males and 14 females aged from 16 to 23 years,
   Intervention: piroxicam, sport interruption for a week, proper
   warming-up and wearing suggestions during out-of-water exercises in the
   symptomatic group. Absence of intervention in the asymptomatic one.
   Measures: anthropometric measures (weight, height, legs length
   discrepancy), isokinetic measures (trunk flexor/extensor ratio) and
   conventional radiological investigation were taken for all subjects.
   Results. Low back pain was present in 14 subjects during off season but
   only 7 referred discomfort in competitive season. 78.5 8 of symptomatic
   subjects showed radiological abnormalities while imaging changes were
   present in 52.9\% of the asymptomatic group. Flexor/extensor ratio
   isokinetically evaluated was less than one in 6 athletes complaining
   back discomfort. Non steroid medication, physiotherapy, training and
   wearing cares was suggested, Authors report a pain free return to
   competition in 57 \% and a partial resolution in 28 \% of those
   symptomatic cases who were not used to training cares (in particular
   proper ``out-of -water{''} warming up) and wearing precautions (complete
   wiping and suitable thermic clothing after swimming).
   Conclusions. In fin swimming low back pain can be related to the
   existence of environmental and intrinsic factors, In our series no
   significant difference in imaging changes was pointed out among
   asymptomatic or painful athletes, Therefore a cyclic load on the column,
   in absence of training precautions can make spine abnormalities (in
   particular schisis, facet derangement and pars lesion) symptomatic.},
Publisher = {EDIZIONI MINERVA MEDICA},
Address = {CORSO BRAMANTE 83-85 INT JOURNALS DEPT., 10126 TURIN, ITALY},
Type = {Article},
Language = {English},
Affiliation = {Verni, E (Corresponding Author), Ist Ortoped Rizzoli, Div Ortopedia \& Traumatol 2, Via GC Pupilli 1, I-40136 Bologna, Italy.
   Ist Ortoped Rizzoli, Div Ortopedia \& Traumatol 2, I-40136 Bologna, Italy.
   Bentivoglio Hosp, Div Orthoped \& Traumatol, Bologna, Italy.
   Univ Bologna, Specialisat Sch Phys Sci \& Rehabil Med, Bologna, Italy.
   FMSI, CONI, Inst Sport Med, Interdivis Res Ctr Sport Med, Bologna, Italy.},
ISSN = {0022-4707},
Keywords = {swimming; low back pain; fin swimming},
Keywords-Plus = {LOW-BACK-PAIN; SPORTS; SPONDYLOLYSIS; INJURIES},
Research-Areas = {Sport Sciences},
Web-of-Science-Categories  = {Sport Sciences},
Cited-References = {ARVIDSON EB, 1990, CURRENT OPINION ORTH, V1, P361.
   BERLUSCONI M, 1990, Journal of Sports Traumatology and Related Research, V12, P169.
   BOSTON JR, 1995, J SPINAL DISORD, V8, P342.
   BURTON AK, 1991, J SPINAL DISORD, V4, P329, DOI 10.1097/00002517-199109000-00010.
   CARTER JEL, 1982, MED SPORT, V16, P53.
   COMMANDRE FA, 1988, J SPORT MED PHYS FIT, V28, P104.
   COMSTOCK CP, 1994, PHYSICIAN SPORTSMED, V22, P39, DOI 10.1080/00913847.1994.11947717.
   DIMARCO C, 1985, ACTA CHIR MED, V1, P1215.
   DOMINGUEZ RH, 1986, CLIN SPORT MED, V5, P169.
   DUPUIS PR, 1985, SPINE, V10, P262, DOI 10.1097/00007632-198504000-00015.
   FACCHINI R, 1986, Italian Journal of Sports Traumatology, V8, P57.
   FOWLER PJ, 1986, CLIN SPORT MED, V5, P139.
   FRIGNANI R, 1990, J SPORTS TRAUMATOL S, V12, P11.
   GAYNOR BJ, 1983, AM J SPORTS MED, V11, P53.
   GOLDSTEIN JD, 1991, AM J SPORT MED, V19, P463, DOI 10.1177/036354659101900507.
   HENSINGER RN, 1989, J BONE JOINT SURG AM, V71A, P1098, DOI 10.2106/00004623-198971070-00020.
   HW Meyerding, 1932, SURG GYNECOL OBSTET, V54, P371.
   Jacchia G. E., 1994, Chirurgia degli Organi di Movimento, V79, P47.
   JACKSON DW, 1981, AM J SPORT MED, V9, P304, DOI 10.1177/036354658100900504.
   JACKSON RP, 1992, CLIN ORTHOP RELAT R, P110.
   JENOURE P, 1987, MED SPORT, V61, P287.
   JOHNSON RJ, 1993, PHYSICIAN SPORTSMED, V21, P53, DOI 10.1080/00913847.1993.11710362.
   JORGENSEN K, 1987, ERGONOMICS, V30, P259, DOI 10.1080/00140138708969704.
   Keene J S, 1985, Compr Ther, V11, P7.
   Kennedy J C, 1978, Am J Sports Med, V6, P309, DOI 10.1177/036354657800600602.
   KHALIL TM, 1992, SPINE, V17, P311, DOI 10.1097/00007632-199203000-00012.
   Kirkley A., 1991, CLIN J SPORT MED, V1, P183.
   LAZZARO F, 1995, MINERVA ORTOP, V46, P697.
   LETTS M, 1986, J PEDIATR ORTHOPED, V6, P40, DOI 10.1097/01241398-198601000-00009.
   MANN DC, 1991, J SPINAL DISORD, V4, P337, DOI 10.1097/00002517-199109000-00011.
   MAZEL C, 1990, J TRAUMATOL SPORT, V7, P189.
   MCGILL SM, 1990, J BIOMED ENG, V12, P403, DOI 10.1016/0141-5425(90)90024-H.
   MISASI N, 1979, ATTI 64 SIOT GIOT S, V5, P103.
   ROSSI F, 1990, J SPORT MED PHYS FIT, V30, P450.
   ROSSI F, 1978, J SPORT MED PHYS FIT, V18, P317.
   SNYDERMACKLER L, 1989, CLIN SPORT MED, V8, P717.
   TITTEL K, 1990, J SPORT MED PHYS FIT, V30, P113.
   VAUTRAVERS P, 1990, J TRAUMATOL SPORT, V7, P90.
   WEBER M D, 1991, Journal of Orthopaedic and Sports Physical Therapy, V14, P6.},
Number-of-Cited-References = {39},
Times-Cited = {13},
Usage-Count-Last-180-days = {0},
Usage-Count-Since-2013 = {5},
Journal-ISO = {J. Sports Med. Phys. Fit.},
Doc-Delivery-Number = {188YG},
Web-of-Science-Index = {Science Citation Index Expanded (SCI-EXPANDED)},
Unique-ID = {WOS:000079876500011},
DA = {2022-11-01},
}

@article{ WOS:000306692600017,
Author = {Lee, Jung Hwan and Lee, Sang-Ho},
Title = {Clinical Effectiveness of Percutaneous Adhesiolysis Using Navicath for
   the Management of Chronic Pain Due to Lumbosacral Disc Herniation},
Journal = {PAIN PHYSICIAN},
Year = {2012},
Volume = {15},
Number = {3},
Pages = {213-221},
Month = {MAY-JUN},
Abstract = {Background: Epidural steroid injection has been frequently performed to
   treat chronic pain due to lumbosacral disc herniation (L-HIVD). However,
   a considerable number of patients do not achieve pain relief using this
   method because perineural or epidural adhesions prevent the spread of
   injectate into the epidural space. Percutaneous adhesiolysis (PA) is
   thought to be a useful method because it can eliminate the deleterious
   effects of adhesion.
   Objectives: This study aimed to evaluate the effectiveness of PA in
   managing chronic pain due to L-HIVD and the clinical and radiological
   predictive factors for the effectiveness of PA using NaviCath (R).
   Study design: Retrospective study
   Setting: Spine hospital
   Methods: From a group of patients diagnosed with L-HIVD, we selected the
   86 patients who underwent PA with NaviCath who had experienced chronic
   lower back or leg pain for at least 3 months and had failed to respond
   to anti-inflammatory medications or physical therapy of at least 1
   month's duration and fluoroscopy guided transforaminal epidural
   injection. We recorded the Numeric Rating Scale for back pain (NRS back)
   and leg pain (NRS leg) and the Oswestry Disability Index (ODI) at
   pretreatment, 2 weeks, and 3 months after treatment. Clinical data and
   magnetic resonance imaging (MRI) findings were obtained to assess the
   possible predictive factors for PA efficacy.
   Limitations: Retrospective chart review without a control group.
   Results: At 2 weeks after PA, significant improvement was observed in
   NRS back, NRS leg, and ODI compared with pretreatment. This improvement
   was maintained until 3 months after treatment. Among 86 patients, 61
   (70.9\%), 53 (61.6\%) and 61 patients (70.9\%) showed successful
   outcomes in NRS back, NRS leg, and ODI at 2 weeks, respectively. Among
   74 patients who were followed up at 3 months, 47 (63.5\%), 44 patients
   (59.5\%), and 50 patients (67.6\%) showed successful results in NRS
   back, NRS leg, and ODI at 3 months, respectively.
   A significantly higher proportion of patients with a history of previous
   lumbar surgery showed unsuccessful results on NRS back, NRS leg, and ODI
   scores at 2 weeks and 3 months. Co-existence of spinal stenosis was
   associated with a significantly higher proportion of unsuccessful
   results in NRS back and ODI at 2 weeks and 3 months, as well as NRS leg
   at 3 months. Patients with spondylolisthesis also showed a significantly
   higher proportion of unsuccessful results in NRS and ODI at 2 weeks.
   Conclusion: PA with NaviCath showed clinical effectiveness in the
   treatment of chronic pain due to L-HIVD that was not responsive to
   transforaminal epidural injection. Previous surgery and the presence of
   spinal stenosis or spondylolisthesis were poor prognostic predictors.
   This procedure may enable the physician to place the catheter tip and
   deliver medicine more precisely.},
Publisher = {AM SOC INTERVENTIONAL PAIN PHYSICIANS},
Address = {81 LAKEVIEW DR, PADUCAH, KY 42001 USA},
Type = {Article},
Language = {English},
Affiliation = {Lee, JH (Corresponding Author), Wooridul Spine Hosp, Dept Phys Med \& Rehabil, 46-17 Chungdamdong, Seoul, South Korea.
   Lee, Jung Hwan, Wooridul Spine Hosp, Dept Phys Med \& Rehabil, Seoul, South Korea.
   Lee, Sang-Ho, Wooridul Spine Hosp, Dept Neurosurg, Seoul, South Korea.},
ISSN = {1533-3159},
Keywords = {Percutaneous adhesiolysis; lumbosacral disc herniation; Numeric Rating
   Scale; Oswetry Disability Index},
Keywords-Plus = {EPIDURAL STEROID INJECTIONS; CHRONIC LOW-BACK; EQUIVALENCE
   CONTROLLED-TRIAL; OSWESTRY DISABILITY INDEX; LUMBAR SURGERY SYNDROME;
   SPINAL STENOSIS; DOUBLE-BLIND; NERVE ROOT; EFFICACY; INFILTRATION},
Research-Areas = {Anesthesiology; Neurosciences \& Neurology},
Web-of-Science-Categories  = {Anesthesiology; Clinical Neurology},
Author-Email = {j986802@hanmail.net},
Funding-Acknowledgement = {Wooridul Spine Foundation},
Funding-Text = {This study was supported by Wooridul Spine Foundation.},
Cited-References = {Ackerman WE, 2007, ANESTH ANALG, V104, P1217, DOI 10.1213/01.ane.0000260307.16555.7f.
   Anderson S R, 2000, Pain Physician, V3, P262.
   Choi SJ, 2007, KOREAN J RADIOL, V8, P156, DOI 10.3348/kjr.2007.8.2.156.
   Chopra Pradeep, 2005, Pain Physician, V8, P87.
   Cooper Grant, 2004, Pain Physician, V7, P311.
   COOPER RG, 1995, SPINE, V20, P591, DOI 10.1097/00007632-199503010-00016.
   Delport EG, 2004, ARCH PHYS MED REHAB, V85, P479, DOI 10.1016/S0003-9993(03)00472-6.
   Epter RS, 2009, PAIN PHYSICIAN, V12, P361.
   Fairbank JCT, 2000, SPINE, V25, P2940, DOI 10.1097/00007632-200011150-00017.
   Heavner JE, 2009, PAIN PRACT, V9, P167, DOI 10.1111/j.1533-2500.2009.00272.x.
   Heavner JE, 1999, REGION ANESTH PAIN M, V24, P202, DOI 10.1016/S1098-7339(99)90128-1.
   Jeon CH, 2006, J KOREAN MED SCI, V21, P1092, DOI 10.3346/jkms.2006.21.6.1092.
   Kalichman L, 2008, EUR SPINE J, V17, P327, DOI 10.1007/s00586-007-0543-3.
   KIM RC, 1988, NEUROSURGERY, V22, P942, DOI 10.1227/00006123-198805000-00026.
   Kobayashi S, 2005, SPINE, V30, P1699, DOI 10.1097/01.brs.0000171910.97937.0e.
   Lee JH, 2009, CLIN J PAIN, V25, P206, DOI 10.1097/AJP.0b013e3181878f9e.
   Lee JH, 2009, J BACK MUSCULOSKELET, V22, P83, DOI 10.3233/BMR-2009-0220.
   Manchikanti L, 2000, Pain Physician, V3, P7.
   Manchikanti L, 2001, Pain Physician, V4, P153.
   Manchikanti L, 2000, Pain Physician, V3, P46.
   Manchikanti L, 2001, Pain Physician, V4, P24.
   Manchikanti Laxmaiah, 2004, Pain Physician, V7, P177.
   Manchikanti Laxmaiah, 2003, Pain Physician, V6, P259.
   Manchikanti Laxmaiah, 2002, Pain Physician, V5, P182.
   Manchikanti Laxmaiah, 2003, Pain Physician, V6, P3.
   Manchikanti L, 2010, PAIN PHYSICIAN, V13, P509.
   Manchikanti L, 2009, PAIN PHYSICIAN, V12, pE355.
   Manchikanti L, 2009, PAIN PHYSICIAN, V12, pE341.
   Manchikanti L, 2008, PAIN PHYSICIAN, V11, P817.
   Manchikanti L, 2008, PAIN PHYSICIAN, V11, P833.
   Ng L, 2005, SPINE, V30, P857, DOI 10.1097/01.brs.0000158878.93445.a0.
   Parr AT, 2009, PAIN PHYSICIAN, V12, P163.
   Rivest C, 1998, ARTHRIT CARE RES, V11, P291, DOI 10.1002/art.1790110410.
   ROSEN CD, 1988, CLIN ORTHOP RELAT R, P270.
   Rosenberg Samuel K, 2002, Pain Physician, V5, P266.
   Trescot Andrea M, 2007, Pain Physician, V10, P129.
   Vad VB, 2002, SPINE, V27, P11, DOI 10.1097/00007632-200201010-00005.
   Veihelmann A, 2006, J ORTHOP SCI, V11, P365, DOI 10.1007/s00776-006-1032-y.
   Viesca Carlos O, 2003, Anesthesiol Clin North Am, V21, P745, DOI 10.1016/S0889-8537(03)00088-9.
   Wilson-MacDonald J, 2005, J BONE JOINT SURG BR, V87B, P352, DOI 10.1302/0301-620X.87B3.15338.},
Number-of-Cited-References = {40},
Times-Cited = {31},
Usage-Count-Last-180-days = {0},
Usage-Count-Since-2013 = {12},
Journal-ISO = {Pain Physician},
Doc-Delivery-Number = {977VJ},
Web-of-Science-Index = {Science Citation Index Expanded (SCI-EXPANDED)},
Unique-ID = {WOS:000306692600017},
DA = {2022-11-01},
}

@article{ WOS:000692507200064,
Author = {Chang, Hsuan-Kan and Ku, Jason and Ku, Johnson and Kuo, Yi-Hsuan and
   Chang, Chih-Chang and Wu, Ching-Lan and Lirng, Jiing-Feng and Wu,
   Jau-Ching and Huang, Wen-Cheng and Cheng, Henrich and Hsu, Shih-Ming},
Title = {Correlation of bone density to screw loosening in dynamic stabilization:
   an analysis of 176 patients},
Journal = {SCIENTIFIC REPORTS},
Year = {2021},
Volume = {11},
Number = {1},
Month = {SEP 1},
Abstract = {Although osteoporosis has negative impacts on lumbar fusion, its effects
   on screw loosening in dynamic stabilization remain elusive. We aimed to
   correlate bone mineral density (BMD) with screw loosening in Dynesys
   dynamic stabilization (DDS). Consecutive patients who underwent 2- or
   3-level DDS for spondylosis, recurrent disc herniations, or low-grade
   spondylolisthesis at L3-5 were retrospectively reviewed. BMD was
   assessed by the Hounsfield Unit (HU) in vertebral bodies (VB) and
   pedicles with and without cortical bone (CB) on pre-operative computed
   tomography (CT). Screw loosening was assessed by radiographs and
   confirmed by CT. HU values were compared between the loosened and intact
   screws. 176 patients and 918 screws were analyzed with 78 loosened
   screws found in 36 patients (mean follow-up: 43.4 months). The HU values
   of VB were similar in loosened and intact screws (p = 0.14). The HU
   values of pedicles were insignificantly less in loosened than intact
   screws (including CB: 286.70 +/- 118.97 vs. 297.31 +/- 110.99, p = 0.45;
   excluding CB: 238.48 +/- 114.90 vs. 240.51 +/- 108.91, p = 0.88). All
   patients had clinical improvements. In conclusion, the HU values, as a
   surrogate for BMD, were unrelated to screw loosening in DDS. Therefore,
   patients with compromised BMD might be potential candidates for dynamic
   stabilization rather than fusion.},
Publisher = {NATURE PORTFOLIO},
Address = {HEIDELBERGER PLATZ 3, BERLIN, 14197, GERMANY},
Type = {Article},
Language = {English},
Affiliation = {Hsu, SM (Corresponding Author), Natl Yang Ming Chiao Tung Univ, Dept Biomed Imaging \& Radiol Sci, 155,Sec 2,Li Nong St, Taipei 112, Taiwan.
   Chang, Hsuan-Kan; Kuo, Yi-Hsuan; Chang, Chih-Chang; Wu, Jau-Ching; Huang, Wen-Cheng; Cheng, Henrich, Taipei Vet Gen Hosp, Neurol Inst, Dept Neurosurg, Taipei, Taiwan.
   Chang, Hsuan-Kan; Kuo, Yi-Hsuan; Chang, Chih-Chang; Wu, Ching-Lan; Lirng, Jiing-Feng; Wu, Jau-Ching; Huang, Wen-Cheng; Cheng, Henrich, Natl Yang Ming Chiao Tung Univ, Coll Med, Taipei, Taiwan.
   Chang, Hsuan-Kan; Hsu, Shih-Ming, Natl Yang Ming Chiao Tung Univ, Dept Biomed Imaging \& Radiol Sci, 155,Sec 2,Li Nong St, Taipei 112, Taiwan.
   Ku, Jason; Ku, Johnson, Univ Calif Los Angeles, Los Angeles, CA USA.
   Wu, Ching-Lan; Lirng, Jiing-Feng, Taipei Vet Gen Hosp, Dept Radiol, Taipei, Taiwan.
   Wu, Jau-Ching; Cheng, Henrich, Natl Yang Ming Chiao Tung Univ, Inst Pharmacol, Taipei, Taiwan.},
DOI = {10.1038/s41598-021-95232-y},
Article-Number = {17519},
ISSN = {2045-2322},
Keywords-Plus = {PEDICLE; CT},
Research-Areas = {Science \& Technology - Other Topics},
Web-of-Science-Categories  = {Multidisciplinary Sciences},
Author-Email = {smhsu@ym.edu.tw},
Cited-References = {Ozturk PA, 2021, BRIT J NEUROSURG, DOI 10.1080/02688697.2021.1888877.
   Booz C, 2020, EUR J RADIOL, V132, DOI 10.1016/j.ejrad.2020.109321.
   Bredow J, 2016, ARCH ORTHOP TRAUM SU, V136, P1063, DOI 10.1007/s00402-016-2487-8.
   Carlson BB, 2020, NEUROSURG FOCUS, V49, DOI 10.3171/2020.5.FOCUS20241.
   Dipaola CP, 2009, SPINE J, V9, P537, DOI 10.1016/j.spinee.2009.02.005.
   El Saman A, 2013, EUR J TRAUMA EMERG S, V39, P455, DOI 10.1007/s00068-013-0310-6.
   Fay LY, 2019, J NEUROSURG-SPINE, V30, P353, DOI 10.3171/2018.8.SPINE171328.
   Fay LY, 2018, NEUROSPINE, V15, P231, DOI 10.14245/ns.1836108.054.
   Fay LY, 2013, CLIN NEUROL NEUROSUR, V115, P535, DOI 10.1016/j.clineuro.2012.05.036.
   Galbusera F, 2015, EUR SPINE J, V24, P1005, DOI 10.1007/s00586-015-3768-6.
   Hirano T, 1997, SPINE, V22, P2504, DOI 10.1097/00007632-199711010-00007.
   Jain RK, 2017, J CLIN DENSITOM, V20, P291, DOI 10.1016/j.jocd.2017.06.014.
   Khalid SI, 2020, NEUROSURG FOCUS, V49, DOI 10.3171/2020.5.FOCUS20289.
   Ko CC, 2010, NEUROSURG FOCUS, V28, DOI 10.3171/2010.3.FOCUS1052.
   Kuo CH, 2018, J NEUROSURG-SPINE, V29, P250, DOI 10.3171/2018.1.SPINE17993.
   Kuo CH, 2016, NEUROSURG FOCUS, V40, DOI 10.3171/2015.10.FOCUS15441.
   Kuo CH, 2015, BIOMED RES INT, V2015, DOI 10.1155/2015/152435.
   Kuo YH, 2020, J NEUROSURG-SPINE, V33, P398, DOI 10.3171/2020.2.SPINE191380.
   Lee CH, 2016, NEUROSURG FOCUS, V40, DOI 10.3171/2015.10.FOCUS15426.
   Peng BG, 2020, WORLD J CLIN CASES, V8, P5496, DOI 10.12998/wjcc.v8.i22.5496.
   Rollinghoff M, 2010, ORTHOP REV, V2, P6, DOI 10.4081/or.2010.e3.
   Sakai Y, 2018, J ORTHOP SCI, V23, P734, DOI 10.1016/j.jos.2018.04.006.
   Schreiber JJ, 2014, NEUROSURG FOCUS, V37, DOI 10.3171/2014.5.FOCUS1483.
   Schreiber Joseph J, 2014, HSS J, V10, P25, DOI 10.1007/s11420-013-9367-3.
   Sengupta DK, 2012, ADV ORTHOP, V2012, DOI 10.1155/2012/424268.
   Smith A, 2019, ABDOM RADIOL, V44, P775, DOI 10.1007/s00261-018-1770-2.
   St Jeor JD, 2022, GLOB SPINE J, V12, P851, DOI 10.1177/2192568220975365.
   Ward CM, 2019, GERIATR ORTHOP SURG, V10, DOI 10.1177/2151459319847408.
   Wichmann JL, 2015, EUR RADIOL, V25, P1714, DOI 10.1007/s00330-014-3529-7.
   Wu JC, 2011, NEUROSURG FOCUS, V31, DOI 10.3171/2011.7.FOCUS11125.
   Xu F, 2020, NEUROSURG FOCUS, V49, DOI 10.3171/2020.5.FOCUS20249.
   Yeh MY, 2018, WORLD NEUROSURG, V113, pE45, DOI 10.1016/j.wneu.2018.01.148.
   Zhang QH, 2004, J BIOMECH, V37, P479, DOI 10.1016/j.jbiomech.2003.09.005.},
Number-of-Cited-References = {33},
Times-Cited = {1},
Usage-Count-Last-180-days = {2},
Usage-Count-Since-2013 = {5},
Journal-ISO = {Sci Rep},
Doc-Delivery-Number = {UL2SP},
Web-of-Science-Index = {Science Citation Index Expanded (SCI-EXPANDED)},
Unique-ID = {WOS:000692507200064},
OA = {Green Published, gold},
DA = {2022-11-01},
}

@article{ WOS:000449713300003,
Author = {Cho, Jae Hwan and Hwang, Chang Ju and Kim, Hyojune and Joo, Youn-Suk and
   Lee, Dong-Ho and Lee, Choon Sung},
Title = {Effect of osteoporosis on the clinical and radiological outcomes
   following one-level posterior lumbar interbody fusion},
Journal = {JOURNAL OF ORTHOPAEDIC SCIENCE},
Year = {2018},
Volume = {23},
Number = {6},
Pages = {870-877},
Month = {NOV},
Abstract = {Background: Cage subsidence or pedicle screw loosening following lumbar
   fusion surgery is frequently reported in osteoporotic patients. However,
   few studies have analyzed clinical as well as radiological outcomes
   after such surgeries as a function of bone mineral density. We aimed to
   evaluate the impact of osteoporosis on the clinical and radiological
   outcomes of patients who underwent one-level posterior lumbar interbody
   fusion (PLIF).
   Methods: Fifty-five non-osteoporotic (T-score >= -1.0) and 31
   osteoporotic (T-score <= -2.5) patients who underwent one-level PLIF
   were followed up for >2 years. Visual Analog Scale (VAS), Oswestry
   Disability Index (ODI), and EuroQol 5-Dimension (EQ-5D) parameters were
   assessed. Fusion success was identified with dynamic plain radiographs
   and computed tomography. Pedicle screw loosening and cage subsidence
   were evaluated. The clinical and radiological parameters were compared
   between osteoporotic and non-osteoporotic patients. Subgroup analysis
   was performed on cage subsidence or screw loosening.
   Results: Although VAS score for back pain was higher in osteoporotic
   patients than in non-osteoporotic patients at 6 months postoperatively
   (3.3 vs. 2.2, P = 0.062), this difference disappeared at 1 year
   postoperatively (2.9 vs. 2.5, P = 0.606). However, no differences were
   noted between the groups in ODI and EQ-5D grades. Cage subsidence
   (65.4\% vs. 17.6\%, P < 0.001) and screw loosening rates (32.3\% vs.
   12.7\%, P = 0.029) were significantly higher in osteoporotic patients
   than in non-osteoporotic patients, but fusion rate did not differ
   between the groups. Although clinical outcomes did not differ between
   those who had cage subsidence or screw loosening and those who did not,
   fusion rate was lower in those who showed screw loosening than those who
   did not (71.4\% vs. 93.9\%, P = 0.038).
   Conclusions: Higher cage subsidence and pedicle screw loosening rates in
   osteoporotic patients did not significantly affect the clinical
   outcomes, but screw loosening, which occurred more frequently in older
   patients, significantly reduced the fusion success rate. Thus, PLIF
   procedure may be a good surgical treatment option to achieve good
   clinical outcomes, even in osteoporotic patients despite higher rates of
   cage subsidence and pedicle screw loosening. However, surgeons should
   monitor screw loosening because of its significant association with
   non-union. (C) 2018 Published by Elsevier B.V. on behalf of The Japanese
   Orthopaedic Association.},
Publisher = {ELSEVIER SCIENCE BV},
Address = {PO BOX 211, 1000 AE AMSTERDAM, NETHERLANDS},
Type = {Article},
Language = {English},
Affiliation = {Cho, JH (Corresponding Author), Univ Ulsan, Coll Med, Asan Med Ctr, Dept Orthoped Surg, 388-1,PungNap 2 Dong, Seoul, South Korea.
   Cho, Jae Hwan; Hwang, Chang Ju; Kim, Hyojune; Joo, Youn-Suk; Lee, Dong-Ho; Lee, Choon Sung, Univ Ulsan, Coll Med, Asan Med Ctr, Dept Orthoped Surg, 388-1,PungNap 2 Dong, Seoul, South Korea.},
DOI = {10.1016/j.jos.2018.06.009},
ISSN = {0949-2658},
EISSN = {1436-2023},
Keywords-Plus = {PEDICLE SCREW FIXATION; BONE-MINERAL DENSITY; INSERTIONAL TORQUE; CAGE
   SUBSIDENCE; POSTEROLATERAL FUSION; SURGERY; SPONDYLOLISTHESIS; SPINE;
   AUGMENTATION; PATIENT},
Research-Areas = {Orthopedics},
Web-of-Science-Categories  = {Orthopedics},
Author-Email = {spinecjh@gmail.com},
ResearcherID-Numbers = {Cho, Jae Hwan/D-6853-2015},
ORCID-Numbers = {Cho, Jae Hwan/0000-0002-1178-9778},
Funding-Acknowledgement = {Ministry of Trade, Industry \& Energy(MOTIE, Korea) {[}10062712]},
Funding-Text = {This study is based upon work supported by the Ministry of Trade,
   Industry \& Energy(MOTIE, Korea) under Industrial Technology Innovation
   Program. No. 10062712, `Development of spinal fusion implant and its
   manufacturing system; the functionally optimized, patient-customized in
   terms of bioactive materials to meet the clinical needs.'},
Cited-References = {Aydogan M, 2009, J SPINAL DISORD TECH, V22, P444, DOI 10.1097/BSD.0b013e31818e0945.
   Cheng L, 2009, INT ORTHOP, V33, P1043, DOI 10.1007/s00264-008-0588-x.
   Chin DK, 2007, OSTEOPOROSIS INT, V18, P1219, DOI 10.1007/s00198-007-0370-8.
   Cook S D, 2001, Spine J, V1, P109, DOI 10.1016/S1529-9430(01)00020-1.
   Formby PM, 2016, GLOB SPINE J, V6, P660, DOI 10.1055/s-0036-1578804.
   Galbusera F, 2015, EUR SPINE J, V24, P1005, DOI 10.1007/s00586-015-3768-6.
   Hu XB, 2015, J SPINAL DISORD TECH, V28, P31, DOI 10.1097/BSD.0b013e3182694f73.
   Inoue G, 2014, J NEUROSURG-SPINE, V21, P425, DOI 10.3171/2014.5.SPINE13656.
   Kim KH, 2010, J NEUROSURG-SPINE, V12, P525, DOI 10.3171/2009.11.SPINE09264.
   KUMANO K, 1994, SPINE, V19, P1157, DOI 10.1097/00007632-199405001-00012.
   Lee CH, 2013, J SPINAL DISORD TECH, V26, P112, DOI 10.1097/BSD.0b013e318274148e.
   Lee JH, 2012, J BONE JOINT SURG BR, V94B, P93, DOI 10.1302/0301-620X.94B1.27032.
   Li YC, 2015, BONE JOINT J, V97B, P1411, DOI 10.1302/0301-620X.97B10.34927.
   Liu XY, 2014, SPINE, V39, P1887, DOI 10.1097/BRS.0000000000000549.
   Luo JQ, 2017, CLIN SPINE SURG, V30, pE915, DOI 10.1097/BSD.0000000000000297.
   Makino T, 2014, J ORTHOP SCI, V19, P707, DOI 10.1007/s00776-014-0591-6.
   Malham GM, 2015, J NEUROSURG-SPINE, V23, P589, DOI 10.3171/2015.1.SPINE14566.
   Marchi L, 2013, J NEUROSURG-SPINE, V19, P110, DOI 10.3171/2013.4.SPINE12319.
   Oh KW, 2017, CLIN SPINE SURG, V30, pE683, DOI 10.1097/BSD.0000000000000315.
   OHLIN A, 1994, SPINE, V19, P2774, DOI 10.1097/00007632-199412150-00007.
   Ohtori S, 2013, SPINE, V38, pE487, DOI 10.1097/BRS.0b013e31828826dd.
   Okuyama K, 2000, SPINE, V25, P858, DOI 10.1097/00007632-200004010-00015.
   Ozawa T, 2005, J ORTHOP SCI, V10, P133, DOI 10.1007/s00776-004-0883-3.
   Rihn JA, 2015, J BONE JOINT SURG AM, V97A, P177, DOI 10.2106/JBJS.N.00313.
   Shin SJ, 2017, CLIN SPINE SURG, V30, pE819, DOI 10.1097/BSD.0000000000000405.
   Tempel ZJ, 2015, EUR SPINE J, V24, pS414, DOI 10.1007/s00586-015-3844-y.
   Tome-Bermejo F, 2017, CLIN SPINE SURG, V30, pE648, DOI 10.1097/BSD.0000000000000293.
   Williams AL, 2005, AM J NEURORADIOL, V26, P2057.
   Wu WJ, 2012, EUR SPINE J, V21, P1374, DOI 10.1007/s00586-011-2131-9.
   Yagi M, 2011, SPINE, V36, P1652, DOI 10.1097/BRS.0b013e31820110b4.},
Number-of-Cited-References = {30},
Times-Cited = {37},
Usage-Count-Last-180-days = {1},
Usage-Count-Since-2013 = {2},
Journal-ISO = {J. Orthop. Sci.},
Doc-Delivery-Number = {GZ8CF},
Web-of-Science-Index = {Science Citation Index Expanded (SCI-EXPANDED)},
Unique-ID = {WOS:000449713300003},
DA = {2022-11-01},
}

@article{ WOS:000406916700011,
Author = {Cox, J. S. and Blizzard, S. and Carlson, H. and Hiratzka, J. and Yoo, J.
   U.},
Title = {Lumbar magnetic resonance imaging findings in patients with and without
   Waddell Signs},
Journal = {SPINE JOURNAL},
Year = {2017},
Volume = {17},
Number = {7},
Pages = {990-994},
Month = {JUL},
Abstract = {BACKGROUND CONTEXT: Waddell Signs (WS), introduced as a method to
   establish patients with substantial psychosocial components to their low
   back pain, carry a negative association despite no literature evaluating
   whether physical disease is associated with them.
   PURPOSE: To compare lumbar magnetic resonance imaging (MRI) findings
   between the patients with and without WS.
   STUDY DESIGN: Retrospective cohort study based on prospectively
   collected data.
   PATIENT SAMPLE: Thirty patients aged 35 to 55 years with an Oswestry
   Disability Index (ODI) score >50 randomly selected such that there was
   an even distribution of patients based on the number of WS.
   OUTCOME MEASURES: ODI and Short Form-12 scores, number of WS, presence
   and severity of spinal pathology.
   METHODS: MRIs were reviewed by three spine specialists blinded to
   clinical exam findings, number of WS, and patient identity. Type and
   severity of pathology and presence of surgical and nonsurgical lesions
   were assessed, and findings were rank ordered based on the overall
   impression of the pathology. There was no external funding or potential
   conflicts of interest for this study.
   RESULTS: There were significantly more individual pathologic findings in
   patients without WS (p=.02). However, there was no difference in the
   severity of pathology based on WS (p=.46). Furthermore, the rank
   ordering based on overall impression of severity showed no difference
   between the patients with and without WS (p=.20). Although 100\% of the
   patients without WS showed pathologic findings on MRI, 70\% of WS
   patients also had significant pathology on MRI. The prevalence of
   spondylolisthesis, stenosis, and disc herniation was similar (p=.41,
   p=.22, and p=.43, respectively). The prevalence and mean number of
   lesion amenable to surgery did not differ based on presence of WS (p=.21
   and p=.18, respectively).
   CONCLUSIONS: Patients with WS present a difficult diagnostic challenge
   for the physician as their organic symptoms are often coexistent with
   emotional fear avoidance behavior. Although there is more overall
   pathology in patients without WS, a significant number of these patients
   appear to have comparable spinal pathology with equivalent severity,
   which may be contributing to patients' symptoms and disability. Presence
   of these non-organic symptoms often makes us doubt these patients.
   However, as part of effective treatment, physicians should better
   understand both the physical and psychological components of patient
   disability. (C) 2017 Elsevier Inc. All rights reserved.},
Publisher = {ELSEVIER SCIENCE INC},
Address = {360 PARK AVE SOUTH, NEW YORK, NY 10010-1710 USA},
Type = {Article},
Language = {English},
Affiliation = {Yoo, JU (Corresponding Author), Oregon Hlth \& Sci Univ, Dept Orthopaed \& Rehabil, 3181 SW Sam Jackson Pk Rd, Portland, OR 97239 USA.
   Cox, J. S.; Blizzard, S.; Carlson, H.; Hiratzka, J.; Yoo, J. U., Oregon Hlth \& Sci Univ, Dept Orthopaed \& Rehabil, 3181 SW Sam Jackson Pk Rd, Portland, OR 97239 USA.},
DOI = {10.1016/j.spinee.2017.03.007},
ISSN = {1529-9430},
EISSN = {1878-1632},
Keywords = {Back pain; Diagnostic imaging; Lumbar surgery; Magnetic resonance
   imaging (MRI); Surgical lesions; Waddell Signs},
Keywords-Plus = {LOW-BACK-PAIN; SPINAL STENOSIS; PHYSICAL SIGNS; MYELOGRAPHY; DISABILITY},
Research-Areas = {Neurosciences \& Neurology; Orthopedics},
Web-of-Science-Categories  = {Clinical Neurology; Orthopedics},
Author-Email = {yooj@ohsu.edu},
Cited-References = {Beattie PF, 2000, SPINE, V25, P819, DOI 10.1097/00007632-200004010-00010.
   Berg L, 2013, SKELETAL RADIOL, V42, P1593, DOI 10.1007/s00256-013-1700-x.
   BODEN SD, 1990, J BONE JOINT SURG AM, V72A, P403, DOI 10.2106/00004623-199072030-00013.
   BOLENDER NF, 1985, J BONE JOINT SURG AM, V67A, P240, DOI 10.2106/00004623-198567020-00009.
   Deyo RA, 2001, NEW ENGL J MED, V344, P363, DOI 10.1056/NEJM200102013440508.
   Fishbain DA, 2004, CLIN J PAIN, V20, P399, DOI 10.1097/00002508-200411000-00004.
   Fishbain DA, 2003, PAIN MED, V4, P141, DOI 10.1046/j.1526-4637.2003.03015.x.
   Gaines WG, 1999, SPINE, V24, P396, DOI 10.1097/00007632-199902150-00021.
   Hampel P, 2009, EUR SPINE J, V18, P1867, DOI 10.1007/s00586-009-1080-z.
   HERNO A, 1994, SPINE, V19, P1335, DOI 10.1097/00007632-199406000-00006.
   Jarvik JG, 2005, SPINE, V30, P1541, DOI 10.1097/01.brs.0000167536.60002.87.
   Jarvik JJ, 2001, SPINE, V26, P1158, DOI 10.1097/00007632-200105150-00014.
   Karppinen J, 2001, Spine (Phila Pa 1976), V26, pE149, DOI 10.1097/00007632-200104010-00015.
   Kim HJ, 2013, PAIN PHYSICIAN, V16, P135.
   Lee YS, 2009, AM J NEURORADIOL, V30, P1062, DOI 10.3174/ajnr.A1497.
   Majid K, 2008, J AM ACAD ORTHOP SUR, V16, P208, DOI 10.5435/00124635-200804000-00004.
   MIMURA M, 1994, SPINE, V19, P1371, DOI 10.1097/00007632-199406000-00011.
   Quint U, 2008, EUR SPINE J, V17, P1705, DOI 10.1007/s00586-008-0787-6.
   REESOR KA, 1988, PAIN, V32, P35, DOI 10.1016/0304-3959(88)90021-8.
   WADDELL G, 1980, SPINE, V5, P117, DOI 10.1097/00007632-198003000-00005.},
Number-of-Cited-References = {20},
Times-Cited = {6},
Usage-Count-Last-180-days = {0},
Usage-Count-Since-2013 = {3},
Journal-ISO = {Spine Journal},
Doc-Delivery-Number = {FC5YD},
Web-of-Science-Index = {Science Citation Index Expanded (SCI-EXPANDED)},
Unique-ID = {WOS:000406916700011},
DA = {2022-11-01},
}

@article{ WOS:000768449800013,
Author = {Yagi, Mitsuru and Suzuki, Satoshi and Nori, Satoshi and Takahashi, Yohei
   and Tsuji, Osahiko and Nagoshi, Narihito and Nakamura, Masaya and
   Matsumoto, Morio and Watanabe, Kota},
Title = {How Decompression Surgery Improves the Lower Back Pain in Patient with
   Lumbar Degenerative Stenosis A Propensity-score-matched Analysis},
Journal = {SPINE},
Year = {2022},
Volume = {47},
Number = {7},
Pages = {557-564},
Month = {APR 1},
Abstract = {Study Design. Multicenter retrospective case series of patients treated
   surgically for lumbar spinal stenosis (LSS) Objective. We investigated
   how laminectomy improves lower back pain (LBP) and the factors
   associated with poor improvement. Summary of Background Data. Lumbar
   laminectomy is effective for alleviating neurological symptoms caused by
   LSS, whereas its effect on LBP is still controversial. Methods. A
   retrospective review of prospectively collected data from 436 patients
   (age 72 yrs, 69\% males) who underwent laminectomy for LSS with 2 years
   of follow-up. We analyzed the following risk factors for residual LBP by
   uni- and multivariate analyses: age, sex, smoking, occupation,
   comorbidities, frailty, joint replacement, vertebral fracture, DISH,
   HRQOL, complications, and the presence of spinal instability. The LBP of
   male and female patients was analyzed after propensity score matching of
   known confounders. Patient-reported outcomes (JOABPEQ and VAS scores)
   were obtained at baseline and the 2-year postoperative follow-up.
   Results. LBP was significantly improved at 2 years post operation (VAS
   change 2.3 {[}95\% CI 2.0-2.6], P < 0.01). Fifty-five percent of the
   patients achieved an MCID, with 67\% having no or mild LBP. In the
   multivariate analysis, sex and baseline LBP were independent risk
   factors (female: OR 1.9 {[}1.2-3.0], baseline LBP {[}VAS >= 7.5]: OR 1.9
   {[}1.2-3.1]). Furthermore, the independent risk factors for severe
   baseline LBP were sex and mental status (female: OR 1.7 {[}1.1-2.7], P =
   0.03, mental status: OR 3.8 {[}2.4-6.0], P < 0.01). However, an analysis
   of 102 pairs of propensity-score-matched male and female patients showed
   no difference in the improvement of LBP (male vs. female: VAS 3.8 +/-
   2.8 vs. 4.0 +/- 2.9, P = 0.61, VAS change 3.1 +/- 2.9 vs. 2.7 +/- 3.0, P
   = 0.38). Conclusion. Decompression surgery for LSS significantly
   improved LBP. Sex and baseline LBP were risk factors for residual LBP.
   However, when males and females were matched by confounders, no
   difference was found in the LBP after surgery. Patients with severe
   baseline LBP may need further evaluation for their mental status because
   these patients are likely to have mental problems that potentially
   contribute to persistent LBP.},
Publisher = {LIPPINCOTT WILLIAMS \& WILKINS},
Address = {TWO COMMERCE SQ, 2001 MARKET ST, PHILADELPHIA, PA 19103 USA},
Type = {Article},
Language = {English},
Affiliation = {Watanabe, K (Corresponding Author), 35 Shinanomachi,Shinjyuku, Tokyo, Japan.
   Yagi, Mitsuru; Suzuki, Satoshi; Nori, Satoshi; Takahashi, Yohei; Tsuji, Osahiko; Nagoshi, Narihito; Nakamura, Masaya; Matsumoto, Morio; Watanabe, Kota, Keio Univ, Dept Orthoped Surg, Sch Med, Tokyo, Japan.},
DOI = {10.1097/BRS.0000000000004265},
ISSN = {0362-2436},
EISSN = {1528-1159},
Keywords = {HRQOL; laminectomy; low back pain; mental health; PROs; risk factor},
Keywords-Plus = {VISUAL ANALOG SCALE; EVALUATION QUESTIONNAIRE; SPINAL STENOSIS; OPIOID
   ANALGESICS; PART 2; SPONDYLOLISTHESIS; OUTCOMES; FUSION; PERCEPTION;
   SEX/GENDER},
Research-Areas = {Neurosciences \& Neurology; Orthopedics},
Web-of-Science-Categories  = {Clinical Neurology; Orthopedics},
Author-Email = {kw197251@keio.jp},
ResearcherID-Numbers = {Tsuji, Osahiko/AHB-2622-2022},
Cited-References = {Abbott D., 2014, APPL PREDICTIVE ANAL.
   AUN C, 1986, PAIN, V25, P215, DOI 10.1016/0304-3959(86)90095-3.
   Azimi P, 2012, J ORTHOP SCI, V17, P521, DOI 10.1007/s00776-012-0267-z.
   Belanger T A, 2001, J Am Acad Orthop Surg, V9, P258.
   Cheung PWH, 2018, J ORTHOP SCI, V23, P750, DOI 10.1016/j.jos.2018.04.014.
   Crawford CH, 2019, SPINE J, V19, P187, DOI 10.1016/j.spinee.2018.06.348.
   Cushnie D, 2019, SPINE J, V19, P1470, DOI 10.1016/j.spinee.2019.05.008.
   Deyo RA, 2001, NEW ENGL J MED, V344, P363, DOI 10.1056/NEJM200102013440508.
   Forsth P, 2016, NEW ENGL J MED, V374, P1413, DOI 10.1056/NEJMoa1513721.
   Bento TPF, 2020, BRAZ J PHYS THER, V24, P79, DOI 10.1016/j.bjpt.2019.01.012.
   Friedly J, 2010, PHYS MED REH CLIN N, V21, P659, DOI 10.1016/j.pmr.2010.08.002.
   Fukui M, 2008, J ORTHOP SCI, V13, P173, DOI 10.1007/s00776-008-1213-y.
   Fukui M, 2007, J ORTHOP SCI, V12, P526, DOI 10.1007/s00776-007-1168-4.
   Fukui M, 2009, J ORTHOP SCI, V14, P348, DOI 10.1007/s00776-009-1337-8.
   Ghogawala Z, 2004, J NEUROSURG-SPINE, V1, P267, DOI 10.3171/spi.2004.1.3.0267.
   Ghogawala Z, 2017, J NEUROSURG-SPINE, V26, P260, DOI 10.3171/2016.8.SPINE16716.
   Ghogawala Z, 2016, NEW ENGL J MED, V374, P1424, DOI 10.1056/NEJMoa1508788.
   Hashizume H, 2015, J ORTHOP SCI, V20, P264, DOI 10.1007/s00776-014-0693-1.
   Iizuka Y, 2017, ASIAN SPINE J, V11, P989, DOI 10.4184/asj.2017.11.6.989.
   Ikemoto T, 2019, SPINE SURG RELAT RES, V3, P199, DOI 10.22603/ssrr.2018-0050.
   Jackson KL, 2016, GLOB SPINE J, V6, P695, DOI 10.1055/s-0036-1571285.
   Jensen MP, 2003, J PAIN, V4, P407, DOI 10.1016/S1526-5900(03)00716-8.
   Jung Kyoung-Sim, 2017, J Phys Ther Sci, V29, P1250, DOI 10.1589/jpts.29.1250.
   Kalichman L, 2009, SPINE J, V9, P545, DOI 10.1016/j.spinee.2009.03.005.
   Kim CH, 2013, SPINE J, V13, P1230, DOI 10.1016/j.spinee.2013.06.069.
   Kobayashi Y, 2020, ASIAN SPINE J, V14, P238, DOI {[}10.31515/asj.2019.0057, 10.31616/asj.2019.0067].
   Krebs EE, 2010, J PAIN, V11, P44, DOI 10.1016/j.jpain.2009.05.007.
   Martin CR, 2007, SPINE, V32, P1791, DOI 10.1097/BRS.0b013e3180bc219e.
   Nerland US, 2015, WORLD NEUROSURG, V84, P1095, DOI 10.1016/j.wneu.2015.05.055.
   Paulozzi LJ, 2006, PHARMACOEPIDEM DR S, V15, P618, DOI 10.1002/pds.1276.
   Paulozzi LJ, 2006, AM J PREV MED, V31, P506, DOI 10.1016/j.amepre.2006.08.017.
   Pearson A, 2010, SPINE, V35, P298, DOI 10.1097/BRS.0b013e3181bdafd1.
   Racine M, 2012, PAIN, V153, P619, DOI 10.1016/j.pain.2011.11.026.
   Racine M, 2012, PAIN, V153, P602, DOI 10.1016/j.pain.2011.11.025.
   Radcliff KE, 2011, SPINE, V36, P2197, DOI 10.1097/BRS.0b013e3182341edf.
   Rathbone T, 2020, BMJ OPEN SPORT EXERC, V6, DOI 10.1136/bmjsem-2020-000972.
   SCHLAPBACH P, 1989, BRIT J RHEUMATOL, V28, P299.
   Sinikallio S, 2011, SPINE, V36, P677, DOI 10.1097/BRS.0b013e3181dcaf4a.
   Steiger F, 2014, EUR SPINE J, V23, P945, DOI 10.1007/s00586-013-3144-3.
   Wada Takashi, 2019, Osteoporos Sarcopenia, V5, P132, DOI 10.1016/j.afos.2019.12.001.
   Wang Y, 2014, CLIN NEUROL NEUROSUR, V117, P33, DOI 10.1016/j.clineuro.2013.11.018.
   Weinstein JN, 2008, NEW ENGL J MED, V358, P794, DOI 10.1056/NEJMoa0707136.},
Number-of-Cited-References = {42},
Times-Cited = {0},
Usage-Count-Last-180-days = {0},
Usage-Count-Since-2013 = {1},
Journal-ISO = {SPINE},
Doc-Delivery-Number = {ZS4PR},
Web-of-Science-Index = {Science Citation Index Expanded (SCI-EXPANDED)},
Unique-ID = {WOS:000768449800013},
DA = {2022-11-01},
}

@article{ WOS:000740350500001,
Author = {Ishii, Masayoshi and Ohnishi, Atsunori and Yamagishi, Akira and Ohwada,
   Tetsuo},
Title = {Freehand screw insertion technique without image guidance for the
   cortical bone trajectory screw in posterior lumbar interbody fusion:
   what affects screw misplacement?},
Journal = {JOURNAL OF NEUROSURGERY-SPINE},
Year = {2022},
Volume = {36},
Number = {1},
Pages = {1+},
Month = {JAN},
Abstract = {OBJECTIVE Cortical bone trajectory (CBT) screw insertion using a
   freehand technique is considered less feasible than guided techniques,
   due to the lack of readily identifiable visual landmarks. However, in
   posterior lumbar interbody fusion (PLIF), after resection of the
   posterior anatomy, the pedicles themselves, into which implantation is
   performed, are palpable from the spinal canal and neural foramen. With
   the help of pedicle wall probing, the authors have placed CBT screws
   using a freehand technique without image guidance in PLIF. This
   technique has advantages of no radiation exposure and no requirement for
   expensive devices, but the disadvantage of reduced accuracy in screw
   placement. To address the problem of symptomatic breaches with this
   freehand technique, variables related to unacceptable screw positioning
   and need for revisions were investigated.
   METHODS From 2014 to 2020, 182 of 426 patients with single-level PLIF
   were enrolled according to the combined criteria of L4-5 level,
   excluding cases of revision and isthmic spondylolisthesis; using screws
   5.5 mm in diameter; and operated by right-handed surgeons. We studied
   the number of misplaced screws found and replaced during initial
   surgeries. Using multiplanar reconstruction CT postoperatively, 692
   screw positions on images were classified using previously reported
   grading criteria. Details of pedicle breaches requiring revisions were
   studied. We conducted a statistical analysis of the relationship between
   unacceptable (perforations > 2 mm) misplacements and four variables:
   level, laterality, spinal deformity, and experiences of surgeons.
   RESULTS Three screws in L4 and another in L5 were revised during initial
   surgeries. The total rate of unacceptable screws on CT examinations was
   3.3\%. Three screws in L4 and another in L5 breached inferomedial
   pedicle walls in grade 3 and required revisions. The revision rate was
   2.2\%. The percentage of unacceptable screws was 5.2\% in L4 and 1.7\%
   in L5 (p < 0.05), whereas other variables showed no significant
   differences.
   CONCLUSIONS A freehand technique can be feasible for CBT screw insertion
   in PLIF, balancing the risks of 3.3\% unacceptable misplacements and
   2.2\% revisions with the benefits of no radiation exposure and no need
   for expensive devices. Pedicle palpation in L4 is the key to safety,
   even though it requires deeper and more difficult probing. In the
   initial surgeries and revisions, 75\% of revised screws were observed in
   L4, and unacceptable screw positions were more likely to be found in L4
   than in L5.},
Publisher = {AMER ASSOC NEUROLOGICAL SURGEONS},
Address = {5550 MEADOWBROOK DRIVE, ROLLING MEADOWS, IL 60008 USA},
Type = {Article},
Language = {English},
Affiliation = {Ishii, M (Corresponding Author), Kansai Rosai Hosp, Amagasaki, Hyogo, Japan.
   Ishii, Masayoshi; Ohnishi, Atsunori; Yamagishi, Akira; Ohwada, Tetsuo, Kansai Rosai Hosp, Dept Orthopaed Surg, Amagasaki, Hyogo, Japan.},
DOI = {10.3171/2021.2.SPINE202145},
ISSN = {1547-5654},
EISSN = {1547-5646},
Keywords = {posterior lumbar interbody fusion; cortical bone trajectory screw;
   freehand technique; screw misplacement; complication; surgical technique},
Keywords-Plus = {THORACIC PEDICLE SCREWS; FREE-HAND; COMPUTED-TOMOGRAPHY; PLACEMENT;
   ACCURACY},
Research-Areas = {Neurosciences \& Neurology; Surgery},
Web-of-Science-Categories  = {Clinical Neurology; Surgery},
Author-Email = {masa-ishii@umin.ac.jp},
Cited-References = {Berlemann U, 1997, Eur Spine J, V6, P406, DOI 10.1007/BF01834069.
   FARBER GL, 1995, SPINE, V20, P1494, DOI 10.1097/00007632-199507000-00010.
   Gelalis ID, 2012, EUR SPINE J, V21, P247, DOI 10.1007/s00586-011-2011-3.
   GERTZBEIN SD, 1990, SPINE, V15, P11, DOI 10.1097/00007632-199001000-00004.
   Kaito T, 2018, J ORTHOP SCI, V23, P865, DOI 10.1016/j.jos.2018.06.005.
   Khan A, 2020, WORLD NEUROSURG, V141, pE625, DOI 10.1016/j.wneu.2020.05.257.
   Le XF, 2018, WORLD NEUROSURG, V120, pE745, DOI 10.1016/j.wneu.2018.08.157.
   Learch TJ, 2004, SPINE, V29, P767, DOI 10.1097/01.BRS.0000112071.69448.A1.
   Marengo N, 2019, WORLD NEUROSURG, V130, pE98, DOI 10.1016/j.wneu.2019.05.241.
   Marengo N, 2018, EUR SPINE J, V27, P213, DOI 10.1007/s00586-018-5599-8.
   Matsukawa K, 2015, SPINE, V40, pE873, DOI 10.1097/BRS.0000000000000983.
   Ohkawa T, 2015, ORTHOP SURG, V7, P232, DOI 10.1111/os.12189.
   Parker SL, 2011, NEUROSURGERY, V68, P170, DOI 10.1227/NEU.0b013e3181fdfaf4.
   Penner F, 2019, WORLD NEUROSURG, V126, pE1468, DOI 10.1016/j.wneu.2019.03.121.
   Rao G, 2002, J NEUROSURG, V97, P223, DOI 10.3171/spi.2002.97.2.0223.
   Samdani AF, 2010, NEUROSURGERY, V66, P290, DOI 10.1227/01.NEU.0000363853.62897.94.
   Samdani AF, 2010, EUR SPINE J, V19, P91, DOI 10.1007/s00586-009-1183-6.
   Tan Z, 2019, J NEUROSURG-SPINE, V31, P201, DOI 10.3171/2019.1.SPINE181402.
   Yu E, 2014, CLIN ORTHOP RELAT R, V472, P1738, DOI 10.1007/s11999-014-3503-3.},
Number-of-Cited-References = {19},
Times-Cited = {2},
Usage-Count-Last-180-days = {0},
Usage-Count-Since-2013 = {0},
Journal-ISO = {J. Neurosurg.-Spine},
Doc-Delivery-Number = {YD3XX},
Web-of-Science-Index = {Science Citation Index Expanded (SCI-EXPANDED)},
Unique-ID = {WOS:000740350500001},
DA = {2022-11-01},
}

@article{ WOS:000466441200005,
Author = {Siccoli, Alessandro and de Wispelaere, Marlies P. and Schroder, Marc L.
   and Staartjes, Victor E.},
Title = {Machine learning-based preoperative predictive analytics for lumbar
   spinal stenosis},
Journal = {NEUROSURGICAL FOCUS},
Year = {2019},
Volume = {46},
Number = {5},
Month = {MAY},
Abstract = {OBJECTIVE Patient-reported outcome measures (PROMs) following
   decompression surgery for lumbar spinal stenosis (LSS) demonstrate
   considerable heterogeneity. Individualized prediction tools can provide
   valuable insights for shared decision-making. The authors aim to
   evaluate the feasibility of predicting short-and long-term PROMs,
   reoperations, and perioperative parameters by machine learning (ML)
   methods.
   METHODS Data were derived from a prospective registry. All patients had
   undergone single-or multilevel mini-open facet-sparing decompression for
   LSS. The prediction models were trained using various ML-based
   algorithms to predict the endpoints of interest. Models were selected by
   area under the receiver operating characteristic curve (AUC). The
   endpoints were dichotomized by minimum clinically important difference
   (MCID) and included 6-week and 12-month numeric rating scales for back
   pain (NRS-BP) and leg pain (NRS-LP) severity and the Oswestry Disability
   Index (ODI), as well as prolonged surgery (> 45 minutes), extended
   length of hospital stay (> 28 hours), and reoperations.
   RESULTS A total of 635 patients were included. The average age was 62
   +/- 10 years, and 333 patients (52\%) were male. At 6 weeks, MCID was
   seen in 63\%, 76\%, and 61\% of patients for ODI, NRS-LP, and NRS-BP,
   respectively. At internal validation, the models predicted MCID in these
   variables with accuracies of 69\%, 76\%, and 85\%, and with AUCs of
   0.75, 0.79, and 0.92. At 12 months, 66\%, 63\%, and 51\% of patients
   reported MCID; the observed accuracies were 62\%, 74\%, and 66\%, with
   AUCs of 0.68, 0.72, and 0.79. Reoperations occurred in 60 patients
   (9.5\%), of which 27 (4.3\%) occurred at the index level. Overall and
   index-level reoperations were predicted with 69\% and 63\% accuracy,
   respectively, and with AUCs of 0.66 and 0.61. In 15\%, a length of
   surgery greater than 45 minutes was observed and predicted with 78\%
   accuracy and AUC of 0.54. Only 15\% of patients were admitted to the
   hospital for longer than 28 hours. The developed ML-based model enabled
   prediction of extended hospital stay with an accuracy of 77\% and AUC of
   0.58.
   CONCLUSIONS Preoperative prediction of a range of clinically relevant
   endpoints in decompression surgery for LSS using ML is feasible, and may
   enable enhanced informed patient consent and personalized shared
   decision-making. Access to individualized preoperative predictive
   analytics for outcome and treatment risks may represent a further step
   in the evolution of surgical care for patients with LSS.},
Publisher = {AMER ASSOC NEUROLOGICAL SURGEONS},
Address = {5550 MEADOWBROOK DRIVE, ROLLING MEADOWS, IL 60008 USA},
Type = {Article},
Language = {English},
Affiliation = {Staartjes, VE (Corresponding Author), Bergman Clin, Naarden, Netherlands.
   Siccoli, Alessandro; Schroder, Marc L.; Staartjes, Victor E., Bergman Clin, Dept Neurosurg, Amsterdam, Netherlands.
   de Wispelaere, Marlies P., Bergman Clin, Dept Clin Informat, Amsterdam, Netherlands.
   Staartjes, Victor E., Vrije Univ Amsterdam, Amsterdam UMC, Neurosurg, Amsterdam Movement Sci, Amsterdam, Netherlands.
   Staartjes, Victor E., Univ Zurich, Univ Hosp Zurich, Clin Neurosci Ctr, Dept Neurosurg, Zurich, Switzerland.},
DOI = {10.3171/2019.2.FOCUS18723},
Article-Number = {E5},
ISSN = {1092-0684},
Keywords = {machine learning; outcome prediction; lumbar spinal stenosis;
   patient-reported outcome; decompression; laminectomy},
Keywords-Plus = {FUSION; SURGERY; PAIN; SPONDYLOLISTHESIS; DECOMPRESSION; DISABILITY;
   OUTCOMES},
Research-Areas = {Neurosciences \& Neurology; Surgery},
Web-of-Science-Categories  = {Clinical Neurology; Surgery},
Author-Email = {victor.staartjes@gmail.com},
ResearcherID-Numbers = {Staartjes, Victor/H-8346-2017},
ORCID-Numbers = {Staartjes, Victor/0000-0003-1039-2098},
Cited-References = {Azimi P, 2014, J NEUROSURG-SPINE, V20, P300, DOI 10.3171/2013.12.SPINE13674.
   Bernatz JT, 2015, NEUROSURG FOCUS, V39, DOI 10.3171/2015.7.FOCUS1534.
   Blumenthal C, 2013, J NEUROSURG-SPINE, V18, P340, DOI 10.3171/2013.1.SPINE12537.
   Burgstaller JM, 2017, SPINE, V42, pE425, DOI 10.1097/BRS.0000000000001845.
   Chan AK, 2019, J NEUROSURG-SPINE, V30, P234, DOI 10.3171/2018.8.SPINE17913.
   Choma TJ, 2017, NEUROSURGERY, V80, pS55, DOI 10.1093/neuros/nyw079.
   Soriano JC, 2010, EUR SPINE J, V19, P1841, DOI {[}10.1007/s00586-010-1284-2, 10.1007/s00586.010.1284.2].
   Collins GS, 2015, BMJ-BRIT MED J, V350, DOI 10.1136/bmj.g7594.
   Copay AG, 2008, SPINE J, V8, P968, DOI 10.1016/j.spinee.2007.11.006.
   Dietz N, 2018, NEUROSURG FOCUS, V45, DOI 10.3171/2018.8.FOCUS18331.
   Elsayed G, 2019, J NEUROSURG-SPINE, V30, P198, DOI 10.3171/2018.7.SPINE18294.
   Forsth P, 2016, NEW ENGL J MED, V374, P1413, DOI 10.1056/NEJMoa1513721.
   Ghogawala Z, 2004, J NEUROSURG-SPINE, V1, P267, DOI 10.3171/spi.2004.1.3.0267.
   Ghogawala Z, 2016, NEW ENGL J MED, V374, P1424, DOI 10.1056/NEJMoa1508788.
   Ghogawala Z, 2013, J NEUROSURG-SPINE, V19, P555, DOI 10.3171/2013.7.SPINE1362.
   Guha D, 2015, NEUROSURG FOCUS, V39, DOI 10.3171/2015.7.FOCUS15259.
   Held U, 2018, PLOS ONE, V13, DOI 10.1371/journal.pone.0207126.
   Kalagara S, 2018, J NEUROSURG-SPINE, V1, P1.
   Kanaan Saddam F, 2014, J Allied Health, V43, P88.
   Karhade AV, 2018, NEUROSURG FOCUS, V45, DOI 10.3171/2018.8.FOCUS18340.
   Lonne G, 2019, SPINE J, V19, P41, DOI 10.1016/j.spinee.2018.05.028.
   Lonne G, 2017, CLIN NEUROL NEUROSUR, V156, P77, DOI 10.1016/j.clineuro.2017.03.008.
   Machado GC, 2016, COCHRANE DB SYST REV, V11, pCD012421, DOI DOI 10.1002/14651858.
   Mummaneni PV, 2014, NEUROSURG FOCUS, V36, DOI 10.3171/2014.3.FOCUS1450.
   Obermeyer Z, 2016, NEW ENGL J MED, V375, P1216, DOI 10.1056/NEJMp1606181.
   Ostelo RWJG, 2008, SPINE, V33, P90, DOI 10.1097/BRS.0b013e31815e3a10.
   Raad M, 2018, J NEUROSURG-SPINE, V29, P169, DOI 10.3171/2018.1.SPINE17964.
   Ribeiro M. T., 2016, ARXIV160204938.
   Scheer JK, 2018, NEUROSURG FOCUS, V45, DOI 10.3171/2018.8.FOCUS18246.
   Schroder ML, 2019, SPINE J, V19, P65, DOI 10.1016/j.spinee.2018.05.002.
   Senders JT, 2018, NEUROSURGERY, V83, P181, DOI 10.1093/neuros/nyx384.
   Senders JT, 2018, ACTA NEUROCHIR, V160, P29, DOI 10.1007/s00701-017-3385-8.
   Sigmundsson FG, 2015, SPINE J, V15, P638, DOI 10.1016/j.spinee.2014.11.020.
   Staartjes VE, 2018, SPINE J.
   Staartjes VE, 2018, NEUROSURG FOCUS, V45, DOI 10.3171/2018.8.FOCUS18243.
   Staartjes VE, 2018, J NEUROSURG-SPINE, V29, P611, DOI 10.3171/2018.5.SPINE18543.
   Staartjes VE, 2018, WORLD NEUROSURG, V110, pE355, DOI 10.1016/j.wneu.2017.11.001.
   Steinmetz MP, 2018, JAMA SURG, V153, P643, DOI 10.1001/jamasurg.2018.0078.
   van Buuren S, 2011, J STAT SOFTW, V45, P1.},
Number-of-Cited-References = {39},
Times-Cited = {29},
Usage-Count-Last-180-days = {1},
Usage-Count-Since-2013 = {7},
Journal-ISO = {Neurosurg. Focus},
Doc-Delivery-Number = {HW1KG},
Web-of-Science-Index = {Science Citation Index Expanded (SCI-EXPANDED)},
Unique-ID = {WOS:000466441200005},
OA = {gold},
DA = {2022-11-01},
}

@article{ WOS:000833795800001,
Author = {Choi, Ji Young and Moon, Ja Un and Yoon, Da Hye and Yim, Jisook and Kim,
   Myungshin and Jung, Min Ho},
Title = {18p Deletion Syndrome Originating from Rare Unbalanced Whole-Arm
   Translocation between Chromosomes 13 and 18: A Case Report and
   Literature Review},
Journal = {CHILDREN-BASEL},
Year = {2022},
Volume = {9},
Number = {7},
Month = {JUL},
Abstract = {18p deletion (18p-) syndrome is a rare chromosome abnormality that has a
   wide range of phenotypes, with short stature, intellectual disability,
   and facial dysmorphism being the main clinical features. Here, we report
   the first case in Korea of a 16-year-old male adolescent with 18p-
   syndrome resulting from de novo unbalanced whole-arm translocation
   between chromosomes 13 and 18 (45, XY, der(13;18)(q10:q10)). Three rare
   clinical findings were discovered that had not been reported in the
   previous literature; morbid obesity without other hormonal disturbances,
   rib cage deformity leading to the direct compression of the liver, and
   lumbar spondylolisthesis at the L5-S1 level. This case expands the
   phenotypic spectrum of 18p- syndrome and highlights the importance of
   considering chromosomal analysis, since this syndrome can be easily
   overlooked in a clinical setting, especially without distinctive
   symptoms of other organs, due to its nonspecific but typical features of
   short stature and mild intellectual disability with a mildly dysmorphic
   face. Moreover, since not all cases of 18p- syndrome with unbalanced
   translocation (13;18) show the same phenotype, multidisciplinary
   examinations and follow-up seem to be important to monitor evolving and
   developing clinical manifestations and to predict prognosis in advance
   associated with the specific genes of 18p breakpoint regions.},
Publisher = {MDPI},
Address = {ST ALBAN-ANLAGE 66, CH-4052 BASEL, SWITZERLAND},
Type = {Review},
Language = {English},
Affiliation = {Moon, JU (Corresponding Author), Catholic Univ Korea, Coll Med, Dept Pediat, Yeouido St Marys Hosp, Seoul 07345, South Korea.
   Choi, Ji Young; Moon, Ja Un; Yoon, Da Hye; Jung, Min Ho, Catholic Univ Korea, Coll Med, Dept Pediat, Yeouido St Marys Hosp, Seoul 07345, South Korea.
   Yim, Jisook; Kim, Myungshin, Catholic Univ Korea, Coll Med, Dept Lab Med, Seoul St Marys Hosp, Seoul 06591, South Korea.},
DOI = {10.3390/children9070987},
Article-Number = {987},
EISSN = {2227-9067},
Keywords = {18p deletion syndrome; monosomy 18p; unbalanced translocation;
   chromosomal aberration; intellectual disability; short stature; facial
   dysmorphism},
Keywords-Plus = {MONOSOMY; PHENOTYPE},
Research-Areas = {Pediatrics},
Web-of-Science-Categories  = {Pediatrics},
Author-Email = {cjy5436@hanmail.net
   gonicky@naver.com
   go-baby@hanmail.net
   newsroomw@gmail.com
   microkim@catholic.ac.kr
   jmhpe@catholic.ac.kr},
ResearcherID-Numbers = {임, 지숙/GXF-8819-2022
   Kim, Myungshin/AAK-1544-2021
   },
ORCID-Numbers = {Kim, Myungshin/0000-0001-8632-0168
   Moon, Ja Un/0000-0002-9942-4609
   Yim, Jisook/0000-0002-9745-0731},
Cited-References = {Brenk CH, 2007, EUR J HUM GENET, V15, P35, DOI 10.1038/sj.ejhg.5201718.
   Chiang HL, 2021, J NEUROL SCI, V428, DOI 10.1016/j.jns.2021.117600.
   de Ravel TJL, 2005, EUR J MED GENET, V48, P189, DOI 10.1016/j.ejmg.2005.01.024.
   Hasi-Zogaj M, 2015, AM J MED GENET C, V169, P251, DOI 10.1002/ajmg.c.31445.
   Jin QJ, 2021, MEDICINE, V100, DOI 10.1097/MD.0000000000025777.
   McGhee EM, 2001, CLIN GENET, V59, P274, DOI 10.1034/j.1399-0004.2001.590410.x.
   Mello CB, 2019, J INTELL DISABIL RES, V63, P225, DOI 10.1111/jir.12568.
   MILLER G, 1990, AM J MED GENET, V37, P128, DOI 10.1002/ajmg.1320370130.
   MOEDJONO SJ, 1979, J MED GENET, V16, P399, DOI 10.1136/jmg.16.5.399.
   Nema D.S.R., 2016, J PEDIAT NEONATAL CA, V4, P00148.
   Safavi M, 2019, ARCH IRAN MED, V22, P627.
   Turleau C, 2008, ORPHANET J RARE DIS, V3, DOI 10.1186/1750-1172-3-4.
   Wang JCC, 1997, AM J MED GENET, V71, P463, DOI 10.1002/(SICI)1096-8628(19970905)71:4<463::AID-AJMG17>3.0.CO;2-E.
   Wester U, 2006, AM J MED GENET A, V140A, P1164, DOI 10.1002/ajmg.a.31260.
   Yang A, 2019, ANN PEDIATR ENDOCRIN, V24, P60, DOI 10.6065/apem.2019.24.1.60.
   Zuhlke Christine, 2015, Cerebellum Ataxias, V2, P19, DOI 10.1186/s40673-015-0038-7.},
Number-of-Cited-References = {16},
Times-Cited = {0},
Usage-Count-Last-180-days = {0},
Usage-Count-Since-2013 = {0},
Journal-ISO = {Children-Basel},
Doc-Delivery-Number = {3K0SK},
Web-of-Science-Index = {Science Citation Index Expanded (SCI-EXPANDED)},
Unique-ID = {WOS:000833795800001},
OA = {gold, Green Published},
DA = {2022-11-01},
}

@article{ WOS:000076881300039,
Author = {Dosoglu, M and Orakdogen, M and Tervruz, M and Gogusgeren, MA and Mutlu,
   F},
Title = {Enterocutaneous fistula: A complication of posterior iliac bone graft
   harvesting not previously described},
Journal = {ACTA NEUROCHIRURGICA},
Year = {1998},
Volume = {140},
Number = {10},
Pages = {1089-1092},
Abstract = {A case of enterocutaneous fistula at the donor site is presented. A
   patient underwent posterior Cs-Cs wire fusion with autologous bone graft
   taken from the posterior superior iliac crest for degenerative C-5-C-6
   spondylolisthesis. The tip of the osteotome slipped anteriorly during
   the procurement but neither neurovascular nor peritoneal injury were
   observed. Spillage of formed faecal material was observed from the donor
   site on the 12(th) postoperative day. Fistulogram showed an
   enterocutaneous fistula to descending colon. The fistula closed
   spontaneously in a week.
   Enterocutaneous fistula after bone harvesting has never been reported in
   the literature as far as we know. Congenital malformations and acquired
   causes may create a vulnerable peritoneal area. Small bowel or
   descending colon may show a close relationship or even an adhesion to
   peritoneum in the presence of local peritonitis. A small lesion in this
   area may play a role in the occurrence of a fistula, and a low flow
   pseudofistulous tract may appear. The thermal injury and possible
   ischaemic necrosis due to cauterisation may be predisposing factors in
   the aetiology of this kind of fistula. The lack of foreign material and
   spontaneous closure were against an infectious origin. The aims of this
   report are to present and analyse the reasons of this complication, not
   previously described.},
Publisher = {SPRINGER-VERLAG WIEN},
Address = {SACHSENPLATZ 4-6, PO BOX 89, A-1201 VIENNA, AUSTRIA},
Type = {Article},
Language = {English},
Affiliation = {Dosoglu, M (Corresponding Author), Abant Izzet Baysal Univ, Duzce Tip Fak, Dept Neurosurg, Norosirurji Anabilim Dali, TR-14400 Bolu, Turkey.
   Abant Izzet Baysal Univ, Duzce Tip Fak, Dept Neurosurg, TR-14400 Bolu, Turkey.
   Haydarpasca Numune Hosp, Dept Neurosurg, Istanbul, Turkey.},
DOI = {10.1007/s007010050219},
ISSN = {0001-6268},
Keywords = {bone graft; complication; donor site; enterocutaneous fistula},
Keywords-Plus = {LUMBAR-SPINE FUSION; DONOR SITE},
Research-Areas = {Neurosciences \& Neurology; Surgery},
Web-of-Science-Categories  = {Clinical Neurology; Surgery},
Cited-References = {BANWART JC, 1995, SPINE, V20, P1055, DOI 10.1097/00007632-199505000-00012.
   BOHLMAN HH, 1993, J BONE JOINT SURG AM, V75A, P1298, DOI 10.2106/00004623-199309000-00005.
   CONNOLLY ES, 1965, J NEUROSURG, V23, P431, DOI 10.3171/jns.1965.23.4.0431.
   COVENTRY MB, 1972, J BONE JOINT SURG AM, VA 54, P83, DOI 10.2106/00004623-197254010-00008.
   COWLEY SP, 1983, J BONE JOINT SURG AM, V65, P1023, DOI 10.2106/00004623-198365070-00022.
   DAWSON EG, 1981, CLIN ORTHOP RELAT R, P90.
   ESCALAS F, 1977, J BONE JOINT SURG AM, V59, P270, DOI 10.2106/00004623-197759020-00029.
   JONES AAM, 1993, SPINE, V18, P2048, DOI 10.1097/00007632-199310001-00021.
   KAHN B, 1979, CLIN ORTHOP RELAT R, P204.
   KUHN DA, 1986, CLIN ORTHOP RELAT R, P224.
   LOTEM M, 1971, CLIN ORTHOP RELAT R, P130, DOI 10.1097/00003086-197110000-00018.
   NICHOLSON MW, 1974, J NEUROSURG, V41, P260, DOI 10.3171/jns.1974.41.2.0260.
   Porchet F, 1996, NEUROSURGERY, V39, P856, DOI 10.1097/00006123-199610000-00043.
   SELBY D, 1986, CLIN ORTHOP RELAT R, P179.
   STAUFFER RN, 1972, J BONE JOINT SURG AM, V54, P1195, DOI 10.2106/00004623-197254060-00006.
   Stevens K J, 1994, Eur Spine J, V3, P291, DOI 10.1007/BF02226583.
   Stevens K J, 1994, Eur Spine J, V3, P118, DOI 10.1007/BF02221452.
   SUMMERS BN, 1989, J BONE JOINT SURG BR, V71, P677, DOI 10.1302/0301-620X.71B4.2768321.
   WEIKEL AM, 1977, PLAST RECONSTR SURG, V60, P572, DOI 10.1097/00006534-197710000-00012.
   WOLFE SA, 1978, J BONE JOINT SURG AM, V60, P411, DOI 10.2106/00004623-197860030-00030.},
Number-of-Cited-References = {20},
Times-Cited = {14},
Usage-Count-Last-180-days = {0},
Usage-Count-Since-2013 = {2},
Journal-ISO = {Acta Neurochir.},
Doc-Delivery-Number = {136WC},
Web-of-Science-Index = {Science Citation Index Expanded (SCI-EXPANDED)},
Unique-ID = {WOS:000076881300039},
DA = {2022-11-01},
}

@article{ WOS:000447941300229,
Author = {Del Castillo-Calcaneo, Juan and Navarro-Ramirez, Rodrigo and
   Gimenez-Gigon, Maximiliano and Adjei, Joshua and Damolla, Anwar and
   Nakhla, Jonathan and Hernandez, R. Nick and Hartl, Roger},
Title = {Principles and Fundamentals of Minimally Invasive Spine Surgery},
Journal = {WORLD NEUROSURGERY},
Year = {2018},
Volume = {119},
Pages = {465-471},
Month = {NOV},
Abstract = {BACKGROUND: Minimally invasive spine surgery (MISS) was defined by
   McAfee et al. in 2010 as a procedural approach that by virtue of
   surgical technique results in less collateral tissue damage, decreases
   morbidity, and provides patients with a more rapid recovery relative to
   traditional procedures.
   METHODS: We reviewed all of our publications and presentations regarding
   MISS and summarize the main components and guiding principles to perform
   MISS as routine standard of care.
   RESULTS: The 4 T's of MISS is a concept that references the key elements
   that determine the success of MISS cases. The 4 T's are target (the
   patient and patient selection), technology (setting of the operation),
   technique (the surgeon), and teaching/training.
   CONCLUSIONS: MISS is an advancing field that has rapidly progressed in
   the past decade, and its role in treating complex spinal pathology will
   continue to expand. The 4 T's and the 3 technical principles of MISS are
   requirements for successful MISS. MISS is a dynamic field that is
   developing in parallel with technology, especially as it impacts imaging
   and surgical implementation. The ultimate goal of MISS is to achieve
   spinal health in the least invasive manner while avoiding overtreatment.
   MISS gives patients the best chance at favorable outcomes and shortest
   possible recovery course, while minimizing iatrogenic spinal
   instability.},
Publisher = {ELSEVIER SCIENCE INC},
Address = {360 PARK AVE SOUTH, NEW YORK, NY 10010-1710 USA},
Type = {Article},
Language = {English},
Affiliation = {Hartl, R (Corresponding Author), New York Presbyterian Hosp, Weill Cornell Brain \& Spine Ctr, Dept Neurol Surg, Weill Cornell Med, New York, NY 10065 USA.
   Del Castillo-Calcaneo, Juan; Navarro-Ramirez, Rodrigo; Gimenez-Gigon, Maximiliano; Adjei, Joshua; Damolla, Anwar; Nakhla, Jonathan; Hernandez, R. Nick; Hartl, Roger, New York Presbyterian Hosp, Weill Cornell Brain \& Spine Ctr, Dept Neurol Surg, Weill Cornell Med, New York, NY 10065 USA.
   Del Castillo-Calcaneo, Juan, High Specialty Hosp, Mexican Oil Co Pemex, Neurosurg Dept, Mexico City, DF, Mexico.},
DOI = {10.1016/j.wneu.2018.06.205},
ISSN = {1878-8750},
EISSN = {1878-8769},
Keywords = {MISS; Muscle-sparing spine surgery; Navigation; Tubular spine surgery},
Keywords-Plus = {LATERAL INTERBODY FUSION; LUMBAR SPONDYLOLISTHESIS; DECOMPRESSION;
   SIMULATION; DISKECTOMY; STENOSIS; NEUROSURGERY; SYSTEM; RATES; COST},
Research-Areas = {Neurosciences \& Neurology; Surgery},
Web-of-Science-Categories  = {Clinical Neurology; Surgery},
Author-Email = {roger@hartlmd.net},
ResearcherID-Numbers = {Del Castillo-Calcáneo, Juan D/H-7811-2019},
ORCID-Numbers = {Del Castillo-Calcáneo, Juan D/0000-0002-7941-4104},
Funding-Acknowledgement = {NuVasive fellowship; Carol and Grace Hansen Spinal Research Fund; Baxter},
Funding-Text = {This work was supported by a NuVasive fellowship and the Carol and Grace
   Hansen Spinal Research Fund. R. Hartl has received consulting fees from
   AO Spine, Brainlab, DePuy Synthes, and Lanx and has received support
   from and performed contracted research for Baxter.},
Cited-References = {Adermann J, 2014, EUR SPINE J, V23, P1978, DOI 10.1007/s00586-014-3257-3.
   Alimi M, 2014, OPER NEUROSURG, V10, P436, DOI 10.1227/NEU.0000000000000358.
   Alimi M, 2015, EUR SPINE J, V24, pS346, DOI 10.1007/s00586-015-3940-z.
   Alimi M, 2015, J NEUROSURG-SPINE, V22, P339, DOI 10.3171/2014.11.SPINE13597.
   Alimi M, 2014, J NEUROSURG-SPINE, V20, P623, DOI 10.3171/2014.1.SPINE13569.
   Arts MP, 2009, JAMA-J AM MED ASSOC, V302, P149, DOI 10.1001/jama.2009.972.
   Blumenthal C, 2013, J NEUROSURG-SPINE, V18, P340, DOI 10.3171/2013.1.SPINE12537.
   Gasco J, 2013, NEUROSURGERY, V73, P39, DOI 10.1227/NEU.0000000000000102.
   Ghobrial GM, 2013, NEUROSURGERY, V73, P111, DOI 10.1227/NEU.0000000000000100.
   Gragnaniello C, 2016, J NEUROL SURG PART A, V77, P515, DOI 10.1055/s-0036-1583940.
   Grunert P, 2016, NEUROSURGERY, V79, P895, DOI 10.1227/NEU.0000000000001419.
   Lau D, 2011, J CLIN NEUROSCI, V18, P624, DOI 10.1016/j.jocn.2010.09.004.
   Lian XF, 2016, BIOMED RES INT, V2016, DOI 10.1155/2016/5027340.
   Marcus JD, 2011, SEMIN SPINE SURG, V23, P20.
   Mayer HM, 2016, BIOMED RES INT, V2016, P1.
   McAfee PC, 2010, SPINE, V35, pS271, DOI 10.1097/BRS.0b013e31820250a2.
   Navarro-Ramirez R, 2017, WORLD NEUROSURG, V100, P325, DOI 10.1016/j.wneu.2017.01.025.
   Palmer S., 2002, NEUROSURG FOCUS, V13, P1.
   Parikh K, 2008, NEUROSURG FOCUS, V25, DOI 10.3171/FOC/2008/25/8/E14.
   Parker SL, 2011, MINIM INVAS NEUROSUR, V54, P33, DOI 10.1055/s-0030-1269904.
   Pereira EAC, 2015, WORLD NEUROSURG, V84, P1511, DOI 10.1016/j.wneu.2015.06.066.
   Perez-Cruet MJ, 2002, NEUROSURGERY, V51, pS129, DOI 10.1227/01.NEU.0000031004.69814.2D.
   Rajaee SS, 2012, SPINE, V37, P67, DOI 10.1097/BRS.0b013e31820cccfb.
   Rehder R, 2016, CHILD NERV SYST, V32, P43, DOI 10.1007/s00381-015-2923-z.
   Scholler K, 2017, NEUROSURGERY, V80, P355, DOI 10.1093/neuros/nyw091.
   Son-Hing JP, 2007, SPINE, V32, P703, DOI 10.1097/01.brs.0000257528.89699.b1.
   Xiang LB, 2015, J SPINAL DISORD TECH, V28, pE25, DOI 10.1097/BSD.0000000000000138.
   Youngerman BE, 2016, NEUROSURGERY, V79, P492, DOI 10.1227/NEU.0000000000001126.},
Number-of-Cited-References = {28},
Times-Cited = {6},
Usage-Count-Last-180-days = {0},
Usage-Count-Since-2013 = {5},
Journal-ISO = {World Neurosurg.},
Doc-Delivery-Number = {GX7IO},
Web-of-Science-Index = {Science Citation Index Expanded (SCI-EXPANDED)},
Unique-ID = {WOS:000447941300229},
DA = {2022-11-01},
}

@article{ WOS:000278900400010,
Author = {Urrutia, Julio and Briceno, Jorge and Carmona, Maximiliano and
   Olavarria, Fernando and Hodgson, Felipe},
Title = {Effect of a single dose of pamidronate administered at the time of
   surgery in a rabbit posterolateral spinal fusion model},
Journal = {EUROPEAN SPINE JOURNAL},
Year = {2010},
Volume = {19},
Number = {6},
Pages = {940-944},
Month = {JUN},
Abstract = {Spinal fusion is usually performed on patients who receive
   bisphosphonates (BP); however, limited data on their action on spinal
   fusion are available. Previous studies in animal models have shown that
   chronic administrations of BP reduced spinal fusion rates, and only one
   study has shown that a single dose administration of zolendronic acid
   increased fusion rate. The objective of the present study was to
   evaluate if pamidronate (PA), which was previously demonstrated to
   reduce spinal fusion rate when administered continuously for 8 weeks,
   would increase the spinal fusion rate if administered in a single dose
   at the time of surgery in a rabbit model. Thirty-two New Zealand rabbits
   underwent an L5-L6 posterolateral intertransverse fusion with iliac
   crest autograft. Animals were randomized to receive either PA 3 mg/kg in
   a single dose immediately after surgery, or normal saline. Animals were
   killed 8 weeks after surgery and fusion was determined by manual
   palpation and radiographic analysis. Fusion healing was obtained in
   eight rabbits (50\%) in the PA group and in four animals (25\%) in the
   control group, p = 0.137. In a rabbit model, a single dose of PA did not
   decrease lumbar spinal arthrodesis consolidation rates, but it obtained
   a nonsignificant higher spinal fusion rate.},
Publisher = {SPRINGER},
Address = {ONE NEW YORK PLAZA, SUITE 4600, NEW YORK, NY, UNITED STATES},
Type = {Article},
Language = {English},
Affiliation = {Urrutia, J (Corresponding Author), Pontificia Univ Catolica Chile, Dept Orthopaed Surg, Marcoleta 352, Santiago, Chile.
   Urrutia, Julio; Briceno, Jorge; Carmona, Maximiliano; Olavarria, Fernando; Hodgson, Felipe, Pontificia Univ Catolica Chile, Dept Orthopaed Surg, Santiago, Chile.},
DOI = {10.1007/s00586-010-1288-y},
ISSN = {0940-6719},
EISSN = {1432-0932},
Keywords = {Spinal fusion; Bisphosphonates; Animal model; Nonunion},
Keywords-Plus = {ZOLEDRONIC ACID; BISPHOSPHONATE INCADRONATE; DISTRACTION OSTEOGENESIS;
   MECHANICAL-PROPERTIES; BONE-GRAFT; ARTHRODESIS; ALENDRONATE; IMPROVES;
   SPONDYLOLISTHESIS; STRENGTH},
Research-Areas = {Neurosciences \& Neurology; Orthopedics},
Web-of-Science-Categories  = {Clinical Neurology; Orthopedics},
Author-Email = {jurrutia@med.puc.cl},
Cited-References = {Amanat N, 2005, J ORTHOP RES, V23, P1029, DOI 10.1016/j.orthres.2005.03.004.
   Amanat N, 2007, J BONE MINER RES, V22, P867, DOI 10.1359/JBMR.070318.
   Babat L Brett, 2005, Spine J, V5, P542, DOI 10.1016/j.spinee.2005.01.008.
   BAE H, 2002, SPINE J, V2, P98.
   Bilston LE, 2002, CLIN BIOMECH, V17, P716, DOI 10.1016/S0268-0033(02)00108-0.
   BODEN SD, 1995, SPINE, V20, P412, DOI 10.1097/00007632-199502001-00003.
   BODEN SD, 1995, J BONE JOINT SURG AM, V77, P1404, DOI 10.2106/00004623-199509000-00017.
   Bransford R, 2007, EUR SPINE J, V16, P557, DOI 10.1007/s00586-006-0212-y.
   BRIDWELL KH, 1993, J SPINAL DISORD, V6, P461, DOI 10.1097/00002517-199306060-00001.
   BROWN CW, 1986, SPINE, V11, P942, DOI 10.1097/00007632-198611000-00015.
   Cao YP, 2002, J BONE MINER RES, V17, P2237, DOI 10.1359/jbmr.2002.17.12.2237.
   Curylo LJ, 1999, SPINE, V24, P434, DOI 10.1097/00007632-199903010-00004.
   DAFTARI TK, 1994, SPINE, V19, P904, DOI 10.1097/00007632-199404150-00007.
   Deguchi M, 1998, J SPINAL DISORD, V11, P459.
   Fischgrund JS, 1997, SPINE, V22, P2807, DOI 10.1097/00007632-199712150-00003.
   Fleisch H, 2001, J BONE MINER RES, V16, P437, DOI 10.1359/jbmr.2001.16.3.437.
   Goodman SB, 2007, J AM ACAD ORTHOP SUR, V15, P450, DOI 10.5435/00124635-200708000-00002.
   Huang RC, 2005, SPINE, V30, P2516, DOI 10.1097/01.brs.0000186470.28070.7b.
   Koester MC, 2006, CLIN SPORT MED, V25, P63, DOI 10.1016/j.csm.2005.08.004.
   Lee C, 2004, CLIN ORTHOP RELAT R, P71, DOI 10.1097/01.blo.0000118695.50144.33.
   Lehman Ronald A Jr, 2004, Spine J, V4, P36, DOI 10.1016/S1529-9430(03)00427-3.
   Li CY, 2001, J BONE MINER RES, V16, P429, DOI 10.1359/jbmr.2001.16.3.429.
   Li JL, 1999, J BONE MINER RES, V14, P969, DOI 10.1359/jbmr.1999.14.6.969.
   Li JL, 2000, J BONE MINER RES, V15, P2042, DOI 10.1359/jbmr.2000.15.10.2042.
   Lin Julie T, 2003, J Am Acad Orthop Surg, V11, P1.
   Little DG, 2003, J BONE MINER RES, V18, P1300, DOI 10.1359/jbmr.2003.18.7.1300.
   Little DG, 2001, INJURY, V32, pD14.
   Little DG, 2001, J BONE JOINT SURG BR, V83B, P1069, DOI 10.1302/0301-620X.83B7.10542.
   MCGUIRE RA, 1993, SPINE, V18, P1662, DOI 10.1097/00007632-199309000-00015.
   Moroni A, 2007, J BONE JOINT SURG AM, V89A, P96, DOI 10.2106/JBJS.F.00484.
   O'Loughlin PF, 2009, SPINE, V34, P121, DOI 10.1097/BRS.0b013e318191e687.
   Raizman NM, 2009, J AM ACAD ORTHOP SUR, V17, P494, DOI 10.5435/00124635-200908000-00003.
   Sen C, 2006, INT ORTHOP, V30, P272, DOI 10.1007/s00264-005-0048-9.
   Silcox DH, 1998, SPINE, V23, P291, DOI 10.1097/00007632-199802010-00001.
   SILCOX DH, 1995, SPINE, V20, P1549, DOI 10.1097/00007632-199507150-00001.
   Takahashi M, 2006, BONE, V39, P573, DOI 10.1016/j.bone.2006.03.010.
   Takahata M, 2008, BONE, V43, P1057, DOI 10.1016/j.bone.2008.08.124.
   Xue QY, 2010, INT ORTHOP, V34, P447, DOI 10.1007/s00264-009-0759-4.
   ZDEBLICK TA, 1993, SPINE, V18, P983, DOI 10.1097/00007632-199306150-00006.},
Number-of-Cited-References = {39},
Times-Cited = {5},
Usage-Count-Last-180-days = {0},
Usage-Count-Since-2013 = {7},
Journal-ISO = {Eur. Spine J.},
Doc-Delivery-Number = {612LR},
Web-of-Science-Index = {Science Citation Index Expanded (SCI-EXPANDED)},
Unique-ID = {WOS:000278900400010},
OA = {Green Published},
DA = {2022-11-01},
}

@article{ WOS:000370304500006,
Author = {Kanter, Adam S. and Gandhoke, Gurpreet S. and Welch, William C. and
   Arnold, Paul M. and Cheng, Joseph S. and Okonkwo, David O.},
Title = {A prospective, multi-center clinical and radiographic outcomes
   evaluation of ChronOS strip for lumbar spine fusion},
Journal = {JOURNAL OF CLINICAL NEUROSCIENCE},
Year = {2016},
Volume = {25},
Pages = {36-40},
Month = {MAR},
Abstract = {This prospective clinical study evaluated the use of a composite bone
   void filler (ChronOS Strip, DePuy Synthes, West Chester, PA, USA),
   combined with bone marrow aspirate plus local autologous bone, in a
   series of patients undergoing instrumented posterolateral spinal fusion
   with interbody support. Seventy-six patients were enrolled and treated
   per protocol at 13 clinical sites. At 24 months, 55/76 patients (72\%)
   were evaluated, with 49/76 (65\%) having sufficient data to determine
   the primary endpoint. The primary endpoint, posterolateral fusion
   success, was achieved in 48/54 (88.9\%) patients at 12 months and in
   45/49 (91.8\%) patients at 24 months. At all follow-up time points,
   statistically significant improvements were observed when compared to
   baseline in back and leg pain and functional status as measured by
   visual analog scale, Oswestry Disability Index and 12-Item Short Form
   health surveys. This prospective multi-center series provides evidence
   that the composite bone void filler, when applied posterolaterally with
   instrumentation, bone marrow aspirate and/or local autologous bone and
   concomitant interbody support, can be used to achieve a successful
   posterolateral fusion, resulting in improvements in clinical outcomes in
   patients with degenerative disc disease. (C) 2015 Elsevier Ltd. All
   rights reserved.},
Publisher = {ELSEVIER SCI LTD},
Address = {THE BOULEVARD, LANGFORD LANE, KIDLINGTON, OXFORD OX5 1GB, OXON, ENGLAND},
Type = {Article},
Language = {English},
Affiliation = {Gandhoke, GS (Corresponding Author), Univ Pittsburgh, Med Ctr, Dept Neurosurg, Suite B-400,200 Lothrop St, Pittsburgh, PA 15213 USA.
   Kanter, Adam S.; Gandhoke, Gurpreet S.; Okonkwo, David O., Univ Pittsburgh, Med Ctr, Dept Neurosurg, Suite B-400,200 Lothrop St, Pittsburgh, PA 15213 USA.
   Welch, William C., Univ Penn, Dept Neurosurg, Philadelphia, PA 19104 USA.
   Arnold, Paul M., Univ Kansas, Med Ctr, Dept Neurosurg, Kansas City, KS 66103 USA.
   Cheng, Joseph S., Vanderbilt Univ, Med Ctr, Dept Neurosurg, Nashville, TN USA.},
DOI = {10.1016/j.jocn.2015.08.012},
ISSN = {0967-5868},
EISSN = {1532-2653},
Keywords = {Beta-tricalcium phosphates; Bone marrow aspirate; Posterolateral fusion},
Keywords-Plus = {BETA-TRICALCIUM PHOSPHATE; BONE-GRAFT SUBSTITUTE; POSTEROLATERAL FUSION;
   IDIOPATHIC SCOLIOSIS; ILIAC CREST; IN-VIVO; AUTOGRAFT; EXTENDER;
   SURGERY; SPONDYLOLISTHESIS},
Research-Areas = {Neurosciences \& Neurology},
Web-of-Science-Categories  = {Clinical Neurology; Neurosciences},
Author-Email = {gandhokegs@upmc.edu},
Funding-Acknowledgement = {DePuy Synthes},
Funding-Text = {Financial support for this clinical study was provided by DePuy Synthes.},
Cited-References = {Becker S, 2006, SPINE, V31, P11, DOI 10.1097/01.brs.0000192762.40274.57.
   BURNER WL, 1982, J PEDIATR ORTHOPED, V2, P383, DOI 10.1097/01241398-198210000-00006.
   Buser D, 1998, CLIN ORAL IMPLAN RES, V9, P137, DOI 10.1034/j.1600-0501.1998.090301.x.
   Cheng J C, 2001, Spine (Phila Pa 1976), V26, pE19.
   COOK SD, 1987, J PEDIATR ORTHOPED, V7, P168, DOI 10.1097/01241398-198703000-00011.
   Dai LY, 2008, SPINE, V33, P1299, DOI 10.1097/BRS.0b013e3181732a8e.
   Delecrin J, 2000, SPINE, V25, P563, DOI 10.1097/00007632-200003010-00006.
   Eder C, 2014, EUR SPINE J, V23, pS157, DOI 10.1007/s00586-013-2802-9.
   EGGLI PS, 1988, CLIN ORTHOP RELAT R, P127.
   Epstein NE, 2008, SPINE J, V8, P882, DOI 10.1016/j.spinee.2007.11.005.
   Epstein NE, 2006, J SPINAL DISORD TECH, V19, P424, DOI 10.1097/00024720-200608000-00009.
   Epstein Nancy E, 2006, Spine J, V6, P600, DOI 10.1016/j.spinee.2005.12.031.
   Epstein NE, 2009, SPINE J, V9, P630, DOI {[}10.1016/j.spinee.2008.03.009, 10.1016/j.spinee.2009.04.007].
   Fujibayashi S, 2001, J SPINAL DISORD, V14, P214, DOI 10.1097/00002517-200106000-00005.
   Giannoudis PV, 2005, INJURY, V36, P20, DOI 10.1016/j.injury.2005.07.029.
   Gunzburg R, 2002, ORTHOPEDICS, V25, pS591.
   Kai T, 2003, SPINE, V28, P1653, DOI 10.1097/00007632-200308010-00005.
   KEENE JS, 1992, SPINE, V17, P790, DOI 10.1097/00007632-199207000-00011.
   Le Huec J C, 1997, Acta Orthop Belg, V63, P202.
   LENKE LG, 1992, J SPINAL DISORD, V5, P433, DOI 10.1097/00002517-199212000-00008.
   Lerner T, 2009, EUR SPINE J, V18, P170, DOI 10.1007/s00586-008-0844-1.
   Linovitz RJ, 2002, ORTHOPEDICS, V25, pS585.
   McAndrew M P, 1988, J Orthop Trauma, V2, P333, DOI 10.1097/00005131-198802040-00011.
   Muschik M, 2001, EUR SPINE J, V10, pS178, DOI 10.1007/s005860100271.
   Orii Hisaya, 2005, Journal of Medical and Dental Sciences, V52, P51.
   Ransford AO, 1998, J BONE JOINT SURG BR, V80B, P13, DOI 10.1302/0301-620X.80B1.7276.
   Vaccaro AR, 2004, SPINE, V29, P1885, DOI 10.1097/01.brs.0000137062.79201.98.
   WARD C, 2009, AM J OBSTET GYNEC S1, V201, pS66.
   Whang Peter G, 2003, Spine J, V3, P155, DOI 10.1016/S1529-9430(02)00539-9.},
Number-of-Cited-References = {29},
Times-Cited = {4},
Usage-Count-Last-180-days = {0},
Usage-Count-Since-2013 = {12},
Journal-ISO = {J. Clin. Neurosci.},
Doc-Delivery-Number = {DE0HA},
Web-of-Science-Index = {Science Citation Index Expanded (SCI-EXPANDED)},
Unique-ID = {WOS:000370304500006},
DA = {2022-11-01},
}

@article{ WOS:000375598800001,
Author = {Rousseau, M. -A. and Lazennec, J. -Y.},
Title = {Degenerative disease supra- and infra-jacent to fused lumbar and
   lumbo-sacral levels},
Journal = {ORTHOPAEDICS \& TRAUMATOLOGY-SURGERY \& RESEARCH},
Year = {2016},
Volume = {102},
Number = {1, S},
Pages = {S1-S8},
Month = {FEB},
Abstract = {Disc degeneration is a normal age-related process. Accelerated
   degeneration of discs adjacent to fused spinal levels has been observed
   in numerous case-series studies. The available data document this
   phenomenon and provide information on its time to occurrence but show
   huge variations in incidence rates (5\% to 70\%). The supra-jacent disc
   is involved more often than the infra-jacent disc. Studies have
   clarified the underlying biomechanical rationale by showing increased
   loading of the adjacent discs. Risk factors have been the focus of the
   most recent studies. They include the number of fused levels, sagittal
   alignment, level of fusion, stiffness of the construct, and integrity of
   the posterior structures. Nevertheless, the many published studies have
   produced somewhat conflicting results. Various radiological criteria
   have been used to define degeneration of the adjacent disc. Although
   most patients have no symptoms, adverse effects on the spine and/or
   nerve roots may occur and, in some cases, require revision surgery. We
   draw attention to the many sources of bias in the published studies, of
   which we provide a critical and pragmatic discussion in the light of our
   personal experience. (C) 2016 Published by Elsevier Masson SAS.},
Publisher = {ELSEVIER MASSON, CORPORATION OFFICE},
Address = {65 CAMILLE DESMOULINS CS50083 ISSY-LES-MOULINEAUX, 92442 PARIS, FRANCE},
Type = {Review},
Language = {English},
Affiliation = {Rousseau, MA (Corresponding Author), Univ Paris 13, Hop Avicenne, AP HP, Serv Chirurg Orthoped \& Traumatol, 125 Rue Stalingrad, F-93000 Bobigny, France.
   Rousseau, M. -A., Univ Paris 13, Hop Avicenne, AP HP, Serv Chirurg Orthoped \& Traumatol, 125 Rue Stalingrad, F-93000 Bobigny, France.
   Lazennec, J. -Y., Univ Paris 06, Hop Pitie Salpetriere, AP HP, Serv Chirurg Orthoped \& Traumatol, Paris, France.},
DOI = {10.1016/j.otsr.2015.12.003},
ISSN = {1877-0568},
Keywords = {Spine; Arthrodesis; Adjacent segment; Disc degeneration},
Keywords-Plus = {ADJACENT-SEGMENT DEGENERATION; PEDICLE SCREW FIXATION; INTRADISCAL
   PRESSURE MEASUREMENTS; GRADE ISTHMIC SPONDYLOLISTHESIS; FOLLOW-UP;
   SPINAL-FUSION; RISK-FACTORS; INTERBODY FUSION; BIOMECHANICAL ANALYSIS;
   DISC DEGENERATION},
Research-Areas = {Orthopedics; Surgery},
Web-of-Science-Categories  = {Orthopedics; Surgery},
Author-Email = {marc-antoine.rousseau@aphp.fr},
Cited-References = {Abode-Iyamah K, 2014, J CLIN NEUROSCI, V21, P651, DOI 10.1016/j.jocn.2013.08.010.
   Ahn DK, 2010, CLIN ORTHOP SURG, V2, P140, DOI 10.4055/cios.2010.2.3.140.
   Akamaru T, 2003, SPINE, V28, P1560, DOI 10.1097/00007632-200307150-00016.
   Anandjiwala J, 2011, EUR SPINE J, V20, P1951, DOI 10.1007/s00586-011-1917-0.
   Bae JS, 2010, NEUROSURGERY, V67, P1600, DOI 10.1227/NEU.0b013e3181f91697.
   Cheh G, 2007, SPINE, V32, P2253, DOI 10.1097/BRS.0b013e31814b2d8e.
   Chen BL, 2011, EUR SPINE J, V20, P1946, DOI 10.1007/s00586-011-1888-1.
   Chen CS, 2001, MED ENG PHYS, V23, P483.
   Cho KS, 2009, J KOREAN NEUROSURG S, V46, P425, DOI 10.3340/jkns.2009.46.5.425.
   Choi KC, 2014, CLIN ORTHOP RELAT R, V472, P1845, DOI 10.1007/s11999-013-3256-4.
   Chosa E, 2004, J SPINAL DISORD TECH, V17, P134, DOI 10.1097/00024720-200404000-00010.
   Cunningham BW, 1997, SPINE, V22, P2655, DOI 10.1097/00007632-199711150-00014.
   Disch AC, 2008, J SPINAL DISORD TECH, V21, P79, DOI 10.1097/BSD.0b013e3180577259.
   Ekman P, 2009, EUR SPINE J, V18, P1175, DOI 10.1007/s00586-009-0947-3.
   Gard AP, 2013, J CLIN NEUROSCI, V20, P1554, DOI 10.1016/j.jocn.2013.02.012.
   Ghiselli G, 2003, SPINE, V28, P1275.
   Ghiselli G, 2003, SPINE, V28, P80.
   Gillet P, 2003, J SPINAL DISORD TECH, V16, P338, DOI 10.1097/00024720-200308000-00005.
   Goto Keisuke, 2003, J Orthop Sci, V8, P577, DOI 10.1007/s00776-003-0675-1.
   Guigui P, 2000, REV CHIR ORTHOP, V86, P546.
   Ha KY, 2013, INDIAN J ORTHOP, V47, P346, DOI 10.4103/0019-5413.114912.
   Hambly MF, 1998, SPINE, V23, P1785, DOI 10.1097/00007632-199808150-00012.
   He BR, 2014, SPINE, V39, P1093, DOI 10.1097/BRS.0000000000000353.
   Horsting PP, 2012, GLOB SPINE J, V2, P21, DOI 10.1055/s-0032-1307264.
   Imagama S, 2013, J SPINAL DISORD TECH.
   Jin YJ, 2013, EUR SPINE J, V22, P1066, DOI 10.1007/s00586-012-2611-6.
   Kasliwal MK, 1976, SPINE S, V201, pS165.
   Kermani HR, 2013, ARCH BONE JT SURG-AB, V1.
   Kim HJ, 2015, EUR SPINE J, V24, P827, DOI 10.1007/s00586-014-3462-0.
   Kim HJ, 2014, YONSEI MED J, V55, P1386, DOI 10.3349/ymj.2014.55.5.1386.
   Kim TH, 2013, SPINE J, V13, P1208, DOI 10.1016/j.spinee.2013.07.431.
   Kumar MN, 2001, EUR SPINE J, V10, P314, DOI 10.1007/s005860000239.
   Lai PL, 2004, SPINE, V29, P2527, DOI 10.1097/01.brs.0000144408.02918.20.
   Lai PL, 2004, SPINE, V29, P32.
   Lee CS, 2009, EUR SPINE J, V18, P1637, DOI 10.1007/s00586-009-1060-3.
   LEE CK, 1988, SPINE, V13, P375, DOI 10.1097/00007632-198803000-00029.
   Lee DY, 2010, NEUROL MED-CHIR, V50, P645, DOI 10.2176/nmc.50.645.
   Liao JC, 2011, SPINE, V36, P1600, DOI 10.1097/BRS.0b013e3181f99e11.
   Liao Jen-Chung, 2009, Chang Gung Med J, V32, P81.
   Mannion AF, 2014, SPINE, V39, P1373, DOI 10.1097/BRS.0000000000000437.
   Min JH, 2008, J SPINAL DISORD TECH, V21, P305, DOI 10.1097/BSD.0b013e318142b960.
   Miyagi M, 2013, EUR SPINE J, V22, P1877, DOI 10.1007/s00586-013-2694-8.
   Okuda S, 2004, SPINE, V29, P1535, DOI 10.1097/01.BRS.0000131417.93637.9D.
   Park JY, 2009, J KOREAN NEUROSURG S, V45, P81, DOI 10.3340/jkns.2009.45.2.81.
   Rahm MD, 1996, J SPINAL DISORD, V9, P392.
   Schoenfeld AJ, 2011, SPINE J, V11, P21, DOI 10.1016/j.spinee.2010.10.022.
   Schulte TL, 2007, EUR SPINE J, V16, P2152, DOI 10.1007/s00586-007-0515-7.
   Sears WR, 2011, SPINE J, V11, P11, DOI 10.1016/j.spinee.2010.09.026.
   Senteler M, 2014, EUR SPINE J, V23, P1384, DOI 10.1007/s00586-013-3132-7.
   Soh J, 2013, ASIAN SPINE J, V7, P273, DOI 10.4184/asj.2013.7.4.273.
   Suratwala SJ, 2009, SPINE, V34, pE351, DOI 10.1097/BRS.0b013e31819b33f8.
   Umehara S, 2000, SPINE, V25, P1617, DOI 10.1097/00007632-200007010-00004.
   Videbaek TS, 2010, SPINE, V35, P1955, DOI 10.1097/BRS.0b013e3181e57269.
   WEINHOFFER SL, 1995, SPINE, V20, P526, DOI 10.1097/00007632-199503010-00004.
   WHITECLOUD TS, 1994, SPINE, V19, P531, DOI 10.1097/00007632-199403000-00007.
   Wimmer C, 1997, ACTA ORTHOP SCAND, V68, P269, DOI 10.3109/17453679708996699.
   Xia XP, 2013, SPINE, V38, P597, DOI 10.1097/BRS.0b013e318273a2ea.
   Yang JY, 2008, SPINE, V33, P503, DOI 10.1097/BRS.0b013e3181657dc3.
   YANG SW, 1986, SPINE, V11, P937.
   Yu CH, 2011, ASIAN SPINE J, V5, P82, DOI 10.4184/asj.2011.5.2.82.},
Number-of-Cited-References = {60},
Times-Cited = {6},
Usage-Count-Last-180-days = {0},
Usage-Count-Since-2013 = {10},
Journal-ISO = {Orthop. Traumatol.-Surg. Res.},
Doc-Delivery-Number = {DL4IW},
Web-of-Science-Index = {Science Citation Index Expanded (SCI-EXPANDED)},
Unique-ID = {WOS:000375598800001},
OA = {Bronze},
DA = {2022-11-01},
}

@article{ WOS:000401879900014,
Author = {Lonne, Greger and Schoenfeld, Andrew J. and Cha, Thomas D. and Nygaard,
   Oystein P. and Zwart, John Anker H. and Solberg, Tore},
Title = {Variation in selection criteria and approaches to surgery for Lumbar
   Spinal Stenosis among patients treated in Boston and Norway},
Journal = {CLINICAL NEUROLOGY AND NEUROSURGERY},
Year = {2017},
Volume = {156},
Pages = {77-82},
Month = {MAY},
Abstract = {Objectives: There are no uniform guidelines regarding when to operate or
   the ideal surgical intervention in Lumbar Spinal Stenosis (LSS).
   Understanding the presence of practice-based variation between different
   localities is critical. We sought to compare patient-reported
   pre-operative pain, disability, and health related quality of life as
   indications for surgery between Boston and Norway, and the use of
   decompression alone vs. decompression and arthrodesis.
   Patients and methods: This study included 3826 patients; 1886 from
   Boston and 1940 from Norway. Eligible patients were 50 years or older
   who received surgery for the diagnosis of LSS. Data were retrieved from
   a centralized clinical database in Boston and a national spine registry
   in Norway based on reported diagnosis and procedure. We evaluated
   patient-reported pre-operative pain, disability, and health-related
   quality of life as indications for surgery. A propensity score match was
   performed for the generation of comparable cohorts.
   Results: There were no significant differences in demographics between
   the unadjusted cohorts. The rates of obesity (39.4\% vs. 25.4\%; p <
   0.001) and patients with ASA >= 3 (34.8\% vs. 22.1\%; p < 0.001) were
   higher in the Boston cohort, while smokers were less frequent (9.6\% vs.
   19.3\%; p < 0.001). These differences were accounted for in the
   propensity score matching. Pre-operative ODI was slightly higher among
   patients in Boston (43.3 {[}95\% CI 41.5, 45.1] vs. 40.7 {[}95\% CI
   40.0, 41.4]; p = 0.005), but did not reach the minimal clinically
   important difference. No statistical difference was encountered between
   pre-operative EQ-5D (0.339 {[}95\% CI 0.304, 0.374] vs. 0.366 {[}95\% CI
   0.351, 0.381]; p = 0.16). Fifty-one percent of patients treated in
   Boston received a decompression and arthrodesis, as compared to only
   13.9\% of those in Norway (p < 0.001). In the matched cohort, counting
   294 in each group, the overall conclusions were the same.
   Conclusions: The results demonstrate that indications for intervention
   were very similar in comparable patient populations with LSS in Boston
   and Norway. The use of supplemental arthrodesis was significantly
   greater in Boston. The etiology behind this finding is likely
   multifactorial but may represent medico-legal concerns in the US, or the
   phenomenon of provider inducement. (C) 2017 Elsevier B.V. All rights
   reserved.},
Publisher = {ELSEVIER SCIENCE BV},
Address = {PO BOX 211, 1000 AE AMSTERDAM, NETHERLANDS},
Type = {Article},
Language = {English},
Affiliation = {Schoenfeld, AJ (Corresponding Author), Harvard Med Sch, Brigham \& Womens Hosp, Dept Orthopaed Surg, 75 Francis St, Boston, MA 02115 USA.
   Lonne, Greger, Innlandet Hosp Trust, Dept Orthopaed, Anders Sandvigsgate 17, N-2629 Lillehammer, Norway.
   Schoenfeld, Andrew J., Harvard Med Sch, Brigham \& Womens Hosp, Dept Orthopaed Surg, 75 Francis St, Boston, MA 02115 USA.
   Cha, Thomas D.; Nygaard, Oystein P., Harvard Med Sch, Massachusetts Gen Hosp, Dept Orthopaed Surg, 55 Fruit St, Boston, MA 02214 USA.
   Nygaard, Oystein P., St Olavs Univ Hosp, Dept Neurosurg, Ctr Spinal Disorders, Trondheim, Norway.
   Zwart, John Anker H., Oslo Univ Hosp, Commun Unit Musculoskeletal Disorders, FORMI, Oslo, Norway.
   Solberg, Tore, Northern Norway Reg Hlth Author, Norwegian Registry Spine Surg NORspine, Univ Hosp Northern Norway, Dept Ophthalmol \& Neurosurg, Tromso, Norway.},
DOI = {10.1016/j.clineuro.2017.03.008},
ISSN = {0303-8467},
EISSN = {1872-6968},
Keywords = {Surgical indications; Regional variation; Lumbar spine stenosis},
Keywords-Plus = {DEGENERATIVE SPONDYLOLISTHESIS; NONOPERATIVE TREATMENT; DECOMPRESSIVE
   SURGERY; SURGICAL-MANAGEMENT; AFFECT OUTCOMES; FUSION SURGERY; CANAL
   STENOSIS; MULTICENTER; LAMINECTOMY; VERSIONS},
Research-Areas = {Neurosciences \& Neurology; Surgery},
Web-of-Science-Categories  = {Clinical Neurology; Surgery},
Author-Email = {gloenne@mac.com
   ajschoen@neomed.edu},
Funding-Acknowledgement = {Fulbright Scholars Foundation {[}68150249]},
Funding-Text = {This study was supported in part by a grant from the Fulbright Scholars
   Foundation to GL (ID: 68150249).},
Cited-References = {Amundsen T, 2000, SPINE, V25, P1424, DOI 10.1097/00007632-200006010-00016.
   Asgarzadie F, 2007, ORTHOP CLIN N AM, V38, P387, DOI 10.1016/j.ocl.2007.02.006.
   Atlas SJ, 2006, CLIN ORTHOP RELAT R, P198, DOI 10.1097/01.blo.0000198722.70138.96.
   Austin PC, 2011, MULTIVAR BEHAV RES, V46, P119, DOI 10.1080/00273171.2011.540480.
   Bae HW, 2013, SPINE, V38, P916, DOI 10.1097/BRS.0b013e3182833e7c.
   Burgstaller JM, 2016, SPINE, V41, P82, DOI 10.1097/BRS.0000000000001128.
   Celik SE, 2010, J SPINAL DISORD TECH, V23, P229, DOI 10.1097/BSD.0b013e3181a3d889.
   Cheung K., 2009, EQ 5 D USER GUIDE, P1.
   Davidson M, 2008, MANUAL THER, V13, P222, DOI 10.1016/j.math.2007.01.008.
   Deyo RA, 2010, JAMA-J AM MED ASSOC, V303, P1259, DOI 10.1001/jama.2010.338.
   Fairbank JCT, 2014, J NEUROSURG-SPINE, V20, P83, DOI 10.3171/2013.9.SPINE13344.
   Fischgrund JS, 2004, SPINE, V29, P173, DOI 10.1097/01.BRS.0000111142.76601.1A.
   Forsth P, 2016, NEW ENGL J MED, V374, P1413, DOI 10.1056/NEJMoa1513721.
   Fox MW, 1996, J NEUROSURG, V85, P793, DOI 10.3171/jns.1996.85.5.0793.
   Fritzell P, 2003, EUR SPINE J, V12, P178, DOI 10.1007/s00586-002-0493-8.
   Fu YS, 2008, SPINE, V33, P514, DOI 10.1097/BRS.0b013e3181657dde.
   Genevay S, 2010, BEST PRACT RES CL RH, V24, P253, DOI 10.1016/j.berh.2009.11.001.
   Gerling MC, 2016, SPINE, V41, P901, DOI 10.1097/BRS.0000000000001361.
   Ghogawala Z, 2016, NEW ENGL J MED, V374, P1424, DOI 10.1056/NEJMoa1508788.
   Giannadakis C, 2015, WORLD NEUROSURG, V84, P1227, DOI 10.1016/j.wneu.2015.06.020.
   Grotle M, 2003, J REHABIL MED, V35, P241, DOI 10.1080/16501970306094.
   Gulati S, 2015, ACTA NEUROCHIR, V157, P1157, DOI 10.1007/s00701-015-2437-1.
   Harris MB, 2010, J BONE JOINT SURG AM, V92A, P567, DOI 10.2106/JBJS.I.00003.
   Haukoos JS, 2015, JAMA-J AM MED ASSOC, V314, P1637, DOI 10.1001/jama.2015.13480.
   HERKOWITZ HN, 1991, J BONE JOINT SURG AM, V73A, P802, DOI 10.2106/00004623-199173060-00002.
   Huang IC, 2007, QUAL LIFE RES, V16, P1065, DOI 10.1007/s11136-007-9206-4.
   Janssen S. J., 2015, CLIN ORTHOP RELAT RE, V473.
   Jolles BM, 2001, J BONE JOINT SURG BR, V83B, P949, DOI 10.1302/0301-620X.83B7.11722.
   Karlsson JA, 2011, ANN RHEUM DIS, V70, P2163, DOI 10.1136/ard.2011.153437.
   Kepler C. K., 2014, NATL TRENDS USE FUSI, V39.
   Kovacs F. M., 2011, SPINE, V36.
   Malmivaara A, 2007, SPINE, V32, P1, DOI 10.1097/01.brs.0000251014.81875.6d.
   Munting E, 2015, EUR SPINE J, V24, P358, DOI 10.1007/s00586-014-3349-0.
   Nerland US, 2015, WORLD NEUROSURG, V84, P1095, DOI 10.1016/j.wneu.2015.05.055.
   Nerland US, 2015, BMJ-BRIT MED J, V350, DOI 10.1136/bmj.h1603.
   NORD E, 1991, HEALTH POLICY, V18, P25, DOI 10.1016/0168-8510(91)90141-J.
   Peul WC, 2016, NEW ENGL J MED, V374, P1478, DOI 10.1056/NEJMe1600955.
   Popov V, 2012, ADV ORTHOP, V2012, DOI 10.1155/2012/645321.
   Resnick DK, 2014, J NEUROSURG-SPINE, V21, P54, DOI 10.3171/2014.4.SPINE14274.
   Schoenfeld AJ, 2014, SPINE J, V14, P2793, DOI 10.1016/j.spinee.2014.07.002.
   Sengupta DK, 2005, SPINE, V30, pS71, DOI 10.1097/01.brs.0000155579.88537.8e.
   Stromqvist B, 2013, EUR SPINE J, V22, P953, DOI 10.1007/s00586-013-2758-9.
   VERBIEST H, 1954, J BONE JOINT SURG BR, V36, P230, DOI 10.1302/0301-620X.36B2.230.
   Vianin M, 2008, J CHIROPR MED, V7, P161, DOI 10.1016/j.jcm.2008.07.001.
   Weinstein JN, 2009, J BONE JOINT SURG AM, V91A, P1295, DOI 10.2106/JBJS.H.00913.},
Number-of-Cited-References = {45},
Times-Cited = {13},
Usage-Count-Last-180-days = {0},
Usage-Count-Since-2013 = {0},
Journal-ISO = {Clin. Neurol. Neurosurg.},
Doc-Delivery-Number = {EV6LC},
Web-of-Science-Index = {Science Citation Index Expanded (SCI-EXPANDED)},
Unique-ID = {WOS:000401879900014},
DA = {2022-11-01},
}

@article{ WOS:000311502400002,
Author = {Korovessis, Panagiotis and Repantis, Thomas and Baikousis, Andreas and
   Iliopoulos, Panagiotis},
Title = {Posterolateral versus circumferential instrumented fusion for
   monosegmental lumbar degenerative disc disease using an expandable cage},
Journal = {EUROPEAN JOURNAL OF ORTHOPAEDIC SURGERY AND TRAUMATOLOGY},
Year = {2012},
Volume = {22},
Number = {8},
Pages = {639-645},
Month = {DEC},
Abstract = {Theoretically, 360A degrees instrumented fusion has been considered to
   offer better radiological correction than PLF. Despite numerous
   publications, this correlation is still weak with several controversies
   in the relative literature.
   This prospective randomized study was designed to compare the
   radiological segmental results, complications and outcome of 360A
   degrees instrumented fusion with the use of a single diagonal expandable
   PLIF device versus posterolateral pedicle screw fixation in
   monosegmental lumbar DDD and to show that the use of an novel expandable
   cage is associated with low PLIF-related complication rate compared to
   conventional cages reported previously.
   Prospective randomized controlled clinical and radiological study.
   Adults who suffered from monosegmental DDD were eligible for enrolment
   in this trial. We randomly assigned 150 patients to receive either 360A
   degrees instrumented fusion (group A) with expandable cage or PLF (group
   B).
   Differences between the two groups regarding clinical parameters and
   radiographic sagittal measurements after 36 months of follow-up.
   The record included global {[}T12-S1 lordosis, sagittal global spinal
   balance (SB) (C7-mid-femoral axis)] and segmental {[}segmental disc
   wedging (SDW), anterior (ADHr) and posterior (PDHr) disc height ratio]
   radiological measurements at the instrumented segment. Additionally,
   clinical outcome was evaluated with VAS, SF-36 (Physical function and
   Bodily Pain) and ODI questionnaires. Fusion was evaluated with the use
   of Christiansen method.
   In 73 and 72 participants of group A and B, respectively, who completed
   follow-up to 36 months, there were no differences with respect to the
   rate of improvement in SF-36, ODI and VAS scores. However, in the spines
   of group A, there was a significant increase in anterior disc height
   ratio (P = 0.0057), posterior disc height (P = 0.016) and segmental disc
   wedging (P = 0.00021) without subsequent loss of correction. Fusion rate
   was radiologically shown in 94.5\% and 87\% spines of group A and B,
   respectively (P > 0.2). Four and 9 spines in group A and B,
   respectively, showed non-union at the final observation.
   Our findings suggest that 360A degrees fusion offers better sagittal
   radiological restoration associated with circumferential fusion.
   However, this difference seemed not to have any medium-term clinical
   impact. The use of expandable cage was associated with low PLIF-related
   complications compared to conventional cages.},
Publisher = {SPRINGER},
Address = {233 SPRING ST, NEW YORK, NY 10013 USA},
Type = {Article},
Language = {English},
Affiliation = {Korovessis, P (Corresponding Author), Gen Hosp Agios Andreas, Dept Orthopaed, 1 Tsertidou Str, Patras 26224, Greece.
   Korovessis, Panagiotis; Repantis, Thomas, Gen Hosp Agios Andreas, Dept Orthopaed, Patras 26224, Greece.
   Baikousis, Andreas, Gen Hosp Messolonghi, Dept Orthopaed, Mesolongion, Greece.
   Iliopoulos, Panagiotis, Gen Hosp Agios Andreas Patras, Dept Radiol, Patras, Greece.},
DOI = {10.1007/s00590-011-0890-y},
ISSN = {1633-8065},
EISSN = {1432-1068},
Keywords = {PLIF; B-twin; Degenerative lumbar disease; Circumferential fusion},
Keywords-Plus = {LOW-BACK-PAIN; PEDICLE SCREW INSTRUMENTATION; 3 SURGICAL TECHNIQUES;
   SPINE-STUDY-GROUP; INTERBODY FUSION; FOLLOW-UP; SPONDYLOLYTIC
   SPONDYLOLISTHESIS; TITANIUM CAGES; YOUNG-PATIENTS; THREADED CAGE},
Research-Areas = {Orthopedics; Surgery},
Web-of-Science-Categories  = {Orthopedics; Surgery},
Author-Email = {korovess@otenet.gr},
ResearcherID-Numbers = {Korovesis, Panagiotis/AAO-5751-2020},
Cited-References = {Barnes B, 2002, NEUROSURGERY, V51, P1191, DOI 10.1097/00006123-200211000-00014.
   Blume H, 1981, J NEUROL ORTHOP SURG, V2, P171.
   BOOS N, 1993, SPINE, V18, P1655, DOI 10.1097/00007632-199309000-00014.
   Chen HH, 2005, SPINE, V30, pE92, DOI 10.1097/01.brs.0000153703.80747.16.
   Chiang MF, 2006, SPINE, V31, pE682, DOI 10.1097/01.brs.0000232714.72699.8e.
   Christensen FB, 2002, SPINE, V27, P2674, DOI 10.1097/00007632-200212010-00006.
   DEWALD RL, 1981, J BONE JOINT SURG AM, V63, P619, DOI 10.2106/00004623-198163040-00012.
   Elias WJ, 2000, J NEUROSURG, V93, P45, DOI 10.3171/spi.2000.93.1.0045.
   Fogel GR, 2007, J SPINAL DISORD TECH, V20, P60, DOI 10.1097/01.bsd.0000211251.59953.a4.
   Folman Y, 2003, J SPINAL DISORD TECH, V16, P455, DOI 10.1097/00024720-200310000-00004.
   France JC, 1999, SPINE, V24, P553, DOI 10.1097/00007632-199903150-00010.
   Fraser RD, 1995, SPINE, V20, pS167, DOI 10.1097/00007632-199512151-00016.
   Freeman BJC, 2000, EUR SPINE J, V9, P42, DOI 10.1007/s005860050007.
   Fritzell P, 2002, SPINE, V27, P1131, DOI 10.1097/00007632-200206010-00002.
   Fritzell P, 2003, EUR SPINE J, V12, P178, DOI 10.1007/s00586-002-0493-8.
   Gertzbein SD, 1996, SPINE, V21, P1918, DOI 10.1097/00007632-199608150-00018.
   Han XX, 2009, SPINE, V34, pE618, DOI 10.1097/BRS.0b013e3181a9beab.
   Helenius I, 2006, SPINE, V31, P190, DOI 10.1097/01.brs.0000194843.94071.09.
   Hinkley BS, 1997, SPINE, V22, P312, DOI 10.1097/00007632-199702010-00016.
   Kim KT, 2006, SPINE, V31, P1351, DOI 10.1097/01.brs.0000218635.14571.55.
   Korovessis P, 2004, SPINE, V29, P735, DOI 10.1097/01.BRS.0000112072.83196.0F.
   Kroppenstedt S, 2008, SPINE, V33, P2083, DOI 10.1097/BRS.0b013e31818448a9.
   Leufven C, 1999, SPINE, V24, P2042, DOI 10.1097/00007632-199910010-00014.
   MACNAB I, 1971, J BONE JOINT SURG AM, VA 53, P663, DOI 10.2106/00004623-197153040-00005.
   Madan S, 2002, SPINE, V27, P1536, DOI 10.1097/00007632-200207150-00011.
   Madan SS, 2003, CLIN ORTHOP RELAT R, P114, DOI 10.1097/01.blo.0000059581.08469.77.
   Molinari Robert W, 2003, Am J Orthop (Belle Mead NJ), V32, P337.
   Okuda S, 2006, J NEUROSURG-SPINE, V4, P304, DOI 10.3171/spi.2006.4.4.304.
   Ray CD, 1997, SPINE, V22, P667, DOI 10.1097/00007632-199703150-00019.
   Rompe J D, 1995, Eur Spine J, V4, P231, DOI 10.1007/BF00303417.
   Rosenberg WS, 2001, NEUROSURGERY, V48, P569, DOI 10.1097/00006123-200103000-00022.
   Siambanes D, 1998, ORTHOPEDICS, V21, P165.
   Soegaard R, 2007, SPINE, V32, P2405, DOI 10.1097/BRS.0b013e3181573b2d.
   Suk SI, 1997, SPINE, V22, P210, DOI 10.1097/00007632-199701150-00016.
   Swan Justin, 2006, Spine J, V6, P606, DOI 10.1016/j.spinee.2006.02.032.
   Tay BBK, 2002, SEMIN NEUROL, V22, P221, DOI 10.1055/s-2002-36545.
   Tiusanen H, 1996, J PEDIATR ORTHOP B, V5, P190, DOI 10.1097/01202412-199605030-00010.
   Videbaek TS, 2006, SPINE, V31, P2875, DOI 10.1097/01.brs.0000247793.99827.b7.
   Wang ST, 2005, SPINE, V30, P62, DOI 10.1097/01.brs.0000150123.26869.48.
   WETZEL FT, 1991, SPINE, V16, P839, DOI 10.1097/00007632-199107000-00027.
   Xiao LZ, 2010, EUR SPINE J, V19, P325, DOI 10.1007/s00586-009-1167-6.
   Zhao J, 2000, SPINE, V25, P425, DOI 10.1097/00007632-200002150-00006.
   Zhao J, 2002, SPINE, V27, P2753, DOI 10.1097/00007632-200212150-00003.},
Number-of-Cited-References = {43},
Times-Cited = {2},
Usage-Count-Last-180-days = {0},
Usage-Count-Since-2013 = {13},
Journal-ISO = {Eur. J. Orthop. Surg. Traumatol.},
Doc-Delivery-Number = {042WN},
Web-of-Science-Index = {Science Citation Index Expanded (SCI-EXPANDED)},
Unique-ID = {WOS:000311502400002},
DA = {2022-11-01},
}

@article{ WOS:000276353700025,
Author = {Deyo, Richard A. and Mirza, Sohail K. and Martin, Brook I. and Kreuter,
   William and Goodman, David C. and Jarvik, Jeffrey G.},
Title = {Trends, Major Medical Complications, and Charges Associated With Surgery
   for Lumbar Spinal Stenosis in Older Adults},
Journal = {JAMA-JOURNAL OF THE AMERICAN MEDICAL ASSOCIATION},
Year = {2010},
Volume = {303},
Number = {13},
Pages = {1259-1265},
Month = {APR 7},
Abstract = {Context In recent decades, the fastest growth in lumbar surgery occurred
   in older patients with spinal stenosis. Trials indicate that for
   selected patients, decompressive surgery offers an advantage over
   nonoperative treatment, but surgeons often recommend more invasive
   fusion procedures. Comorbidity is common in older patients, so benefits
   and risks must be carefully weighed in the choice of surgical procedure.
   Objective To examine trends in use of different types of stenosis
   operations and the association of complications and resource use with
   surgical complexity.
   Design, Setting, and Patients Retrospective cohort analysis of Medicare
   claims for 2002-2007, focusing on 2007 to assess complications and
   resource use in US hospitals. Operations for Medicare recipients
   undergoing surgery for lumbar stenosis (n=32 152 in the first 11 months
   of 2007) were grouped into 3 gradations of invasiveness: decompression
   alone, simple fusion (1 or 2 disk levels, single surgical approach), or
   complex fusion (more than 2 disk levels or combined anterior and
   posterior approach).
   Main Outcome Measures Rates of the 3 types of surgery, major
   complications, postoperative mortality, and resource use.
   Results Overall, surgical rates declined slightly from 2002-2007, but
   the rate of complex fusion procedures increased 15-fold, from 1.3 to
   19.9 per 100 000 beneficiaries. Life-threatening complications increased
   with increasing surgical invasiveness, from 2.3\% among patients having
   decompression alone to 5.6\% among those having complex fusions. After
   adjustment for age, comorbidity, previous spine surgery, and other
   features, the odds ratio (OR) of life-threatening complications for
   complex fusion compared with decompression alone was 2.95 (95\%
   confidence interval {[}CI], 2.50-3.49). A similar pattern was observed
   for rehospitalization within 30 days, which occurred for 7.8\% of
   patients undergoing decompression and 13.0\% having a complex fusion
   (adjusted OR, 1.94; 95\% CI, 1.74-2.17). Adjusted mean hospital charges
   for complex fusion procedures were US \$80 888 compared with US \$23 724
   for decompression alone.
   Conclusions Among Medicare recipients, between 2002 and 2007, the
   frequency of complex fusion procedures for spinal stenosis increased
   while the frequency of decompression surgery and simple fusions
   decreased. In 2007, compared with decompression, simple fusion and
   complex fusion were associated with increased risk of major
   complications, 30-day mortality, and resource use. JAMA. 2010; 303(13):
   1259-1265},
Publisher = {AMER MEDICAL ASSOC},
Address = {330 N WABASH AVE, STE 39300, CHICAGO, IL 60611-5885 USA},
Type = {Article},
Language = {English},
Affiliation = {Deyo, RA (Corresponding Author), Oregon Hlth \& Sci Univ, Dept Family Med, Mail Code FM,3181 SW Sam Jackson Pk Rd, Portland, OR 97239 USA.
   Deyo, Richard A., Oregon Hlth \& Sci Univ, Dept Family Med, Portland, OR 97239 USA.
   Deyo, Richard A., Oregon Hlth \& Sci Univ, Dept Med, Portland, OR 97239 USA.
   Deyo, Richard A., Kaiser Permanente Ctr Hlth Res, Portland, OR USA.
   Mirza, Sohail K.; Martin, Brook I., Dartmouth Med Sch, Dept Orthopaed, Hanover, NH USA.
   Kreuter, William, Univ Washington, Dept Hlth Serv, Seattle, WA 98195 USA.
   Jarvik, Jeffrey G., Univ Washington, Dept Radiol \& Neurol Surg, Seattle, WA 98195 USA.
   Goodman, David C., Dartmouth Inst Hlth Policy \& Clin Practice, Ctr Hlth Policy Res, Lebanon, NH USA.},
DOI = {10.1001/jama.2010.338},
ISSN = {0098-7484},
EISSN = {1538-3598},
Keywords-Plus = {LOW-BACK-PAIN; UNITED-STATES TRENDS; RANDOMIZED CONTROLLED-TRIAL; FUSION
   SURGERY; REGIONAL-VARIATIONS; ARTHRODESIS; SPONDYLOLISTHESIS;
   DECOMPRESSION; OUTCOMES; INSTRUMENTATION},
Research-Areas = {General \& Internal Medicine},
Web-of-Science-Categories  = {Medicine, General \& Internal},
Author-Email = {deyor@ohsu.edu},
ResearcherID-Numbers = {Goodman, David/AAG-7497-2020
   Martin, Brook/L-4698-2019
   Jarvik, Jeffrey/AAL-4292-2021},
Funding-Acknowledgement = {National Institute of Arthritis, Musculoskeletal and Skin Diseases
   {[}1R01AR054912-01A2]; National Institute on Aging {[}1RC1AG036268-01];
   National Center for Research Resources {[}1UL1RR024140-01]; NATIONAL
   CENTER FOR RESEARCH RESOURCES {[}UL1RR024140] Funding Source: NIH
   RePORTER; NATIONAL INSTITUTE OF ARTHRITIS AND MUSCULOSKELETAL AND SKIN
   DISEASES {[}R01AR054912] Funding Source: NIH RePORTER; NATIONAL
   INSTITUTE ON AGING {[}P01AG019783, RC1AG036268] Funding Source: NIH
   RePORTER},
Funding-Text = {Funding/Support: This study was supported in part by grants
   1R01AR054912-01A2 from the National Institute of Arthritis,
   Musculoskeletal and Skin Diseases; 1RC1AG036268-01 from the National
   Institute on Aging; and 1UL1RR024140-01 from the National Center for
   Research Resources.},
Cited-References = {Abdu WA, 2009, SPINE, V34, P2351, DOI 10.1097/BRS.0b013e3181b8a829.
   BJARKE CF, 2002, SPINE, V27, P1269.
   Buntin MB, 2004, J HEALTH ECON, V23, P525, DOI 10.1016/j.jhealeco.2003.10.005.
   Carreon LY, 2003, J BONE JOINT SURG AM, V85A, P2089, DOI 10.2106/00004623-200311000-00004.
   CHERKIN DC, 1993, SPINE, V18, P1728, DOI 10.1097/00007632-199310000-00003.
   Chou R, 2005, ANN INTERN MED, V142, P1090, DOI 10.7326/0003-4819-142-12\_Part\_2-200506211-00009.
   Ciol MA, 1996, J AM GERIATR SOC, V44, P285, DOI 10.1111/j.1532-5415.1996.tb00915.x.
   Deyo RA, 2005, SPINE, V30, P1441, DOI 10.1097/01.brs.0000166503.37969.8a.
   DEYO RA, 1993, SPINE, V18, P1463.
   Deyo RA, 2004, NEW ENGL J MED, V350, P722, DOI 10.1056/NEJMsb031771.
   DEYO RA, 1992, J CLIN EPIDEMIOL, V45, P613, DOI 10.1016/0895-4356(92)90133-8.
   Deyo RA, 2006, CLIN ORTHOP RELAT R, P139, DOI 10.1097/01.blo.0000198726.62514.75.
   DUAN N, 1983, J AM STAT ASSOC, V78, P605, DOI 10.2307/2288126.
   ESSES SI, 1993, SPINE, V18, P2231, DOI 10.1097/00007632-199311000-00015.
   Fischgrund JS, 1997, SPINE, V22, P2807, DOI 10.1097/00007632-199712150-00003.
   Fritzell P, 2001, SPINE, V26, P2521, DOI 10.1097/00007632-200112010-00002.
   Fritzell P, 2003, EUR SPINE J, V12, P178, DOI 10.1007/s00586-002-0493-8.
   Glassman SD, 2007, SPINE J, V7, P547, DOI 10.1016/j.spinee.2006.11.003.
   Glick H, 2007, EC EVALUATION CLIN T.
   GROB D, 1995, J BONE JOINT SURG AM, V77A, P1036, DOI 10.2106/00004623-199507000-00009.
   HERKOWITZ HN, 1991, J BONE JOINT SURG AM, V73A, P802, DOI 10.2106/00004623-199173060-00002.
   Irwin ZN, 2005, SPINE, V30, P2208, DOI 10.1097/01.brs.0000181057.60012.08.
   Jencks SF, 2009, NEW ENGL J MED, V360, P1418, DOI 10.1056/NEJMsa0803563.
   Katz JN, 1997, SPINE, V22, P1123, DOI 10.1097/00007632-199705150-00012.
   Lawthers AG, 2000, MED CARE, V38, P785, DOI 10.1097/00005650-200008000-00003.
   Lumley T, 2002, ANNU REV PUBL HEALTH, V23, P151, DOI 10.1146/annurev.publhealth.23.100901.140546.
   Malmivaara A, 2007, SPINE, V32, P1, DOI 10.1097/01.brs.0000251014.81875.6d.
   Mirza SK, 2008, SPINE, V33, P2651, DOI 10.1097/BRS.0b013e31818dad07.
   Moller H, 2000, SPINE, V25, P1716, DOI 10.1097/00007632-200007010-00017.
   Quan HD, 2005, MED CARE, V43, P1130, DOI 10.1097/01.mlr.0000182534.19832.83.
   Schermerhorn ML, 2008, NEW ENGL J MED, V358, P464, DOI 10.1056/NEJMoa0707348.
   TAYLOR VM, 1994, SPINE, V19, P1207, DOI 10.1097/00007632-199405310-00002.
   Thomsen K, 1997, SPINE, V22, P2813, DOI 10.1097/00007632-199712150-00004.
   Weinstein JN, 2008, NEW ENGL J MED, V358, P794, DOI 10.1056/NEJMoa0707136.
   Weinstein JN, 2006, SPINE, V31, P2707, DOI 10.1097/01.brs.0000248132.15231.fe.},
Number-of-Cited-References = {35},
Times-Cited = {919},
Usage-Count-Last-180-days = {4},
Usage-Count-Since-2013 = {51},
Journal-ISO = {JAMA-J. Am. Med. Assoc.},
Doc-Delivery-Number = {579FM},
Web-of-Science-Index = {Science Citation Index Expanded (SCI-EXPANDED)},
Unique-ID = {WOS:000276353700025},
OA = {Green Accepted, Bronze},
DA = {2022-11-01},
}

@article{ WOS:000593128100034,
Author = {Pham, Martin H. and Osorio, Joseph A. and Lehman, Ronald A.},
Title = {Navigated Spinal Robotics in Minimally Invasive Spine Surgery, With
   Preoperative and Intraoperative Workflows: 2-Dimensional Operative Video},
Journal = {OPERATIVE NEUROSURGERY},
Year = {2020},
Volume = {19},
Number = {4},
Pages = {E422},
Month = {OCT},
Abstract = {The use of robotic guidance for spinal instrumentation has become
   promising for its ability to offer the advantages of precision,
   accuracy, and reproducibility. However, the utilization and adoption of
   robotic platforms for spine surgery remain limited, especially in
   comparison to other surgical fields. We present here a case of a
   52-yr-old man with a grade 1 L4-5 degenerative spondylolisthesis causing
   severe claudication and radiculopathy who subsequently underwent a
   minimally invasive L4-5 transforaminal lumbar interbody fusion with
   navigated spinal robotic assistance (Mazor X Stealth Edition, Mazor
   Robotics Ltd, Caesarea, Israel). This platform allows for planning and
   registration via (1) a preoperative thin-cut computed tomography (CT)
   scan, or (2) an intraoperative CT ``scan-and-plan{''} method. We show
   here the preoperative CT method that we use in the majority of our
   patients. To our knowledge, this is the first video demonstrating the
   preoperative software and intraoperative surgical registration and
   instrument workflow of navigated spinal robotic guidance using the Mazor
   X Stealth Edition for the insertion of pedicle screws in a minimally
   invasive spine surgery procedure.
   There is no identifying information in this video. Patient consent was
   obtained for the surgical procedure and for publishing of the material
   included in the video.},
Publisher = {OXFORD UNIV PRESS INC},
Address = {JOURNALS DEPT, 2001 EVANS RD, CARY, NC 27513 USA},
Type = {Editorial Material},
Language = {English},
Affiliation = {Pham, MH (Corresponding Author), UC San Diego Hlth, Dept Neurosurg, 9300 Campus Point Dr,MC7893, La Jolla, CA 92037 USA.
   Pham, Martin H.; Osorio, Joseph A., Univ Calif San Diego, Sch Med, Dept Neurosurg, San Diego, CA 92103 USA.
   Lehman, Ronald A., Columbia Univ Coll Phys \& Surg, Dept Orthoped Surg, Daniel \& Jane Spine Hosp NewYork Presbyterian, 630 W 168th St, New York, NY 10032 USA.},
DOI = {10.1093/ons/opaa095},
ISSN = {2332-4252},
EISSN = {2332-4260},
Keywords = {Robotic spine surgery; Minimally invasive spine surgery; Mazor X; Spinal
   fusion},
Research-Areas = {Neurosciences \& Neurology; Surgery},
Web-of-Science-Categories  = {Clinical Neurology; Surgery},
Author-Email = {mhpham@ucsd.edu},
Number-of-Cited-References = {0},
Times-Cited = {2},
Usage-Count-Last-180-days = {1},
Usage-Count-Since-2013 = {4},
Journal-ISO = {Oper. Neurosurg.},
Doc-Delivery-Number = {OW8KF},
Web-of-Science-Index = {Science Citation Index Expanded (SCI-EXPANDED)},
Unique-ID = {WOS:000593128100034},
DA = {2022-11-01},
}

@article{ WOS:A1991GM05300010,
Author = {MANNICHE, C and LUNDBERG, E and CHRISTENSEN, I and BENTZEN, L and
   HESSELSOE, G},
Title = {INTENSIVE DYNAMIC BACK EXERCISES FOR CHRONIC LOW-BACK-PAIN - A
   CLINICAL-TRIAL},
Journal = {PAIN},
Year = {1991},
Volume = {47},
Number = {1},
Pages = {53-63},
Month = {OCT},
Abstract = {The effect of intensive dynamic back extensor exercises for patients
   with chronic low back pain was investigated in a controlled clinical
   trial in which chronic low back pain patients underwent a 3-month
   intensive training program with a total of 30 sessions.
   The 105 patients were divided into 3 groups: a treatment group, an
   alternative group which underwent 115 of the treatment group's exercise
   program per session, and an alternative group in which treatment
   consisted of thermotherapy, massage and mild exercise. Regardless of
   whether the treatment outcome is assessed qualitatively or
   quantitatively, a statistically significant, favorable difference was
   found between the results for the treatment group and for the
   alternative groups at conclusion and at the 3-month follow-up. It
   appeared from the quantitative assessment that patients in the treatment
   group who completed the training program at least once a week for the
   entire 1-year follow-up period were the only patients with a
   significantly better back status after 1 year compared to the time of
   inclusion. Irrespective of sex, age, duration and degree of severity of
   back trouble, or of pre-existing sciatica or pathological findings upon
   X-ray of the spine, patients obtained a favorable result from the
   training program. The therapy was found to be without risk, but patients
   with clinical signs of current lumbar nerve root compression or
   radiological signs of spondylolysis or halisteresis of the spine were
   excluded from the study.},
Publisher = {LIPPINCOTT WILLIAMS \& WILKINS},
Address = {TWO COMMERCE SQ, 2001 MARKET ST, PHILADELPHIA, PA 19103 USA},
Type = {Article},
Language = {English},
Affiliation = {UNIV COPENHAGEN, HVIDOVRE HOSP, DEPT RHEUMATOL, DK-2650 HVIDOVRE, DENMARK.},
DOI = {10.1016/0304-3959(91)90011-L},
ISSN = {0304-3959},
EISSN = {1872-6623},
Keywords = {LOW BACK PAIN; BACK EXERCISES; CLINICAL TRIAL},
Keywords-Plus = {PHYSICAL-ACTIVITY; FOLLOW-UP; X-RAY; STRENGTH; SPINE; FITNESS; THERAPY;
   WOMEN},
Research-Areas = {Anesthesiology; Neurosciences \& Neurology},
Web-of-Science-Categories  = {Anesthesiology; Clinical Neurology; Neurosciences},
ORCID-Numbers = {manniche, claus/0000-0001-5938-1483},
Cited-References = {ADDISON R, 1980, SPINE, V5, P539, DOI 10.1097/00007632-198011000-00009.
   BERGQUISTULLMAN M, 1977, ACTA ORTHOP SCAND S, V170, P1.
   BIERINGSORENSEN F, 1984, SPINE, V9, P106, DOI 10.1097/00007632-198403000-00002.
   BIERINGSORENSEN F, 1985, SPINE, V10, P445, DOI 10.1097/00007632-198506000-00008.
   BLOCH R, 1987, SPINE, V12, P430, DOI 10.1097/00007632-198706000-00002.
   CADY LD, 1979, J OCCUP ENVIRON MED, V21, P269.
   CHAFFIN DB, 1974, J OCCUP ENVIRON MED, V16, P248.
   CHOW RK, 1986, ARCH PHYS MED REHAB, V67, P231.
   DAVIES JE, 1979, RHEUMATOL REHABIL, V18, P243, DOI 10.1093/rheumatology/18.4.243.
   DELORME TL, 1951, PROGR RESISTANCE EXE, P1.
   DEYO RA, 1990, NEW ENGL J MED, V322, P1627, DOI 10.1056/NEJM199006073222303.
   DEYO RA, 1983, JAMA-J AM MED ASSOC, V250, P1057.
   DRYSSEN T, 1989, LAKARTIDNINGEN, V22, P2116.
   FIELDS HL, 1988, PAIN, V33, P195, DOI 10.1016/0304-3959(88)90091-7.
   FORSSELL MZ, 1981, SPINE, V6, P104, DOI 10.1097/00007632-198101000-00022.
   HAKAPAA K, 1989, SCAND J REHABIL MED, V21, P81.
   HAZARD RG, 1989, SPINE, V14, P157, DOI 10.1097/00007632-198902000-00003.
   HOLM S, 1983, SPINE, V8, P866, DOI 10.1097/00007632-198311000-00009.
   HUTTON WC, 1987, SPINE, V12, P202.
   JORGENSEN K, 1987, ERGONOMICS, V30, P259, DOI 10.1080/00140138708969704.
   Kendall PH, 1968, PHYSIOTHERAPY, V54, P154.
   KLEIN RG, 1990, ARCH PHYS MED REHAB, V71, P34.
   KOSTELJANETZ M, 1988, SPINE, V13, P393, DOI 10.1097/00007632-198804000-00003.
   LIBSON E, 1982, INT ORTHOP, V6, P259.
   Lidstrom A, 1970, Scand J Rehabil Med, V2, P37.
   LINTON SJ, 1989, PAIN, V36, P197, DOI 10.1016/0304-3959(89)90024-9.
   MAGORA A, 1980, SCAND J REHABIL MED, V12, P47.
   MANNICHE C, 1989, Ugeskrift for Laeger, V151, P2030.
   MANNICHE C, 1988, LANCET, V2, P1473.
   MANNICHE C, 1989, Ugeskrift for Laeger, V151, P2009.
   MANNICHE C, UNPUB LOW BACK PAIN.
   Martin P R, 1986, Int Rehabil Med, V8, P34.
   MAYER TG, 1985, SPINE, V10, P482, DOI 10.1097/00007632-198507000-00002.
   MCNEILL T, 1980, SPINE, V5, P529, DOI 10.1097/00007632-198011000-00008.
   NACHEMSON A, 1983, CLIN ORTHOP RELAT R, P77.
   NACHEMSON AL, 1987, SPINE, V12, P427, DOI 10.1097/00007632-198706000-00001.
   OFELDT T, 1989, SCOT J PHYS ED, V17, P15.
   PETERS JL, 1990, PAIN, V41, P283, DOI 10.1016/0304-3959(90)90005-X.
   PLUM P, 1985, LANCET, V1, P453.
   PORTER RW, 1989, SPINE, V14, P201, DOI 10.1097/00007632-198902000-00009.
   SECHER NH, 1984, B EUR PHYSIOPATH RES, V20, P453.
   SPARUP KH, 1960, LATE PROGNOSIS LUMBA, P1.
   VALLFORS B, 1985, SCAND J REHABIL MED, P5.
   WADDELL G, 1987, CLIN ORTHOP RELAT R, P110.
   WILLIAMS PC, 1965, LUMBOSACRAL SPINE, P1.
   WILLIFORD HN, 1986, AM J SPORT MED, V14, P316, DOI 10.1177/036354658601400413.
   WULFF HR, 1988, MEDSTAT VERSION 2 1.
   ZYLBERGOLD RS, 1981, ARCH PHYS MED REHAB, V62, P176.
   1989, LANCET, V1, P1305.
   {[}No title captured].
   1970, BRIT MED J, V3, P597.},
Number-of-Cited-References = {51},
Times-Cited = {146},
Usage-Count-Last-180-days = {0},
Usage-Count-Since-2013 = {12},
Journal-ISO = {Pain},
Doc-Delivery-Number = {GM053},
Web-of-Science-Index = {Science Citation Index Expanded (SCI-EXPANDED)},
Unique-ID = {WOS:A1991GM05300010},
DA = {2022-11-01},
}

@article{ WOS:000604132600006,
Author = {Zhang, Yijian and Lu, Dongdong and Ji, Wei and He, Fan and Chen, Angela
   Carley and Yang, Huilin and Zhu, Xuesong},
Title = {Which is the most effective treatment for lumbar spinal stenosis:
   Decompression, fusion, or interspinous process device? A Bayesian
   network meta-analysis},
Journal = {JOURNAL OF ORTHOPAEDIC TRANSLATION},
Year = {2021},
Volume = {26},
Pages = {45-53},
Month = {JAN},
Abstract = {Objective: To compare the clinical efficacy, complications, and
   reoperation rates among three major treatments for lumbar spinal
   stenosis (LSS): decompression, fusion, and interspinous process device
   (IPD), using a Bayesian network meta-analysis.
   Materials and methods: Databases including Pubmed, Embase, Cochrane
   Central Register of Controlled Trials (CENTRAL), and Web of Science were
   used for the literature search. Randomized Controlled Trials (RCTs) with
   three treatment methods were reviewed and included in the study. R
   software (version 3.6.0), Stata (version 14.0), and Review Manager
   (version 5.3) were used to perform data analysis.
   Results: A total of 10 RCTs involving 1254 patients were enrolled in the
   present study and each study met an acceptable quality according to our
   quality assessment described later. In direct comparison, IPD exhibited
   a higher incidence of reoperation than fusion (OR 1/4 2.93, CI:
   1.07-8.02). In indirect comparison, the rank of VAS leg (from best to
   worst) was as follows: IPD (64\%) > decompression (25\%) > fusion
   (11\%), and the rank of ODI (from best to worst) was: IPD (84\%) >
   fusion (13\%) > decompression (4\%). IPD had the lowest incidence of
   complications; the rank of complications (from best to worst) was: IPD
   (60\%) > decompression (27\%) > fusion (14\%). However, for the rank of
   reoperation, fusion showed the best results (from best to worst): fusion
   (79\%) > decompression (20\%) > IPD (1\%). Consistency tests at global
   and local level showed satisfactory results and heterogeneity tests
   using loop text indicated a favorable stability.
   Conclusion: The present study preliminarily indicates that non-fusion
   methods including decompression and IPD are optimal choices for treating
   LSS, which achieves favorable clinical outcomes. IPD exhibits a low
   incidence of complications, but its high rate of reoperation should be
   treated with caution. The translational potential of this article: For
   the treatment of LSS, several procedures including decompression,
   fusion, and IPD have been reported. However, each method has its own
   advantages and disadvantages. To date, the golden standard treatment for
   LSS is still controversial. In this network meta-analysis, our results
   demonstrate that both decompression and IPD obtain satisfactory clinical
   effects for LSS. IPD is accompanied with a low incidence of
   complications, however, its high rate of reoperation should be
   acknowledged with discretion.},
Publisher = {ELSEVIER},
Address = {RADARWEG 29, 1043 NX AMSTERDAM, NETHERLANDS},
Type = {Article},
Language = {English},
Affiliation = {Yang, HL; Zhu, XS (Corresponding Author), Soochow Univ, Affiliated Hosp 1, Dept Orthoped, Suzhou 215006, Peoples R China.
   Zhang, Yijian; Lu, Dongdong; Ji, Wei; He, Fan; Yang, Huilin; Zhu, Xuesong, Soochow Univ, Affiliated Hosp 1, Dept Orthoped, Suzhou 215006, Peoples R China.
   Zhang, Yijian; Lu, Dongdong; Ji, Wei; He, Fan; Yang, Huilin; Zhu, Xuesong, Soochow Univ, Orthoped Inst, Suzhou 215006, Peoples R China.
   Chen, Angela Carley, Univ Waterloo, Sch Publ Hlth \& Hlth Syst, Waterloo, ON N2L 3G1, Canada.},
DOI = {10.1016/j.jot.2020.07.003},
ISSN = {2214-031X},
Keywords = {Lumbar spinal stenosis; Decompression; Fusion; Interspinous process
   device; Network meta-analysis},
Keywords-Plus = {COFLEX INTERLAMINAR STABILIZATION; X-STOP; SURGICAL DECOMPRESSION; SCREW
   FIXATION; SURGERY; MULTICENTER; LAMINECTOMY; SPONDYLOLISTHESIS;
   REOPERATION; SCOLIOSIS},
Research-Areas = {Orthopedics},
Web-of-Science-Categories  = {Orthopedics},
Author-Email = {suzhouspine@163.com
   sudazxs@sina.com},
ORCID-Numbers = {Chen, Angela/0000-0003-4025-3021
   Zhu, Xuesong/0000-0003-3579-2741},
Funding-Acknowledgement = {Jiangsu Provincial Clinical Orthopedics Center},
Funding-Text = {This work is supported by the Jiangsu Provincial Clinical Orthopedics
   Center.},
Cited-References = {Ahmad S, 2017, EUR SPINE J, V26, P414, DOI 10.1007/s00586-016-4637-7.
   Azzazi A, 2010, NEUROSURG QUART, V20, P165, DOI 10.1097/WNQ.0b013e3181ebb0ea.
   Bai H, 2020, SPINE, V45, P1047, DOI 10.1097/BRS.0000000000003465.
   Brodke DS, 2013, SPINE, V38, P2287, DOI 10.1097/BRS.0000000000000068.
   Davis R, 2013, J NEUROSURG-SPINE, V19, P174, DOI 10.3171/2013.4.SPINE12636.
   Davis RJ, 2013, SPINE, V38, P1529, DOI 10.1097/BRS.0b013e31829a6d0a.
   Deyo RA, 2013, SPINE, V38, P865, DOI 10.1097/BRS.0b013e31828631b8.
   Forsth P, 2013, BONE JOINT J, V95B, P960, DOI 10.1302/0301-620X.95B7.30776.
   Forsth P, 2016, NEW ENGL J MED, V374, P1413, DOI 10.1056/NEJMoa1513721.
   Galarza M, 2014, J CLIN NEUROSCI, V21, P1934, DOI 10.1016/j.jocn.2014.02.029.
   Ganatra B, 2017, LANCET, V390, P2372, DOI 10.1016/S0140-6736(17)31794-4.
   Ghogawala Z, 2016, NEW ENGL J MED, V374, P1424, DOI 10.1056/NEJMoa1508788.
   Hjaltadottir H, 2020, EUR SPINE J, V29, P122, DOI 10.1007/s00586-019-06159-y.
   Ilyas H, 2019, J NEUROSURG-SPINE, V31, P20, DOI 10.3171/2019.1.SPINE18878.
   Kim HJ, 2012, J KOREAN NEUROSURG S, V52, P359, DOI 10.3340/jkns.2012.52.4.359.
   Lad SP, 2014, SPINE, V39, P978, DOI 10.1097/BRS.0000000000000314.
   Lee CH, 2013, NEUROSURGERY, V73, P224, DOI 10.1227/NEU.0b013e31828e8ddc.
   Leschke JM, 2021, NEUROSURG REV, V44, P643, DOI 10.1007/s10143-020-01270-x.
   Lonne G, 2015, SPINE, V40, P77, DOI 10.1097/BRS.0000000000000691.
   Masuda S, 2020, EUR SPINE J, V29, P147, DOI 10.1007/s00586-019-06130-x.
   Merkow J, 2020, CURR PAIN HEADACHE R, V24, DOI 10.1007/s11916-020-0845-2.
   Meyer B, 2018, NEUROSURGERY, V82, P621, DOI 10.1093/neuros/nyx326.
   Moher David, 2009, Ann Intern Med, V151, P264, DOI 10.1136/bmj.b2535.
   Moojen WA, 2015, EUR SPINE J, V24, P2295, DOI 10.1007/s00586-014-3748-2.
   Ng KKM, 2017, J ORTHOP SURG-HONG K, V25, P1, DOI 10.1177/2309499017716254.
   Patil CG, 2014, SPINE J, V14, P1484, DOI 10.1016/j.spinee.2013.08.053.
   Poetscher AW, 2018, PLOS ONE, V13, DOI 10.1371/journal.pone.0199623.
   Postacchini R, 2011, SPINE J, V11, P933, DOI 10.1016/j.spinee.2011.08.419.
   Richter A, 2010, EUR SPINE J, V19, P283, DOI 10.1007/s00586-009-1229-9.
   Ryu SJ, 2010, J KOREAN NEUROSURG S, V47, P338, DOI 10.3340/jkns.2010.47.5.338.
   Son S, 2013, J KOREAN NEUROSURG S, V53, P19, DOI 10.3340/jkns.2013.53.1.19.
   Stromqvist BH, 2013, SPINE, V38, P1436, DOI 10.1097/BRS.0b013e31828ba413.
   Thomas K, 2019, SPINE J, V19, P1633, DOI 10.1016/j.spinee.2019.06.003.
   Truszczynska Aleksandra, 2014, Med Sci Monit, V20, P1400, DOI 10.12659/MSM.890545.
   van den Akker-van Marle ME, 2016, SPINE J, V16, P702, DOI 10.1016/j.spinee.2014.10.017.
   Xu S, 2019, MEDICINE, V98, DOI 10.1097/MD.0000000000017849.
   박성철, 2009, {[}Journal of Korean Neurosurgical Society, 대한신경외과학회지], V46, P292.},
Number-of-Cited-References = {37},
Times-Cited = {2},
Usage-Count-Last-180-days = {0},
Usage-Count-Since-2013 = {8},
Journal-ISO = {J. Orthop. Transl.},
Doc-Delivery-Number = {PM9TR},
Web-of-Science-Index = {Science Citation Index Expanded (SCI-EXPANDED)},
Unique-ID = {WOS:000604132600006},
OA = {Green Published, gold},
DA = {2022-11-01},
}

@article{ WOS:000395193500006,
Author = {Nguyen, Christelle and Jousse, Marylene and Poiraudeau, Serge and Feydy,
   Antoine and Rannou, Francois},
Title = {Intervertebral disc and vertebral endplate subchondral changes
   associated with Modic 1 changes of the lumbar spine: a cross-sectional
   study},
Journal = {BMC MUSCULOSKELETAL DISORDERS},
Year = {2017},
Volume = {18},
Month = {JAN 23},
Abstract = {Background: Modic 1 changes are usually associated with degenerative
   disc disease (DDD). We aimed to compare Modic 1 changes with advanced
   degenerative disc disease (>50\%-intervertebral space narrowing
   {[}IVSN]) to Modic 1 changes with less advanced lumbar degenerative disc
   disease (<= 50\%-IVSN).
   Methods: We conducted a cross-sectional study. The computerized MRI
   database from a French tertiary care hospital was searched. Patients
   were included if they were >= 18 years old and had a lumbar MRI between
   January 1, 2006 and January 31, 2008, that showed a Modic 1 signal at a
   single level. The strength of the magnet was 1.5 T. MRI were reviewed by
   2 assessors. Age and gender were recorded. MRI changes involving the
   intervertebral disc and the vertebral endplate subchondral bone were
   assessed for Modic 1 signal, intervertebral space narrowing,
   asymmetrical degenerative disc disease, spondylolisthesis, anterior and
   posterior intervertebral disc herniation, and anterior and lateral
   osteophytes. These outcomes were compared between > 50\%-IVSN Modic 1
   and <= 50\%-IVSN Modic 1 groups. For bivariate analysis, comparisons
   involved nonparametric Kruskal-Wallis test for quantitative variables
   and nonparametric Fisher's exact test for qualitative variables.
   Multivariate analysis was conducted to determine factors independently
   associated with < 50\%-IVSN Modic 1 changes by backward stepwise
   regression. Informed consent and formal approval from Institutional
   Review Board is not required for this type of study. This statement was
   confirmed by our Institutional Review Board.
   Results: MRI for 101 individuals were eligible. Patients' mean (SD) age
   was 56.6(13.4) years, and 41/101(40.6\%) were men. Modic 1 were most
   frequently observed at L4/L5 and L5/S1 (37{[}36.6\%] cases each). As
   compared with > 50\%-IVSN Modic 1 patients, <= 50\%-IVSN Modic 1
   patients were younger (mean{[}SD] age 51.5{[}14.1] vs 58.8{[}12.6]
   years, p = 0.019), Modic 1 were more frequent at L5/S1 level
   (19{[}61.3\%] vs 18{[}25.7\%], p = 0.001), and anterior and lateral
   osteophytes were less frequent (13{[}41.9\%] vs 55{[}78.6\%], p < 0.001,
   and 11{[}35.5\%] vs 48{[}68.6\%], p = 0.002, respectively).
   Conclusions: = 50\%-IVSN Modic 1 are rather found in young men at L5/S1
   level and are associated with less frequent osteophytes than > 50\%-IVSN
   Modic, while > 50\%-IVSN Modic 1 are rather found in older women at
   L4/L5 level.},
Publisher = {BMC},
Address = {CAMPUS, 4 CRINAN ST, LONDON N1 9XW, ENGLAND},
Type = {Article},
Language = {English},
Affiliation = {Nguyen, C (Corresponding Author), Univ Paris 05, Sorbonne Paris Cite, F-75006 Paris, France.
   Nguyen, C (Corresponding Author), Hop Univ Paris Ctr, Grp Hosp Cochin, AP HP, Serv Reeducat \& Readaptat Appareil Locomoteur \& P, F-75014 Paris, France.
   Nguyen, C (Corresponding Author), Fac Sci Fondamentales \& Biomed, INSERM, Lab Pharmacol Toxicol \& Signalisat Cellulaire, UMR 1124, F-75006 Paris, France.
   Nguyen, C (Corresponding Author), Hop Univ Paris Ctr, Grp Hosp Cochin, Serv Reeducat \& Readaptat Appareil Locomoteur \& P, 27 Rue Faubourg St Jacques, F-75014 Paris, France.
   Nguyen, Christelle; Poiraudeau, Serge; Feydy, Antoine; Rannou, Francois, Univ Paris 05, Sorbonne Paris Cite, F-75006 Paris, France.
   Nguyen, Christelle; Jousse, Marylene; Poiraudeau, Serge; Rannou, Francois, Hop Univ Paris Ctr, Grp Hosp Cochin, AP HP, Serv Reeducat \& Readaptat Appareil Locomoteur \& P, F-75014 Paris, France.
   Nguyen, Christelle; Rannou, Francois, Fac Sci Fondamentales \& Biomed, INSERM, Lab Pharmacol Toxicol \& Signalisat Cellulaire, UMR 1124, F-75006 Paris, France.
   Poiraudeau, Serge; Feydy, Antoine, INSERM, UMR 1153, F-75004 Paris, France.
   Poiraudeau, Serge, Inst Federatif Rech Handicap, F-75013 Paris, France.
   Feydy, Antoine, Hop Univ Paris Ctr, Grp Hosp Cochin, AP HP, Serv Radiol B, F-75014 Paris, France.
   Nguyen, Christelle, Hop Univ Paris Ctr, Grp Hosp Cochin, Serv Reeducat \& Readaptat Appareil Locomoteur \& P, 27 Rue Faubourg St Jacques, F-75014 Paris, France.},
DOI = {10.1186/s12891-017-1407-6},
Article-Number = {34},
ISSN = {1471-2474},
Keywords = {Modic 1; MRI; Degenerative disc disease; Vertebral endplate subchondral
   bone; Active discopathy},
Keywords-Plus = {LOW-BACK-PAIN; SIGNAL CHANGES; ANTIBIOTIC-TREATMENT; BONE EDEMA;
   DISEASE; MRI; DEGENERATION; ADJACENT; MARROW},
Research-Areas = {Orthopedics; Rheumatology},
Web-of-Science-Categories  = {Orthopedics; Rheumatology},
Author-Email = {christelle.nguyen2@aphp.fr},
ResearcherID-Numbers = {FEYDY, ANTOINE/P-5289-2016
   },
ORCID-Numbers = {Nguyen, MD, PhD, Christelle/0000-0001-7141-3230},
Cited-References = {Albert HB, 2008, MED HYPOTHESES, V70, P361, DOI 10.1016/j.mehy.2007.05.014.
   Albert HB, 2008, BRIT J SPORT MED, V42, P969, DOI 10.1136/bjsm.2008.050369.
   Albert HB, 2013, EUR SPINE J, V22, P690, DOI 10.1007/s00586-013-2674-z.
   Albert HB, 2013, EUR SPINE J, V22, P697, DOI 10.1007/s00586-013-2675-y.
   Bailly F, 2014, EUR SPINE J, V23, P493, DOI 10.1007/s00586-013-3036-6.
   Berg L, 2013, SKELETAL RADIOL, V42, P1593, DOI 10.1007/s00256-013-1700-x.
   DEROOS A, 1987, AM J ROENTGENOL, V149, P531, DOI 10.2214/ajr.149.3.531.
   Jarman JP, 2015, EUR SPINE J, V24, P1944, DOI 10.1007/s00586-014-3564-8.
   Jensen TS, 2010, EUR SPINE J, V19, P129, DOI 10.1007/s00586-009-1184-5.
   Jensen TS, 2008, EUR SPINE J, V17, P1407, DOI 10.1007/s00586-008-0770-2.
   Kanna RM, 2014, SPINE J, V14, P300, DOI 10.1016/j.spinee.2013.10.042.
   Karppinen J, 2008, SPINE, V33, P1236, DOI 10.1097/BRS.0b013e318170fd0e.
   Karppinen J, 2009, EUR SPINE J, V18, P1963, DOI 10.1007/s00586-009-1139-x.
   Kerttula L, 2012, EUR SPINE J, V21, P1135, DOI 10.1007/s00586-012-2147-9.
   Luoma K, 2009, SKELETAL RADIOL, V38, P237, DOI 10.1007/s00256-008-0611-8.
   Ma Zheng, 2013, Zhonghua Wai Ke Za Zhi, V51, P610.
   MACNAB I, 1971, J BONE JOINT SURG AM, VA 53, P663, DOI 10.2106/00004623-197153040-00005.
   MODIC MT, 1988, RADIOLOGY, V168, P177, DOI 10.1148/radiology.168.1.3289089.
   MODIC MT, 1988, RADIOLOGY, V166, P193, DOI 10.1148/radiology.166.1.3336678.
   Nguyen C, 2012, OSTEOPOROSIS INT, V23, pS857, DOI 10.1007/s00198-012-2164-x.
   Nguyen C, 2015, ANN RHEUM DIS, V74, P1488, DOI 10.1136/annrheumdis-2015-207317.
   Nguyen C, 2010, J RHEUMATOL, V37, P2334, DOI 10.3899/jrheum.100165.
   Pfirrmann CWA, 2001, SPINE, V26, P1873, DOI 10.1097/00007632-200109010-00011.
   Rannou F, 2007, ARTHRIT RHEUM-ARTHR, V57, P1311, DOI 10.1002/art.22985.
   Wang XP, 2012, PLOS ONE, V7, DOI 10.1371/journal.pone.0036274.},
Number-of-Cited-References = {25},
Times-Cited = {10},
Usage-Count-Last-180-days = {2},
Usage-Count-Since-2013 = {13},
Journal-ISO = {BMC Musculoskelet. Disord.},
Doc-Delivery-Number = {EM3DA},
Web-of-Science-Index = {Science Citation Index Expanded (SCI-EXPANDED)},
Unique-ID = {WOS:000395193500006},
OA = {Green Published, gold},
DA = {2022-11-01},
}

@article{ WOS:000764258500002,
Author = {Farber, S. Harrison and Naeem, Komal and Bhargava, Malika and Porter,
   Randall W.},
Title = {Single-position prone lateral transpsoas approach: early experience and
   outcomes},
Journal = {JOURNAL OF NEUROSURGERY-SPINE},
Year = {2022},
Volume = {36},
Number = {3},
Pages = {358-365},
Month = {MAR},
Abstract = {OBJECTIVE Lateral lumbar interbody fusion (LLIF) via a transpsoas
   approach is a workhorse minimally invasive approach for lumbar
   arthrodesis that is often combined with posterior pedicle screw
   fixation. There has been increasing interest in performing
   single-position surgery, allowing access to the anterolateral and
   posterior spine without requiring patient repositioning. The feasibility
   of the transpsoas approach in patients in the prone position has been
   reported. Herein, the authors present a consecutive case series of all
   patients who underwent single-position prone transpsoas LLIF performed
   by an individual surgeon since adopting this approach. METHODS A
   retrospective review was performed of a consecutive case series of adult
   patients (>= 18 years old) who underwent single-position prone LLIF for
   any indication between October 2019 and November 2020. Pertinent
   operative details (levels, cage use, surgery duration, estimated blood
   loss, complications) and 3-month clinical outcomes were recorded.
   Intraoperative and 3-month postoperative radiographs were reviewed to
   assess for interbody subsidence. RESULTS Twenty-eight of 29 patients
   (97\%) underwent successful treatment with the prone lateral approach
   over the study interval; the approach was aborted in 1 patient, whose
   data were excluded. The mean (SD) age of patients was 67.9 (9.3) years;
   75\% (21) were women. Thirty-nine levels were treated: 18 patients
   (64\%) had single-level fusion, 9 (32\%) had 2-level fusion, and 1 (4\%)
   had 3-level fusion. The most commonly treated levels were L3-4 (n = 15),
   L2-3 (n = 12), and L4-5 (n = 11). L1-2 was fused in 1 patient. The mean
   operative time was 286.5 (100.6) minutes, and the mean retractor time
   was 29.2 (13.5) minutes per level. The mean fluoroscopy duration was
   215.5 (99.6) seconds, and the mean intraoperative radiation dose was
   170.1 (94.8) mGy. Intraoperative subsidence was noted in 1 patient (4\%
   of patients, 3\% of levels). Intraoperative lateral access complications
   occurred in 11\% of patients (1 cage repositioning, 2 inadvertent
   ruptures of anterior longitudinal ligament). Subsidence occurred in 5 of
   22 patients (23\%) with radiographic follow-up, affecting 6 of 33 levels
   (18\%). Postoperative functional testing (Oswestry Disability Index,
   SF-36, visual analog scale-back and leg pain) identified significant
   improvement. CONCLUSIONS This single-surgeon consecutive case series
   demonstrates that this novel technique is well tolerated and has
   acceptable clinical and radiographic outcomes. Larger patient series
   with longer follow-up are needed to further elucidate the safety profile
   and long-term outcomes of single-position prone LLIF.},
Publisher = {AMER ASSOC NEUROLOGICAL SURGEONS},
Address = {5550 MEADOWBROOK DRIVE, ROLLING MEADOWS, IL 60008 USA},
Type = {Article},
Language = {English},
Affiliation = {Porter, RW (Corresponding Author), St Josephs Hosp, Barrow Neurol Inst, Neurosci Publicat, Phoenix, AZ 85013 USA.
   Farber, S. Harrison; Naeem, Komal; Bhargava, Malika; Porter, Randall W., St Josephs Hosp, Dept Neurosurg, Barrow Neurol Inst, Phoenix, AZ USA.},
DOI = {10.3171/2021.6.SPINE21420},
ISSN = {1547-5654},
EISSN = {1547-5646},
Keywords = {lateral lumbar interbody fusion; minimally invasive surgery; prone;
   single-position surgery},
Keywords-Plus = {INTERBODY FUSION; SPONDYLOLISTHESIS},
Research-Areas = {Neurosciences \& Neurology; Surgery},
Web-of-Science-Categories  = {Clinical Neurology; Surgery},
Author-Email = {neuropub@barrowneuro.org},
Cited-References = {Blizzard DJ, 2018, SPINE, V43, P440, DOI 10.1097/BRS.0000000000002330.
   Buckland AJ, 2021, SPINE J, V21, P810, DOI 10.1016/j.spinee.2020.11.002.
   Elowitz EH, 2011, MINIM INVAS NEUROSUR, V54, P201, DOI 10.1055/s-0031-1286334.
   Godzik J, 2020, NEUROSURG FOCUS, V49, DOI 10.3171/2020.6.FOCUS20359.
   Goldstein CL, 2016, J NEUROSURG-SPINE, V24, P416, DOI 10.3171/2015.2.SPINE14973.
   Goyal A, 2018, CLIN NEUROL NEUROSUR, V167, P122, DOI 10.1016/j.clineuro.2018.02.020.
   Lamartina C, 2020, EUR SPINE J, V29, P6, DOI 10.1007/s00586-020-06303-z.
   Lehmen JA, 2015, EUR SPINE J, V24, pS287, DOI 10.1007/s00586-015-3886-1.
   Macki M, 2019, WORLD NEUROSURG, V122, P599, DOI 10.1016/j.wneu.2018.11.121.
   Marchi L, 2013, J NEUROSURG-SPINE, V19, P110, DOI 10.3171/2013.4.SPINE12319.
   Ouchida J, 2020, EUR SPINE J, V29, P1277, DOI 10.1007/s00586-020-06388-6.
   Ozgur Burak M, 2006, Spine J, V6, P435, DOI 10.1016/j.spinee.2005.08.012.
   Park P, 2015, OPER NEUROSURG, V11, P259, DOI 10.1227/NEU.0000000000000726.
   Pimenta L, 2021, OPER NEUROSURG, V20, pE5, DOI 10.1093/ons/opaa328.
   Quiceno E, 2019, J CLIN NEUROSCI, V65, P145, DOI 10.1016/j.jocn.2019.03.016.
   Walker CT, 2019, J NEUROSURG-SPINE, V30, P446, DOI 10.3171/2018.9.SPINE18800.
   Walker CT, 2019, OPER NEUROSURG, V16, pE121, DOI 10.1093/ons/opy240.
   Ziino Chason, 2018, J Spine Surg, V4, P717, DOI 10.21037/jss.2018.12.03.},
Number-of-Cited-References = {18},
Times-Cited = {1},
Usage-Count-Last-180-days = {0},
Usage-Count-Since-2013 = {0},
Journal-ISO = {J. Neurosurg.-Spine},
Doc-Delivery-Number = {ZM3JQ},
Web-of-Science-Index = {Science Citation Index Expanded (SCI-EXPANDED)},
Unique-ID = {WOS:000764258500002},
DA = {2022-11-01},
}

@article{ WOS:000220041000002,
Author = {Louis-Ugbo, J and Murakami, H and Minamide, A and Boden, SD},
Title = {Evidence of osteoinduction by grafton demineralized bone matrix in
   nonhuman primate spinal fusion},
Journal = {SPINE},
Year = {2004},
Volume = {29},
Number = {4},
Pages = {360-366},
Month = {FEB 15},
Abstract = {Study Design. A nonhuman primate posterolateral lumbar intertransverse
   process arthrodesis model was used to evaluate osteoinductive bone graft
   materials.
   Objectives. To test two new formulations of Grafton demineralized bone
   matrix ( Flex and Matrix) for evidence of osteoinduction and their
   potential efficacy as an extender or enhancer for autogenous bone in a
   previously validated nonhuman primate posterolateral lumbar fusion
   model.
   Summary of Background Data. Whereas several demineralized bone matrix
   formulations have been shown to be variably osteoinductive in rodent
   ectopic bone assays and rabbit spine applications, few have demonstrated
   efficacy in higher species and in more challenging applications such as
   posterolateral spine fusion. The authors are not aware of any published
   studies describing any demineralized bone matrix that has been tested in
   a nonhuman primate posterolateral spine fusion model.
   Methods. After approval by the institutional animal care and use
   committee, eight skeletally mature rhesus macaques underwent
   single-level posterolateral arthrodesis. In four animals, autograft ( 4
   g/side) was implanted with a piece of human Grafton Flex demineralized
   bone matrix. In the other four animals, rhesus Grafton Matrix
   demineralized bone matrix, a new and more porous formulation of Flex,
   was implanted with autograft ( 4 g) on one side of the spine, and Matrix
   with half the amount of autograft ( 2 g) was implanted on the opposite
   side. Radiographs were taken at intervals until the animals were killed
   at 24 weeks. Spinal fusion was evaluated by manual palpation ( status
   was fused or not fused), and computed tomography was done to visualize
   the amount of bone formation.
   Results. Fusion was ascertained by palpation in two of four monkeys
   receiving Flex with autograft and in three of four monkeys receiving
   Matrix with autograft. Evidence of osteoinduction was seen in all four
   monkeys on the Matrix with 4 g autograft side, which had larger fusion
   masses than in the other treatments. Histologic examination showed that
   the bone formed was normal.
   Conclusions: The rhesus Matrix formulation performed better than the
   human Flex. Evidence of osteoinduction was seen in all four monkeys that
   received Matrix, which improved the fusion success of autograft. This
   alone suggested that it might play a role as a graft enhancer, not
   merely as a graft extender. Human studies arewarranted.},
Publisher = {LIPPINCOTT WILLIAMS \& WILKINS},
Address = {TWO COMMERCE SQ, 2001 MARKET ST, PHILADELPHIA, PA 19103 USA},
Type = {Article},
Language = {English},
Affiliation = {Boden, SD (Corresponding Author), 2165 N Decatur Rd, Atlanta, GA 30033 USA.
   Emory Univ, Sch Med,Emory Spine Ctr, Atlanta Vet Adm Med Ctr, Dept Orthopaed Surg, Atlanta, GA USA.
   Yerkes Natl Primate Ctr, Atlanta, GA USA.},
DOI = {10.1097/01.BRS.0000090823.12652.F9},
ISSN = {0362-2436},
EISSN = {1528-1159},
Keywords = {animal model; bone graft substitute; enhancer; extender; nonhuman
   primate; spinal fusion; demineralized bone matrix; osteoinduction;
   matrix; flex},
Keywords-Plus = {LUMBAR FUSION; ILIAC CREST; ARTHRODESIS; DEFECTS; INDUCTION;
   SPONDYLOLISTHESIS; ALLOGRAFTS; AUTOGRAFT; ANTERIOR; FIXATION},
Research-Areas = {Neurosciences \& Neurology; Orthopedics},
Web-of-Science-Categories  = {Clinical Neurology; Orthopedics},
Author-Email = {Scott\_Boden@emoryhealthcare.org},
Cited-References = {Arrington ED, 1996, CLIN ORTHOP RELAT R, P300, DOI 10.1097/00003086-199608000-00037.
   ASPENBERG P, 1988, J BONE JOINT SURG BR, V70, P625, DOI 10.1302/0301-620X.70B4.3403612.
   Boden SD, 1998, J SPINAL DISORD, V11, P95.
   Boden SD, 2000, SPINE, V25, P376, DOI 10.1097/00007632-200002010-00020.
   Boden SD, 2001, J BONE JOINT SURG AM, V83A, pS161.
   Boden SD, 1997, J SPINAL DISORD, V10, P1.
   BODEN SD, 1995, J BONE JOINT SURG AM, V77, P1404, DOI 10.2106/00004623-199509000-00017.
   Boden SD, 1995, SPINE, V20, P2633, DOI 10.1097/00007632-199512150-00004.
   Boden SD, 1996, SPINE, V21, P2689, DOI 10.1097/00007632-199611150-00020.
   BODEN SD, 1996, T ORTHOP RES SOC, V21, P118.
   BRIDWELL KH, 1993, J SPINAL DISORD, V6, P461, DOI 10.1097/00002517-199306060-00001.
   BUCKWALTER JA, 1995, J BONE JOINT SURG AM, V77A, P1256, DOI 10.2106/00004623-199508000-00019.
   CHALMERS J, 1975, J BONE JOINT SURG BR, VB 57, P36, DOI 10.1302/0301-620X.57B1.36.
   DAHNERS LE, 1985, SOUTH MED J, V78, P933, DOI 10.1097/00007611-198508000-00009.
   Damien CJ, 2002, SPINE, V27, pS50, DOI 10.1097/00007632-200208151-00012.
   DWYER AF, 1974, MED J AUSTRALIA, V1, P73.
   ENNEKING WF, 1975, J BONE JOINT SURG AM, VA 57, P237, DOI 10.2106/00004623-197557020-00018.
   FERNYHOUGH JC, 1992, SPINE, V17, P1474, DOI 10.1097/00007632-199212000-00006.
   GEPSTEIN R, 1987, J BONE JOINT SURG AM, V69A, P984, DOI 10.2106/00004623-198769070-00005.
   GILL K, 1993, SPINE, V18, P1885, DOI 10.1097/00007632-199310000-00027.
   GOLDBERG VM, 1987, CLIN ORTHOP RELAT R, P7.
   GUIZZARDI S, 1992, SPINE, V17, P701, DOI 10.1097/00007632-199206000-00010.
   HANDAL JA, 1997, N AM SPINE SOC, V12, P333.
   HOPP SG, 1989, J ORTHOPAED RES, V7, P579, DOI 10.1002/jor.1100070416.
   HULTH A, 1988, CLIN ORTHOP RELAT R, P235.
   JORGENSON SS, 1994, SPINE, V19, P2048, DOI 10.1097/00007632-199409150-00005.
   LAURIE SWS, 1984, PLAST RECONSTR SURG, V73, P933, DOI 10.1097/00006534-198406000-00014.
   LINDHOLM TS, 1988, CLIN ORTHOP RELAT R, P296.
   LOWE GDO, 1995, EUR HEART J, V16, P1.
   MALININ TI, 1981, CLIN ORTHOP RELAT R, P68.
   Martin GJ, 1999, SPINE, V24, P637, DOI 10.1097/00007632-199904010-00005.
   MCCARTHY RE, 1986, J BONE JOINT SURG AM, V68A, P370, DOI 10.2106/00004623-198668030-00009.
   MCGUIRE RA, 1993, SPINE, V18, P1662, DOI 10.1097/00007632-199309000-00015.
   Morone MA, 1998, SPINE, V23, P159, DOI 10.1097/00007632-199801150-00003.
   NISBET NW, 1977, J BONE JOINT SURG BR, V59, P263, DOI 10.1302/0301-620X.59B3.330540.
   NUGENT PJ, 1993, CLIN ORTHOP RELAT R, P107.
   PROLO DJ, 1985, CLIN ORTHOP RELAT R, P322.
   Sassard WR, 2000, ORTHOPEDICS, V23, P1059.
   TULI SM, 1978, J BONE JOINT SURG BR, V60, P116, DOI 10.1302/0301-620X.60B1.342532.
   TULI SM, 1972, CLIN ORTHOP RELAT R, P60.
   WEST JL, 1991, J BONE JOINT SURG AM, V73A, P1179, DOI 10.2106/00004623-199173080-00006.
   WILSON PD, 1965, J BONE JOINT SURG AM, VA 47, P1629, DOI 10.2106/00004623-196547080-00019.
   WILTSE LL, 1968, J BONE JOINT SURG AM, VA 50, P919, DOI 10.2106/00004623-196850050-00004.
   Younger E M, 1989, J Orthop Trauma, V3, P192, DOI 10.1097/00005131-198909000-00002.
   ZDEBLICK TA, 1993, SPINE, V18, P983, DOI 10.1097/00007632-199306150-00006.},
Number-of-Cited-References = {45},
Times-Cited = {30},
Usage-Count-Last-180-days = {0},
Usage-Count-Since-2013 = {1},
Journal-ISO = {SPINE},
Doc-Delivery-Number = {800PU},
Web-of-Science-Index = {Science Citation Index Expanded (SCI-EXPANDED)},
Unique-ID = {WOS:000220041000002},
DA = {2022-11-01},
}

@article{ WOS:000459140200001,
Author = {Goh, Keng Meng Jeremy and Liow, Ming Han Lincoln and Xu, Sheng and Yeo,
   William and Ling, Zhixing Marcus and Soh, Chee Cheong Reuben and Tan,
   Seang Beng and Guo, Chang Ming},
Title = {Reduction in foraminal height after lateral access surgery does not
   affect quality of life: A 2-year outcome study on lateral lumbar
   interbody fusion},
Journal = {JOURNAL OF ORTHOPAEDIC SURGERY},
Year = {2019},
Volume = {27},
Number = {1},
Month = {FEB 19},
Abstract = {Introduction: Reduction in neuroforaminal height (FH) may diminish the
   indirect decompression benefit that lateral access surgery (LAS)
   provides. However, the relationship between postoperative FH reduction
   in LAS and health-related quality-of-life (HRQoL) outcomes remains
   unclear. Objectives: To determine whether FH reduction affects HRQoL
   outcomes at 2-year follow-up. Methods: A retrospective review of 45
   patients who underwent LAS for degenerative lumbar spine conditions was
   performed. The cohort was divided into two groups: maintenance (A) and
   reduction (B) in FH. Outcome measures included numerical pain rating
   scale (NPRS back and leg pain), Oswestry Disability Index (ODI), Short
   Form 36 Health Survey (SF-36), North American Spine Society (NASS) score
   for neurogenic symptoms (NS), patient satisfaction, and expectation
   fulfilment for surgery. Mean disc height (DH), FH, and fusion were
   evaluated on plain radiographs. Radiological fusion was assessed with
   the Bridwell fusion classification. Unpaired student's t-test was used
   to compare between groups and one-way ANOVA with Bonferroni post hoc
   correction was used to determine differences between time intervals
   within each group. Results: The average pre-op mean FH was 16.9 +/- 3.5
   mm. Group A had 25 patients showing postoperative maintenance of FH
   (19.4 +/- 3.3 mm to 20.2 +/- 3.2 mm; 4\% increase) at 2-year postsurgery
   while group B had 20 patients showing decrease in FH (21.1 +/- 3.3 mm to
   18.7 +/- 3.5 mm; 11\% decrease). Group A mean DH improved from 7.0 +/-
   2.0 mm to 10.3 +/- 1.6 mm (47\% increase). Group B mean DH improved from
   6.8 +/- 2.3 mm to 11.0 +/- 3.0 mm (62\% increase). There were no
   significant differences in NPRS, ODI, NASS, SF-36, and SF-36 MCS/PCS
   between groups at 2 years (p > 0.05); 92\% of group A and 85\% of group
   B patients reported good satisfaction and fulfilment of expectations (p
   > 0.05). Conclusion: Despite an initial increase in FH after LAS
   surgery, 45\% of patients had FH reduction at 2 years. However, FH
   reduction up to 11\% did not affect short-term HRQoL outcomes.},
Publisher = {SAGE PUBLICATIONS LTD},
Address = {1 OLIVERS YARD, 55 CITY ROAD, LONDON EC1Y 1SP, ENGLAND},
Type = {Article},
Language = {English},
Affiliation = {Liow, MHL (Corresponding Author), Singapore Gen Hosp, Dept Orthopaed Surg, 20 Coll Rd,Level 4, Singapore 169865, Singapore.
   Goh, Keng Meng Jeremy; Liow, Ming Han Lincoln; Xu, Sheng; Yeo, William; Ling, Zhixing Marcus; Soh, Chee Cheong Reuben; Tan, Seang Beng; Guo, Chang Ming, Singapore Gen Hosp, Dept Orthopaed Surg, 20 Coll Rd,Level 4, Singapore 169865, Singapore.},
DOI = {10.1177/2309499019829336},
Article-Number = {2309499019829336},
ISSN = {1022-5536},
EISSN = {2309-4990},
Keywords = {extreme lateral interbody fusion; fusion outcomes; foramina height;
   lateral access surgery; lateral lumbar interbody fusion; quality of life},
Keywords-Plus = {LOW-BACK-PAIN; CLINICAL-EVALUATION; DISABILITY INDEX; STAND-ALONE;
   SUBSIDENCE; SPONDYLOLISTHESIS; DECOMPRESSION; RELIABILITY; LORDOSIS;
   SCALES},
Research-Areas = {Orthopedics; Surgery},
Web-of-Science-Categories  = {Orthopedics; Surgery},
Author-Email = {dr.lincoln.liow@gmail.com},
ResearcherID-Numbers = {LIOW, MING HAN LINCOLN/AAK-3533-2020
   },
ORCID-Numbers = {LIOW, MING HAN LINCOLN/0000-0002-4496-8035
   Goh, Keng Meng Jeremy/0000-0002-8864-7006
   Soh, Reuben/0000-0003-2410-5176},
Cited-References = {Alimi M, 2015, EUR SPINE J, V24, pS346, DOI 10.1007/s00586-015-3940-z.
   BRIDWELL KH, 1995, SPINE, V20, P1410, DOI 10.1097/00007632-199520120-00014.
   Caputo AM, 2013, J CLIN NEUROSCI, V20, P1558, DOI 10.1016/j.jocn.2012.12.024.
   Copay AG, 2008, SPINE J, V8, P968, DOI 10.1016/j.spinee.2007.11.006.
   FERRAZ MB, 1990, J RHEUMATOL, V17, P1022.
   Fisher Keren, 1997, Physiotherapy Theory and Practice, V13, P67.
   GRONBLAD M, 1993, CLIN J PAIN, V9, P189.
   Hsieh PC, 2007, J NEUROSURG-SPINE, V7, P379, DOI 10.3171/SPI-07/10/379.
   Isaacs RE, 2016, SPINE, V41, pS133, DOI 10.1097/BRS.0000000000001472.
   Khajavi K, 2014, EUR SPINE J, V23, P1215, DOI 10.1007/s00586-014-3246-6.
   Lang G, 2017, WORLD NEUROSURG, V104, P644, DOI 10.1016/j.wneu.2017.05.035.
   Lang G, 2017, WORLD NEUROSURG, V101, P99, DOI 10.1016/j.wneu.2017.01.080.
   Le TV, 2012, SPINE, V37, P1268, DOI 10.1097/BRS.0b013e3182458b2f.
   Malham GM, 2017, CLIN SPINE SURG, V30, pE90, DOI 10.1097/BSD.0b013e3182aa4c94.
   Malham GM, 2015, J NEUROSURG-SPINE, V23, P589, DOI 10.3171/2015.1.SPINE14566.
   Marchi L, 2013, J NEUROSURG-SPINE, V19, P110, DOI 10.3171/2013.4.SPINE12319.
   Navarro-Ramirez R, 2017, WORLD NEUROSURG, V100, P607, DOI 10.1016/j.wneu.2016.11.059.
   Ozgur Burak M, 2006, Spine J, V6, P435, DOI 10.1016/j.spinee.2005.08.012.
   Pereira EAC, 2017, J CLIN NEUROSCI, V35, P56, DOI 10.1016/j.jocn.2016.09.010.
   ROLAND M, 1983, SPINE, V8, P145, DOI 10.1097/00007632-198303000-00005.
   Sembrano JN, 2016, SPINE, V41, pS123, DOI 10.1097/BRS.0000000000001471.
   Tessitore E, 2017, J CLIN NEUROSCI, V36, P76, DOI 10.1016/j.jocn.2016.10.001.
   Tohmeh AG, 2014, SPINE, V39, pE1582, DOI 10.1097/BRS.0000000000000645.
   Ware J E Jr, 1995, Med Care, V33, pAS264, DOI 10.1097/00005650-199501001-00005.
   Williams ACD, 2000, PAIN, V85, P457, DOI 10.1016/S0304-3959(99)00299-7.},
Number-of-Cited-References = {25},
Times-Cited = {4},
Usage-Count-Last-180-days = {0},
Usage-Count-Since-2013 = {0},
Journal-ISO = {J. Orthop. Surg.},
Doc-Delivery-Number = {HM0LX},
Web-of-Science-Index = {Science Citation Index Expanded (SCI-EXPANDED)},
Unique-ID = {WOS:000459140200001},
OA = {gold},
DA = {2022-11-01},
}

@article{ WOS:000364173900030,
Author = {Hancock, Mark J. and Maher, Chris M. and Petocz, Peter and Lin,
   Chung-Wei Christine and Steffens, Daniel and Luque-Suarez, Alejandro and
   Magnussen, John S.},
Title = {Risk factors for a recurrence of low back pain},
Journal = {SPINE JOURNAL},
Year = {2015},
Volume = {15},
Number = {11},
Pages = {2360-2368},
Month = {NOV 1},
Abstract = {BACKGROUND CONTEXT: The clinical importance of lumbar pathology
   identified on magnetic resonance imaging (MRI) remains unclear. It is
   plausible that pathology seen on MRI is a risk factor for a recurrence
   of low back pain (LBP); however, to our knowledge, this has not been
   investigated by previous studies.
   PURPOSE: The aim was to investigate whether lumbar pathology,
   identifiable on MRI, increases the risk of a recurrence of LBP.
   STUDY DESIGN: This was a prospective inception cohort study with 1-year
   follow-up.
   PATIENT SAMPLE: Seventy-six people who had recovered from an episode of
   LBP within the previous 3 months were included.
   OUTCOME MEASURES: The primary outcome was time to recurrence of LBP,
   which was determined by contacting participants at 2-month intervals for
   12 months.
   METHODS: All participants underwent a baseline assessment including MRI
   scan and completion of a questionnaire, which assessed a range of
   potential risk factors for recurrence. Magnetic resonance imaging scans
   were reported for the presence of a range of MRI findings. The primary
   analysis investigated the predictive value of two clinical features (age
   and number of previous episodes) and six MRI findings (disc
   degeneration, high intensity zone, Modic changes, disc herniation, facet
   joint arthrosis, and spondylolisthesis) in a multivariate Cox regression
   model. We decided a priori that dichotomous predictors with hazard
   ratios (HRs) of greater than 1.5 or less than 0.67 would be considered
   potentially clinically important and justify further investigation.
   RESULTS: Of the eight predictors entered into the primary multivariate
   model, three (disc degeneration, high intensity zone, and number of
   previous episodes) met our a priori threshold for potential importance.
   Participants with disc degeneration score greater than or equal to 3
   (Pfirrmann scale) had a HR of 1.89 (95\% confidence interval {[}CI]
   0.42-8.53) compared with those without. Patients with high intensity
   zone had an HR of 1.84 (95\% CI 0.94-3.59) compared with those without.
   For every additional previous episode, participants had an HR of 1.04
   (95\% CI 1.02-1.07).
   CONCLUSIONS: We identified promising risk factors for a recurrence of
   LBP, which should be further investigated in larger trials. The findings
   suggest that pathology seen on MRI plays a potentially important role in
   recurrence of LBP. (C) 2015 Elsevier Inc. All rights reserved.},
Publisher = {ELSEVIER SCIENCE INC},
Address = {360 PARK AVE SOUTH, NEW YORK, NY 10010-1710 USA},
Type = {Article},
Language = {English},
Affiliation = {Hancock, MJ (Corresponding Author), Macquarie Univ, Fac Med \& Hlth Sci, 75 Talavera Rd, N Ryde, NSW 2121, Australia.
   Hancock, Mark J.; Magnussen, John S., Macquarie Univ, Fac Med \& Hlth Sci, N Ryde, NSW 2121, Australia.
   Maher, Chris M.; Lin, Chung-Wei Christine; Steffens, Daniel, Univ Sydney, George Inst Global Hlth, Musculoskeletal Div, Sydney, NSW 2000, Australia.
   Petocz, Peter, Macquarie Univ, Dept Stat, N Ryde, NSW 2109, Australia.
   Luque-Suarez, Alejandro, Univ Malaga, Physiotherapy Dept, E-29071 Malaga, Spain.},
DOI = {10.1016/j.spinee.2015.07.007},
ISSN = {1529-9430},
EISSN = {1878-1632},
Keywords = {Low back pain; Recurrence; MRI; Prevention; Cohort study; Prospective},
Keywords-Plus = {LUMBAR SPINE; DISC DEGENERATION; CONTROLLED-TRIAL; FOLLOW-UP; EPISODE;
   COHORT},
Research-Areas = {Neurosciences \& Neurology; Orthopedics},
Web-of-Science-Categories  = {Clinical Neurology; Orthopedics},
Author-Email = {mark.hancock@mq.edu.au},
ResearcherID-Numbers = {Lin, Chung-Wei Christine/S-8840-2019
   Maher, Christopher/AAC-6267-2019
   },
ORCID-Numbers = {Lin, Chung-Wei Christine/0000-0001-6192-7238
   Maher, Christopher/0000-0002-1628-7857
   Hancock, Mark/0000-0002-9277-5377
   LUQUE SUAREZ, ALEJANDRO/0000-0001-8803-3007},
Funding-Acknowledgement = {Macquarie University Research Development Grant Scheme {[}9201200317]},
Funding-Text = {The project was funded by Macquarie University Research Development
   Grant Scheme 9201200317.},
Cited-References = {ANDERSON KM, 1991, AM HEART J, V121, P293, DOI 10.1016/0002-8703(91)90861-B.
   APRILL C, 1992, BRIT J RADIOL, V65, P361, DOI 10.1259/0007-1285-65-773-361.
   BODEN SD, 1990, J BONE JOINT SURG AM, V72A, P403, DOI 10.2106/00004623-199072030-00013.
   Boos N, 2000, SPINE, V25, P1484, DOI 10.1097/00007632-200006150-00006.
   Carrino JA, 2009, RADIOLOGY, V250, P161, DOI 10.1148/radiol.2493071999.
   COSTE J, 1994, BRIT MED J, V308, P577, DOI 10.1136/bmj.308.6928.577.
   Dunn KM, 2006, AM J EPIDEMIOL, V163, P754, DOI 10.1093/aje/kwj100.
   Fardon D F, 2001, Spine (Phila Pa 1976), V26, pE93, DOI 10.1097/00007632-200103010-00006.
   Jarvik JG, 2005, SPINE, V30, P1541, DOI 10.1097/01.brs.0000167536.60002.87.
   JENSEN MC, 1994, NEW ENGL J MED, V331, P69, DOI 10.1056/NEJM199407143310201.
   LANDIS JR, 1977, BIOMETRICS, V33, P159, DOI 10.2307/2529310.
   Marras WS, 2007, SPINE, V32, P2387, DOI 10.1097/BRS.0b013e3181557be9.
   Costa LDM, 2012, CAN MED ASSOC J, V184, pE613, DOI 10.1503/cmaj.111271.
   Pfirrmann CWA, 2001, SPINE, V26, P1873, DOI 10.1097/00007632-200109010-00011.
   RAININKO R, 1995, SPINE, V20, P1029, DOI 10.1097/00007632-199505000-00009.
   Soukup M G, 2001, Physiother Res Int, V6, P27, DOI 10.1002/pri.211.
   Soukup MG, 1999, SPINE, V24, P1585, DOI 10.1097/00007632-199908010-00013.
   Stanton TR, 2011, EUR SPINE J, V20, P744, DOI 10.1007/s00586-010-1671-8.
   Stanton TR, 2008, SPINE, V33, P2923, DOI 10.1097/BRS.0b013e31818a3167.
   Steffens D, 2014, EUR J PAIN, V18, P755, DOI 10.1002/j.1532-2149.2013.00427.x.
   Steffens D, 2012, BMC MUSCULOSKEL DIS, V13, DOI 10.1186/1471-2474-13-7.
   Videman T, 2008, SPINE, V33, P1484, DOI 10.1097/BRS.0b013e3181753bb1.
   Williams CM, 2014, LANCET, V384, P1586, DOI 10.1016/S0140-6736(14)60805-9.},
Number-of-Cited-References = {23},
Times-Cited = {47},
Usage-Count-Last-180-days = {1},
Usage-Count-Since-2013 = {23},
Journal-ISO = {Spine Journal},
Doc-Delivery-Number = {CV3QO},
Web-of-Science-Index = {Science Citation Index Expanded (SCI-EXPANDED)},
Unique-ID = {WOS:000364173900030},
DA = {2022-11-01},
}

@article{ WOS:000462781500024,
Author = {Barrey, Cedric Yves and Le Huec, Jean-Charles and Allain, Jerome and
   Assaker, Richard and Barrey, Cedric and Chaleat-Valayer, Emmanuelle and
   Huet, Herve and Le Huec, Jean-Charles and Leblay, Gregoire and Morvan,
   Gerard and Rozenberg, Sylvie and French Soc Spine Surg},
Title = {Chronic low back pain: Relevance of a new classification based on the
   injury pattern},
Journal = {ORTHOPAEDICS \& TRAUMATOLOGY-SURGERY \& RESEARCH},
Year = {2019},
Volume = {105},
Number = {2},
Pages = {339-346},
Month = {APR},
Abstract = {Background: The objectives of this study were to define the role for
   surgery in the treatment of chronic low back pain (cLBP) and to develop
   a new classification of cLBP based on the pattern of injury. Hypothesis:
   Surgery may benefit patients with cLBP, and a new classification based
   on the injury pattern may be of interest.
   Method: A systematic literature review was performed by searching
   Medline, the Cochrane Library, the French public health database (Banque
   de Donnees en Sante Publique), Science Direct, and the National
   Guideline Clearinghouse. The main search terms were ``back pain{''} OR
   ``lumbar{''} OR ``intervertebral disc replacement{''} OR ``vertebrae{''}
   OR ``spinal{''} AND ``surgery{''} OR ``surgical{''} OR ``fusion{''} OR
   ``laminectomy{''} OR ``discectomy{''}.
   Results: Surgical techniques available for treating cLBP consist of
   fusion, disc replacement, dynamic stabilisation, and inter-spinous
   posterior devices. Compared to non-operative management including
   intensive rehabilitation therapy and cognitive behavioural therapy,
   fusion is not better in terms of either function (evaluated using the
   Oswestry Disability Index {[}ODI]) or pain (level 2). Fusion is better
   than non-operative management without intensive rehabilitation therapy
   (level 2). There is no evidence to date that one fusion technique is
   superior over the others regarding the clinical outcomes (assessed using
   the ODI). Compared to fusion or multidisciplinary rehabilitation
   therapy, disc replacement can produce better function and less pain,
   although the differences are not clinically significant (level 2). The
   available evidence does not support the use of dynamic stabilisation or
   interspinous posterior devices to treat cLBP due to degenerative disease
   (professional consensus within the French Society for Spinal Surgery).
   The following recommendations can be made: non-operative treatment must
   be provided for at least 1 year before considering surgery in patients
   with cLBP due to degenerative disease; patients must be fully informed
   about alternative treatment options and the risks associated with
   surgery; standing radiographs must be obtained to assess sagittal spinal
   alignment and a magnetic resonance imaging scan to determine the
   mechanism of injury; and, if fusion is performed, the lumbar lordotic
   curvature must be restored.
   Discussion: This work establishes the need for a new classification of
   cLBP based on the presumptive mechanism responsible for the pain. Three
   categories should be distinguished: non-degenerative cLBP (previously
   known as symptomatic cLBP), in which the cause of pain is a trauma,
   spondylolysis, a tumour, an infection, or an inflammatory process;
   degenerative cLBP (previously known as non-specific cLBP) characterised
   by variable combinations of degenerative alterations in one or more
   discs, facet joints, and/or ligaments, with or without regional and/or
   global alterations in spinal alignment (which must be assessed using
   specific parameters); and cLBP of unknown mechanism, in which the pain
   seems to bear no relation to the anatomical abnormalities (and the
   Fear-Avoidance Beliefs Questionnaire and Hospital Anxiety and Depression
   Scale may be helpful in this situation). This classification should
   prove useful in the future for constituting well-defined patient groups,
   thereby improving the assessment of treatment options. (C) 2019 Elsevier
   Masson SAS. All rights reserved.},
Publisher = {ELSEVIER MASSON, CORPORATION OFFICE},
Address = {65 CAMILLE DESMOULINS CS50083 ISSY-LES-MOULINEAUX, 92442 PARIS, FRANCE},
Type = {Review},
Language = {English},
Affiliation = {Barrey, CY (Corresponding Author), Hosp Civils Lyon, GHE, Hop P Wertheimer, Serv Chirurg Rachis \& Moelle Epiniere, 59 Blvd Pinel, F-69003 Lyon, France.
   Barrey, CY (Corresponding Author), Univ Claude Bernard Lyon 1, 59 Blvd Pinel, F-69003 Lyon, France.
   Barrey, Cedric Yves, Hosp Civils Lyon, GHE, Hop P Wertheimer, Serv Chirurg Rachis \& Moelle Epiniere, 59 Blvd Pinel, F-69003 Lyon, France.
   Barrey, Cedric Yves, Univ Claude Bernard Lyon 1, 59 Blvd Pinel, F-69003 Lyon, France.
   Le Huec, Jean-Charles, Hop Univ Pellegrin, Unite Orthopedie Traumatol, Serv Chirurg Rachis 2, Pl Amelie Raba Leon, F-33000 Bordeaux, France.
   Allain, Jerome, SFCR, 56 Rue Boissonade, F-75014 Paris, France.},
DOI = {10.1016/j.otsr.2018.11.021},
ISSN = {1877-0568},
Keywords = {Low back pain; Spine surgery; Fusion; Disc prosthesis; Lumbar spine;
   Classification; Degenerative disc disease; Sagittal balance},
Keywords-Plus = {TOTAL DISC REPLACEMENT; POSTERIOR DYNAMIC STABILIZATION;
   INVESTIGATIONAL-DEVICE-EXEMPTION; LUMBAR DEGENERATIVE DISEASE;
   RANDOMIZED CONTROLLED-TRIAL; NONSURGICAL TREATMENT; COGNITIVE
   INTERVENTION; SPINAL-FUSION; FOLLOW-UP; CIRCUMFERENTIAL FUSION},
Research-Areas = {Orthopedics; Surgery},
Web-of-Science-Categories  = {Orthopedics; Surgery},
Author-Email = {c.barrey@wanadoo.fr},
ResearcherID-Numbers = {BARREY, Cédric Y/B-9873-2011},
Cited-References = {Agence nationale d'accreditation et d'evaluation en sante, 2000, DIAGN PRIS CHARG SUI.
   Barrey C, 2007, EUR SPINE J, V16, P1459, DOI 10.1007/s00586-006-0294-6.
   Barrey C, 2013, EUR SPINE J, V22, pS834, DOI 10.1007/s00586-013-3030-z.
   Berg S, 2011, SPINE J, V11, P991, DOI 10.1016/j.spinee.2011.08.434.
   Blumenthal S, 2005, SPINE, V30, P1565, DOI 10.1097/01.brs.0000170587.32676.0e.
   Bono CM, 2009, J SPINAL DISORD TECH, V22, P376, DOI 10.1097/BSD.0b013e31817c6489.
   Brox JI, 2006, PAIN, V122, P145, DOI 10.1016/j.pain.2006.01.027.
   Brox JI, 2010, ANN RHEUM DIS, V69, P1643, DOI 10.1136/ard.2009.108902.
   Brox JI, 2003, SPINE, V28, P1913.
   Carreon LY, 2008, SPINE J, V8, P747, DOI 10.1016/j.spinee.2007.06.013.
   Cheng JS, 2011, SPINE, V36, pS144, DOI 10.1097/BRS.0b013e31822ef5b4.
   Chou R, 2009, SPINE, V34, P1094, DOI 10.1097/BRS.0b013e3181a105fc.
   Chou R, 2009, SPINE, V34, P1066, DOI 10.1097/BRS.0b013e3181a1390d.
   Fabrizi AP, 2011, EUR SPINE J, V20, P20, DOI 10.1007/s00586-011-1753-2.
   Fairbank J, 2005, BMJ-BRIT MED J, V330, P1233, DOI 10.1136/bmj.38441.620417.8F.
   Falco FJ, 2013, PAIN PHYSICIAN, V16.
   Fritzell P, 2001, SPINE, V26, P2521, DOI 10.1097/00007632-200112010-00002.
   Froholdt A, 2012, EUR SPINE J, V21, P2531, DOI 10.1007/s00586-012-2382-0.
   Gornet MF, 2011, SPINE, V36, pE1600, DOI 10.1097/BRS.0b013e318217668f.
   Groupe technique national de definition des objectifs, 2003, RAPP GTNDO AN CONN D.
   Guevara-Lopez U., 2011, CIR CIR, V79, P286.
   Guevara-Lopez U, 2011, CIR CIR, V79, P264.
   Guyer RD, 2009, SPINE J, V9, P324.
   Haddad B, 2013, ACTA ORTHOP BELG, V79, P97.
   Han XX, 2009, SPINE, V34, pE618, DOI 10.1097/BRS.0b013e3181a9beab.
   Ibrahim T, 2008, INT ORTHOP, V32, P107, DOI 10.1007/s00264-006-0269-6.
   Jacobs W., 2012, COCHRANE DB SYST REV, V9.
   Jia YH, 2012, CHINESE MED J-PEKING, V125, P253, DOI 10.3760/cma.j.issn.0366-6999.2012.02.017.
   Johnsen LG, 2013, BONE JOINT J, V95B, P81, DOI 10.1302/0301-620X.95B1.29829.
   Kabir SMR, 2010, SPINE, V35, pE1499, DOI 10.1097/BRS.0b013e3181e9af93.
   Kelly MP, 2010, ORTHOP CLIN N AM, V41, P203, DOI 10.1016/j.ocl.2009.12.004.
   Kim CH, 2011, J SPINAL DISORD TECH, V24, P60, DOI 10.1097/BSD.0b013e3181d4eb44.
   Kim DH, 2011, SPINE, V36, pE1080, DOI 10.1097/BRS.0b013e318204066a.
   Kim Young-Soo, 2007, Neurosurg Focus, V22, pE10.
   Kocak T, 2010, ACTA CHIR ORTHOP TR, V77, P134.
   Korovessis P, 2004, SPINE, V29, P735, DOI 10.1097/01.BRS.0000112072.83196.0F.
   Le Huec JC, 2015, INT ORTHOP, V39, P87, DOI 10.1007/s00264-014-2516-6.
   Lee CS, 2011, CLIN ORTHOP SURG, V3, P39, DOI 10.4055/cios.2011.3.1.39.
   Manchikanti L, 2009, PAIN PHYSICIAN, V12, P699.
   Mandigo Christopher E, 2007, Neurosurg Focus, V22, pE9.
   Moreno P, 2008, REV CHIR ORTHOP, V94, P282, DOI 10.1016/j.rco.2007.12.011.
   National Collaborating Centre for Primary Care, 2009, LOW BACK PAIN EARL M.
   Ohtori S, 2011, SPINE, V36, P347, DOI 10.1097/BRS.0b013e3181d0c944.
   Oktenoglu T, 2010, MINIM INVAS NEUROSUR, V53, P112, DOI 10.1055/s-0030-1262810.
   Phillips FM, 2013, SPINE, V38, pE409, DOI 10.1097/BRS.0b013e3182877f11.
   Plais N, 2018, EUR SPINE J, V27, P720, DOI 10.1007/s00586-017-5065-z.
   Sasso RC, 2008, SPINE, V33, P123, DOI 10.1097/BRS.0b013e31816043af.
   van den Eerenbeemt KD, 2010, EUR SPINE J, V19, P1262, DOI 10.1007/s00586-010-1445-3.
   Videbaek TS, 2011, SPINE, V36, P183, DOI {[}10.1097/BRS.0b013e3181cc8fce, 10.1097/BRS.0b013e3181cd9ee5].
   Willems PC, 2013, SPINE J, V13, P99, DOI 10.1016/j.spinee.2012.10.001.
   Wu JC, 2011, NEUROSURG FOCUS, V31, DOI 10.3171/2011.7.FOCUS11125.
   Wu YJ, 2010, EUR SPINE J, V19, P1250, DOI 10.1007/s00586-010-1394-x.
   Yu SW, 2012, ARCH ORTHOP TRAUM SU, V132, P583, DOI 10.1007/s00402-012-1460-4.
   Zigler J, 2007, SPINE, V32, P1155, DOI 10.1097/BRS.0b013e318054e377.},
Number-of-Cited-References = {54},
Times-Cited = {7},
Usage-Count-Last-180-days = {0},
Usage-Count-Since-2013 = {14},
Journal-ISO = {Orthop. Traumatol.-Surg. Res.},
Doc-Delivery-Number = {HQ9XN},
Web-of-Science-Index = {Science Citation Index Expanded (SCI-EXPANDED)},
Unique-ID = {WOS:000462781500024},
OA = {Bronze, Green Published},
DA = {2022-11-01},
}

@article{ WOS:000434275300008,
Author = {Lama, Polly and Le Maitre, Christine L. and Harding, Ian J. and Dolan,
   Patricia and Adams, Michael A.},
Title = {Nerves and blood vessels in degenerated intervertebral discs are
   confined to physically disrupted tissue},
Journal = {JOURNAL OF ANATOMY},
Year = {2018},
Volume = {233},
Number = {1},
Pages = {86-97},
Month = {JUL},
Abstract = {Nerves and blood vessels are found in the peripheral annulus and
   endplates of healthy adult intervertebral discs. Degenerative changes
   can allow these vessels to grow inwards and become associated with
   discogenic pain, but it is not yet clear how far, and why, they grow in.
   Previously we have shown that physical disruption of the disc matrix,
   which is a defining feature of disc degeneration, creates free surfaces
   which lose proteoglycans and water, and so become physically and
   chemically conducive to cell migration. We now hypothesise that blood
   vessels and nerves in degenerated discs are confined to such disrupted
   tissue. Whole lumbar discs were obtained from 40 patients (aged
   37-75years) undergoing surgery for disc herniation, disc degeneration
   with spondylolisthesis or adolescent scoliosis (non-degenerated'
   controls). Thin (5-m) sections were stained with H\&E and toluidine blue
   for semi-quantitative assessment of blood vessels, fissures and
   proteoglycan loss. Ten thick (30-m) frozen sections from each disc were
   immunostained for CD31 (an endothelial cell marker), PGP 9.5 and
   Substance P (general and nociceptive nerve markers, respectively) and
   examined by confocal microscopy. Volocity image analysis software was
   used to calculate the cross-sectional area of each labelled structure,
   and its distance from the nearest free surface (disc periphery or
   internal fissure). Results showed that nerves and blood vessels were
   confined to proteoglycan-depleted regions of disrupted annulus. The
   maximum distance of any blood vessel or nerve from the nearest free
   surface was 888 and 247m, respectively. Blood vessels were greater in
   number, grew deeper, and occupied more area than nerves. The density of
   labelled blood vessels and nerves increased significantly with Pfirrmann
   grade of disc degeneration and with local proteoglycan loss. Analysing
   multiple thick sections with fluorescent markers on a confocal
   microscope allows reliable detection of thin filamentous structures,
   even within a dense matrix. We conclude that, in degenerated and
   herniated discs, blood vessels and nerves are confined to
   proteoglycan-depleted regions of disrupted tissue, especially within
   annulus fissures.},
Publisher = {WILEY},
Address = {111 RIVER ST, HOBOKEN 07030-5774, NJ USA},
Type = {Article},
Language = {English},
Affiliation = {Lama, P (Corresponding Author), McGill Univ, Dept Orthopaed Surg Res, 1650 Cedar Ave, Montreal, PQ H3G 1A4, Canada.
   Lama, Polly, McGill Univ, Dept Orthopaed Surg, Montreal, PQ, Canada.
   Le Maitre, Christine L., Sheffield Hallam Univ, Biomol Sci Res Ctr, Sheffield, S Yorkshire, England.
   Harding, Ian J., Southmead Hosp, Bristol, Avon, England.
   Dolan, Patricia; Adams, Michael A., Univ Bristol, Ctr Appl Anat, Bristol, Avon, England.},
DOI = {10.1111/joa.12817},
ISSN = {0021-8782},
EISSN = {1469-7580},
Keywords = {blood vessels; degeneration; free surfaces; ingrowth; intervertebral
   discs; nerves},
Keywords-Plus = {LOW-BACK-PAIN; VERTEBRAL END-PLATE; INFLAMMATORY CELLS; MATRIX
   METALLOPROTEINASES; ANNULUS FIBROSUS; NITRIC-OXIDE; LUMBAR-DISK;
   IN-VITRO; GROWTH; HERNIATIONS},
Research-Areas = {Anatomy \& Morphology},
Web-of-Science-Categories  = {Anatomy \& Morphology},
Author-Email = {polly.lama@mail.mcgill.ca},
ResearcherID-Numbers = {Lama, Polly/AAT-6644-2021
   Lama, Polly/ABA-1055-2020
   Adams, Michael/C-9875-2009
   },
ORCID-Numbers = {Lama, Polly/0000-0002-0756-674X
   Adams, Michael/0000-0003-0435-8651
   Dolan, Patricia/0000-0001-8561-675X},
Funding-Acknowledgement = {UK by Action Medical Research; State Government of Sikkim, India},
Funding-Text = {This work was funded in the UK by Action Medical Research, and by a PhD
   studentship (for P.L.) from the State Government of Sikkim, India.},
Cited-References = {Adams MA, 2000, SPINE, V25, P1625, DOI 10.1097/00007632-200007010-00005.
   Adams MA, 1996, J BONE JOINT SURG BR, V78B, P965, DOI 10.1302/0301-620X78B6.1287.
   ADAMS MA, 1985, SPINE, V10, P524, DOI 10.1097/00007632-198507000-00006.
   Adams MA, 1996, SPINE, V21, P434, DOI 10.1097/00007632-199602150-00006.
   Adams MA, 2012, J ANAT, V221, P497, DOI 10.1111/j.1469-7580.2012.01551.x.
   Albert HB, 2013, EUR SPINE J, V22, P690, DOI 10.1007/s00586-013-2674-z.
   Albert HB, 2013, EUR SPINE J, V22, P697, DOI 10.1007/s00586-013-2675-y.
   Altun I, 2016, SPINE J, V16, P857, DOI 10.1016/j.spinee.2016.03.019.
   Antoniou J, 2004, MAGN RESON IMAGING, V22, P963, DOI 10.1016/j.mri.2004.02.011.
   Antoniou J, 1996, J CLIN INVEST, V98, P996, DOI 10.1172/JCI118884.
   Aoki Y, 2004, SPINE, V29, P1077, DOI 10.1097/00007632-200405150-00005.
   ASHTON IK, 1994, ACTA ORTHOP SCAND, V65, P635, DOI 10.3109/17453679408994620.
   ASHTON IK, 1994, J ORTHOP RES, V12, P186, DOI 10.1002/jor.1100120206.
   Baschong W, 2001, J HISTOCHEM CYTOCHEM, V49, P1565, DOI 10.1177/002215540104901210.
   Binch ALA, 2015, ARTHRITIS RES THER, V17, DOI 10.1186/s13075-015-0889-6.
   Binch ALA, 2014, ARTHRITIS RES THER, V16, DOI 10.1186/s13075-014-0416-1.
   BODEN SD, 1990, J BONE JOINT SURG AM, V72A, P403, DOI 10.2106/00004623-199072030-00013.
   BOGDUK N, 1981, J ANAT, V132, P39.
   Boos N, 2002, SPINE, V27, P2631, DOI 10.1097/00007632-200212010-00002.
[truncated: 2,156,995 more chars]
