# Supplementary material for: Research topics and hotspot trends of lumbar spondylolisthesis: A text-mining study with machine learning
Source: Front Surg. 2023 Jan 6;9:1037978. doi: 10.3389/fsurg.2022.1037978 (PMC9852633; doi:10.3389/fsurg.2022.1037978)
Supplement: Supplementary file 2 [file Datasheet2.zip › savedrecs (9).bib]

@article{ WOS:000244502900007,
Author = {Cho, Der-Yang and Lin, Hung-Lin and Lee, Wen-Yuan and Lee, Han-Chung},
Title = {Split-spinous process laminotomy and discectomy for degenerative lumbar
   spinal stenosis: a preliminary report},
Journal = {JOURNAL OF NEUROSURGERY-SPINE},
Year = {2007},
Volume = {6},
Number = {3},
Pages = {229-239},
Month = {MAR},
Abstract = {Object. The authors evaluated a new minimally invasive spinal surgery
   technique to correct degenerative lumbar spinal stenosis involving a
   split-spinous process laminotomy and discectomy (also known as the
   ``Marmot operation{''}).
   Methods. This prospective study randomized 70 patients with lumbar
   stenosis to undergo either a Marmot operation (40 patients), or a
   conventional laminectomy (30 patients), with or without discectomy.
   Spinal anteroposterior diameter, cross-sectional area, lateral recess
   distance, spinal stability, postoperative back pain, functional
   outcomes. and muscular trauma were evaluated. The follow up ranged from
   10 to 18 months, with a mean of 15.1 months for the Marmot operation
   group and 14.8 months for the conventional laminectomy group.
   Compared with patients in the conventional laminectomy group, patients
   who received a Marmot operation had a shorter mean postoperative
   duration until ambulation without assistance, a reduced mean duration of
   hospital stay, a lower mean creatine phosphokinase-muscular-type
   isoenzyme level, a lower visual analog scale score for back pain at
   1-year follow up, and a better recovery rate. These patients also had a
   longer mean duration of operative time and a greater mean blood loss
   compared with the conventional group. Satisfactory neurological
   decompression and symptom relief were achieved in 93\% of these
   patients. Most of the patients (66\%) in this group needed discectomy
   for decompression. The postoperative mean lateral recess width, spinal
   anteroposterior diameter, and cross-sectional area were all
   significantly increased. There was no evidence of spinal instability in
   any patient. One patient with insufficient lateral recess decompression
   and recurrent disc herniation needed additional conventional laminectomy
   and discectomy, and one patient with mild superficial wound infection
   was successfully treated with antibiotics and frequent dressing changes.
   Conclusions. A Marmot operation may provide effective spinal
   decompression. Although this method requires more operative time than a
   conventional method, it may involve only minimal muscular trauma, spinal
   stability maintenance, and early mobilization; shorten the duration of
   hospital stay; reduce postoperative back pain; and provide satisfactory
   neurological and functional outcomes.},
Publisher = {AMER ASSOC NEUROLOGICAL SURGEONS},
Address = {5550 MEADOWBROOK DRIVE, ROLLING MEADOWS, IL 60008 USA},
Type = {Article},
Language = {English},
Affiliation = {Cho, DY (Corresponding Author), China Med Univ \& Hosp, Dept Neurosurg, 2 Yuder Rd, Taichung, Taiwan.
   China Med Univ \& Hosp, Dept Neurosurg, Taichung, Taiwan.},
DOI = {10.3171/spi.2007.6.3.229},
ISSN = {1547-5654},
EISSN = {1547-5646},
Keywords = {lumbar stenosis; spinous process; discectomy; laminotomy; laminectomy},
Keywords-Plus = {BACK MUSCLE INJURY; CANAL STENOSIS; DECOMPRESSIVE LAMINECTOMY;
   PARASPINAL MUSCLES; NERVE ROOT; SURGERY; SPONDYLOLISTHESIS; ARTHRODESIS;
   OUTCOMES; LAMINOPLASTY},
Research-Areas = {Neurosciences \& Neurology; Surgery},
Web-of-Science-Categories  = {Clinical Neurology; Surgery},
Author-Email = {d5057@www.cmuh.org.tw},
Cited-References = {ABUMI K, 1990, SPINE, V15, P1142, DOI 10.1097/00007632-199011010-00011.
   ARNOLDI CC, 1976, CLIN ORTHOP RELAT R, P4.
   Benz RJ, 2001, CLIN ORTHOP RELAT R, P116.
   Fischgrund JS, 1997, SPINE, V22, P2807, DOI 10.1097/00007632-199712150-00003.
   Fox MW, 1996, J NEUROSURG, V85, P793, DOI 10.3171/jns.1996.85.5.0793.
   Fritz JM, 1997, PHYS THER, V77, P962, DOI 10.1093/ptj/77.9.962.
   Gonzalez-Alegre P, 2005, EMERG MED J, V22, P152, DOI 10.1136/emj.2003.010884.
   Hansraj KK, 2001, CLIN ORTHOP RELAT R, P10.
   HEARY RF, 2005, PRINCIPLES NEUROSURG, P763.
   HERKOWITZ HN, 1991, J BONE JOINT SURG AM, V73, P803.
   HIRABAYASHI K, 1981, SPINE, V6, P354, DOI 10.1097/00007632-198107000-00005.
   Iguchi T, 2000, SPINE, V25, P1754, DOI 10.1097/00007632-200007150-00003.
   JOHNSSON KE, 1986, SPINE, V11, P107, DOI 10.1097/00007632-198603000-00001.
   JOHNSSON KE, 1992, CLIN ORTHOP RELAT R, P82.
   Jonsson B, 1997, SPINE, V22, P2932, DOI 10.1097/00007632-199712150-00016.
   Katz JN, 1997, SPINE, V22, P1123, DOI 10.1097/00007632-199705150-00012.
   Katz JN, 1996, SPINE, V21, P92, DOI 10.1097/00007632-199601010-00022.
   Katz JN, 1999, SPINE, V24, P2229, DOI 10.1097/00007632-199911010-00010.
   KATZ JN, 1991, J BONE JOINT SURG AM, V73A, P809, DOI 10.2106/00004623-199173060-00003.
   Kawaguchi Y, 1998, SPINE, V23, P2282, DOI 10.1097/00007632-199811010-00006.
   Kawaguchi Y, 1997, SPINE, V22, P1018, DOI 10.1097/00007632-199705010-00015.
   Kawaguchi Y, 1996, SPINE, V21, P941, DOI 10.1097/00007632-199604150-00007.
   Kawaguchi Y, 2001, J SPINAL DISORD, V14, P404, DOI 10.1097/00002517-200110000-00006.
   KIRKALDY-WILLIS W H, 1978, Spine, V3, P319, DOI 10.1097/00007632-197812000-00004.
   KIRKALDYWILLIS WH, 1984, SPINE, V9, P49, DOI 10.1097/00007632-198401000-00010.
   Kleeman TJ, 2000, SPINE, V25, P865, DOI 10.1097/00007632-200004010-00016.
   Lin SM, 2006, J NEUROSURG-SPINE, V4, P359, DOI 10.3171/spi.2006.4.5.359.
   Mariconda M, 2002, J SPINAL DISORD TECH, V15, P39, DOI 10.1097/00024720-200202000-00006.
   Mariconda M, 2000, J SPINAL DISORD, V13, P131, DOI 10.1097/00002517-200004000-00007.
   MATSUI H, 1992, SPINE, V17, pS37.
   McCulloch JA, 1998, SPINE, V23, P2243, DOI 10.1097/00007632-199810150-00020.
   MCCULLOCH JA, 1991, ADULT SPINE PRINCIPL, P1821.
   MCGULLEN GM, 1994, J SPINAL DISORD, V7, P380.
   O'Leary PF, 2001, CLIN ORTHOP RELAT R, P26.
   ONEL D, 1993, SPINE, V18, P291, DOI 10.1097/00007632-199302000-00020.
   POSTACCHINI F, 1993, J BONE JOINT SURG BR, V75, P386, DOI 10.1302/0301-620X.75B3.8496205.
   Radu AS, 1998, REV RHUM, V65, P337.
   Richards JC, 2005, SPINE, V30, P744, DOI 10.1097/01.brs.0000157483.28505.e3.
   ROBERTSON PA, 1993, SPINE, V18, P1483.
   SANDERSON PL, 1993, J BONE JOINT SURG BR, V75, P393, DOI 10.1302/0301-620X.75B3.8496206.
   Sanderson PL, 1996, SPINE, V21, P1352, DOI 10.1097/00007632-199606010-00015.
   Sato K, 1997, SPINE, V22, P1898, DOI 10.1097/00007632-199708150-00018.
   SEE DH, 1975, ARCH PHYS MED REHAB, V56, P80.
   SIHVONEN T, 1993, SPINE, V18, P575, DOI 10.1097/00007632-199304000-00009.
   SILVERS HR, 1993, J NEUROSURG, V78, P695, DOI 10.3171/jns.1993.78.5.0695.
   Suwa H, 2000, NEUROL MED-CHIR, V40, P151, DOI 10.2176/nmc.40.151.
   Tsai RYC, 1998, J SPINAL DISORD, V11, P389.
   Watanabe K, 2005, J NEUROSURG-SPINE, V3, P405, DOI 10.3171/spi.2005.3.5.0405.
   Weiner BK, 1999, SPINE, V24, P62, DOI 10.1097/00007632-199901010-00015.
   YONGHING K, 1977, CLIN ORTHOP RELAT R, V134, P218.
   YOUNG S, 1988, NEUROSURGERY, V23, P628, DOI 10.1227/00006123-198811000-00014.},
Number-of-Cited-References = {51},
Times-Cited = {52},
Usage-Count-Last-180-days = {0},
Usage-Count-Since-2013 = {5},
Journal-ISO = {J. Neurosurg.-Spine},
Doc-Delivery-Number = {140KD},
Web-of-Science-Index = {Science Citation Index Expanded (SCI-EXPANDED)},
Unique-ID = {WOS:000244502900007},
DA = {2022-11-01},
}

@article{ WOS:000502783500006,
Author = {Hiyama, Akihiko and Katoh, Hiroyuki and Sakai, Daisuke and Sato, Masato
   and Tanaka, Masahiro and Watanabe, Masahiko},
Title = {Comparison of radiological changes after single- position versus dual-
   position for lateral interbody fusion and pedicle screw fixation},
Journal = {BMC MUSCULOSKELETAL DISORDERS},
Year = {2019},
Volume = {20},
Number = {1},
Month = {DEC 12},
Abstract = {Background There have been few comparisons between dual positions, which
   require a position change, and a single position, which does not require
   position change, and it is not clear whether there is a difference in
   indirect decompression achieved by the two procedures. Therefore, the
   purpose of this study was to compare perioperative and radiographic
   outcomes following lateral lumbar interbody fusion (LLIF) in two cohorts
   of patients who underwent surgery in a single position or dual position.
   Methods This study involved 45 patients who underwent indirect
   decompression at 68 levels, with LLIF and percutaneous pedicle screw
   (PPS) fixation for lumbar degenerative spondylolisthesis with spinal
   canal stenosis. Patient demographics and perioperative data were
   compared between two groups: patients who remained in the lateral
   decubitus position for pedicle screw fixation (SP group) and those
   turned to the prone position (DP group). Results A total of 26 DP and 19
   SP patients were analyzed. The operation time was approximately 31 min
   longer for the DP group (129.7 +/- 36.0 min) than for the SP group (98.4
   +/- 41.3 min, P < 0.01). We also evaluated the pre- and postoperative
   image measurements, there was no significant difference for lumbar
   lordosis, segmental disc angle, slipping length, and disc height between
   the groups. The CSA of the dural sac (DP group, from 55.3 to 78.4 mm(2);
   SP group, from 54.7 to 77.2 mm(2)) and central canal diameter (DP group,
   from 5.9 to 7.9 mm; SP group, from 5.6 to 7.7 mm) was significantly
   larger after surgery in both groups. However, there were no
   statistically significant differences between the two groups (P =
   0.684). Conclusions SP surgery could reduce the average surgery time by
   about 31 min. We found that the effect of indirect decompression by
   SP-PPS fixation following LLIF was considered to be a useful technique
   with no difference in dural sac enlargement or disc angle obtained
   compared with DP-PPS fixation.},
Publisher = {BMC},
Address = {CAMPUS, 4 CRINAN ST, LONDON N1 9XW, ENGLAND},
Type = {Article},
Language = {English},
Affiliation = {Hiyama, A (Corresponding Author), Tokai Univ, Sch Med, Dept Orthopaed Surg, Surg Sci, 143 Shimokasuya, Isehara, Kanagawa 2591193, Japan.
   Hiyama, Akihiko; Katoh, Hiroyuki; Sakai, Daisuke; Sato, Masato; Tanaka, Masahiro; Watanabe, Masahiko, Tokai Univ, Sch Med, Dept Orthopaed Surg, Surg Sci, 143 Shimokasuya, Isehara, Kanagawa 2591193, Japan.},
DOI = {10.1186/s12891-019-2992-3},
Article-Number = {601},
EISSN = {1471-2474},
Keywords = {Lateral lumbar interbody fusion (LLIF); single-position (SP);
   dual-position surgery (DP)},
Keywords-Plus = {INDIRECT DECOMPRESSION; NEURAL DECOMPRESSION},
Research-Areas = {Orthopedics; Rheumatology},
Web-of-Science-Categories  = {Orthopedics; Rheumatology},
Author-Email = {a.hiyama@tokai-u.jp},
ResearcherID-Numbers = {Hiyama, Akihiko/AAW-7362-2021
   Sakai, Daisuke/X-9164-2019},
ORCID-Numbers = {Hiyama, Akihiko/0000-0002-2474-9118
   Sakai, Daisuke/0000-0003-4189-9270},
Cited-References = {Abbasi H, 2015, CUREUS, V7, DOI 10.7759/cureus.292.
   Elowitz EH, 2011, MINIM INVAS NEUROSUR, V54, P201, DOI 10.1055/s-0031-1286334.
   Elowitz EH, 2015, EUR SPINE J, V24, pS449, DOI 10.1007/s00586-015-3946-6.
   Fritzell P, 2001, SPINE, V26, P2521, DOI 10.1097/00007632-200112010-00002.
   Hiyama A, 2019, J ORTHOP SURG RES, V14, DOI 10.1186/s13018-019-1354-z.
   Isaacs RE, 2016, SPINE, V41, pS133, DOI 10.1097/BRS.0000000000001472.
   Kepler CK, 2012, J NEUROSURG-SPINE, V16, P329, DOI 10.3171/2012.1.SPINE11528.
   Kim SJ, 2014, J SEX MED, V11, P145.
   Kono Y, 2018, ASIAN SPINE J, V12, P356, DOI 10.4184/asj.2018.12.2.356.
   Lang G, 2017, WORLD NEUROSURG, V101, P99, DOI 10.1016/j.wneu.2017.01.080.
   Marchi L, 2013, J NEUROSURG-SPINE, V19, P110, DOI 10.3171/2013.4.SPINE12319.
   Nakashima H, 2019, SPINE, V44, pE1411, DOI 10.1097/BRS.0000000000003180.
   Ohtori S, 2017, ASIAN SPINE J, V11, P105, DOI 10.4184/asj.2017.11.1.105.
   Oliveira L, 2010, SPINE, V35, pS331, DOI 10.1097/BRS.0b013e3182022db0.
   Ozgur Burak M, 2006, Spine J, V6, P435, DOI 10.1016/j.spinee.2005.08.012.
   Park SJ, 2017, CLIN SPINE SURG, V30, pE784, DOI 10.1097/BSD.0000000000000406.
   Raley DA, 2012, SPINE, V37, P1092, DOI 10.1097/BRS.0b013e31823c80d8.
   Siu TLT, 2017, J ORTHOP, V14, P142, DOI 10.1016/j.jor.2016.10.028.
   Youssef JA, 2010, SPINE, V35, pS302, DOI 10.1097/BRS.0b013e3182023438.
   Yson SC, 2014, J SPINAL DISORD TECH, V27, P364, DOI 10.1097/BSD.0b013e318268007b.
   Ziino Chason, 2018, J Spine Surg, V4, P717, DOI 10.21037/jss.2018.12.03.},
Number-of-Cited-References = {21},
Times-Cited = {30},
Usage-Count-Last-180-days = {1},
Usage-Count-Since-2013 = {2},
Journal-ISO = {BMC Musculoskelet. Disord.},
Doc-Delivery-Number = {JW0XQ},
Web-of-Science-Index = {Science Citation Index Expanded (SCI-EXPANDED)},
Unique-ID = {WOS:000502783500006},
OA = {Green Submitted, Green Published, gold},
DA = {2022-11-01},
}

@article{ WOS:000726520300002,
Author = {Ayling, Oliver G. S. and Charest-Morin, Raphaele and Eagles, Matthew E.
   and Ailon, Tamir and Street, John T. and Dea, Nicolas and McIntosh, Greg
   and Christie, Sean D. and Abraham, Edward and Jacobs, W. Bradley and
   Bailey, Christopher S. and Johnson, Michael G. and Attabib, Najmedden
   and Jarzem, Peter and Weber, Michael and Paquet, Jerome and Finkelstein,
   Joel and Stratton, Alexandra and Hall, Hamilton and Manson, Neil and
   Rampersaud, Y. Raja and Thomas, Kenneth and Fisher, Charles G.},
Title = {National adverse event profile after lumbar spine surgery for lumbar
   degenerative disorders and comparison of complication rates between
   hospitals: a CSORN registry study},
Journal = {JOURNAL OF NEUROSURGERY-SPINE},
Year = {2021},
Volume = {35},
Number = {6},
Pages = {698-703},
Month = {DEC},
Abstract = {OBJECTIVE Previous works investigating rates of adverse events (AEs) in
   spine surgery have been retrospective, with data collection from
   administrative databases, and often from single centers. To date, there
   have been no prospective reports capturing AEs in spine surgery on a
   national level, with comparison among centers.
   METHODS The Spine Adverse Events Severity system was used to define the
   incidence and severity of AEs after spine surgery by using data from the
   Canadian Spine Outcomes and Research Network (CSORN) prospective
   registry. Patient data were collected prospectively and during hospital
   admission for those undergoing elective spine surgery for degenerative
   conditions. The Spine Adverse Events Severity system defined minor and
   major AEs as grades 1-2 and 3-6, respectively.
   RESULTS There were 3533 patients enrolled in this cohort. There were 85
   (2.4\%) individual patients with at least one major AE and 680 (19.2\%)
   individual patients with at least one minor AE. There were 25 individual
   patients with 28 major intraoperative AEs and 260 patients with 275
   minor intraoperative AEs. Postoperatively there were 61 patients with a
   total of 80 major AEs. Of the 487 patients with minor AEs
   postoperatively there were 698 total AEs. The average enrollment was 321
   patients (range 47-1237 patients) per site. The rate of major AEs was
   consistent among sites (mean 2.9\% +/- 2.4\%, range 0\%-9.1\%). However,
   the rate of minor AEs varied widely among sites-from 7.9\% to 42.5\%,
   with a mean of 18.8\% +/- 9.7\%. The rate of minor AEs varied depending
   on how they were reported, with surgeon reporting associated with the
   lowest rates (p < 0.01).
   CONCLUSIONS The rate of major AEs after lumbar spine surgery is
   consistent among different sites but the rate of minor AEs appears to
   vary substantially. The method by which AEs are reported impacts the
   rate of minor AEs. These data have implications for the detection and
   reporting of AEs and the design of strategies aimed at mitigating
   complications.},
Publisher = {AMER ASSOC NEUROLOGICAL SURGEONS},
Address = {5550 MEADOWBROOK DRIVE, ROLLING MEADOWS, IL 60008 USA},
Type = {Article},
Language = {English},
Affiliation = {Ayling, OGS (Corresponding Author), Univ British Columbia, Vancouver, BC, Canada.
   Ayling, Oliver G. S.; Charest-Morin, Raphaele; Ailon, Tamir; Street, John T.; Dea, Nicolas; Fisher, Charles G., Univ British Columbia, Vancouver Gen Hosp, Dept Surg, Vancouver, BC, Canada.
   McIntosh, Greg, Canadian Spine Soc, Markdale, ON, Canada.
   Abraham, Edward; Manson, Neil, Canada East Spine Ctr, Dept Surg, St John, NB, Canada.
   Eagles, Matthew E.; Jacobs, W. Bradley; Thomas, Kenneth, Univ Calgary, Dept Surg, Calgary, AB, Canada.
   Johnson, Michael G., Univ Manitoba, Dept Orthoped, Winnipeg, MB, Canada.
   Johnson, Michael G., Univ Manitoba, Dept Neurosurg, Winnipeg, MB, Canada.
   Paquet, Jerome, Laval Univ, Dept Surg, Quebec City, PQ, Canada.
   Bailey, Christopher S., Univ Western Ontario, Dept Surg, London, ON, Canada.
   Stratton, Alexandra, Univ Ottawa, Dept Surg, Ottawa, ON, Canada.
   Finkelstein, Joel; Hall, Hamilton; Rampersaud, Y. Raja, Univ Toronto, Dept Surg, Toronto, ON, Canada.
   Christie, Sean D.; Attabib, Najmedden, Dalhousie Univ, Dept Surg, Halifax, NS, Canada.
   Jarzem, Peter; Weber, Michael, McGill Univ, Dept Surg, Montreal, PQ, Canada.},
DOI = {10.3171/2021.2.SPINE202150},
ISSN = {1547-5654},
EISSN = {1547-5646},
Keywords = {lumbar spine; adverse events; Canadian Spine Outcomes and Research
   Network; CSORN; complication; surgery; degenerative},
Keywords-Plus = {SEVERITY SYSTEM; OUTCOMES; SPONDYLOLISTHESIS; TRIAL},
Research-Areas = {Neurosciences \& Neurology; Surgery},
Web-of-Science-Categories  = {Clinical Neurology; Surgery},
Author-Email = {oliver.ayling@alumni.ubc.ca},
ResearcherID-Numbers = {Bailey, Christopher/L-7522-2015},
ORCID-Numbers = {Bailey, Christopher/0000-0001-5508-8415},
Cited-References = {Ayling OGS, 2021, NEUROSURGERY, V88, P420, DOI 10.1093/neuros/nyaa427.
   Campbell PG, 2011, J NEUROSURG-SPINE, V14, P16, DOI 10.3171/2010.9.SPINE10151.
   Chotai S, 2017, NEUROSURGERY, V64, P157, DOI 10.1093/neuros/nyx356.
   Chotai S, 2015, NEUROSURG FOCUS, V39, DOI 10.3171/2015.8.FOCUS15302.
   Dekutoski MB, 2010, SPINE, V35, pS9, DOI 10.1097/BRS.0b013e3181d830de.
   Deyo RA, 2005, SPINE, V30, P1441, DOI 10.1097/01.brs.0000166503.37969.8a.
   Finkelstein JA, 2019, J NEUROSURG-SPINE, V31, P155, DOI 10.3171/2019.1.SPINE18770.
   Golinvaux NS, 2015, SPINE, V40, P342, DOI 10.1097/BRS.0000000000000747.
   Hellsten EK, 2013, SPINE J, V13, P44, DOI 10.1016/j.spinee.2013.01.003.
   Karhade AV, 2018, NEUROSURGERY, V83, P333, DOI 10.1093/neuros/nyx408.
   Katznelson R, 2010, CAN J ANESTH, V57, P898, DOI 10.1007/s12630-010-9355-8.
   Khor S, 2018, JAMA SURG, V153, P634, DOI 10.1001/jamasurg.2018.0072.
   Lurie JD, 2015, SPINE, V40, P63, DOI 10.1097/BRS.0000000000000731.
   McCarthy EP, 2000, MED CARE, V38, P868, DOI 10.1097/00005650-200008000-00010.
   Rampersaud YR, 2006, SPINE, V31, P1503, DOI 10.1097/01.brs.0000220652.39970.c2.
   Rampersaud YR, 2016, J NEUROSURG-SPINE, V25, P256, DOI 10.3171/2016.1.SPINE14808.
   Rampersaud YR, 2010, SPINE, V35, P790, DOI 10.1097/BRS.0b013e3181bf25a3.
   Street JT, 2013, SPINAL CORD, V51, P472, DOI 10.1038/sc.2012.173.
   Street JT, 2012, SPINE J, V12, P22, DOI 10.1016/j.spinee.2011.12.003.
   Weinstein JN, 2008, NEW ENGL J MED, V358, P794, DOI 10.1056/NEJMoa0707136.
   Weinstein JN, 2009, J BONE JOINT SURG AM, V91A, P1295, DOI 10.2106/JBJS.H.00913.
   World Health Organization, INT STAT CLASS DIS R.},
Number-of-Cited-References = {22},
Times-Cited = {0},
Usage-Count-Last-180-days = {0},
Usage-Count-Since-2013 = {1},
Journal-ISO = {J. Neurosurg.-Spine},
Doc-Delivery-Number = {XJ0WT},
Web-of-Science-Index = {Science Citation Index Expanded (SCI-EXPANDED)},
Unique-ID = {WOS:000726520300002},
DA = {2022-11-01},
}

@article{ WOS:000499177100003,
Author = {Quack, V and Boecker, M. and Mueller, C. A. and Mainz, V and Geiger, M.
   and Heineman, A. W. and Betsch, M. and El Mansy, Y.},
Title = {Psychological factors outmatched morphological markers in predicting
   limitations in activities of daily living and participation in patients
   with lumbar stenosis},
Journal = {BMC MUSCULOSKELETAL DISORDERS},
Year = {2019},
Volume = {20},
Number = {1},
Month = {NOV 23},
Abstract = {Background Recent demographic changes have led to a large population of
   older adults, many of whom experience degenerative disc diseases.
   Degenerative lumbar spinal stenosis (DLSS) is associated with
   considerable discomfort and limitations in activities of daily living
   (ADL). Symptomatic DLSS is one of the most frequent indications for
   spinal surgery. The aim of this study was to identify sociodemographic
   variables, morphological markers, depression as well as fear of movement
   that predict ADL performance and participation in social life in
   patients with DLSS. Methods Sixty-seven patients with DLSS (mean age
   62.5 years {[}11.7], 50.7\% females) participated in the study.
   Predictor variables were age, gender, duration of disease, three
   morphological markers (severity of the lumbar stenosis, the number of
   affected segments and presence of spondylolisthesis) as well as
   self-reported depression and fear of movement. Dependent variables were
   pain interference with the performance of ADLs, ADLs and participation
   in social life. Correlations between predictor and dependent variables
   were calculated before stepwise, linear regression analyses. Only
   significant correlations were included in the linear regression
   analyses. Results Variance explained by the predictor variables ranged
   between 12\% (R-2 = .12; pain interference-physical) and 40\% (R-2 =
   .40; ADL requiring lower extremity functioning; participation).
   Depression and fear of movement were the most powerful predictors for
   all dependent variables. Among the morphological markers only stenosis
   severity contributed to the prediction of ADLs requiring lower extremity
   functioning. Conclusion Depression and fear of movement were more
   important predictors of the execution of ADLs and participation in
   social life compared to morphological markers. Elevated depressive
   symptoms and fear of movement might indicate limited adaptation and
   coping regarding the disease and its consequences. Early monitoring of
   these predictors should therefore be conducted in every spine centre.
   Future studies should investigate whether psychological screening or a
   preoperative psychological consultation helps to avoid operations and
   enables better patient outcomes.},
Publisher = {BMC},
Address = {CAMPUS, 4 CRINAN ST, LONDON N1 9XW, ENGLAND},
Type = {Article},
Language = {English},
Affiliation = {Quack, V (Corresponding Author), Rhein Westfal TH Aachen, Dept Orthoped Surg, Aachen, Germany.
   Quack, V; Betsch, M.; El Mansy, Y., Rhein Westfal TH Aachen, Dept Orthoped Surg, Aachen, Germany.
   Boecker, M.; Mueller, C. A.; Geiger, M., Rhein Westfal TH Aachen, Dept Neurosurg, Aachen, Germany.
   Boecker, M.; Mainz, V, Rhein Westfal TH Aachen, Dept Med Psychol \& Med Sociol, Aachen, Germany.
   Heineman, A. W., Northwestern Univ, Dept Phys Med \& Rehabil, Feinberg Sch Med, Chicago, IL 60611 USA.
   Heineman, A. W., Shirley Ryan AbilityLab, Ctr Rehabil Outcomes Res, Chicago, IL USA.
   El Mansy, Y., Alexandria Univ, Orthoped Dept, Alexandria, Egypt.},
DOI = {10.1186/s12891-019-2918-0},
Article-Number = {557},
EISSN = {1471-2474},
Keywords = {Lumbar stenosis; Predictors; Morphological markers; Psychological
   factors; Depression; Fear of movement; Outcome},
Keywords-Plus = {SPINAL STENOSIS; PAIN; DEPRESSION; SURGERY; OUTCOMES; VALIDATION;
   DISABILITY; MANAGEMENT; DIAGNOSIS; SEVERITY},
Research-Areas = {Orthopedics; Rheumatology},
Web-of-Science-Categories  = {Orthopedics; Rheumatology},
Author-Email = {vquack@ukaachen.de},
Funding-Acknowledgement = {START-program of the Faculty of Medicine, RWTH Aachen University},
Funding-Text = {This research project was supported by the START-program of the Faculty
   of Medicine, RWTH Aachen University. The funding body did not play any
   role in the design of the study, collection, analysis, and
   interpretation of data and in writing the manuscript.},
Cited-References = {Abbas J, 2017, BMC MUSCULOSKEL DIS, V18, DOI 10.1186/s12891-017-1512-6.
   Alodaibi FA, 2018, PLOS ONE, V13, DOI 10.1371/journal.pone.0193566.
   Amaral Vivian, 2017, J Spine Surg, V3, P371, DOI 10.21037/jss.2017.08.05.
   {[}Anonymous], 2016, INT STAT CLASS DIS R, DOI DOI 10/2016/EN.
   BODEN SD, 1990, J BONE JOINT SURG AM, V72A, P403, DOI 10.2106/00004623-199072030-00013.
   Boecker M, 2010, WAY NEUROCAT DEV INI, P13.
   Celestin J, 2009, PAIN MED, V10, P639, DOI 10.1111/j.1526-4637.2009.00632.x.
   de Schepper EIT, 2013, SPINE, V38, pE469, DOI 10.1097/BRS.0b013e31828935ac.
   Deyo RA, 2010, SPINE J, V10, P625, DOI 10.1016/j.spinee.2010.05.006.
   Ekman P, 2009, SPINE, V34, P1204, DOI 10.1097/BRS.0b013e3181a19e66.
   Falavigna Asdrubal, 2015, Eur J Orthop Surg Traumatol, V25 Suppl 1, pS35, DOI 10.1007/s00590-015-1651-0.
   Farin E, 2014, QUAL LIFE RES, V23, P1255, DOI 10.1007/s11136-013-0575-6.
   Felix ZF, 2008, BMC MUSCULOSKEL DIS, V9, DOI 10.1186/1471-2474-9-89.
   FERRELL BA, 1991, J AM GERIATR SOC, V39, P64, DOI 10.1111/j.1532-5415.1991.tb05908.x.
   Forkmann T, 2010, HEALTH QUAL LIFE OUT, V8, DOI 10.1186/1477-7525-8-105.
   Forkmann T, 2010, ARCH PHYS MED REHAB, V91, P1188, DOI 10.1016/j.apmr.2010.04.021.
   Forkmann T, 2009, J BEHAV THER EXP PSY, V40, P468, DOI 10.1016/j.jbtep.2009.06.003.
   Fritsch CG, 2017, EUR SPINE J, V26, P324, DOI 10.1007/s00586-016-4668-0.
   Gecht J, 2017, HEALTH QUAL LIFE OUT, V15, DOI 10.1186/s12955-017-0767-9.
   Genevay S, 2010, BEST PRACT RES CL RH, V24, P253, DOI 10.1016/j.berh.2009.11.001.
   Gerling MC, 2016, SPINE, V41, P901, DOI 10.1097/BRS.0000000000001361.
   Hong JH, 2015, KOREAN J ANESTHESIOL, V68, P481, DOI 10.4097/kjae.2015.68.5.481.
   Kalichman L, 2009, SPINE J, V9, P545, DOI 10.1016/j.spinee.2009.03.005.
   Karp JF, 2016, PAIN MANAG, V6, P543, DOI 10.2217/pmt.16.9.
   Konno S, 2007, EUR SPINE J, V16, P1951, DOI 10.1007/s00586-007-0402-2.
   Kuittinen P, 2014, BMC MUSCULOSKEL DIS, V15, DOI 10.1186/1471-2474-15-348.
   Lee J, 2017, CLIN ORTHOP SURG, V9, P177, DOI 10.4055/cios.2017.9.2.177.
   Lotzke H, 2018, BMC MUSCULOSKEL DIS, V19, DOI 10.1186/s12891-018-2274-5.
   Lurie JD, 2015, SPINE, V40, P63, DOI 10.1097/BRS.0000000000000731.
   Machado GC, 2015, PLOS ONE, V10, DOI 10.1371/journal.pone.0122800.
   Rusu AC, 2014, BMC MUSCULOSKEL DIS, V15, DOI 10.1186/1471-2474-15-280.
   Schizas C, 2010, SPINE, V35, P1919, DOI 10.1097/BRS.0b013e3181d359bd.
   Scholz M, 2014, REHABILITATION, V53, P290, DOI 10.1055/s-0034-1384595.
   Sigmundsson FG, 2011, ACTA ORTHOP, V82, P204, DOI 10.3109/17453674.2011.566150.
   Tuomainen I, 2018, SPINE J, V18, P458, DOI 10.1016/j.spinee.2017.08.228.
   Urban-Baeza A, 2015, J NEUROSURG-SPINE, V22, P75, DOI 10.3171/2014.10.SPINE131106.
   Vehren T, 2013, COMPR PSYCHIAT, V54, P1082, DOI 10.1016/j.comppsych.2013.05.001.
   Vlaeyen JWS, 2012, PAIN, V153, P1144, DOI 10.1016/j.pain.2011.12.009.
   Weinstein JN, 2010, SPINE, V35, P1329, DOI 10.1097/BRS.0b013e3181e0f04d.
   World Health O, 2001, INT CLASS FUNCT DIS.
   Zaina F, 2016, COCHRANE DB SYST REV, DOI 10.1002/14651858.CD010264.pub2.},
Number-of-Cited-References = {41},
Times-Cited = {4},
Usage-Count-Last-180-days = {0},
Usage-Count-Since-2013 = {0},
Journal-ISO = {BMC Musculoskelet. Disord.},
Doc-Delivery-Number = {JQ8GN},
Web-of-Science-Index = {Science Citation Index Expanded (SCI-EXPANDED); Social Science Citation Index (SSCI)},
Unique-ID = {WOS:000499177100003},
OA = {Green Published, gold},
DA = {2022-11-01},
}

@article{ WOS:000222475900020,
Author = {Ghiselli, G and Wang, JC and Bhatia, NN and Hsu, WK and Dawson, EG},
Title = {Adjacent segment degeneration in the lumbar spine},
Journal = {JOURNAL OF BONE AND JOINT SURGERY-AMERICAN VOLUME},
Year = {2004},
Volume = {86A},
Number = {7},
Pages = {1497-1503},
Month = {JUL},
Abstract = {Background: A primary concern after posterior lumbar spine arthrodesis
   is the potential for adjacent segment degeneration cephalad or caudad to
   the fusion segment. There is controversy regarding the subsequent
   degeneration of adjacent segments, and we are aware of no long-term
   studies that have analyzed both cephalad and caudad degeneration
   following posterior arthrodesis. A retrospective investigation was
   performed to determine the rates of degeneration and survival of the
   motion segments adjacent to the site of a posterior lumbar fusion.
   Methods: Two hundred and fifteen patients who had undergone posterior
   lumbar arthrodesis were included in this study. The study group included
   126 female patients and eighty-nine male patients. The average duration
   of follow-up was 6.7 years. Radiographs were analyzed with regard to
   arthritic degeneration at the adjacent levels both preoperatively and at
   the time of the last follow-up visit. Disc spaces were graded on a
   4-point arthritic degeneration scale. Correlation analysis was used to
   determine the contribution of independent variables to the rate of
   degeneration. Survivorship analysis was performed to describe the
   degeneration of the adjacent motion segments.
   Results: Fifty-nine (27.4\%) of the 215 patients had evidence of
   degeneration at the adjacent levels and elected to have an additional
   decompression (fifteen patients) or arthrodesis (forty-four patients).
   Kaplan-Meier analysis predicted a disease-free survival rate of 83.5\%
   (95\% confidence interval, 77.5\% to 89.5\%) at five years and of 63.9\%
   (95\% confidence interval, 54.0\% to 73.8\%) at ten years after the
   index operation. Although there was a trend toward progression of the
   arthritic grade at the adjacent disc levels, there was no significant
   correlation, with the numbers available, between the preoperative
   arthritic grade and the need for additional surgery.
   Conclusions: The rate of symptomatic degeneration at an adjacent segment
   warranting either decompression or arthrodesis was predicted to be
   16.5\% at five years and 36.1\% at ten years. There appeared to be no
   correlation with the length of fusion or the preoperative arthritic
   degeneration of the adjacent segment.
   Level of Evidence: Prognostic study, Level IV (case series). See
   Instructions to Authors for a complete description of levels of
   evidence.},
Publisher = {LIPPINCOTT WILLIAMS \& WILKINS},
Address = {TWO COMMERCE SQ, 2001 MARKET ST, PHILADELPHIA, PA 19103 USA},
Type = {Article},
Language = {English},
Affiliation = {Ghiselli, G (Corresponding Author), Denver Spice Ctr, 1601 E 19th Ave,Suite 4000, Denver, CO 80218 USA.
   Denver Spice Ctr, Denver, CO 80218 USA.
   Univ Calif Los Angeles, Sch Med, Dept Orthopaed Surg, Los Angeles, CA 90095 USA.},
DOI = {10.2106/00004623-200407000-00020},
ISSN = {0021-9355},
EISSN = {1535-1386},
Keywords-Plus = {LUMBOSACRAL FUSION; INTERBODY FUSION; SPONDYLOLISTHESIS; MOTION},
Research-Areas = {Orthopedics; Surgery},
Web-of-Science-Categories  = {Orthopedics; Surgery},
Author-Email = {gghiselli@yahoo.com},
Cited-References = {Axelsson P, 1997, SPINE, V22, P414, DOI 10.1097/00007632-199702150-00012.
   BODEN SD, 1990, J BONE JOINT SURG AM, V72A, P403, DOI 10.2106/00004623-199072030-00013.
   BRODSKY AE, 1976, CLIN ORTHOP RELAT R, P130.
   COCHRAN T, 1983, SPINE, V8, P576, DOI 10.1097/00007632-198309000-00003.
   FRYMOYER J W, 1978, Spine, V3, P1, DOI 10.1097/00007632-197803000-00001.
   Ghiselli G, 2003, SPINE, V28, P1275.
   Hambly MF, 1998, SPINE, V23, P1785, DOI 10.1097/00007632-199808150-00012.
   HARRIS RI, 1963, J BONE JOINT SURG AM, V45, P1159, DOI 10.2106/00004623-196345060-00003.
   Hilibrand AS, 1999, J BONE JOINT SURG AM, V81A, P519, DOI 10.2106/00004623-199904000-00009.
   LEE CK, 1984, SPINE, V9, P574, DOI 10.1097/00007632-198409000-00007.
   LEE CK, 1988, SPINE, V13, P375, DOI 10.1097/00007632-198803000-00029.
   LEHMANN TR, 1987, SPINE, V12, P97, DOI 10.1097/00007632-198703000-00004.
   LEONG JCY, 1983, SPINE, V8, P793, DOI 10.1097/00007632-198310000-00018.
   Miyakoshi N, 2000, SPINE, V25, P1837, DOI 10.1097/00007632-200007150-00016.
   PENTA M, 1995, SPINE, V20, P743, DOI 10.1097/00007632-199503150-00018.
   Pihlajamaki H, 1996, ACTA ORTHOP SCAND, V67, P63, DOI 10.3109/17453679608995612.
   POPE MH, 1977, ORTHOP CLIN N AM, V8, P155.
   QUINNELL RC, 1981, SPINE, V6, P263, DOI 10.1097/00007632-198105000-00008.
   Schlegel JD, 1996, SPINE, V21, P970, DOI 10.1097/00007632-199604150-00013.
   TORGERSON WR, 1976, J BONE JOINT SURG AM, V58, P850, DOI 10.2106/00004623-197658060-00017.
   WHITECLOUD TS, 1994, SPINE, V19, P531, DOI 10.1097/00007632-199403000-00007.
   WILTSE LL, 1983, J BONE JOINT SURG AM, V65, P768, DOI 10.2106/00004623-198365060-00007.
   YANG SW, 1986, SPINE, V11, P937.},
Number-of-Cited-References = {23},
Times-Cited = {465},
Usage-Count-Last-180-days = {2},
Usage-Count-Since-2013 = {26},
Journal-ISO = {J. Bone Joint Surg.-Am. Vol.},
Doc-Delivery-Number = {835IK},
Web-of-Science-Index = {Science Citation Index Expanded (SCI-EXPANDED)},
Unique-ID = {WOS:000222475900020},
DA = {2022-11-01},
}

@article{ WOS:000577437900034,
Author = {Khalife, Marc and Khalife, Pascal and Pascal-Moussellard, Hugues},
Title = {Sacrum osteotomy to change pelvic parameters: Surgical technique and 3D
   modeling},
Journal = {ORTHOPAEDICS \& TRAUMATOLOGY-SURGERY \& RESEARCH},
Year = {2020},
Volume = {106},
Number = {6},
Pages = {1227-1232},
Month = {OCT},
Abstract = {Purpose: Some clinical situations, such as great sagittal imbalance,
   high-grade isthmic spondylolisthesis or sacral malunion could require a
   sacral osteotomy to decrease pelvic parameters, horizontalize the sacrum
   or correct sacral malunion. Here is described a novel technique to
   perform a sacral osteotomy to decrease pelvic parameters with a
   lumbo-pelvic construct, with first a sacral slope decrease, then a
   pelvic tilt decrease.
   Methods: Simulations have been performed using tridimensional
   reconstructions of the lumbar spine and pelvis, made from CT-scan images
   of a healthy individual. A cadaveric study has then been performed.
   Results: 3D modeling exhibited linear relationship between osteotomy
   angle and pelvic incidence correction, through multiple simulations with
   1 degrees increment. Cadaveric study demonstrated feasibility.
   Conclusion: This preliminary work shows that this technique is efficient
   to decrease pelvic parameters. A linear relationship has been exhibited
   between osteotomy angle and PI decrease, as per the following formula:
   osteotomy angle = PI change/0.84. (C) 2020 Elsevier Masson SAS. All
   rights reserved.},
Publisher = {ELSEVIER MASSON, CORP OFF},
Address = {65 CAMILLE DESMOULINS CS50083 ISSY-LES-MOULINEAUX, 92442 PARIS, FRANCE},
Type = {Article},
Language = {English},
Affiliation = {Khalife, M (Corresponding Author), Georges Pompidou European Hosp, Orthoped Surg Unit, Paris, France.
   Khalife, Marc, Georges Pompidou European Hosp, Orthoped Surg Unit, Paris, France.
   Khalife, Pascal, NovaSpine, Amiens, France.
   Khalife, Marc; Pascal-Moussellard, Hugues, Hop La Pitie Salpetriere, Orthoped Surg Unit, Paris, France.},
DOI = {10.1016/j.otsr.2020.05.010},
ISSN = {1877-0568},
Keywords = {Sacrum osteotomy; Pelvic parameters; Pelvic incidence; Sagittal
   alignment},
Research-Areas = {Orthopedics; Surgery},
Web-of-Science-Categories  = {Orthopedics; Surgery},
Author-Email = {marc.khalife@aphp.fr},
Cited-References = {Bodin A, 2015, EUR SPINE J, V24, pS72, DOI 10.1007/s00586-014-3651-x.
   Hsieh PC, 2007, J NEUROSURG-SPINE, V6, P368, DOI 10.3171/spi.2007.6.4.15.
   Laouissat F, 2018, EUR SPINE J, V27, P2002, DOI 10.1007/s00586-017-5111-x.
   Legaye J, 1998, Eur Spine J, V7, P99, DOI 10.1007/s005860050038.
   Ozturk AK, 2018, J NEUROSURG-SPINE, V28, P532, DOI 10.3171/2017.8.SPINE17550.
   Patil S, 2007, CURR ORTHOPAED, V21, P109, DOI 10.1016/j.cuor.2007.04.004.
   Roussouly P, 2005, SPINE, V30, P346, DOI 10.1097/01.brs.0000152379.54463.65.
   Schulze A, 2016, ORTHOPADE, V45, P659, DOI 10.1007/s00132-016-3290-5.
   Vanaclocha V, 2019, WORLD NEUROSURG, V123, pE85, DOI 10.1016/j.wneu.2018.11.052.},
Number-of-Cited-References = {9},
Times-Cited = {0},
Usage-Count-Last-180-days = {0},
Usage-Count-Since-2013 = {0},
Journal-ISO = {Orthop. Traumatol.-Surg. Res.},
Doc-Delivery-Number = {NZ9SB},
Web-of-Science-Index = {Science Citation Index Expanded (SCI-EXPANDED)},
Unique-ID = {WOS:000577437900034},
OA = {Green Submitted, Bronze},
DA = {2022-11-01},
}

@article{ WOS:000742906300004,
Author = {Banitalebi, Hasan and Espeland, Ansgar and Anvar, Masoud and Hermansen,
   Erland and Hellum, Christian and Brox, Jens Ivar and Myklebust, Tor Age
   and Indrekvam, Kari and Brisby, Helena and Weber, Clemens and Aaen, Jorn
   and Austevoll, Ivar Magne and Grundnes, Oliver and Negard, Anne},
Title = {Reliability of preoperative MRI findings in patients with lumbar spinal
   stenosis},
Journal = {BMC MUSCULOSKELETAL DISORDERS},
Year = {2022},
Volume = {23},
Number = {1},
Month = {JAN 15},
Abstract = {Background: Magnetic Resonance Imaging (MRI) is an important tool in
   preoperative evaluation of patients with lumbar spinal stenosis (LSS).
   Reported reliability of various MRI findings in LSS varies from fair to
   excellent. There are inconsistencies in the evaluated parameters and the
   methodology of the studies. The purpose of this study was to evaluate
   the reliability of the preoperative MRI findings in patients with LSS
   between musculoskeletal radiologists and orthopaedic spine surgeons,
   using established evaluation methods and imaging data from a prospective
   trial.
   Methods: Consecutive lumbar MRI examinations of candidates for surgical
   treatment of LSS from the Norwegian Spinal Stenosis and Degenerative
   Spondylolisthesis (NORDSTEN) study were independently evaluated by two
   musculoskeletal radiologists and two orthopaedic spine surgeons. The
   observers had a range of experience between six and 13 years and rated
   five categorical parameters (foraminal and central canal stenosis, facet
   joint osteoarthritis, redundant nerve roots and intraspinal synovial
   cysts) and one continuous parameter (dural sac cross-sectional area).
   All parameters were re-rated after 6 weeks by all the observers. Inter-
   and intraobserver agreement was assessed by Gwet's agreement coefficient
   (AC1) for categorical parameters and Intraclass Correlation Coefficient
   (ICC) for the dural sac cross-sectional area.
   Results: MRI examinations of 102 patients (mean age 66 +/- 8 years, 53
   men) were evaluated. The overall interobserver agreement was substantial
   or almost perfect for all categorical parameters (AC1 range 0.67 to
   0.98), except for facet joint osteoarthritis, where the agreement was
   moderate (AC1 0.39). For the dural sac cross-sectional area, the overall
   interobserver agreement was good or excellent (ICC range 0.86 to 0.96).
   The intraobserver agreement was substantial or almost perfect/excellent
   for all parameters (AC1 range 0.63 to 1.0 and ICC range 0.93 to 1.0).
   Conclusions: There is high inter- and intraobserver agreement between
   radiologists and spine surgeons for preoperative MRI findings of LSS.
   However, the interobserver agreement is not optimal for evaluation of
   facet joint osteoarthritis.},
Publisher = {BMC},
Address = {CAMPUS, 4 CRINAN ST, LONDON N1 9XW, ENGLAND},
Type = {Article},
Language = {English},
Affiliation = {Banitalebi, H (Corresponding Author), Akershus Univ Hosp, Dept Diagnost Imaging, Lorenskog, Norway.
   Banitalebi, H (Corresponding Author), Univ Oslo, Inst Clin Med, Oslo, Norway.
   Banitalebi, Hasan; Negard, Anne, Akershus Univ Hosp, Dept Diagnost Imaging, Lorenskog, Norway.
   Banitalebi, Hasan; Negard, Anne, Univ Oslo, Inst Clin Med, Oslo, Norway.
   Espeland, Ansgar, Haukeland Hosp, Dept Radiol, Bergen, Norway.
   Espeland, Ansgar; Indrekvam, Kari, Univ Bergen, Dept Clin Med, Bergen, Norway.
   Anvar, Masoud, Unilabs Radiol, Oslo, Norway.
   Hermansen, Erland, Hofseth BioCare, Alesund, Norway.
   Hermansen, Erland; Aaen, Jorn, More \& Romsdal Hosp Trust, Alesund Hosp, Dept Orthopaed Surg, Alesund, Norway.
   Hellum, Christian, Oslo Univ Hosp Ulleval, Div Orthopaed Surg, Oslo, Norway.
   Brox, Jens Ivar, Oslo Univ Hosp, Dept Phys Med \& Rehabil, Oslo, Norway.
   Myklebust, Tor Age, More \& Romsdal Hosp Trust, Dept Res \& Innovat, Alesund, Norway.
   Myklebust, Tor Age, Canc Registry Norway, Dept Registrat, Oslo, Norway.
   Indrekvam, Kari; Austevoll, Ivar Magne, Haukeland Hosp, Kysthosp Hagevik Orthopaed Clin, Bergen, Norway.
   Brisby, Helena, Sahlgrens Univ Hosp, Dept Orthopaed, Gothenburg, Sweden.
   Brisby, Helena, Univ Gothenburg, Sahlgrenska Acad, Inst Clin Sci, Dept Orthopaed, Gothenburg, Sweden.
   Weber, Clemens, Stavanger Univ Hosp, Dept Neurosurg, Stavanger, Norway.
   Weber, Clemens, Univ Stavanger, Dept Qual \& Hlth Technol, Stavanger, Norway.
   Aaen, Jorn, Norwegian Univ Sci \& Technol, Fac Med \& Hlth Sci, Dept Circulat \& Med Imaging, Trondheim, Norway.
   Grundnes, Oliver, Akershus Univ Hosp, Dept Orthopaed, Lorenskog, Norway.},
DOI = {10.1186/s12891-021-04949-4},
Article-Number = {51},
EISSN = {1471-2474},
Keywords = {Reliability; Lumbar spinal stenosis; Interobserver agreement;
   Intraobserver agreement; MRI},
Keywords-Plus = {SYNOVIAL CYSTS; AGREEMENT; DIAGNOSIS; SEVERITY; DISABILITY},
Research-Areas = {Orthopedics; Rheumatology},
Web-of-Science-Categories  = {Orthopedics; Rheumatology},
Author-Email = {hasan.banitalebi@medisin.uio.no},
ResearcherID-Numbers = {austevoll, ivar/GMW-9875-2022},
Funding-Acknowledgement = {Liaison Committee for Education, Research and Innovation in Central
   Norway {[}2013/10174]; Sophies Minde Foundation in Norway {[}02/2019]},
Funding-Text = {This work was supported by the Liaison Committee for Education, Research
   and Innovation in Central Norway (grant number: 2013/10174) and Sophies
   Minde Foundation in Norway (grant number: 02/2019). The funding sources
   did not have any involvement in study design, collection, analysis and
   interpretation of data and writing or decision to submit the article for
   publication.},
Cited-References = {Andrasinova T, 2018, CLIN SPINE SURG, V31, pE403, DOI 10.1097/BSD.0000000000000681.
   Andreisek G, 2013, AM J ROENTGENOL, V201, pW735, DOI 10.2214/AJR.12.10163.
   Azimi P, 2016, PLOS ONE, V11, DOI 10.1371/journal.pone.0158041.
   Berg L, 2019, EUR RADIOL, V29, P4990, DOI 10.1007/s00330-019-06047-5.
   Boviatsis EJ, 2008, EUR SPINE J, V17, P831, DOI 10.1007/s00586-007-0563-z.
   Carrino JA, 2009, RADIOLOGY, V250, P161, DOI 10.1148/radiol.2493071999.
   Ciol MA, 1996, J AM GERIATR SOC, V44, P285, DOI 10.1111/j.1532-5415.1996.tb00915.x.
   de Schepper EIT, 2013, SPINE, V38, pE469, DOI 10.1097/BRS.0b013e31828935ac.
   Doyle AJ, 2004, SPINE, V29, P874, DOI 10.1097/00007632-200404150-00010.
   Genevay S, 2010, BEST PRACT RES CL RH, V24, P253, DOI 10.1016/j.berh.2009.11.001.
   Gwet KL, 2008, BRIT J MATH STAT PSY, V61, P29, DOI 10.1348/000711006X126600.
   Gwet KL, 2014, HDB INTERRATER RELIA, V4th, P166.
   Hermansen E, 2017, BMC MUSCULOSKEL DIS, V18, DOI 10.1186/s12891-017-1491-7.
   Katz JN, 2008, NEW ENGL J MED, V358, P818, DOI 10.1056/NEJMcp0708097.
   Koo TK, 2016, J CHIROPR MED, V15, P155, DOI 10.1016/j.jcm.2016.02.012.
   Kottner J, 2011, J CLIN EPIDEMIOL, V64, P96, DOI 10.1016/j.jclinepi.2010.03.002.
   Kovacs FM, 2009, ACTA RADIOL, V50, P497, DOI 10.1080/02841850902838074.
   Kuittinen P, 2014, BMC MUSCULOSKEL DIS, V15, DOI 10.1186/1471-2474-15-247.
   LANDIS JR, 1977, BIOMETRICS, V33, P159, DOI 10.2307/2529310.
   Lee S, 2010, AM J ROENTGENOL, V194, P1095, DOI 10.2214/AJR.09.2772.
   Lonne G, 2019, SPINE J, V19, P41, DOI 10.1016/j.spinee.2018.05.028.
   Lurie JD, 2008, SPINE, V33, P1605, DOI 10.1097/BRS.0b013e3181791af3.
   Marawar SV, 2017, INT J SPINE SURG, V11, DOI 10.14444/4034.
   Ogikubo O, 2007, SPINE, V32, P1423, DOI 10.1097/BRS.0b013e318060a5f5.
   Ogink PT, 2019, SPINE, V44, P510, DOI 10.1097/BRS.0000000000002859.
   Ono A, 2007, J NEUROSURG-SPINE, V7, P27, DOI 10.3171/SPI-07/07/027.
   Papavero L, 2020, NEURORADIOLOGY, V62, P223, DOI 10.1007/s00234-019-02337-3.
   Schizas C, 2010, SPINE, V35, P1919, DOI 10.1097/BRS.0b013e3181d359bd.
   Sigmundsson FG, 2011, ACTA ORTHOP, V82, P204, DOI 10.3109/17453674.2011.566150.
   Speciale AC, 2002, SPINE, V27, P1082, DOI 10.1097/00007632-200205150-00014.
   Weber C, 2016, SPINE, V41, pE78, DOI 10.1097/BRS.0000000000001166.
   Weishaupt D, 1999, SKELETAL RADIOL, V28, P215, DOI 10.1007/s002560050503.
   Winklhofer S, 2017, EUR SPINE J, V26, P353, DOI 10.1007/s00586-016-4667-1.
   Zec Slavica, 2017, Open Nurs J, V11, P211, DOI 10.2174/1874434601711010211.},
Number-of-Cited-References = {34},
Times-Cited = {2},
Usage-Count-Last-180-days = {1},
Usage-Count-Since-2013 = {2},
Journal-ISO = {BMC Musculoskelet. Disord.},
Doc-Delivery-Number = {YH1AB},
Web-of-Science-Index = {Science Citation Index Expanded (SCI-EXPANDED)},
Unique-ID = {WOS:000742906300004},
OA = {Green Published, gold},
DA = {2022-11-01},
}

@article{ WOS:000309237100005,
Author = {Fan, Shun-Wu and Zhou, Zhi-Jie and Hu, Zhi-Jun and Fang, Xiang-Qian and
   Zhao, Feng-Dong and Zhang, Jian},
Title = {Quantitative MRI analysis of the surface area, signal intensity and MRI
   index of the central bright area for the evaluation of early adjacent
   disc degeneration after lumbar fusion},
Journal = {EUROPEAN SPINE JOURNAL},
Year = {2012},
Volume = {21},
Number = {9},
Pages = {1709-1715},
Month = {SEP},
Abstract = {The aim of this study was to evaluate early ASD at short-term follow-up
   in fused and unoperated patients with degenerative disc disease, using
   quantitative magnetic resonance imaging (MRI) analysis of the area,
   signal intensity and their product, i.e., MRI index of the central
   bright area of the disc as well as measures of intervertebral disc
   height and Pfirrmann grading scale. The further purpose was to determine
   whether fusion accelerates ASD compared with non-surgical treatment in
   short-term follow-up.
   One hundred and eight chronic low back patients diagnosed as L4/L5
   degeneration undertook either one-level instrumented posterior lumbar
   interbody fusion or conservative treatment. They were followed up for
   about 1 year. Finally 46 fused and 45 conservatively treated patients
   with MRI follow-up were included. Pre- and post-treatment MRIs were
   compared to determine the progression of disc degeneration at the two
   cranial adjacent segments.
   The area, signal intensity and MRI index of the central bright area of
   the adjacent discs decreased in the operated and unoperated groups from
   pre-treatment to follow-up, except for an insignificant decrease of
   signal intensity at the second adjacent segment in the unoperated group.
   The changes in these parameters were statistically greater at the first
   than the second adjacent segment in the fused group, but not in the
   unoperated group. And the changes in the fused group were more
   pronounced than those at both neighbouring levels in the unoperated
   group. However, the Pfirrmann grading scale and intervertebral disc
   height did not detect any changes at adjacent discs in either group.
   Decrease in the parameters of quantitative MRI analysis indicated early
   degeneration at discs adjacent to lumbar spinal fusion. Fusion had an
   independent effect on the natural history of ASD during short-term
   follow-up. Continued longitudinal follow-up is required to determine
   whether these MRI changes lead to pathologic changes.},
Publisher = {SPRINGER},
Address = {233 SPRING ST, NEW YORK, NY 10013 USA},
Type = {Article},
Language = {English},
Affiliation = {Zhang, J (Corresponding Author), Zhejiang Univ, Sch Med, Sir Run Run Shaw Hosp, Dept Orthopaed Surg, Hangzhou 310003, Zhejiang, Peoples R China.
   Fan, Shun-Wu; Zhou, Zhi-Jie; Hu, Zhi-Jun; Fang, Xiang-Qian; Zhao, Feng-Dong; Zhang, Jian, Zhejiang Univ, Sch Med, Sir Run Run Shaw Hosp, Dept Orthopaed Surg, Hangzhou 310003, Zhejiang, Peoples R China.
   Fan, Shun-Wu; Zhou, Zhi-Jie; Hu, Zhi-Jun; Fang, Xiang-Qian; Zhao, Feng-Dong; Zhang, Jian, Zhejiang Univ, Sir Run Run Shaw Inst Clin Med, Hangzhou 310016, Zhejiang, Peoples R China.},
DOI = {10.1007/s00586-012-2293-0},
ISSN = {0940-6719},
EISSN = {1432-0932},
Keywords = {Adjacent segment degeneration; Lumbar fusion; Quantitative MRI analysis;
   Signal intensity},
Keywords-Plus = {SEGMENT DEGENERATION; SPINE FUSION; LUMBOSACRAL FUSION; INTERBODY
   FUSION; ANIMAL-MODEL; FOLLOW-UP; SPONDYLOLISTHESIS; DISEASE; RISK},
Research-Areas = {Neurosciences \& Neurology; Orthopedics},
Web-of-Science-Categories  = {Clinical Neurology; Orthopedics},
Author-Email = {zjzhoufrank@gmail.com},
Funding-Acknowledgement = {Science and Technology Department of Zhejiang Province {[}2009C03014-1,
   2009C33025]; Zhejiang Provincial Natural Science Foundation of China
   {[}Y2110372]},
Funding-Text = {The study was sponsored by the Zhejiang Provincial Program for the
   Cultivation of High-Level Innovative Health talent and funds of the
   Science and Technology Department of Zhejiang Province (2009C03014-1,
   2009C33025), and the Project Supported by Zhejiang Provincial Natural
   Science Foundation of China (Y2110372).},
Cited-References = {Anandjiwala J, 2011, EUR SPINE J, V20, P1951, DOI 10.1007/s00586-011-1917-0.
   Benneker LM, 2005, EUR SPINE J, V14, P27, DOI 10.1007/s00586-004-0759-4.
   Booth KC, 1999, SPINE, V24, P1721, DOI 10.1097/00007632-199908150-00014.
   Borsa PA, 2005, AM J SPORT MED, V33, P734, DOI 10.1177/0363546504269940.
   Disch AC, 2008, J SPINAL DISORD TECH, V21, P79, DOI 10.1097/BSD.0b013e3180577259.
   Ekman P, 2009, EUR SPINE J, V18, P1175, DOI 10.1007/s00586-009-0947-3.
   Gruber HE, 2009, LAB ANIM-UK, V43, P272, DOI 10.1258/la.2008.008055.
   Guigui P, 1997, REV CHIR ORTHOP, V83, P685.
   Hambly MF, 1998, SPINE, V23, P1785, DOI 10.1097/00007632-199808150-00012.
   Hangai M, 2008, SPINE J, V8, P732, DOI 10.1016/j.spinee.2007.07.392.
   Higashino K, 2010, SPINE, V35, pE1144, DOI 10.1097/BRS.0b013e3181e504d3.
   Ishihara H, 2001, J SPINAL DISORD, V14, P91, DOI 10.1097/00002517-200104000-00001.
   Kumar MN, 2001, EUR SPINE J, V10, P314, DOI 10.1007/s005860000239.
   Kumar MN, 2001, EUR SPINE J, V10, P309, DOI 10.1007/s005860000207.
   Lee CS, 2009, EUR SPINE J, V18, P1637, DOI 10.1007/s00586-009-1060-3.
   LEE CK, 1988, SPINE, V13, P375, DOI 10.1097/00007632-198803000-00029.
   LUOMA K, 1993, MAGN RESON IMAGING, V11, P549, DOI 10.1016/0730-725X(93)90474-R.
   Min JH, 2008, J SPINAL DISORD TECH, V21, P305, DOI 10.1097/BSD.0b013e318142b960.
   Miyakoshi N, 2000, SPINE, V25, P1837, DOI 10.1097/00007632-200007150-00016.
   Morishita Y, 2011, EUR SPINE J, V20, P1480, DOI 10.1007/s00586-011-1701-1.
   PAAJANEN H, 1994, J ORTHOPAED RES, V12, P509, DOI 10.1002/jor.1100120407.
   Park JY, 2007, J NEUROSURG-SPINE, V7, P139, DOI 10.3171/SPI-07/08/139.
   Park P, 2004, SPINE, V29, P1938, DOI 10.1097/01.brs.0000137069.88904.03.
   PECH P, 1985, RADIOLOGY, V156, P699, DOI 10.1148/radiology.156.3.4023228.
   Pfirrmann CWA, 2001, SPINE, V26, P1873, DOI 10.1097/00007632-200109010-00011.
   Phillips FM, 2002, J BONE JOINT SURG BR, V84B, P289, DOI 10.1302/0301-620X.84B2.11937.
   Rajasekaran S, 2008, EUR SPINE J, V17, P626, DOI 10.1007/s00586-008-0645-6.
   Schulte TL, 2007, EUR SPINE J, V16, P2152, DOI 10.1007/s00586-007-0515-7.
   Smith LJ, 2011, EUR SPINE J, V20, P434, DOI 10.1007/s00586-010-1664-7.
   Sobajima S, 2005, SPINE, V30, P15, DOI 10.1097/01.brs.0000148048.15348.9b.
   Vaga S, 2009, EUR SPINE J, V18, pS40, DOI 10.1007/s00586-009-0996-7.
   VIDEMAN T, 1994, SPINE, V19, P192, DOI 10.1097/00007632-199401001-00014.
   Videman T, 2008, SPINE, V33, P2781, DOI 10.1097/BRS.0b013e31817e1d11.
   Yang JY, 2008, SPINE, V33, P503, DOI 10.1097/BRS.0b013e3181657dc3.
   YU SW, 1988, RADIOLOGY, V169, P93, DOI 10.1148/radiology.169.1.3420285.},
Number-of-Cited-References = {35},
Times-Cited = {8},
Usage-Count-Last-180-days = {1},
Usage-Count-Since-2013 = {21},
Journal-ISO = {Eur. Spine J.},
Doc-Delivery-Number = {012LG},
Web-of-Science-Index = {Science Citation Index Expanded (SCI-EXPANDED)},
Unique-ID = {WOS:000309237100005},
OA = {Green Published},
DA = {2022-11-01},
}

@article{ WOS:000254240800014,
Author = {Krishna, Manoj and Pollock, Raymond D. and Bhatia, Chandra},
Title = {Incidence, etiology, classification, and management of neuralgia after
   posterior lumbar interbody fusion surgery in 226 patients},
Journal = {SPINE JOURNAL},
Year = {2008},
Volume = {8},
Number = {2},
Pages = {374-379},
Month = {MAR-APR},
Abstract = {BACKGROUND CONTEXT: Neurological symptoms are a well-recognized
   complication after posterior lumbar interbody fusion (PLIF) surgery.
   Concerns about this potential problem may deter surgeons from performing
   the procedure.
   PURPOSE: To determine the incidence, etiology, prevention, and
   management of neuralgia after PLIF surgery.
   STUDY DESIGN/SETTING: This study is a retrospective review of patients
   who underwent PLIF surgery at a university hospital in the north east of
   England.
   PATIENT SAMPLE: Two hundred sixty patients who met the inclusion
   criteria of degenerative disc disease, spondylolisthesis, disc
   herniation, and postlaminectomy/postdiscectomy syndrome underwent PLIF
   surgery.
   OUTCOME MEASURES: The outcome measure of neuralgia was assessed
   postoperatively by a subjective description of leg pain. Patients were
   considered to have post PLIF neuralgia if they complained of severe
   radiculopathy, which was not present before surgery.
   METHODS: During the study period April 1996 to April 2002, all patients
   who met the inclusion criteria underwent the PLIF procedure. Outcome was
   assessed postoperatively. In all but the first 20 cases, interbody cages
   were used. A subtotal superior facetectomy was performed on the first
   103 patients. The subsequent 123 patients had a total removal of the
   superior facet. Autogenous bone and pedicle screws and plates were used
   in all cases.
   RESULTS: The study group comprised 226 patients (121 women, 105 men;
   mean age at surgery, 44.1 years; age range, 12-81 years). Duration of
   symptoms ranged from 5 to 480 months (mean, 90.6 months; median, 60.0).
   Overall, there were 16 cases of neuralgia in 226 patients (7.1\%). In
   the subtotal facetectomy group, 10 of the 103 patients (9.7\%) had
   neuralgic symptoms. In the total facetectomy group, 6 of the 123
   patients (4.9\%) had neuralgic symptoms. The difference in incidence was
   not statistically significant (p=.158).
   CONCLUSIONS: This study describes our experiences of post-PLIF
   neuralgia. It outlines strategies for prevention and management of the
   problem. (C) 2008 Elsevier Inc. All rights reserved.},
Publisher = {ELSEVIER SCIENCE INC},
Address = {STE 800, 230 PARK AVE, NEW YORK, NY 10169 USA},
Type = {Article},
Language = {English},
Affiliation = {Pollock, RD (Corresponding Author), Univ Hosp N Tees, Spinal Unit, Hardwick Rd, Stockton On Tees TS19 8PE, England.
   Krishna, Manoj; Pollock, Raymond D.; Bhatia, Chandra, Univ Hosp N Tees, Spinal Unit, Stockton On Tees TS19 8PE, England.},
DOI = {10.1016/j.spinee.2006.09.004},
ISSN = {1529-9430},
EISSN = {1878-1632},
Keywords = {posterior lumbar interbody fusion; lumbar fusion; case series;
   complications; neuralgia},
Keywords-Plus = {COMPLICATIONS; CAGES},
Research-Areas = {Neurosciences \& Neurology; Orthopedics},
Web-of-Science-Categories  = {Clinical Neurology; Orthopedics},
Author-Email = {raymond.pollock@nth.nhs.uk},
Cited-References = {Agazzi S, 1999, J NEUROSURG, V91, P186, DOI 10.3171/spi.1999.91.2.0186.
   Brantigan JW, 2000, SPINE, V25, P1437, DOI 10.1097/00007632-200006010-00017.
   CLOWARD RB, 1953, J NEUROSURG, V10, P154, DOI 10.3171/jns.1953.10.2.0154.
   Cohen J., 1988, STAT POWER ANAL BEHA, V2.
   DAVNE SH, 1992, SPINE, V17, pS184, DOI 10.1097/00007632-199206001-00021.
   Elias WJ, 2000, J NEUROSURG, V93, P45, DOI 10.3171/spi.2000.93.1.0045.
   Fraser RD, 1995, SPINE, V20, pS167, DOI 10.1097/00007632-199512151-00016.
   Jun BY, 2000, SPINE, V25, P917, DOI 10.1097/00007632-200004150-00004.
   Okuyama K, 1999, ACTA ORTHOP SCAND, V70, P329, DOI 10.3109/17453679908997819.
   STEFFEE AD, 1998, CLIN ORTHOP RELAT R, V227, P99.
   Stromberg L, 2003, ORTHOPEDICS, V26, P1039.},
Number-of-Cited-References = {11},
Times-Cited = {35},
Usage-Count-Last-180-days = {0},
Usage-Count-Since-2013 = {4},
Journal-ISO = {Spine Journal},
Doc-Delivery-Number = {277US},
Web-of-Science-Index = {Science Citation Index Expanded (SCI-EXPANDED)},
Unique-ID = {WOS:000254240800014},
DA = {2022-11-01},
}

@article{ WOS:000244241000010,
Author = {Okuyama, Koichiro and Kido, Tadato and Unoki, Eiki and Chiba, Mitsuho},
Title = {PLIF with a titanium cage and excised facet joint bone for degenerative
   spondylolisthesis - In augmentation with a pedicle screw},
Journal = {JOURNAL OF SPINAL DISORDERS \& TECHNIQUES},
Year = {2007},
Volume = {20},
Number = {1},
Pages = {53-59},
Month = {FEB},
Abstract = {Objectives: To deter-mine the validity of posterior lumbar interbody
   fusion (PLIF) using a titanium cage filled with excised facet joint bone
   and a pedicle screw for degenerative spondylolisthesis.
   Methods: PLIF using a titanium cage filled with excised facet joint bone
   and a pedicle screw was performed in 28 consecutive patients (men 10,
   women 18). The mean age of the patients was 60 years (range, 52 to 75 y)
   at the time of surgery. The mean follow-up period was 2.3 years (range,
   2.0 to 4.5 y). The operation was done at L3/4 in 5, L4/5 in 20, and
   L3/4/5 in 3 patients. The mean operative bleeding was 318 +/- 151 g
   (mean standard deviation), and the mean operative time was 3.34 +/- 0.57
   hours per fixed segment. Clinical outcome was assessed by Denis' Pain
   and Work scale. Radiologic assessment was done using Boxell's method.
   Fusion outcome was assessed using an established criteria.
   Results: On Pain scale, 20 and 8 patients were rated P4 and P5 before
   surgery, and 11, 12, 2, 2, and 1 patients were rated P1, P2, P3, P4. and
   P5 at final follow-up, respectively. On Work scale (for only physical
   labors), 12 and 9 patients were rated W4 and W5, before surgery, and 12,
   53 1, and 3 patients were rated W1, W2, W3 and W5 at final follow-up,
   respectively. There was significant difference in clinical outcome (P <
   0.01, Wilcoxon singled-rank test) The mean \%Slip and Slip Angle was
   17.9 +/- 8.1\% and 3.9 +/- 5.8 degrees before surgery. The mean \% Slip
   and Slip Angle was 5.4 +/- 4.4\% and -2.0 +/- 4.8 degrees at final
   follow-up. There was a significant difference between the values (P <
   0.01, paired t test). ``Union{''} and ``probable union{''} was
   determined in 29 (93.5\%) and 2 (6.5\%) of 31 operated segments at 2.3
   years (range. 2.0 to 4.5 y), postoperatively.
   Conclusions: PLIF using a titanium cage filled with excised facet joint
   bone and a pedicle screw provided a satisfactory clinical outcome and an
   excellent union rate without harvesting and grafting the autologous
   iliac bone.},
Publisher = {LIPPINCOTT WILLIAMS \& WILKINS},
Address = {TWO COMMERCE SQ, 2001 MARKET ST, PHILADELPHIA, PA 19103 USA},
Type = {Article},
Language = {English},
Affiliation = {Okuyama, K (Corresponding Author), Karuizawa Aza Shimotai 30, Akita 0185604, Japan.
   Akita Rosai Hosp, Dept Orthoped Surg, Akita 0185604, Japan.},
DOI = {10.1097/01.bsd.0000211243.44706.2b},
ISSN = {1536-0652},
EISSN = {1539-2465},
Keywords = {PLIF; titanium interbody cage; excised facet joint bone; pedicle screw},
Keywords-Plus = {LUMBAR INTERBODY FUSION; FIXATION; GRAFT; LAMINECTOMY},
Research-Areas = {Neurosciences \& Neurology; Orthopedics},
Web-of-Science-Categories  = {Clinical Neurology; Orthopedics},
Author-Email = {gonn@cocoa.ocn.ne.jp},
Cited-References = {ABE E, 1995, RINSHO SEIKEI GEKA, V30, P919.
   BOXALL D, 1979, J BONE JOINT SURG AM, V61, P479, DOI 10.2106/00004623-197961040-00001.
   Brantigan JW, 2000, SPINE, V25, P1437, DOI 10.1097/00007632-200006010-00017.
   Capener N, 1932, BRIT J SURG, V19, P374, DOI 10.1002/bjs.1800197505.
   CHIROSSEL JP, 1999, EUROSPINE.
   CLOWARD RB, 1953, J NEUROSURG, V10, P154, DOI 10.3171/jns.1953.10.2.0154.
   Csecsei GI, 2000, SURG NEUROL, V53, P2, DOI 10.1016/S0090-3019(99)00198-6.
   DENIS F, 1984, CLIN ORTHOP RELAT R, P142.
   DEPRAETERE P, 1998, J MUSCULOSKELET RES, V2, P9.
   FERNYHOUGH JC, 1992, SPINE, V17, P1474, DOI 10.1097/00007632-199212000-00006.
   FRASER RD, 1995, SPINE S, V20, P167.
   Hashimoto T, 2002, SPINE, V27, P258, DOI 10.1097/00007632-200202010-00011.
   Ido K, 2001, NEUROSURG REV, V24, P119, DOI 10.1007/PL00012394.
   Kai Y, 2004, SPINE, V29, P41, DOI 10.1097/01.BRS.0000103940.57588.50.
   Kanayama M, 2000, J NEUROSURG, V93, P259, DOI 10.3171/spi.2000.93.2.0259.
   KURTZ LT, 1989, SPINE, V14, P1324.
   Lai PL, 2004, SPINE, V29, P2527, DOI 10.1097/01.brs.0000144408.02918.20.
   Miura Y, 2003, SPINE, V28, P2386, DOI 10.1097/01.BRS.0000085326.73430.68.
   Okuyama K, 1999, ACTA ORTHOP SCAND, V70, P329, DOI 10.3109/17453679908997819.
   Okuyama K, 2001, Spine J, V1, P402, DOI 10.1016/S1529-9430(01)00078-X.
   STEFFEE AD, 1988, CLIN ORTHOP RELAT R, P99.
   White AA lll, 1990, CLIN BIOMECHANICS SP, P342.
   Younger E M, 1989, J Orthop Trauma, V3, P192, DOI 10.1097/00005131-198909000-00002.},
Number-of-Cited-References = {23},
Times-Cited = {34},
Usage-Count-Last-180-days = {0},
Usage-Count-Since-2013 = {2},
Journal-ISO = {J. Spinal Disord. Tech.},
Doc-Delivery-Number = {136RE},
Web-of-Science-Index = {Science Citation Index Expanded (SCI-EXPANDED)},
Unique-ID = {WOS:000244241000010},
DA = {2022-11-01},
}

@article{ WOS:000411033200009,
Author = {Lee, Gun Woo and Yang, Han Seok and Yeom, Jin S. and Ahn, Myun-Whan},
Title = {The Efficacy of Vitamin C on Postoperative Outcomes after Posterior
   Lumbar Interbody Fusion: A Randomized, Placebo-Controlled Trial},
Journal = {CLINICS IN ORTHOPEDIC SURGERY},
Year = {2017},
Volume = {9},
Number = {3},
Pages = {317-324},
Month = {SEP},
Abstract = {Background: Vitamin C has critical features relavant to postoperative
   pain management and functional improvement; however, no study has yet
   evaluated the effectiveness of vitamin C on improving the surgical
   outcomes for spine pathologies. Thus, this study aimed to explore the
   impact of vitamin C on postoperative outcomes after single-level
   posterior lumbar interbody fusion (PLIF) for lumbar spinal stenosis in
   prospectively randomized design. We conducted a 1-year prospective,
   randomized, placebo-controlled, double-blind study to evaluate the
   impact of vitamin C on the postoperative outcomes after PLIF surgery.
   Methods: A total of 123 eligible patients were randomly assigned to
   either group A (62 patients with vitamin C) or group B (61 patients with
   placebo). Patient follow-up was continued for at least 1 year after
   surgery. The primary outcome measure was pain intensity in the lower
   back using a visual analogue scale. The secondary outcome measures were:
   (1) the clinical outcome assessed using the Oswestry Disability Index
   (ODI); (2) the fusion rate assessed using dynamic radiographs and
   computed tomography scans; and (3) complications.
   Results: Pain intensity in the lower back was significantly improved in
   both groups compared with preoperative pain intensity, but no
   significant difference was observed between the 2 groups over the
   follow-up period. The ODI score of group A at the third postoperative
   month was significantly higher than the score of group B. After the
   sixth postoperative month, the ODI score of group A was slightly higher
   than the score of group B; however, this difference was not significant.
   The fusion rates at 1 year after surgery and the complication rates were
   not significantly different between the 2 groups.
   Conclusions: Postoperative pain intensity, the primary outcome measure,
   was not significantly different at 1 year after surgery between the 2
   groups. However, vitamin C may be associated with improving functional
   status after PLIF surgery, especially during the first 3 postoperative
   months.},
Publisher = {KOREAN ORTHOPAEDIC ASSOC},
Address = {\#1111 LIFECOMBI BLDG, YOEIDO-DONG, YOUNGDEUNGPO-GU, SEOUL, 150-732,
   SOUTH KOREA},
Type = {Article},
Language = {English},
Affiliation = {Lee, GW (Corresponding Author), Yeungnam Univ, Coll Med, Med Ctr, Dept Orthopaed Surg, 170 Hyeonchung Ro, Daegu 42415, South Korea.
   Lee, Gun Woo; Yang, Han Seok; Ahn, Myun-Whan, Yeungnam Univ, Med Ctr, Spine Ctr, Daegu, South Korea.
   Lee, Gun Woo; Yang, Han Seok; Ahn, Myun-Whan, Yeungnam Univ, Med Ctr, Dept Orthopaed Surg, Daegu, South Korea.
   Yeom, Jin S., Seoul Natl Univ, Coll Med, Bundang Hosp, Spine Ctr, Seongnam, South Korea.
   Yeom, Jin S., Seoul Natl Univ, Coll Med, Bundang Hosp, Dept Orthoped Surg, Seongnam, South Korea.},
DOI = {10.4055/cios.2017.9.3.317},
ISSN = {2005-291X},
EISSN = {2005-4408},
Keywords = {Ascorbic acid; Spinal stenosis; Posterior lumbar interbody fusion;
   Treatment outcome},
Keywords-Plus = {REGIONAL PAIN SYNDROME; WRIST FRACTURES; ASCORBIC-ACID; METAANALYSIS;
   SPONDYLOLISTHESIS; EXPRESSION; INFUSION; SURGERY; BRAIN; SVCT2},
Research-Areas = {Orthopedics},
Web-of-Science-Categories  = {Orthopedics},
Author-Email = {gwlee1871@gmail.com},
Cited-References = {Barrington John W, 2014, Am J Orthop (Belle Mead NJ), V43, pS1.
   Besse Jean-Luc, 2009, Foot Ankle Surg, V15, P179, DOI 10.1016/j.fas.2009.02.002.
   Cai GH, 2013, PAIN PHYSICIAN, V16, P521.
   Cazeneuve J F, 2002, Acta Orthop Belg, V68, P481.
   Chothe PP, 2013, SPINE J, V13, P549, DOI 10.1016/j.spinee.2013.01.022.
   Farr J, 2014, PHYSICIAN SPORTSMED, V42, P58, DOI 10.3810/psm.2014.05.2058.
   Fukushima R, 2010, CURR OPIN CLIN NUTR, V13, P669, DOI 10.1097/MCO.0b013e32833e05bc.
   Iwata N, 2014, NUTRIENTS, V6, P1554, DOI 10.3390/nu6041554.
   Kanazi GE, 2012, CAN J ANESTH, V59, P538, DOI 10.1007/s12630-012-9692-x.
   Kang H, 2013, J BONE JOINT SURG AM, V95A, P393, DOI 10.2106/JBJS.K.01729.
   Kepler CK, 2014, SPINE, V39, P1584, DOI 10.1097/BRS.0000000000000486.
   Kiabi FH, 2013, KOREAN J PAIN, V26, P209, DOI 10.3344/kjp.2013.26.2.209.
   Kim HK, 2004, PAIN, V111, P116, DOI 10.1016/j.pain.2004.06.008.
   Kim KT, 2014, SPINE J, V14, P1559, DOI 10.1016/j.spinee.2013.09.031.
   Lee I, 2007, PAIN, V133, P9, DOI 10.1016/j.pain.2007.01.035.
   Liu XY, 2014, EUR SPINE J, V23, P43, DOI 10.1007/s00586-013-2880-8.
   Lu RR, 2011, PLOS ONE, V6, DOI 10.1371/journal.pone.0029240.
   Ong KL, 2014, NEUROSURG FOCUS, V36, DOI 10.3171/2014.4.FOCUS1440.
   Park JM, 2013, KOREAN J ANESTHESIOL, V65, P442, DOI 10.4097/kjae.2013.65.5.442.
   Rice ME, 2000, TRENDS NEUROSCI, V23, P209, DOI 10.1016/S0166-2236(99)01543-X.
   Rosa KA, 2005, NEUROSCI LETT, V381, P185, DOI 10.1016/j.neulet.2005.02.032.
   Shah AS, 2009, J HAND SURG-AM, V34A, P1736, DOI 10.1016/j.jhsa.2009.08.013.
   Shibuya N, 2013, J FOOT ANKLE SURG, V52, P62, DOI 10.1053/j.jfas.2012.08.003.
   Smith VH, 2010, MED HYPOTHESES, V74, P695, DOI 10.1016/j.mehy.2009.10.041.
   Wang ZJ, 2014, CAN J CARDIOL, V30, P96, DOI 10.1016/j.cjca.2013.08.018.
   Yamashita K, 2003, SPINE, V28, P2477, DOI 10.1097/01.BRS.0000090888.63860.4F.
   Zollinger PE, 2007, J BONE JOINT SURG AM, V89A, P1424, DOI 10.2106/JBJS.F.01147.
   Zollinger Paul E, 2010, Open Orthop J, V4, P71, DOI 10.2174/1874325001004020071.
   Zollinger PE, 1999, LANCET, V354, P2025, DOI 10.1016/S0140-6736(99)03059-7.},
Number-of-Cited-References = {29},
Times-Cited = {7},
Usage-Count-Last-180-days = {0},
Usage-Count-Since-2013 = {2},
Journal-ISO = {Clin. Orthop. Surg.},
Doc-Delivery-Number = {FH3GL},
Web-of-Science-Index = {Emerging Sources Citation Index (ESCI)},
Unique-ID = {WOS:000411033200009},
OA = {gold, Green Published, Green Submitted},
DA = {2022-11-01},
}

@article{ WOS:000383239400014,
Author = {Xie, Lei and Wu, Wen-Jian and Liang, Yu},
Title = {Comparison between Minimally Invasive Transforaminal Lumbar Interbody
   Fusion and Conventional Open Transforaminal Lumbar Interbody Fusion: An
   Updated Meta-analysis},
Journal = {CHINESE MEDICAL JOURNAL},
Year = {2016},
Volume = {129},
Number = {16},
Pages = {1969+},
Month = {AUG 20},
Abstract = {Background: The previous studies agree that minimally invasive
   transforaminal lumbar interbody fusion (MIS-TLIF) has better function
   outcomes, less blood loss, and shorter hospital stay, when compared to
   open-TLIF. However, there are no significance differences on operative
   time, complication, and reoperation rate between the two procedures.
   This could be from less relative literatures and lower grade evidence.
   The further meta-analysis is needed with more and higher grade evidences
   to compare the above two TLIF procedures.
   Methods: Prospective and retrospective studies that compared open-TLIF
   and MIS-TLIF were identified by searching the Medline, Embase, Web of
   Science, China National Knowledge Infrastructure, Wanfang, and VIP
   database (the literature search comprised Medical Subject Heading terms
   and key words or Emtree term). The retrieval time ranged from the date
   when the database was founded to January 2015. Pooled risk ratios (RRs)
   and weighted mean differences (WMDs) with 95\% confidence intervals were
   calculated for the clinical outcomes and perioperative data.
   Results: Twenty-four studies (n = 1967 patients) were included in this
   review (n = 951, open-TLIF, n = 1016, MIS-TLIF). MIS-TLIF was associated
   with a significant decrease in the visual analog score (VAS)-back pain
   score (WMD = -0.44; P = 0.001), Oswestry Disabilities Index (WMD =
   -1.57; P = 0.005), early ambulation (WMD = -1.77; P = 0.0001), less
   blood loss (WMD = -265.59; P < 0.00001), and a shorter hospital stay
   (WMD = -1.89; P < 0.0001). However, there were no significant
   differences in the fusion rate (RR = 0.99; P = 0.34), VAS-leg pain (WMD
   = -0.10; P = 0.26), complication rate (RR = 0.84; P = 0.35), operation
   time (WMD = -5.23; P = 0.82), or reoperation rate (RR = 0.73; P = 0.32).
   Conclusions: MIS-TLIF resulted in a similar fusion rate with better
   functional outcome, less blood loss, shorter ambulation, and hospital
   stay; furthermore, it did not increase the complication or reoperation
   rate based on the existing evidence.},
Publisher = {LIPPINCOTT WILLIAMS \& WILKINS},
Address = {TWO COMMERCE SQ, 2001 MARKET ST, PHILADELPHIA, PA 19103 USA},
Type = {Article},
Language = {English},
Affiliation = {Liang, Y (Corresponding Author), Shanghai Jiao Tong Univ, Ruijin Hosp, Dept Orthoped, Sch Med, 197 Ruijin Er Rd, Shanghai 200025, Peoples R China.
   Xie, Lei; Wu, Wen-Jian; Liang, Yu, Shanghai Jiao Tong Univ, Ruijin Hosp, Dept Orthoped, Sch Med, 197 Ruijin Er Rd, Shanghai 200025, Peoples R China.
   Xie, Lei; Wu, Wen-Jian; Liang, Yu, Shanghai Jiao Tong Univ, Shanghai Key Lab Prevent \& Treatment Bone \& Joint, Shanghai Inst Traumatol \& Orthoped, Ruijin Hosp,Sch Med, Shanghai 200025, Peoples R China.},
DOI = {10.4103/0366-6999.187847},
ISSN = {0366-6999},
EISSN = {2542-5641},
Keywords = {Clinical Outcomes; Meta-analysis; Minimally Invasive Surgery;
   Transforaminal Lumbar Interbody Fusion},
Keywords-Plus = {CLINICAL-OUTCOMES; OPEN SURGERY; SPONDYLOLISTHESIS; TLIF; TERM; BACK},
Research-Areas = {General \& Internal Medicine},
Web-of-Science-Categories  = {Medicine, General \& Internal},
Author-Email = {hugoliang@126.com},
Funding-Acknowledgement = {Science and Technology Commission of Shanghai Municipality
   {[}12411951000]; New Advanced Technologies of Shanghai Municipal
   Hospitals Joint Research Projects {[}SHDC1203108]},
Funding-Text = {This work was supported by grants from the Science and Technology
   Commission of Shanghai Municipality (No. 12411951000) and the New
   Advanced Technologies of Shanghai Municipal Hospitals Joint Research
   Projects (No. SHDC1203108).},
Cited-References = {Adogwa Owoicho, 2012, Surg Neurol Int, V3, pS355, DOI 10.4103/2152-7806.103868.
   Adogwa O, 2011, J SPINAL DISORD TECH, V24, P479, DOI 10.1097/BSD.0b013e3182055cac.
   Archavlis E, 2013, EUR SPINE J, V22, P1731, DOI 10.1007/s00586-013-2732-6.
   Brain Trauma Foundation; American Association of Neurological Surgeons; Congress of Neurological Surgeons, 2007, J NEUROTRAUMA S, V24, pS1, DOI DOI 10.1089/NEU.2007.9999.
   Brodano GB, 2015, J SPINAL DISORD TECH, V28, pE559, DOI 10.1097/BSD.0000000000000034.
   Cheng JS, 2013, NEUROSURG FOCUS, V35, DOI 10.3171/2013.5.FOCUS1377.
   Chu YW, 2014, J TRAUMA SURG, V16, P307.
   CLOWARD RB, 1953, J NEUROSURG, V10, P154, DOI 10.3171/jns.1953.10.2.0154.
   Dhall SS, 2008, J NEUROSURG-SPINE, V9, P560, DOI 10.3171/SPI.2008.9.08142.
   {[}丁茹虎 Ding Ruhu], 2013, {[}中国组织工程研究, Chinese Journal of Tissue Engineering Research], V17, P5452.
   Fan SW, 2010, SPINE, V35, P1615, DOI 10.1097/BRS.0b013e3181c70fe3.
   Foley Kevin T, 2002, Clin Neurosurg, V49, P499.
   Foley KT, 2003, SPINE, V28, pS26, DOI 10.1097/00007632-200308011-00006.
   Furlan AD, 2009, SPINE, V34, P1929, DOI 10.1097/BRS.0b013e3181b1c99f.
   Gu GF, 2014, INT ORTHOP, V38, P817, DOI 10.1007/s00264-013-2169-x.
   Hackenberg L, 2005, EUR SPINE J, V14, P551, DOI 10.1007/s00586-004-0830-1.
   Houten John K, 2006, Neurosurg Focus, V20, pE8.
   Karikari IO, 2010, SPINE, V35, pS294, DOI 10.1097/BRS.0b013e3182022ddc.
   Lau D, 2013, NEUROSURG FOCUS, V35, DOI 10.3171/2013.5.FOCUS13154.
   Lau D, 2011, J CLIN NEUROSCI, V18, P624, DOI 10.1016/j.jocn.2010.09.004.
   Lee KH, 2012, EUR SPINE J, V21, P2265, DOI 10.1007/s00586-012-2281-4.
   Liang Bowei, 2011, Zhongguo Xiu Fu Chong Jian Wai Ke Za Zhi, V25, P1449.
   Liberati A, 2009, BMJ-BRIT MED J, V339, DOI {[}10.1371/journal.pmed.1000100, 10.1136/bmj.b2700, 10.7326/0003-4819-151-4-200908180-00136].
   Lowe TG, 2002, J SPINAL DISORD TECH, V15, P31, DOI 10.1097/00024720-200202000-00005.
   Moskowitz A, 2002, ORTHOP CLIN N AM, V33, P359, DOI 10.1016/S0030-5898(01)00008-6.
   Mummaneni PV, 2005, NEUROSURGERY, V57, P256, DOI 10.1227/01.NEU.0000176408.95304.F3.
   Oliveira Daniel De Abreu, 2014, Coluna/Columna, V13, P124, DOI 10.1590/S1808-18512014130200337.
   Parker SL, 2014, WORLD NEUROSURG, V82, P230, DOI 10.1016/j.wneu.2013.01.041.
   Parker SL, 2012, WORLD NEUROSURG, V78, DOI 10.1016/j.wneu.2011.09.013.
   Pelton MA, 2012, SPINE, V37, P1914, DOI 10.1097/BRS.0b013e318257d490.
   Peng Chan Wearn Benedict, 2009, Spine (Phila Pa 1976), V34, P1385, DOI 10.1097/BRS.0b013e3181a4e3be.
   Rodriguez-Vela J, 2013, EUR SPINE J, V22, P2857, DOI 10.1007/s00586-013-2853-y.
   Saetia Kriangsak, 2013, Journal of the Medical Association of Thailand, V96, P41.
   Scheufler KM, 2007, NEUROSURGERY, V60, P203, DOI 10.1227/01.NEU.0000255388.03088.B7.
   Schizas C, 2009, INT ORTHOP, V33, P1683, DOI 10.1007/s00264-008-0687-8.
   Schwender JD, 2005, J SPINAL DISORD TECH, V18, pS1, DOI 10.1097/01.bsd.0000132291.50455.d0.
   Schwender JD, 2011, TXB SPINAL SURG, P1076.
   Seng CS, 2013, SPINE, V38, P2049, DOI 10.1097/BRS.0b013e3182a8212d.
   Singh K, 2014, SPINE J, V14, P1694, DOI 10.1016/j.spinee.2013.10.053.
   Sulaiman WAR, 2014, OCHSNER J, V14, P32.
   Sun ZJ, 2013, CHINESE MED J-PEKING, V126, P3962, DOI 10.3760/cma.j.issn.0366-6999.20131539.
   Terman SW, 2014, J NEUROSURG-SPINE, V20, P644, DOI 10.3171/2014.2.SPINE13794.
   Tian NF, 2013, EUR SPINE J, V22, P1741, DOI 10.1007/s00586-013-2747-z.
   Tian W, 2017, CLIN SPINE SURG, V30, P237, DOI 10.1097/BSD.0000000000000165.
   Tsahtsarlis A, 2012, EUR SPINE J, V21, P2300, DOI 10.1007/s00586-012-2376-y.
   Villavicencio Alan T, 2010, Surg Neurol Int, V1, P12, DOI 10.4103/2152-7806.63905.
   Villavicencio AT, 2005, J NEUROSURG-SPINE, V3, P436, DOI 10.3171/spi.2005.3.6.0436.
   Wang HL, 2011, CHINESE MED J-PEKING, V124, P3868, DOI 10.3760/cma.j.issn.0366-6999.2011.23.007.
   Wang J, 2014, J SPINAL DISORD TECH, V27, P202, DOI 10.1097/BSD.0b013e31825d68ac.
   Wang Jian, 2011, Zhonghua Wai Ke Za Zhi, V49, P1076.
   Wang JA, 2011, EUR SPINE J, V20, P623, DOI 10.1007/s00586-010-1578-4.
   Wang JA, 2010, EUR SPINE J, V19, P1780, DOI 10.1007/s00586-010-1404-z.
   Wang L, 2014, BMC SURG, V14, DOI 10.1186/1471-2482-14-87.
   Wong AP, 2014, NEUROSURG CLIN N AM, V25, P279, DOI 10.1016/j.nec.2013.12.007.
   Wu RH, 2010, SPINE, V35, P2273, DOI 10.1097/BRS.0b013e3181cd42cc.
   Yang Jin, 2013, Zhongguo Xiu Fu Chong Jian Wai Ke Za Zhi, V27, P262.
   Zairi F, 2013, NEUROCHIRURGIE, V59, P171, DOI 10.1016/j.neuchi.2013.05.002.
   Zairi F, 2013, J NEUROL SURG PART A, V74, P131, DOI 10.1055/s-0032-1330956.
   {[}张海龙 Zhang Hailong], 2011, {[}中华骨科杂志, Chinese Journal of Orthopedics], V31, P1088.
   {[}郑扬 Zheng Yang], 2014, {[}中国脊柱脊髓杂志, Chinese Journal of Spine and Spinal Cord], V24, P1064.},
Number-of-Cited-References = {60},
Times-Cited = {28},
Usage-Count-Last-180-days = {1},
Usage-Count-Since-2013 = {9},
Journal-ISO = {Chin. Med. J.},
Doc-Delivery-Number = {DV9DG},
Web-of-Science-Index = {Science Citation Index Expanded (SCI-EXPANDED)},
Unique-ID = {WOS:000383239400014},
OA = {Green Published, gold},
DA = {2022-11-01},
}

@article{ WOS:000373346900031,
Author = {Kanno, H. and Ozawa, H. and Koizumi, Y. and Morozumi, N. and Aizawa, T.
   and Itoi, E.},
Title = {Increased Facet Fluid Predicts Dynamic Changes in the Dural Sac Size on
   Axial-Loaded MRI in Patients with Lumbar Spinal Canal Stenosis},
Journal = {AMERICAN JOURNAL OF NEURORADIOLOGY},
Year = {2016},
Volume = {37},
Number = {4},
Pages = {730-735},
Month = {APR},
Abstract = {BACKGROUND AND PURPOSE: Axial-loaded MR imaging, which simulates the
   spinal canal in a standing position, demonstrates reductions of the
   dural sac cross-sectional area in patients with lumbar spinal canal
   stenosis. However, there has been no useful conventional MR imaging
   finding for predicting a reduction in the dural sac cross-sectional area
   on axial-loaded MR imaging. Previous studies have shown that increased
   facet fluid is associated with the spinal instability detected during
   positional changes. The purpose of this study was to analyze the
   correlations between facet fluid and dynamic changes in the dural sac
   cross-sectional area on axial-loaded MR imaging.
   MATERIALS AND METHODS: In 93 patients with lumbar spinal canal stenosis,
   the dural sac cross-sectional area was measured by using axial images of
   conventional and axial-loaded MR imaging. Changes in the dural sac
   cross-sectional area induced by axial loading were calculated. The
   correlation between the facet fluid width measured on conventional MR
   imaging and the change in dural sac cross-sectional area was analyzed.
   The change in the dural sac cross-sectional area was compared between
   the intervertebral levels with and without the facet fluid width that
   was over the cutoff value determined in this study.
   RESULTS: The dural sac cross-sectional area was significantly smaller on
   axial-loaded MR imaging than on conventional MR imaging. The facet fluid
   width significantly correlated with the change in the dural sac
   cross-sectional area (r = 0.73, P < .001). The change in the dural sac
   cross-sectional area at the intervertebral level with the facet fluid
   width over the cutoff value was significantly greater than that at the
   other level.
   CONCLUSIONS: The increased facet fluid on conventional MR imaging is
   highly predictive of the dynamic reduction of dural sac cross-sectional
   area detected on axial-loaded MR imaging in the clinical assessment of
   lumbar spinal canal stenosis.},
Publisher = {AMER SOC NEURORADIOLOGY},
Address = {PO BOX 3000, DENVILLE, NJ 07834-9349 USA},
Type = {Article},
Language = {English},
Affiliation = {Kanno, H (Corresponding Author), Tohoku Univ, Sch Med, Dept Orthopaed Surg, Aoba Ku, 1-1 Seiryo Machi, Sendai, Miyagi 9808574, Japan.
   Kanno, H.; Ozawa, H.; Aizawa, T.; Itoi, E., Tohoku Univ, Sch Med, Dept Orthoped Surg, Sendai, Miyagi 980, Japan.
   Koizumi, Y.; Morozumi, N., Sendai Nishitaga Natl Hosp, Dept Orthoped Surg, Sendai, Miyagi, Japan.},
DOI = {10.3174/ajnr.A4582},
ISSN = {0195-6108},
EISSN = {1936-959X},
Keywords-Plus = {CROSS-SECTIONAL AREA; DEGENERATIVE SPONDYLOLISTHESIS;
   COMPUTED-TOMOGRAPHY; CAUDA-EQUINA; DISC; SYMPTOMS; JOINTS; CT},
Research-Areas = {Neurosciences \& Neurology; Radiology, Nuclear Medicine \& Medical
   Imaging},
Web-of-Science-Categories  = {Clinical Neurology; Neuroimaging; Radiology, Nuclear Medicine \& Medical
   Imaging},
Author-Email = {kanno-h@isis.ocn.ne.jp},
ResearcherID-Numbers = {Kanno, Haruo/AAA-2187-2020
   },
ORCID-Numbers = {Kanno, Haruo/0000-0003-1985-2257
   Itoi, Eiji/0000-0002-9859-6791
   Aizawa, Toshimi/0000-0003-1571-5618},
Funding-Acknowledgement = {Japan Orthopaedics and Traumatology Foundation, Inc {[}205]},
Funding-Text = {This work is supported by a research grant from the Japan Orthopaedics
   and Traumatology Foundation, Inc (No. 205).},
Cited-References = {Chaput C, 2007, SPINE, V32, P1883, DOI 10.1097/BRS.0b013e318113271a.
   Cho BY, 2009, J NEUROSURG-SPINE, V11, P614, DOI 10.3171/2009.6.SPINE08413.
   Danielson B, 2001, SPINE, V26, P2601, DOI 10.1097/00007632-200112010-00015.
   Danielson BI, 1998, ACTA RADIOL, V39, P604, DOI 10.3109/02841859809175484.
   Fujiwara A, 2000, SPINE, V25, P3036, DOI 10.1097/00007632-200012010-00011.
   HAMANISHI C, 1994, J SPINAL DISORD, V7, P388.
   Hansson T, 2009, EUR SPINE J, V18, P679, DOI 10.1007/s00586-009-0919-7.
   Hiwatashi A, 2004, AM J NEURORADIOL, V25, P170.
   Kanno H, 2012, SPINE, V37, P207, DOI 10.1097/BRS.0b013e3182134e73.
   Kanno H, 2012, SPINE, V37, pE985, DOI 10.1097/BRS.0b013e31821038f2.
   Kong MH, 2009, SPINE, V34, P2537, DOI 10.1097/BRS.0b013e3181b353ea.
   Lohman CM, 2006, SPINE, V31, P1834, DOI 10.1097/01.brs.0000227370.65573.ac.
   Ogikubo O, 2007, SPINE, V32, P1423, DOI 10.1097/BRS.0b013e318060a5f5.
   Oishi Y, 2010, J NEUROSURG-SPINE, V12, P88, DOI 10.3171/2009.7.SPINE08908.
   Ozawa H, 2012, AM J NEURORADIOL, V33, P1191, DOI 10.3174/ajnr.A2920.
   Pfirrmann CWA, 2001, SPINE, V26, P1873, DOI 10.1097/00007632-200109010-00011.
   Rihn JA, 2007, SPINE, V32, P1555, DOI 10.1097/BRS.0b013e318067dc55.
   Saifuddin A, 2003, SPINE, V28, pE449, DOI 10.1097/01.BRS.0000096460.37060.F1.
   Saifuddin A, 2003, CLIN RADIOL, V58, P661, DOI 10.1016/S0009-9260(03)00215-0.
   SATO K, 1989, SPINE, V14, P1265, DOI 10.1097/00007632-198911000-00022.
   Sato K, 1997, SPINE, V22, P1898, DOI 10.1097/00007632-199708150-00018.
   Schinnerer KA, 2008, J SPINAL DISORD TECH, V21, P468, DOI 10.1097/BSD.0b013e3181585bab.
   Sirvanci M, 2008, EUR SPINE J, V17, P679, DOI 10.1007/s00586-008-0646-5.
   Suzuki H, 2010, SPINE, V35, pE344, DOI 10.1097/BRS.0b013e3181c91121.
   VERBIEST H, 1954, J BONE JOINT SURG BR, V36, P230, DOI 10.1302/0301-620X.36B2.230.
   Willen J, 1997, SPINE, V22, P2968, DOI 10.1097/00007632-199712150-00021.
   Willen J, 2001, SPINE, V26, P2607, DOI 10.1097/00007632-200112010-00016.
   Willen J, 2008, SPINE, V33, pE109, DOI 10.1097/BRS.0b013e318163f9ab.},
Number-of-Cited-References = {28},
Times-Cited = {3},
Usage-Count-Last-180-days = {0},
Usage-Count-Since-2013 = {6},
Journal-ISO = {Am. J. Neuroradiol.},
Doc-Delivery-Number = {DI2RV},
Web-of-Science-Index = {Science Citation Index Expanded (SCI-EXPANDED)},
Unique-ID = {WOS:000373346900031},
OA = {Green Published, hybrid},
DA = {2022-11-01},
}

@article{ WOS:000580545100001,
Author = {Thomas, Degen and Karina, Fischer and Robert, Theiler and Stefan,
   Schaeren and Otto, Meyer W. and Guido, Wanner and Patricia,
   Chocano-Bedoya and Hans-Peter, Simmen and Urs, Schmid D. and Johann,
   Steurer and Hannes, Staehelin B. and Noemi, Mantegazza and Heike,
   Bischoff-Ferrari A.},
Title = {Outcomes after spinal stenosis surgery by type of surgery in adults aged
   60 years and older},
Journal = {SWISS MEDICAL WEEKLY},
Year = {2020},
Volume = {150},
Month = {SEP 20},
Abstract = {AIMS OF THE STUDY: Mobility disability due to spinal stenosis is common
   in the senior population and often surgery is warranted for patients
   with severe symptoms and neurological dysfunction. However, although
   current clinical guidelines recommend stabilisation surgery in addition
   to decompression in patients with spinal stenosis and instability due to
   degenerative spondylolisthesis, the relationship between outcomes and
   the specific type of surgery have not been well studied. We therefore
   assessed the postoperative recovery timeline for 12 months and compared
   patient-reported outcomes dependent on the extent of decompression and
   additional stabilisation among seniors undergoing spinal stenosis
   surgery.
   METHODS: We investigated 457 patients (mean age 76.0 +/- 10.7 years,
   58\% women) from a consecutive cohort prior to spinal stenosis surgery.
   Follow-up was at 3 or 6months and at 12 months postoperatively. At each
   visit, pain, neurological dysfunction and disability were assessed using
   the North American Spine Society questionnaire. Repeated-measures
   analysis compared outcomes by type of surgery adjusting for baseline
   symptoms, gender, age, number of comorbidities, centre and year of
   surgery.
   RESULTS: Most improvement occurred within the first 3 to 6 months with
   little or no further improvement at 12 months. Over 12 months and in
   adjusted models, patients receiving one-segment versus multi-segment
   decompression experienced significantly greater reduction of pain
   (-49.2\% vs -41.9\%, p = 0.013) and neurological dysfunction (-37.1\% vs
   -25.9\%, p <0.0001), but only borderline greater reduction of disability
   (-32.7\% vs -28.2\%, p = 0.051). Moreover, reduction in pain and
   neurological function did not differ with or without additional
   stabilisation and extend of decompression. However, patients who
   received one-segment (-28.9\%) or multi-segment (-28.3\%) stabilisation
   experienced significantly less reduction in disability after surgery
   compared with those who were not stabilised (-34.1\%, p <0.043).
   CONCLUSIONS: Among senior patients undergoing spinal stenosis surgery,
   recovery was largely complete by 3 to 6 months after surgery and
   differed little by type of surgery independently of symptoms prior to
   surgery and other covariates. However we could document a trend toward
   more improvement in particularly neurological dysfunction and disability
   with less invasive surgery.},
Publisher = {E M H SWISS MEDICAL PUBLISHERS LTD},
Address = {FARNSBURGERSTR 8, CH-4132 MUTTENZ, SWITZERLAND},
Type = {Article},
Language = {English},
Affiliation = {Heike, ABF (Corresponding Author), Univ Hosp, Dept Geriatr \& Aging Res, RAE B,Ramistr 100, CH-8091 Zurich, Switzerland.
   Heike, ABF (Corresponding Author), Univ Zurich, Univ Hosp Zurich, Geriatr Clin, RAE B,Ramistr 100, CH-8091 Zurich, Switzerland.
   Thomas, Degen; Karina, Fischer; Robert, Theiler; Otto, Meyer W.; Patricia, Chocano-Bedoya; Noemi, Mantegazza; Heike, Bischoff-Ferrari A., Univ Hosp Zurich, Dept Geriatr \& Aging Res, Zurich, Switzerland.
   Thomas, Degen; Karina, Fischer; Robert, Theiler; Otto, Meyer W.; Patricia, Chocano-Bedoya; Noemi, Mantegazza; Heike, Bischoff-Ferrari A., Univ Zurich, Zurich, Switzerland.
   Thomas, Degen; Karina, Fischer; Robert, Theiler; Otto, Meyer W.; Patricia, Chocano-Bedoya; Noemi, Mantegazza; Heike, Bischoff-Ferrari A., Univ Zurich, Ctr Aging \& Mobil, Zurich, Switzerland.
   Thomas, Degen; Otto, Meyer W.; Hans-Peter, Simmen; Heike, Bischoff-Ferrari A., Univ Hosp Zurich, Senior Traumatol Ctr, Zurich, Switzerland.
   Stefan, Schaeren, Univ Hosp Zurich, Dept Spinal Surg, Zurich, Switzerland.
   Guido, Wanner, Univ Freiburg, Schwarzwald Baar Teaching Hosp, Dept Trauma Surg \& Orthopaed Surg, Freiburg, Germany.
   Hans-Peter, Simmen, Univ Hosp Zurich, Dept Traumatol, Zurich, Switzerland.
   Urs, Schmid D., Triemli City Hosp, Dept Neurosurg, Zurich, Switzerland.
   Johann, Steurer, Univ Hosp Zurich, Horten Ctr Clin Res, Zurich, Switzerland.
   Hannes, Staehelin B., Univ Basel, Dept Geriatr, Basel, Switzerland.},
DOI = {10.4414/smw.2020.20325},
Article-Number = {w20325},
ISSN = {1424-7860},
EISSN = {1424-3997},
Keywords = {lumbar spinal stenosis surgery; outcome; NASS; recovery; pain;
   neurological dysfunction; disability},
Keywords-Plus = {NORTH-AMERICAN SPINE; LUMBAR SPONDYLOLISTHESIS; DECOMPRESSIVE SURGERY;
   ASSESSMENT INSTRUMENT; TOTAL HIP; ASSOCIATION; INJECTIONS; QUALITY;
   COHORT; PAIN},
Research-Areas = {General \& Internal Medicine},
Web-of-Science-Categories  = {Medicine, General \& Internal},
Author-Email = {Heike.Bischoff@usz.ch},
ORCID-Numbers = {Chocano-Bedoya, Patricia O./0000-0002-6980-3931},
Funding-Acknowledgement = {Baugarten Foundation},
Funding-Text = {This work was supported by an independent Centre Grant from the
   Baugarten Foundation to the Centre on Aging and Mobility, University of
   Zurich.},
Cited-References = {Adamova BM, 2012, EUR SPINE J, V21, P2611, DOI 10.1007/s00586-012-2424-7.
   {[}Anonymous], 2001, Mayo Clin Health Lett, V19, P1.
   Bachmeier CJM, 2001, OSTEOARTHR CARTILAGE, V9, P137, DOI 10.1053/joca.2000.0369.
   Betz M, 2017, SPINE, V42, P1792, DOI 10.1097/BRS.0000000000002233.
   Birkelbach O, 2019, BMC ANESTHESIOL, V19, DOI 10.1186/s12871-019-0880-x.
   Bischoff-Ferrari HA, 2004, ARTHRIT RHEUM-ARTHR, V51, P829, DOI 10.1002/art.20691.
   Burgstaller JM, 2020, SPINE, V45, P1309, DOI 10.1097/BRS.0000000000003501.
   Chou R, 2015, ANN INTERN MED, V163, P373, DOI 10.7326/M15-0934.
   Daltroy LH, 1996, SPINE, V21, P741, DOI 10.1097/00007632-199603150-00017.
   Deyo RA, 2010, JAMA-J AM MED ASSOC, V303, P1259, DOI 10.1001/jama.2010.338.
   Forsth P, 2013, BONE JOINT J, V95B, P960, DOI 10.1302/0301-620X.95B7.30776.
   Fraser Justin F, 2003, Neurosurg Focus, V14, pe6.
   Friedly JL, 2014, NEW ENGL J MED, V371, P11, DOI 10.1056/NEJMoa1313265.
   Galiano K, 2005, SPINE, V30, P332, DOI 10.1097/01.brs.0000152381.20719.50.
   Held U, 2019, J NEUROSURG-SPINE, V31, P185, DOI 10.3171/2019.1.SPINE181098.
   Hurri H, 1998, J SPINAL DISORD, V11, P110.
   Ishimoto Y, 2012, OSTEOARTHR CARTILAGE, V20, P1103, DOI 10.1016/j.joca.2012.06.018.
   Ishimoto Y, 2017, SPINE, V42, pE666, DOI 10.1097/BRS.0000000000001960.
   Kalichman L, 2009, SPINE J, V9, P545, DOI 10.1016/j.spinee.2009.03.005.
   Kim HJ, 2011, SPINE, V36, pE588, DOI 10.1097/BRS.0b013e3181f92d8e.
   Kirrstetter AR, 2017, SCHMERZ, V31, P131, DOI 10.1007/s00482-016-0173-y.
   Lee JH, 2015, J EXERC REHABIL, V11, P272, DOI 10.12965/jer.150231.
   Martin BI, 2007, SPINE, V32, P382, DOI 10.1097/01.brs.0000254104.55716.46.
   Martin CR, 2007, SPINE, V32, P1791, DOI 10.1097/BRS.0b013e3180bc219e.
   North American Spine Society, 2011, DIAGN TREATM DEG SPI.
   Sangha O, 2003, ARTHRIT RHEUM-ARTHR, V49, P156, DOI 10.1002/art.10993.
   Schaeren S, 2005, J BONE JOINT SURG BR, V87B, P201, DOI 10.1302/0301-620X.87B2.15548.
   Shabat S, 2008, EUR SPINE J, V17, P193, DOI 10.1007/s00586-007-0514-8.
   Sobottke R, 2017, EUR SPINE J, V26, P462, DOI 10.1007/s00586-015-4078-8.
   Ulrich NH, 2019, J NEUROSURG-SPINE, V31, P236, DOI 10.3171/2019.2.SPINE181309.
   Vitaz TW, 1999, J NEUROSURG, V91, P181, DOI 10.3171/spi.1999.91.2.0181.},
Number-of-Cited-References = {31},
Times-Cited = {2},
Usage-Count-Last-180-days = {0},
Usage-Count-Since-2013 = {2},
Journal-ISO = {Swiss Med. Wkly.},
Doc-Delivery-Number = {OE5BH},
Web-of-Science-Index = {Science Citation Index Expanded (SCI-EXPANDED)},
Unique-ID = {WOS:000580545100001},
OA = {gold, Green Accepted},
DA = {2022-11-01},
}

@article{ WOS:000425598300008,
Author = {Redaelli, Andrea and Berjano, Pedro and Aebi, Max},
Title = {Focal disorders of the spine with compensatory deformities: how to
   define them},
Journal = {EUROPEAN SPINE JOURNAL},
Year = {2018},
Volume = {27},
Number = {1},
Pages = {S59-S69},
Month = {FEB},
Abstract = {In this paper, the authors propose classifying the epiphenomenon of
   spinal deformity in two different categories: structural deformity, when
   the main driver of the observed deformity is a fixed and stiff
   alteration of the spinal segments, and compensatory deformity, which
   includes cases where the observed deformity is due to focal
   abnormalities. This last category comprises, but is not limited to,
   spinal stenosis, spondylolisthesis, disc herniation, infection or tumor,
   hip disease or neurological disease (such as Parkinson's disease).
   Narrative review article.
   We analyzed the focal diseases of the spine that may cause a
   compensatory deformity inducing adaptation in the unaffected part of the
   spine.
   The compensatory mechanisms involved in adaptive deformity represent an
   attempt to maintain a global alignment, to escape from pain or to
   control body posture.
   These slides can be retrieved under Electronic Supplementary material.
   {[}GRAPHICS]
   .},
Publisher = {SPRINGER},
Address = {233 SPRING ST, NEW YORK, NY 10013 USA},
Type = {Review},
Language = {English},
Affiliation = {Redaelli, A (Corresponding Author), IRCCS Ist Ortoped Galeazzi, Via Riccardo Galeazzi 4, I-20161 Milan, Italy.
   Redaelli, Andrea; Berjano, Pedro; Aebi, Max, IRCCS Ist Ortoped Galeazzi, Via Riccardo Galeazzi 4, I-20161 Milan, Italy.},
DOI = {10.1007/s00586-018-5501-8},
ISSN = {0940-6719},
EISSN = {1432-0932},
Keywords = {Adult spine deformity; Sagittal balance; Structural deformity;
   Compensatory deformity; Hip-spine syndrome},
Keywords-Plus = {SAGITTAL PLANE DEFORMITY; TOTAL HIP-ARTHROPLASTY; SPINOPELVIC ALIGNMENT;
   PARKINSONS-DISEASE; CLINICAL-OUTCOMES; REVISION SURGERY; LEG ALIGNMENT;
   RISK-FACTORS; PELVIC TILT; LUMBAR},
Research-Areas = {Neurosciences \& Neurology; Orthopedics},
Web-of-Science-Categories  = {Clinical Neurology; Orthopedics},
Author-Email = {dr.andrea.redaelli@gmail.com},
ResearcherID-Numbers = {Berjano, Pedro/C-1053-2017
   Redaelli, Andrea/B-8111-2017},
ORCID-Numbers = {Berjano, Pedro/0000-0002-1891-3719
   Redaelli, Andrea/0000-0003-2907-6263},
Cited-References = {Abbas J, 2010, EUR SPINE J, V19, P1865, DOI 10.1007/s00586-010-1516-5.
   Aebi M, 2005, EUR SPINE J, V14, P925, DOI 10.1007/s00586-005-1053-9.
   Ahmad S, 2017, EUR SPINE J, V26, P414, DOI 10.1007/s00586-016-4637-7.
   Ames Christopher P, 2016, Spine Deform, V4, P310, DOI 10.1016/j.jspd.2015.12.009.
   Babat LB, 2004, SPINE, V29, P2006, DOI 10.1097/01.brs.0000138306.02425.21.
   Barrey C, 2007, EUR SPINE J, V16, P1459, DOI 10.1007/s00586-006-0294-6.
   Barrey C, 2013, EUR SPINE J, V22, pS834, DOI 10.1007/s00586-013-3030-z.
   Berjano P, 2015, EUR SPINE J, V24, pS433, DOI 10.1007/s00586-015-3930-1.
   Berjano P, 2014, EUR SPINE J, V23, P1815, DOI 10.1007/s00586-014-3219-9.
   Berjano P, 2013, EUR SPINE J, V22, pS242, DOI 10.1007/s00586-012-2426-5.
   Bianco K, 2014, NEUROSURG FOCUS, V36, DOI 10.3171/2014.2.FOCUS1422.
   Blondel B, 2013, SPINE, V38, pE394, DOI 10.1097/BRS.0b013e3182872415.
   Bridwell KH, 2006, SPINE, V31, pS171, DOI 10.1097/01.brs.0000231963.72810.38.
   Bridwell KH, 2009, SPINE, V34, P2171, DOI 10.1097/BRS.0b013e3181a8fdc8.
   Buckland AJ, 2016, SPINE J, V16, P971, DOI 10.1016/j.spinee.2016.03.047.
   Cecchinato R, 2017, EUR SPINE J, V26, P436, DOI 10.1007/s00586-017-5154-z.
   Choi HJ, 2015, SPINE J, V15, P115, DOI 10.1016/j.spinee.2014.07.004.
   Diebo BG, 2015, EUR SPINE J, V24, pS3, DOI 10.1007/s00586-014-3653-8.
   Dohzono S, 2015, J NEUROSURG-SPINE, V23, P49, DOI 10.3171/2014.11.SPINE14452.
   DUBOUSSET J, 1990, ORTHOPADE, V19, P300.
   Dubousset J, 2015, GLOBAL SPINAL ALIGNM, P3.
   EKBOM K, 1972, Z NEUROL, V202, P94, DOI 10.1007/BF00316159.
   Endo K, 2010, EUR SPINE J, V19, P435, DOI 10.1007/s00586-009-1240-1.
   Eyvazov K, 2016, EUR SPINE J, V25, P3615, DOI 10.1007/s00586-016-4696-9.
   Ferrero E, 2016, EUR SPINE J, V25, P3568, DOI 10.1007/s00586-015-4048-1.
   Forsth P, 2016, NEW ENGL J MED, V374, P1413, DOI 10.1056/NEJMoa1513721.
   Fujii K, 2015, SPINE, V40, P703, DOI 10.1097/BRS.0000000000000708.
   Hardacker JW, 1997, SPINE, V22, P1472, DOI 10.1097/00007632-199707010-00009.
   Hikata T, 2015, J NEUROSURG-SPINE, V23, P451, DOI 10.3171/2015.1.SPINE14642.
   Horton WC, 2005, SPINE, V30, P427, DOI 10.1097/01.brs.0000153698.94091.f8.
   Janik TJ, 1998, J ORTHOPAED RES, V16, P766, DOI 10.1002/jor.1100160620.
   Kim MK, 2011, BMC MUSCULOSKEL DIS, V12, DOI 10.1186/1471-2474-12-69.
   La Maida GA, 2013, EUR SPINE J, V22, pS859, DOI 10.1007/s00586-013-3018-8.
   Labelle H, 2005, SPINE, V30, pS27, DOI 10.1097/01.brs.0000155560.92580.90.
   Labelle H, 2011, EUR SPINE J, V20, P1.
   Lafage V, 2009, SPINE, V34, pE599, DOI 10.1097/BRS.0b013e3181aad219.
   Lamartina C, 2001, EUR SPINE J, V10, P444, DOI 10.1007/s005860100284.
   Lamartina C, 2014, EUR SPINE J, V23, P1177, DOI 10.1007/s00586-014-3227-9.
   Lamartina C, 2012, EUR SPINE J, V21, pS27, DOI 10.1007/s00586-012-2236-9.
   Learmonth ID, 2007, LANCET, V370, P1508, DOI 10.1016/S0140-6736(07)60457-7.
   Lee SH, 2012, J SPINAL DISORD TECH, V25, pE41, DOI 10.1097/BSD.0b013e3182396301.
   Legaye J, 2014, EUR SPINE J, V23, P1583, DOI 10.1007/s00586-014-3272-4.
   Liang C, 2016, BMC MUSCULOSKEL DIS, V17, DOI 10.1186/s12891-016-1164-y.
   Liu H, 2015, EUR SPINE J, V24, P1204, DOI 10.1007/s00586-014-3395-7.
   Lurie J, 2016, BMJ-BRIT MED J, V352, DOI 10.1136/bmj.h6234.
   Mac-Thiong JM, 2007, EUR SPINE J, V16, P227, DOI 10.1007/s00586-005-0013-8.
   Maier SP, 2014, SPINE, V39, P881, DOI 10.1097/BRS.0000000000000304.
   Mangione P, 1997, Eur Spine J, V6, P163, DOI 10.1007/BF01301430.
   NASHNER LM, 1985, BEHAV BRAIN SCI, V8, P135, DOI 10.1017/S0140525X00020008.
   OFFIERSKI CM, 1983, SPINE, V8, P316, DOI 10.1097/00007632-198304000-00014.
   Oh JK, 2014, SPINE, V39, pE833, DOI 10.1097/BRS.0000000000000366.
   Pichelmann MA, 2010, SPINE, V35, P219, DOI 10.1097/BRS.0b013e3181c91180.
   Puvanesarajah V, 2016, J NEUROSURG-SPINE, V25, P486, DOI 10.3171/2016.2.SPINE151345.
   Raczkowski JW, 2010, ARCH MED SCI, V6, P393, DOI 10.5114/aoms.2010.14262.
   Roussouly P, 2010, EUR SPINE J, V19, P1824, DOI 10.1007/s00586-010-1476-9.
   Scheer JK, 2013, J NEUROSURG-SPINE, V19, P141, DOI 10.3171/2013.4.SPINE12838.
   Schlosser TPC, 2014, EUR SPINE J, V23, P1433, DOI 10.1007/s00586-014-3358-z.
   Schuller S, 2011, EUR SPINE J, V20, P713, DOI 10.1007/s00586-010-1640-2.
   Schwab F, 2010, SPINE, V35, P2224, DOI 10.1097/BRS.0b013e3181ee6bd4.
   Schwab FJ, 2012, EUR SPINE J, V21, P2603, DOI 10.1007/s00586-012-2370-4.
   Shin EK, 2017, SPINE J, V17, P175, DOI 10.1016/j.spinee.2016.08.023.
   Smith JS, 2011, SPINE, V36, P817, DOI 10.1097/BRS.0b013e3181e21783.
   Suzuki H, 2010, EUR SPINE J, V19, P782, DOI 10.1007/s00586-010-1352-7.
   Vedantam R, 2000, SPINE, V25, P2204, DOI 10.1097/00007632-200009010-00011.
   VIDAL J, 1983, REV CHIR ORTHOP, V69, P17.
   Weng WJ, 2015, EUR SPINE J, V24, P1228, DOI 10.1007/s00586-014-3700-5.
   Weng WJ, 2016, EUR SPINE J, V25, P3608, DOI 10.1007/s00586-016-4444-1.
   Yokoyama K, 2016, EUR SPINE J, V25, P3583, DOI 10.1007/s00586-015-4284-4.},
Number-of-Cited-References = {68},
Times-Cited = {6},
Usage-Count-Last-180-days = {0},
Usage-Count-Since-2013 = {3},
Journal-ISO = {Eur. Spine J.},
Doc-Delivery-Number = {FW8PI},
Web-of-Science-Index = {Science Citation Index Expanded (SCI-EXPANDED)},
Unique-ID = {WOS:000425598300008},
DA = {2022-11-01},
}

@article{ WOS:000449713300006,
Author = {Fujimori, Takahito and Miwa, Toshitada and Iwasaki, Motoki and Oda,
   Takenori},
Title = {Cost-effectiveness of lumbar fenestration surgery in the Japanese
   universal health insurance system},
Journal = {JOURNAL OF ORTHOPAEDIC SCIENCE},
Year = {2018},
Volume = {23},
Number = {6},
Pages = {889-894},
Month = {NOV},
Abstract = {Background: Healthcare costs are a global concern, and
   cost-effectiveness analyses of interventions have become important.
   However, data regarding cost-effectiveness are limited to a few medical
   fields. The purpose of our study was to examine the Japanese universal
   health insurance system cost per quality-adjusted life year (QALY) for
   lumbar fenestration surgery.
   Methods: Forty-eight patients who underwent fenestration for lumbar
   degenerative spinal canal stenosis between July 2013 and September 2015
   were included. Effectiveness was evaluated by measuring the EuroQOL
   5-dimension (EQ-5D), Short-Form 8 physical component summary (PCS), and
   visual analog scale (VAS). Cost was analyzed from the perspective of the
   public healthcare payer. Effectiveness and cost were measured 1 year
   after surgery. QALYs were calculated by multiplying the utility value
   (EQ-5D) and life years. Only direct costs based on actual reimbursements
   were included. Cost per QALY with a 5-year time horizon with a 2\%
   discount rate was estimated. Sensitivity analysis was performed by
   varying the time horizon (2 years or 10 years).
   Results: Mean total cost 1 year after fenestration surgery was 1,254,300
   yen (standard deviation {[}SD], 430,000 yen; median, 1,172,300 yen).
   Operative cost was 406,800 yen (SD, 251,500 yen; median, 363,000 yen).
   Mean gained score was 0.21 for EQ-5D (SD, 0.18; median, 0.24), 11 for
   PCS (SD, 10; median, 12), and -43 for VAS (SD, 34; median, -38). Cost
   per QALY was 1,268,600 yen. Sensitivity analysis demonstrated that cost
   per QALY with a 10-year time horizon was 679,300 yen and that with a
   2-year time horizon was 3,004,600 yen.
   Conclusions: Cost per QALY of lumbar fenestration with a 5-year time
   horizon was 1,268,600 yen (11,532 US dollar), which was below the widely
   accepted benchmark (cost per QALY <5,000,000-6,500,000 yen (50,000 US
   dollars)). Fenestration is a cost-effective intervention. (C) 2018 The
   Japanese Orthopaedic Association. Published by Elsevier B.V. All rights
   reserved.},
Publisher = {ELSEVIER SCIENCE BV},
Address = {PO BOX 211, 1000 AE AMSTERDAM, NETHERLANDS},
Type = {Article},
Language = {English},
Affiliation = {Fujimori, T (Corresponding Author), Osaka Hosp, Japan Community Hlth Care Org, Dept Orthoped Surg, Fukushima Ku, 4-2-78 Fukushima, Osaka 5530003, Japan.
   Fujimori, Takahito; Miwa, Toshitada; Oda, Takenori, Sumitomo Hosp, Dept Orthoped Surg, Osaka, Japan.
   Fujimori, Takahito, Osaka Hosp, Japan Community Hlth Care Org, Dept Orthoped Surg, Osaka, Japan.
   Iwasaki, Motoki, Osaka Rosai Hosp, Dept Orthoped Surg, Osaka, Japan.
   Oda, Takenori, Osaka Minami Med Ctr, Dept Orthoped Surg, Osaka, Japan.},
DOI = {10.1016/j.jos.2018.06.020},
ISSN = {0949-2658},
EISSN = {1436-2023},
Keywords-Plus = {DEGENERATIVE SPONDYLOLISTHESIS; ECONOMIC-EVALUATION; INTERBODY FUSION;
   SPINAL STENOSIS; LAMINECTOMY; TRIALS; TRENDS},
Research-Areas = {Orthopedics},
Web-of-Science-Categories  = {Orthopedics},
Author-Email = {takahito-f@hotmail.co.jp},
ORCID-Numbers = {Fujimori, Takahito/0000-0002-2758-7919},
Funding-Acknowledgement = {Alphatec Pacific, INC {[}140212-114]; Japan Medical Dynamic Marketing,
   INC {[}43-2048-002]},
Funding-Text = {This research was partially supported by a grant for research from
   Alphatec Pacific, INC (140212-114) and Japan Medical Dynamic Marketing,
   INC (43-2048-002).},
Cited-References = {Adogwa O, 2011, J NEUROSURG-SPINE, V15, P138, DOI 10.3171/2011.3.SPINE10562.
   Aizawa T, 2015, EUR SPINE J, V24, P381, DOI 10.1007/s00586-014-3479-4.
   Anglemyer A, 2014, COCHRANE DB SYST REV, DOI 10.1002/14651858.MR000034.pub2.
   Deyo RA, 2005, SPINE, V30, P1441, DOI 10.1097/01.brs.0000166503.37969.8a.
   Epstein Nancy E, 2016, Surg Neurol Int, V7, pS644.
   Eye Care Comparative Effectiveness, 2011, JPN J OPHTHALMOL, V55, P333, DOI 10.1007/s10384-011-0041-3.
   Forsth P, 2016, NEW ENGL J MED, V374, P1413, DOI 10.1056/NEJMoa1513721.
   Fujimori T, 2018, J ORTHOP SCI, V23, P299, DOI 10.1016/j.jos.2017.11.014.
   Fukuda T., 2013, Journal of the National Institute of Public Health, V62, P625.
   Ghogawala Z, 2016, J NEUROSURG-SPINE, V23, P1.
   Ghogawala Z, 2017, J NEUROSURG-SPINE, V26, P260, DOI 10.3171/2016.8.SPINE16716.
   Ghogawala Z, 2016, NEW ENGL J MED, V374, P1424, DOI 10.1056/NEJMoa1508788.
   Glassman SD, 2012, SPINE, V37, P769, DOI 10.1097/BRS.0b013e3181e03099.
   Grosse Scott D, 2008, Expert Rev Pharmacoecon Outcomes Res, V8, P165, DOI 10.1586/14737167.8.2.165.
   Hashimoto H, 2011, LANCET, V378, P1174, DOI 10.1016/S0140-6736(11)60987-2.
   Husereau D, 2013, VALUE HEALTH, V16, P231, DOI 10.1016/j.jval.2013.02.002.
   Ishii Masami, 2012, Japan Med Assoc J, V55, P279.
   Jenis L, 2012, ORTHOPEDIC KNOWLEDGE, P329.
   KANAMORI M, 1993, J SPINAL DISORD, V6, P232, DOI 10.1097/00002517-199306030-00008.
   Katz JN, 1997, SPINE, V22, P1123, DOI 10.1097/00007632-199705150-00012.
   Kim S, 2012, SPINE J, V12, P44, DOI 10.1016/j.spinee.2011.10.004.
   Koh IJ, 2015, J ARTHROPLASTY, V30, P939, DOI 10.1016/j.arth.2015.01.002.
   Kuntz KM, 2000, SPINE, V25, P1132, DOI 10.1097/00007632-200005010-00015.
   McCulloch P, 2002, BRIT MED J, V324, P1448, DOI 10.1136/bmj.324.7351.1448.
   Moriwaki K, 2017, OSTEOPOROSIS INT, V28, P621, DOI 10.1007/s00198-016-3777-2.
   Ohkusa Y., 2006, IRYO SYAKAI, V16, P157, DOI {[}10.4091/iken.16.157, DOI 10.4091/IKEN.16.157, DOI 10.4091/iken.16.157].
   Streit JJ, 2013, CLIN ORTHOP RELAT R, V471, P1744, DOI 10.1007/s11999-012-2757-x.
   Takura T, 2017, CLIN SPINE SURG, V30, pE205, DOI 10.1097/BSD.0b013e3182aa4c29.
   Tosteson ANA, 2008, ANN INTERN MED, V149, P845, DOI 10.7326/0003-4819-149-12-200812160-00003.
   Wei MY, 2016, EUR SPINE J, V25, P976, DOI 10.1007/s00586-016-4442-3.},
Number-of-Cited-References = {30},
Times-Cited = {1},
Usage-Count-Last-180-days = {0},
Usage-Count-Since-2013 = {0},
Journal-ISO = {J. Orthop. Sci.},
Doc-Delivery-Number = {GZ8CF},
Web-of-Science-Index = {Science Citation Index Expanded (SCI-EXPANDED)},
Unique-ID = {WOS:000449713300006},
DA = {2022-11-01},
}

@article{ WOS:000445031400001,
Author = {Otani, Koji and Kikuchi, Shin-ichi and Nikaido, Takuya and Konno,
   Shin-ichi},
Title = {Magnitude of dural tube compression does not show a predictive value for
   symptomatic lumbar spinal stenosis for 1-year follow-up: a prospective
   cohort study in the community},
Journal = {CLINICAL INTERVENTIONS IN AGING},
Year = {2018},
Volume = {13},
Pages = {1739-1746},
Abstract = {Background: The North American Spine Society states that lumbar spinal
   stenosis (LSS) is a clinical syndrome, and there is insufficient
   evidence to make a recommendation for or against a correlation between
   clinical symptoms or function and the presence of anatomic narrowing of
   the spinal canal on MRI. The main purpose of this study was to assess
   the influence of the magnitude of dural tube compression on MRI on LSS
   symptoms at the cross-sectional and 1-year follow-up.
   Methods: This was a prospective cohort study of 459 participants who
   were assessed for LSS using a questionnaire and conventional MRI of the
   lumbar spine. After 1 year, 335 subjects (follow-up rate 73.0\%) were
   assessed for LSS using the same questionnaire. The time course of the
   clinical subjective symptoms of LSS and the relationship between the
   said symptoms of LSS and magnitude of dural tube compression on MRI were
   analyzed in a cross-sectional and longitudinal fashion.
   Results: 1) The dural sac cross-sectional area (DCSA) decreased with
   age. 2) Severe dural tube compression had a strong influence on the
   presence of symptomatic LSS; however, 40\%-70\% of participants with
   severe dural tube compression did not show clinical symptoms of LSS. 3)
   At the 1-year follow-up, >50\% of the LSS-positive participants in the
   initial year were reclassified as LSS negative, and 10\% of the
   LSS-negative participants were reclassified as LSS positive. 4) The
   magnitude of the DCSA on MRI did not directly affect the presence of LSS
   at the 1-year follow-up.
   Conclusion: LSS symptoms were changeable. Anatomical dural tube
   compression on MRI did not predict the presence of clinical LSS symptoms
   at the 1-year follow-up.},
Publisher = {DOVE MEDICAL PRESS LTD},
Address = {PO BOX 300-008, ALBANY, AUCKLAND 0752, NEW ZEALAND},
Type = {Article},
Language = {English},
Affiliation = {Otani, K (Corresponding Author), Fukushima Med Univ, Sch Med, Dept Orthopaed Surg, 1 Hikariga Oka, Fukushima, Fukushima 9601295, Japan.
   Otani, Koji; Kikuchi, Shin-ichi; Nikaido, Takuya; Konno, Shin-ichi, Fukushima Med Univ, Sch Med, Dept Orthopaed Surg, 1 Hikariga Oka, Fukushima, Fukushima 9601295, Japan.},
DOI = {10.2147/CIA.S171049},
ISSN = {1178-1998},
Keywords = {lumbar spinal stenosis; epidemiology; natural history; quality of life;
   prognostic factors; comorbidities; cross-sectional area; MRI},
Keywords-Plus = {OSWESTRY DISABILITY INDEX; CROSS-SECTIONAL AREA; DEGENERATIVE
   SPONDYLOLISTHESIS; COMPUTED-TOMOGRAPHY; CLINICAL SYMPTOMS; EPIDURAL
   PRESSURE; DYNAMIC CHANGES; CAUDA-EQUINA; WALKING; SCANS},
Research-Areas = {Geriatrics \& Gerontology},
Web-of-Science-Categories  = {Geriatrics \& Gerontology},
Author-Email = {kotani@fmu.ac.jp},
ResearcherID-Numbers = {Otani, Koji/ABF-8564-2020
   },
ORCID-Numbers = {Otani, Koji/0000-0001-8409-9623},
Funding-Acknowledgement = {Fukushima Society for the Promotion of Medicine; Fukushima Prefectural
   Hospitals Office},
Funding-Text = {The authors wish to thank Dr Akira Onda, Dr Kazuya Yamauchi, Dr Yoshiaki
   Takeyachi, Dr Ichiro Takahashi, Dr Hisayoshi Tachihara, and Dr Bunji
   Takayama for participating in the data collection. The authors would
   also like to thank 5 public nurses (Nobuko Fujita, Nakako Hoshi, Misako
   Hoshi, Naoko Imada, and Seiko Kanno) for their support in carrying out
   this study. This study was supported by a grant from the Fukushima
   Society for the Promotion of Medicine and a grant from the Fukushima
   Prefectural Hospitals Office.},
Cited-References = {BODEN SD, 1990, J BONE JOINT SURG AM, V72A, P403, DOI 10.2106/00004623-199072030-00013.
   Caterini R, 2011, J ORTHOP TRAUMATOL, V12, P87, DOI 10.1007/s10195-011-0141-3.
   Chaput C, 2007, SPINE, V32, P1883, DOI 10.1097/BRS.0b013e318113271a.
   DONG G, 1989, SPINE, V14, P965, DOI 10.1097/00007632-198909000-00009.
   DYCK P, 1977, J NEUROSURG, V46, P667, DOI 10.3171/jns.1977.46.5.0667.
   Fujiwara A, 2003, SPINE, V28, P1601, DOI 10.1097/00007632-200307150-00023.
   Geisser ME, 2007, CLIN J PAIN, V23, P780, DOI 10.1097/AJP.0b013e31815349bf.
   Goni VG, 2014, ASIAN SPINE J, V8, P44, DOI 10.4184/asj.2014.8.1.44.
   HAMANISHI C, 1994, J SPINAL DISORD, V7, P388.
   HERNO A, 1994, SPINE, V19, P1975, DOI 10.1097/00007632-199409000-00019.
   Hirasawa Y, 2007, SPINE, V32, pE136, DOI 10.1097/01.brs.0000255202.94153.ca.
   Jayakumar P, 2006, SPINE, V31, pE298, DOI 10.1097/01.brs.0000216602.98524.07.
   JENSEN MC, 1994, NEW ENGL J MED, V331, P69, DOI 10.1056/NEJM199407143310201.
   Kanno H, 2012, SPINE, V37, pE985, DOI 10.1097/BRS.0b013e31821038f2.
   KATZ JN, 1995, ARTHRITIS RHEUM, V38, P1236, DOI 10.1002/art.1780380910.
   Konno S, 2007, BMC MUSCULOSKEL DIS, V8, DOI 10.1186/1471-2474-8-102.
   Lattig F, 2012, EUR SPINE J, V21, P276, DOI 10.1007/s00586-011-1993-1.
   Lohman CM, 2006, SPINE, V31, P1834, DOI 10.1097/01.brs.0000227370.65573.ac.
   Madsen R, 2008, SPINE, V33, P61, DOI 10.1097/BRS.0b013e31815e395f.
   Miyakoshi N, 2011, PAIN RES TREAT, V2011, DOI 10.1155/2011/340629.
   Nakamura M, 2003, SPINE, V28, P2414, DOI 10.1097/01.BRS.0000085425.90995.09.
   North American Spine Society, DIAGN TREATM DEG LUM.
   Ogikubo O, 2007, SPINE, V32, P1423, DOI 10.1097/BRS.0b013e318060a5f5.
   Otani K, 2018, J PAIN RES, V11, P455, DOI 10.2147/JPR.S148402.
   Otani K, 2013, SCI WORLD J, DOI 10.1155/2013/590652.
   Ozawa H, 2012, AM J NEURORADIOL, V33, P1191, DOI 10.3174/ajnr.A2920.
   Park DK, 2010, SPINE, V35, P439, DOI 10.1097/BRS.0b013e3181bdafb9.
   SCHONSTROM N, 1989, J ORTHOPAED RES, V7, P115, DOI 10.1002/jor.1100070116.
   SCHONSTROM NSR, 1985, SPINE, V10, P806, DOI 10.1097/00007632-198511000-00005.
   Sigmundsson FG, 2011, ACTA ORTHOP, V82, P204, DOI 10.3109/17453674.2011.566150.
   Sirvanci M, 2008, EUR SPINE J, V17, P679, DOI 10.1007/s00586-008-0646-5.
   Suri P, 2010, JAMA-J AM MED ASSOC, V304, P2628, DOI 10.1001/jama.2010.1833.
   Suzukamo Yoshimi, 2003, J Orthop Sci, V8, P543, DOI 10.1007/s00776-003-0679-x.
   TAKAHASHI K, 1995, SPINE, V20, P650, DOI 10.1097/00007632-199503150-00003.
   Takahashi K, 1995, SPINE, V20, P2746, DOI 10.1097/00007632-199512150-00017.
   Takahashi N., 2004, CLIN ORTHOP SURG, V39, P315.
   Takahashi N, 2014, BMC MUSCULOSKEL DIS, V15, DOI 10.1186/1471-2474-15-259.
   Weinstein JN, 2010, SPINE, V35, P1329, DOI 10.1097/BRS.0b013e3181e0f04d.
   Weinstein JN, 2009, J BONE JOINT SURG AM, V91A, P1295, DOI 10.2106/JBJS.H.00913.
   WIESEL SW, 1984, SPINE, V9, P549, DOI 10.1097/00007632-198409000-00003.
   Willen J, 2001, SPINE, V26, P2607, DOI 10.1097/00007632-200112010-00016.
   Yabuki S, 2013, J ORTHOP SCI, V18, P893, DOI 10.1007/s00776-013-0455-5.
   Yukawa Y, 2002, J BONE JOINT SURG AM, V84A, P1954, DOI 10.2106/00004623-200211000-00008.},
Number-of-Cited-References = {43},
Times-Cited = {7},
Usage-Count-Last-180-days = {0},
Usage-Count-Since-2013 = {1},
Journal-ISO = {Clin. Interv. Aging},
Doc-Delivery-Number = {GU1NS},
Web-of-Science-Index = {Science Citation Index Expanded (SCI-EXPANDED)},
Unique-ID = {WOS:000445031400001},
OA = {Green Published, gold},
DA = {2022-11-01},
}

@article{ WOS:000380795600015,
Author = {Tomkins-Lane, Christy and Melloh, Markus and Lurie, Jon and Smuck, Matt
   and Battie, Michele C. and Freeman, Brian and Samartzis, Dino and Hu,
   Richard and Barz, Thomas and Stuber, Kent and Schneider, Michael and
   Haig, Andrew and Schizas, Constantin and Cheung, Jason Pui Yin and
   Mannion, Anne F. and Staub, Lukas and Comer, Christine and Macedo,
   Luciana and Ahn, Sang-ho and Takahashi, Kazuhisa and Sandella, Danielle},
Title = {ISSLS Prize Winner: Consensus on the Clinical Diagnosis of Lumbar Spinal
   Stenosis Results of an International Delphi Study},
Journal = {SPINE},
Year = {2016},
Volume = {41},
Number = {15},
Pages = {1239-1246},
Month = {AUG 1},
Abstract = {Study Design. Delphi.
   Objective. The aim of this study was to obtain an expert consensus on
   which history factors are most important in the clinical diagnosis of
   lumbar spinal stenosis (LSS).
   Summary of Background Data. LSS is a poorly defined clinical syndrome.
   Criteria for defining LSS are needed and should be informed by the
   experience of expert clinicians.
   Methods. Phase 1 (Delphi Items): 20 members of the International
   Taskforce on the Diagnosis and Management of LSS confirmed a list of 14
   history items. An online survey was developed that permits specialists
   to express the logical order in which they consider the items, and the
   level of certainty ascertained from the questions. Phase 2 (Delphi
   Study) Round 1: Survey distributed to members of the International
   Society for the Study of the Lumbar Spine. Round 2: Meeting of 9 members
   of Taskforce where consensus was reached on a final list of 10 items.
   Round 3: Final survey was distributed internationally. Phase 3: Final
   Taskforce consensus meeting.
   Results. A total of 279 clinicians from 29 different countries, with a
   mean of 19 (+/- SD: 12) years in practice participated. The six top
   items were ``leg or buttock pain while walking,{''} ``flex forward to
   relieve symptoms,{''} ``feel relief when using a shopping cart or
   bicycle,{''} ``motor or sensory disturbance while walking,{''} ``normal
   and symmetric foot pulses,{''} ``lower extremity weakness,{''} and ``low
   back pain.{''} Significant change in certainty ceased after six
   questions at 80\% (P < .05).
   Conclusion. This is the first study to reach an international consensus
   on the clinical diagnosis of LSS, and suggests that within six questions
   clinicians are 80\% certain of diagnosis. We propose a consensus-based
   set of ``seven history items{''} that can act as a pragmatic criterion
   for defining LSS in both clinical and research settings, which in the
   long term may lead to more cost-effective treatment, improved health
   care utilization, and enhanced patient outcomes.},
Publisher = {LIPPINCOTT WILLIAMS \& WILKINS},
Address = {TWO COMMERCE SQ, 2001 MARKET ST, PHILADELPHIA, PA 19103 USA},
Type = {Article},
Language = {English},
Affiliation = {Tomkins-Lane, C (Corresponding Author), Mt Royal Univ, Dept Hlth \& Phys Educ, Calgary, AB, Canada.
   Tomkins-Lane, Christy, Mt Royal Univ, Dept Hlth \& Phys Educ, Calgary, AB, Canada.
   Melloh, Markus, Zurich Univ Appl Sci, Dept Publ Hlth, Zurich, Switzerland.
   Lurie, Jon, Dartmouth Coll, Dept Orthopaed Surg, Hanover, NH USA.
   Smuck, Matt, Stanford Univ, Dept Orthopaed Surg, Redwood City, CA USA.
   Battie, Michele C., Univ Alberta, Dept Phys Therapy, Edmonton, AB, Canada.
   Freeman, Brian, Univ Adelaide, Ctr Orthopaed \& Trauma Res, Adelaide, SA, Australia.
   Samartzis, Dino, Univ Hong Kong, Dept Orthopaed \& Traumatol, Hong Kong, Hong Kong, Peoples R China.
   Hu, Richard, Univ Calgary, Dept Surg, Calgary, AB, Canada.
   Barz, Thomas, Asklepios Gemeinsam Gesundheit, Dept Orthopaed \& Traumatol, Schwedt, Germany.
   Stuber, Kent, Canadian Mem Chiropract Coll, Calgary, AB, Canada.
   Schneider, Michael, Univ Pittsburgh, Dept Phys Therapy, Pittsburgh, PA USA.
   Haig, Andrew, Univ Michigan, Dept Phys Med \& Rehabil, Ann Arbor, MI 48109 USA.
   Schizas, Constantin, Univ Lausanne Hosp, Dept Orthopaed Surg \& Traumatol, Lausanne, Switzerland.
   Cheung, Jason Pui Yin, Univ Hong Kong, Dept Orthopaed \& Traumatol, Hong Kong, Hong Kong, Peoples R China.
   Mannion, Anne F., Schulthess Klin, Spine Ctr, Zurich, Switzerland.
   Staub, Lukas, Univ Bern, Inst Evaluat Res Orthopaed Surg, Bern, Switzerland.
   Comer, Christine, Leeds Community Healthcare Trust, Musculoskeletal Serv, Leeds, W Yorkshire, England.
   Macedo, Luciana, Univ Alberta, Glen Sather Sports Med Clin, Edmonton, AB, Canada.
   Ahn, Sang-ho, Yeungnam Univ, Dept Phys Med \& Rehabil, Gyongsan, South Korea.
   Takahashi, Kazuhisa, Chiba Univ, Dept Orthopaed Surg, Chiba, Japan.
   Sandella, Danielle, Univ Michigan, Dept Phys Med \& Rehabil, Ann Arbor, MI 48109 USA.},
DOI = {10.1097/BRS.0000000000001476},
ISSN = {0362-2436},
EISSN = {1528-1159},
Keywords = {consensus; Delphi study; diagnosis; history; lumbar spinal stenosis;
   neurogenic claudication},
Keywords-Plus = {COST-EFFECTIVENESS; WALKING CAPACITY; SUPPORT TOOL; DEGENERATIVE
   SPONDYLOLISTHESIS; NEUROGENIC CLAUDICATION; SURGICAL-TREATMENT;
   BACK-PAIN; TRENDS; COMPLICATIONS; HISTORY},
Research-Areas = {Neurosciences \& Neurology; Orthopedics},
Web-of-Science-Categories  = {Clinical Neurology; Orthopedics},
Author-Email = {clane@mtroyal.ca},
ResearcherID-Numbers = {Melloh, Markus/H-5433-2014
   Cheung, Jason Pui Yin/AAJ-2016-2020
   Cheung, Jason Pui Yin/J-2214-2012
   Battie, Michele C/C-6155-2018
   Mannion, Anne F./C-6615-2009
   /AAF-8292-2020
   Mannion, Anne F./AAN-5908-2020
   Macedo, Luciana/ABC-5953-2021
   Melloh, Markus/B-3725-2011
   },
ORCID-Numbers = {Cheung, Jason Pui Yin/0000-0002-7052-0875
   Battie, Michele C/0000-0001-8499-2040
   Mannion, Anne F./0000-0002-1203-1096
   Mannion, Anne F./0000-0002-1203-1096
   Macedo, Luciana/0000-0002-1840-2951
   Staub, Lukas/0000-0002-2815-9107
   Smuck, Matthew/0000-0002-2990-069X
   Melloh, Markus/0000-0002-8819-799X
   Stuber, Kent/0000-0002-6534-4467},
Funding-Acknowledgement = {NIA NIH HHS {[}P30 AG024827] Funding Source: Medline; NICHD NIH HHS
   {[}R01 HD059259] Funding Source: Medline; EUNICE KENNEDY SHRIVER
   NATIONAL INSTITUTE OF CHILD HEALTH \&HUMAN DEVELOPMENT {[}R01HD059259]
   Funding Source: NIH RePORTER; NATIONAL INSTITUTE ON AGING
   {[}P30AG024827] Funding Source: NIH RePORTER},
Cited-References = {Ammendolia C, 2013, COCHRANE DB SYST REV, DOI 10.1002/14651858.CD010712.
   Ammendolia C, 2014, EUR SPINE J, V23, P1282, DOI 10.1007/s00586-014-3262-6.
   Ammendolia C, 2012, SPINE, V37, pE609, DOI 10.1097/BRS.0b013e318240d57d.
   AMUNDSEN T, 1995, SPINE, V20, P1178, DOI 10.1097/00007632-199505150-00013.
   Arbit E, 2001, CLIN ORTHOP RELAT R, P137.
   Atlas SJ, 2006, CLIN ORTHOP RELAT R, P198, DOI 10.1097/01.blo.0000198722.70138.96.
   Benoist M, 2002, JOINT BONE SPINE, V69, P450, DOI 10.1016/S1297-319X(02)00429-3.
   Binder DK, 2002, SEMIN NEUROL, V22, P157, DOI 10.1055/s-2002-36539.
   Burnett MG, 2010, J NEUROSURG-SPINE, V13, P39, DOI 10.3171/2010.3.SPINE09552.
   Chad DA, 2007, NEUROL CLIN, V25, P407, DOI 10.1016/j.ncl.2007.01.003.
   Chan AYP, 2013, PHYSIOTHERAPY, V99, P212, DOI 10.1016/j.physio.2012.09.007.
   Ciol MA, 1996, J AM GERIATR SOC, V44, P285, DOI 10.1111/j.1532-5415.1996.tb00915.x.
   CIRICILLO SF, 1993, WESTERN J MED, V158, P171.
   Conway J, 2011, SPINE J, V11, P816, DOI 10.1016/j.spinee.2010.10.019.
   Cook C, 2011, PHYSIOTHER RES INT, V16, P170, DOI 10.1002/pri.500.
   de Schepper EIT, 2013, SPINE, V38, pE469, DOI 10.1097/BRS.0b013e31828935ac.
   DEEN HG, 1995, J NEUROSURG, V83, P27, DOI 10.3171/jns.1995.83.1.0027.
   Deyo RA, 2005, SPINE, V30, P1441, DOI 10.1097/01.brs.0000166503.37969.8a.
   Deyo RA, 2006, CLIN ORTHOP RELAT R, P139, DOI 10.1097/01.blo.0000198726.62514.75.
   Deyo RA, 2010, SPINE J, V10, P625, DOI 10.1016/j.spinee.2010.05.006.
   Deyo RA, 2010, JAMA-J AM MED ASSOC, V303, P1259, DOI 10.1001/jama.2010.338.
   Genevay S, 2010, BEST PRACT RES CL RH, V24, P253, DOI 10.1016/j.berh.2009.11.001.
   Haig AJ, 2006, ARCH PHYS MED REHAB, V87, P897, DOI 10.1016/j.apmr.2006.03.016.
   Haig AJ, 2013, SPINE J, V13, P1826, DOI 10.1016/j.spinee.2013.06.021.
   Haig AJ, 2010, JAMA-J AM MED ASSOC, V303, P71, DOI 10.1001/jama.2009.1946.
   Harrop JS, 2014, SPINE, V39, pS75, DOI 10.1097/BRS.0000000000000545.
   Iverson MD, 2001, PHYS THER, V81, P1296, DOI 10.1093/ptj/81.7.1296.
   JOHNSSON KE, 1987, SPINE, V12, P483, DOI 10.1097/00007632-198706000-00012.
   Kalichman L, 2009, SPINE J, V9, P545, DOI 10.1016/j.spinee.2009.03.005.
   Kato Y, 2009, J ORTHOP SCI, V14, P711, DOI 10.1007/s00776-009-1391-2.
   KATZ JN, 1994, RHEUM DIS CLIN N AM, V20, P471.
   KATZ JN, 1995, ARTHRITIS RHEUM, V38, P1236, DOI 10.1002/art.1780380910.
   Konno S, 2007, EUR SPINE J, V16, P1951, DOI 10.1007/s00586-007-0402-2.
   Konstantinou K, 2012, EUR SPINE J, V21, P1241, DOI 10.1007/s00586-011-2057-2.
   Lin SI, 2005, J ORTHOP SPORT PHYS, V35, P220, DOI 10.2519/jospt.2005.35.4.220.
   Lurie JD, 2003, SPINE, V28, P616, DOI 10.1097/00007632-200303150-00018.
   Ong KL, 2014, NEUROSURG FOCUS, V36, DOI 10.3171/2014.4.FOCUS1440.
   Parker SL, 2014, J NEUROSURG-SPINE, V21, P143, DOI 10.3171/2014.3.SPINE1320.
   Porter RW, 1996, SPINE, V21, P2046, DOI 10.1097/00007632-199609010-00024.
   Sandella DE, 2013, PM\&R, V5, P491, DOI 10.1016/j.pmrj.2012.10.001.
   Sugioka T, 2008, FAM PRACT, V25, P237, DOI 10.1093/fampra/cmn031.
   Tomkins-Lane CC, 2013, J BACK MUSCULOSKELET, V26, P345, DOI 10.3233/BMR-130390.
   Tosteson ANA, 2008, ANN INTERN MED, V149, P845, DOI 10.7326/0003-4819-149-12-200812160-00003.
   VERBIEST H, 1954, J BONE JOINT SURG BR, V36, P230, DOI 10.1302/0301-620X.36B2.230.
   Watters WC, 2008, SPINE J, V8, P305, DOI 10.1016/j.spinee.2007.10.033.
   Yelin E, 2003, J RHEUMATOL, V30, P8.
   Zaina F, 2012, COCHRANE COLLABORATI.},
Number-of-Cited-References = {47},
Times-Cited = {72},
Usage-Count-Last-180-days = {0},
Usage-Count-Since-2013 = {13},
Journal-ISO = {SPINE},
Doc-Delivery-Number = {DS5BN},
Web-of-Science-Index = {Science Citation Index Expanded (SCI-EXPANDED)},
Unique-ID = {WOS:000380795600015},
OA = {Green Published, Green Accepted},
DA = {2022-11-01},
}

@article{ WOS:000285972500001,
Author = {Kirkman, Matthew Anthony and Sridhar, Krishnamurthy},
Title = {Posterior listhesis of a lumbar vertebra in spinal tuberculosis},
Journal = {EUROPEAN SPINE JOURNAL},
Year = {2011},
Volume = {20},
Number = {1},
Pages = {1-5},
Month = {JAN},
Abstract = {The management of spinal tuberculosis, especially in children, is
   controversial. In children, vertebral destruction is more severe than
   adults because of the cartilaginous nature of their bone. Modern
   chemotherapy has significantly decreased mortality in spinal
   tuberculosis, but morbidity remains high. Without early surgery,
   patients can develop severe kyphosis leading to respiratory
   insufficiency, painful costopelvic impingement and paraplegia. Lumbar
   kyphosis results in early degenerative lumbar canal stenosis and is
   cosmetically unacceptable. We report a paediatric case of atypical
   spinal tuberculosis demonstrating the need for early surgical
   intervention to prevent significant spinal instability and neurologic
   deficit. A 12-year-old girl presented with increasing ambulatory
   difficulty and double incontinence 4 months after initiating treatment
   for pulmonary tuberculosis. There was no history of traumatic injury.
   Examination revealed severe lower limb neurologic deficit, with
   hypotonia, areflexia, marked sensory loss, and grade 0/5 power in both
   lower limbs. Plain radiographs and magnetic resonance imaging (MRI)
   demonstrated grade IV posterior listhesis of the L2 vertebral body over
   L3, cauda equina compression and bilateral psoas abscesses. Erosion of
   both the body and pedicle of L2 was observed. Both serology and pus
   drained from the psoas abscesses were negative for microorganisms. The
   patient underwent an L2 vertebrectomy via a left retroperitoneal
   approach. A titanium cage packed with autologous bone graft was
   inserted, and the spine was stabilized by fixation with screw and rods.
   Histopathology confirmed a diagnosis of tuberculosis. Eighteen months
   following the procedure, the patient has regained some power in her
   right leg and has completed her course of anti-tuberculous chemotherapy,
   but remains wheelchair-bound. To our knowledge, this is the first
   reported case of posterior listhesis secondary to spinal tuberculosis.
   Here, we discuss the possible management options in such a case, and the
   indications for surgery. As the global HIV/AIDS epidemic causes a
   resurgence in tuberculosis, increased awareness among the medical
   community regarding the atypical presentations of spinal tuberculosis is
   necessitated; both in the developing world where advanced clinical
   presentations are common, and in the developed world where spinal
   tuberculosis is an often-neglected diagnosis.},
Publisher = {SPRINGER},
Address = {233 SPRING ST, NEW YORK, NY 10013 USA},
Type = {Article},
Language = {English},
Affiliation = {Kirkman, MA (Corresponding Author), Newcastle Univ, Sch Med, Framlington Pl, Newcastle Upon Tyne NE2 4HH, Tyne \& Wear, England.
   Kirkman, Matthew Anthony, Newcastle Univ, Sch Med, Newcastle Upon Tyne NE2 4HH, Tyne \& Wear, England.
   Kirkman, Matthew Anthony; Sridhar, Krishnamurthy, Natl Neurosci Ctr, Dept Neurosurg, Kolkata, W Bengal, India.},
DOI = {10.1007/s00586-010-1524-5},
ISSN = {0940-6719},
EISSN = {1432-0932},
Keywords = {Posterior listhesis; Spinal tuberculosis; Lumbar spine; Vertebrae;
   Pott's disease},
Keywords-Plus = {SPONDYLOLISTHESIS; INSTRUMENTATION},
Research-Areas = {Neurosciences \& Neurology; Orthopedics},
Web-of-Science-Categories  = {Clinical Neurology; Orthopedics},
Author-Email = {matthew.kirkman@doctors.org.uk},
ResearcherID-Numbers = {Kirkman, Matthew Anthony/D-4096-2012},
ORCID-Numbers = {K, Sridhar/0000-0002-3804-0927
   Kirkman, Matthew Anthony/0000-0002-0320-6907},
Cited-References = {BICK KM, 1976, CLASSICS ORTHOPAEDIC.
   Bilsel N, 2000, SPINAL CORD, V38, P669, DOI 10.1038/sj.sc.3101082.
   Chadha M, 2006, SPINAL CORD, V44, P399, DOI 10.1038/sj.sc.3101852.
   Christodoulou AG, 2006, CLIN ORTHOP RELAT R, P60, DOI 10.1097/01.blo.0000201175.87635.28.
   Dai LY, 2005, SPINE, V30, P2342, DOI 10.1097/01.brs.0000182109.36973.93.
   Jain AK, 2007, CLIN ORTHOP RELAT R, P39, DOI 10.1097/BLO.0b013e318065b7c3.
   KONSTAM P G, 1963, Ann R Coll Surg Engl, V32, P99.
   Kourbeti IS, 2008, CURR OPIN RHEUMATOL, V20, P471, DOI 10.1097/BOR.0b013e3282ff5e66.
   MOON MS, 1995, SPINE, V20, P1910, DOI 10.1097/00007632-199509000-00013.
   Mushkin AY, 1999, INT ORTHOP, V23, P210, DOI 10.1007/s002640050352.
   NEWMAN PH, 1963, J BONE JOINT SURG BR, V45, P39, DOI 10.1302/0301-620X.45B1.39.
   Pande KC, 2002, CLIN ORTHOP RELAT R, P67.
   RATLIFF AHC, 1956, BRIT J SURG, V43, P502, DOI 10.1002/bjs.18004318109.
   Tuli SM, 2007, CLIN ORTHOP RELAT R, P29, DOI 10.1097/BLO.0b013e318065b75e.
   TULI SM, 1967, ACTA ORTHOP SCAND, V38, P445, DOI 10.3109/17453676708989653.
   Tuli SM, 1997, TUBERCULOSIS SKELETA.
   Turunc T, 2007, J INFECTION, V55, P158, DOI 10.1016/j.jinf.2007.04.002.},
Number-of-Cited-References = {17},
Times-Cited = {11},
Usage-Count-Last-180-days = {0},
Usage-Count-Since-2013 = {9},
Journal-ISO = {Eur. Spine J.},
Doc-Delivery-Number = {703IV},
Web-of-Science-Index = {Science Citation Index Expanded (SCI-EXPANDED)},
Unique-ID = {WOS:000285972500001},
OA = {Green Published},
DA = {2022-11-01},
}

@article{ WOS:000669905700029,
Author = {Calvachi-Prieto, Paola and McAvoy, Malia B. and Cerecedo-Lopez,
   Christian D. and Lu, Yi and Chi, John H. and Aglio, Linda S. and Smith,
   Timothy R. and Gormley, William B. and Groff, Michael W. and Mekary,
   Rania A. and Zaidi, Hasan A.},
Title = {Expandable Versus Static Cages in Minimally Invasive Lumbar Interbody
   Fusion: A Systematic Review and Meta-Analysis},
Journal = {WORLD NEUROSURGERY},
Year = {2021},
Volume = {151},
Pages = {E607-E614},
Month = {JUL},
Abstract = {BACKGROUND: Expandable cages for interbody fusion allow for in situ
   expansion optimizing fit while mitigating endplate damage. Studies
   comparing outcomes after using expandable or static cages have been
   conflicting.
   METHODS: This was a meta-analysis A systematic search was performed in
   accordance with the Preferred Reporting Items for Systemic Reviews and
   Meta-Analyses (PRISMA) guidelines identifying studies reporting outcomes
   among patients who underwent minimally invasive lumbar interbody fusion
   (MIS-LIF).
   RESULTS: Fourteen articles with 1129 patients met inclusion criteria.
   Compared with MIS-LIFs performed with static cages, those with
   expandable cages had a significantly lower incidence of graft subsidence
   (expandable: incidence 0.03, I-2 22.50\%; static: incidence 0.27, I-2
   51.03\%, P interaction <0.001), length of hospital stay (expandable:
   mean difference {[}MD] 3.55 days, I-2 97\%; static: MD 7.1 days, I-2
   97\%, P interaction <0.01), and a greater increase in disc height
   (expandable: MD -4.41 mm, I-2 99.56\%; static: MD -0.79 mm, I-2 99.17\%,
   P interaction = 0.02). There was no statistically significant difference
   among Oswestry Disability Index (expandable: MD -22.75, I-2 98.17\%;
   static: MD -17.11, I-2 95.26\%, P interaction = 0.15), fusion rate
   (expandable: incidence 0.94, I-2 0\%; static incidence 0.92, I-2 0\%, P
   interaction = 0.44), overall change in lumbar lordosis (expandable: MD
   3.48 degrees, I-2 59.29\%; static: MD 3.67 degrees, I-2 0.00\%, P
   interaction 0.88), blood loss (expandable: MD 228.9 mL, I-2 100\%;
   static: MD 261.1 mL, I-2 94\%, P interaction = 0.69) and operative time
   (expandable: MD 184 minutes, I-2 95.32\%; static: MD 150.4 minutes, I-2
   91\%, P interaction = 0.56).
   CONCLUSIONS: Expandable interbody cages in MIS-LIF were associated with
   a decrease in subsidence rate, operative time and greater in increase in
   disc height.},
Publisher = {ELSEVIER SCIENCE INC},
Address = {STE 800, 230 PARK AVE, NEW YORK, NY 10169 USA},
Type = {Review},
Language = {English},
Affiliation = {McAvoy, MB (Corresponding Author), Harvard Med Sch, Brigham \& Womens Hosp, Computat Neurosci Outcomes Ctr, Dept Neurosurg, Boston, MA 02115 USA.
   McAvoy, MB (Corresponding Author), Univ Washington, Dept Neurosurg, Seattle, WA 98195 USA.
   Calvachi-Prieto, Paola; McAvoy, Malia B.; Cerecedo-Lopez, Christian D.; Lu, Yi; Chi, John H.; Aglio, Linda S.; Smith, Timothy R.; Gormley, William B.; Groff, Michael W.; Mekary, Rania A.; Zaidi, Hasan A., Harvard Med Sch, Brigham \& Womens Hosp, Computat Neurosci Outcomes Ctr, Dept Neurosurg, Boston, MA 02115 USA.
   McAvoy, Malia B., Univ Washington, Dept Neurosurg, Seattle, WA 98195 USA.
   Lu, Yi; Chi, John H.; Smith, Timothy R.; Gormley, William B.; Groff, Michael W.; Zaidi, Hasan A., Brigham \& Womens Hosp, Dept Neurosurg, 75 Francis St, Boston, MA 02115 USA.
   Mekary, Rania A., MCPHS Univ, Sch Pharm, Dept Pharmaceut Business \& Adm Sci, Boston, MA USA.
   Aglio, Linda S., Brigham \& Womens Hosp, Dept Anesthesiol Perioperat \& Pain Med, 75 Francis St, Boston, MA 02115 USA.},
DOI = {10.1016/j.wneu.2021.04.090},
EarlyAccessDate = {JUL 2021},
ISSN = {1878-8750},
EISSN = {1878-8769},
Keywords = {Expandable cages; Graft subsidence; Hospital stay; Interbody fusion;
   Lumbar; Meta-analysis; Minimally invasive surgery; Static cages;
   Systematic review},
Keywords-Plus = {COST-ANALYSIS; SPONDYLOLISTHESIS; MIGRATION; SURGERY},
Research-Areas = {Neurosciences \& Neurology; Surgery},
Web-of-Science-Categories  = {Clinical Neurology; Surgery},
Author-Email = {maliam4@uw.edu},
ResearcherID-Numbers = {Lu, Yi/AEV-5561-2022
   },
ORCID-Numbers = {Mekary, Rania/0000-0003-1636-0759},
Cited-References = {Andres TM, 2013, SPINE J, V13, P651, DOI 10.1016/j.spinee.2012.11.055.
   Aoki Y, 2010, J NEUROSURG-SPINE, V13, P381, DOI 10.3171/2010.3.SPINE09590.
   BEGG CB, 1994, BIOMETRICS, V50, P1088, DOI 10.2307/2533446.
   Boktor JG, 2018, J CRANIOVERTEBRAL JU, V9, P50, DOI 10.4103/jcvjs.JCVJS\_21\_18.
   Brodano GB, 2015, J SPINAL DISORD TECH, V28, pE559, DOI 10.1097/BSD.0000000000000034.
   Chen L, 2005, SPINE, V30, P2171, DOI 10.1097/01.brs.0000180402.50500.5b.
   Choi WS, 2018, NEUROSURGERY, V82, P289, DOI 10.1093/neuros/nyx212.
   Choi WS, 2016, BIOMED RES INT, V2016, DOI 10.1155/2016/2518394.
   Coe JD, 2016, MED DEVICES-EVID RES, V9, P341, DOI 10.2147/MDER.S112523.
   Elias WJ, 2000, J NEUROSURG, V93, P45, DOI 10.3171/spi.2000.93.1.0045.
   Emami A, 2016, ORTHOPEDICS, V39, pE1218, DOI 10.3928/01477447-20160721-04.
   Fan SW, 2010, SPINE, V35, P1615, DOI 10.1097/BRS.0b013e3181c70fe3.
   Folman Y, 2003, J SPINAL DISORD TECH, V16, P455, DOI 10.1097/00024720-200310000-00004.
   Frisch R., 2017, J CLIN NEUROL NEUROS, V1, P113.
   Hawasli AH, 2017, NEUROSURG FOCUS, V43, DOI 10.3171/2017.5.FOCUS17197.
   Hibbs RA., 1911, NY MED J, V93, P1013.
   Higgins JPTG S, 2005, COCHRANE HDB SYSTEMA.
   Khan NR, 2015, NEUROSURGERY, V77, P847, DOI 10.1227/NEU.0000000000000913.
   Kim CW, 2016, WORLD NEUROSURG, V90, P228, DOI 10.1016/j.wneu.2016.02.075.
   Lee CK, 2010, J KOREAN NEUROSURG S, V48, P219, DOI 10.3340/jkns.2010.48.3.219.
   Lee HW, 2016, BIOMED RES INT, V2016, DOI 10.1155/2016/1946585.
   Lin GX, 2017, WORLD NEUROSURG, V106, P174, DOI {[}10.1016/j.WNEU.2017.06.136, 10.1016/j.wneu.2017.06.136].
   Lo CKL, 2014, BMC MED RES METHODOL, V14, DOI 10.1186/1471-2288-14-45.
   Macki M, 2015, CLIN NEUROL NEUROSUR, V138, P117, DOI 10.1016/j.clineuro.2015.08.014.
   Massie LW, 2018, NEUROSURG FOCUS, V44, DOI 10.3171/2017.10.FOCUS17562.
   McClelland S, 2017, J NEUROSCI RURAL PRA, V8, P194, DOI 10.4103/jnrp.jnrp\_472\_16.
   Min SH, 2013, EUR SPINE J, V22, P1164, DOI 10.1007/s00586-012-2619-y.
   Mobbs Ralph J, 2015, J Spine Surg, V1, P2, DOI 10.3978/j.issn.2414-469X.2015.10.05.
   Moher D, 2015, SYST REV, V4, DOI {[}10.1186/2046-4053-4-1, 10.1186/s13643-015-0087-2].
   Neely WF, 2016, INT J SPINE SURG, V10, DOI 10.14444/3015.
   Parker SL, 2011, MINIM INVAS NEUROSUR, V54, P33, DOI 10.1055/s-0030-1269904.
   Peng Chan Wearn Benedict, 2009, Spine (Phila Pa 1976), V34, P1385, DOI 10.1097/BRS.0b013e3181a4e3be.
   Singh K, 2014, SPINE J, V14, P1694, DOI 10.1016/j.spinee.2013.10.053.
   Stuck AE, 1998, BRIT MED J, V316, P469, DOI 10.1136/bmj.316.7129.469.},
Number-of-Cited-References = {34},
Times-Cited = {2},
Usage-Count-Last-180-days = {0},
Usage-Count-Since-2013 = {0},
Journal-ISO = {World Neurosurg.},
Doc-Delivery-Number = {TE3HU},
Web-of-Science-Index = {Science Citation Index Expanded (SCI-EXPANDED)},
Unique-ID = {WOS:000669905700029},
DA = {2022-11-01},
}

@article{ WOS:000439498500094,
Author = {Nayar, Gautam and Wang, Timothy and Sankey, Eric W. and
   Berry-Candelario, John and Elsamadicy, Aladine A. and Back, Adam and
   Karikari, Isaac and Isaacs, Robert},
Title = {Minimally Invasive Lateral Access Surgery and Reoperation Rates: A
   Multi-Institution Retrospective Review of 2060 Patients},
Journal = {WORLD NEUROSURGERY},
Year = {2018},
Volume = {116},
Pages = {E744-E749},
Month = {AUG},
Abstract = {BACKGROUND: Risk factors for surgical revision remain important because
   of additional readmission, anesthesia, and morbidity for the patient and
   significant cost for health care systems. Although the rate of
   reoperation (RRO) is well described for traditional open posterior (OP)
   approaches, the RRO in minimally invasive lateral (MIL) surgery remains
   poorly characterized. This study compares the RRO in patients undergoing
   decompressive lumbar spine surgery via MIL versus OP approaches.
   METHODS: Patient demographics and comorbidities were retrospectively
   collected for 2060 patients undergoing single-stage elective lumbar
   spinal surgery at multiple institutions. A subset of 1484 patients had
   long-term data (long-term cohort {[}LT cohort]). The RRO was compared
   between approaches through univariate and multivariate analysis.
   RESULTS: There were 1292 patients (62.7\%) who underwent lateral access
   surgery, whereas 768 patients (37.3\%) underwent OP surgery. The MIL
   cohort was significantly older, had a higher proportion of men, and had
   more comorbidities than the OP cohort. In the LT cohort, lateral
   patients were significantly older and had more comorbidities, with a
   lower body mass index and a lower proportion of men and smokers.
   Surgical complications between the groups trended to be similar. The MIL
   cohort had a significantly lower RRO at both 30 days (approximately 57\%
   lower, MIL cohort: 1.01\% vs. OP cohort: 2.36\%, P = 0.02) and 2 years
   (approximately 61\% lower, MIL cohort: 2.09\% vs. OP cohort: 5.37\%, P <
   0.01) after surgery. On multivariate analysis, surgical approach was the
   only significant predictor for the RRO at both 30 days (open posterior
   approach odds ratio {[}OR], 4.47; 95\% confidence interval {[}CI],
   1.33-15.09; P = 0.02) and 2 years (open posterior approach OR, 3.26;
   95\% CI, 1.26-8.42; P = 0.01).
   CONCLUSIONS: This study shows that MIL surgical approaches, compared
   with OP approaches, have a significantly lower RRO after lumbar spine
   surgery.},
Publisher = {ELSEVIER SCIENCE INC},
Address = {360 PARK AVE SOUTH, NEW YORK, NY 10010-1710 USA},
Type = {Review},
Language = {English},
Affiliation = {Isaacs, R (Corresponding Author), Duke Univ, Med Ctr, Dept Neurosurg, Durham, NC 27708 USA.
   Nayar, Gautam; Wang, Timothy; Sankey, Eric W.; Berry-Candelario, John; Elsamadicy, Aladine A.; Back, Adam; Karikari, Isaac; Isaacs, Robert, Duke Univ, Med Ctr, Dept Neurosurg, Durham, NC 27708 USA.},
DOI = {10.1016/j.wneu.2018.05.082},
ISSN = {1878-8750},
EISSN = {1878-8769},
Keywords = {Adverse events; Lateral access; Minimally invasive; Posterior approach;
   Reoperations; Revision},
Keywords-Plus = {LUMBAR INTERBODY FUSION; CHARLSON COMORBIDITY INDEX; SPINE SURGERY;
   SURGICAL-TREATMENT; UNITED-STATES; SPONDYLOLISTHESIS; COMPLICATIONS;
   METAANALYSIS; READMISSION; DISEASE},
Research-Areas = {Neurosciences \& Neurology; Surgery},
Web-of-Science-Categories  = {Clinical Neurology; Surgery},
Author-Email = {Robert.isaacs@duke.edu},
Cited-References = {Barbagallo Giuseppe M V, 2014, Evid Based Spine Care J, V5, P28, DOI 10.1055/s-0034-1368670.
   Bernatz JT, 2015, NEUROSURG FOCUS, V39, DOI 10.3171/2015.7.FOCUS1534.
   Eichholz Kurt M, 2003, Neurosurg Focus, V15, pE1.
   Greiner-Perth R, 2004, SPINE, V29, P2516, DOI 10.1097/01.brs.0000144833.63581.c1.
   Heindel P, 2017, SPINE, V42, pE496, DOI 10.1097/BRS.0000000000001855.
   Jencks SF, 2009, NEW ENGL J MED, V360, P1418, DOI 10.1056/NEJMsa0803563.
   Joseph JR, 2015, NEUROSURG FOCUS, V39, DOI 10.3171/2015.7.FOCUS15278.
   Lee CW, 2017, WORLD NEUROSURG, V105, P612, DOI 10.1016/j.wneu.2017.06.005.
   Ma Y, 2010, SPINE J, V10, P881, DOI 10.1016/j.spinee.2010.07.391.
   Macki M, 2015, CLIN NEUROL NEUROSUR, V138, P117, DOI 10.1016/j.clineuro.2015.08.014.
   Malter AD, 1998, SPINE, V23, P814, DOI 10.1097/00007632-199804010-00015.
   Marini H, 2012, BMJ QUAL SAF, V21, P432, DOI 10.1136/bmjqs-2011-000355.
   Martin BI, 2007, SPINE, V32, P382, DOI 10.1097/01.brs.0000254104.55716.46.
   McCormack RA, 2012, SPINE, V37, P1260, DOI 10.1097/BRS.0b013e318245f561.
   Ozgur Burak M, 2006, Spine J, V6, P435, DOI 10.1016/j.spinee.2005.08.012.
   Pannell WC, 2015, SPINE J, V15, P1719, DOI 10.1016/j.spinee.2013.10.014.
   Rodgers WB, 2011, SPINE, V36, P26, DOI 10.1097/BRS.0b013e3181e1040a.
   Sato S, 2015, SPINE J, V15, P1536, DOI 10.1016/j.spinee.2015.02.009.
   Scholler K, 2017, NEUROSURGERY, V80, P355, DOI 10.1093/neuros/nyw091.
   Shah MN, 2013, J NEUROSURG, V119, P1043, DOI 10.3171/2013.3.JNS121769.
   Teng I, 2017, J CLIN NEUROSCI, V44, P11, DOI 10.1016/j.jocn.2017.06.013.
   Tian NF, 2013, EUR SPINE J, V22, P1741, DOI 10.1007/s00586-013-2747-z.
   Voskuijl T, 2014, CLIN ORTHOP RELAT R, V472, P1638, DOI 10.1007/s11999-013-3394-8.
   Weinstein JN, 2006, JAMA-J AM MED ASSOC, V296, P2451, DOI 10.1001/jama.296.20.2451.
   Whitmore RG, 2014, SPINE J, V14, P31, DOI 10.1016/j.spinee.2013.03.011.
   Wolters U, 1996, BRIT J ANAESTH, V77, P217, DOI 10.1093/bja/77.2.217.
   Yeramaneni S, 2016, CURR REV MUSCULOSKE, V9, P327, DOI 10.1007/s12178-016-9352-9.
   Yoshihara H, 2015, J SPINAL DISORD TECH, V28, P19, DOI 10.1097/BSD.0000000000000071.
   Yoshihara H, 2015, SPINE J, V15, P265, DOI 10.1016/j.spinee.2014.09.026.},
Number-of-Cited-References = {29},
Times-Cited = {0},
Usage-Count-Last-180-days = {0},
Usage-Count-Since-2013 = {1},
Journal-ISO = {World Neurosurg.},
Doc-Delivery-Number = {GN9GM},
Web-of-Science-Index = {Science Citation Index Expanded (SCI-EXPANDED)},
Unique-ID = {WOS:000439498500094},
DA = {2022-11-01},
}

@article{ WOS:000362988800003,
Author = {Orita, Sumihisa and Yamagata, Masatsune and Ikeda, Yoshikazu and
   Nakajima, Fumitake and Aoki, Yasuchika and Nakamura, Junichi and
   Takahashi, Kazuhisa and Suzuki, Takane and Ohtori, Seiji},
Title = {Retrospective exploration of risk factors for L5 radiculopathy following
   lumbar floating fusion surgery},
Journal = {JOURNAL OF ORTHOPAEDIC SURGERY AND RESEARCH},
Year = {2015},
Volume = {10},
Month = {OCT 17},
Abstract = {Background: Lumbar floating fusion occasionally causes postoperative
   adjacent segment disorder (ASD) at lumbosacral level, causing L5 spinal
   nerve disorder by L5-S1 foraminal stenosis. The disorder is considered
   to be one of the major outcomes of L5-S1 ASD, which has not been
   evaluated yet. The present study aimed to evaluate the incidence and
   risk factors of postoperative L5 spinal nerve disorder after lumbar
   interbody fusion extending to the L5 vertebra.
   Methods: We evaluated 125 patients with a diagnosis of spondylolisthesis
   who underwent floating fusion surgery with transforaminal lumbar
   interbody fusion with average postoperative period of 25.2 months. The
   patients were regarded as symptomatic with postoperative L5 spinal nerve
   disorder such as radicular pain/numbness in the lower limbs and/or motor
   dysfunction. We estimated and compared the wedging angle (frontal view)
   and height (lateral view) of the lumbosacral junction in pre- and
   postoperative plain X-ray images and the foraminal ratio (ratio of the
   narrower foraminal diameter to the wider diameter in the craniocaudal
   direction) in the preoperative magnetic resonance image. Risk factors
   for the incidence of L5 spinal nerve disorder were explored using
   multivariate logistic regression.
   Results: Eight of the 125 patients (6.4 \%) were categorized as
   symptomatic, an average of 13.3 months after surgery. The wedging angle
   was significantly higher, and the foraminal ratio was significantly
   decreased in the symptomatic group (both P < 0.05) compared to the
   asymptomatic group. Multivariate logistic regression analysis of
   possible risk factors revealed that the wedging angle, foraminal ratio,
   and multileveled fusion were statistically significant.
   Conclusions: Higher wedging angle and lower foraminal ratio in the
   lumbosacral junction were significantly predictive for the incidence of
   L5 nerve root disorder as well as multiple-leveled fusion. These
   findings indicate that lumbosacral fixation should be considered for
   patients with these risk factors even if they have few symptoms from the
   L5-S1 junction.},
Publisher = {BIOMED CENTRAL LTD},
Address = {236 GRAYS INN RD, FLOOR 6, LONDON WC1X 8HL, ENGLAND},
Type = {Article},
Language = {English},
Affiliation = {Orita, S (Corresponding Author), Chiba Univ, Grad Sch Med, Dept Orthopaed Surg, Chiba, Japan.
   Orita, Sumihisa; Nakamura, Junichi; Takahashi, Kazuhisa; Ohtori, Seiji, Chiba Univ, Grad Sch Med, Dept Orthopaed Surg, Chiba, Japan.
   Yamagata, Masatsune; Ikeda, Yoshikazu; Nakajima, Fumitake, Chiba Rosai Hosp, Dept Orthopaed Surg, Chuo Ku, Chiba 2608670, Japan.
   Aoki, Yasuchika, East Chiba Med Ctr, Dept Orthopaed Surg, Chiba, Japan.
   Suzuki, Takane, Chiba Univ, Grad Sch Med, Dept Bioenvironm Med, Chiba, Japan.},
DOI = {10.1186/s13018-015-0307-4},
Article-Number = {164},
ISSN = {1749-799X},
Keywords = {Floating fusion surgery; Adjacent segment disorder (ASD); Clinical
   outcome; L5 spinal nerve disorder; Radiculopathy},
Keywords-Plus = {ADJACENT SEGMENT DEGENERATION; FORAMINAL STENOSIS; L5-S1 DISC;
   DIAGNOSIS; DISEASE},
Research-Areas = {Orthopedics},
Web-of-Science-Categories  = {Orthopedics},
Author-Email = {sorita@chiba-u.jp},
ORCID-Numbers = {Suzuki, Takane/0000-0002-0365-2544
   Orita, Sumihisa/0000-0003-2676-5469},
Cited-References = {Aota Y, 2007, SPINE, V32, P896, DOI 10.1097/01.brs.0000259809.75760.d5.
   Attias N, 2006, J SPINAL DISORD TECH, V19, P249, DOI 10.1097/01.bsd.0000203942.81050.c8.
   Bridwell KH, 2003, SPINE, V28, pS234, DOI 10.1097/01.BRS.0000092462.45111.27.
   Cho KS, 2009, J KOREAN NEUROSURG S, V46, P425, DOI 10.3340/jkns.2009.46.5.425.
   Cinotti G, 2002, SPINE, V27, P223, DOI 10.1097/00007632-200202010-00002.
   COCHRAN T, 1983, SPINE, V8, P576, DOI 10.1097/00007632-198309000-00003.
   Disch AC, 2008, J SPINAL DISORD TECH, V21, P79, DOI 10.1097/BSD.0b013e3180577259.
   Eguchi Y, 2011, AM J NEURORADIOL, V32, P1824, DOI 10.3174/ajnr.A2681.
   Etebar S, 1999, J NEUROSURG, V90, P163, DOI 10.3171/spi.1999.90.2.0163.
   Ghiselli G, 2003, SPINE, V28, P1275.
   Harrop JS, 2008, SPINE, V33, P1701, DOI 10.1097/BRS.0b013e31817bb956.
   HASEGAWA T, 1995, J BONE JOINT SURG AM, V77A, P32, DOI 10.2106/00004623-199501000-00005.
   Inoue G, 2014, J SPINAL DISORD TECH, V27, pE187, DOI 10.1097/BSD.0000000000000088.
   Liao JC, 2011, SPINE, V36, P1600, DOI 10.1097/BRS.0b013e3181f99e11.
   Lurie JD, 2008, SPINE, V33, P1605, DOI 10.1097/BRS.0b013e3181791af3.
   Mesfin A, 2011, SPINE, V36, pE882, DOI 10.1097/BRS.0b013e3181fc1f91.
   Okuda Shinya, 2007, J Bone Joint Surg Am, V89 Suppl 2 Pt.2, P310, DOI 10.2106/JBJS.G.00307.
   Park JY, 2009, J KOREAN NEUROSURG S, V45, P81, DOI 10.3340/jkns.2009.45.2.81.
   Park P, 2004, SPINE, V29, P1938, DOI 10.1097/01.brs.0000137069.88904.03.
   Polly DW, 2006, SPINE, V31, pS179, DOI 10.1097/01.brs.0000234761.87368.ee.},
Number-of-Cited-References = {20},
Times-Cited = {7},
Usage-Count-Last-180-days = {1},
Usage-Count-Since-2013 = {7},
Journal-ISO = {J. Orthop. Surg. Res.},
Doc-Delivery-Number = {CT7IQ},
Web-of-Science-Index = {Science Citation Index Expanded (SCI-EXPANDED)},
Unique-ID = {WOS:000362988800003},
OA = {gold, Green Published},
DA = {2022-11-01},
}

@article{ WOS:000298147100037,
Author = {Cahill, Kevin S. and Chi, John H. and Groff, Michael W. and McGuire,
   Kevin and Afendulis, Christopher C. and Claus, Elizabeth B.},
Title = {Outcomes for Single-Level Lumbar Fusion The Role of Bone Morphogenetic
   Protein},
Journal = {SPINE},
Year = {2011},
Volume = {36},
Number = {26},
Pages = {2354-2362},
Month = {DEC 15},
Abstract = {Study Design. Retrospective analysis of a population-based insurance
   claims data set.
   Objective. To determine the risk of repeat fusion and total costs
   associated with bone morphogenetic protein (BMP) use in single-level
   lumbar fusion for degenerative spinal disease.
   Summary of Background Data. The use of BMP has been proposed to reduce
   overall costs of spinal fusion through prevention of repeat fusion
   procedures. Although radiographic fusion rates associated with BMP use
   have been examined in clinical trials, few data exist regarding outcomes
   associated with BMP use in the general population.
   Methods. Using the MarketScan claims data set, 15,862 patients that
   underwent single-level lumbar fusion from 2003 to 2007 for degenerative
   disease were identified. Propensity scores were used to match 2372
   patients who underwent fusion with BMP to patients who underwent fusion
   without BMP. Logistic regression models, Kaplan-Meier estimates, and Cox
   proportional hazards models were used to examine risk of repeat fusion,
   length of stay, and 30-day readmission by BMP use. Cost comparisons were
   evaluated with linear regression models using logarithmic transformed
   data.
   Results. At 1 year from surgery, BMP was associated with a 1.1\%
   absolute decrease in the risk of repeat fusion (2.3\% with BMP vs. 3.4\%
   without BMP, P = 0.03) and an odds ratio for repeat fusion of 0.66 (95\%
   confidence interval {[}CI] = 0.47-0.94) after multivariate adjustment.
   BMP was also associated with a decreased hazard ratio for long-term
   repeat fusion (adjusted hazards ratio = 0.74, 95\% CI = 0.58-0.93). Cost
   analysis indicated that BMP was associated with initial increased costs
   for the surgical procedure (13.9\% adjusted increase, 95\% CI =
   9.9\%-17.9\%) as well as total 1-year costs (10.1\% adjusted increase,
   95\% CI = 6.2\%-14.0\%).
   Conclusion. At 1 year, BMP use was associated with a decreased risk of
   repeat fusion but also increased health care costs.},
Publisher = {LIPPINCOTT WILLIAMS \& WILKINS},
Address = {530 WALNUT ST, PHILADELPHIA, PA 19106-3621 USA},
Type = {Article},
Language = {English},
Affiliation = {Cahill, KS (Corresponding Author), Brigham \& Womens Hosp, Dept Neurosurg, PBB-3,75 Francis St, Boston, MA 02115 USA.
   Cahill, Kevin S.; Chi, John H.; Claus, Elizabeth B., Brigham \& Womens Hosp, Dept Neurosurg, Boston, MA 02115 USA.
   Claus, Elizabeth B., Yale Univ, Sch Med, Dept Epidemiol \& Publ Hlth, New Haven, CT 06510 USA.
   Groff, Michael W., Beth Israel Deaconess Med Ctr, Dept Surg, Div Neurosurg, Boston, MA USA.
   McGuire, Kevin, Beth Israel Deaconess Med Ctr, Dept Orthoped Surg, Boston, MA USA.
   Afendulis, Christopher C., Harvard Univ, Sch Med, Dept Hlth Care Policy, Boston, MA 02115 USA.},
DOI = {10.1097/BRS.0b013e31820bc9e5},
ISSN = {0362-2436},
Keywords = {bone morphogenetic protein; spinal fusion; reoperation; revision fusion;
   lumbar spine; degenerative disease; costs},
Keywords-Plus = {SPINE FUSION; POSTEROLATERAL FUSION; GRAFT; COST; SURGERY;
   COMPLICATIONS; STENOSIS; ICD-9-CM; SPONDYLOLISTHESIS; INSTRUMENTATION},
Research-Areas = {Neurosciences \& Neurology; Orthopedics},
Web-of-Science-Categories  = {Clinical Neurology; Orthopedics},
Author-Email = {kcahill3@partners.org},
Funding-Acknowledgement = {Federal funds; Institutional funds; NATIONAL CENTER FOR RESEARCH
   RESOURCES {[}UL1RR025758] Funding Source: NIH RePORTER},
Funding-Text = {Federal and Institutional funds were received in support of this work.
   One or more of the author(s) has/have received or will receive benefits
   for personal or professional use from a commercial party related
   directly or indirectly to the subject of this manuscript: e. g.,
   honoraria, gifts, consultancies.},
Cited-References = {Ackerman SJ, 2002, SPINE, V27, pS94, DOI 10.1097/00007632-200208151-00017.
   {[}Anonymous], INFUSE FDA APPR.
   {[}Anonymous], OP 1 FDA APPR.
   Bergstralh E, 2004, MATCH SAS MACROTO MA.
   BJARKE CF, 2002, SPINE, V27, P1269.
   BRIDWELL KH, 1993, J SPINAL DISORD, V6, P461, DOI 10.1097/00002517-199306060-00001.
   Bureau of Labor Statistics, CONS PRIC IND.
   Burkus JK, 2005, J BONE JOINT SURG AM, V87A, P1205, DOI 10.2106/JBJS.D.02532.
   Burkus JK, 2003, J SPINAL DISORD TECH, V16, P113, DOI 10.1097/00024720-200304000-00001.
   Buttermann GR, 2008, SPINE J, V8, P426, DOI 10.1016/j.spinee.2006.12.006.
   Cahill KS, 2009, JAMA-J AM MED ASSOC, V302, P58, DOI 10.1001/jama.2009.956.
   Cardoso MJ, 2009, ARCH SURG-CHICAGO, V144, P996, DOI 10.1001/archsurg.2009.185.
   Carreon LY, 2009, SPINE, V34, P238, DOI 10.1097/BRS.0b013e31818ffabe.
   CHARLSON ME, 1987, J CHRON DIS, V40, P373, DOI 10.1016/0021-9681(87)90171-8.
   Christensen FB, 2002, SPINE, V27, P2674, DOI 10.1097/00007632-200212010-00006.
   DEYO RA, 1992, J CLIN EPIDEMIOL, V45, P613, DOI 10.1016/0895-4356(92)90133-8.
   Deyo RA, 2006, CLIN ORTHOP RELAT R, P139, DOI 10.1097/01.blo.0000198726.62514.75.
   Deyo RA, 2010, JAMA-J AM MED ASSOC, V303, P1259, DOI 10.1001/jama.2010.338.
   Encinosa WE, 2005, HEALTH AFFAIR, V24, P1039, DOI 10.1377/hlthaff.24.4.1039.
   Faciszewski T, 2003, SPINE, V28, P502, DOI 10.1097/00007632-200303010-00017.
   Fischgrund JS, 1997, SPINE, V22, P2807, DOI 10.1097/00007632-199712150-00003.
   Glassman SD, 2008, SPINE J, V8, P443, DOI 10.1016/j.spinee.2007.03.004.
   Han XX, 2009, SPINE, V34, pE618, DOI 10.1097/BRS.0b013e3181a9beab.
   homson Healthcare, 2008, HLTH RES DAT REAL WO.
   Hsu WK, 2008, SPINE J, V8, P419, DOI 10.1016/j.spinee.2008.01.008.
   Joffe MM, 1999, AM J EPIDEMIOL, V150, P327.
   Krupski TL, 2007, J UROLOGY, V178, P1423, DOI 10.1016/j.juro.2007.05.135.
   Kutikova L, 2007, J NEURO-ONCOL, V81, P61, DOI 10.1007/s11060-006-9197-y.
   MacKenzie EJ, 2007, J BONE JOINT SURG AM, V89A, P1685, DOI 10.2106/JBJS.F.01350.
   Martin BI, 2008, JAMA-J AM MED ASSOC, V299, P656, DOI 10.1001/jama.299.6.656.
   Papakostidis C, 2008, SPINE, V33, pE680, DOI 10.1097/BRS.0b013e3181844eca.
   Polly DW, 2003, ORTHOPEDICS, V26, P1027.
   Quan HD, 2005, MED CARE, V43, P1130, DOI 10.1097/01.mlr.0000182534.19832.83.
   URIST MR, 1984, P NATL ACAD SCI-BIOL, V81, P371, DOI 10.1073/pnas.81.2.371.
   ZDEBLICK TA, 1993, SPINE, V18, P983, DOI 10.1097/00007632-199306150-00006.},
Number-of-Cited-References = {35},
Times-Cited = {35},
Usage-Count-Last-180-days = {0},
Usage-Count-Since-2013 = {2},
Journal-ISO = {SPINE},
Doc-Delivery-Number = {863FB},
Web-of-Science-Index = {Science Citation Index Expanded (SCI-EXPANDED)},
Unique-ID = {WOS:000298147100037},
OA = {Green Accepted},
DA = {2022-11-01},
}

@article{ WOS:000400041700009,
Author = {Stienen, Martin N. and Smoll, Nicolas R. and Joswig, Holger and
   Corniola, Marco V. and Schaller, Karl and Hildebrandt, Gerhard and
   Gautschi, Oliver P.},
Title = {Validation of the baseline severity stratification of objective
   functional impairment in lumbar degenerative disc disease},
Journal = {JOURNAL OF NEUROSURGERY-SPINE},
Year = {2017},
Volume = {26},
Number = {5},
Pages = {598-604},
Month = {MAY},
Abstract = {OBJECTIVE The Timed Up and Go (TUG) test is a simple, objective, and
   standardized method to measure objective functional impairment (OFI) in
   patients with lumbar degenerative disc disease (DDD). The objective of
   the current work was to validate the OFI baseline severity
   stratification (BSS; with levels of ``none,{''} ``mild,{''}
   ``moderate,{''} and ``severe{''}).
   METHODS Data were collected in a prospective IRB-approved 2-center
   study. Patients were assessed with a com- prehensive panel of scales for
   measuring pain (visual analog scale {[}VAS] for back and leg pain),
   functional impairment (Roland-Morris Disability Index {[}RMDI] and
   Oswestry Disability Index {[}ODI]), and health-related quality of life
   (HRQOL; EQ-5D and SF-12). OFI BSS was determined using age- and
   sex-adjusted cutoff values.
   RESULTS A total of 375 consecutive patients scheduled for lumbar spine
   surgery were included. Each 1-step increase on the OFI BSS corresponded
   to an increase of 0.53 in the back pain VAS score, 0.69 in the leg pain
   VAS score, 1.81 points in the RMDI, and 5.93 points in the ODI, as well
   as to a decrease in HRQOL of -0.073 in the EQ-5D, -1.99 in the SF-12
   physical component summary (PCS), and -1.62 in the SF-12 mental
   component summary (MCS; all p < 0.001). Patients with mild, moderate,
   and severe OFI had increased leg pain by 0.90 (p = 0.044), 1.54 (p <
   0.001), and 1.94 (p < 0.001); increased ODI by 7.99 (p = 0.004), 12.64
   (p < 0.001), and 17.13 (p < 0.001); and decreased SF-12 PCS by -2.57 (p
   = 0.049), -3.63 (p = 0.003), and -6.23 (p < 0.001), respectively.
   CONCLUSIONS The OFI BSS is a valid measure of functional impairment for
   use in daily clinical practice. The presence of OFI indicates the
   presence of significant functional impairment on subjective outcome
   measures.},
Publisher = {AMER ASSOC NEUROLOGICAL SURGEONS},
Address = {5550 MEADOWBROOK DRIVE, ROLLING MEADOWS, IL 60008 USA},
Type = {Article},
Language = {English},
Affiliation = {Stienen, MN (Corresponding Author), Univ Hosp Zurich, Dept Neurosurg, Frauenklin Str 10, CH-8091 Zurich, Switzerland.
   Stienen, Martin N.; Corniola, Marco V.; Schaller, Karl; Gautschi, Oliver P., Univ Hosp Geneva, Dept Neurosurg, Geneva, Switzerland.
   Stienen, Martin N.; Corniola, Marco V.; Schaller, Karl; Gautschi, Oliver P., Univ Hosp Geneva, Fac Med, Geneva, Switzerland.
   Joswig, Holger; Hildebrandt, Gerhard, Cantonal Hosp St Gallen, Dept Neurosurg, St Gallen, Switzerland.
   Smoll, Nicolas R., Univ Newcastle, Sch Med \& Publ Hlth, Callaghan, NSW 2308, Australia.},
DOI = {10.3171/2016.11.SPINE16683},
ISSN = {1547-5654},
EISSN = {1547-5646},
Keywords = {Timed Up and Go test; objective functional impairment; degenerative disc
   disease; patient assessment; validation; spine surgery; lumbar spine},
Keywords-Plus = {QUALITY-OF-LIFE; VISUAL ANALOG SCALE; GO TUG TEST; SPINE SURGERY;
   OUTCOME MEASURES; SEX-DIFFERENCES; PAIN; SPONDYLOLISTHESIS;
   QUESTIONNAIRE; STENOSIS},
Research-Areas = {Neurosciences \& Neurology; Surgery},
Web-of-Science-Categories  = {Clinical Neurology; Surgery},
Author-Email = {mnstienen@gmail.com},
ResearcherID-Numbers = {Corniola, Marco/AAN-7306-2021
   Stienen, Martin Nikolaus/I-2547-2019
   Smoll, Nicolas/D-3322-2013},
ORCID-Numbers = {Stienen, Martin Nikolaus/0000-0002-6417-1787
   Smoll, Nicolas/0000-0002-6923-9701},
Funding-Acknowledgement = {University Hospital of Geneva},
Funding-Text = {We thank Cornelia Luthi (study nurse of the Department of Surgery,
   Cantonal Hospital St. Gallen) and Dario Jucker (medical student of the
   University of Zurich) for their important contribution in the collection
   of data that are reported in this article. We thank Prof. Schaller and
   the University Hospital of Geneva for providing funds to develop the TUG
   app.},
Cited-References = {Barzilay Y, 2011, SPINE, V36, P1331, DOI 10.1097/BRS.0b013e318227ac92.
   Breakwell LM, 2015, BONE JOINT J, V97B, P871, DOI 10.1302/0301-620X.97B7.35391.
   CHARLSON ME, 1987, J CHRON DIS, V40, P373, DOI 10.1016/0021-9681(87)90171-8.
   Corniola MV, 2016, ACTA NEUROCHIR, V158, P499, DOI 10.1007/s00701-015-2700-5.
   Deyo RA, 1998, SPINE, V23, P2003, DOI 10.1097/00007632-199809150-00018.
   Fairbank J C, 1980, Physiotherapy, V66, P271.
   Forsth P, 2016, NEW ENGL J MED, V374, P1413, DOI 10.1056/NEJMoa1513721.
   Gautschi OP, 2016, CLIN NEUROL NEUROSUR, V150, P33, DOI 10.1016/j.clineuro.2016.08.024.
   Gautschi OP, 2016, ACTA NEUROCHIR, V158, P1875, DOI 10.1007/s00701-016-2899-9.
   Gautschi OP, 2016, NEUROSURGERY, V79, P270, DOI 10.1227/NEU.0000000000001195.
   Gautschi OP, 2016, CLIN NEUROL NEUROSUR, V145, P52, DOI 10.1016/j.clineuro.2016.04.008.
   Gautschi OP, 2016, PAIN, V157, P1065, DOI 10.1097/j.pain.0000000000000480.
   Gautschi OP, 2015, J CLIN NEUROSCI, V22, P1943, DOI 10.1016/j.jocn.2015.04.018.
   Gautschi OP, 2014, SPINE J, V14, P2521, DOI 10.1016/j.spinee.2014.05.004.
   Gautschi OP, 2016, NEUROSURGERY.
   Guzman JZ, 2016, SPINE, V41, P429, DOI 10.1097/BRS.0000000000001211.
   Hawker GA, 2011, ARTHRIT CARE RES, V63, pS240, DOI 10.1002/acr.20543.
   HUGHES C, 1998, ISSUES AGING, V21, P18.
   Kane RL, 2005, J CLIN EPIDEMIOL, V58, P618, DOI 10.1016/j.jclinepi.2004.11.017.
   KEATS AS, 1978, ANESTHESIOLOGY, V49, P233, DOI 10.1097/00000542-197810000-00001.
   Markman JD, 2015, NEUROLOGY, V85, P1250, DOI 10.1212/WNL.0000000000002000.
   Nayak Nikhil R, 2015, Surg Neurol Int, V6, pS490, DOI 10.4103/2152-7806.166892.
   Parker SL, 2015, NEUROSURG FOCUS, V39, DOI 10.3171/2015.9.FOCUS15356.
   PODSIADLO D, 1991, J AM GERIATR SOC, V39, P142, DOI 10.1111/j.1532-5415.1991.tb01616.x.
   Rao PJ, 2016, J CLIN NEUROSCI, V26, P14, DOI 10.1016/j.jocn.2015.05.064.
   Roland M, 2000, SPINE, V25, P3115, DOI 10.1097/00007632-200012150-00006.
   Rucker KS, 1996, CLIN J PAIN, V12, P94, DOI 10.1097/00002508-199606000-00004.
   Schroeder GD, 2015, SPINE, V40, pE1161, DOI 10.1097/BRS.0000000000001116.
   Shumway-Cook A, 2000, PHYS THER, V80, P896, DOI 10.1093/ptj/80.9.896.
   Steffen TM, 2002, PHYS THER, V82, P128, DOI 10.1093/ptj/82.2.128.
   Stienen MN, 2016, WORLD NEUROSURG, V96, P570, DOI 10.1016/j.wneu.2016.09.070.
   Tomkins-Lane CC, 2013, J BACK MUSCULOSKELET, V26, P345, DOI 10.3233/BMR-130390.
   WILLIAMS A, 1990, HEALTH POLICY, V16, P199.
   Ye YP, 2014, EUR SPINE J, V23, P1918, DOI 10.1007/s00586-014-3453-1.},
Number-of-Cited-References = {34},
Times-Cited = {21},
Usage-Count-Last-180-days = {0},
Usage-Count-Since-2013 = {0},
Journal-ISO = {J. Neurosurg.-Spine},
Doc-Delivery-Number = {ET1PQ},
Web-of-Science-Index = {Science Citation Index Expanded (SCI-EXPANDED)},
Unique-ID = {WOS:000400041700009},
OA = {Green Accepted, Green Published, Bronze},
DA = {2022-11-01},
}

@article{ WOS:000331813600001,
Author = {Roh, Jeffrey S. and Yeung, Christopher A. and Field, Justin S. and
   McClellan, R. Trigg},
Title = {Allogeneic morphogenetic protein vs. recombinant human bone
   morphogenetic protein-2 in lumbar interbody fusion procedures: a
   radiographic and economic analysis},
Journal = {JOURNAL OF ORTHOPAEDIC SURGERY AND RESEARCH},
Year = {2013},
Volume = {8},
Month = {DEC 28},
Abstract = {Background: Since the introduction of rhBMP-2 (Infuse (R)) in 2002,
   surgeons have had an alternative substitute to autograft and its related
   donor site morbidity. Recently, the prevalence of reported adverse
   events and complications related to the use of rhBMP-2 has raised many
   ethical and legal concerns for surgeons. Additionally, the cost and
   decreasing reimbursement landscape of rhBMP-2 use have required
   identification of a viable alternative. Osteo allogeneic morphogenetic
   protein (OsteoAMP (R)) is a commercially available allograft-derived
   growth factor rich in osteoinductive, angiogenic, and mitogenic
   proteins. This study compares the radiographic fusion outcomes between
   rhBMP-2 and OsteoAMP allogeneic morphogenetic protein in lumbar
   interbody fusion spine procedures.
   Methods: Three hundred twenty-one (321) patients from three centers
   underwent a transforaminal lumbar interbody fusion (TLIF) or lateral
   lumbar interbody fusion (LLIF) procedure and were assessed by an
   independent radiologist for fusion and radiographically evident
   complications. The independent radiologist was blinded to the
   intervention, product, and surgeon information. Two hundred and
   twenty-six (226) patients received OsteoAMP with autologous local bone,
   while ninety-five (95) patients received Infuse with autologous local
   bone. Patients underwent radiographs (x-ray and/or CT) at standard
   postoperative follow-up intervals of approximately 1, 3, 6, 12, and 18
   months. Fusion was defined as radiographic evidence of bridging across
   endplates, or bridging from endplates to interspace disc plugs.
   Osteobiologic surgical supply costs were also analyzed to ascertain cost
   differences between OsteoAMP and rhBMP-2.
   Results: OsteoAMP produced higher rates of fusion at 6, 12, and 18
   months (p <= 0.01). The time required for OsteoAMP to achieve fusion was
   approximately 40\% less than rhBMP-2 with approximately 70\% fewer
   complications. Osteobiologic supply costs were 80.5\% lower for OsteoAMP
   patients (73.7\% lower per level) than for rhBMP-2.
   Conclusions: Results of this study indicate that OsteoAMP is a viable
   alternative to rhBMP-2 both clinically and economically when used in
   TLIF and LLIF spine procedures.},
Publisher = {BMC},
Address = {CAMPUS, 4 CRINAN ST, LONDON N1 9XW, ENGLAND},
Type = {Article},
Language = {English},
Affiliation = {Roh, JS (Corresponding Author), Orthoped Int, 12333 NE 130th Lane 400, Kirkland, WA 98034 USA.
   Roh, Jeffrey S., Orthoped Int, Kirkland, WA 98034 USA.
   Yeung, Christopher A.; Field, Justin S., Desert Inst Spine Care, Phoenix, AZ 85020 USA.
   McClellan, R. Trigg, UCSF, San Francisco Gen Hosp, Orthopaed Trauma Inst, San Francisco, CA 94110 USA.},
DOI = {10.1186/1749-799X-8-49},
Article-Number = {49},
ISSN = {1749-799X},
Keywords = {rhBMP-2; Spine; Bone graft; Allograft; Protein; Interbody; Fusion;
   OsteoAMP},
Keywords-Plus = {SPINAL-FUSION; RHBMP-2; CAGES; SPONDYLOLISTHESIS; INSTRUMENTATION;
   ARTHRODESIS; STENOSIS; COLLAGEN; SURGERY; SAFETY},
Research-Areas = {Orthopedics},
Web-of-Science-Categories  = {Orthopedics},
Author-Email = {jeffreyrohmd@gmail.com},
Cited-References = {Agarwal R, 2009, J NEUROSURG-SPINE, V11, P729, DOI 10.3171/2009.6.SPINE08669.
   Boden SD, 1995, SPINE, V20, pS113, DOI 10.1097/00007632-199512151-00007.
   Boden SD, 2000, SPINE, V25, P376, DOI 10.1097/00007632-200002010-00020.
   Boden SD, 2002, SPINE, V27, pS26, DOI 10.1097/00007632-200208151-00007.
   BRIDWELL KH, 1993, J SPINAL DISORD, V6, P461, DOI 10.1097/00002517-199306060-00001.
   BRUNNER G, 1993, BLOOD, V81, P631.
   BUCK BE, 1994, CLIN ORTHOP RELAT R, V303, P8.
   Burkus JK, 2002, J SPINAL DISORD TECH, V15, P337, DOI 10.1097/00024720-200210000-00001.
   Carragee EJ, 2012, SPINE J, V12, P881, DOI {[}10.1016/j.spinee.2012.09.040., DOI 10.1016/J.SPINEE.2012.09.040].
   Carragee EJ, 2011, SPINE J, V11, P471, DOI 10.1016/j.spinee.2011.04.023.
   Centers for Disease Control and Prevention, 2013, FREQ ASK QUEST.
   Clarkin CE, 2013, CELL BIOCHEM FUNCT, V31, P1, DOI 10.1002/cbf.2911.
   DePalma A F, 1968, Clin Orthop Relat Res, V59, P113.
   Dimar JR, 2009, J BONE JOINT SURG AM, V91A, P1377, DOI 10.2106/JBJS.H.00200.
   Dorward IG, 2013, J SPINAL DI IN PRESS.
   Fischgrund JS, 1997, SPINE, V22, P2807, DOI 10.1097/00007632-199712150-00003.
   Fogel GR, 2008, SPINE J, V8, P570, DOI 10.1016/j.spinee.2007.03.013.
   Fu RW, 2013, ANN INTERN MED, V158, P890, DOI 10.7326/0003-4819-158-12-201306180-00006.
   Glassman SD, 2005, SPINE, V30, P1694, DOI 10.1097/01.brs.0000172157.39513.80.
   Hadjidakis DJ, 2006, ANN NY ACAD SCI, V1092, P385, DOI 10.1196/annals.1365.035.
   Kaigler D, 2011, TISSUE ENG, V9, P1.
   KEEFE J, 1992, Clinical Materials, V9, P155, DOI 10.1016/0267-6605(92)90095-B.
   Kerr Eubulus J 3rd, 2011, J Surg Orthop Adv, V20, P193.
   Khan SN, 2005, J AM ACAD ORTHOP SUR, V13, P1.
   Neman J, 2013, SPINE J, V13, P162, DOI 10.1016/j.spinee.2012.11.017.
   Rodriguez-Vela J, 2013, EUR SPINE J, V22, P2857, DOI 10.1007/s00586-013-2853-y.
   Selby MD, 2012, J AM ACAD ORTHOP SUR, V20, P694, DOI 10.5435/JAAOS-20-11-694.
   Shoshani D, 2007, DERMATOL SURG, V33, pS152, DOI 10.1111/j.1524-4725.2007.33355.x.
   SIMONDS RJ, 1992, NEW ENGL J MED, V326, P726, DOI 10.1056/NEJM199203123261102.
   STEINMANN JC, 1992, CLIN ORTHOP RELAT R, P80.
   Thompson N, 2012, P 7 S BIOL SCAFF REG.
   URIST MR, 1965, SCIENCE, V150, P893, DOI 10.1126/science.150.3698.893.
   US Food and Drug Administration, 2008, REC HUM BON MORPH PR.
   Valdes MA, 2009, ARCH ORTHOP TRAUM SU, V129, P1651, DOI 10.1007/s00402-009-0850-8.},
Number-of-Cited-References = {34},
Times-Cited = {10},
Usage-Count-Last-180-days = {2},
Usage-Count-Since-2013 = {4},
Journal-ISO = {J. Orthop. Surg. Res.},
Doc-Delivery-Number = {AB5FF},
Web-of-Science-Index = {Science Citation Index Expanded (SCI-EXPANDED)},
Unique-ID = {WOS:000331813600001},
OA = {Green Published, gold},
DA = {2022-11-01},
}

@article{ WOS:000330376800012,
Author = {Oestergaard, Lisa G. and Christensen, Finn B. and Nielsen, Claus V. and
   Bunger, Cody E. and Fruensgaard, Soeren and Sogaard, Rikke},
Title = {Early Versus Late Initiation of Rehabilitation After Lumbar Spinal
   Fusion Economic Evaluation Alongside a Randomized Controlled Trial},
Journal = {SPINE},
Year = {2013},
Volume = {38},
Number = {23},
Pages = {1979-1985},
Month = {NOV 1},
Abstract = {Study Design. Economic evaluation conducted alongside a randomized
   controlled trial with 1-year follow-up.
   Objective. To examine the cost-effectiveness of initiating
   rehabilitation 6 weeks after surgery as opposed to 12 weeks after
   surgery.
   Summary of Background Data. In a previously reported randomized
   controlled trial, we assessed the impact of timing of rehabilitation
   after a lumbar spinal fusion and found that a fast-track strategy led to
   poorer functional ability. Before making recommendations, it seems
   relevant to address the societal perspective including return to work,
   quality of life, and costs.
   Methods. A cost-effectiveness analysis and a cost-utility analysis were
   conducted. Eighty-two patients undergoing instrumented lumbar spinal
   fusion due to degenerative disc disease or spondylolisthesis (grade I or
   II) were randomized to an identical protocol of 4 sessions of
   group-based rehabilitation and were instructed in home exercises
   focusing on active stability training. Outcome parameters included
   functional disability (Oswestry Disability Index) and quality-adjusted
   life years. Health care and productivity costs were estimated from
   national registries and reported in euros. Costs and effects were
   transformed into net benefit. Bootstrapping was used to estimate 95\%
   confidence intervals (95\% CI).
   Results. The fast-track strategy tended to be costlier by (sic)6869
   (95\% CI, -4640 to 18,378) while at the same time leading to
   significantly poorer outcomes of functional disability by -9 points
   (95\% CI, -18 to -3) and a tendency for a reduced gain in
   quality-adjusted life years by -0.04 (95\% CI, -0.13 to 0.01). The
   overall probability for the fast-track strategy being cost-effective
   does not reach 10\% at conventional thresholds for cost-effectiveness.
   Conclusion. Initiating rehabilitation at 6 weeks as opposed to 12 weeks
   after surgery is on average more costly and less effective. The
   uncertainty of this result did not seem to be sensitive to
   methodological issues, and clinical managements who have already adapted
   fast-track rehabilitation strategies have reason to reconsider their
   choice.},
Publisher = {LIPPINCOTT WILLIAMS \& WILKINS},
Address = {TWO COMMERCE SQ, 2001 MARKET ST, PHILADELPHIA, PA 19103 USA},
Type = {Article},
Language = {English},
Affiliation = {Oestergaard, LG (Corresponding Author), Aarhus Univ Hosp, Physiotherapy \& Occupat Dept, Noerrebrogade 44,Bldg 3,1, DK-8000 Aarhus, Denmark.
   Oestergaard, Lisa G., Aarhus Univ Hosp, Physiotherapy \& Occupat Dept, DK-8000 Aarhus, Denmark.
   Oestergaard, Lisa G.; Christensen, Finn B.; Bunger, Cody E., Aarhus Univ Hosp, Dept Orthopaed Surg, DK-8000 Aarhus, Denmark.
   Oestergaard, Lisa G.; Fruensgaard, Soeren; Sogaard, Rikke, Reg Hosp Silkeborg, Dept Orthopaed, Silkeborg, Denmark.
   Nielsen, Claus V., Aarhus Univ, Inst Publ Hlth, Sect Social Med \& Rehabil, DK-8000 Aarhus C, Denmark.
   Nielsen, Claus V., Cent Denmark Reg, Publ Hlth \& Qual Improvement, Copenhagen, Denmark.
   Sogaard, Rikke, Univ Southern Denmark, CAST Ctr Appl Hlth Serv Res, Odense, Denmark.
   Sogaard, Rikke, Aarhus Univ, Inst Publ Hlth, DK-8000 Aarhus C, Denmark.},
DOI = {10.1097/BRS.0b013e3182a7902c},
ISSN = {0362-2436},
EISSN = {1528-1159},
Keywords = {lumbar spinal fusion; rehabilitation; economic evaluation;
   cost-effectiveness; cost-utility; fast-track intervention;
   physiotherapy; occupational therapy; quality of life; randomized
   controlled trial},
Keywords-Plus = {COST; PREHABILITATION; SURGERY},
Research-Areas = {Neurosciences \& Neurology; Orthopedics},
Web-of-Science-Categories  = {Clinical Neurology; Orthopedics},
Author-Email = {lisaoest@rm.dk},
ORCID-Numbers = {Nielsen, Claus Vinther/0000-0002-2467-1103
   Sogaard, Rikke/0000-0003-3557-8550
   Oestergaard, Lisa Gregersen/0000-0003-2255-1391},
Funding-Acknowledgement = {Lundbeck Foundation (UCSF); Danish Rheumatism Associations
   (Gigtforeningen); Central Denmark Region; Danish Council for Strategic
   Research grant; Aarhus University Hospital},
Funding-Text = {Lundbeck Foundation (UCSF), The Danish Rheumatism Associations
   (Gigtforeningen), The Central Denmark Region, Aarhus University
   Hospital, and The Danish Council for Strategic Research grant funds were
   received in support of this work.},
Cited-References = {Abbott AD, 2010, SPINE, V35, P848, DOI 10.1097/BRS.0b013e3181d1049f.
   Andersen JS, 2011, SCAND J PUBLIC HEALT, V39, P34, DOI 10.1177/1403494810394718.
   Christensen FB, 2003, SPINE, V28, P2561, DOI 10.1097/01.BRS.0000097890.96524.A1.
   Efron B., 1994, INTRO BOOTSTRAP.
   Fairbank J C, 1980, Physiotherapy, V66, P271.
   Fairbank JCT, 2000, SPINE, V25, P2940, DOI 10.1097/00007632-200011150-00017.
   Fenwick E, 2004, HEALTH ECON, V13, P405, DOI 10.1002/hec.903.
   Goossens MEJB, 2000, J CLIN EPIDEMIOL, V53, P688, DOI 10.1016/S0895-4356(99)00177-8.
   Hjollund NH, 2007, SCAND J PUBLIC HEALT, V35, P497, DOI 10.1080/14034940701271882.
   Nielsen PR, 2008, BMC HEALTH SERV RES, V8, DOI 10.1186/1472-6963-8-209.
   Nielsen PR, 2010, CLIN REHABIL, V24, P137, DOI 10.1177/0269215509347432.
   Oestergaard LG, 2012, SPINE, V37, P1803, DOI 10.1097/BRS.0b013e31825a17ab.
   Oestergaard LG, 2012, EUR SPINE J, V21, P115, DOI 10.1007/s00586-011-1957-5.
   Sogaard R, 2008, EUR SPINE J, V17, P262, DOI 10.1007/s00586-007-0479-7.
   Sterne Jonathan A C, 2009, BMJ, V338, pb2393, DOI 10.1136/bmj.b2393.
   WILLIAMS A, 1990, HEALTH POLICY, V16, P199.
   Wittrup-Jensen KU, 2002, P 18 PLEN M EUROQOL, P257.},
Number-of-Cited-References = {17},
Times-Cited = {14},
Usage-Count-Last-180-days = {1},
Usage-Count-Since-2013 = {18},
Journal-ISO = {SPINE},
Doc-Delivery-Number = {299DZ},
Web-of-Science-Index = {Science Citation Index Expanded (SCI-EXPANDED)},
Unique-ID = {WOS:000330376800012},
DA = {2022-11-01},
}

@article{ WOS:000270281300019,
Author = {Nicol, Malcolm and Sun, Yu and Craig, Niall and Wardlaw, Douglas},
Title = {Incidence of thromboembolic complications in lumbar spinal surgery in
   1,111 patients},
Journal = {EUROPEAN SPINE JOURNAL},
Year = {2009},
Volume = {18},
Number = {10},
Pages = {1548-1552},
Month = {OCT},
Abstract = {Deep venous thrombosis (DVT) and pulmonary embolism (PE) cause
   significant morbidity and mortality in orthopaedic surgical practice,
   although the incidence following surgery to the lumbosacral spine is
   less than following lower limb surgery. Our objective was to compare our
   rate of thromboembolic complications with those published elsewhere and
   investigate whether the adoption of additional pharmacological measures
   reduced the incidence of clinically evident DVT and PE. This
   retrospective study was undertaken to investigate the incidence of
   DVT/PE during the 10 years from 1 January 1985 to 31 December 1994, and
   then to assess the effectiveness of an anticoagulant policy introduced
   during 1995 using low dose aspirin or LMH in high risk cases. All
   records for spinal operations were reviewed for thrombo-embolic
   complications by reference to the Scottish Morbidity Record form SMR1.
   To ensure that all patients were compliant with the policy, data for the
   whole of 1995 was omitted and the period 1 January 1996 to 31 December
   2003 was taken to assess its effectiveness. Surgery was done with the
   patient in the kneeling, seated prone position which leaves the abdomen
   free and avoids venous kinking in the legs. Records of a total of 1,111
   lumbar spine operations were performed from 1 January 1985 to 31
   December 2004 were reviewed. The overall incidence of thrombo-embolic
   complications was 0.29\%. A total of 697 operations were performed from
   1 January 1985 to 31 December 1994 with two cases of DVT and no cases of
   PE giving thromboembolic complication rate of 0.29\%. During the period
   1 January 1996 to 31 December 2003, 414 operations resulted in one case
   of DVT and no cases of PE, a rate of 0.24\%. The incidence of
   symptomatic thromboembolic complications in lumbar spinal surgery is low
   in the kneeling, seated prone operating position, whether or not
   anticoagulation is used.},
Publisher = {SPRINGER},
Address = {233 SPRING ST, NEW YORK, NY 10013 USA},
Type = {Article},
Language = {English},
Affiliation = {Wardlaw, D (Corresponding Author), Grampian Hosp, Dept Orthopaed, NHS Trust, Aberdeen, Scotland.
   Nicol, Malcolm; Sun, Yu; Craig, Niall; Wardlaw, Douglas, Grampian Hosp, Dept Orthopaed, NHS Trust, Aberdeen, Scotland.
   Wardlaw, Douglas, Woodend Gen Hosp, Aberdeen AB15 6XS, Scotland.},
DOI = {10.1007/s00586-009-1035-4},
ISSN = {0940-6719},
EISSN = {1432-0932},
Keywords = {Deep venous thrombosis; Pulmonary embolism; Lumbar spine surgery;
   Kneeling seated prone operating position; DVT prophylaxis; Aspirin},
Keywords-Plus = {DEEP-VEIN THROMBOSIS; NEUROSURGICAL PATIENTS; VENOUS THROMBOSIS;
   IDIOPATHIC SCOLIOSIS; PULMONARY-EMBOLISM; SURGICAL-TREATMENT; PRONE
   POSITION; OPERATIONS; FUSION; SPONDYLOLISTHESIS},
Research-Areas = {Neurosciences \& Neurology; Orthopedics},
Web-of-Science-Categories  = {Clinical Neurology; Orthopedics},
Author-Email = {malcolmnicol@hotmail.com
   doug.wardlaw@gpct.grampian.scot.nhs.uk},
ResearcherID-Numbers = {Wardlaw, Douglas/AAF-6460-2020},
Cited-References = {BALDERSTON RA, 1986, SPINE, V11, P824, DOI 10.1097/00007632-198610000-00017.
   BARDEEN A, 1995, ANESTHESIOLOGY, V16, P464.
   BARNETT HG, 1977, J NEUROSURG, V47, P27, DOI 10.3171/jns.1977.47.1.0027.
   BOACHIEADJEI O, 1989, J BONE JOINT SURG AM, V71A, P548, DOI 10.2106/00004623-198971040-00011.
   BOHLMAN HH, 1985, J BONE JOINT SURG AM, V67A, P360, DOI 10.2106/00004623-198567030-00002.
   BRADFORD DS, 1982, J BONE JOINT SURG AM, V64, P680, DOI 10.2106/00004623-198264050-00005.
   BRADFORD DS, 1980, J BONE JOINT SURG AM, V62, P705, DOI 10.2106/00004623-198062050-00003.
   BRADFORD DS, 1979, SPINE, V4, P423, DOI 10.1097/00007632-197909000-00006.
   BRADFORD DS, 1987, J BONE JOINT SURG AM, V69A, P191, DOI 10.2106/00004623-198769020-00005.
   BYRD JA, 1987, J BONE JOINT SURG AM, V69A, P843, DOI 10.2106/00004623-198769060-00008.
   CERRATO D, 1978, J NEUROSURG, V49, P378, DOI 10.3171/jns.1978.49.3.0378.
   CONVERY F R, 1978, Spine, V3, P160, DOI 10.1097/00007632-197806000-00012.
   COOK AW, 1982, J NEUROSURG, V10, P232, DOI DOI 10.1097/00006123-198202000-00010.
   COTLER HB, 1985, SPINE, V10, P748, DOI 10.1097/00007632-198510000-00010.
   DEWALD RL, 1985, SPINE, V10, P21, DOI 10.1097/00007632-198501000-00004.
   DICK W, 1987, SPINE, V12, P882, DOI 10.1097/00007632-198711000-00009.
   DIRICCO G, 1984, J NEUROSURG, V60, P972, DOI 10.3171/jns.1984.60.5.0972.
   DISTEFANO VJ, 1974, CLIN ORTHOP RELAT R, P51.
   ECKER A, 1949, SURGERY, V25, P112.
   EIE N, 1983, SPINE, V8, P897, DOI 10.1097/00007632-198311000-00014.
   FALCONER MA, 1948, BRIT J SURG, V139, P225.
   FERREE BA, 1994, ORTHOPEDICS, V17, P35.
   FERREE BA, 1993, SPINE, V18, P1079, DOI 10.1097/00007632-199306150-00019.
   FLESCH JR, 1977, J BONE JOINT SURG AM, V59, P143, DOI 10.2106/00004623-197759020-00001.
   HANLEY EN, 1986, SPINE, V11, P269, DOI 10.1097/00007632-198604000-00015.
   HUNTER AR, 1950, ANESTHESIOLOGY, V12, P367.
   JOFFE SN, 1984, J NEUROSURG, V60, P972.
   KOSTUIK JP, 1990, LUMBAR SPINE, P882.
   LIPTON S, 1950, Anaesthesia, V5, P208, DOI 10.1111/j.1365-2044.1950.tb12685.x.
   LONSTEIN JE, 1980, SPINE, V5, P331, DOI 10.1097/00007632-198007000-00007.
   Love JG, 1937, J BONE JOINT SURG, V19, P776.
   MALCOLM BW, 1981, J BONE JOINT SURG AM, V63, P891, DOI 10.2106/00004623-198163060-00005.
   MCEVOY RD, 1985, SPINE, V10, P631, DOI 10.1097/00007632-198509000-00007.
   MIELKE CH, 1989, J BONE JOINT SURG AM, V71A, P1170, DOI 10.2106/00004623-198971080-00008.
   MOORE DC, 1950, SURGERY, V27, P276.
   NITIKMAN G, 1946, ANESTHESIA ANALGESIA, V25, P52.
   Rokito SE, 1996, SPINE, V21, P853, DOI 10.1097/00007632-199604010-00016.
   Ryan DW, 1996, BRIT MED J, V312, P860.
   Smith AD, 1944, J BONE JOINT SURG, V26, P821.
   SMITH MD, 1994, J BONE JOINT SURG AM, V76A, P980, DOI 10.2106/00004623-199407000-00004.
   SMITH RH, 1961, ANESTHESIOLOGY, V22, P189, DOI 10.1097/00000542-196103000-00005.
   SWANN KW, 1984, J NEUROSURG, V61, P1055, DOI 10.3171/jns.1984.61.6.1055.
   TARLOV IM, 1967, J BONE JOINT SURG AM, VA 49, P1193, DOI 10.2106/00004623-196749060-00018.
   TAYLOR AR, 1956, BRIT J ANAESTH, V28, P213, DOI 10.1093/bja/28.5.213.
   WAYNE SJ, 1984, CLIN ORTHOP RELAT R, V184, P2121.
   WEST JL, 1992, SPINE, V17, pS254, DOI 10.1097/00007632-199208001-00007.
   YOUNG JVI, 1988, POSITIONING SURGICAL, P90.},
Number-of-Cited-References = {47},
Times-Cited = {46},
Usage-Count-Last-180-days = {0},
Usage-Count-Since-2013 = {1},
Journal-ISO = {Eur. Spine J.},
Doc-Delivery-Number = {500EN},
Web-of-Science-Index = {Science Citation Index Expanded (SCI-EXPANDED)},
Unique-ID = {WOS:000270281300019},
OA = {Green Published},
DA = {2022-11-01},
}

@article{ WOS:000459354400008,
Author = {Overley, Samuel C. and McAnany, Steven J. and Anwar, Muhammad A. and
   Merrill, Robert K. and Lovy, Andrew and Guzman, Javier Z. and Zhadanov,
   Sergey and Doshi, Amish and Rothenberg, Edward and Vaishnav, Avani and
   Gang, Catherine and Qureshi, Sheeraz A.},
Title = {Predictive Factors and Rates of Fusion in Minimally Invasive
   Transforaminal Lumbar Interbody Fusion Utilizing rhBMP-2 or Mesenchymal
   Stem Cells},
Journal = {INTERNATIONAL JOURNAL OF SPINE SURGERY},
Year = {2019},
Volume = {13},
Number = {1},
Pages = {46-52},
Month = {JAN 1},
Abstract = {Background: Several fusion adjuncts exist to enhance fusion rates during
   minimally invasive transforaminal lumbar interbody fusion (MI-TLIF). The
   objective of this study was to compare fusion rates in patients
   undergoing MITLIF with either rhBMP-2 or cellularized bone matrix (CBM).
   Methods: We conducted a single surgeon retrospective cohort study of
   patients who underwent MI-TLIF with either rhBMP-2 or CBM placed in an
   interbody cage. Single and multilevel procedures were included. Fusion
   was assessed on computed tomography scans at 12-month follow-up by an
   independent, blinded, board-certified neuroradiologist. Fusion rates and
   rate of revision surgery were compared with a Fisher exact test between
   the 2 groups. A multivariate regression analysis was performed to
   identify patient factors that were predictive of radiographic nonunion
   after MI-TLIF.
   Results: A total of 93 fusion levels in 78 patients were reviewed.
   Thirty-nine patients received CBM, and 39 patients received rhBMP-2. The
   patients receiving rhBMP-2 were older on average (61.4 vs 55.6, P=.03).
   The overall fusion rate was 68\% in the CBM group (32/47 levels) and
   78\% in the rhBMP-2 group (36/46) (P=.35). Only preoperative
   hypertension was predictive of radiographic nonunion (odds ratio=3.5,
   P=.05). There were 3 smokers in the CBM group and 4 smokers in the BMP
   group, and 1 in each group experienced radiographic pseudarthrosis. A
   total of 4 patients, 3 in the CBM group and 1 in the BMP group (P=.61),
   required revision for symptomatic pseudarthrosis. All of these patients
   had a single-level index procedure.
   Conclusions: There were no differences in radiographic fusion and rate
   of revision surgery in patients who underwent MI-TLIF with either
   rhBMP-2 or CBM as fusion adjuncts.
   Level of Evidence: 3
   Clinical Relevance: Both rhBMP-2 and CBMs can be used as effective
   fusion adjuncts without any clear advantage of one over the other.},
Publisher = {INT SOC ADVANCEMENT SPINE SURGERY-ISASS},
Address = {2397 WATERBURY CIRCLE, STE 1, AURORA, CA 60504 USA},
Type = {Article},
Language = {English},
Affiliation = {Qureshi, SA (Corresponding Author), Hosp Special Surg, 535 East 70th St, New York, NY 10021 USA.
   Overley, Samuel C.; Anwar, Muhammad A.; Merrill, Robert K.; Lovy, Andrew; Guzman, Javier Z.; Zhadanov, Sergey; Doshi, Amish; Rothenberg, Edward, Icahn Sch Med Mt Sinai, Dept Orthoped Surg, New York, NY 10029 USA.
   McAnany, Steven J.; Vaishnav, Avani; Gang, Catherine; Qureshi, Sheeraz A., Hosp Special Surg, Dept Orthoped Surg, 535 E 70th St, New York, NY 10021 USA.},
DOI = {10.14444/6007},
EISSN = {2211-4599},
Keywords = {minimally invasive transforaminal lumbar interbody fusion; bone
   morphogenetic protein; cellularized bone matrix; stem cells; lumbar
   spine fusion; rhBMP-2; TLIF},
Keywords-Plus = {SPINAL DEFORMITY; SPONDYLOLISTHESIS; TLIF; ALLOGRAFT},
Research-Areas = {Surgery},
Web-of-Science-Categories  = {Surgery},
Author-Email = {sheerazqureshimd@gmail.com},
ResearcherID-Numbers = {Vaishnav, Avani/AAK-3857-2021},
ORCID-Numbers = {Vaishnav, Avani/0000-0003-1847-6915},
Cited-References = {Adogwa O, 2011, J NEUROSURG-SPINE, V15, P138, DOI 10.3171/2011.3.SPINE10562.
   Ammerman JM, 2013, CLIN NEUROL NEUROSUR, V115, P991, DOI 10.1016/j.clineuro.2012.10.013.
   Anand N, 2006, SPINE, V31, pE748, DOI 10.1097/01.brs.0000240211.23617.ae.
   Bruder SP, 1998, J ORTHOPAED RES, V16, P155, DOI 10.1002/jor.1100160202.
   Bruder SP, 1998, J BONE JOINT SURG AM, V80A, P985, DOI 10.2106/00004623-199807000-00007.
   Center for Devices and Radiological Health Food and Drug Administration Department of Health and Human Services, NON TRADITIONAL REF.
   Crandall DG, 2013, SPINE, V38, P1128, DOI 10.1097/BRS.0b013e31828864e6.
   Crandall DG, 2013, SPINE, V38, P1137, DOI 10.1097/BRS.0b013e3182880298.
   Dhall SS, 2008, J NEUROSURG-SPINE, V9, P560, DOI 10.3171/SPI.2008.9.08142.
   Even J, 2012, J AM ACAD ORTHOP SUR, V20, P547, DOI 10.5435/JAAOS-20-09-547.
   Grabowski G., 2013, HARD TISSUE, V2, P20.
   Guyton GP, 2010, FOOT ANKLE CLIN, V15, P611, DOI 10.1016/j.fcl.2010.09.003.
   Kerr Eubulus J 3rd, 2011, J Surg Orthop Adv, V20, P193.
   Kim YJ, 2006, SPINE, V31, P2329, DOI 10.1097/01.brs.0000238968.82799.d9.
   Kon E, 2000, J BIOMED MATER RES, V49, P328.
   Li G, 2008, SPINE, V33, P1250, DOI 10.1097/BRS.0b013e3181714a44.
   McAnany SJ, 2016, SPINE J, V16, P163, DOI 10.1016/j.spinee.2015.02.037.
   Moskowitz A, 2002, ORTHOP CLIN N AM, V33, P359, DOI 10.1016/S0030-5898(01)00008-6.
   Peng Chan Wearn Benedict, 2009, Spine (Phila Pa 1976), V34, P1385, DOI 10.1097/BRS.0b013e3181a4e3be.
   Rodriguez-Vela J, 2013, EUR SPINE J, V22, P2857, DOI 10.1007/s00586-013-2853-y.
   Rush Shannon M, 2010, Foot Ankle Spec, V3, P140, DOI 10.1177/1938640010369638.
   Rush SM, 2009, J FOOT ANKLE SURG, V48, P163, DOI 10.1053/j.jfas.2008.12.008.
   Schultz DG, LIFE THREATENING COM.
   Schwender JD, 2005, J SPINAL DISORD TECH, V18, pS1, DOI 10.1097/01.bsd.0000132291.50455.d0.
   Shah RR, 2003, EUR SPINE J, V12, P378, DOI 10.1007/s00586-002-0517-4.
   Singh K, 2013, SPINE J, V13, P1118, DOI 10.1016/j.spinee.2013.07.028.
   Tohmeh AG, 2012, SCI WORLD J, DOI 10.1100/2012/263637.
   Villavicencio Alan T, 2010, Surg Neurol Int, V1, P12, DOI 10.4103/2152-7806.63905.
   Williams AL, 2005, AM J NEURORADIOL, V26, P2057.
   Wu RH, 2010, SPINE, V35, P2273, DOI 10.1097/BRS.0b013e3181cd42cc.
   Yan DL, 2008, EUR SPINE J, V17, P1311, DOI 10.1007/s00586-008-0739-1.},
Number-of-Cited-References = {31},
Times-Cited = {9},
Usage-Count-Last-180-days = {1},
Usage-Count-Since-2013 = {1},
Journal-ISO = {Int. J. Spine Surg.},
Doc-Delivery-Number = {HM3DX},
Web-of-Science-Index = {Emerging Sources Citation Index (ESCI)},
Unique-ID = {WOS:000459354400008},
OA = {Green Published, gold},
DA = {2022-11-01},
}

@article{ WOS:000391121800020,
Author = {Abe, Koki and Orita, Sumihisa and Mannoji, Chikato and Motegi, Hiroyuki
   and Aramomi, Masaaki and Ishikawa, Tetsuhiro and Kotani, Toshiaki and
   Akazawa, Tsutomu and Morinaga, Tatsuo and Fujiyoshi, Takayuki and Hasue,
   Fumio and Yamagata, Masatsune and Hashimoto, Mitsuhiro and Yamauchi,
   Tomonori and Eguchi, Yawara and Suzuki, Munetaka and Hanaoka, Eiji and
   Inage, Kazuhide and Sato, Jun and Fujimoto, Kazuki and Shiga, Yasuhiro
   and Kanamoto, Hirohito and Yamauchi, Kazuyo and Nakamura, Junichi and
   Suzuki, Takane and Hynes, Richard A. and Aoki, Yasuchika and Takahashi,
   Kazuhisa and Ohtori, Seiji},
Title = {Perioperative Complications in 155 Patients Who Underwent Oblique
   Lateral Interbody Fusion Surgery Perspectives and Indications From a
   Retrospective, Multicenter Survey},
Journal = {SPINE},
Year = {2017},
Volume = {42},
Number = {1},
Pages = {55-62},
Month = {JAN 1},
Abstract = {Study Design. A retrospective multicenter survey.
   Objective. To investigate the perioperative complications of oblique
   lateral interbody fusion (OLIF) surgery.
   Summary of Background Data. OLIF has been widely performed to achieve
   minimally invasive, rigid lumbar lateral interbody fusion. The
   associated perioperative complications are not yet well described.
   Methods. The participants were patients who underwent OLIF surgery under
   the diagnosis of degenerative lumbar diseases between April 2013 and May
   2015 at 11 affiliated medical institutions. The collected data were
   classified into intraoperative and early-stage postoperative (<= 1 mo)
   complications. The intraoperative complications were then subcategorized
   into organ damage (neural, vertebral, vascular, and others) and other
   complications, mainly related to instrumental failure. The collected
   data were also divided and analyzed based on whether the surgeon was
   certified to perform the surgery and the incidence of complications in
   the early (April 2013-March 2014) and late stages (April 2014-May 2015)
   of OLIF introduction.
   Results. In the 155 included patients, 75 complications were reported
   (incidence rate, 48.3\%). The most common complication was endplate
   fracture/subsidence (18.7\%), followed by transient psoas weakness and
   thigh numbness (13.5\%) and segmental artery injury (2.6\%). Almost all
   these complications were transient, except for three patients who had
   permanent damage: one had ureteral injury and two had neurological
   injury. Postoperative complications included surgical site infection
   (1.9\%) and reoperation (1.9\%). Whether the primary operator was
   experienced did not affect the incidence of complications. Regarding the
   introductory stage, the incidence of complications was 50\% in the early
   stage and 38\% in the late stage.
   Conclusion. The overall incidence of perioperative complications of OLIF
   surgery reached 48.3\%, of which only 1.9\% resulted in permanent
   damage. Our analysis based on surgeon experience indicated that the OLIF
   procedure could be performed without increasing incidence of
   complications, under the guidance of experienced supervisors.},
Publisher = {LIPPINCOTT WILLIAMS \& WILKINS},
Address = {TWO COMMERCE SQ, 2001 MARKET ST, PHILADELPHIA, PA 19103 USA},
Type = {Article},
Language = {English},
Affiliation = {Orita, S (Corresponding Author), Chiba Univ, Grad Sch Med, Dept Orthopaed Surg, Chuo Ku, 1-8-1 Inohana, Chiba 2608670, Japan.
   Abe, Koki; Orita, Sumihisa; Inage, Kazuhide; Sato, Jun; Fujimoto, Kazuki; Shiga, Yasuhiro; Kanamoto, Hirohito; Yamauchi, Kazuyo; Nakamura, Junichi; Takahashi, Kazuhisa; Ohtori, Seiji, Chiba Univ, Grad Sch Med, Dept Orthopaed Surg, Chiba, Japan.
   Mannoji, Chikato; Motegi, Hiroyuki, Chiba Aoba Municipal Hosp, Dept Orthopaed Surg, Chiba, Japan.
   Aramomi, Masaaki, Teikyo Univ, Chiba Med Ctr, Dept Orthopaed Surg, Ichihara, Chiba, Japan.
   Ishikawa, Tetsuhiro, Sanmu Med Ctr, Dept Orthopaed Surg, Sanmu, Japan.
   Kotani, Toshiaki; Akazawa, Tsutomu, Seirei Sakura Citizen Hosp, Dept Orthopaed Surg, Sakura, Chiba, Japan.
   Morinaga, Tatsuo, Kashiwa Municipal Hosp, Dept Orthopaed Surg, Kashiwa, Chiba, Japan.
   Fujiyoshi, Takayuki; Hasue, Fumio, Kimitsu Cent Hosp, Dept Orthopaed Surg, Kisarazu, Japan.
   Yamagata, Masatsune; Hashimoto, Mitsuhiro, Chiba Rosai Hosp, Dept Orthopaed Surg, Ichihara, Chiba, Japan.
   Yamauchi, Tomonori, Asahi Gen Hosp, Dept Orthopaed Surg, Asahi, Japan.
   Eguchi, Yawara; Suzuki, Munetaka, Shimoshizu Hosp, Natl Hosp Org, Dept Orthopaed Surg, Yotsukaido, Japan.
   Hanaoka, Eiji, JCHO Chiba Hosp, Dept Orthopaed Surg, Chiba, Japan.
   Suzuki, Takane, Chiba Univ, Grad Sch Med, Dept Bioenvironm, Chiba, Japan.
   Hynes, Richard A., Back Ctr Back Pain Spine Surg, Dept Orthopaed Surg, Melbourne, FL USA.
   Aoki, Yasuchika, East Chiba Med Ctr, Dept Orthopaed Surg, Togane, Japan.},
DOI = {10.1097/BRS.0000000000001650},
ISSN = {0362-2436},
EISSN = {1528-1159},
Keywords = {complication; direct lateral interbody fusion; extreme lateral interbody
   fusion; lower back pain; lumbar lateral interbody fusion; oblique
   lateral interbody fusion},
Keywords-Plus = {RETROPERITONEAL TRANSPSOAS APPROACH; VASCULAR COMPLICATIONS; LUMBAR
   FUSION; ANTERIOR; INJURY; SPONDYLOLISTHESIS; DECOMPRESSION; OUTCOMES;
   RATES},
Research-Areas = {Neurosciences \& Neurology; Orthopedics},
Web-of-Science-Categories  = {Clinical Neurology; Orthopedics},
Author-Email = {sorita@chiba-u.jp},
ResearcherID-Numbers = {Eguchi, Yawara/AAA-2473-2020
   Eguchi, Yawara/AAH-1244-2019
   Yamauchi, Kazuyo/AAR-3549-2020
   },
ORCID-Numbers = {Eguchi, Yawara/0000-0003-2247-5376
   Suzuki, Takane/0000-0002-0365-2544
   Orita, Sumihisa/0000-0003-2676-5469},
Cited-References = {Ahmadian A, 2013, J NEUROSURG-SPINE, V18, P289, DOI 10.3171/2012.11.SPINE12755.
   Aichmair A, 2013, SPINE, V38, pE1483, DOI 10.1097/BRS.0b013e3182a3d1b4.
   BAKER JK, 1993, SPINE, V18, P2227, DOI 10.1097/00007632-199311000-00014.
   Cahill KS, 2012, J NEUROSURG-SPINE, V17, P227, DOI 10.3171/2012.5.SPINE1288.
   Castellvi AE, 2014, CLIN ORTHOP RELAT R, V472, P1784, DOI 10.1007/s11999-014-3464-6.
   Cho KJ, 2007, SPINE, V32, P2232, DOI 10.1097/BRS.0b013e31814b2d3c.
   Davis TT, 2014, J NEUROSURG-SPINE, V21, P785, DOI 10.3171/2014.7.SPINE13564.
   Garg J, 2010, J VASC SURG, V51, P946, DOI 10.1016/j.jvs.2009.11.039.
   Goldstein CL, 2014, CLIN ORTHOP RELAT R, V472, P1727, DOI 10.1007/s11999-014-3465-5.
   Gonzalvo A, 2009, SPINE, V34, pE761, DOI 10.1097/BRS.0b013e3181b2f928.
   Hosono N, 2008, J NEUROSURG-SPINE, V9, P403, DOI 10.3171/SPI.2008.9.11.403.
   Joseph JR, 2015, NEUROSURG FOCUS, V39, DOI 10.3171/2015.7.FOCUS15278.
   Kepler CK, 2012, J NEUROSURG-SPINE, V16, P329, DOI 10.3171/2012.1.SPINE11528.
   Le TV, 2013, SPINE, V38, pE13, DOI 10.1097/BRS.0b013e318278417c.
   Le TV, 2012, J NEUROSURG-SPINE, V16, P302, DOI 10.3171/2011.11.SPINE11653.
   Lykissas MG, 2013, SPINE, V38, P1656, DOI 10.1097/BRS.0b013e31829cf269.
   Malham GM, 2012, SCI WORLD J, DOI 10.1100/2012/246989.
   Molinares DM, 2015, J NEUROSURG SPINE, P1.
   Moskowitz A, 2002, ORTHOP CLIN N AM, V33, P359, DOI 10.1016/S0030-5898(01)00008-6.
   Nemani VM, 2014, SPINE, V39, pE326, DOI 10.1097/BRS.0000000000000141.
   Ohtori S, 2015, ASIAN SPINE J, V9, P565, DOI 10.4184/asj.2015.9.4.565.
   Park Y, 2014, CLIN ORTHOP SURG, V6, P96, DOI {[}10.4055/cios.2014.6.1.96, 10.4055/cios.2015.7.1.91].
   Paul JC, 2015, SPINE, V40, P162, DOI 10.1097/BRS.0000000000000710.
   Pimenta L, 2011, J NEUROSURG-SPINE, V14, P38, DOI 10.3171/2010.9.SPINE09865.
   Rajaraman V, 1999, J NEUROSURG, V91, P60, DOI 10.3171/spi.1999.91.1.0060.
   Rihn JA, 2009, SPINE J, V9, P623, DOI 10.1016/j.spinee.2009.04.004.
   Rodgers WB, 2011, SPINE, V36, P26, DOI 10.1097/BRS.0b013e3181e1040a.
   Sato J, 2015, EUR SPINE J.
   Scaduto AA, 2003, J SPINAL DISORD TECH, V16, P502, DOI 10.1097/00024720-200312000-00003.
   TAKAHASHI K, 1990, SPINE, V15, P1211, DOI 10.1097/00007632-199011010-00022.
   Than KD, 2011, NEUROSURG FOCUS, V31, DOI 10.3171/2011.7.FOCUS11141.
   Tohmeh AG, 2011, J NEUROSURG-SPINE, V14, P31, DOI 10.3171/2010.9.SPINE09871.
   Uribe JS, 2015, EUR SPINE J, V24, pS445, DOI 10.1007/s00586-015-3950-x.
   Uribe JS, 2015, EUR SPINE J, V24, pS378, DOI 10.1007/s00586-015-3871-8.
   Uribe JS, 2010, J NEUROSURG-SPINE, V13, P260, DOI 10.3171/2010.3.SPINE09766.
   Villavicencio Alan T, 2010, Surg Neurol Int, V1, P12, DOI 10.4103/2152-7806.63905.
   Waddell B, 2014, OCHSNER J, V14, P23.
   Wang J, 2014, SPINE J, V14, P2078, DOI 10.1016/j.spinee.2013.12.016.
   Wolfla CE, 2002, J NEUROSURG, V96, P50, DOI 10.3171/spi.2002.96.1.0050.
   Wong AP, 2014, NEUROSURG CLIN N AM, V25, P279, DOI 10.1016/j.nec.2013.12.007.
   Yuan PS, 2014, J ORTHOP SURG RES, V9, DOI 10.1186/1749-799X-9-20.
   Zhang Ji-dong, 2012, Orthop Surg, V4, P11, DOI 10.1111/j.1757-7861.2011.00164.x.},
Number-of-Cited-References = {42},
Times-Cited = {116},
Usage-Count-Last-180-days = {1},
Usage-Count-Since-2013 = {32},
Journal-ISO = {SPINE},
Doc-Delivery-Number = {EG5YX},
Web-of-Science-Index = {Science Citation Index Expanded (SCI-EXPANDED)},
Unique-ID = {WOS:000391121800020},
DA = {2022-11-01},
}

@article{ WOS:000357945400005,
Author = {Nakashima, Hiroaki and Kawakami, Noriaki and Tsuji, Taichi and Ohara,
   Tetsuya and Suzuki, Yoshitaka and Saito, Toshiki and Nohara, Ayato and
   Tauchi, Ryoji and Ohta, Kyotaro and Hamajima, Nobuyuki and Imagama,
   Shiro},
Title = {Adjacent Segment Disease After Posterior Lumbar Interbody Fusion Based
   on Cases With a Minimum of 10 Years of Follow-up},
Journal = {SPINE},
Year = {2015},
Volume = {40},
Number = {14},
Pages = {E831-E841},
Month = {JUL 15},
Abstract = {Study Design.
   Retrospective case-controlled study.
   Objective.
   To investigate the incidence of adjacent segment degeneration (ASD) and
   the associated risk factors during a period of at least 10 years after
   posterior lumbar interbody fusion (PLIF).
   Summary of Background Data.
   ASD is a problematic sequelae after spinal fusion surgery. Few long-term
   follow-up studies have investigated ASD after PLIF; thus, magnetic
   resonance imaging (MRI) data available for the evaluation of
   postoperative changes associated with ASD are limited.
   Method.
   One hundred one patients were retrospectively enrolled. The minimum
   follow-up was 10 years after surgery. Preoperative and postoperative (2,
   5, and 10 yr after surgery) Radiographs and MRI images were evaluated.
   Disc height, vertebral slip, and intervertebral angle were examined on
   radiographical images. Disc degeneration and spinal stenosis on MRI
   images were evaluated. Risk factors for developing early-onset
   radiographical ASD were evaluated using a multivariate logistic
   regression analysis.
   Result.
   The degenerative changes in disc height, vertebral slip, and
   intervertebral angle on radiographs 10 years after surgery were found in
   12, 36, and 17 cases, respectively, at the cranial-adjacent level and in
   3, 6, and 11 cases, respectively, at the caudal-adjacent level.
   Increased disc degeneration and spinal stenosis worsening were observed
   in 62 and 68 cases, respectively, at the cranial-adjacent level and in
   25 and 12 cases, respectively, at the caudal-adjacent level on MRI 10
   years after surgery. Ten patients (9.9\%) required reoperation, and 80\%
   of revision surgeries were performed more than 5 years after the initial
   surgery. High pelvic incidence was a risk factor for developing
   early-onset radiographical ASD.
   Conclusion.
   The majority of the reoperations for ASD were performed more than 5
   years after the initial lumbar fusion surgery, although the progression
   of radiographical ASD began in the early postoperative period. A high
   degree of pelvic incidence was a risk factor for developing early-onset
   radiographical ASD. Obtaining appropriate lumbar lordosis in PLIF is
   important for preventing ASD.
   Level of Evidence: 4},
Publisher = {LIPPINCOTT WILLIAMS \& WILKINS},
Address = {TWO COMMERCE SQ, 2001 MARKET ST, PHILADELPHIA, PA 19103 USA},
Type = {Article},
Language = {English},
Affiliation = {Kawakami, N (Corresponding Author), Meijo Hosp, Dept Orthoped \& Spine Surg, Naka Ku, 1-3-1 Sannomaru, Nagoya, Aichi 4600001, Japan.
   Nakashima, Hiroaki; Kawakami, Noriaki; Tsuji, Taichi; Ohara, Tetsuya; Suzuki, Yoshitaka; Saito, Toshiki; Nohara, Ayato; Tauchi, Ryoji; Ohta, Kyotaro, Meijo Hosp, Orthoped \& Spine Ctr, Naka Ku, Nagoya, Aichi 4600001, Japan.
   Nakashima, Hiroaki; Imagama, Shiro, Nagoya Univ, Dept Orthoped Surg, Grad Sch Med, Showa Ku, Nagoya, Aichi 4668560, Japan.
   Hamajima, Nobuyuki, Nagoya Univ, Grad Sch Med, Dept Healthcare Adm, Showa Ku, Nagoya, Aichi 4668560, Japan.},
DOI = {10.1097/BRS.0000000000000917},
ISSN = {0362-2436},
EISSN = {1528-1159},
Keywords-Plus = {RISK-FACTORS; SURGICAL OUTCOMES; DISC DEGENERATION; MOTION SEGMENTS;
   SPINAL-FUSION; SPONDYLOLISTHESIS; INSTRUMENTATION; CLASSIFICATION;
   BIOMECHANICS; ARTHRODESIS},
Research-Areas = {Neurosciences \& Neurology; Orthopedics},
Web-of-Science-Categories  = {Clinical Neurology; Orthopedics},
Author-Email = {nupriver@gmail.com},
ResearcherID-Numbers = {Hamajima, Nobuyuki/I-7237-2014
   IMAGAMA, Shiro/I-7419-2014
   宏彰, 中島/AAM-6809-2021},
Cited-References = {Anderson PA, 2012, SPINE, V37, pS8, DOI 10.1097/BRS.0b013e31826d62ed.
   AOTA Y, 1995, J SPINAL DISORD, V8, P464, DOI 10.1097/00024720-199512000-00006.
   Cheh G, 2007, SPINE, V32, P2253, DOI 10.1097/BRS.0b013e31814b2d8e.
   Chen CS, 2001, MED ENG PHYS, V23, P483.
   Chen WJ, 2004, CLIN BIOMECH, V19, P763, DOI 10.1016/j.clinbiomech.2004.05.010.
   Chow DHK, 1996, SPINE, V21, P549, DOI 10.1097/00007632-199603010-00004.
   Ekman P, 2009, EUR SPINE J, V18, P1175, DOI 10.1007/s00586-009-0947-3.
   Etebar S, 1999, J NEUROSURG, V90, P163, DOI 10.3171/spi.1999.90.2.0163.
   Ghiselli G, 2004, J BONE JOINT SURG AM, V86A, P1497, DOI 10.2106/00004623-200407000-00020.
   Gillet P, 2003, J SPINAL DISORD TECH, V16, P338, DOI 10.1097/00024720-200308000-00005.
   Harrop JS, 2008, SPINE, V33, P1701, DOI 10.1097/BRS.0b013e31817bb956.
   Helgeson MD, 2013, SPINE J, V13, P342, DOI 10.1016/j.spinee.2012.12.009.
   Hikata T, 2014, J SPINAL DISORD TECH, V27, P70, DOI 10.1097/BSD.0b013e31824e5292.
   Hilibrand Alan S, 2004, Spine J, V4, p190S, DOI 10.1016/j.spinee.2004.07.007.
   HW Meyerding, 1932, SURG GYNECOL OBSTET, V54, P371.
   Imagama S, 2013, J SPINAL DISORD TECH.
   Imagama S, 2009, SPINE, V34, P2775, DOI 10.1097/BRS.0b013e3181b4b1c2.
   Ishihara H, 2001, J SPINAL DISORD, V14, P91, DOI 10.1097/00002517-200104000-00001.
   Kanayama M, 2001, J NEUROSURG, V95, P5, DOI 10.3171/spi.2001.95.1.0005.
   Kim KH, 2010, SPINE, V35, P625, DOI 10.1097/BRS.0b013e3181bb8168.
   Kumar MN, 2001, EUR SPINE J, V10, P314, DOI 10.1007/s005860000239.
   LEE CK, 1988, SPINE, V13, P375, DOI 10.1097/00007632-198803000-00029.
   Lee JC, 2014, SPINE, V39, pE339, DOI 10.1097/BRS.0000000000000164.
   Legaye J, 1998, Eur Spine J, V7, P99, DOI 10.1007/s005860050038.
   LEONG JCY, 1983, SPINE, V8, P793, DOI 10.1097/00007632-198310000-00018.
   Min JH, 2007, J NEUROSURG-SPINE, V7, P21, DOI 10.3171/SPI-07/07/021.
   Nakai S, 1999, J SPINAL DISORD, V12, P293.
   Oda I, 1999, SPINE, V24, P2139, DOI 10.1097/00007632-199910150-00014.
   Okuda S, 2006, J BONE JOINT SURG AM, V88A, P2714, DOI 10.2106/JBJS.F.00186.
   Osawa T, 2003, SPINE, V28, P496, DOI 10.1097/00007632-200303010-00016.
   Park P, 2004, SPINE, V29, P1938, DOI 10.1097/01.brs.0000137069.88904.03.
   PENTA M, 1995, SPINE, V20, P743, DOI 10.1097/00007632-199503150-00018.
   Pfirrmann CWA, 2001, SPINE, V26, P1873, DOI 10.1097/00007632-200109010-00011.
   QUINNELL RC, 1981, SPINE, V6, P263, DOI 10.1097/00007632-198105000-00008.
   Rahm MD, 1996, J SPINAL DISORD, V9, P392.
   Saifuddin A, 2000, CLIN RADIOL, V55, P581, DOI 10.1053/crad.2000.0223.
   Sakaura H, 2013, J NEUROSURG-SPINE, V19, P90, DOI 10.3171/2013.4.SPINE12651.
   Sears WR, 2011, SPINE J, V11, P11, DOI 10.1016/j.spinee.2010.09.026.
   Sudo H, 2003, J NEUROSURG, V99, P221, DOI 10.3171/spi.2003.99.2.0221.
   Umehara S, 2000, SPINE, V25, P1617, DOI 10.1097/00007632-200007010-00004.
   Wai EK, 2006, SPINE, V31, P1952, DOI 10.1097/01.brs.0000228849.37321.a8.
   Weinstein JN, 2003, SPINE, V28, pS1, DOI 10.1097/00007632-200308011-00001.
   Wiltse LL, 1999, J SPINAL DISORD, V12, P27.
   Yagi M, 2011, SPINE, V36, pE60, DOI 10.1097/BRS.0b013e3181eeaee2.
   YANG SW, 1986, SPINE, V11, P937.},
Number-of-Cited-References = {45},
Times-Cited = {95},
Usage-Count-Last-180-days = {1},
Usage-Count-Since-2013 = {12},
Journal-ISO = {SPINE},
Doc-Delivery-Number = {CM8JF},
Web-of-Science-Index = {Science Citation Index Expanded (SCI-EXPANDED)},
Unique-ID = {WOS:000357945400005},
DA = {2022-11-01},
}

@article{ WOS:000340139000011,
Author = {Richter, Alexander and Halm, Henry F. H. and Hauck, Michael and Quante,
   Markus},
Title = {Two-year Follow-up After Decompressive Surgery With and Without
   Implantation of an Interspinous Device for Lumbar Spinal Stenosis A
   Prospective Controlled Study},
Journal = {JOURNAL OF SPINAL DISORDERS \& TECHNIQUES},
Year = {2014},
Volume = {27},
Number = {6},
Pages = {336-341},
Month = {AUG},
Abstract = {Study Design: Two-arm prospective controlled study.
   Objective: The aim of our study was to prospectively assess the outcome
   of symptomatic lumbar spinal stenosis (LSS) treated with decompressive
   surgery alone in comparison with additional implantation of the Coflex
   interspinous device.
   Summary of Backround Data: In symptomatic LSS, decompression surgery is
   an established treatment. Recently, a number of interspinous devices
   have been introduced as an alternative to conventional surgical
   procedures. The theoretical aim of the Coflex device is to unload the
   facet joints, restore foraminal height, and provide stability to improve
   the clinical outcome. Published information is limited, and there are no
   data that prove the superiority of the implant in comparison with
   traditional surgical approaches.
   Methods: Sixty-two patients with symptomatic LSS were treated with
   decompressive surgery; 31 of these patients received an additional
   Coflex device. Preoperatively and postoperatively, disability and pain
   scores were measured using the Oswestry Disability Index, the
   Roland-Morris Disability Questionnaire, the Visual Analog Scale, and the
   pain-free walking distance. Patients underwent postoperative assessments
   at 3, 6, 12, and 24 month including the above-mentioned scores and
   patient satisfaction.
   Results: There was a significant improvement (P < 0.001) in the clinical
   outcome assessed in the Oswestry Disability Index, the Roland-Morris
   Disability Questionnaire, the Visual Analog Scale, and the pain-free
   walking distance at all times of re-investigation compared with the base
   line in both groups. Up to 2 years after surgery, there were no
   significant differences between both groups in all ascertained
   parameters, including the patient satisfaction and subjective operation
   decision.
   Conclusions: The results of this first prospective controlled study
   indicate that the additional placement of a Coflex interspinous device
   does not improve the already good clinical outcome after decompressive
   surgery for LSS in the 24-month follow-up interval.},
Publisher = {LIPPINCOTT WILLIAMS \& WILKINS},
Address = {530 WALNUT ST, PHILADELPHIA, PA 19106-3621 USA},
Type = {Article},
Language = {English},
Affiliation = {Quante, M (Corresponding Author), Klinikum Neustadt, Dept Spine Surg, D-23730 Neustadt, Germany.
   Richter, Alexander, Asklepios Klin St Georg, Spine Ctr Hamburg, Hamburg, Germany.
   Halm, Henry F. H.; Quante, Markus, Klinikum Neustadt, Dept Spine Surg, D-23730 Neustadt, Germany.
   Halm, Henry F. H.; Quante, Markus, Klinikum Neustadt, Scoliosis Ctr, D-23730 Neustadt, Germany.
   Hauck, Michael, Univ Med Ctr Hamburg Eppendorf, Inst Neurol, Hamburg, Germany.},
DOI = {10.1097/BSD.0b013e31825f7203},
ISSN = {1536-0652},
EISSN = {1539-2465},
Keywords = {interspinous process device; Coflex device; lumbar dynamic
   stabilization; lumbar spinal stenosis; decompression surgery},
Keywords-Plus = {INTERMITTENT NEUROGENIC CLAUDICATION; METAANALYSIS; SPONDYLOLISTHESIS;
   INSTABILITY; MANAGEMENT; OUTCOMES; 10-YEAR; SPACER},
Research-Areas = {Neurosciences \& Neurology; Orthopedics},
Web-of-Science-Categories  = {Clinical Neurology; Orthopedics},
Author-Email = {mquante@schoen-kliniken.de},
Cited-References = {Amundsen T, 2000, SPINE, V25, P1424, DOI 10.1097/00007632-200006010-00016.
   Anjarwalla NK, 2007, EUR SPINE J, V16, P1842, DOI 10.1007/s00586-007-0393-z.
   Atlas SJ, 2005, SPINE, V30, P936, DOI 10.1097/01.brs.0000158953.57966.c0.
   Cabraja M, 2009, EUR SPINE J, V18, P1686, DOI 10.1007/s00586-009-1149-8.
   Chou R, 2009, SPINE, V34, P1094, DOI 10.1097/BRS.0b013e3181a105fc.
   DREYFUSS PH, 1995, SPINE, V20, P2040, DOI 10.1097/00007632-199509150-00019.
   Gibson JNA, 2005, SPINE, V30, P2312, DOI 10.1097/01.brs.0000182315.88558.9c.
   Kaech DL, 2002, SPINAL RESTABILIZATION PROCEDURES: DIAGNOSTIC AND THERAPEUTIC ASPECTS OF INTERVERTEBRAL FUSION CAGES, ARTIFICIAL DISCS AND MOBILE IMPLANTS, P355.
   Kettler A, 2008, CLIN BIOMECH, V23, P242, DOI 10.1016/j.clinbiomech.2007.09.004.
   Kong DS, 2007, J KOREAN MED SCI, V22, P330, DOI 10.3346/jkms.2007.22.2.330.
   Malmivaara A, 2007, SPINE, V32, P1, DOI 10.1097/01.brs.0000251014.81875.6d.
   MARDJETKO SM, 1994, SPINE, V19, pS2256, DOI 10.1097/00007632-199410151-00002.
   Moojen WA, 2011, EUR SPINE J, V20, P1596, DOI 10.1007/s00586-011-1873-8.
   Moojen WA, 2010, BMC MUSCULOSKEL DIS, V11, DOI 10.1186/1471-2474-11-100.
   Park SC, 2009, J KOREAN NEUROSURG S, V46, P292, DOI 10.3340/jkns.2009.46.4.292.
   Richter A, 2010, EUR SPINE J, V19, P283, DOI 10.1007/s00586-009-1229-9.
   SAMANI J, 2000, STUDY SEMIRIGID INTE.
   Sehgal Nalini, 2007, Pain Physician, V10, P213.
   Singer BH, 1998, P NATL ACAD SCI USA, V95, P15618, DOI 10.1073/pnas.95.26.15618.
   Sobottke R, 2010, MINIM INVAS NEUROSUR, V53, P179, DOI 10.1055/s-0030-1263108.
   TURNER JA, 1992, SPINE, V17, P1, DOI 10.1097/00007632-199201000-00001.
   Weinstein JN, 2007, NEW ENGL J MED, V356, P2257, DOI 10.1056/NEJMoa070302.
   Wilke HJ, 2008, EUR SPINE J, V17, P1049, DOI 10.1007/s00586-008-0657-2.},
Number-of-Cited-References = {23},
Times-Cited = {23},
Usage-Count-Last-180-days = {0},
Usage-Count-Since-2013 = {5},
Journal-ISO = {J. Spinal Disord. Tech.},
Doc-Delivery-Number = {AM8PI},
Web-of-Science-Index = {Science Citation Index Expanded (SCI-EXPANDED)},
Unique-ID = {WOS:000340139000011},
DA = {2022-11-01},
}

@article{ WOS:000168116900011,
Author = {Marquardt, G and Rettig, J and Lang, J and Seifert, V},
Title = {Retained surgical sponges, a denied neurosurgical reality? Cautionary
   note},
Journal = {NEUROSURGICAL REVIEW},
Year = {2001},
Volume = {24},
Number = {1},
Pages = {41-43},
Month = {MAR},
Abstract = {Surgically acquired foreign bodies are well known but not widely
   reported. Only seven articles pertaining to this subject were found in
   the current neurosurgical literature. Are they a denied neurosurgical
   reality? In this report with a concededly provoking title, the authors
   elucidate clinical and medicolegal aspects of retained surgical sponges,
   with emphasis on spinal procedures. To highlight particulars, a case is
   presented in which a retained surgical sponge was encountered as the
   cause of progressive low back pain and tender swelling in the scar area
   after instrumented posterolateral lumbar spinal fusion combined with
   pedicle screw fixation for lumbosacral spondylolisthesis 4 years
   earlier. However, until today, no reported neurosurgical patient has
   suffered a serious complication due to a retained surgical sponge. The
   authors wish to remind the neurosurgical community to learn from
   unpleasant clinical and medicolegal experiences in other specialties
   before serious complications occur, and we suggest rigorous
   standardization of intraoperative habits to avoid this hazardous
   complication.},
Publisher = {SPRINGER},
Address = {233 SPRING ST, NEW YORK, NY 10013 USA},
Type = {Article},
Language = {English},
Affiliation = {Marquardt, G (Corresponding Author), Goethe Univ Frankfurt, Neurosurg Clin, Schleusenweg 2-16, D-60528 Frankfurt, Germany.
   Goethe Univ Frankfurt, Neurosurg Clin, D-60528 Frankfurt, Germany.},
DOI = {10.1007/PL00011966},
ISSN = {0344-5607},
EISSN = {1437-2320},
Keywords = {retained surgical sponge; foreign body; laminectomy; intraoperative
   complications},
Keywords-Plus = {GOSSYPIBOMA},
Research-Areas = {Neurosciences \& Neurology; Surgery},
Web-of-Science-Categories  = {Clinical Neurology; Surgery},
Author-Email = {G.Marquardt@em.uni-frankfurt.de},
Cited-References = {ALARABI K, 1992, J BONE JOINT SURG BR, V74, P930, DOI 10.1302/0301-620X.74B6.1447261.
   APTER S, 1990, CLIN RADIOL, V42, P128, DOI 10.1016/S0009-9260(05)82084-7.
   FORD LT, 1968, J BONE JOINT SURG AM, VA 50, P418, DOI 10.2106/00004623-196850020-00021.
   GIFFORD RRM, 1973, JAMA-J AM MED ASSOC, V223, P1040, DOI 10.1001/jama.1973.03220090060018.
   HYSLOP JW, 1982, SOUTH MED J, V75, P657, DOI 10.1097/00007611-198206000-00006.
   Kaiser CW, 1996, ANN SURG, V224, P79, DOI 10.1097/00000658-199607000-00012.
   Kopka L, 1996, J COMPUT ASSIST TOMO, V20, P919, DOI 10.1097/00004728-199611000-00009.
   Mathew JM, 1996, NEURORADIOLOGY, V38, P468.
   NABORS MW, 1986, NEUROSURGERY, V18, P496, DOI 10.1227/00006123-198604000-00023.
   STOLERMAN IP, 1988, PHARMACOL BIOCHEM BE, V30, P235, DOI 10.1016/0091-3057(88)90451-0.
   Vishteh SG, 1998, J NEUROSURG, V88, P928.
   WILLIAMS RG, 1978, RADIOLOGY, V129, P323, DOI 10.1148/129.2.323.},
Number-of-Cited-References = {12},
Times-Cited = {27},
Usage-Count-Last-180-days = {0},
Usage-Count-Since-2013 = {0},
Journal-ISO = {Neurosurg. Rev.},
Doc-Delivery-Number = {422KK},
Web-of-Science-Index = {Science Citation Index Expanded (SCI-EXPANDED)},
Unique-ID = {WOS:000168116900011},
DA = {2022-11-01},
}

@article{ WOS:000326397600010,
Author = {Recnik, Gregor and Kosak, Robert and Vengust, Rok},
Title = {Influencing Segmental Balance in Isthmic Spondylolisthesis Using
   Transforaminal Lumbar Interbody Fusion},
Journal = {JOURNAL OF SPINAL DISORDERS \& TECHNIQUES},
Year = {2013},
Volume = {26},
Number = {5},
Pages = {246-251},
Month = {JUL},
Abstract = {Study Design:Retrospective cohort study.Objective:The objective of the
   study was to analyze segmental balance in patients with isthmic
   spondylolisthesis undergoing single-level transforaminal lumbar
   interbody fusion (TLIF).Summary of Background Data:Sagittal malalignment
   of the fused segment was suggested to be associated with degeneration of
   the adjacent segment. Meticulous surgical technique and particular
   attention to hardware positioning with the aim to restore segmental
   balance at the fusion level have been recommended to achieve better
   long-term clinical outcomes, but no single study addressed all proposed
   factors.Methods:Standard lateral radiographs of the lumbosacral spine in
   the neutral standing position were retrospectively obtained for 32
   patients undergoing single-level TLIF. Preoperative versus postoperative
   versus final follow-up (12 to 60 mo) values of translational slip (TS),
   posterior disc space height (PDSH), and segmental lordosis (SL) were
   compared using paired samples t test. Change in SL postoperatively
   between groups of next grouping variables: type and position of the
   interbody device, and rod contouring, was compared using 2-tailed
   independent samples t test. Association between position of the
   interbody device and immediate PDSH was addressed with regression
   analysis postoperatively and at final follow-up.Results:Mean TS
   decreased (P<0.001) and mean PDSH increased (P=0.002), but no
   significant change in SL occurred postoperatively (P=0.811). Increase in
   SL was observed with ventral positioning of the interbody device
   (P=0.009) and with bending of connecting rods (P=0.023). During
   follow-up, there was increase in TS (P=0.002) and decrease in PDSH
   (P<0.001) and SL (P<0.001) compared with postoperative values. Lower
   PDSH was found to be associated with more ventral positioning of the
   interbody device, both postoperatively (P=0.035) and at final follow-up
   (P=0.029).Conclusions:This study demonstrates that reduction of TS and
   restoration of disc space height are readily achieved with single-level
   TLIF. However, to establish an increase in SL consistent rod contouring
   and meticulous anterior placement of the interbody device should be
   applied. Excessive ventral positioning of the cages might result in
   insufficient disc space height restoration.},
Publisher = {LIPPINCOTT WILLIAMS \& WILKINS},
Address = {530 WALNUT ST, PHILADELPHIA, PA 19106-3621 USA},
Type = {Article},
Language = {English},
Affiliation = {Recnik, G (Corresponding Author), Univ Hosp Maribor, Dept Orthoped Surg, Ljubljanska 5, SI-2000 Maribor, Slovenia.
   Recnik, Gregor, Univ Hosp Maribor, Dept Orthoped Surg, SI-2000 Maribor, Slovenia.
   Kosak, Robert; Vengust, Rok, Univ Med Ctr Ljubljana, Dept Spinal Surg, Clin Orthoped Surg, Ljubljana, Slovenia.},
DOI = {10.1097/BSD.0b013e3182416f5c},
ISSN = {1536-0652},
EISSN = {1539-2465},
Keywords = {slip angle; segmental lordosis; rod bending; interbody device; cage
   position; cage migration; cage subsidence},
Keywords-Plus = {SAGITTAL ALIGNMENT; POSITION; CONTOUR},
Research-Areas = {Neurosciences \& Neurology; Orthopedics},
Web-of-Science-Categories  = {Clinical Neurology; Orthopedics},
Author-Email = {gregorrecnik@yahoo.com},
Cited-References = {Akamaru T, 2003, SPINE, V28, P1560, DOI 10.1097/00007632-200307150-00016.
   CASEY MP, 1987, SPINE, V12, P750, DOI 10.1097/00007632-198710000-00007.
   Faundez AA, 2008, J SPINAL DISORD TECH, V21, P175, DOI 10.1097/BSD.0b013e318074bb7d.
   GELB DE, 1995, SPINE, V20, P1351, DOI 10.1097/00007632-199506000-00005.
   Godde S, 2003, SPINE, V28, P1693, DOI 10.1097/00007632-200308010-00012.
   Groth AT, 2005, J SPINAL DISORD TECH, V18, P332, DOI 10.1097/01.bsd.0000163037.17634.89.
   Harms J G, 1998, Oper Orthop Traumatol, V10, P90, DOI 10.1007/s00064-006-0112-7.
   Jagannathan J, 2009, NEUROSURGERY, V64, P955, DOI 10.1227/01.NEU.0000343544.77456.46.
   Kim MK, 2011, BMC MUSCULOSKEL DIS, V12, DOI 10.1186/1471-2474-12-69.
   Kim SB, 2009, CLIN ORTHOP SURG, V1, P207, DOI 10.4055/cios.2009.1.4.207.
   Kwon BK, 2003, J SPINAL DISORD TECH, V16, P469, DOI 10.1097/00024720-200310000-00006.
   Lauber S, 2006, SPINE, V31, P1693, DOI 10.1097/01.brs.0000224530.08481.4e.
   Lindsey C, 2006, SPINE, V31, P1680, DOI 10.1097/01.brs.0000224177.97846.00.
   Luk KDK, 2010, SPINE, V35, P1158, DOI 10.1097/BRS.0b013e3181bb49f3.
   Polly DW, 2000, J SPINAL DISORD, V13, P58, DOI 10.1097/00002517-200002000-00012.
   Roussouly P, 2010, EUR SPINE J, V19, P1824, DOI 10.1007/s00586-010-1476-9.
   Tribus CB, 1999, SPINE, V24, P58, DOI 10.1097/00007632-199901010-00014.},
Number-of-Cited-References = {17},
Times-Cited = {18},
Usage-Count-Last-180-days = {0},
Usage-Count-Since-2013 = {16},
Journal-ISO = {J. Spinal Disord. Tech.},
Doc-Delivery-Number = {244OA},
Web-of-Science-Index = {Science Citation Index Expanded (SCI-EXPANDED)},
Unique-ID = {WOS:000326397600010},
DA = {2022-11-01},
}

@article{ WOS:000375599300013,
Author = {Zhang, Chao and Berven, Sigurd H. and Fortin, Maryse and Weber, Michael
   H.},
Title = {Adjacent Segment Degeneration Versus Disease After Lumbar Spine Fusion
   for Degenerative Pathology A Systematic Review With Meta-Analysis of the
   Literature},
Journal = {CLINICAL SPINE SURGERY},
Year = {2016},
Volume = {29},
Number = {1},
Pages = {21-29},
Month = {FEB},
Abstract = {Study Design: A systematic review.
   Objective: The purpose of this study was to review the published
   literature to estimate rates and identify risk factors for adjacent
   segment degeneration (ASDeg) and adjacent segment disease (ASDis) after
   lumbar fusion.
   Summary of Background Data: Arthrodesis remains a common intervention
   for the surgical treatment of degenerative spinal disease. Clinical
   studies have demonstrated variability in the rates of adjacent segment
   pathology after lumbar fusion.
   Methods: This study was conducted according to the Preferred Reporting
   Items for Systematic Reviews and Meta-Analyses (PRISMA) guidelines.
   Symptoms of ASDis were distinguished and defined by the need for a
   revision surgery procedure to address adjacent level pathology. We
   searched MEDLINE, EMBASE, Cochrane Library, and CINAHL databases.
   Extracted data included average patient age, average time to follow-up,
   type of intervention, potential risk factors, and ASDeg and ASDis
   incidence. Funnel and forest plots were used to describe heterogeneity
   and meta-regression to estimate pooled incidence of ASDeg and ASDis.
   Results: A total of 31 articles with 4206 patients were included for
   analysis. Combining all extractable data, the overall pooled incidence
   of ASDeg was 5.9\% per year (95\% CI, 4.8\%, 7.2\%), and ASDis was 1.8\%
   (95\% CI, 1.3\%, 2.4\%) per year. The incidence of ASDeg is higher with
   more motion segments. Sex, age, segmental sagittal alignment, fusion
   methods, and instrumentation were not associated with an increased risk
   of ASDeg or ASDis. Radiographic ASDeg did not show strong correlation
   with clinical outcomes.
   Conclusions: The prevalence of ASDeg and ASDis has been variably
   reported in the literature, and fusion length is the factor most
   significantly associated with adjacent segment pathology. In guiding
   surgical strategies to avoid adjacent segment pathology, limiting the
   number of levels fused may have a greater impact than changes in fusion
   strategies.},
Publisher = {LIPPINCOTT WILLIAMS \& WILKINS},
Address = {TWO COMMERCE SQ, 2001 MARKET ST, PHILADELPHIA, PA 19103 USA},
Type = {Review},
Language = {English},
Affiliation = {Weber, MH (Corresponding Author), McGill Univ, Ctr Hlth, Montreal Gen Hosp Site,1650 Cedar Ave,A5-169, Montreal, PQ H3G 1A4, Canada.
   Zhang, Chao, Navy Gen Hosp, Dept Orthopaed Surg, Beijing, Peoples R China.
   Berven, Sigurd H., Univ Calif San Francisco, Dept Orthopaed Surg, San Francisco, CA USA.
   Fortin, Maryse; Weber, Michael H., McGill Univ, Ctr Hlth, Montreal Gen Hosp Site,1650 Cedar Ave,A5-169, Montreal, PQ H3G 1A4, Canada.},
DOI = {10.1097/BSD.0000000000000328},
ISSN = {2380-0186},
Keywords = {adjacent segment degeneration; adjacent segment disease; lumbar fusion;
   incidence rate; risk factors},
Keywords-Plus = {INTERBODY FUSION; DISC DEGENERATION; FOLLOW-UP; RISK-FACTORS; SURGERY;
   MOTION; SPONDYLOLISTHESIS; FIXATION; STENOSIS; INSTRUMENTATION},
Research-Areas = {Neurosciences \& Neurology; Orthopedics},
Web-of-Science-Categories  = {Clinical Neurology; Orthopedics},
Author-Email = {michael.weber@hotmail.com},
Cited-References = {Aiki H, 2005, J ORTHOP SCI, V10, P490, DOI 10.1007/s00776-005-0919-3.
   AOTA Y, 1995, J SPINAL DISORD, V8, P464, DOI 10.1097/00024720-199512000-00006.
   Bastian L, 2001, EUR SPINE J, V10, P295, DOI 10.1007/s005860100278.
   Booth KC, 1999, SPINE, V24, P1721, DOI 10.1097/00007632-199908150-00014.
   Cheh G, 2007, SPINE, V32, P2253, DOI 10.1097/BRS.0b013e31814b2d8e.
   Chen CS, 2001, MED ENG PHYS, V23, P483.
   Cho KS, 2009, J KOREAN NEUROSURG S, V46, P425, DOI 10.3340/jkns.2009.46.5.425.
   Chow DHK, 1996, SPINE, V21, P549, DOI 10.1097/00007632-199603010-00004.
   Deyo RA, 2004, NEW ENGL J MED, V350, P722, DOI 10.1056/NEJMsb031771.
   Deyo RA, 2010, JAMA-J AM MED ASSOC, V303, P1259, DOI 10.1001/jama.2010.338.
   Disch AC, 2008, J SPINAL DISORD TECH, V21, P79, DOI 10.1097/BSD.0b013e3180577259.
   Djurasovic M, 2012, J NEUROSURG-SPINE, V17, P486, DOI 10.3171/2012.8.SPINE12614.
   Djurasovic Mladen O, 2008, Orthopedics, V31, P546.
   Ekman P, 2009, EUR SPINE J, V18, P1175, DOI 10.1007/s00586-009-0947-3.
   Gelalis ID, 2010, ACTA ORTHOP TRAUMATO, V44, P235, DOI 10.3944/AOTT.2010.2278.
   Ghiselli G, 2004, J BONE JOINT SURG AM, V86A, P1497, DOI 10.2106/00004623-200407000-00020.
   Ghiselli G, 2003, SPINE, V28, P1275.
   Gillet P, 2003, J SPINAL DISORD TECH, V16, P338, DOI 10.1097/00024720-200308000-00005.
   Hanley EN, 2010, J BONE JOINT SURG AM, V92A, P1293, DOI 10.2106/JBJS.I.01439.
   Hartmann F, 2011, ACTA CHIR ORTHOP TR, V78, P404.
   Hyun SJ, 2007, J KOREAN NEUROSURG S, V41, P88.
   Ishihara H, 2001, J SPINAL DISORD, V14, P91, DOI 10.1097/00002517-200104000-00001.
   JENSEN MC, 1994, NEW ENGL J MED, V331, P69, DOI 10.1056/NEJM199407143310201.
   Kanayama M, 2009, J SPINAL DISORD TECH, V22, P463, DOI 10.1097/BSD.0b013e3181934512.
   Kotwal Suhel, 2011, HSS J, V7, P257.
   Kretzer RM, 2012, SPINE, V37, pE778, DOI 10.1097/BRS.0b013e31824780b8.
   Kumar MN, 2001, EUR SPINE J, V10, P314, DOI 10.1007/s005860000239.
   Lee CS, 2009, EUR SPINE J, V18, P1637, DOI 10.1007/s00586-009-1060-3.
   Lee DY, 2008, J NEUROSURG-SPINE, V9, P137, DOI 10.3171/SPI/2008/9/8/137.
   Lund T, 2011, ORTHOP CLIN N AM, V42, P529, DOI 10.1016/j.ocl.2011.07.006.
   Min JH, 2007, J NEUROSURG-SPINE, V7, P21, DOI 10.3171/SPI-07/07/021.
   Miyakoshi N, 2000, SPINE, V25, P1837, DOI 10.1097/00007632-200007150-00016.
   NAGATA H, 1993, SPINE, V18, P2471, DOI 10.1097/00007632-199312000-00017.
   Ogawa H, 2009, ARCH ORTHOP TRAUM SU, V129, P873, DOI 10.1007/s00402-008-0725-4.
   Okuda S, 2006, J NEUROSURG-SPINE, V4, P304, DOI 10.3171/spi.2006.4.4.304.
   Park JY, 2009, J KOREAN NEUROSURG S, V45, P81, DOI 10.3340/jkns.2009.45.2.81.
   Phillips FM, 2000, J SPINAL DISORD, V13, P432, DOI 10.1097/00002517-200010000-00011.
   Pihlajamaki H, 1996, ACTA ORTHOP SCAND, V67, P63, DOI 10.3109/17453679608995612.
   Rahm MD, 1996, J SPINAL DISORD, V9, P392.
   Sackett D., 2000, EVIDENCE BASED MED P.
   Schulte TL, 2007, EUR SPINE J, V16, P2152, DOI 10.1007/s00586-007-0515-7.
   Shin MH, 2007, J KOREAN NEUROSURG S, V42, P184.
   Throckmorton TW, 2003, SPINE, V28, P2546, DOI 10.1097/01.BRS.0000092340.24070.F3.
   Wai EK, 2006, SPINE, V31, P1952, DOI 10.1097/01.brs.0000228849.37321.a8.
   Wells GA, 2011, NEWCASTLE OTTAWA SCA.
   Wimmer C, 1997, ACTA ORTHOP SCAND, V68, P269, DOI 10.3109/17453679708996699.
   Yang JY, 2008, SPINE, V33, P503, DOI 10.1097/BRS.0b013e3181657dc3.
   YANG SW, 1986, SPINE, V11, P937.},
Number-of-Cited-References = {48},
Times-Cited = {56},
Usage-Count-Last-180-days = {0},
Usage-Count-Since-2013 = {19},
Journal-ISO = {Clin. Spine Surg.},
Doc-Delivery-Number = {DL4JA},
Web-of-Science-Index = {Science Citation Index Expanded (SCI-EXPANDED)},
Unique-ID = {WOS:000375599300013},
DA = {2022-11-01},
}

@article{ WOS:000285414600006,
Author = {Sears, William R. and Sergides, Ioannis G. and Kazemi, Noojan and Smith,
   Mari and White, Gavin J. and Osburg, Barbara},
Title = {Incidence and prevalence of surgery at segments adjacent to a previous
   posterior lumbar arthrodesis},
Journal = {SPINE JOURNAL},
Year = {2011},
Volume = {11},
Number = {1},
Pages = {11-20},
Month = {JAN},
Abstract = {BACKGROUND CONTEXT: Adjacent segment disease (ASD) after lumbar spinal
   fusion has been an important reason behind the development of nonfusion
   stabilization technology. However, the incidence, prevalence, and
   factors contributing to adjacent segment degeneration in the lumbar
   spine remain unclear. A range of prevalence rates for ASD have been
   reported in the lumbar spinal literature, but the annual incidence has
   not been widely studied in this region. Conflicting reports exist
   regarding risk factors, especially fusion length.
   PURPOSE: To determine the annual incidence and prevalence of further
   surgery for adjacent segment disease (SxASD) after posterior lumbar
   arthrodesis and examine possible risk factors.
   STUDY DESIGN: Retrospective cohort study.
   PATIENT SAMPLE: Nine hundred twelve patients who underwent 1,000
   consecutive posterior lumbar interbody fusion procedures, with mean
   follow-up duration of 63 months (range, 5 months-16 years).
   OUTCOME MEASURES: Further surgery for ASD or surgery-free survival.
   METHODS: A postal and telephone survey. Follow-up rate: 91\% of
   patients. The annual incidence and prevalence of ASD requiring further
   surgery were determined using Kaplan-Meier survivorship analysis. Cox
   proportional-hazards (Cox) regression was used for multivariate analysis
   of possible risk factors. Significance was set at p<.05.
   RESULTS: Further surgery for ASD occurred following 130 of 1,000 or 13\%
   of procedures at a mean time of 43 months (range, 2.3-162 months). The
   mean annual incidence of SxASD over the first 10 years, in all patients,
   was 2.5\% (95\% confidence interval {[} 95\% CI], 1.9-3.1) with
   prevalences of 13.6\% and 22.2\% at 5 and 10 years, respectively. Cox
   regression modeling found that the number of levels fused (p <=.0003),
   age of the patient, fusing to L5, and performing an additional
   laminectomy adjacent to a fusion all independently affect the risk of
   SxASD. The mean annual incidence figures in the first 10 years after a
   lumbar fusion were 1.7\% (95\% CI, 1.3-2.2) after fusion at single
   levels, 3.6\% (2.1-5.2) after two levels, and 5.0\% (3.3-6.7) after
   three and four levels. The 5- and 10-year prevalences were 9\% and 16\%,
   17\% and 31\%, and 29\% and 40\% after single-, two-, and
   three-/four-level fusions, respectively. The risk of SxASD in patients
   younger than 45 years was one-quarter (95\% CI, 10-64) the risk of
   patients older than 60 years (p=.003). A laminectomy adjacent to a
   fusion increases the relative risk by 2.4 times (95\% CI, 1.1-5.2;
   p=.03). Stopping a fusion at L5 is associated with a 1.7-fold increased
   risk (95\% CI, 1.2-2.4; p=.007) of SxASD compared with a fusion to S1,
   for fusions of the same length.
   CONCLUSION: The overall annual incidence and predicted 10-year
   prevalence of further surgery for ASD after lumbar arthrodesis were
   2.5\% and 22.2\%, respectively. These rates varied widely depending on
   the identified risk factors. Although young patients who underwent
   single-level fusions were at low risk, patients who underwent fusion of
   three or four levels had a threefold increased risk of further surgery,
   compared with single-level fusions ( p<.0001), and a predicted 10-year
   prevalence of 40\%. (C) 2011 Elsevier Inc. All rights reserved.},
Publisher = {ELSEVIER SCIENCE INC},
Address = {360 PARK AVE SOUTH, NEW YORK, NY 10010-1710 USA},
Type = {Article},
Language = {English},
Affiliation = {Sears, WR (Corresponding Author), Royal N Shore Hosp, Dept Neurosurg, Sydney, NSW 2065, Australia.
   Sears, William R.; Sergides, Ioannis G.; Kazemi, Noojan, Royal N Shore Hosp, Dept Neurosurg, Sydney, NSW 2065, Australia.
   Sears, William R.; Sergides, Ioannis G., Dalcross Adventist Hosp, Dept Spinal Surg, Sydney, NSW 2071, Australia.
   Sears, William R.; Sergides, Ioannis G.; Smith, Mari; White, Gavin J.; Osburg, Barbara, Wentworth Spine, Sydney, NSW 2071, Australia.},
DOI = {10.1016/j.spinee.2010.09.026},
ISSN = {1529-9430},
Keywords = {Adjacent segment disease; Spinal fusion; Lumbar},
Keywords-Plus = {PEDICLE SCREW INSTRUMENTATION; TERM-FOLLOW-UP; INTRADISCAL PRESSURE;
   SPINAL-FUSION; INTERBODY FUSION; RISK-FACTORS; DEGENERATIVE
   SPONDYLOLISTHESIS; MOTION; DISEASE; INSTABILITY},
Research-Areas = {Neurosciences \& Neurology; Orthopedics},
Web-of-Science-Categories  = {Clinical Neurology; Orthopedics},
Author-Email = {sears.public@mac.com},
Funding-Acknowledgement = {Medtronic},
Funding-Text = {WRS (royalties, Medtronic; consulting, Medtronic, Paradigm Spine;
   speaking/teaching arrangements, Medtronic; research support:
   staff/materials, Medtronic); IGS (speaking/teaching arrangements,
   Medtronic; research support: investigator salary, Medtronic; fellowship
   support, Medtronic); GJW (consulting, Medtronic; research support:
   staff/materials, Medtronic).},
Cited-References = {AOTA Y, 1995, J SPINAL DISORD, V8, P464, DOI 10.1097/00024720-199512000-00006.
   Axelsson P, 1997, SPINE, V22, P414, DOI 10.1097/00007632-199702150-00012.
   Booth KC, 1999, SPINE, V24, P1721, DOI 10.1097/00007632-199908150-00014.
   Cheh G, 2007, SPINE, V32, P2253, DOI 10.1097/BRS.0b013e31814b2d8e.
   Chen WJ, 1997, CLIN ORTHOP RELAT R, P113.
   COX DR, 1972, J R STAT SOC B, V34, P187.
   Cunningham BW, 1997, SPINE, V22, P2655, DOI 10.1097/00007632-199711150-00014.
   Disch AC, 2008, J SPINAL DISORD TECH, V21, P79, DOI 10.1097/BSD.0b013e3180577259.
   Etebar S, 1999, J NEUROSURG, V90, P163, DOI 10.3171/spi.1999.90.2.0163.
   Fayyazi AH, 2010, J SPINAL DISORD TECH, V23, P236, DOI 10.1097/BSD.0b013e3181a4bb0b.
   FRYMOYER JW, 1979, SPINE, V4, P435, DOI 10.1097/00007632-197909000-00008.
   Ghiselli G, 2004, J BONE JOINT SURG AM, V86A, P1497, DOI 10.2106/00004623-200407000-00020.
   Gillet P, 2003, J SPINAL DISORD TECH, V16, P338, DOI 10.1097/00024720-200308000-00005.
   Guigui P, 2000, REV CHIR ORTHOP, V86, P546.
   Harrop JS, 2008, SPINE, V33, P1701, DOI 10.1097/BRS.0b013e31817bb956.
   Hayashi Tetsuo, 2008, Fukuoka Acta Medica, V99, P107.
   Hilibrand AS, 1999, J BONE JOINT SURG AM, V81A, P519, DOI 10.2106/00004623-199904000-00009.
   Kanayama M, 2001, J NEUROSURG, V95, P5, DOI 10.3171/spi.2001.95.1.0005.
   Kanayama M, 2009, J SPINAL DISORD TECH, V22, P463, DOI 10.1097/BSD.0b013e3181934512.
   KAPLAN EL, 1958, J AM STAT ASSOC, V53, P457, DOI 10.2307/2281868.
   Korovessis P, 2009, EUR SPINE J, V18, P830, DOI 10.1007/s00586-009-0976-y.
   Kumar MN, 2001, EUR SPINE J, V10, P314, DOI 10.1007/s005860000239.
   Kumar MN, 2001, EUR SPINE J, V10, P309, DOI 10.1007/s005860000207.
   LEE CK, 1984, SPINE, V9, P574, DOI 10.1097/00007632-198409000-00007.
   LEE CK, 1988, SPINE, V13, P375, DOI 10.1097/00007632-198803000-00029.
   LEHMANN TR, 1987, SPINE, V12, P97, DOI 10.1097/00007632-198703000-00004.
   Min JH, 2008, J SPINAL DISORD TECH, V21, P305, DOI 10.1097/BSD.0b013e318142b960.
   Miyakoshi N, 2000, SPINE, V25, P1837, DOI 10.1097/00007632-200007150-00016.
   Okuda S, 2004, SPINE, V29, P1535, DOI 10.1097/01.BRS.0000131417.93637.9D.
   Pellise F, 2007, SPINE, V32, P574, DOI 10.1097/01.brs.0000256875.17765.e6.
   Rahm MD, 1996, J SPINAL DISORD, V9, P392.
   Rao RD, 2005, SPINE, V30, P2772, DOI 10.1097/01.brs.0000190813.27468.2d.
   Rohlmann A, 2001, EUR SPINE J, V10, P301, DOI 10.1007/s005860100295.
   Schlegel JD, 1996, SPINE, V21, P970, DOI 10.1097/00007632-199604150-00013.
   Sears William, 2005, Spine J, V5, P161, DOI 10.1016/j.spinee.2004.05.256.
   Sears William, 2005, Spine J, V5, P170, DOI 10.1016/j.spinee.2004.05.257.
   STOKES IAF, 1981, SPINE, V6, P233, DOI 10.1097/00007632-198105000-00005.
   Sudo H, 2006, J NEUROSURG-SPINE, V5, P150, DOI 10.3171/spi.2006.5.2.150.
   Wai EK, 2006, SPINE, V31, P1952, DOI 10.1097/01.brs.0000228849.37321.a8.
   WEINHOFFER SL, 1995, SPINE, V20, P526, DOI 10.1097/00007632-199503010-00004.
   Wiltse LL, 1999, J SPINAL DISORD, V12, P27.
   Wimmer C, 1997, ACTA ORTHOP SCAND, V68, P269, DOI 10.3109/17453679708996699.
   Yang JY, 2008, SPINE, V33, P503, DOI 10.1097/BRS.0b013e3181657dc3.
   1981, SPINE, V6, P277.},
Number-of-Cited-References = {44},
Times-Cited = {152},
Usage-Count-Last-180-days = {0},
Usage-Count-Since-2013 = {13},
Journal-ISO = {Spine Journal},
Doc-Delivery-Number = {696AP},
Web-of-Science-Index = {Science Citation Index Expanded (SCI-EXPANDED)},
Unique-ID = {WOS:000285414600006},
DA = {2022-11-01},
}

@article{ WOS:000729283200016,
Author = {Murata, Shizumasa and Minamide, Akihito and Nakagawa, Yukihiro and
   Iwasaki, Hiroshi and Taneichi, Hiroshi and Schoenfeld, Andrew J. and
   Simpson, Andrew K. and Yamada, Hiroshi},
Title = {Microendoscopic Decompression for Lumbar Spinal Stenosis Associated with
   Adjacent Segment Disease following Lumbar Fusion Surgery: 5-year
   Follow-up of a Retrospective Case Series},
Journal = {JOURNAL OF NEUROLOGICAL SURGERY PART A-CENTRAL EUROPEAN NEUROSURGERY},
Year = {2022},
Volume = {83},
Number = {05},
Pages = {403-410},
Month = {SEP},
Abstract = {Background and Study Aims Surgical treatment options for lumbar spinal
   stenosis (LSS) based on adjacent segment disease (ASD) after spinal
   fusion typically involve decompression, with or without fusion, of the
   adjacent segment. The clinical benefits of microendoscopic decompression
   for LSS based on ASD have not yet been fully elucidated. We aimed to
   investigate the clinical results of microendoscopic spinal decompression
   surgery for LSS based on ASD. Patients and Methods From 2011 to 2014,
   consecutive patients who underwent microendoscopic spinal decompression
   without fusion for LSS based on ASD were enrolled. Data of 32 patients
   (17 men and 15 women, with a mean age of 70.5 years) were reviewed.
   Japanese Orthopaedic Association score and low back pain/leg pain visual
   analog scale score were utilized to measure neurologic and axial pain
   outcomes, respectively. Additionally, after the surgeries, we analyzed
   the magnetic resonance imaging (MRI), computed tomography (CT) scans, or
   radiographs to identify any new instabilities of the decompressed
   segments or progression of ASD adjacent to the decompressed segments.
   Results The Japanese Orthopaedic Association recovery rate at the 5-year
   postoperative visit was 49.2\%. The visual analog scale scores for low
   back pain and leg pain were significantly improved. The minimum
   clinically important difference for leg pain (decrease by >= 24 mm) and
   clinically important difference for low back pain (decrease by >= 38 mm)
   were achieved in 84\% (27/32) and 72\% (23/32) of cases, respectively.
   Regarding new instability after microendoscopic decompression, no cases
   had apparent spinal instability at the decompression segment and
   adjacent segment to the decompressed segment. Conclusions
   Microendoscopic spinal decompression is an effective treatment
   alternative for patients with LSS caused by ASD. The ability to perform
   neural decompression while maintaining key stabilizing structures
   minimizes subsequent clinical instability. The substantial clinical and
   economic benefits of this approach may make it a favorable alternative
   to performing concurrent fusion in many patients.},
Publisher = {THIEME MEDICAL PUBL INC},
Address = {333 SEVENTH AVE, NEW YORK, NY 10001 USA},
Type = {Article},
Language = {English},
Affiliation = {Minamide, A (Corresponding Author), Dokkyo Med Univ, Spine Ctr, Nikko Med Ctr, 632 Takatoku, Nikko City, Tochigi 3212593, Japan.
   Murata, Shizumasa; Minamide, Akihito; Iwasaki, Hiroshi; Yamada, Hiroshi, Wakayama Med Univ, Dept Orthoped Surg, Wakayama, Japan.
   Minamide, Akihito, Dokkyo Med Univ, Spine Ctr, Dept Orthopaed Surg, Nikko Med Ctr, Nikko City, Tochigi, Japan.
   Minamide, Akihito; Taneichi, Hiroshi, Dokkyo Med Univ, Dept Orthopaed Surgey, Nikko City, Tochigi, Japan.
   Nakagawa, Yukihiro, Wakayama Med Univ, Spine Care Ctr, Kihoku Hosp, Wakayama, Japan.
   Schoenfeld, Andrew J.; Simpson, Andrew K., Harvard Med Sch, Dept Orthopaed Surg, Brigham \& Womens Hosp, Boston, MA 02115 USA.},
DOI = {10.1055/s-0041-1739206},
EarlyAccessDate = {DEC 2021},
ISSN = {2193-6315},
EISSN = {2193-6323},
Keywords = {lumbar spinal stenosis; microendoscopic decompression; adjacent segment
   disease},
Keywords-Plus = {INTERBODY FUSION; DEGENERATIVE SPONDYLOLISTHESIS; RISK-FACTORS;
   OUTCOMES; INSTRUMENTATION; LAMINOTOMY; PATHOLOGY; EFFICACY},
Research-Areas = {Neurosciences \& Neurology; Surgery},
Web-of-Science-Categories  = {Clinical Neurology; Surgery},
Author-Email = {minamide@dokkyomed.ac.jp},
ORCID-Numbers = {Murata, Shizumasa/0000-0002-0574-029X},
Cited-References = {Adogwa O, 2013, J NEUROSURG-SPINE, V18, P139, DOI 10.3171/2012.11.SPINE12224.
   Alvin MD, 2016, CLIN SPINE SURG, V29, pE80, DOI 10.1097/BSD.0000000000000103.
   Deyo RA, 2010, JAMA-J AM MED ASSOC, V303, P1259, DOI 10.1001/jama.2010.338.
   Drysch A, 2018, ORTHOPEDICS, V41, pE161, DOI 10.3928/01477447-20170621-02.
   Ghogawala Z, 2014, J NEUROSURG-SPINE, V21, P14, DOI 10.3171/2014.4.SPINE14259.
   Imagama S, 2016, CLIN SPINE SURG, V29, pE442, DOI 10.1097/BSD.0b013e31828aec78.
   Izumida S, 1986, J JPN ORTHOP ASS, V60, P391.
   Kasliwal MK, 2012, SPINE, V37, pS165, DOI 10.1097/BRS.0b013e31826d62c9.
   Khoo LT, 2002, NEUROSURGERY, V51, pS146, DOI 10.1227/01.NEU.0000031220.75770.29.
   Kuntz KM, 2000, SPINE, V25, P1132, DOI 10.1097/00007632-200005010-00015.
   Lawrence BD, 2012, SPINE, V37, pS123, DOI 10.1097/BRS.0b013e31826d60d8.
   Lee CW, 2017, WORLD NEUROSURG, V105, P612, DOI 10.1016/j.wneu.2017.06.005.
   Lee JC, 2014, SPINE, V39, pE339, DOI 10.1097/BRS.0000000000000164.
   Lubelski D, 2014, SPINE, V39, pS65, DOI 10.1097/BRS.0000000000000571.
   Minamide A, 2019, CLIN SPINE SURG, V32, pE20, DOI 10.1097/BSD.0000000000000710.
   Minamide A, 2015, EUR SPINE J, V24, P396, DOI 10.1007/s00586-014-3599-x.
   Minamide A, 2013, J NEUROSURG-SPINE, V19, P664, DOI 10.3171/2013.8.SPINE13125.
   Miwa T, 2013, EUR SPINE J, V22, P2864, DOI 10.1007/s00586-013-2863-9.
   Parker SL, 2015, INT J SPINE SURG, V9, DOI 10.14444/2028.
   Parker SL, 2014, WORLD NEUROSURG, V82, P230, DOI 10.1016/j.wneu.2013.01.041.
   Parker SL, 2012, WORLD NEUROSURG, V78, DOI 10.1016/j.wneu.2011.09.013.
   Parker SL, 2012, J NEUROSURG-SPINE, V16, P61, DOI 10.3171/2011.8.SPINE1194.
   Phillips FM, 2000, J SPINAL DISORD, V13, P432, DOI 10.1097/00002517-200010000-00011.
   Yamada H, 2012, J SPINAL DISORD TECH, V25, P268, DOI 10.1097/BSD.0b013e3182206dd3.},
Number-of-Cited-References = {24},
Times-Cited = {0},
Usage-Count-Last-180-days = {0},
Usage-Count-Since-2013 = {0},
Journal-ISO = {J. Neurol. Surg. Part A},
Doc-Delivery-Number = {3U4RD},
Web-of-Science-Index = {Science Citation Index Expanded (SCI-EXPANDED)},
Unique-ID = {WOS:000729283200016},
DA = {2022-11-01},
}

@article{ WOS:000597287700003,
Author = {Scarone, P. and Smeets, A. Y. J. M. and van Kuijk, S. M. J. and van
   Santbrink, H. and Peters, M. and Koetsier, E.},
Title = {A randomized controlled TRIal of cognitive BEhavioral therapy for high
   Catastrophizing in patients undergoing lumbar fusion surgery: the
   TRIBECA study},
Journal = {BMC MUSCULOSKELETAL DISORDERS},
Year = {2020},
Volume = {21},
Number = {1},
Month = {DEC 4},
Abstract = {BackgroundAround 20\% of patients undergoing spinal fusion surgery have
   persistent back or leg pain despite surgery. Pain catastrophizing is the
   strongest psychological predictor for chronic postsurgical pain.
   Psychological variables are modifiable and could be target for
   intervention. However, randomized controlled trials evaluating the
   effectiveness of psychological interventions to reduce chronic pain and
   disability after spinal fusion in a population of patients with high
   preoperative pain catastrophizing scores are missing. The aim of our
   study is to examine whether an intervention targeting pain
   catastrophizing mitigates the risk of chronic postsurgical pain and
   disability. Our primary hypothesis is that targeted perioperative
   cognitive behavioral therapy decreases the risk of chronic postsurgical
   pain and disability after spinal fusion surgery in high catastrophizing
   patients.MethodsWe will perform a two-center prospective, single-blind,
   randomized, controlled study comparing lumbar spinal fusion surgery
   outcome between 2 cohorts. Adult patients selected for lumbar spinal
   fusion with decompression surgery and a minimum score of 24 on the pain
   catastrophizing scale will be randomized with 1:1 allocation for either
   perioperative cognitive behavioral therapy (intervention group) or a
   perioperative education plus progressive exercise program (control
   group). Patients randomized to the intervention group will receive six
   individual sessions of cognitive behavioral therapy, two sessions before
   the operation and four after. Primary outcome is the Core Outcome
   Measures Index at 12months. Secondary outcomes include pain, disability,
   depression and quality of life.DiscussionThis is the first trial that
   evaluates the effectiveness of cognitive behavioral therapy as a
   perioperative tool to improve pain and disability after spinal fusion
   surgery in comparison with an educational/exercise control intervention,
   in patients with high levels of pain catastrophizing. If perioperative
   cognitive behavioral therapy proves to be effective, this might have
   important clinical implications, reducing the incidence of chronic
   postsurgical pain and improving outcome after spinal fusion
   surgery.Trial registrationClinicaltrials (NCT03969602). Registered 31
   May 2019,},
Publisher = {BMC},
Address = {CAMPUS, 4 CRINAN ST, LONDON N1 9XW, ENGLAND},
Type = {Article},
Language = {English},
Affiliation = {Scarone, P (Corresponding Author), Neuroctr Southern Switzerland, Neurosurg Serv, Lugano, Switzerland.
   Scarone, P., Neuroctr Southern Switzerland, Neurosurg Serv, Lugano, Switzerland.
   Smeets, A. Y. J. M.; van Santbrink, H., Zuyderland Med Ctr, Dept Neurosurg, Heerlen Sittard Geleen, Netherlands.
   Smeets, A. Y. J. M.; van Santbrink, H., Maastricht Univ, Dept Neurosurg, Med Ctr, Maastricht, Netherlands.
   van Kuijk, S. M. J., Maastricht Univ, Dept Clin Epidemiol \& Med Technol Assessment, Med Ctr, Maastricht, Netherlands.
   van Santbrink, H., Maastricht Univ, Sch CAPHRI, Care \& Publ Hlth Res Inst, Maastricht, Netherlands.
   Peters, M., Maastricht Univ, Dept Clin Psychol Sci, Maastricht, Netherlands.
   Koetsier, E., Neuroctr Southern Switzerland, Pain Management Ctr, Lugano, Switzerland.
   Koetsier, E., Reg Hosp Lugano, Dept Acute Med, Div Anesthesiol, Lugano, Switzerland.},
DOI = {10.1186/s12891-020-03826-w},
Article-Number = {810},
EISSN = {1471-2474},
Keywords = {Lumbar spinal fusion surgery; Pedicle screws; Pain catastrophizing;
   Cognitive behavioral therapy (CBT); Education; Chronic postsurgical pain
   (CPSP)},
Keywords-Plus = {CHRONIC POSTSURGICAL PAIN; LOW-BACK-PAIN; OUTCOME MEASURES;
   SPONDYLOLISTHESIS; REHABILITATION; COMPLICATIONS; INDIVIDUALS;
   PREDICTORS; DEPRESSION; MANAGEMENT},
Research-Areas = {Orthopedics; Rheumatology},
Web-of-Science-Categories  = {Orthopedics; Rheumatology},
Author-Email = {Pietro.scarone@eoc.ch},
ResearcherID-Numbers = {Koetsier MD PhD, Eva/ABG-1802-2020
   van Kuijk, Sander/AAH-3239-2021
   },
ORCID-Numbers = {Koetsier MD PhD, Eva/0000-0002-8786-0665
   van Kuijk, Sander/0000-0003-2796-729X
   Scarone, Pietro/0000-0003-4451-4954},
Funding-Acknowledgement = {Advisory Board of Ente Ospedaliero Cantonale (ABREOC) {[}NSI-TD/NCH-01];
   Neurosurgical/Orthopedic research fund Zuyd of the Zuyderland Medical
   Centre Heerlen/Sittard-Geleen, the Netherlands},
Funding-Text = {This study has received funding from the Advisory Board of Ente
   Ospedaliero Cantonale (ABREOC) (NSI-TD/NCH-01), and from the
   Neurosurgical/Orthopedic research fund Zuyd of the Zuyderland Medical
   Centre Heerlen/Sittard-Geleen, the Netherlands.},
Cited-References = {Abbott AD, 2011, EUR SPINE J, V20, P1626, DOI 10.1007/s00586-011-1709-6.
   Abbott AD, 2010, SPINE, V35, P848, DOI 10.1097/BRS.0b013e3181d1049f.
   Althaus A, 2014, EUR J PAIN, V18, P513, DOI 10.1002/j.1532-2149.2013.00385.x.
   Bekeris J, 2020, SPINE, V45, P1161, DOI 10.1097/BRS.0000000000003467.
   Burns JW, 2011, TECH REG ANESTH PAIN, V15, P90, DOI DOI 10.1053/j.trap.2011.08.001.
   Clarke H, 2015, DRUGS, V75, P339, DOI 10.1007/s40265-015-0365-2.
   Connolly KS., 2018, J TECHNOL BEHAV SCI, V3, P26, DOI {[}10.1007/s41347-017-0024-4, DOI 10.1007/S41347-017-0024-4].
   Daubs MD, 2014, SPINE J, V14, P1978, DOI 10.1016/j.spinee.2013.07.487.
   de Williams ACC, 2020, COCHRANE DB SYST REV, V8.
   Deyo RA, 1998, SPINE, V23, P2003, DOI 10.1097/00007632-199809150-00018.
   Dindo D, 2004, ANN SURG, V240, P205, DOI 10.1097/01.sla.0000133083.54934.ae.
   Donovan HS, 2009, WESTERN J NURS RES, V31, P983, DOI 10.1177/0193945909338488.
   Dunn LK, 2018, J NEUROSURG-SPINE, V28, P119, DOI 10.3171/2017.5.SPINE1734.
   Ehde DM, 2014, AM PSYCHOL, V69, P153, DOI 10.1037/a0035747.
   Fairbank JCT, 2000, SPINE, V25, P2940, DOI 10.1097/00007632-200011150-00017.
   Fletcher D, 2015, EUR J ANAESTH, V32, P725, DOI 10.1097/EJA.0000000000000319.
   Forsth P, 2016, NEW ENGL J MED, V374, P1413, DOI 10.1056/NEJMoa1513721.
   Gatchel RJ, 2007, PSYCHOL BULL, V133, P581, DOI 10.1037/0033-2909.133.4.581.
   Ghogawala Z, 2016, NEW ENGL J MED, V374, P1424, DOI 10.1056/NEJMoa1508788.
   Harden RN, 2005, J PAIN, V6, P364, DOI 10.1016/j.jpain.2005.01.350.
   Jakobsson M, 2019, WORLD NEUROSURG, V121, pE77, DOI 10.1016/j.wneu.2018.08.229.
   Jensen MP, 2010, J PAIN, V11, P2, DOI 10.1016/j.jpain.2009.05.001.
   Kalakoti P, 2018, SPINE, V43, P1363, DOI 10.1097/BRS.0000000000002616.
   Katz J, 2009, EXPERT REV NEUROTHER, V9, P723, DOI 10.1586/ERN.09.20.
   KEEFE FJ, 1990, BEHAV THER, V21, P49, DOI 10.1016/S0005-7894(05)80188-1.
   Kim HJ, 2015, SPINE J, V15, P238, DOI 10.1016/j.spinee.2014.09.002.
   Kroenke K, 2014, PAIN MED, V15, P1892, DOI 10.1111/pme.12537.
   Lee CH, 2018, PAIN MANAG NURS, V19, P163, DOI 10.1016/j.pmn.2017.08.004.
   Leung Lawrence, 2012, Indian J Psychol Med, V34, P204, DOI 10.4103/0253-7176.106012.
   Lewis GN, 2015, BRIT J ANAESTH, V114, P551, DOI 10.1093/bja/aeu441.
   Lotzke H, 2019, THESIS U GOTHENBG, P93.
   Lotzke H, 2019, PHYS THER, V99, P1069, DOI 10.1093/ptj/pzz020.
   Lotzke H, 2016, BMC MUSCULOSKEL DIS, V17, DOI 10.1186/s12891-016-1203-8.
   Mannion AF, 2012, EUR SPINE J, V21, P6.
   Mannion AF, 2009, EUR SPINE J, V18, pS367, DOI 10.1007/s00586-009-0942-8.
   Martin BI, 2019, SPINE, V44, P369, DOI 10.1097/BRS.0000000000002822.
   Martin BI, 2013, HEALTH SERV RES, V48, P1, DOI 10.1111/j.1475-6773.2012.01434.x.
   Monticone M, 2014, EUR SPINE J, V23, P87, DOI 10.1007/s00586-013-2889-z.
   Papaioannou M, 2009, PAIN MED, V10, P1452, DOI 10.1111/j.1526-4637.2009.00730.x.
   Peters ML, 2010, BRIT J SURG, V97, P1518, DOI 10.1002/bjs.7152.
   Reid PC, 2019, STATE UNION REV LUMB, P1.
   REILLY MC, 1993, PHARMACOECONOMICS, V4, P353, DOI 10.2165/00019053-199304050-00006.
   Rolving N, 2015, SPINE, V40, P593, DOI 10.1097/BRS.0000000000000843.
   Schutze R, 2018, J PAIN, V19, P233, DOI 10.1016/j.jpain.2017.09.010.
   Scott W, 2014, CLIN J PAIN, V30, P183, DOI 10.1097/AJP.0b013e31828eee6c.
   STEEDMAN SM, 1992, CLIN J PAIN, V8, P204, DOI 10.1097/00002508-199209000-00004.
   Sullivan MJL, 1995, PSYCHOL ASSESSMENT, V7, P524, DOI 10.1037/1040-3590.7.4.524.
   Thomson S, 2013, BRIT J PAIN, V7, P56, DOI 10.1177/2049463713479096.
   Tuna T, 2018, CLIN SPINE SURG, V31, pE432, DOI 10.1097/BSD.0000000000000694.
   Turk DC, 2003, PAIN, V106, P337, DOI 10.1016/j.pain.2003.08.001.
   Van Lerbeirghe J, 2018, EUR SPINE J, V27, P76, DOI 10.1007/s00586-017-5255-8.
   Vranceanu Ana-Maria, 2014, J Bone Joint Surg Am, V96, pe20, DOI 10.2106/JBJS.L.00479.
   WADDELL G, 1993, PAIN, V52, P157, DOI 10.1016/0304-3959(93)90127-B.
   Wade JB, 2012, CLIN J PAIN, V28, P122, DOI 10.1097/AJP.0b013e318226c3e2.
   Weinstein JN, 2009, J BONE JOINT SURG AM, V91A, P1295, DOI 10.2106/JBJS.H.00913.
   Weir S, 2017, BMJ OPEN, V7, DOI 10.1136/bmjopen-2017-017585.
   Weiser TG, 2008, LANCET, V372, P139, DOI 10.1016/S0140-6736(08)60878-8.
   Wideman TH, 2011, PAIN MANAG, V1, P249, DOI {[}10.2217/PMT.11.14, 10.2217/pmt.11.14].
   Wideman TH, 2011, PAIN, V152, P376, DOI 10.1016/j.pain.2010.10.044.
   WILLIAMS A, 1990, HEALTH POLICY, V16, P199.},
Number-of-Cited-References = {60},
Times-Cited = {3},
Usage-Count-Last-180-days = {0},
Usage-Count-Since-2013 = {5},
Journal-ISO = {BMC Musculoskelet. Disord.},
Doc-Delivery-Number = {PC8ZO},
Web-of-Science-Index = {Science Citation Index Expanded (SCI-EXPANDED); Social Science Citation Index (SSCI)},
Unique-ID = {WOS:000597287700003},
OA = {gold, Green Published},
DA = {2022-11-01},
}

@article{ WOS:000234347100021,
Author = {Raffo, CS and Lauerman, WC},
Title = {Predicting morbidity and mortality of lumbar spine arthrodesis in
   patients in their ninth decade},
Journal = {SPINE},
Year = {2006},
Volume = {31},
Number = {1},
Pages = {99-103},
Month = {JAN 1},
Abstract = {Study Design. All patients aged 80 years or older, treated surgically
   for lumbar spine disorders from 1996 to 2001, were analyzed in a
   retrospective case series. The purpose of this study was to determine if
   higher than expected morbidity and mortality was observed for patients
   undergoing lumbar spine surgery in their ninth decade of life, and if
   any preoperative factors correlated with this outcome.
   Objective. To determine how comorbidity affected surgical morbidity and
   mortality in patients older than 80 years.
   Summary of Background Data. Major complication rates for elderly
   patients approach 20\% for spine surgeries, and mortality approaches
   10\% in some series. Chronic disease has been shown to impact mortality
   dramatically, with inpatient mortality 20 times higher if 3
   comorbidities exist. In contrast, age is not a negative predictor for
   outcome after stenosis surgery; elderly patients fare as well as younger
   ones.
   Methods. Twenty patients had complete medical records with an average
   follow-up of 2.57 years (range 0.42-8.77). Comorbidities, diagnoses,
   procedures, operative data, complications, and deaths were recorded. The
   diagnoses were stenosis (80\%), spondylolisthesis (60\%), scoliosis
   (30\%), and instability (10\%). A total of 95\% of patients were treated
   with decompression. All patients underwent fusion, 75\% with
   instrumentation.
   Results. Four patients (20\%) had a major complication as an inpatient,
   4 as an outpatient (20\%). There were no deaths. Comorbidity, hospital
   stay, and intensive care stay were the only factors that correlated
   significantly with the presence of an inpatient complication. No factors
   correlated with outpatient complications. The odds ratio for
   comorbidity, with regard to predicting a complication, was 9.20 (P =
   0.04, 95\% confidence interval 1.11-72.4). Another strongly significant
   correlation occurred between levels fused, blood loss, operating time,
   and days spent in the intensive care unit.
   Conclusions. The negative effect of age on surgical morbidity and
   mortality has been established. However, the effect of comorbidity has
   not been linked to the occurrence of major complications. Comorbidity
   may predict major complications. Choosing patients with less
   preoperative comorbidity will help to minimize complications.},
Publisher = {LIPPINCOTT WILLIAMS \& WILKINS},
Address = {530 WALNUT ST, PHILADELPHIA, PA 19106-3261 USA},
Type = {Article},
Language = {English},
Affiliation = {Raffo, CS (Corresponding Author), Georgetown Univ, Dept Orthopaed, Ground PHC,3800 Reservoir Rd, Washington, DC 20007 USA.
   Georgetown Univ, Dept Orthopaed, Washington, DC 20007 USA.},
DOI = {10.1097/01.brs.0000192678.25586.e5},
ISSN = {0362-2436},
Keywords = {morbidity; arthrodesis; lumbar spine surgery; elderly.},
Keywords-Plus = {COMPLICATIONS; DECOMPRESSION; STENOSIS; SURGERY},
Research-Areas = {Neurosciences \& Neurology; Orthopedics},
Web-of-Science-Categories  = {Clinical Neurology; Orthopedics},
Funding-Acknowledgement = {NCRR NIH HHS {[}M01 RR13297] Funding Source: Medline; NATIONAL CENTER
   FOR RESEARCH RESOURCES {[}M01RR013297] Funding Source: NIH RePORTER},
Cited-References = {Amundsen T, 2000, SPINE, V25, P1424, DOI 10.1097/00007632-200006010-00016.
   Benz RJ, 2001, CLIN ORTHOP RELAT R, P116.
   Carreon LY, 2003, J BONE JOINT SURG AM, V85A, P2089, DOI 10.2106/00004623-200311000-00004.
   CHARLSON ME, 1987, J CHRON DIS, V40, P373, DOI 10.1016/0021-9681(87)90171-8.
   DEYO RA, 1993, SPINE, V18, P1463.
   DEYO RA, 1992, J BONE JOINT SURG AM, V74A, P536, DOI 10.2106/00004623-199274040-00009.
   JONSSON B, 1994, SPINE, V19, P1431.
   OLDRIDGE NB, 1994, AM J PUBLIC HEALTH, V84, P1292, DOI 10.2105/AJPH.84.8.1292.
   POSTACCHINI F, 1992, J BONE JOINT SURG BR, V74, P862, DOI 10.1302/0301-620X.74B6.1447247.
   SANDERSON PL, 1993, J BONE JOINT SURG BR, V75, P393, DOI 10.1302/0301-620X.75B3.8496206.
   ZIGLER JE, 1995, CLIN ORTHOP RELAT R, P70.},
Number-of-Cited-References = {11},
Times-Cited = {139},
Usage-Count-Last-180-days = {0},
Usage-Count-Since-2013 = {0},
Journal-ISO = {SPINE},
Doc-Delivery-Number = {998VD},
Web-of-Science-Index = {Science Citation Index Expanded (SCI-EXPANDED)},
Unique-ID = {WOS:000234347100021},
DA = {2022-11-01},
}

@article{ WOS:000287132600015,
Author = {Freedman, Mitchell K. and Hilibrand, Alan S. and Blood, Emily A. and
   Zhao, Wenyan and Albert, Todd J. and Vaccaro, Alexander R. and Oleson,
   Christina V. and Morgan, Tamara S. and Weinstein, James N.},
Title = {The Impact of Diabetes on the Outcomes of Surgical and Nonsurgical
   Treatment of Patients in the Spine Patient Outcomes Research Trial},
Journal = {SPINE},
Year = {2011},
Volume = {36},
Number = {4},
Pages = {290-307},
Month = {FEB 15},
Abstract = {Study Design. A secondary analysis comparing diabetic patients with
   nondiabetic patients enrolled in the Spine Patient Outcomes Research
   Trial (SPORT).
   Objective. To compare surgical outcomes and complications between
   diabetic and nondiabetic spine patients.
   Summary of Background Data. Patients with diabetes are predisposed to
   comorbidities that may confound the diagnosis and treatment of patients
   with spinal disorders.
   Methods. Baseline characteristics and outcomes of 199 patients with
   diabetes were compared with those of the nondiabetic population in a
   total of 2405 patients enrolled in the Spine Patient Outcomes Research
   Trial for the diagnoses of intervertebral disc herniation (IDH), spinal
   stenosis (SpS), and degenerative spondylolisthesis (DS). Primary outcome
   measures include the 36-Item Short Form Health Survey (SF-36) Health
   Status questionnaire and the Oswestry Disability Index.
   Results. Patients with diabetes were significantly older and had a
   higher body mass index than nondiabetic patients. Comorbidities,
   including hypertension, stroke, cardiovascular disease, and joint
   disease, were significantly more frequent in diabetic patients than in
   nondiabetic patients. Patients with diabetes and IDH did not make
   signifi cant gains in pain and function with surgical intervention
   relative to diabetic patients who underwent nonoperative treatment.
   Diabetic patients with SpS and DS experienced significantly greater
   improvements in pain and function with surgical intervention when
   compared with nonoperative treatment. Among those who had surgery,
   nondiabetic patients with SpS achieved marginally significantly greater
   gains in function than their diabetic counterparts (SF-36 physical
   function, P = 0.062). Among patients who had surgery for DS, diabetic
   patients did not have as much improvement in pain or function as did the
   nondiabetic population (SF-36 bodily pain, P = 0.003; physical function,
   P = 0.002). Postoperative complications were more prevalent in patients
   with diabetes than in nondiabetic patients with SpS (P = 0.002). There
   was an increase in postoperative (P = 0.028) and intraoperative (P =
   0.029) blood replacement in DS patients with diabetes.
   Conclusion. Diabetic patients with SpS and DS benefited from surgery,
   though older SpS patients with diabetes have more postoperative
   complications. IDH patients with diabetes did not benefit from surgical
   intervention.},
Publisher = {LIPPINCOTT WILLIAMS \& WILKINS},
Address = {TWO COMMERCE SQ, 2001 MARKET ST, PHILADELPHIA, PA 19103 USA},
Type = {Article},
Language = {English},
Affiliation = {Freedman, MK (Corresponding Author), Thomas Jefferson Univ, Rothman Inst, Philadelphia, PA 19107 USA.
   Freedman, Mitchell K.; Hilibrand, Alan S.; Albert, Todd J.; Vaccaro, Alexander R., Thomas Jefferson Univ, Rothman Inst, Philadelphia, PA 19107 USA.
   Blood, Emily A.; Zhao, Wenyan; Morgan, Tamara S.; Weinstein, James N., Dartmouth Inst Hlth Policy \& Clin Practice, Hanover, NH USA.
   Blood, Emily A.; Zhao, Wenyan; Morgan, Tamara S.; Weinstein, James N., Dartmouth Med Sch, Hanover, NH USA.
   Oleson, Christina V.; Morgan, Tamara S.; Weinstein, James N., Dartmouth Hitchcock Med Ctr, Dept Orthopaed, Lebanon, NH 03766 USA.},
DOI = {10.1097/BRS.0b013e3181ef9d8c},
ISSN = {0362-2436},
EISSN = {1528-1159},
Keywords = {complications; degenerative spondylolisthesis; diabetes mellitus;
   disability; intervertebral disc herniation; pain; spinal stenosis},
Keywords-Plus = {LUMBAR DEGENERATIVE SPONDYLOLISTHESIS; NONOPERATIVE TREATMENT;
   PHYSICAL-FITNESS; DISK HERNIATION; SHORT-FORM; STENOSIS; SPORT;
   NEUROPATHY; SURGERY; HEALTH},
Research-Areas = {Neurosciences \& Neurology; Orthopedics},
Web-of-Science-Categories  = {Clinical Neurology; Orthopedics},
Author-Email = {mitchell.freedman@rothmaninstitute.com},
ResearcherID-Numbers = {Hilibrand, Alan/AAL-5114-2020},
Funding-Acknowledgement = {NATIONAL INSTITUTE OF ARTHRITIS AND MUSCULOSKELETAL AND SKIN DISEASES
   {[}U01AR045444] Funding Source: NIH RePORTER; NIAMS NIH HHS {[}U01
   AR045444, U01-AR45444] Funding Source: Medline},
Cited-References = {Airaksinen O, 1997, SPINE, V22, P2278, DOI 10.1097/00007632-199710010-00016.
   {*}AM DIAB ASS, NAT DIAB FACT SHEET.
   Arinzon Z, 2004, EUR SPINE J, V13, P32, DOI 10.1007/s00586-003-0643-7.
   Bailes, 2002, AORN J, V76, P265, DOI {[}10.1016/S0001-2092(06)61065-X, DOI 10.1016/S0001-2092(06)61065-X].
   Bailes Barbara K, 2002, AORN J, V76, P266.
   BAILES BK, 2002, AORN J, V76, P283.
   Bendo J A, 2000, Am J Orthop (Belle Mead NJ), V29, P617.
   Birkmeyer NJO, 2002, SPINE, V27, P1361, DOI 10.1097/00007632-200206150-00020.
   BLAU JN, 1961, LANCET, V1, P1081.
   Bloomgarden ZT, 2004, DIABETES CARE, V27, P1506, DOI 10.2337/diacare.27.6.1506.
   Browne JA, 2007, SPINE, V32, P2214, DOI 10.1097/BRS.0b013e31814b1bc0.
   Cimbiz A, 2005, J DIABETES COMPLICAT, V19, P160, DOI 10.1016/j.jdiacomp.2004.06.005.
   CINOTTI G, 1994, J BONE JOINT SURG BR, V76B, P215, DOI 10.1302/0301-620X.76B2.8113279.
   DEYO RA, 1992, J BONE JOINT SURG AM, V74A, P536, DOI 10.2106/00004623-199274040-00009.
   Duby JJ, 2004, AM J HEALTH-SYST PH, V61, P160, DOI 10.1093/ajhp/61.2.160.
   DYCK PJ, 1986, ANN NEUROL, V19, P440, DOI 10.1002/ana.410190504.
   Engelgau MM, 2004, ANN INTERN MED, V140, P945, DOI 10.7326/0003-4819-140-11-200406010-00035.
   Fairbank J C, 1980, Physiotherapy, V66, P271.
   Fang A, 2005, SPINE, V30, P1460, DOI 10.1097/01.brs.0000166532.58227.4f.
   Feldman EL, 1999, CURR OPIN NEUROL, V12, P553, DOI 10.1097/00019052-199910000-00009.
   Glassman Steven D, 2003, Spine J, V3, P496, DOI 10.1016/S1529-9430(03)00426-1.
   Gregg EW, 2004, DIABETES CARE, V27, P2806, DOI 10.2337/diacare.27.12.2806.
   Guthrie Richard A, 2004, Crit Care Nurs Q, V27, P113.
   Gutierrez EM, 2001, CLIN BIOMECH, V16, P522, DOI 10.1016/S0268-0033(01)00034-1.
   KATZ JN, 1991, J BONE JOINT SURG AM, V73A, P809, DOI 10.2106/00004623-199173060-00003.
   KREINES K, 1985, DIABETES CARE, V8, P235, DOI 10.2337/diacare.8.3.235.
   Lurie JD, 2008, J BONE JOINT SURG AM, V90A, P1811, DOI 10.2106/JBJS.G.00913.
   MCHORNEY CA, 1992, MED CARE, V30, pMS253, DOI 10.1097/00005650-199205001-00025.
   Ozdirenc M, 2003, DIABETES RES CLIN PR, V60, P171, DOI 10.1016/S0168-8227(03)00064-0.
   Park DK, 2010, SPINE, V35, P439, DOI 10.1097/BRS.0b013e3181bdafb9.
   Pearson A, 2010, SPINE, V35, P298, DOI 10.1097/BRS.0b013e3181bdafd1.
   Resnick HE, 2000, DIABETES CARE, V23, P1642, DOI 10.2337/diacare.23.11.1642.
   Sheetz MJ, 2002, JAMA-J AM MED ASSOC, V288, P2579, DOI 10.1001/jama.288.20.2579.
   SIMPSON JM, 1993, J BONE JOINT SURG AM, V75A, P1823, DOI 10.2106/00004623-199312000-00013.
   TOSTESON TD, 2007, POSTER STAT METHODS.
   WARE JE, 1992, MED CARE, V30, P473, DOI 10.1097/00005650-199206000-00002.
   Weinstein JN, 2008, NEW ENGL J MED, V358, P794, DOI 10.1056/NEJMoa0707136.
   Weinstein JN, 2007, NEW ENGL J MED, V356, P2257, DOI 10.1056/NEJMoa070302.
   Weinstein JN, 2006, JAMA-J AM MED ASSOC, V296, P2451, DOI 10.1001/jama.296.20.2451.
   Weinstein JN, 2006, JAMA-J AM MED ASSOC, V296, P2441, DOI 10.1001/jama.296.20.2441.
   Weinstein JN, 2009, J BONE JOINT SURG AM, V91A, P1295, DOI 10.2106/JBJS.H.00913.
   Weinstein JN, 2008, SPINE, V33, P2789, DOI 10.1097/BRS.0b013e31818ed8f4.
   Wimmer C, 1998, J SPINAL DISORD, V11, P124.},
Number-of-Cited-References = {43},
Times-Cited = {64},
Usage-Count-Last-180-days = {0},
Usage-Count-Since-2013 = {10},
Journal-ISO = {SPINE},
Doc-Delivery-Number = {718OC},
Web-of-Science-Index = {Science Citation Index Expanded (SCI-EXPANDED)},
Unique-ID = {WOS:000287132600015},
OA = {Green Accepted},
DA = {2022-11-01},
}

@article{ WOS:000274245400008,
Author = {Pearson, Adam and Blood, Emily and Lurie, Jon and Tosteson, Tor and
   Abdu, William A. and Hillibrand, Alan and Bridwell, Keith and Weinstein,
   James},
Title = {Degenerative Spondylolisthesis Versus Spinal Stenosis Does a Slip
   Matter? Comparison of Baseline Characteristics and Outcomes (SPORT)},
Journal = {SPINE},
Year = {2010},
Volume = {35},
Number = {3},
Pages = {298-305},
Month = {FEB 1},
Abstract = {Study Design. As-treated analysis of the Spine Patient Outcomes Research
   Trial.
   Objective. To compare baseline characteristics and surgical and
   nonoperative outcomes between degenerative spondylolisthesis (DS) and
   spinal stenosis (SPS) patients.
   Summary of Background Data. DS and SPS patients are often combined in
   clinical studies despite differences in underlying pathology and
   treatment.
   Methods. The DS cohort included 601 patients (369 {[}61\%] underwent
   surgery), and the SPS cohort included 634 patients (394 {[}62\%]
   underwent surgery). Baseline characteristics were compared between the 2
   groups. Changes from baseline for surgical and nonoperative outcomes
   were compared at 1 and 2 years using longitudinal regression models.
   Primary outcome measures included the SF-36 bodily pain and physical
   function scores and the Oswestry Disability Index.
   Results. The DS patients included more females (69\% vs. 39\%, P <
   0.001), were older (66.1 year vs. 64.6 years, P = 0.021), and were less
   likely to have multilevel stenosis (35\% vs. 61\%, P < 0.001) compared
   with the SPS patients. There were no significant baseline differences on
   any of the main outcome measures. DS patients undergoing surgery were
   much more likely to be fused than SPS patients (94\% vs. 11\%, P <
   0.001) and improved more with surgery than SPS patients on all primary
   outcome measures ( DS vs. SPS): physical function (+30.4 vs. +25.3, P =
   0.004 at 1 year; +28.3 vs. +21.4, P < 0.001 at 2 years), bodily pain
   (+32.3 vs. +27.5, P = 0.006 at 1 year; +31.1 vs. +26.1, P = 0.003 at 2
   years), and Oswestry Disability Index (-25.9 vs. -21.0, P < 0.001 at 1
   year; -24.7 vs. -20.2, P = 0.001 at 2 years). Patients treated
   nonoperatively improved less than those treated surgically, and there
   were no significant differences in nonoperative outcomes between the 2
   cohorts.
   Conclusion. Overall, DS and SPS patients had similar baseline
   characteristics. However, DS patients improved more with surgery than
   SPS patients. Future studies should probably not combine these
   heterogeneous patient populations.},
Publisher = {LIPPINCOTT WILLIAMS \& WILKINS},
Address = {530 WALNUT ST, PHILADELPHIA, PA 19106-3621 USA},
Type = {Article},
Language = {English},
Affiliation = {Pearson, A (Corresponding Author), Dartmouth Med Sch, Dept Orthopaed, 1 Med Ctr Dr, Lebanon, NH 03756 USA.
   Pearson, Adam; Blood, Emily; Lurie, Jon; Tosteson, Tor; Abdu, William A.; Hillibrand, Alan; Bridwell, Keith; Weinstein, James, Dartmouth Med Sch, Dept Orthopaed, Lebanon, NH 03756 USA.},
DOI = {10.1097/BRS.0b013e3181bdafd1},
ISSN = {0362-2436},
Keywords = {degenerative spondylolisthesis; spinal stenosis; SPORT},
Keywords-Plus = {RESEARCH TRIAL SPORT; MAINE LUMBAR SPINE; NONOPERATIVE TREATMENT;
   NONSURGICAL MANAGEMENT; DECOMPRESSIVE LAMINECTOMY; DISK HERNIATION;
   BACK-PAIN; SCIATICA; CLASSIFICATION; ARTHRODESIS},
Research-Areas = {Neurosciences \& Neurology; Orthopedics},
Web-of-Science-Categories  = {Clinical Neurology; Orthopedics},
Author-Email = {adam.m.pearson@hitchcock.org},
Funding-Acknowledgement = {National Institute of Arthritis; Musculoskeletal and Skin Diseases
   {[}U01-AR45444]; Office of Research on Women's Health; National
   Institutes of Health; National Institute of Occupational Safety and
   Health; Centers for Disease Control and Prevention; NATIONAL CANCER
   INSTITUTE {[}P30CA023108] Funding Source: NIH RePORTER; NATIONAL
   INSTITUTE OF ARTHRITIS AND MUSCULOSKELETAL AND SKIN DISEASES
   {[}P60AR048094, U01AR045444, T32AR049710] Funding Source: NIH RePORTER},
Funding-Text = {Supported by the National Institute of Arthritis and Musculoskeletal and
   Skin Diseases (U01-AR45444) and the Office of Research on Women's
   Health, the National Institutes of Health, and the National Institute of
   Occupational Safety and Health, the Centers for Disease Control and
   Prevention.},
Cited-References = {Abdu WA, 2009, SPINE, V34, P2351, DOI 10.1097/BRS.0b013e3181b8a829.
   ARNOLDI CC, 1976, CLIN ORTHOP RELAT R, P4.
   Atlas SJ, 1996, SPINE, V21, P1787, DOI 10.1097/00007632-199608010-00012.
   Atlas SJ, 2000, SPINE, V25, P556, DOI 10.1097/00007632-200003010-00005.
   Atlas SJ, 2005, SPINE, V30, P936, DOI 10.1097/01.brs.0000158953.57966.c0.
   Atlas SJ, 1996, SPINE, V21, P2885, DOI 10.1097/00007632-199612150-00020.
   Birkmeyer NJO, 2002, SPINE, V27, P1361, DOI 10.1097/00007632-200206150-00020.
   Daltroy LH, 1996, SPINE, V21, P741, DOI 10.1097/00007632-199603150-00017.
   Fitzmaurice GM., 2004, APPL LONGITUDINAL AN.
   Glassman SD, 2008, J BONE JOINT SURG AM, V90A, P1839, DOI 10.2106/JBJS.G.01095.
   Hagg O, 2003, EUR SPINE J, V12, P12, DOI 10.1007/s00586-002-0464-0.
   Hai Y, 2004, LUMBAR SPINE, V3rd, P464.
   HERKOWITZ HN, 1991, J BONE JOINT SURG AM, V73A, P802, DOI 10.2106/00004623-199173060-00002.
   HERRON LD, 1989, SPINE, V14, P534, DOI 10.1097/00007632-198905000-00013.
   Iguchi T, 2000, SPINE, V25, P1754, DOI 10.1097/00007632-200007150-00003.
   JOHNSSON KE, 1992, CLIN ORTHOP RELAT R, P82.
   Jonsson B, 1997, SPINE, V22, P2938, DOI 10.1097/00007632-199712150-00017.
   Junghanns H, 1930, ARCH ORTHOP UNF-CHIR, V29, P118.
   KATZ JN, 1995, SPINE, V20, P1155, DOI 10.1097/00007632-199505150-00008.
   Katz JN, 1999, SPINE, V24, P2229, DOI 10.1097/00007632-199911010-00010.
   Lurie JD, 2008, SPINE, V33, P1605, DOI 10.1097/BRS.0b013e3181791af3.
   Malmivaara A, 2007, SPINE, V32, P1, DOI 10.1097/01.brs.0000251014.81875.6d.
   Mariconda M, 2002, J SPINAL DISORD TECH, V15, P39, DOI 10.1097/00024720-200202000-00006.
   Mariconda M, 2000, J SPINAL DISORD, V13, P131, DOI 10.1097/00002517-200004000-00007.
   MOSSAAD MM, 2004, LUMBAR SPINE, P514.
   NACHEMSON A, 1985, SPINE, V10, P290, DOI 10.1097/00007632-198504000-00019.
   Nizard RS, 2001, RADIOL CLIN N AM, V39, P55, DOI 10.1016/S0033-8389(05)70263-3.
   PARK DK, SPINE IN PRESS.
   PATRICK DL, 1995, SPINE, V20, P1899, DOI 10.1097/00007632-199509000-00011.
   Pearson AM, 2008, SPINE, V33, P2759, DOI 10.1097/BRS.0b013e31818e2d8b.
   ROSENBERG NJ, 1975, J BONE JOINT SURG AM, VA 57, P467, DOI 10.2106/00004623-197557040-00004.
   Sengupta DK, 2005, SPINE, V30, pS71, DOI 10.1097/01.brs.0000155579.88537.8e.
   TOSTESON TD, 2007, INT SOC STUD LUMB SP.
   TURNER JA, 1992, SPINE, V17, P1, DOI 10.1097/00007632-199201000-00001.
   van Tulder MW, 2006, EUR SPINE J, V15, pS82, DOI 10.1007/s00586-005-1049-5.
   VERBIEST H, 1954, J BONE JOINT SURG BR, V36, P230, DOI 10.1302/0301-620X.36B2.230.
   WARE JE, 1992, MED CARE, V30, P473, DOI 10.1097/00005650-199206000-00002.
   Weinstein JN, 2008, NEW ENGL J MED, V358, P794, DOI 10.1056/NEJMoa0707136.
   Weinstein JN, 2007, NEW ENGL J MED, V356, P2257, DOI 10.1056/NEJMoa070302.
   Weinstein JN, 2006, JAMA-J AM MED ASSOC, V296, P2451, DOI 10.1001/jama.296.20.2451.
   Weinstein JN, 2006, JAMA-J AM MED ASSOC, V296, P2441, DOI 10.1001/jama.296.20.2441.
   Zanoli G, 2005, ACTA ORTHOP, V76, P5.},
Number-of-Cited-References = {42},
Times-Cited = {48},
Usage-Count-Last-180-days = {0},
Usage-Count-Since-2013 = {4},
Journal-ISO = {SPINE},
Doc-Delivery-Number = {551WZ},
Web-of-Science-Index = {Science Citation Index Expanded (SCI-EXPANDED)},
Unique-ID = {WOS:000274245400008},
OA = {Green Accepted},
DA = {2022-11-01},
}

@article{ WOS:000253278100004,
Author = {Khan, Najeeb and Husain, Sohail and Haak, Michael},
Title = {Thoracolumbar injuries in the athlete},
Journal = {SPORTS MEDICINE AND ARTHROSCOPY REVIEW},
Year = {2008},
Volume = {16},
Number = {1},
Pages = {16-25},
Abstract = {Acute thoracolumbar injury in the athlete can be a disabling condition
   that requires thorough evaluation and treatment. Although most
   thoracolumbar spine injuries are benign myofascial strains that respond
   well to nonsurgical management, the spectrum of injuries is broad and
   includes fractures and bony instability, ligamentous instability, and
   neurologic compromise. Evaluation of thoracolumbar injuries requires a
   rapid and focused evaluation at the time of injury to rule out
   catastrophic and neurologically threatening injuries; a detailed history
   and physical examination carried out at,a later point in time should be
   paired with appropriate imaging studies. Initial radiographs may be
   combined with dynamic radiography, bone scanning, computed tomography,
   or magnetic resonance imaging to delineate the structural extent of
   injury. Acute treatment may be required and initiated at the time of
   injury; further treatment should be carried out once the nature and
   extent of the injury is fully understood. Nonoperative treatment is
   successful in most of the injuries. Operative treatment is applied in
   selected cases of structural instability or neurologic compromise.},
Publisher = {LIPPINCOTT WILLIAMS \& WILKINS},
Address = {TWO COMMERCE SQ, 2001 MARKET ST, PHILADELPHIA, PA 19103 USA},
Type = {Review},
Language = {English},
Affiliation = {Haak, M (Corresponding Author), NW Feinberg Sch Med, Dept Orthopaed Surg, 675 N St Clair,Galter 17-100, Chicago, IL 60611 USA.
   Khan, Najeeb; Husain, Sohail; Haak, Michael, NW Feinberg Sch Med, Dept Orthopaed Surg, Chicago, IL 60611 USA.},
DOI = {10.1097/JSA.0b013e318165d55a},
ISSN = {1062-8592},
EISSN = {1538-1951},
Keywords = {athlete; thoracolumbar injury; spondylolysis; pars interarticularis;
   herniated disc; myofascial strain},
Keywords-Plus = {LOW-BACK-PAIN; SACROILIAC JOINT PAIN; LUMBAR SPINE; OPERATIVE TREATMENT;
   RADICULAR PAIN; RISK-FACTORS; INJECTIONS; DIAGNOSIS; SPORTS; HIP},
Research-Areas = {Sport Sciences},
Web-of-Science-Categories  = {Sport Sciences},
Author-Email = {mhaak2@nmff.org},
Cited-References = {Arden NK, 2005, RHEUMATOLOGY, V44, P1399, DOI 10.1093/rheumatology/kei028.
   Bailes J E Jr, 2001, Clin Neurosurg, V48, P243.
   Benson ER, 1999, J BONE JOINT SURG AM, V81A, P941, DOI 10.2106/00004623-199907000-00006.
   CALENOFF L, 1978, AM J ROENTGENOL, V130, P665, DOI 10.2214/ajr.130.4.665.
   Cooke P M, 2000, Phys Med Rehabil Clin N Am, V11, P837.
   Dreyfuss P, 2004, J AM ACAD ORTHOP SUR, V12, P255, DOI 10.5435/00124635-200407000-00006.
   Dreyfuss P, 1996, SPINE, V21, P2594, DOI 10.1097/00007632-199611150-00009.
   Eck JC, 2004, CLIN SPORT MED, V23, P367, DOI 10.1016/j.csm.2004.03.002.
   Featherstone T, 1999, BRIT J SPORT MED, V33, P276, DOI 10.1136/bjsm.33.4.276.
   Gallo RA, 2004, AM J SPORT MED, V32, P1962, DOI 10.1177/0363546504267350.
   Gatt CJ, 1997, AM J SPORT MED, V25, P317, DOI 10.1177/036354659702500308.
   Gerbino Peter G, 2002, Curr Sports Med Rep, V1, P47.
   Gundry C R, 1999, Magn Reson Imaging Clin N Am, V7, P85.
   Hagen KB, 2000, SPINE, V25, P2932, DOI 10.1097/00007632-200011150-00016.
   HAIMOVIC IC, 1986, NEUROLOGY, V36, P1593, DOI 10.1212/WNL.36.12.1593.
   JENSEN MC, 1994, NEW ENGL J MED, V331, P69, DOI 10.1056/NEJM199407143310201.
   Johnson AW, 2001, AM J SPORT MED, V29, P498, DOI 10.1177/03635465010290042001.
   Kujala UM, 1997, AM J SPORT MED, V25, P363, DOI 10.1177/036354659702500316.
   LINDSAY DM, 1993, J ORTHOP SPORT PHYS, V18, P580, DOI 10.2519/jospt.1993.18.5.580.
   LUSINS JO, 1994, SPINE, V19, P608, DOI 10.1097/00007632-199403000-00018.
   Maigne JY, 1996, SPINE, V21, P1889, DOI 10.1097/00007632-199608150-00012.
   MAXWELL C, 1990, SPINE SPORTS, P281.
   Mehallo CJ, 2006, CLIN J SPORT MED, V16, P170, DOI 10.1097/00042752-200603000-00015.
   MICHELI LJ, 1995, ARCH PEDIAT ADOL MED, V149, P15, DOI 10.1001/archpedi.1995.02170130017004.
   MICHELI LJ, 1985, CLIN ORTHOP RELAT R, V198, P152.
   MRUGESHKUMAR KS, 2002, SPINE, V27, P104.
   MUNDT DJ, 1993, AM J SPORT MED, V21, P854, DOI 10.1177/036354659302100617.
   Nadler SF, 1998, SPINE, V23, P828, DOI 10.1097/00007632-199804010-00018.
   Nadler SF, 2000, CLIN J SPORT MED, V10, P89, DOI 10.1097/00042752-200004000-00002.
   NATTIV A, 1994, CLIN SPORT MED, V13, P405.
   Ong A, 2003, BRIT J SPORT MED, V37, P263, DOI 10.1136/bjsm.37.3.263.
   Rachbauer F, 2001, AM J SPORT MED, V29, P446, DOI 10.1177/03635465010290041101.
   READ MTF, 1994, BRIT J SPORT MED, V28, P56, DOI 10.1136/bjsm.28.1.56.
   Riew KD, 2000, J BONE JOINT SURG AM, V82A, P1589, DOI 10.2106/00004623-200011000-00012.
   Saal JA, 1996, SPINE, V21, pS2, DOI 10.1097/00007632-199612151-00002.
   SCHAUFELE M, 2002, ARCH PHYS MED REHAB, V83, P1661.
   Schmitt H, 2004, SPINE, V29, P2554, DOI 10.1097/01.brs.0000145606.68189.69.
   SCHWARZER AC, 1995, SPINE, V20, P31, DOI 10.1097/00007632-199501000-00007.
   SKOVRON ML, 1992, BAILLIERE CLIN RHEUM, V6, P559, DOI 10.1016/S0950-3579(05)80127-X.
   Slipman CW, 2000, ARCH PHYS MED REHAB, V81, P334, DOI 10.1053/apmr.2000.0810334.
   Spencer C W 3rd, 1983, Clin Sports Med, V2, P191.
   SWARD L, 1992, SPORTS MED, V13, P357.
   SWARD L, 1990, SPINE, V15, P376.
   TALL RL, 1993, CLIN SPORT MED, V12, P441.
   TEPLICK JG, 1986, AM J NEURORADIOL, V7, P479.
   THOMAS A J, 1988, British Journal of Audiology, V22, P81, DOI 10.3109/03005368809077801.
   Timm KE, 1999, J ORTHOP SPORT PHYS, V29, P288, DOI 10.2519/jospt.1999.29.5.288.
   Twellaar M, 1997, INT J SPORTS MED, V18, P66, DOI 10.1055/s-2007-972597.
   Vad VB, 2002, SPINE, V27, P11, DOI 10.1097/00007632-200201010-00005.
   Vad VB, 2004, AM J SPORT MED, V32, P494, DOI 10.1177/0363546503261729.
   Walsh AJ, 2004, BRIT J SPORT MED, V38, DOI 10.1136/bjsm.2003.009837.
   Williams J G, 1980, Br J Sports Med, V14, P14.
   YEAGER KK, 1993, MED SCI SPORT EXER, V25, P775, DOI 10.1249/00005768-199307000-00003.},
Number-of-Cited-References = {53},
Times-Cited = {7},
Usage-Count-Last-180-days = {0},
Usage-Count-Since-2013 = {11},
Journal-ISO = {Sports Med. Arthrosc. Rev.},
Doc-Delivery-Number = {264HJ},
Web-of-Science-Index = {Science Citation Index Expanded (SCI-EXPANDED)},
Unique-ID = {WOS:000253278100004},
DA = {2022-11-01},
}

@article{ WOS:000605506900003,
Author = {Berlin, Clara and Zang, Ferdinand and Halm, Henry and Quante, Markus},
Title = {Preoperative lordosis in L4/5 predicts segmental lordosis correction
   achievable by transforaminal lumbar interbody fusion},
Journal = {EUROPEAN SPINE JOURNAL},
Year = {2021},
Volume = {30},
Number = {5},
Pages = {1277-1284},
Month = {MAY},
Abstract = {Purpose The mean potential of lordosis restoration by transforaminal
   lumbar interbody fusion (TLIF) is supposed to be low in general. In
   contrast, clinical experience shows a wide range of segmental lordosis
   correction. In this study, the predictability of lordosis correction
   should be investigated.
   Methods Prospectively collected register data were analyzed
   retrospectively. One hundred twenty-one consecutive patients (2014-2016)
   operated with single-level TLIF L4/5 (10 degrees-lordotic cage).
   Segmental lordosis (L4/5) and overall lordosis (L1-S1) were measured on
   lumbar X-rays: preoperatively (pre), after 3-5 days (post), at least 24
   months postoperatively (2yFU). Outcome and satisfaction of patients were
   assessed. Parameters were statistically compared by students t-tests (a
   = 0.05). In addition, predictors of correction were analyzed.
   Results Age was 60.7 years, rate of 2yFU 41.3\% (n = 50). Lordosis
   correction L4/5 was statistically significant with (post-pre) 4.9 +/-
   5.7 degrees (p < 0.01), but not significant for L1-S1 (post-pre) 1.6 +/-
   8.0 degrees (p = 0.3). A strong-moderate correlation of lordosis L4/5
   (pre) and lordosis correction L4/5 (post-pre) was shown (r = - 0.6, p <
   0,01). In a rising range of preoperative lordosis L4/5 from 15-30
   degrees the likelihood of lordosis loss increased. In 2yFU correction,
   L4/5 was significant with (post-pre) 5.4 +/- 5.4 degrees (p < 0.01), no
   significant long-term change (2yFU-postop) - 1.5 +/- 4.9 degrees (p =
   0.2). No correlation (r = - 0.1) of correction and ODI. VAS-B improved
   by means of 2.9, VAS-L by 2.5, ODI by 19.1\% (pre vs. 2yFU), each
   statistically significant (p < 0.01).
   Conclusion Significant segmental relordosation can be performed by TLIF
   L4/5. The potential of correction strongly correlates with preoperative
   lordosis. Therefore, TLIF technique should be considered carefully in
   cases with a preoperative segmental lordosis of more than 15 degrees and
   additional need of lordosation.},
Publisher = {SPRINGER},
Address = {ONE NEW YORK PLAZA, SUITE 4600, NEW YORK, NY, UNITED STATES},
Type = {Article},
Language = {English},
Affiliation = {Berlin, C (Corresponding Author), Schon Klin Neustadt, Spine Surg Scoliosis Ctr, Kiebitzberg 10, D-23552 Neustadt, Germany.
   Berlin, Clara; Zang, Ferdinand; Halm, Henry; Quante, Markus, Schon Klin Neustadt, Spine Surg Scoliosis Ctr, Kiebitzberg 10, D-23552 Neustadt, Germany.},
DOI = {10.1007/s00586-020-06710-2},
EarlyAccessDate = {JAN 2021},
ISSN = {0940-6719},
EISSN = {1432-0932},
Keywords = {TLIF; Degenerative disk disease; Degenerative spondylolisthesis; Lumbar
   spine; Lordosis correction},
Keywords-Plus = {CLINICAL-OUTCOMES; ANTERIOR; LEVEL; RESTORATION},
Research-Areas = {Neurosciences \& Neurology; Orthopedics},
Web-of-Science-Categories  = {Clinical Neurology; Orthopedics},
Author-Email = {cberlin@schoen-klinik.de},
ORCID-Numbers = {Berlin, Clara/0000-0002-1235-6413},
Cited-References = {Ajiboye RM, 2018, CLIN SPINE SURG, V31, pE230, DOI 10.1097/BSD.0000000000000549.
   Asher AL, 2018, NEUROSURG FOCUS, V44, DOI 10.3171/2017.10.FOCUS17554.
   Crandall DG, 2009, SPINE, V34, P2126, DOI 10.1097/BRS.0b013e3181b612db.
   Dorward IG, 2013, SPINE, V38, pE755, DOI 10.1097/BRS.0b013e31828d6ca3.
   Fairbank JCT, 2000, SPINE, V25, P2940, DOI 10.1097/00007632-200011150-00017.
   Hackenberg L, 2005, EUR SPINE J, V14, P551, DOI 10.1007/s00586-004-0830-1.
   Harms J G, 1998, Oper Orthop Traumatol, V10, P90, DOI 10.1007/s00064-006-0112-7.
   Hemanta Dhungana, 2016, Chinese Medical Sciences Journal, V31, P185.
   Hsieh PC, 2007, J NEUROSURG-SPINE, V7, P379, DOI 10.3171/SPI-07/10/379.
   Javernick Matthew A, 2003, Am J Orthop (Belle Mead NJ), V32, P344.
   Kim JS, 2009, J SPINAL DISORD TECH, V22, P114, DOI 10.1097/BSD.0b013e318169bff5.
   Kim JS, 2010, J NEUROSURG-SPINE, V12, P171, DOI 10.3171/2009.9.SPINE09272.
   Koreckij TD, 2015, J SPINAL DISORD TECH, V28, P236, DOI 10.1097/BSD.0000000000000298.
   Matz PG, 2016, SPINE J, V16, P439, DOI 10.1016/j.spinee.2015.11.055.
   Pesenti S, 2018, CLIN ORTHOP RELAT R, V476, P1603, DOI 10.1097/CORR.0000000000000380.
   Quante M, 2012, ORTHOPADE, V41, P153, DOI 10.1007/s00132-011-1832-4.
   Rhee C, 2017, J CLIN NEUROSCI, V44, P95, DOI 10.1016/j.jocn.2017.06.039.
   Robertson PA, 2018, SPINE, V43, pE1350, DOI 10.1097/BRS.0000000000002705.
   Roussouly P, 2005, SPINE, V30, P346, DOI 10.1097/01.brs.0000152379.54463.65.
   Schomacher J, 2008, PHYSOSCIENCE, V4, P125, DOI 10.1055/s-2008-1027685.
   Schwab F, 2014, NEUROSURGERY, V74, P112, DOI 10.1227/NEU.0000000000000182o.
   Tempel ZJ, 2017, NEUROSURGERY, V80, P880, DOI 10.1093/neuros/nyw073.
   Zhu CL, 2018, WORLD NEUROSURG, V117, pE396, DOI 10.1016/j.wneu.2018.06.042.},
Number-of-Cited-References = {23},
Times-Cited = {3},
Usage-Count-Last-180-days = {0},
Usage-Count-Since-2013 = {2},
Journal-ISO = {Eur. Spine J.},
Doc-Delivery-Number = {SG9WV},
Web-of-Science-Index = {Science Citation Index Expanded (SCI-EXPANDED)},
Unique-ID = {WOS:000605506900003},
DA = {2022-11-01},
}

@article{ WOS:000428709800018,
Author = {Chun, Danielle S. and Cook, Ralph W. and Weiner, Joseph A. and Schallmo,
   Michael S. and Barth, Kathryn A. and Singh, Sameer K. and Freshman, Ryan
   D. and Patel, Alpesh A. and Hsu, Wellington K.},
Title = {Can Surgeon Demographic Factors Predict Postoperative Complication Rates
   After Elective Spinal Fusion?},
Journal = {CLINICAL SPINE SURGERY},
Year = {2018},
Volume = {31},
Number = {2},
Pages = {93-97},
Month = {MAR},
Abstract = {Study Design: Retrospective cohort.
   Objective: Determine whether surgeon demographic factors influence
   postoperative complication rates after elective spine fusion procedures.
   Background: Surgeon demographic factors have been shown to impact
   decision making in the management of degenerative disease of the lumbar
   spine. Complication rates are frequently reported outcome measurements
   used to evaluate surgical treatments, quality-of-care, and determine
   health care reimbursements. However, there are few studies investigating
   the association between surgeon demographic factors and complication
   outcomes after elective spine fusions.
   Methods: A database of US spine surgeons with corresponding
   postoperative complications data after elective spine fusions was
   compiled utilizing public data provided by the Centers for Medicare and
   Medicaid Services (2011-2013) and ProPublica Surgeon Scorecard
   (2009-2013). Demographic data for each surgeon was collected and
   consisted of: surgical specialty (orthopedic vs. neurosurgery), years in
   practice, practice setting (private vs. academic), type of medical
   degree (MD vs. DO), medical school location (United States vs. foreign),
   sex, and geographic region of practice. General linear mixed models
   using a Beta distribution with a logit link and pairwise comparison with
   post hoc Tukey-Kramer were used to assess the relationship between
   surgeon demographics and complication rates.
   Results: 2110 US-practicing spine surgeons who performed spine fusions
   on 125,787 Medicare patients from 2011 to 2013 met inclusion criteria
   for this study. None of the surgeon demographic factors analyzed were
   found to significantly affect overall complication rates in lumbar
   (posterior approach) or cervical spine fusion.
   Conclusions: Publicly available complication rates for individual spine
   surgeons are being utilized by hospital systems and patients to assess
   aptitude and gauge expectations. The increasing demand for transparency
   will likely lead to emphasis of these statistics to improve outcomes. We
   conclude that none of the surgeon demographic factors analyzed in this
   study are associated with differences in overall complications rates in
   patients undergoing elective spine fusion as published by the ProPublica
   Surgeon Scorecard.},
Publisher = {LIPPINCOTT WILLIAMS \& WILKINS},
Address = {TWO COMMERCE SQ, 2001 MARKET ST, PHILADELPHIA, PA 19103 USA},
Type = {Article},
Language = {English},
Affiliation = {Chun, DS (Corresponding Author), Northwestern Univ, Dept Orthopaed Surg, Feinberg Sch Med, 676 N St Clair St,Suite 1350, Chicago, IL 60611 USA.
   Chun, Danielle S.; Cook, Ralph W.; Weiner, Joseph A.; Schallmo, Michael S.; Barth, Kathryn A.; Singh, Sameer K.; Freshman, Ryan D.; Patel, Alpesh A.; Hsu, Wellington K., Northwestern Univ, Dept Orthopaed Surg, Feinberg Sch Med, 676 N St Clair St,Suite 1350, Chicago, IL 60611 USA.},
DOI = {10.1097/BSD.0000000000000559},
ISSN = {2380-0186},
Keywords = {surgeon demographics; complication rates; patient outcomes; lumbar
   fusion; cervical fusion; spine fusion},
Keywords-Plus = {DEGENERATIVE SPONDYLOLISTHESIS; SURGICAL-TREATMENT; PATIENT OUTCOMES;
   NATIONAL TRENDS; LUMBAR FUSION; UNITED-STATES; READMISSION; OBESITY;
   DISEASE; SINGLE},
Research-Areas = {Neurosciences \& Neurology; Orthopedics},
Web-of-Science-Categories  = {Clinical Neurology; Orthopedics},
Author-Email = {danielle-chun@northwestern.edu},
ORCID-Numbers = {Freshman, Ryan/0000-0001-8833-8046},
Cited-References = {Adogwa O, 2016, SPINE, V41, P1677, DOI 10.1097/BRS.0000000000001616.
   Aiken LH, 2003, JAMA-J AM MED ASSOC, V290, P1617, DOI 10.1001/jama.290.12.1617.
   {[}Anonymous], 2016, SURG RATINGS 1996 20.
   De la Garza-Ramos R, 2016, J NEUROSURG-SPINE, V25, P15, DOI 10.3171/2015.11.SPINE151021.
   Eisler B, 2014, TAPPING CONTROVERSIA.
   Fineberg SJ, 2013, SPINE, V38, P1089, DOI 10.1097/BRS.0b013e31828da26d.
   Fischgrund J S, 1993, Orthop Rev, V22, P311.
   Friedberg MW, 2015, RAND CORP PERSPECT, V5, P1.
   Ghaferi AA, 2009, NEW ENGL J MED, V361, P1368, DOI 10.1056/NEJMsa0903048.
   Irwin ZN, 2005, SPINE, V30, P2208, DOI 10.1097/01.brs.0000181057.60012.08.
   Kepler CK, 2014, SPINE, V39, P1584, DOI 10.1097/BRS.0000000000000486.
   Majid K, 2008, J AM ACAD ORTHOP SUR, V16, P208, DOI 10.5435/00124635-200804000-00004.
   McAnany SJ, 2016, SPINE, V41, pE1408, DOI 10.1097/BRS.0000000000001638.
   McCutcheon BA, 2015, SPINE, V40, P1122, DOI 10.1097/BRS.0000000000000599.
   Nandyala SV, 2014, SPINE, V39, P417, DOI 10.1097/BRS.0000000000000149.
   Pannell WC, 2015, SPINE J, V15, P1719, DOI 10.1016/j.spinee.2013.10.014.
   Phan Kevin, 2018, Spine (Phila Pa 1976), V43, P364, DOI 10.1097/BRS.0000000000001677.
   Pierce O, 2015, PROPUBLICA SURG SCOR.
   Pronovost PJ, 1999, JAMA-J AM MED ASSOC, V281, P1310, DOI 10.1001/jama.281.14.1310.
   Puvanesarajah V, 2017, SPINE, V42, P122, DOI 10.1097/BRS.0000000000001692.
   Rajaee SS, 2012, SPINE, V37, P67, DOI 10.1097/BRS.0b013e31820cccfb.
   SILBER JH, 1992, MED CARE, V30, P615, DOI 10.1097/00005650-199207000-00004.
   Smorgick Y, 2013, SPINE, V38, P797, DOI 10.1097/BRS.0b013e31827db30f.
   Sorimachi Y, 2016, SPINE, V41, P772, DOI 10.1097/BRS.0000000000001356.
   Su AW, 2016, SPINE, V41, P1523, DOI 10.1097/BRS.0000000000001558.
   TURNER JA, 1992, JAMA-J AM MED ASSOC, V268, P907, DOI 10.1001/jama.268.7.907.
   Wei S, 2015, PROPUBLICA SURG SCOR.
   Weinstein JN, 2006, SPINE, V31, P2707, DOI 10.1097/01.brs.0000248132.15231.fe.
   Weinstein JN, 2008, SPINE, V33, P2789, DOI 10.1097/BRS.0b013e31818ed8f4.
   Yoshihara H, 2015, SPINE J, V15, P265, DOI 10.1016/j.spinee.2014.09.026.},
Number-of-Cited-References = {30},
Times-Cited = {2},
Usage-Count-Last-180-days = {0},
Usage-Count-Since-2013 = {1},
Journal-ISO = {Clin. Spine Surg.},
Doc-Delivery-Number = {GB0CG},
Web-of-Science-Index = {Science Citation Index Expanded (SCI-EXPANDED)},
Unique-ID = {WOS:000428709800018},
DA = {2022-11-01},
}

@article{ WOS:000224398900001,
Author = {Pulido-Rivas, P and Sola, RG and Pallares-Fernandez, JM and
   Pintor-Escobar, A},
Title = {Lumbar spinal surgery in elderly patients},
Journal = {REVISTA DE NEUROLOGIA},
Year = {2004},
Volume = {39},
Number = {6},
Pages = {501-507},
Month = {SEP 16},
Abstract = {Introduction. In the geriatric population, pain with sciatic irradiation
   requires a differential diagnosis to enable a distinction to be made
   mainly between a herniated disc, lateral recess stenosis or lumbar
   stenosis. In addition, in many cases the degenerative problems are often
   associated with lumbar listhesis or instability. Furthermore, these
   patients present very diverse associated cardiovascular pulmonary or
   metabolic pathologies which can make surgery complicated and, above all,
   prolong post-operative recovery, as well as increasing morbidity and
   mortality. Patients and methods. We reviewed a group of 50 patients aged
   between 70 and 87 who had been submitted to surgery between 1997 and
   2003; 27 were females and 23 males. 76\% of them presented associated
   systemic pathologies and 22\% had a history of previous spinal surgery.
   In 15 cases clinical symptoms were gait disorders involving
   claudication, there were three cases of paraparesis with cauda equina
   syndrome, 19 lumbagos with bilateral sciatica and 16 cases of lumbago
   with unilateral sciatica. Unilateral decompression hemilaminectomy was
   performed in 16 patients (group I) with microdiscectomy in 13 cases,
   laminectomy of one or several vertebrae (group II) was carried out in 17
   patients and another 17 patients were submitted to decompression
   laminectomy plus arthrodesis with transpedicular instrumentation (group
   III). Results. Overall a significant improvement was observed in 86\% of
   patients. Detected complications involved two serious deep infections
   (4\%), one of which was secondary to cerebrospinal fluid fistula, and
   the other occurred in an instrumented patient. No instabilities
   secondary to the laminectomy were observed in non-instrumented patients.
   No intraoperative anaesthetic or surgical complications were produced.
   Patients are followed up simultaneously during the post-operative period
   by both Internal Medicine and Neurosurgery. Conclusions. In the
   geriatric population there is a high incidence of degenerative problems,
   not only involving canal stenosis but also herniated discs. Surgical
   intervention must be the least aggressive possible, bearing in mind that
   a laminectomy does not presuppose post-surgical stability. The
   associated pathologies presented by these patients make a good immediate
   postoperative follow-up indispensable if morbidity and mortality rates
   are to be reduced.},
Publisher = {REVISTA DE NEUROLOGIA},
Address = {C/O CESAR VIGUERA, EDITOR, APDO 94121, 08080 BARCELONA, SPAIN},
Type = {Article},
Language = {Spanish},
Affiliation = {Pulido-Rivas, P (Corresponding Author), Hosp Madrid Monteprincipe, Unidad Neurocirugia, Avda Monteprincipe 25, E-28660 Boadilla Del Monte, Madrid, Spain.
   Hosp Madrid Monteprincipe, Unidad Neurocirugia, E-28660 Boadilla Del Monte, Madrid, Spain.
   Hosp Madrid, Unidad Med Interna, Madrid, Spain.},
DOI = {10.33588/rn.3906.2004306},
ISSN = {0210-0010},
EISSN = {1576-6578},
Keywords = {decompression laminectomy; elderly; herniated lumber disc; lumbar canal
   stenosis; transpedicular arthrodesis},
Keywords-Plus = {DECOMPRESSIVE LAMINECTOMY; SURGICAL-TREATMENT; STENOSIS; FUSION;
   SPONDYLOLISTHESIS; ARTHRODESIS},
Research-Areas = {Neurosciences \& Neurology},
Web-of-Science-Categories  = {Clinical Neurology},
Author-Email = {ppulido@neurorgs.com},
ORCID-Numbers = {G. Sola, Rafael/0000-0002-0063-9301
   Pulido Rivas, Paloma/0000-0002-5933-9274},
Cited-References = {Bendo J A, 2000, Am J Orthop (Belle Mead NJ), V29, P617.
   Carreon LY, 2003, J BONE JOINT SURG AM, V85A, P2089, DOI 10.2106/00004623-200311000-00004.
   DEYO RA, 1993, SPINE, V18, P1463.
   DEYO RA, 1992, J BONE JOINT SURG AM, V74A, P536, DOI 10.2106/00004623-199274040-00009.
   EINDL R, 2003, CAN J SURG, V46, P43.
   Fischgrund JS, 1997, SPINE, V22, P2807, DOI 10.1097/00007632-199712150-00003.
   Fujii K, 2003, J BONE JOINT SURG BR, V85B, P1146, DOI 10.1302/0301-620X.85B8.14625.
   Glassman Steven D, 2003, Spine J, V3, P496, DOI 10.1016/S1529-9430(03)00426-1.
   HERRON LD, 1989, SPINE, V14, P534, DOI 10.1097/00007632-198905000-00013.
   ITURBURU IM, 2003, SPANISH J SURG RES, V6, P198.
   Kalbarczyk A, 1998, ACTA NEUROCHIR, V140, P637, DOI 10.1007/s007010050155.
   Katz JN, 1997, SPINE, V22, P1123, DOI 10.1097/00007632-199705150-00012.
   KATZ JN, 1995, SPINE, V20, P1155, DOI 10.1097/00007632-199505150-00008.
   KATZ JN, 1991, J BONE JOINT SURG AM, V73A, P809, DOI 10.2106/00004623-199173060-00003.
   MARDJETKO SM, 1994, SPINE, V19, pS2256, DOI 10.1097/00007632-199410151-00002.
   QUIGLEY MR, 1992, NEUROSURGERY, V30, P672.
   Ragab AA, 2003, SPINE, V28, P348, DOI 10.1097/00007632-200302150-00007.
   SANDERSON PL, 1993, J BONE JOINT SURG BR, V75, P393, DOI 10.1302/0301-620X.75B3.8496206.
   SILVERS HR, 1993, J NEUROSURG, V78, P695, DOI 10.3171/jns.1993.78.5.0695.
   Vitaz TW, 1999, J NEUROSURG, V91, P181, DOI 10.3171/spi.1999.91.2.0181.
   Yone K, 1996, SPINE, V21, P242, DOI 10.1097/00007632-199601150-00016.
   Zheng FY, 2002, SPINE, V27, P818, DOI 10.1097/00007632-200204150-00008.},
Number-of-Cited-References = {22},
Times-Cited = {5},
Usage-Count-Last-180-days = {0},
Usage-Count-Since-2013 = {8},
Journal-ISO = {Rev. Neurologia},
Doc-Delivery-Number = {861EM},
Web-of-Science-Index = {Science Citation Index Expanded (SCI-EXPANDED)},
Unique-ID = {WOS:000224398900001},
DA = {2022-11-01},
}

@article{ WOS:000263938400017,
Author = {Shobeiri, E. and Khalatbari, M. R. and Taheri, M. S. and Tofighirad, N.
   and Moharamzad, Y.},
Title = {Magnetic resonance imaging characteristics of patients with low back
   pain and those with sciatica},
Journal = {SINGAPORE MEDICAL JOURNAL},
Year = {2009},
Volume = {50},
Number = {1},
Pages = {87-93},
Month = {JAN},
Abstract = {Introduction: This study aimed to compare the characteristics of
   magnetic resonance (MR) imaging in patients with low back pain (LBP) and
   those with sciatica.
   Methods: Clinical examination and MR imaging were performed on 100
   sciatic and 100 LBP patients who were matched by age and gender.
   Different findings, including spinal canal stenosis, spondylolisthesis,
   the degree of disc herniation (bulge, protrusion, and extrusion) and
   nerve root compression, were documented. MR imaging findings were
   compared using the chi-square and Mann-Whitney U tests.
   Results: 11 percent of LBP patients and 37 percent of sciatic patients
   had spinal canal stenosis (p-value is less than 0.001).
   Spondylolisthesis was found in 12 percent of LBP patients and 14 percent
   of sciatic patients (p-value is 0.6). Disc extrusion was more common in
   patients with sciatica as compared to LBP patients at the L4-L5 level
   (29 percent vs. 4 percent; p-value is less than 0.001) and at the L5-S1
   level (24 percent vs. 3 percent; p-value is less than 0.001). Nerve root
   compression was also more common in sciatic patients in the thecal sac
   (58 percent vs. 20 percent; p-value is less than 0.001) and in the
   lateral recess (73 percent vs. 19 percent; p-value is less than 0.001)
   than in LBP patients.
   Conclusion: Patients with sciatica were more likely to have spinal canal
   stenosis, disc extrusion (at L4-L5 and L5-S1 levels) and nerve root
   compression in the thecal sac and lateral recess.},
Publisher = {SINGAPORE MEDICAL ASSOC},
Address = {2985 JALAN BUKIT MERAH, \#02-2C, SMF BUILDING, SINGAPORE, SINGAPORE},
Type = {Article},
Language = {English},
Affiliation = {Moharamzad, Y (Corresponding Author), Kermanshah Univ Med Sci, Imam Reza Hosp, Dept Radiol, Bagh E Abrisham Ave, Kermanshah, Iran.
   Shobeiri, E.; Moharamzad, Y., Kermanshah Univ Med Sci, Imam Reza Hosp, Dept Radiol, Kermanshah, Iran.
   Tofighirad, N., Azad Univ Med Sci, Amiralmomenin Hosp, Dept Radiol, Tehran, Iran.
   Taheri, M. S., Shaheed Beheshti Univ Med Sci, Shohada Hosp, Dept Radiol, Tehran, Iran.
   Khalatbari, M. R., Iran Univ Med Sci, Rasoul Akram Hosp, Tehran, Iran.},
ISSN = {0037-5675},
Keywords = {disc extrusion; low back pain; magnetic resonance imaging; nerve root
   compression; sciatica; spinal canal stenosis},
Keywords-Plus = {LUMBAR SPINE; HERNIATIONS; ROOT},
Research-Areas = {General \& Internal Medicine},
Web-of-Science-Categories  = {Medicine, General \& Internal},
Author-Email = {yasharpop@hotmail.com},
ResearcherID-Numbers = {Taheri, Morteza Sanei/I-8789-2017
   },
ORCID-Numbers = {Taheri, Morteza Sanei/0000-0002-8881-9058
   Shobeiri, Elham/0000-0002-4872-0096},
Cited-References = {Atlas SJ, 2005, SPINE, V30, P936, DOI 10.1097/01.brs.0000158953.57966.c0.
   Beattie P, 1996, PHYS THER, V76, P601, DOI 10.1093/ptj/76.6.601.
   BODEN SD, 1990, J BONE JOINT SURG AM, V72A, P403, DOI 10.2106/00004623-199072030-00013.
   BUSH K, 1992, SPINE, V17, P1205, DOI 10.1097/00007632-199210000-00013.
   Hou SX, 2003, PAIN, V105, P255, DOI 10.1016/S0304-3959(03)00222-7.
   Jarvik JG, 2002, ANN INTERN MED, V137, P586, DOI 10.7326/0003-4819-137-7-200210010-00010.
   Jarvik JG, 2003, JAMA-J AM MED ASSOC, V289, P2810, DOI 10.1001/jama.289.21.2810.
   Jarvik JG, 2000, RADIOL CLIN N AM, V38, P1255, DOI 10.1016/S0033-8389(08)70005-8.
   JENSEN MC, 1994, NEW ENGL J MED, V331, P69, DOI 10.1056/NEJM199407143310201.
   Karppinen J., 2001, SPINE, V26, P149.
   Mixter WJ., 1934, NEW ENGL J MED, V211, P210, DOI {[}10.1056/nejm193408022110506, DOI 10.1056/NEJM193408022110506].
   Modic MT, 2005, RADIOLOGY, V237, P597, DOI 10.1148/radiol.2372041509.
   Omarker K, 1998, PAIN, V78, P99, DOI 10.1016/S0304-3959(98)00119-5.
   Van Akkerveeken Pieter F., 1996, P105.
   Vroomen PCAJ, 1998, NEURORADIOLOGY, V40, P800, DOI 10.1007/s002340050688.},
Number-of-Cited-References = {15},
Times-Cited = {4},
Usage-Count-Last-180-days = {0},
Usage-Count-Since-2013 = {4},
Journal-ISO = {Singap. Med. J.},
Doc-Delivery-Number = {415MR},
Web-of-Science-Index = {Science Citation Index Expanded (SCI-EXPANDED)},
Unique-ID = {WOS:000263938400017},
DA = {2022-11-01},
}

@article{ WOS:000848735000001,
Author = {La Rocca, Giuseppe and Mazzucchi, Edoardo and Pignotti, Fabrizio and
   Nasto, Luigi Aurelio and Galieri, Gianluca and Olivi, Alessandro and De
   Santis, Vincenzo and Rinaldi, Pierluigi and Pola, Enrico and Sabatino,
   Giovanni},
Title = {Intraoperative CT-guided navigation versus fluoroscopy for percutaneous
   pedicle screw placement in 192 patients: a comparative analysis},
Journal = {JOURNAL OF ORTHOPAEDICS AND TRAUMATOLOGY},
Year = {2022},
Volume = {23},
Number = {1},
Month = {DEC},
Abstract = {Background Percutaneous pedicle screw (PPS) placement is a key step in
   several minimally invasive spinal surgery (MISS) procedures. Traditional
   technique for PPS makes use of C-arm fluoroscopy assistance (FA). More
   recently, newer intraoperative imaging techniques have been developed
   for PPS, including CT-guided navigation (CTNav). The aim of this study
   was to compare FA and CTNav techniques for PPS with regard to accuracy,
   complications, and radiation dosage. Materials and methods A total of
   192 patients with degenerative lumbar spondylolisthesis and canal
   stenosis who underwent MISS posterior fusion +/- interbody fusion
   through transforaminal approach (TLIF) were retrospectively reviewed.
   Pedicle screws were placed percutaneously using either standard C-arm
   fluoroscopy guidance (FA group) or CT navigation (CTNav group).
   Intraoperative effective dose (ED, mSv) was measured. Screw placement
   accuracy was assessed postoperatively on a CT scan using Gertzbein and
   Robbins classification (grades A-E). Oswestry disability index (ODI) and
   visual analog scale (VAS) scores were compared in both groups before and
   after surgery. Results A total of 101 and 91 procedures were performed
   with FA (FA group) and CTNav approach (CTNav group), respectively.
   Median age was 61 years in both groups, and the most commonly treated
   level was L4-L5. Median ED received from patients was 1.504 mSv
   (0.494-4.406) in FA technique and 21.130 mSv (10.840-30.390) in CTNav
   approach (p < 0.001). Percentage of grade A and B screws was
   significantly higher for the CTNav group (96.4\% versus 92\%, p <
   0.001), whereas there were 16 grade E screws in the FA group and 0 grade
   E screws in the CTNav group (p < 0.001). A total of seven and five
   complications were reported in the FA and CTNav group, respectively (p =
   0.771). Conclusions CTNav technique increases accuracy of pedicle screw
   placement compared with FA technique without affecting operative time.
   Nevertheless, no significant difference was noted in terms of
   reoperation rate due to screw malpositioning between CTNav and FA
   techniques. Radiation exposure of patients was significantly higher with
   CTNav technique.},
Publisher = {SPRINGER},
Address = {ONE NEW YORK PLAZA, SUITE 4600, NEW YORK, NY, UNITED STATES},
Type = {Article},
Language = {English},
Affiliation = {Pola, E (Corresponding Author), Univ Campania Luigi Vanvitelli, Primo Policlin Napoli, Unit Orthoped \& Spine Surg, Piazza Luigi Miraglia 2, I-80138 Naples, Italy.
   La Rocca, Giuseppe; Mazzucchi, Edoardo; Pignotti, Fabrizio; Galieri, Gianluca; Olivi, Alessandro; Sabatino, Giovanni, Mater Olbia Hosp, Dept Neurosurg, Olbia, Italy.
   La Rocca, Giuseppe; Mazzucchi, Edoardo; Pignotti, Fabrizio; Galieri, Gianluca; Olivi, Alessandro; Sabatino, Giovanni, Catholic Univ, IRCCS Fdn Policlin Univ Agostino Gemelli, Inst Neurosurg, Rome, Italy.
   La Rocca, Giuseppe; Sabatino, Giovanni, Mater Olbia Hosp, Neurosurg Training Ctr \& Brain Res, Olbia, Italy.
   De Santis, Vincenzo, Univ Cattolica Sacro Cuore, IRCCS Fdn Policlin Univ Agostino Gemelli, Inst Orthoped, Rome, Italy.
   De Santis, Vincenzo, Mater Olbia Hosp, Unit Orthoped, Olbia, Italy.
   Rinaldi, Pierluigi, Mater Olbia Hosp, Unit Radiol, Olbia, Italy.
   Nasto, Luigi Aurelio; Pola, Enrico, Univ Campania Luigi Vanvitelli, Primo Policlin Napoli, Unit Orthoped \& Spine Surg, Piazza Luigi Miraglia 2, I-80138 Naples, Italy.},
DOI = {10.1186/s10195-022-00661-8},
Article-Number = {44},
ISSN = {1590-9921},
EISSN = {1590-9999},
Keywords = {Minimally invasive spine surgery; Percutaneous pedicle screws; CT
   navigation; Degenerative spondylolisthesis; Low-back-pain surgery;
   Radiation exposure},
Keywords-Plus = {BEAM COMPUTED-TOMOGRAPHY; RADIATION-EXPOSURE; STANDARD FLUOROSCOPY;
   IMAGING-SYSTEM; IN-VIVO; ACCURACY; LUMBAR; SURGERY; ARM; GUIDANCE},
Research-Areas = {Orthopedics},
Web-of-Science-Categories  = {Orthopedics},
Author-Email = {enricopola@hotmail.com},
Cited-References = {Abul-Kasim K, 2012, J SPINAL DISORD TECH, V25, P52, DOI 10.1097/BSD.0b013e318211fdea.
   Amiot LP, 2000, SPINE, V25, P606, DOI 10.1097/00007632-200003010-00012.
   Castro WHM, 1996, SPINE, V21, P1320, DOI 10.1097/00007632-199606010-00008.
   Cawley DT, 2014, EUR SPINE J, V23, P320, DOI 10.1007/s00586-013-2962-7.
   Chakraverty R, 2007, J ANAT, V210, P232, DOI 10.1111/j.1469-7580.2006.00686.x.
   Della Pepa GM, 2018, ACTA NEUROCHIR, V160, P1259, DOI 10.1007/s00701-018-3541-9.
   Dusad T, 2018, ASIAN SPINE J, V12, P309, DOI 10.4184/asj.2018.12.2.309.
   Fan Y, 2018, SCI REP-UK, V8, DOI 10.1038/s41598-017-19054-7.
   Gelalis ID, 2012, EUR SPINE J, V21, P247, DOI 10.1007/s00586-011-2011-3.
   GERTZBEIN SD, 1990, SPINE, V15, P11, DOI 10.1097/00007632-199001000-00004.
   Kosmopoulos V, 2007, SPINE, V32, pE111, DOI 10.1097/01.brs.0000254048.79024.8b.
   Laine T, 1997, SPINE, V22, P1254, DOI 10.1097/00007632-199706010-00018.
   Lange J, 2013, SPINE, V38, pE306, DOI 10.1097/BRS.0b013e318281d70b.
   LEHERON JC, 1992, PHYS MED BIOL, V37, P2117, DOI 10.1088/0031-9155/37/11/008.
   Massimiliano V, 2015, INT J SURG CASE REP, V15, P57, DOI {[}10.1016/j.ijscr.2015.06.032, 10.1016/j.ijscr.2015.08.032].
   Mendelsohn D, 2016, SPINE J, V16, P343, DOI 10.1016/j.spinee.2015.11.020.
   Mirza SK, 2003, SPINE, V28, P402, DOI 10.1097/00007632-200302150-00018.
   O'Donnell C, 2014, SPINE, V39, pE850, DOI 10.1097/BRS.0000000000000363.
   Park MS, 2012, RADIAT PROT DOSIM, V148, P431, DOI 10.1093/rpd/ncr149.
   Peng H, 2019, EXP THER MED, V18, P3032, DOI 10.3892/etm.2019.7917.
   Perdomo-Pantoja A, 2019, WORLD NEUROSURG, V126, P664, DOI 10.1016/j.wneu.2019.02.217.
   Rajasekaran S, 2018, EUR SPINE J, V27, P2339, DOI 10.1007/s00586-017-5453-4.
   Riis J, 2017, PATIENT SAF SURG, V11, DOI 10.1186/s13037-017-0142-0.
   Schwarzenbach O, 1997, SPINE, V22, P452, DOI 10.1097/00007632-199702150-00020.
   Smith-Bindman R, 2009, ARCH INTERN MED, V169, P2078, DOI 10.1001/archinternmed.2009.427.
   Tian NF, 2009, INT ORTHOP, V33, P895, DOI 10.1007/s00264-009-0792-3.
   Van de Kelft E, 2012, SPINE, V37, pE1580, DOI 10.1097/BRS.0b013e318271b1fa.
   Verma R, 2010, EUR SPINE J, V19, P370, DOI 10.1007/s00586-009-1258-4.
   Wu MH, 2017, SPINE J, V17, P1082, DOI 10.1016/j.spinee.2017.04.002.},
Number-of-Cited-References = {29},
Times-Cited = {0},
Usage-Count-Last-180-days = {0},
Usage-Count-Since-2013 = {0},
Journal-ISO = {J. Orthop. Traumatol.},
Doc-Delivery-Number = {4F8BL},
Web-of-Science-Index = {Science Citation Index Expanded (SCI-EXPANDED)},
Unique-ID = {WOS:000848735000001},
OA = {gold, Green Published},
DA = {2022-11-01},
}

@article{ WOS:000622346800012,
Author = {Chen, Xiao and Tamai, Koji and Yang, Jui-Jung and Shah, Ishan D. and
   Paholpak, Permsak and Wang, Jeffrey C. and Buser, Zorica},
Title = {Impact of High-intensity Zones on Their Corresponding Lumbar Spine
   Segments A Propensity Score-matched Analysis},
Journal = {CLINICAL SPINE SURGERY},
Year = {2021},
Volume = {34},
Number = {1},
Pages = {32-38},
Month = {FEB},
Abstract = {Study Design: Retrospective radiographic study. Objective: The aim of
   this study was to compare disks with and without high-intensity zones
   (HIZ) to understand the impact of an HIZ on the stability of
   corresponding lumbar spinal segments. Summary of Background Data:
   Previous studies have established a relationship between back pain and
   the presence of HIZ on T2-weighted images of magnetic resonance imaging.
   These previous studies, however, used either plain radiographs or static
   (neutral position) magnetic resonance imaging to assess their chosen
   variables. Materials and Methods: We retrospectively reviewed 140
   consecutive patients with MR images taken in weight-bearing neutral,
   flexion, and extension positions. We separated segments into those with
   HIZ and without HIZ and assessed the grade of disk degeneration for each
   segment. Subsequently, a matched control group was selected from the
   segments without HIZ. Multiple factors were compared in a univariate
   analysis. A multinomial logistic regression analysis was conducted to
   assess the association between angular range of motion (ROM) >10 degrees
   and translational motion >2 mm with multiple independent variables.
   Results: Upon assessment of the 700 lumbar segments, 70 (10\%) segments
   had an HIZ and 68 patients had a single HIZ. On univariate analysis, the
   presence of an HIZ was not found to be significantly associated with
   degree of fatty muscle degeneration (P=0.969), muscle volume (P=0.646),
   degree of facet joint osteoarthritis (P=0.706), intervertebral disk
   height (P=0.077), Modic change (P=0.951), lower endplate shape
   (P=0.702), upper endplate shape (P=0.655), or degree of disk
   degeneration (P=0.607). Multifactorial analysis showed that none of the
   independent variables significantly correlated with angular ROM >10
   degrees. For translational motion, the only significant correlation was
   the Goutallier classification (P=0.017). Conclusions: The presence of
   HIZ did not significantly affect spinal stability as measured by angular
   ROM and translational motion and was not associated with significant
   changes in several quantitative measurements of spine pathology.},
Publisher = {LIPPINCOTT WILLIAMS \& WILKINS},
Address = {TWO COMMERCE SQ, 2001 MARKET ST, PHILADELPHIA, PA 19103 USA},
Type = {Article},
Language = {English},
Affiliation = {Buser, Z (Corresponding Author), Univ Southern Calif, Keck Sch Med, Dept Orthopaed Surg, 1450 San Pablo St,HC4 Suite 5400A, Los Angeles, CA 90003 USA.
   Chen, Xiao; Tamai, Koji; Yang, Jui-Jung; Shah, Ishan D.; Paholpak, Permsak; Wang, Jeffrey C.; Buser, Zorica, Univ Southern Calif, Keck Sch Med, Dept Orthopaed Surg, 1450 San Pablo St,HC4 Suite 5400A, Los Angeles, CA 90003 USA.
   Tamai, Koji, Osaka City Univ, Grad Sch Med, Dept Orthoped, Osaka, Japan.
   Yang, Jui-Jung, Triserv Gen Hosp, Natl Def Med Ctr, Dept Orthoped, Taipei, Taiwan.
   Paholpak, Permsak, Khon Kaen Univ, Fac Med, Dept Orthoped, Khon Kaen, Thailand.},
DOI = {10.1097/BSD.0000000000000991},
ISSN = {2380-0186},
Keywords = {lumbar spine; high-intensity zones; kinetic magnetic resonance imaging;
   spinal stability; intervertebral disks; spine pathology},
Keywords-Plus = {LOW-BACK-PAIN; FACET JOINT OSTEOARTHRITIS; BIOMECHANICAL ANALYSIS;
   CLINICAL-SIGNIFICANCE; INTERVERTEBRAL DISC; PARASPINAL MUSCLES;
   DEGENERATION; COMPLICATIONS; SPONDYLOLISTHESIS; CLASSIFICATION},
Research-Areas = {Neurosciences \& Neurology; Orthopedics},
Web-of-Science-Categories  = {Clinical Neurology; Orthopedics},
Author-Email = {zbuser@usc.edu},
ResearcherID-Numbers = {Paholpak, Permsak/AAR-9800-2020
   },
ORCID-Numbers = {Paholpak, Permsak/0000-0003-0826-306X
   Yang, Jui-Jung/0000-0002-0866-4149
   Tamai, Koji/0000-0003-1467-2599},
Funding-Acknowledgement = {Next Science; Lumbar Spine Society-Co-chair Research committee; AO
   Foundation; SeaSpine},
Funding-Text = {Z.B.: Consultancy-Cerapedics, Xenco Medical (past), AO Spine (past);
   Research Support-SeaSpine (past, paid to the institution), Next Science
   (paid directly to institution); North American Spine Society-committee
   member; Lumbar Spine Society-Co-chair Research committee, AOSpine
   Knowledge Forum Degenerative: Associate member; AOSNA Research
   committee-committee member. J.C.W.: Royalties-Biomet, Seaspine, Amedica,
   DePuy Synthes; Investments/Options-Bone Biologics, Pearldiver,
   Electrocore, Surgitech; Board of Directors-North American Spine Society,
   AO Foundation (20,000 honorariums for board position, plus travel for
   board meetings), Cervical Spine Research Society; Editorial
   Boards-Spine, The Spine Journal, Clinical Spine Surgery, Global Spine
   Journal; Fellowship funding (paid directly to institution): AO
   Foundation. The remaining authors declare no conflict of interest.},
Cited-References = {Andersson GBJ, 1999, LANCET, V354, P581, DOI 10.1016/S0140-6736(99)01312-4.
   Battaglia PJ, 2014, J MANIP PHYSIOL THER, V37, P190, DOI 10.1016/j.jmpt.2013.12.010.
   BODEN SD, 1990, SPINE, V15, P571, DOI 10.1097/00007632-199006000-00026.
   Bron J, 2009, EUR SPINE J, V18, P301, DOI 10.1007/s00586-008-0856-x.
   Danneels LA, 2000, EUR SPINE J, V9, P266, DOI 10.1007/s005860000190.
   DEYO RA, 1993, SPINE, V18, P1463.
   DEYO RA, 1987, SPINE, V12, P264, DOI 10.1097/00007632-198704000-00013.
   Djurasovic M, 2012, EUR SPINE J, V21, P1616, DOI 10.1007/s00586-012-2244-9.
   Dutta S, 2016, ASIAN SPINE J, V10, P1115, DOI 10.4184/asj.2016.10.6.1115.
   Emch TM, 2011, SKELETAL RADIOL, V40, P1175, DOI 10.1007/s00256-011-1163-x.
   Fujiwara A, 1999, EUR SPINE J, V8, P396, DOI 10.1007/s005860050193.
   GREGERSEN GG, 1967, J BONE JOINT SURG AM, VA 49, P247, DOI 10.2106/00004623-196749020-00003.
   Hasegawa K, 2011, J BONE JOINT SURG BR, V93B, P650, DOI 10.1302/0301-620X.93B5.25520.
   Jeong HY, 2013, ASIAN SPINE J, V7, P25, DOI 10.4184/asj.2013.7.1.25.
   Jha SC, 2017, J MED INVESTIG, V64, P39, DOI 10.2152/jmi.64.39.
   Jha SC, 2016, J MED INVESTIG, V63, P1, DOI 10.2152/jmi.63.1.
   Kalichman L, 2008, SPINE, V33, P2560, DOI 10.1097/BRS.0b013e318184ef95.
   Kalichman L, 2010, EUR SPINE J, V19, P1136, DOI 10.1007/s00586-009-1257-5.
   LANDIS JR, 1977, BIOMETRICS, V33, P159, DOI 10.2307/2529310.
   Li YW, 2014, SPINE, V39, pE1035, DOI 10.1097/BRS.0000000000000419.
   Liu C, 2014, SPINE J, V14, P391, DOI 10.1016/j.spinee.2013.06.078.
   Luoma K, 2000, SPINE, V25, P487, DOI 10.1097/00007632-200002150-00016.
   Mengiardi B, 2006, RADIOLOGY, V240, P786, DOI 10.1148/radiol.2403050820.
   Panjabi MM, 2003, J ELECTROMYOGR KINES, V13, P371, DOI 10.1016/S1050-6411(03)00044-0.
   PANJABI MM, 1992, J SPINAL DISORD, V5, P390, DOI 10.1097/00002517-199212000-00002.
   Park KW, 2007, ASIAN SPINE J, V1, P38, DOI 10.4184/asj.2007.1.1.38.
   Park MS, 2013, SPINE, V38, pE205, DOI 10.1097/BRS.0b013e31827de4fd.
   Peng BG, 2006, EUR SPINE J, V15, P583, DOI 10.1007/s00586-005-0892-8.
   Pfirrmann CWA, 2001, SPINE, V26, P1873, DOI 10.1097/00007632-200109010-00011.
   POSNER I, 1982, SPINE, V7, P374, DOI 10.1097/00007632-198207000-00008.
   RAMIREZ LF, 1989, NEUROSURGERY, V25, P226, DOI 10.1227/00006123-198908000-00012.
   Sairyo K, 2010, MINIM INVAS NEUROSUR, V53, P175, DOI 10.1055/s-0030-1262814.
   Salminen JJ, 1999, SPINE, V24, P1316, DOI 10.1097/00007632-199907010-00008.
   Shan Z, 2017, EUR RADIOL, V27, P1267, DOI 10.1007/s00330-016-4408-1.
   Suzuki A, 2013, SPINE, V38, pE1115, DOI 10.1097/BRS.0b013e31829b1487.
   Takayama K, 2016, SPINE, V41, pE84, DOI 10.1097/BRS.0000000000001154.
   Teraguchi M, 2016, PLOS ONE, V11, DOI 10.1371/journal.pone.0160111.
   Wang ZX, 2012, EUR SPINE J, V21, P1311, DOI 10.1007/s00586-012-2240-0.
   WHITE AA, 1975, CLIN ORTHOP RELAT R, P85, DOI 10.1097/00003086-197506000-00011.
   Wu JC, 2018, J NEUROL SURG PART A, V79, P285, DOI 10.1055/s-0038-1639503.
   Yang H, 2015, INT J CLIN EXP MED, V8, P1634.
   Yue JJ, 2012, INT J SPINE SURG, V6, P13, DOI 10.1016/j.ijsp.2011.09.001.},
Number-of-Cited-References = {42},
Times-Cited = {1},
Usage-Count-Last-180-days = {0},
Usage-Count-Since-2013 = {0},
Journal-ISO = {Clin. Spine Surg.},
Doc-Delivery-Number = {QN3EH},
Web-of-Science-Index = {Science Citation Index Expanded (SCI-EXPANDED)},
Unique-ID = {WOS:000622346800012},
DA = {2022-11-01},
}

@article{ WOS:000454006400010,
Author = {Schroder, Marc L. and de Wispelaere, Marlies P. and Staartjes, Victor E.},
Title = {Are patient-reported outcome measures biased by method of follow-up?
   Evaluating paper-based and digital follow-up after lumbar fusion surgery},
Journal = {SPINE JOURNAL},
Year = {2019},
Volume = {19},
Number = {1},
Pages = {65-70},
Month = {JAN},
Abstract = {BACKGROUND CONTEXT: Long-term follow-up of patient-reported outcome
   measures (PROM) is essential in both modern spinal care and research.
   Lack of time and staff arc commonly reported barriers to implementing
   long-term follow-up of PROM. Automated and digital follow-up systems for
   PROM collection are seeing widespread use, yet their validity and
   comparative effectiveness have never been evaluated.
   PURPOSE: The present study aimed to assess the validity of digital
   follow-up systems in comparison with the conventional paper-based
   follow-up (PB-FU).
   STUDY DESIGN: This is a retrospective analysis of prospectively
   collected double follow-up data.
   PATIENT SAMPLE: Patients who underwent lumbar spinal fusion for
   spondylolisthesis or degenerative disc disease between 2013 and 2016
   were included in the study.
   OUTCOME MEASURES: The study determined the Oswestry Disability Index
   (ODI) and Numeric Rating Scale (NRS) for back and leg pain severity at
   baseline, 6 weeks, 12 months, and 24 months.
   MATERIALS AND METHODS: After lumbar spinal fusion surgery, a double
   follow-up of PROM was carried out by conventional PB-FU during clinical
   visits, while simultaneously completing an automatically dispatched
   digital follow-up questionnaire. As the primary end point, we assessed
   the intraindividual discrepancy in PROM between PB-FU and automated
   digital follow-up (AD-FU).
   RESULTS: Forty patients completed all parts of the dual follow-up
   trajectory and were analyzed. We detected no discrepancy in ODI or NRS
   for back and leg pain severity at any of the baseline. 6-week, 12-month,
   or 24 month follow-ups (all p>.05). This was confirmed in a sensitivity
   analysis.
   CONCLUSIONS: In an analysis of dual paper-based and digital follow-up
   after lumbar fusion surgery, patients report highly similar values using
   either method of follow-up. It appears that AD-FU without incentives
   produces lower response rates. To reassess the validity of these systems
   for data collection in spinal patient care, a prospective validation
   with higher statistical power is warranted. (C) 2018 Elsevier Inc. All
   rights reserved.},
Publisher = {ELSEVIER SCIENCE INC},
Address = {360 PARK AVE SOUTH, NEW YORK, NY 10010-1710 USA},
Type = {Article},
Language = {English},
Affiliation = {Staartjes, VE (Corresponding Author), Bergman Clin, Rijksweg 69, NL-1411 GE Naarden, Netherlands.
   Schroder, Marc L.; Staartjes, Victor E., Bergman Clin, Dept Neurosurg, Rijksweg 69, NL-1411 GE Naarden, Netherlands.
   de Wispelaere, Marlies P., Bergman Clin, Dept Clin Informat, Gooimeer 11, NL-1411 GE Naarden, Netherlands.
   Staartjes, Victor E., Univ Zurich, Fac Med, Pestalozzistr 3, CH-8091 Zurich, Switzerland.},
DOI = {10.1016/j.spinee.2018.05.002},
ISSN = {1529-9430},
EISSN = {1878-1632},
Keywords = {Digital; Follow-up; Outcome measurement; Patient-reported outcome
   measure; Spinal fusion; Spine},
Research-Areas = {Neurosciences \& Neurology; Orthopedics},
Web-of-Science-Categories  = {Clinical Neurology; Orthopedics},
Author-Email = {victor.staartjes@gmail.com},
ResearcherID-Numbers = {Staartjes, Victor/H-8346-2017},
ORCID-Numbers = {Staartjes, Victor/0000-0003-1039-2098},
Cited-References = {ADAIR JG, 1984, J APPL PSYCHOL, V69, P334, DOI 10.1037/0021-9010.69.2.334.
   Adogwa O, 2016, J NEUROSURG-SPINE, V25, P689, DOI 10.3171/2015.8.SPINE15476.
   {[}Anonymous], 2017, R LANG ENV STAT COMP.
   BENJAMINI Y, 1995, J R STAT SOC B, V57, P289, DOI 10.1111/j.2517-6161.1995.tb02031.x.
   Ebert JF, 2018, J MED INTERNET RES, V20, DOI 10.2196/jmir.8353.
   Edwards P, 2002, BRIT MED J, V324, P1183, DOI 10.1136/bmj.324.7347.1183.
   Etter JF, 1997, J CLIN EPIDEMIOL, V50, P1123, DOI 10.1016/S0895-4356(97)00166-2.
   Falavigna A, 2017, WORLD NEUROSURG, V108, P328, DOI 10.1016/j.wneu.2017.09.002.
   Godil SS, 2013, SPINE J, V13, P1006, DOI 10.1016/j.spinee.2013.04.008.
   Hojmark K, 2016, EUR SPINE J, V25, P282, DOI 10.1007/s00586-015-4127-3.
   McGirt MJ, 2014, SPINE, V39, pS117, DOI 10.1097/BRS.0000000000000552.
   Parai C, 2018, EUR SPINE J, V27, P554, DOI 10.1007/s00586-017-5331-0.
   Scheer JK, 2017, SPINE J, V17, P1397, DOI 10.1016/j.spinee.2017.04.013.
   Solberg TK, 2011, ACTA ORTHOP, V82, P56, DOI 10.3109/17453674.2010.548024.
   Staartjes VE, 2018, SPINE J, V18, P558, DOI 10.1016/j.spinee.2017.08.242.
   van Hooff ML, 2015, SPINE, V40, pE83, DOI 10.1097/BRS.0000000000000683.},
Number-of-Cited-References = {16},
Times-Cited = {17},
Usage-Count-Last-180-days = {2},
Usage-Count-Since-2013 = {2},
Journal-ISO = {Spine Journal},
Doc-Delivery-Number = {HF1VW},
Web-of-Science-Index = {Science Citation Index Expanded (SCI-EXPANDED)},
Unique-ID = {WOS:000454006400010},
DA = {2022-11-01},
}

@article{ WOS:000415260400049,
Author = {Tonosu, Juichi and Oka, Hiroyuki and Higashikawa, Akiro and Okazaki,
   Hiroshi and Tanaka, Sakae and Matsudaira, Ko},
Title = {The associations between magnetic resonance imaging findings and low
   back pain: A 10-year longitudinal analysis},
Journal = {PLOS ONE},
Year = {2017},
Volume = {12},
Number = {11},
Month = {NOV 15},
Abstract = {Purpose
   To conduct a 10-year longitudinal analysis of the relationship between
   magnetic resonance imaging (MRI) findings and low back pain (LBP).
   Materials and methods
   Ninety-one volunteers with a history of LBP, but without current LBP
   were recruited between 2005 and 2006. Participants' baseline
   demographics and MRI findings were recorded. All volunteers were invited
   for a follow-up MRI in 2016; of these, 49 volunteers (53.8\%)
   participated in the follow-up. We enquired whether they had LBP history
   during the 10 years between the baseline and follow-up examinations.
   Sagittal T1 and T2-weighted MRI were used to assess the intervertebral
   space from T12/L1 to L5/S1. We evaluated the presence of disc
   degeneration by Pfirrmann's grading system, disc bulging, high intensity
   zone (HIZ), spondylolisthesis, and any type of Modic changes in the
   follow-up MRIs. We compared the follow-up MRI findings with the baseline
   findings; the progress of each finding over the 10 years were also
   compared between the groups with (n = 36) and without (n = 13) LBP.
   Results
   Average age of the study participants at follow-up was 44.8 years; 25
   were female and 24 were male. Average age, sex, body mass index, and
   smoking habits of those who did and did not participate in the follow-up
   study, as well as the demographic characteristics of those who did and
   did not have LBP history during the 10 years, were not significantly
   different. Compared with the group without LBP history, the group that
   had LBP history during the 10 years did not have a significantly
   increased prevalence of disc degeneration, disc bulging, and HIZ in the
   follow-up and baseline MRIs. Spondylolisthesis and any type of Modic
   changes were also not associated with LBP history during the 10 years.
   Conclusions
   Follow-up MRI findings consistent with Pfirrmann grading >= 4, disc
   bulging, HIZ, spondylolisthesis, and any type of Modic changes were not
   associated with LBP history during the 10 years between the baseline and
   follow-up study. The progresses of these findings were also not
   associated with the LBP history. In addition, baseline MRI findings were
   not associated with LBP history during the 10 years; therefore, our data
   suggest that baseline MRI findings cannot predict future LBP.},
Publisher = {PUBLIC LIBRARY SCIENCE},
Address = {1160 BATTERY STREET, STE 100, SAN FRANCISCO, CA 94111 USA},
Type = {Article},
Language = {English},
Affiliation = {Oka, H (Corresponding Author), Univ Tokyo, Dept Med Res \& Management Musculoskeletal Pain, 22nd Century Med \& Res Ctr, Fac Med, Tokyo, Japan.
   Tonosu, Juichi; Higashikawa, Akiro; Okazaki, Hiroshi, Kanto Rosai Hosp, Dept Orthoped Surg, Kawasaki, Kanagawa, Japan.
   Oka, Hiroyuki; Matsudaira, Ko, Univ Tokyo, Dept Med Res \& Management Musculoskeletal Pain, 22nd Century Med \& Res Ctr, Fac Med, Tokyo, Japan.
   Tanaka, Sakae, Univ Tokyo, Dept Orthoped Surg, Fac Med, Tokyo, Japan.},
DOI = {10.1371/journal.pone.0188057},
Article-Number = {e0188057},
ISSN = {1932-6203},
Keywords-Plus = {HIGH-INTENSITY ZONE; LUMBAR SPINE; DISC DEGENERATION; MRI FINDINGS;
   PREVALENCE; DISABILITY; DISEASE; ADULTS; RISK},
Research-Areas = {Science \& Technology - Other Topics},
Web-of-Science-Categories  = {Multidisciplinary Sciences},
Author-Email = {okah-tky@umin.ac.jp},
ResearcherID-Numbers = {Tanaka, Sakae/Y-3061-2019},
ORCID-Numbers = {Tanaka, Sakae/0000-0001-9210-9414},
Funding-Acknowledgement = {Industrial Disease Clinical Research Grants {[}14020301]},
Funding-Text = {This work was supported by the Industrial Disease Clinical Research
   Grants No. 14020301 (URL:http://www.mhiw.go.jp/
   seisakunitsuite/bunya/koyou\_roudou/roudoukijun/
   rousai/hojokin/0000051021.html) to KM and this fund is managed by
   Japanese public agencies. The funder had no role in study design, data
   collection and analysis, decision to publish, or preparation of the
   manuscript.},
Cited-References = {Alfieri A, 2013, J NEUROSURG SCI, V57, P103.
   APRILL C, 1992, BRIT J RADIOL, V65, P361, DOI 10.1259/0007-1285-65-773-361.
   Berg L, 2013, SKELETAL RADIOL, V42, P1593, DOI 10.1007/s00256-013-1700-x.
   Borenstein DG, 2001, J BONE JOINT SURG AM, V83A, P1306, DOI 10.2106/00004623-200109000-00002.
   Brinjikji W, 2015, AM J NEURORADIOL, V36, P2394, DOI 10.3174/ajnr.A4498.
   Brinjikji W, 2015, AM J NEURORADIOL, V36, P811, DOI 10.3174/ajnr.A4173.
   Cheung KMC, 2009, SPINE, V34, P934, DOI 10.1097/BRS.0b013e3181a01b3f.
   Dionne CE, 2008, SPINE, V33, P95, DOI 10.1097/BRS.0b013e31815e7f94.
   Dongfeng Ren, 2011, Spine (Phila Pa 1976), V36, pE429, DOI 10.1097/BRS.0b013e3181dfce9e.
   Endean A, 2011, SPINE, V36, P160, DOI 10.1097/BRS.0b013e3181cd9adb.
   Fardon DF, 2014, SPINE J, V14, P2525, DOI 10.1016/j.spinee.2014.04.022.
   Fujii T, 2013, EUR SPINE J, V22, P432, DOI 10.1007/s00586-012-2439-0.
   Goldberg MS, 2000, SPINE, V25, P995, DOI 10.1097/00007632-200004150-00016.
   Jarvik JJ, 2001, SPINE, V26, P1158, DOI 10.1097/00007632-200105150-00014.
   Jarvinen J, 2015, BMC MUSCULOSKEL DIS, V16, DOI 10.1186/s12891-015-0540-3.
   Kalichman L, 2009, SPINE, V34, P199, DOI 10.1097/BRS.0b013e31818edcfd.
   Kjaer P, 2005, SPINE, V30, P1173, DOI 10.1097/01.brs.0000162396.97739.76.
   Krismer M, 2007, BEST PRACT RES CL RH, V21, P77, DOI 10.1016/j.berh.2006.08.004.
   Maatta JH, 2015, SPINE, V40, P1187, DOI 10.1097/BRS.0000000000000937.
   McGregor A H, 1997, Eur Spine J, V6, P308, DOI 10.1007/BF01142676.
   McNee P, 2011, BMC MUSCULOSKEL DIS, V12, DOI 10.1186/1471-2474-12-234.
   Mikkone P, 2016, EUR SPINE J, V25, P635, DOI 10.1007/s00586-015-4065-0.
   Mitra D, 2004, CLIN RADIOL, V59, P1002, DOI 10.1016/j.crad.2004.06.001.
   MODIC MT, 1988, RADIOLOGY, V166, P193, DOI 10.1148/radiology.166.1.3336678.
   Mok FPS, 2016, SPINE J, V16, P32, DOI 10.1016/j.spinee.2015.09.060.
   Pfirrmann CWA, 2001, SPINE, V26, P1873, DOI 10.1097/00007632-200109010-00011.
   Schellhas KP, 1996, SPINE, V21, P79, DOI 10.1097/00007632-199601010-00018.
   Shiri Rahman, 2010, Am J Med, V123, DOI 10.1016/j.amjmed.2009.05.028.
   Stadnik TW, 1998, RADIOLOGY, V206, P49, DOI 10.1148/radiology.206.1.9423651.
   Steffens D, 2014, EUR J PAIN, V18, P755, DOI 10.1002/j.1532-2149.2013.00427.x.
   Suri P, 2014, BMC MUSCULOSKEL DIS, V15, DOI 10.1186/1471-2474-15-152.
   Tamcan O, 2010, PAIN, V150, P451, DOI 10.1016/j.pain.2010.05.019.
   Tonosu J, 2017, J PAIN RES, V10, P47, DOI 10.2147/JPR.S122380.
   Videman T, 2003, SPINE, V28, P582, DOI 10.1097/00007632-200303150-00013.
   Vos T, 2012, LANCET, V380, P2163, DOI 10.1016/S0140-6736(12)61729-2.
   Weishaupt D, 1998, RADIOLOGY, V209, P661, DOI 10.1148/radiology.209.3.9844656.},
Number-of-Cited-References = {36},
Times-Cited = {21},
Usage-Count-Last-180-days = {1},
Usage-Count-Since-2013 = {6},
Journal-ISO = {PLoS One},
Doc-Delivery-Number = {FM7MC},
Web-of-Science-Index = {Science Citation Index Expanded (SCI-EXPANDED)},
Unique-ID = {WOS:000415260400049},
OA = {Green Submitted, Green Published, gold},
DA = {2022-11-01},
}

@article{ WOS:000418534700006,
Author = {Kulkarni, Arvind G. and Dutta, Shumayou and Dhruv, Abhilash and Bassi,
   Anupreet},
Title = {Should We Label All Synovial Cysts as Unstable?},
Journal = {GLOBAL SPINE JOURNAL},
Year = {2017},
Volume = {7},
Number = {7},
Pages = {629-635},
Month = {OCT},
Abstract = {Study Design: Retrospective study.
   Objective: To analyze the various anatomical parameters that influence
   segmental stability in patients suffering from lumbar intra spinal cysts
   (LISCs) and to determine the outcome of microscopic unilateral
   laminotomy and cystectomy.
   Methods: All patients that were surgically managed for a LISC between
   2007 and 2013 with more than 3 years of follow- up were reviewed. Those
   without associated instability were evaluated for segmental mobility,
   segmental angulation, facet inclination, stage of disc degeneration, and
   level of involvement on MRI and dynamic radiographs. Outcomes of
   unilateral laminotomy and cystectomy were evaluated using VAS (Visual
   Analogue Score), ODI (Oswestry Disability Index), and Macnabs criteria.
   Dynamic radiographs were performed in all cases pre- and postoperatively
   and at the last follow-up.
   Results: Thirty patients were operated for a LISC between 2007 and 2013.
   The levels involved were L4-5(23), L3-4(4) and L5-S1(3). The mean facet
   angle was 42.6 (+/- 6.1) degrees. The stage of disc degeneration was
   scattered haphazardly across all the cases (Gr 2{[}17]; Gr 3{[}1]; Gr
   4{[}8]; Gr 5{[}4]). VAS and ODI scores improved significantly in all
   patients. Mean follow-up was 46.5 months (36-96 months). No patient
   developed postoperative instability at the last follow-up.
   Conclusions: The coronal inclination of the facet joints, absence of
   radiological instability, and poor co-relation with stages of disc
   degeneration suggests the presence of adequate residual stability. In
   this study, stand-alone decompression for LISCs without instability had
   well sustained good/excellent outcomes. Fusion is recommended for LISCs
   with associated instability.},
Publisher = {SAGE PUBLICATIONS LTD},
Address = {1 OLIVERS YARD, 55 CITY ROAD, LONDON EC1Y 1SP, ENGLAND},
Type = {Article},
Language = {English},
Affiliation = {Kulkarni, AG (Corresponding Author), Bombay Hosp \& Med Res Ctr, Dept Orthoped, Mumbai Spine Scoliosis \& Disc Replacement Ctr, 2nd Floor,Room 206 New Wing,12 New Marine Lines, Bombay 400020, Maharashtra, India.
   Kulkarni, Arvind G.; Dutta, Shumayou; Dhruv, Abhilash; Bassi, Anupreet, Bombay Hosp \& Med Res Ctr, Bombay, Maharashtra, India.},
DOI = {10.1177/2192568217700103},
ISSN = {2192-5682},
EISSN = {2192-5690},
Keywords = {spine surgery; spinal fusion; spinal instability; facet cyst;
   degenerative spondylolisthesis},
Keywords-Plus = {DEGENERATIVE SPONDYLOLISTHESIS; SURGICAL-MANAGEMENT; CLINICAL-OUTCOMES;
   SPINAL STENOSIS; FACET; DECOMPRESSION; INSTABILITY; ORIENTATION;
   EXPERIENCE; DIAGNOSIS},
Research-Areas = {Neurosciences \& Neurology; Orthopedics},
Web-of-Science-Categories  = {Clinical Neurology; Orthopedics},
Author-Email = {drarvindspines@gmail.com},
ResearcherID-Numbers = {Kulkarni, Arvind/AAQ-8773-2020},
Cited-References = {Ayberk G, 2008, NEUROL MED-CHIR, V48, P298, DOI 10.2176/nmc.48.298.
   Baker W.M., 1885, SAINT BARTHOLOMEWS H, V21, P177.
   Boviatsis EJ, 2008, EUR SPINE J, V17, P831, DOI 10.1007/s00586-007-0563-z.
   Bydon A, 2010, SPINE J, V10, P820, DOI 10.1016/j.spinee.2010.04.010.
   CASSELMAN ES, 1985, AM J NEURORADIOL, V6, P971.
   Deinsberger R, 2006, J SPINAL DISORD TECH, V19, P155, DOI 10.1097/01.bsd.0000188660.31212.83.
   Fox MW, 1996, J NEUROSURG, V85, P793, DOI 10.3171/jns.1996.85.5.0793.
   James A, 2012, J SPINAL DISORD TECH, V25, pE13, DOI 10.1097/BSD.0b013e31822ac4e5.
   Jang JW, 2016, CLIN SPINE SURG, V29, P268, DOI 10.1097/BSD.0b013e31827566a8.
   Kalichman L, 2009, SPINE, V34, pE579, DOI 10.1097/BRS.0b013e3181aa2acb.
   KAO CC, 1968, J NEUROSURG, V29, P168, DOI 10.3171/jns.1968.29.2.0168.
   KAO CC, 1974, J NEUROSURG, V41, P372, DOI 10.3171/jns.1974.41.3.0372.
   KEN YH, 1983, ORTHOP CLIN N AM, V14, P491.
   Khan AM, 2005, J SPINAL DISORD TECH, V18, P127, DOI 10.1097/01.bsd.0000156830.68431.70.
   Knafo S, 2015, J SPINAL DISORD TECH, V28, P211, DOI 10.1097/BSD.0b013e31827179c8.
   Kouyialis AT, 2005, SOUTH MED J, V98, P223, DOI 10.1097/01.SMJ.0000129792.92433.B6.
   Lyons MK, 2000, J NEUROSURG, V93, P53, DOI 10.3171/spi.2000.93.1.0053.
   Martha JF, 2009, SPINE J, V9, P899, DOI 10.1016/j.spinee.2009.06.010.
   Metellus P, 2006, ACTA NEUROCHIR, V148, P47, DOI 10.1007/s00701-005-0650-z.
   PANJABI MM, 1980, NEUROSURGERY, V7, P76, DOI 10.1227/00006123-198007000-00014.
   Sabo RA, 1996, J NEUROSURG, V85, P560, DOI 10.3171/jns.1996.85.4.0560.
   Sandhu FA, 2004, NEUROSURGERY, V54, P107, DOI 10.1227/01.NEU.0000097269.79994.2F.
   Sehati Nouzhan, 2006, Neurosurg Focus, V20, pE2.
   Shah Rinoo V, 2003, Spine J, V3, P479, DOI 10.1016/S1529-9430(03)00148-7.
   Toyone T, 2009, SPINE, V34, P2259, DOI 10.1097/BRS.0b013e3181b20158.
   Trummer M, 2001, J NEUROL NEUROSUR PS, V70, P74, DOI 10.1136/jnnp.70.1.74.
   VOSSSCHULTE K, 1950, Langenbecks Arch Klin Chir Ver Dtsch Z Chir, V265, P329, DOI 10.1007/BF01399563.
   Xu RS, 2010, SPINE, V35, P1044, DOI 10.1097/BRS.0b013e3181bdafed.},
Number-of-Cited-References = {28},
Times-Cited = {7},
Usage-Count-Last-180-days = {0},
Usage-Count-Since-2013 = {0},
Journal-ISO = {Glob. Spine J.},
Doc-Delivery-Number = {FQ7HY},
Web-of-Science-Index = {Science Citation Index Expanded (SCI-EXPANDED)},
Unique-ID = {WOS:000418534700006},
OA = {gold, Green Published},
DA = {2022-11-01},
}

@article{ WOS:000335925200011,
Author = {Chang, Michael S. and Chang, Yu-Hui H. and Revella, Jan and Crandall,
   Dennis G.},
Title = {Revision Spinal Fusion in Patients Older Than 75},
Journal = {SPINE},
Year = {2014},
Volume = {39},
Number = {1},
Pages = {E35-E39},
Month = {JAN 1},
Abstract = {Study Design. Retrospective clinical study of a prospective database.
   Objective. This study aims to determine whether revision spinal fusion
   surgery is worthwhile in patients older than 75 from a risk-benefit
   perspective.
   Summary of Background Data. The benefits of spinal fusion in patients
   older than 65 is well documented. However, the clinical benefit to
   patients older than 75 of revision surgery, which often yields worse
   outcomes with higher complication rates, is uncertain.
   Methods. Ninety-nine consecutive patients older than 75 with minimum
   2-year follow-up underwent spinal fusion as either a primary (n = 58) or
   revision (n = 41) operation. Diagnoses were spondylolisthesis (n = 43),
   scoliosis (n = 28), kyphosis (n = 5), and other degenerative spinal
   disorders (n = 26). Outcomes were obtained prospectively by visual
   analogue scale (VAS) and Oswestry Disability Index (ODI) at
   preoperative, 1-year, 2-year, and latest follow-up.
   Results. Revision patients had significantly worse scores compared with
   primary patients at all time intervals, for both VAS (preoperative: 6.4
   vs. 5.8, 1 yr: 3.6 vs. 2.4, 2 yr: 4.7 vs. 2.5) and ODI (preoperative:
   52.2 vs. 44.1, 1 yr: 37.3 vs. 25.6, 2 yr: 47.0 vs. 25.0). Both groups
   improved significantly at 1 year postoperatively. At 2 years, the
   results of revision surgery deteriorated (VAS: -1.7, ODI: -5.2), whereas
   the benefits of primary procedures were maintained (VAS: -3.3, ODI:
   -19.1). Complications were generally greater in the revision group and
   included revision surgery (8{[}19.5\%] vs. 7{[}12.1\%]), nonunion
   (2{[}4.9\%] vs. 3{[}5.2\%]), adjacent level fracture (4{[}9.8\%] vs.
   6{[}10.3\%]), infection (6{[}14.7\%] vs. 2{[}3.4\%]), foot drop
   (0{[}0.0\%] vs. 4{[}6.9\%]), imbalance (4{[}9.8\%] vs. 1{[}1.7\%]),
   pulmonary failure (1{[}2.4\%] vs. 1{[}1.7\%]), and death (0{[}0.0\%] vs.
   1{[}1.7\%]).
   Conclusion. Despite having worse initial ODI and VAS scores, revision
   patients older than 75 initially benefit as much as patients older than
   75 undergoing primary operations. However, at 2 years, revision patients
   do not have a sustained benefit despite a higher complication rate.
   Level of Evidence: 4},
Publisher = {LIPPINCOTT WILLIAMS \& WILKINS},
Address = {530 WALNUT ST, PHILADELPHIA, PA 19106-3621 USA},
Type = {Article},
Language = {English},
Affiliation = {Chang, MS (Corresponding Author), Sonoran Spine Ctr, 1432 South Dobson Rd,Ste 201, Mesa, AZ 85202 USA.
   Chang, Michael S.; Revella, Jan; Crandall, Dennis G., Sonoran Spine Ctr, Phoenix, AZ USA.
   Chang, Yu-Hui H., Mayo Clin, Div Hlth Sci Res, Scottsdale, AZ USA.},
DOI = {10.1097/BRS.0000000000000067},
ISSN = {0362-2436},
EISSN = {1528-1159},
Keywords = {revision; lumbar fusion; outcomes; aging spine; complications;
   degenerative disease; deformity; spondylolisthesis lumbar arthrodesis;
   risk-benefit},
Research-Areas = {Neurosciences \& Neurology; Orthopedics},
Web-of-Science-Categories  = {Clinical Neurology; Orthopedics},
Author-Email = {msc@sonoranspine.com},
Cited-References = {Acosta FL, 2011, J NEUROSURG-SPINE, V15, P667, DOI 10.3171/2011.7.SPINE10640.
   {[}Anonymous], 2011, HLTH US 2011.
   {[}Anonymous], 2010, NATL VITAL STAT REPO, V59.
   {[}Anonymous], 2004, NAT VIT STAT REP, V53.
   Crawford CH, 1976, SPINE, V36, P1065.
   Endres S, 2011, BMC MUSCULOSKEL DIS, V12, DOI 10.1186/1471-2474-12-189.
   Endres Stefan, 2011, Ger Med Sci, V9, pDoc09, DOI 10.3205/000132.
   Glassman SD, 2008, J BONE JOINT SURG AM, V90A, P1839, DOI 10.2106/JBJS.G.01095.
   Glassman SD, 2007, SPINE J, V7, P547, DOI 10.1016/j.spinee.2006.11.003.
   Vitaz TW, 1999, J NEUROSURG, V91, P181, DOI 10.3171/spi.1999.91.2.0181.},
Number-of-Cited-References = {10},
Times-Cited = {11},
Usage-Count-Last-180-days = {0},
Usage-Count-Since-2013 = {1},
Journal-ISO = {SPINE},
Doc-Delivery-Number = {AH2BH},
Web-of-Science-Index = {Science Citation Index Expanded (SCI-EXPANDED)},
Unique-ID = {WOS:000335925200011},
DA = {2022-11-01},
}

@article{ WOS:000246973000005,
Author = {Golan, Jeff Dror and Hall, Jeffery Alan and O'Gorman, Gus and Poulin,
   Chantal and Benaroch, Thierry Ezer and Cantin, Marie-Andree and Farmer,
   Jean-Pierre},
Title = {Spinal deformities following selective dorsal rhizotomy},
Journal = {JOURNAL OF NEUROSURGERY},
Year = {2007},
Volume = {106},
Number = {6, S},
Pages = {441-449},
Month = {JUN},
Abstract = {Object. Selective dorsal rhizotomy (SDR) has been shown to provide
   considerable benefit to children with spastic cerebral palsy (CP). The
   authors sought to evaluate the risks of postoperative spinal deformities
   in patients following SDR.
   Methods. All patients who underwent SDR at McGill University between
   1991 and 2001 were identified. Hospital charts and radiographic spinal
   studies (both preoperative and the latest postoperative) were
   systematically reviewed. Univariate and multivariate regression analyses
   were conducted to test all independent variables of potential interest
   to determine risk factors more likely to be associated with spinal
   deformity.
   There were 98 patients whose mean age at surgery was 5.1 years; the mean
   radiographic follow-up duration was 5.8 years. Thirty-nine (44.8\%) of
   87 patients in whom postoperative weight-bearing radiographs were
   obtained had mild scoliosis, and 17 in whom standing radiographs were
   acquired had hyperlordosis. In all, 18 of 94 patients (19.1 \%) who had
   postoperative radiographs on which the lumbosacral junction was visible
   were found to have spondylolisthesis. Regression analysis identified the
   severity of preoperative CP as an important predictor, and less
   ambulatory patients were more likely to have scoliotic curves. Younger
   age at surgery and male sex were factors associated with a lower rate of
   hyperlordosis. Spondylolisthesis developed only in ambulatory children.
   None of the patients experienced clinically significant deficits.
   Conclusions. There was a high rate of radiologically documented
   deformities in patients with CP who underwent SDR. Ambulatory function,
   CP severity, age at surgery, and sex may be contributing factors.},
Publisher = {AMER ASSOC NEUROLOGICAL SURGEONS},
Address = {5550 MEADOWBROOK DRIVE, ROLLING MEADOWS, IL 60008 USA},
Type = {Article},
Language = {English},
Affiliation = {Farmer, JP (Corresponding Author), McGill Univ, Montreal Childrens Hosp, Dept Neurosurg, 2300 Tupper St,Suite C-819, Montreal, PQ H3H 1P3, Canada.
   McGill Univ, Dept Neurosurg, Montreal, PQ H3H 1P3, Canada.
   McGill Univ, Dept Radiol, Montreal, PQ H3H 1P3, Canada.
   McGill Univ, Dept Pediat Neurol, Montreal, PQ H3H 1P3, Canada.
   McGill Univ, Dept Orthoped Surg, Montreal, PQ H3H 1P3, Canada.},
DOI = {10.3171/ped.2007.106.6.441},
ISSN = {0022-3085},
EISSN = {1933-0693},
Keywords = {spinal deformity; scoliosis; hyperlordosis; spastic cerebral palsy;
   pediatric neurosurgery},
Keywords-Plus = {SPASTIC CEREBRAL-PALSY; RANDOMIZED CLINICAL-TRIAL; POSTERIOR RHIZOTOMY;
   COLUMN DEFORMITY; NATURAL-HISTORY; YOUNG-ADULTS; CHILDREN; SCOLIOSIS;
   LAMINECTOMY; LUMBAR},
Research-Areas = {Neurosciences \& Neurology; Surgery},
Web-of-Science-Categories  = {Clinical Neurology; Surgery},
Author-Email = {jean-pierre.farmer@mcgill.ca},
Cited-References = {ABBOTT R, 1993, NEUROSURGERY, V33, P851.
   ABBOTT R, 1992, PEDIATR NEUROSURG, V18, P153, DOI 10.1159/000120656.
   Balmer G A, 1970, J Bone Joint Surg Br, V52, P134.
   BERNHARDT M, 1989, SPINE, V14, P717, DOI 10.1097/00007632-198907000-00012.
   BLECK EE, 1980, ORTHOP CLIN N AM, V11, P79.
   Cobb JR., 1948, INSTR COURSE LECT, V5, P261.
   COBB MA, 1994, PEDIATR NEUROSURG, V21, P237, DOI 10.1159/000120842.
   COCHRANE DD, 1992, CHILD NERV SYST, V8, P226, DOI 10.1007/BF00262853.
   Crawford K, 1996, J PEDIATR ORTHOPED, V16, P336, DOI 10.1097/01241398-199605000-00008.
   de Jonge T, 2005, EUR SPINE J, V14, P765, DOI 10.1007/s00586-004-0778-1.
   FRASER RD, 1977, J BONE JOINT SURG BR, V59, P143, DOI 10.1302/0301-620X.59B2.873974.
   Gul SM, 1999, PEDIATR NEUROSURG, V31, P84, DOI 10.1159/000028839.
   HARADA T, 1993, J BONE JOINT SURG BR, V75, P534, DOI 10.1302/0301-620X.75B4.8331105.
   HENNRIKUS WL, 1993, J PEDIATR ORTHOPED, V13, P37, DOI 10.1097/01241398-199301000-00008.
   INGRAHAM FD, 1954, NEUROSURGERY INFANCY, P345.
   Johnson MB, 2004, J PEDIATR ORTHOPED, V24, P529, DOI 10.1097/01241398-200409000-00013.
   KANE WJ, 1977, CLIN ORTHOP RELAT R, P43.
   KASS RE, 1995, J AM STAT ASSOC, V90, P773, DOI 10.1080/01621459.1995.10476572.
   LONSTEIN JE, 1994, J BONE JOINT SURG AM, V76A, P1207, DOI 10.2106/00004623-199408000-00011.
   MADIGAN RR, 1981, SPINE, V6, P583, DOI 10.1097/00007632-198111000-00009.
   Majd ME, 1997, SPINE, V22, P1461, DOI 10.1097/00007632-199707010-00007.
   McLaughlin J, 2002, DEV MED CHILD NEUROL, V44, P17, DOI 10.1017/S0012162201001608.
   McLaughlin JF, 1998, DEV MED CHILD NEUROL, V40, P220.
   Mittal S, 2002, J NEUROSURG, V97, P315, DOI 10.3171/jns.2002.97.2.0315.
   Mittal S, 2002, J NEUROSURG, V97, P510, DOI 10.3171/jns.2002.97.3.0510.
   Mittal S, 2001, J NEUROSURG, V95, P67, DOI 10.3171/jns.2001.95.1.0067.
   Mooney JF, 1999, CLIN ORTHOP RELAT R, P48.
   Papagelopoulos PJ, 1997, SPINE, V22, P442, DOI 10.1097/00007632-199702150-00019.
   PEACOCK WJ, 1982, S AFR MED J, V62, P119.
   PETER JC, 1990, CHILD NERV SYST, V6, P30, DOI 10.1007/BF00262263.
   PETER JC, 1993, CHILD NERV SYST, V9, P285, DOI 10.1007/BF00306275.
   PROPSTPROCTOR SL, 1983, J PEDIATR ORTHOPED, V3, P344, DOI 10.1097/01241398-198307000-00013.
   RAIMONDI AJ, 1976, J NEUROSURG, V45, P555, DOI 10.3171/jns.1976.45.5.0555.
   ROBSON P, 1968, DEV MED CHILD NEUROL, V10, P447.
   ROSENBERG NJ, 1981, SPINE, V6, P35, DOI 10.1097/00007632-198101000-00005.
   ROSENTHAL RK, 1974, DEV MED CHILD NEUROL, V16, P664.
   Saito N, 1998, LANCET, V351, P1687, DOI 10.1016/S0140-6736(98)01302-6.
   SAMILSON RL, 1973, CURR PRACT ORTHOP SU, V5, P183.
   Song EW, 2000, J SPINAL DISORD, V13, P455, DOI 10.1097/00002517-200010000-00015.
   Spiegel DA, 2004, J PEDIATR ORTHOPED, V24, P30, DOI 10.1097/01241398-200401000-00007.
   Steinbok P, 2005, J NEUROSURG, V102, P363, DOI 10.3171/ped.2005.102.4.0363.
   Steinbok P, 1997, DEV MED CHILD NEUROL, V39, P178.
   Subramanian N, 1998, J NEUROSURG, V88, P1014, DOI 10.3171/jns.1998.88.6.1014.
   SUZUKI S, 1993, SPINE, V18, P2290, DOI 10.1097/00007632-199311000-00026.
   TACHDJIA.MO, 1965, J BONE JOINT SURG AM, VA 47, P223, DOI 10.2106/00004623-196547020-00001.
   THOMETZ JG, 1988, J BONE JOINT SURG AM, V70A, P1290, DOI 10.2106/00004623-198870090-00002.
   Turi M, 2000, J PEDIATR ORTHOPED, V20, P104.
   WILTSE LL, 1975, J BONE JOINT SURG AM, VA 57, P17, DOI 10.2106/00004623-197557010-00003.
   Wright FV, 1998, DEV MED CHILD NEUROL, V40, P239.
   YASUOKA S, 1982, J NEUROSURG, V57, P441, DOI 10.3171/jns.1982.57.4.0441.
   Yeh JS, 2001, PEDIATR NEUROSURG, V35, P318, DOI 10.1159/000050444.},
Number-of-Cited-References = {51},
Times-Cited = {35},
Usage-Count-Last-180-days = {0},
Usage-Count-Since-2013 = {2},
Journal-ISO = {J. Neurosurg.},
Doc-Delivery-Number = {174WH},
Web-of-Science-Index = {Science Citation Index Expanded (SCI-EXPANDED)},
Unique-ID = {WOS:000246973000005},
DA = {2022-11-01},
}

@article{ WOS:000410206800001,
Author = {Li, Mao and Yang, Huilin and Wang, Genlin},
Title = {Interspinous process devices for the treatment of neurogenic
   intermittent claudication: a systematic review of randomized controlled
   trials},
Journal = {NEUROSURGICAL REVIEW},
Year = {2017},
Volume = {40},
Number = {4},
Pages = {529-536},
Month = {OCT},
Abstract = {The aim of this study is to compare interspinous process device (IPD)
   implantation to other methods for the treatment of neurogenic
   intermittent claudication (NIC). PubMed and Cochrane library were
   searched in December 2014. Randomized controlled trials (RCTs) comparing
   IPD implantation and nonoperative therapy or laminectomy with/without
   spinal fusion for the treatment of NIC due to spinal stenosis or
   low-grade degenerative spondylolisthesis were included. Meta-analysis
   and qualitative analysis were conducted as appropriate. Eleven articles
   (eight RCTs) were included, with two having high risk of bias. These
   RCTs were divided into three groups according to control cohort
   interventions: IPD implantation was compared with nonoperative treatment
   (group 1, n = 3), laminectomy (group 2, n = 3), and laminectomy
   associated with instrumented spinal fusion (group 3, n=2). Group 1
   studies reported better Zurich Claudication Questionnaire (ZCQ) scores
   for the IPD group. In group 2, two studies reported comparable ZCQ
   scores and one revealed comparable visual analog scale (VAS) and
   Oswestry Disability Index (ODI) scores; pooled analysis showed a higher
   reoperation rate in patients treated with IPD. In group 3, one study
   found that more patients in IPD group gained more than 25 \% improvement
   in VAS and ODI, with lower complication rate; the other reported better
   ZCQ scores in the IPD group and comparable complication and reoperation
   rates. IPD implantation is more effective than the other methods, but
   not superior to laminectomy in treating NIC.},
Publisher = {SPRINGER},
Address = {233 SPRING ST, NEW YORK, NY 10013 USA},
Type = {Review},
Language = {English},
Affiliation = {Yang, HL; Wang, GL (Corresponding Author), Soochow Univ, Affiliated Hosp 1, Dept Orthopaed Surg, Suzhou 215006, Peoples R China.
   Li, Mao; Yang, Huilin; Wang, Genlin, Soochow Univ, Affiliated Hosp 1, Dept Orthopaed Surg, Suzhou 215006, Peoples R China.},
DOI = {10.1007/s10143-016-0722-y},
ISSN = {0344-5607},
EISSN = {1437-2320},
Keywords = {Interspinous process devices; Neurogenic intermittent claudication;
   Spinal stenosis; Systematic review},
Keywords-Plus = {LUMBAR SPINAL STENOSIS; COFLEX INTERLAMINAR STABILIZATION; 2-YEAR
   FOLLOW-UP; QUALITY-OF-LIFE; X-STOP; DEGENERATIVE SPONDYLOLISTHESIS;
   SURGICAL DECOMPRESSION; DYNAMIC STABILIZATION; DISTRACTION DEVICE;
   MULTICENTER},
Research-Areas = {Neurosciences \& Neurology; Surgery},
Web-of-Science-Categories  = {Clinical Neurology; Surgery},
Author-Email = {yhlpaper@163.com
   wglpaper@126.com},
Cited-References = {Anderson PA, 2006, J NEUROSURG-SPINE, V4, P463, DOI 10.3171/spi.2006.4.6.463.
   Azzazi A, 2010, NEUROSURG QUART, V20, P165, DOI 10.1097/WNQ.0b013e3181ebb0ea.
   Celik H, 2012, TURK NEUROSURG, V22, P50, DOI 10.5137/1019-5149.JTN.4681-11.2.
   Davis R, 2013, J NEUROSURG-SPINE, V19, P174, DOI 10.3171/2013.4.SPINE12636.
   Davis RJ, 2013, SPINE, V38, P1529, DOI 10.1097/BRS.0b013e31829a6d0a.
   Deyo RA, 2010, JAMA-J AM MED ASSOC, V303, P1259, DOI 10.1001/jama.2010.338.
   Furlan AD, 2009, SPINE, V34, P1929, DOI 10.1097/BRS.0b013e3181b1c99f.
   Gazzeri R, 2014, BIOMED RES INT, V2014, DOI 10.1155/2014/975052.
   Gibson JNA, 2005, SPINE, V30, P2312, DOI 10.1097/01.brs.0000182315.88558.9c.
   Holinka J, 2011, INT ORTHOP, V35, P395, DOI 10.1007/s00264-010-1017-5.
   Hsu KY, 2006, J NEUROSURG-SPINE, V5, P500, DOI 10.3171/spi.2006.5.6.500.
   Korovessis P, 2009, EUR SPINE J, V18, P830, DOI 10.1007/s00586-009-0976-y.
   Kovacs FM, 2011, SPINE, V36, pE1335, DOI 10.1097/BRS.0b013e31820c97b1.
   MARDJETKO SM, 1994, SPINE, V19, pS2256, DOI 10.1097/00007632-199410151-00002.
   Marsh GDJ, 2014, EUR SPINE J, V23, P2156, DOI 10.1007/s00586-014-3487-4.
   Moojen WA, 2013, BMJ-BRIT MED J, V347, DOI 10.1136/bmj.f6415.
   Porter RW, 1996, SPINE, V21, P2046, DOI 10.1097/00007632-199609010-00024.
   Postacchini R, 2011, SPINE J, V11, P933, DOI 10.1016/j.spinee.2011.08.419.
   Pratt RK, 2002, SPINE, V27, P84, DOI 10.1097/00007632-200201010-00020.
   Puzzilli F, 2014, CLIN NEUROL NEUROSUR, V124, P166, DOI 10.1016/j.clineuro.2014.07.004.
   Richter A, 2014, J SPINAL DISORD TECH, V27, P336, DOI 10.1097/BSD.0b013e31825f7203.
   Richter A, 2010, EUR SPINE J, V19, P283, DOI 10.1007/s00586-009-1229-9.
   Senegas J, 2002, EUR SPINE J, V11, pS164, DOI 10.1007/s00586-002-0423-9.
   Sengupta DK, 2005, SPINE, V30, pS71, DOI 10.1097/01.brs.0000155579.88537.8e.
   Sobottke R, 2010, MINIM INVAS NEUROSUR, V53, P179, DOI 10.1055/s-0030-1263108.
   Sobottke R, 2012, EUR SPINE J, V21, P411, DOI 10.1007/s00586-011-2016-y.
   Stromqvist B, 2002, ACTA ORTHOP SCAND, V73, P34, DOI 10.1080/000164702760379530.
   Stromqvist BH, 2013, SPINE, V38, P1436, DOI 10.1097/BRS.0b013e31828ba413.
   Stromqvist F, 2012, EUR SPINE J, V21, P825, DOI 10.1007/s00586-011-2101-2.
   Stucki G, 1996, SPINE, V21, P796, DOI 10.1097/00007632-199604010-00004.
   Verhoof OJ, 2008, EUR SPINE J, V17, P188, DOI 10.1007/s00586-007-0492-x.
   Zucherman JF, 2005, SPINE, V30, P1351, DOI 10.1097/01.brs.0000166618.42749.d1.
   Zucherman JF, 2004, EUR SPINE J, V13, P22, DOI 10.1007/s00586-003-0581-4.},
Number-of-Cited-References = {33},
Times-Cited = {3},
Usage-Count-Last-180-days = {0},
Usage-Count-Since-2013 = {11},
Journal-ISO = {Neurosurg. Rev.},
Doc-Delivery-Number = {FG4IF},
Web-of-Science-Index = {Science Citation Index Expanded (SCI-EXPANDED)},
Unique-ID = {WOS:000410206800001},
DA = {2022-11-01},
}

@article{ WOS:000352676700026,
Author = {Ahmadian, Arnir and Bach, Konrad and Bolinger, Bryan and Malham, Gregory
   M. and Okonkwo, David O. and Kanter, Adam S. and Uribe, Juan S.},
Title = {Stand-alone minimally invasive lateral lumbar interbody fusion:
   Multicenter clinical outcomes},
Journal = {JOURNAL OF CLINICAL NEUROSCIENCE},
Year = {2015},
Volume = {22},
Number = {4},
Pages = {740-746},
Month = {APR},
Abstract = {Stand-alone minimally invasive lateral transpsoas interbody fusion
   (MIS-LIF), without posterior instrumentation, is feasible because the
   technique does not necessitate the disruption of the stabilizing
   elements. The objectives of this study are to evaluate the efficacy and
   clinical outcomes of patients who underwent stand-alone lateral
   interbody fusion. A multicenter chart review was conducted to identify
   patients who underwent stand-alone MIS-LIF between 2008 and 2012.
   Patients were classified by spinal pathology (degenerative disc disease
   {[}DDD], spondylolisthesis {[}SL] and adult degenerative scoliosis
   {[}ADS]). Routine clinical follow-up was scheduled at 3, 6, and 12
   months. Outcome measures included hospital length of stay, fusion rates,
   neurologic complications, integrity of construct and clinical outcome
   questionnaires (Visual Analog Scale {[}VAS] and Oswestry Disability
   Index {[}ODI]). A total of 59 patients met the inclusion criteria. The
   average age was 60 years (range 31-86 years). Spinal pathologies treated
   were DDD in 37 (63\%), SL in four (7\%) and ADS in 18 (30\%) patients.
   Fusion rate was 93\% of patients (95\% of levels) at 12 months. Two
   patients required re-operation. Mean hospital stay and follow-up were
   3.3 days (range 1-10) and 14.6 months, respectively. The mean
   preoperative VAS and ODI were 69.1 and 51.8, respectively. VAS improved
   to 37.8 (p < 0.0005). ODI improved to 31.8 (p < 0.0005). Seventy percent
   of patients had grade 0 subsidence while 30\% had grade I and grade II
   subsidence. Stand-alone MIS-LIF is viable option in a carefully selected
   patient population for both single and multilevel disease and shows
   significant improvement in health related quality of life. (C) 2014
   Elsevier Ltd. All rights reserved.},
Publisher = {ELSEVIER SCI LTD},
Address = {THE BOULEVARD, LANGFORD LANE, KIDLINGTON, OXFORD OX5 1GB, OXON, ENGLAND},
Type = {Article},
Language = {English},
Affiliation = {Bach, K (Corresponding Author), Univ South Florida Hlth, Univ S Florida, Dept Neurosurg, 2 Tampa Gen Circle,7th Floor, Tampa, FL 33606 USA.
   Ahmadian, Arnir; Bach, Konrad; Uribe, Juan S., Univ South Florida Hlth, Univ S Florida, Dept Neurosurg, Tampa, FL 33606 USA.
   Malham, Gregory M., Epworth Med Fdn, Inst Neurosci, Melbourne, Vic, Australia.
   Bolinger, Bryan; Okonkwo, David O.; Kanter, Adam S., Univ Pittsburgh, Dept Neurosci, Pittsburgh, PA USA.},
DOI = {10.1016/j.jocn.2014.08.036},
ISSN = {0967-5868},
EISSN = {1532-2653},
Keywords = {Adult spinal deformity; Degenerative disc disease; Degenerative
   scoliosis; Interbody fusion; Minimally invasive; Spondylolisthesis;
   Stand-alone},
Keywords-Plus = {RETROPERITONEAL TRANSPSOAS APPROACH; DEGENERATIVE SCOLIOSIS; SUBSIDENCE;
   CAGE},
Research-Areas = {Neurosciences \& Neurology},
Web-of-Science-Categories  = {Clinical Neurology; Neurosciences},
Author-Email = {konrad.bach@gmail.com},
Cited-References = {Acosta FL, 2011, J NEUROSURG-SPINE, V15, P92, DOI 10.3171/2011.3.SPINE10425.
   Ahmadian A, 2013, J NEUROSURG-SPINE, V18, P289, DOI 10.3171/2012.11.SPINE12755.
   Anand N, 2008, J SPINAL DISORD TECH, V21, P459, DOI 10.1097/BSD.0b013e318167b06b.
   Benglis DM, 2008, NEUROSURGERY, V63, pA191, DOI 10.1227/01.NEU.0000325487.49020.91.
   Cappuccino A, 2010, SPINE, V35, pS361, DOI 10.1097/BRS.0b013e318202308b.
   Castro C, 2014, CLIN ORTHOP RELAT R, V472, P1776, DOI 10.1007/s11999-013-3263-5.
   Choi JY, 2006, EUR SPINE J, V15, P16, DOI 10.1007/s00586-004-0817-y.
   Choi KC, 2013, BMC MUSCULOSKEL DIS, V14, DOI 10.1186/1471-2474-14-220.
   Cummock MD, 2011, J NEUROSURG-SPINE, V15, P11, DOI 10.3171/2011.2.SPINE10374.
   Dakwar E, 2010, NEUROSURG FOCUS, V28, DOI 10.3171/2010.1.FOCUS09282.
   Deukmedjian AR, 2013, NEUROSURG FOCUS, V35, DOI 10.3171/2013.5.FOCUS13173.
   Deukmedjian AR, 2012, SCI WORLD J, DOI 10.1100/2012/789698.
   Deukmedjian AR, 2012, J NEUROSURG-SPINE, V17, P530, DOI 10.3171/2012.8.SPINE12432.
   Fessler RG, 2006, NEUROSURG CLIN N AM, V17, P401, DOI 10.1016/j.nec.2006.06.007.
   Kretzer RM, 2013, J SPINAL DISORD TECH.
   Laws CJ, 2012, SPINE, V37, P819, DOI 10.1097/BRS.0b013e31823551aa.
   Lee YP, 2013, SPINE J, V13, P1259, DOI 10.1016/j.spinee.2013.05.031.
   Marchi L, 2013, J NEUROSURG-SPINE, V19, P110, DOI 10.3171/2013.4.SPINE12319.
   Marchi Luis, 2012, ScientificWorldJournal, V2012, P456346, DOI 10.1100/2012/456346.
   Moller DJ, 2011, NEUROSURG FOCUS, V31, DOI 10.3171/2011.7.FOCUS11137.
   Mummaneni PV, 2013, NEUROSURG CLIN N AM, V24, P231, DOI 10.1016/j.nec.2012.12.004.
   Ozgur Burak M, 2006, Spine J, V6, P435, DOI 10.1016/j.spinee.2005.08.012.
   Pimenta L, 2001, 8 BRAZ SPIN M BEL HO.
   Pimenta L, 2013, SCI WORLD J, DOI 10.1155/2013/241705.
   Rodgers WB, 2011, SPINE, V36, P26, DOI 10.1097/BRS.0b013e3181e1040a.
   Rodgers WB, 2010, SPINE, V35, pS355, DOI 10.1097/BRS.0b013e3182023796.
   Schiffman Michael, 2003, Spine J, V3, P377, DOI 10.1016/S1529-9430(03)00145-1.
   Sharma AK, 2011, J SPINAL DISORD TECH, V24, P242, DOI 10.1097/BSD.0b013e3181ecf995.
   Shen FH, 2007, ORTHOP CLIN N AM, V38, P373, DOI 10.1016/j.ocl.2007.04.002.
   Wang MY, 2010, NEUROSURG FOCUS, V28, DOI 10.3171/2010.1.FOCUS09286.
   Wang MY, 2008, NEUROSURG FOCUS, V25, DOI 10.3171/FOC/2008/25/8/E17.
   Zhang Ji-dong, 2012, Orthop Surg, V4, P11, DOI 10.1111/j.1757-7861.2011.00164.x.},
Number-of-Cited-References = {32},
Times-Cited = {50},
Usage-Count-Last-180-days = {1},
Usage-Count-Since-2013 = {14},
Journal-ISO = {J. Clin. Neurosci.},
Doc-Delivery-Number = {CF6OT},
Web-of-Science-Index = {Science Citation Index Expanded (SCI-EXPANDED)},
Unique-ID = {WOS:000352676700026},
DA = {2022-11-01},
}

@article{ WOS:000272390900013,
Author = {Oh, In-Soo and Ha, Kee-Yong},
Title = {Matrix Metalloproteinase-3 on Ligamentum Flavum in Degenerative Lumbar
   Spondylolisthesis},
Journal = {SPINE},
Year = {2009},
Volume = {34},
Number = {16},
Pages = {E552-E557},
Month = {JUL 15},
Abstract = {Study Design. Human ligamentum flavum (LF) was examined for the activity
   level of matrix metalloproteinase-3 (MMP-3) in degenerative
   spondylolithesis (DS) patients using immunohistochemistry, Western blot,
   reverse transcriptase-polymerase chain reaction (RT-PCR), and
   quantitative real-time PCR.
   Objective. To investigate the hypothesis that the activity of MMP-3 is
   elevated in LF of DS patients, which might contribute to DS
   pathogenesis.
   Summary of Background Data. MMP-3 is a proteinase produced by connective
   tissue cells and is responsible for the degradation and modification of
   extracellular matrix molecules. MMP-3 activity has been established in
   articular cartilage, synovial membrane, and intervertebral discs, but
   not in the LF.
   Methods. The experimental group consisted of 18 patients with DS and the
   control group consisted of 18 patients with spinal stenosis (SS) without
   any instabilities. MMP-3 expression was measured with in situ using
   immunohistochemistry and both for mRNA and protein levels.
   Results. The MMP-3 positive cell ratio in the LF observed in DS patients
   was substantially higher than in SS patients (P = 0.030). In Western
   blot, the average optical density (OD) of MMP-3 was higher in LF of DS
   than of SS (P = 0.028). There was greater MMP-3 expression in DS
   patients as quantified by RT-PCR (P = 0.004).
   Conclusion. Our study shows that MMP-3 expression in the LF of DS
   patients was significantly higher than in SS patients. Increased MMP-3
   expression may be associated with the degenerative changes of LF in DS
   patients comprising one of the mechanisms of pathogenesis in DS.},
Publisher = {LIPPINCOTT WILLIAMS \& WILKINS},
Address = {TWO COMMERCE SQ, 2001 MARKET ST, PHILADELPHIA, PA 19103 USA},
Type = {Article},
Language = {English},
Affiliation = {Ha, KY (Corresponding Author), Catholic Univ Korea, Kang Nam St Marys Hosp, Coll Med, Dept Orthopaed Surg, 505 Ban Po Dong, Seoul 137040, South Korea.
   Oh, In-Soo; Ha, Kee-Yong, Catholic Univ Korea, Kang Nam St Marys Hosp, Coll Med, Dept Orthopaed Surg, Seoul 137040, South Korea.},
DOI = {10.1097/BRS.0b013e3181aa0232},
ISSN = {0362-2436},
EISSN = {1528-1159},
Keywords = {degenerative spondylolisthesis; matrix metalloproteinase-3; ligamentum
   flavum},
Keywords-Plus = {TISSUE INHIBITOR; STROMELYSIN; EXPRESSION; CELLS},
Research-Areas = {Neurosciences \& Neurology; Orthopedics},
Web-of-Science-Categories  = {Clinical Neurology; Orthopedics},
Author-Email = {kyh@catholic.ac.kr},
Cited-References = {Edwards JCW, 1996, J ANAT, V188, P355.
   FARFAN HF, 1969, CAN J SURG, V12, P336.
   FARFAN HF, 1980, SPINE, V5, P412, DOI 10.1097/00007632-198009000-00004.
   GomisRuth FX, 1997, NATURE, V389, P77, DOI 10.1038/37995.
   GROBLER JL, 1993, SPINE, V18, P80.
   Ha KY, 2005, SPINE, V30, P562, DOI 10.1097/01.brs.0000154674.16708.af.
   KIRKALDYWILLIS WH, 1974, CLIN ORTHOP RELAT R, V99, P30, DOI DOI 10.1097/00003086-197403000-00004.
   Kosaka H, 2007, SPINE, V32, P2805, DOI 10.1097/BRS.0b013e31815b650f.
   Livak KJ, 2001, METHODS, V25, P402, DOI 10.1006/meth.2001.1262.
   Matsui Y, 1998, SPINE, V23, P863, DOI 10.1097/00007632-199804150-00005.
   MATUNAGA S, 1990, SPINE, V15, P1204.
   Migita K, 1997, BIOCHEM BIOPH RES CO, V239, P621, DOI 10.1006/bbrc.1997.7366.
   Nemoto O, 1997, J SPINAL DISORD, V10, P493.
   NEWMAN PH, 1963, J BONE JOINT SURG BR, V45, P39, DOI 10.1302/0301-620X.45B1.39.
   OKADA Y, 1992, LAB INVEST, V66, P680.
   OKADA Y, 1989, ANN RHEUM DIS, V48, P645, DOI 10.1136/ard.48.8.645.
   OKADA Y, 1986, J BIOL CHEM, V261, P14245.
   Okuda T, 2004, SPINE, V29, P1689, DOI 10.1097/01.BRS.0000132510.25378.8C.
   RAMSEY R. H., 1966, CLIN ORTHO RELAT RESIN HISTORICAL ORTHOPAEDICS, V44, P129.
   SHARMA M, 1995, SPINE, V20, P887, DOI 10.1097/00007632-199504150-00003.
   TAILLARD WF, 1976, CLIN ORTHOP RELAT R, V117, P30.
   Takahashi K, 1999, OSTEOARTHR CARTILAGE, V7, P182, DOI 10.1053/joca.1998.0207.
   Visse R, 2003, CIRC RES, V92, P827, DOI 10.1161/01.RES.0000070112.80711.3D.
   Wang H, 1998, CIRC RES, V83, P832, DOI 10.1161/01.RES.83.8.832.
   YAHIA LH, 1990, SPINE, V15, P262, DOI 10.1097/00007632-199004000-00002.
   YOSHIDA M, 1992, SPINE, V17, P1353, DOI 10.1097/00007632-199211000-00015.
   Yoshihara Y, 2000, ANN RHEUM DIS, V59, P455, DOI 10.1136/ard.59.6.455.
   YOSHIHARA Y, 1995, ARTHRITIS RHEUM, V38, P969, DOI 10.1002/art.1780380713.},
Number-of-Cited-References = {28},
Times-Cited = {10},
Usage-Count-Last-180-days = {0},
Usage-Count-Since-2013 = {31},
Journal-ISO = {SPINE},
Doc-Delivery-Number = {527TX},
Web-of-Science-Index = {Science Citation Index Expanded (SCI-EXPANDED)},
Unique-ID = {WOS:000272390900013},
DA = {2022-11-01},
}

@article{ WOS:000754204700001,
Author = {Fan, Mingxing and Fang, Yanming and Zhang, Qi and Zhao, Jingwei and Liu,
   Bo and Tian, Wei},
Title = {A prospective cohort study of the accuracy and safety of robot-assisted
   minimally invasive spinal surgery},
Journal = {BMC SURGERY},
Year = {2022},
Volume = {22},
Number = {1},
Month = {FEB 11},
Abstract = {Background: Robot-assisted open surgery (RA-OS) is now commonly used in
   traditional open-exposure spinal screw placement surgery. With the help
   of robots, robot-assisted minimally invasive surgery (RA-MIS) can
   achieve less bleeding and less tissue damage in percutaneous screw
   insertion. While the research comparing the safety and accuracy of screw
   placement between RA-MIS and RA-OS is insufficient. This study aims to
   compare the effects of RA-MIS and RA-OS in thoracic and lumbar spine.
   Methods: This was a prospective cohort study evaluating 208 patients
   undergoing robot-assisted screw insertions from July 2020 to September
   2021. Age, BMI, gender, screws accuracy, screws Gertzbein-Robbins grade,
   small joint invasion and perioperative outcomes (operation time, blood
   loss, postoperative hospital stay, comorbidity) were collected. A
   subgroup analysis was also performed according to disease, namely
   fracture, spondylolisthesis, and disc herniation. Data were analyzed
   using Stata/MP 14.0. Wilcoxon's signed rank test, Kruskal-Wallis test
   and Fisher's exact test were used for statistical tests and p < 0.05 was
   considered statistically significant.
   Results: A total of 1030 screws were inserted; 368 minimally invasive
   screws and 662 open screws. The acceptability of screw insertion in the
   RA-MIS and RA-OS was 97.3\% and 95.6\% respectively. There was no
   statistical difference between the RA-MIS group and RA-OS group in age
   (p = 0.106), gender (p = 0.074), BMI (p = 0.181) and comorbidity (p =
   0.203). Compared with RA-OS, RA-MIS had less blood loss (p < 0.001) and
   shorter postoperative hospital stay (p = 0.008). In the minimally
   invasive surgery group, the fracture subgroup had smaller screw
   deviation, less blood loss, and shorter operation time compared with the
   other subgroups (p < 0.01). Specifically, RA-MIS significantly reduced
   the postoperative hospital stay of patients with spondylolisthesis
   compared with RA-OS (p < 0.01).
   Conclusion: RA-OS and RA-MIS had equal accuracy and safety. Compared
   with open surgery, minimally invasive surgery reduced blood loss in each
   subgroup and shortened the postoperative hospital stay in the
   spondylolisthesis subgroup. Compared with the other subgroups under
   minimally invasive surgery, the fracture subgroup had less blood loss
   and shorter operation time.},
Publisher = {BMC},
Address = {CAMPUS, 4 CRINAN ST, LONDON N1 9XW, ENGLAND},
Type = {Article},
Language = {English},
Affiliation = {Tian, W (Corresponding Author), Beijing Jishuitan Hosp, Spine Dept, Beijing, Peoples R China.
   Tian, W (Corresponding Author), Beijing Key Lab Robot Orthopaed, Beijing, Peoples R China.
   Fan, Mingxing; Fang, Yanming; Zhang, Qi; Zhao, Jingwei; Liu, Bo; Tian, Wei, Beijing Jishuitan Hosp, Spine Dept, Beijing, Peoples R China.
   Fan, Mingxing; Fang, Yanming; Zhang, Qi; Zhao, Jingwei; Liu, Bo; Tian, Wei, Beijing Key Lab Robot Orthopaed, Beijing, Peoples R China.},
DOI = {10.1186/s12893-022-01503-4},
Article-Number = {47},
EISSN = {1471-2482},
Keywords-Plus = {POSTOPERATIVE COMPLICATIONS; SCREW PLACEMENT},
Research-Areas = {Surgery},
Web-of-Science-Categories  = {Surgery},
Author-Email = {tianweijst\_2021@126.com},
ResearcherID-Numbers = {Zhao, Jing/GXV-4738-2022
   },
ORCID-Numbers = {Fang, YanMing/0000-0002-6345-7601},
Funding-Acknowledgement = {Natural Science Foundation of Beijing Municipality {[}L212062]; Beijing
   Outstanding Talent Training Foundation (CN) {[}2018000021469G225];
   Beijing Jishuitan Hospital youth talent training project {[}XKXX202104]},
Funding-Text = {Natural Science Foundation of Beijing Municipality (L212062), Beijing
   Outstanding Talent Training Foundation (CN) (2018000021469G225); Beijing
   Jishuitan Hospital youth talent training project (XKXX202104). The
   funder plays no roles in our study.},
Cited-References = {Archavlis E, 2018, J NEUROL SURG PART A, V79, P1, DOI 10.1055/s-0037-1603631.
   Bose B, 2002, SPINE, V27, P1444, DOI 10.1097/00007632-200207010-00014.
   Cui G Y, 2017, Zhonghua Wai Ke Za Zhi, V55, P543, DOI 10.3760/cma.j.issn.0529-5815.2017.07.013.
   El Mansy Y, 2021, Musculoskelet Surg, V105, P297, DOI 10.1007/s12306-020-00659-7.
   Elgafy Hossein, 2016, World J Crit Care Med, V5, P83, DOI 10.5492/wjccm.v5.i1.83.
   Gelalis ID, 2012, EUR SPINE J, V21, P247, DOI 10.1007/s00586-011-2011-3.
   GERTZBEIN SD, 1990, SPINE, V15, P11, DOI 10.1097/00007632-199001000-00004.
   Han XG, 2019, J NEUROSURG-SPINE, V30, P615, DOI 10.3171/2018.10.SPINE18487.
   Harimaya K, 2011, SPINE, V36, P1645, DOI 10.1097/BRS.0b013e318225b8f9.
   Hayashi D, 2012, AM J ROENTGENOL, V199, pW123, DOI 10.2214/AJR.11.6497.
   Le XF, 2018, WORLD NEUROSURG, V120, pE745, DOI 10.1016/j.wneu.2018.08.157.
   Lieberman IH, 2020, JBJS ESSENT SURG TEC, V10, DOI 10.2106/JBJS.ST.19.00020.
   Lin Shu, 2020, Zhongguo Xiu Fu Chong Jian Wai Ke Za Zhi, V34, P76, DOI 10.7507/1002-1892.201906105.
   Minamide A, 2017, J ORTHOP SCI, V22, P377, DOI 10.1016/j.jos.2016.12.022.
   Momin AA, 2020, WORLD NEUROSURG, V140, P622, DOI 10.1016/j.wneu.2020.05.071.
   Nimjee Shahid M, 2015, Asian J Neurosurg, V10, P272, DOI 10.4103/1793-5482.162700.
   Ojo OA, 2016, NIGER J CLIN PRACT, V19, P821, DOI 10.4103/1119-3077.183237.
   Swann MC, 2016, BEST PRACT RES-CLIN, V30, P103, DOI 10.1016/j.bpa.2016.01.002.
   van Dijk JD, 2015, SPINE, V40, pE986, DOI 10.1097/BRS.0000000000000960.
   Wen Jie, 2019, Zhongguo Gu Shang, V32, P199, DOI 10.3969/j.issn.1003-0034.2019.03.002.
   Zhang JN, 2021, INT ORTHOP, V45, P1531, DOI 10.1007/s00264-020-04825-1.
   Zhou JM, 2020, SPINE, V45, P208, DOI 10.1097/BRS.0000000000003218.},
Number-of-Cited-References = {22},
Times-Cited = {2},
Usage-Count-Last-180-days = {1},
Usage-Count-Since-2013 = {1},
Journal-ISO = {BMC Surg.},
Doc-Delivery-Number = {YX6IQ},
Web-of-Science-Index = {Science Citation Index Expanded (SCI-EXPANDED)},
Unique-ID = {WOS:000754204700001},
OA = {Green Published, gold},
DA = {2022-11-01},
}

@article{ WOS:000825956600002,
Author = {Morgan, Clinton D. and Katsevman, Gennadiy A. and Godzik, Jakub and
   Catapano, Joshua S. and Hemphill, Courtney and Turner, Jay D. and Uribe,
   Juan S.},
Title = {Outpatient outcomes of patients with femoral nerve neurapraxia after
   prone lateral lumbar interbody fusion at L4-5},
Journal = {JOURNAL OF NEUROSURGERY-SPINE},
Year = {2022},
Volume = {37},
Number = {1},
Pages = {92-95},
Month = {JUL},
Abstract = {OBJECTIVE Single-position prone lateral lumbar interbody fusion (LLIF)
   improves the efficiency of staged minimally invasive lumbar spine
   surgery. However, laterally approaching the lumbar spine, especially
   L4-5 with the patient in the prone position, could increase the risk of
   complications and presents unique challenges, including difficult
   ergonomics, psoas migration, and management of the nearby lumbar plexus.
   The authors sought to identify postoperative femoral neurapraxia after
   single-position prone LLIF at L4-5 to better understand how symptoms
   evolve over time.
   METHODS This retrospective analysis examined a prospectively maintained
   database of LLIF patients who were treated by two surgeons (J.S.U. and
   J.D.T.). Patients who underwent single-position prone LLIF at L4-5 and
   percutaneous pedicle screw fixation for lumbar stenosis or
   spondylolisthesis were included if they had at least 6 weeks of
   follow-up. Outpatient postoperative neurological symptoms were analyzed
   at 6-week, 3-month, and 6-month follow-up evaluations.
   RESULTS Twenty-nine patients (16 women {[}55\%]; overall mean +/- SD age
   62 +/- 11 years) met the inclusion criteria. Five patients (17\%)
   experienced complications, including 1 (3\%) who had a femoral nerve
   injury with resultant motor weakness. The mean +/- SD transpsoas
   retractor time was 14.6 +/- 6.1 minutes, the directional anterior
   electromyography (EMG) threshold before retractor placement was 20.1 +/-
   10.2 mA, and the directional posterior EMG threshold was 10.4 +/- 9.1
   mA. All patients had 6-week clinical follow-up evaluations. Ten patients
   (34\%) reported thigh pain or weakness at their 6-week follow-up
   appointment, compared with 3/27 (11\%) at 3 months and 1/20 (5\%) at 6
   months. No association was found between directional EMG threshold and
   neurapraxia, but longer transpsoas retractor time at L4-5 was
   significantly associated with femoral neurapraxia at 6-week follow-up (p
   = 0.02). The only case of femoral nerve injury with motor weakness
   developed in a patient with a retractor time that was nearly twice as
   long as the mean time (27.0 vs 14.6 minutes); however, this patient
   fully recovered by the 3-month follow-up evaluation.
   CONCLUSIONS To our knowledge, this is the largest study with the longest
   follow-up duration to date after single-position prone LLIF at L4-5 with
   percutaneous pedicle screw fixation. Although 34\% of patients reported
   ipsilateral sensory symptoms in the thigh at the 6-week follow-up
   evaluation, only 1 patient sustained a nerve injury; this resulted in
   temporary weakness that resolved by the 3-month follow-up evaluation.
   Thus, longer transpsoas retractor time at L4-5 during prone LLIF is
   associated with increased ipsilateral thigh symptoms at 6-week follow-up
   that may resolve over time.},
Publisher = {AMER ASSOC NEUROLOGICAL SURGEONS},
Address = {5550 MEADOWBROOK DRIVE, ROLLING MEADOWS, IL 60008 USA},
Type = {Article},
Language = {English},
Affiliation = {Uribe, JS (Corresponding Author), St Josephs Hosp, Neurosci Publicat, Barrow Neurol Inst, Phoenix, AZ 85013 USA.
   Morgan, Clinton D.; Katsevman, Gennadiy A.; Godzik, Jakub; Catapano, Joshua S.; Hemphill, Courtney; Turner, Jay D.; Uribe, Juan S., St Josephs Hosp, Barrow Neurol Inst, Dept Neurosurg, Phoenix, AZ USA.},
DOI = {10.3171/2021.11.SPINE211289},
ISSN = {1547-5654},
EISSN = {1547-5646},
Keywords = {complications; degenerative spine disease; electromyography; lateral
   lumbar interbody fusion; minimally invasive spine surgery; neurapraxia;
   outpatient follow-up},
Keywords-Plus = {POSITION; FEASIBILITY},
Research-Areas = {Neurosciences \& Neurology; Surgery},
Web-of-Science-Categories  = {Clinical Neurology; Surgery},
Author-Email = {neuropub@barrowneuro.org},
ResearcherID-Numbers = {Katsevman, Gennadiy/GOK-1751-2022},
ORCID-Numbers = {Katsevman, Gennadiy/0000-0002-7760-1491},
Cited-References = {Amaral R, 2021, WORLD NEUROSURG, V153, pE131, DOI 10.1016/j.wneu.2021.06.067.
   Cahill KS, 2012, J NEUROSURG-SPINE, V17, P227, DOI 10.3171/2012.5.SPINE1288.
   Gammal ID, 2015, INT J SPINE SURG, V9, DOI 10.14444/2062.
   Gandhi SD, 2021, J NEUROSURG-SPINE, V35, P284, DOI 10.3171/2020.12.SPINE201913.
   Godzik J, 2020, NEUROSURG FOCUS, V49, DOI 10.3171/2020.6.FOCUS20359.
   Lamartina C, 2020, EUR SPINE J, V29, P6, DOI 10.1007/s00586-020-06303-z.
   Martirosyan NL, 2020, WORLD NEUROSURG, V144, P170, DOI 10.1016/j.wneu.2020.08.172.
   Moller DJ, 2011, NEUROSURG FOCUS, V31, DOI 10.3171/2011.7.FOCUS11137.
   Naeem K, 2021, OPER NEUROSURG, V21, pE119, DOI 10.1093/ons/opab107.
   North RY, 2021, WORLD NEUROSURG, V152, P221, DOI 10.1016/j.wneu.2021.05.097.
   Ohiorhenuan IE, 2021, OPER NEUROSURG, V20, pE369, DOI 10.1093/ons/opaa478.
   Pimenta L, WORLD NEUROSURG, V149, P664.
   Pimenta L, 2021, OPER NEUROSURG, V20, pE5, DOI 10.1093/ons/opaa328.
   Pimenta L, 2021, EUR SPINE J, V30, P108, DOI 10.1007/s00586-020-06471-y.
   Sadrameli Saeed S, 2020, J Spine Surg, V6, P562, DOI 10.21037/jss-20-579.
   Salzmann SN, 2019, WORLD NEUROSURG, V129, pE337, DOI 10.1016/j.wneu.2019.05.144.
   Smith TG, 2021, WORLD NEUROSURG, V149, pE705, DOI 10.1016/j.wneu.2021.01.113.
   Uribe JS, 2015, EUR SPINE J, V24, pS378, DOI 10.1007/s00586-015-3871-8.
   Walker CT, 2021, WORLD NEUROSURG, V151, pE786, DOI 10.1016/j.wneu.2021.04.128.},
Number-of-Cited-References = {19},
Times-Cited = {0},
Usage-Count-Last-180-days = {0},
Usage-Count-Since-2013 = {2},
Journal-ISO = {J. Neurosurg.-Spine},
Doc-Delivery-Number = {2Y5SM},
Web-of-Science-Index = {Science Citation Index Expanded (SCI-EXPANDED)},
Unique-ID = {WOS:000825956600002},
DA = {2022-11-01},
}

@article{ WOS:000531065500003,
Author = {Rabbo, F. Abed and Wang, Z. and Sunna, T. and Newman, N. and Zairi, F.
   and Boubez, G. and Shedid, D.},
Title = {Long-term complications of minimally-open anterolateral interbody fusion
   for L5-S1},
Journal = {NEUROCHIRURGIE},
Year = {2020},
Volume = {66},
Number = {2},
Pages = {85-90},
Month = {APR},
Abstract = {Background. - Multiple surgical techniques and approaches exist to
   obtain lumbar interbody fusion. Anterolateral (oblique) is a relatively
   recent technique. Controversy exists for its use at the L5-S1 level. We
   performed this study in order to show the safety and efficacy of this
   technique. The aim of this study was to report the long-term
   complications and fusion rates of minimally-open (mini-open)
   anterolateral interbody fusion at the L5-S1 level.
   Methods. - We retrospectively analyzed all patients who underwent
   mini-open anterolateral interbody fusion for L5-S1 level in our
   department. The data collected were the following: age, sex, surgical
   indication, acute (less than four weeks) and long-term complications (>3
   months), fusion at six months and length of follow-up.
   Results. - Seventeen patients (8 M/9F) underwent mini-open anterolateral
   interbody fusion at L5-S1. The mean age was 64.5 years. The surgical
   indication was scoliosis in 10 cases, flat back in 4 cases, and
   spondylolisthesis in 3 cases. All patients underwent a complementary
   posterior procedure that included fixation. Mean blood loss was 252.9 mL
   for the anterior procedure. Eight acute and minor complications occurred
   (anemia, delirium, and psoas paresis). Two acute complications required
   surgical intervention (cage displacement and hematoma). Long-term
   complications were observed in 2 cases and included proximal junction
   kyphosis and non-union. The fusion rate was evaluated at 88\%. The mean
   follow-up period was 28.3 months.
   Conclusions. - Mini-open anterolateral interbody fusion at the L5-S1
   level is safe and results in fusion at the same rate as anterior
   interbody fusion. Most acute complications are minor and resolve
   spontaneously. (C) 2020 Elsevier Masson SAS. All rights reserved.},
Publisher = {MASSON EDITEUR},
Address = {21 STREET CAMILLE DESMOULINS, ISSY, 92789 MOULINEAUX CEDEX 9, FRANCE},
Type = {Article},
Language = {English},
Affiliation = {Rabbo, FA (Corresponding Author), Ctr Hosp Univ CHU Clermont Ferrand, Serv Neurochirurg B, 58 Rue Montalembert, Clermont Ferrand 63000, France.
   Rabbo, F. Abed, Ctr Hosp Univ CHU Clermont Ferrand, Serv Neurochirurg B, 58 Rue Montalembert, Clermont Ferrand 63000, France.
   Wang, Z.; Newman, N.; Boubez, G., Ctr Hosp Univ Montreal CHUM, Serv Orthopedie, 100 Rue St Denis,Bur E-368,3e Etage, Montreal, PQ H2X OC1, Canada.
   Zairi, F., Hop Prive Le Bois, Serv Neurochirurg, Ramsay Gen Sante, Lille 59000, France.
   Sunna, T., Amer Univ Beirut, Div Neurosurg, Med Ctr, POB 11-0236, Beirut 11072020, Lebanon.
   Shedid, D., Ctr Hosp Luniv Montreal CHUM, Serv Neurochirurg, 1000 Rue St Denis,Bur E-368,3e Etage, Montreal, PQ H2X 0C1, Canada.},
DOI = {10.1016/j.neuchi.2019.12.010},
ISSN = {0028-3770},
EISSN = {1773-0619},
Keywords = {L5-S1 level; Spondylolisthesis; Scoliosis; Mini-open anterolateral
   interbody fusion; Long-term complications},
Keywords-Plus = {CORRIDOR},
Research-Areas = {Neurosciences \& Neurology; Surgery},
Web-of-Science-Categories  = {Clinical Neurology; Surgery},
Author-Email = {francis.ar@gmail.com},
ResearcherID-Numbers = {ZAIRI, Fahed/ABH-3459-2021
   },
ORCID-Numbers = {ABED RABBO, Francis/0000-0002-8793-0678},
Cited-References = {Chang J, 2017, WORLD NEUROSURG, V98, DOI 10.1016/j.wneu.2016.11.028.
   Chastain CA, 2007, ORTHOPEDICS, V30, P389, DOI 10.3928/01477447-20070501-18.
   Chung NS, 2018, CLIN SPINE SURG, V31, P293, DOI 10.1097/BSD.0000000000000584.
   Chung NS, 2017, EUR SPINE J, V26, P2797, DOI 10.1007/s00586-017-5176-6.
   Davis M, 2019, WORLD NEUROSURG, V128, pE768, DOI 10.1016/j.wneu.2019.04.252.
   Davis TT, 2014, J NEUROSURG-SPINE, V21, P785, DOI 10.3171/2014.7.SPINE13564.
   GILL K, 1993, ACTA ORTHOP SCAND, V64, P108, DOI 10.3109/17453679309160137.
   Kanno Keijiro, 2014, Case Rep Orthop, V2014, P603531, DOI 10.1155/2014/603531.
   Kim KT, 2018, NEUROSURG REV, V41, P355, DOI 10.1007/s10143-017-0927-8.
   LENKE LG, 1992, J SPINAL DISORD, V5, P433, DOI 10.1097/00002517-199212000-00008.
   Orita Sumihisa, 2016, Eur J Orthop Surg Traumatol, V26, P685, DOI 10.1007/s00590-016-1806-7.
   Phan K, 2016, J CLIN NEUROSCI, V31, P23, DOI 10.1016/j.jocn.2016.02.030.
   Schroeder GD, 2016, CLIN SPINE SURG, V29, P150, DOI 10.1097/BSD.0000000000000356.
   Silvestre C, 2012, ASIAN SPINE J, V6, P89, DOI 10.4184/asj.2012.6.2.89.
   TAKAHASHI K, 1990, SPINE, V15, P1211, DOI 10.1097/00007632-199011010-00022.
   Uribe JS, 2010, J NEUROSURG-SPINE, V13, P260, DOI 10.3171/2010.3.SPINE09766.
   Woods KRM, 2017, SPINE J, V17, P545, DOI 10.1016/j.spinee.2016.10.026.
   Zairi F, 2017, ORTHOP TRAUMATOL-SUR, V103, P295, DOI 10.1016/j.otsr.2016.11.016.},
Number-of-Cited-References = {18},
Times-Cited = {2},
Usage-Count-Last-180-days = {0},
Usage-Count-Since-2013 = {1},
Journal-ISO = {Neurochirurgie},
Doc-Delivery-Number = {LK7TW},
Web-of-Science-Index = {Science Citation Index Expanded (SCI-EXPANDED)},
Unique-ID = {WOS:000531065500003},
OA = {Green Published, Bronze},
DA = {2022-11-01},
}

@article{ WOS:000474171000007,
Author = {Koenig, Scott and Jauregui, Julio J. and Shasti, Mark and Jazini, Ehsan
   and Koh, Eugene Y. and Banagan, Kelley E. and Gelb, Daniel E. and
   Ludwig, Steven C.},
Title = {Decompression Versus Fusion for Grade I Degenerative Spondylolisthesis:
   A Meta-Analysis},
Journal = {GLOBAL SPINE JOURNAL},
Year = {2019},
Volume = {9},
Number = {2},
Pages = {155-161},
Month = {APR},
Abstract = {Study Design: Meta-analysis of evidence level I to IV studies.
   Objective: To compare decompression alone versus decompression plus
   fusion in the treatment of grade I degenerative spondylolisthesis (DS).
   Methods: Following established guidelines, we systematically reviewed 3
   electronic databases to assess studies evaluating patients with grade I
   DS. We stratified all patients into 2 cohorts; the first cohort
   underwent a decompression-type surgery, and the second cohort underwent
   decompression plus fusion. We noted clinical outcomes, complications,
   reoperations, and surgical details such as blood loss. Descriptive
   statistics and random-effects models were used to determine the
   specified outcome metrics with 95\% confidence intervals (CIs). Results:
   In both cohorts, the pain (legs and lower back) significantly decreased
   and the physical component of the Short Form 36 showed better patient
   clinical outcomes. The decompression cohort had a 5.8\% complication
   rate (95\% CI = 1.7-2.1), and the decompression plus fusion cohort had
   an 8.3\% complication rate (95\% CI = 5.5-11.6). The reoperation rate
   was higher in the decompression-only cohort (8.5\%; 95\% CI = 2.9-17.0)
   compared with the decompression plus fusion cohort (4.9\%; 95\% CI =
   2.5-7.9). Conclusions: There does not appear to be any advantage of one
   procedure over the other. Patients undergoing decompression alone tended
   to be older with a higher percentage of leg pain, whereas patients
   additionally undergoing fusion tended to be younger with more lower back
   pain. The decompression-only cohort had fewer complications but a higher
   revision rate.},
Publisher = {SAGE PUBLICATIONS LTD},
Address = {1 OLIVERS YARD, 55 CITY ROAD, LONDON EC1Y 1SP, ENGLAND},
Type = {Article},
Language = {English},
Affiliation = {Ludwig, SC (Corresponding Author), Univ Maryland, Sch Med, Dept Orthopaed, 110 South Paca St,6th Floor, Baltimore, MD 21201 USA.
   Koenig, Scott; Jauregui, Julio J.; Shasti, Mark; Jazini, Ehsan; Koh, Eugene Y.; Banagan, Kelley E.; Gelb, Daniel E.; Ludwig, Steven C., Univ Maryland, Baltimore, MD 21201 USA.},
DOI = {10.1177/2192568218777476},
ISSN = {2192-5682},
EISSN = {2192-5690},
Keywords = {degenerative spondylolistheses; decompression; fusion; meta-analysis},
Keywords-Plus = {LUMBAR INTERBODY FUSION; SPINAL STENOSIS; BILATERAL DECOMPRESSION;
   POSTEROLATERAL FUSION; SURGICAL-MANAGEMENT; UNILATERAL APPROACH;
   LONG-TERM; SURGERY; OUTCOMES; LAMINECTOMY},
Research-Areas = {Neurosciences \& Neurology; Orthopedics},
Web-of-Science-Categories  = {Clinical Neurology; Orthopedics},
Author-Email = {sludwig@umoa.umm.edu},
ResearcherID-Numbers = {Jauregui, Julio J/T-8089-2018},
ORCID-Numbers = {Jauregui, Julio J/0000-0002-7878-0241},
Cited-References = {Airaksinen O, 1997, SPINE, V22, P2278, DOI 10.1097/00007632-199710010-00016.
   Booth KC, 1999, SPINE, V24, P1721, DOI 10.1097/00007632-199908150-00014.
   Carreon LY, 2003, J BONE JOINT SURG AM, V85A, P2089, DOI 10.2106/00004623-200311000-00004.
   Cheung JPY, 2016, ASIAN SPINE J, V10, P75, DOI 10.4184/asj.2016.10.1.75.
   Eliades P, 2015, CUREUS, V7, DOI 10.7759/cureus.249.
   Epstein NE, 1998, J SPINAL DISORD, V11, P116.
   Faldini C, 2007, J ORTHOP TRAUMATOL, V8, P128, DOI 10.1007/s10195-007-0079-7.
   Ghiselli G, 2004, J BONE JOINT SURG AM, V86A, P1497, DOI 10.2106/00004623-200407000-00020.
   Ghogawala Z, 2004, J NEUROSURG-SPINE, V1, P267, DOI 10.3171/spi.2004.1.3.0267.
   Ghogawala Z, 2016, NEW ENGL J MED, V374, P1424, DOI 10.1056/NEJMoa1508788.
   HERKOWITZ HN, 1991, J BONE JOINT SURG AM, V73A, P802, DOI 10.2106/00004623-199173060-00002.
   HW Meyerding, 1932, SURG GYNECOL OBSTET, V54, P371.
   Ikuta K, 2016, SPINE, V41, pE1434, DOI 10.1097/BRS.0000000000001813.
   Jacobsen S, 2007, SPINE, V32, P120, DOI 10.1097/01.brs.0000250979.12398.96.
   Jang JS, 2005, J NEUROSURG-SPINE, V3, P218, DOI 10.3171/spi.2005.3.3.0218.
   Jang JW, 2016, CLIN SPINE SURG, V29, P268, DOI 10.1097/BSD.0b013e31827566a8.
   JOHNSSON KE, 1986, SPINE, V11, P107, DOI 10.1097/00007632-198603000-00001.
   Kalanithi PS, 2009, SPINE, V34, P1963, DOI 10.1097/BRS.0b013e3181ae2243.
   Kim CH, 2017, CLIN SPINE SURG, V30, P291, DOI 10.1097/BSD.0000000000000179.
   Kim JY, 2015, WORLD NEUROSURG, V84, P1284, DOI 10.1016/j.wneu.2015.06.003.
   Kimura I, 2001, J SPINAL DISORD, V14, P301, DOI 10.1097/00002517-200108000-00004.
   Kornblum MB, 2004, SPINE, V29, P726, DOI 10.1097/01.BRS.0000119398.22620.92.
   LEE CK, 1983, SPINE, V8, P429, DOI 10.1097/00007632-198305000-00014.
   Lee YS, 2015, CLIN ORTHOP SURG, V7, P470, DOI 10.4055/cios.2015.7.4.470.
   Martin BI, 2007, SPINE, V32, P382, DOI 10.1097/01.brs.0000254104.55716.46.
   Martin CR, 2007, SPINE, V32, P1791, DOI 10.1097/BRS.0b013e3180bc219e.
   Marx RG, 2015, J BONE JOINT SURG AM, V97A, P1, DOI 10.2106/JBJS.N.01112.
   Matsudaira K, 2005, J ORTHOP SCI, V10, P270, DOI 10.1007/s00776-005-0887-7.
   MATSUNAGA S, 1990, SPINE, V15, P1204, DOI 10.1097/00007632-199011010-00021.
   Matsunaga S, 2000, J NEUROSURG, V93, P194, DOI 10.3171/spi.2000.93.2.0194.
   McAnany SJ, 2016, SPINE, V41, pE1408, DOI 10.1097/BRS.0000000000001638.
   Moher D, 2009, BMJ-BRIT MED J, V339, DOI {[}10.1016/j.ijsu.2010.02.007, 10.1136/bmj.i4086, 10.1136/bmj.b2535].
   Musluman AM, 2012, J NEUROSURG-SPINE, V16, P68, DOI 10.3171/2011.7.SPINE11222.
   Park JH, 2012, ACTA NEUROCHIR, V154, P1205, DOI 10.1007/s00701-012-1394-1.
   Parker SL, 2014, WORLD NEUROSURG, V82, P230, DOI 10.1016/j.wneu.2013.01.041.
   Pearson A, 2011, SPINE, V36, P219, DOI 10.1097/BRS.0b013e3181d77c21.
   Pearson AM, 2013, SPINE, V38, P1799, DOI 10.1097/BRS.0b013e3182a314d0.
   Rampersaud YR, 2014, CAN J SURG, V57, pE126, DOI 10.1503/cjs.032213.
   Sato S, 2015, SPINE J, V15, P1536, DOI 10.1016/j.spinee.2015.02.009.
   Sengupta DK, 2005, SPINE, V30, pS71, DOI 10.1097/01.brs.0000155579.88537.8e.
   Shim Chan Shik, 2007, SAS J, V1, P118, DOI 10.1016/SASJ-2006-0006-RR.
   Tsutsumimoto T, 2008, EUR SPINE J, V17, P1107, DOI 10.1007/s00586-008-0695-9.
   Watters WC, 2009, SPINE J, V9, P609, DOI 10.1016/j.spinee.2009.03.016.
   Weinstein JN, 2007, NEW ENGL J MED, V356, P2257, DOI 10.1056/NEJMoa070302.
   WEIR B, 1981, CAN J NEUROL SCI, V8, P295, DOI 10.1017/S031716710011892X.
   Zhao J, 2002, SPINE, V27, P2753, DOI 10.1097/00007632-200212150-00003.},
Number-of-Cited-References = {46},
Times-Cited = {7},
Usage-Count-Last-180-days = {0},
Usage-Count-Since-2013 = {0},
Journal-ISO = {Glob. Spine J.},
Doc-Delivery-Number = {IH0HA},
Web-of-Science-Index = {Science Citation Index Expanded (SCI-EXPANDED)},
Unique-ID = {WOS:000474171000007},
OA = {Green Published, gold},
DA = {2022-11-01},
}

@article{ WOS:000325691000008,
Author = {Lee, Jung Hwan and Lee, Sang-Ho},
Title = {Clinical Effectiveness of Percutaneous Adhesiolysis and Predictive
   Factors of Treatment Efficacy in Patients with Lumbosacral Spinal
   Stenosis},
Journal = {PAIN MEDICINE},
Year = {2013},
Volume = {14},
Number = {10},
Pages = {1497-1504},
Month = {OCT},
Abstract = {ObjectivePatients with lumbosacral spinal stenosis (LSS) do not always
   obtain satisfactory pain relief from transforaminal epidural steroid
   injection (TFESI) because perineural/epidural adhesions prevent the
   spread of injectate into the epidural space. Percutaneous adhesiolysis
   (PA) can eliminate the deleterious effects of adhesion. This study was
   to evaluate the effectiveness of PA among patients with LSS refractory
   to TFESI and to ascertain the prognostic factors determining PA
   efficacy.
   DesignRetrospective study.
   SettingSpine hospital.
   SubjectsSixty-five patients with LSS refractory to TFESI who underwent
   PA with NaviCath((R)) were reviewed.
   MethodsWe recorded Numeric Rating Scale for back pain (NRS back) and leg
   pain (NRS leg), and Oswestry Disability Index (ODI), at pretreatment, 2
   weeks, and 3 months after treatment. Successful pain relief and
   functional improvement were described as a 50\% and 40\% or more
   reduction in NRS and ODI, respectively. Clinical data and radiological
   findings were obtained to assess the possible predictive factors for PA
   efficacy.
   ResultsAmong the 65 patients, 45 (69.2\%), 40 (61.5\%), and 39 (60.0\%)
   patients showed successful outcomes in NRS back, NRS leg, and ODI at 2
   weeks, respectively. Among 63 patients who were followed up at 3 months,
   34 (54.0\%), 32 (50.8\%), and 30 (47.6\%) patients showed successful
   results, respectively. Spondylolisthesis, previous lumbar surgery, and
   foraminal stenosis were associated with a significantly higher
   proportion of unsuccessful result in NRS and ODI (\%).
   ConclusionPA may be a useful treatment in patients with LSS refractory
   to TFESI and reduce the surgical requirement. Previous surgery,
   spondylolisthesis, and foraminal stenosis may be associated with poor
   prognosis.},
Publisher = {OXFORD UNIV PRESS},
Address = {GREAT CLARENDON ST, OXFORD OX2 6DP, ENGLAND},
Type = {Article},
Language = {English},
Affiliation = {Lee, JH (Corresponding Author), Wooridul Spine Hosp, Dept Phys Med \& Rehabil, Seoul 4617, South Korea.
   Lee, Jung Hwan, Wooridul Spine Hosp, Dept Phys Med \& Rehabil, Seoul 4617, South Korea.
   Lee, Sang-Ho, Wooridul Spine Hosp, Dept Neurosurg, Seoul 4617, South Korea.},
DOI = {10.1111/pme.12180},
ISSN = {1526-2375},
EISSN = {1526-4637},
Keywords = {Percutaneous Adhesiolysis; Lumbosacral Spinal Stenosis; Numeric Rating
   Scale; Oswestry Disability Index},
Keywords-Plus = {EPIDURAL STEROID INJECTIONS; EQUIVALENCE CONTROLLED-TRIAL;
   LOW-BACK-PAIN; NERVE ROOT; SURGERY SYNDROME; DISC HERNIATION;
   MANAGEMENT; COMPRESSION},
Research-Areas = {Anesthesiology; General \& Internal Medicine},
Web-of-Science-Categories  = {Anesthesiology; Medicine, General \& Internal},
Author-Email = {j986802@hanmail.net},
Funding-Acknowledgement = {Wooridul Spine Foundation},
Funding-Text = {This study was supported by Wooridul Spine Foundation.},
Cited-References = {Bartynski Walter S, 2007, Magn Reson Imaging Clin N Am, V15, P137, DOI 10.1016/j.mric.2007.01.010.
   Campbell MJ, 2007, J SPINAL DISORD TECH, V20, P168, DOI 10.1097/01.bot.0000211162.43982.55.
   Delport EG, 2004, ARCH PHYS MED REHAB, V85, P479, DOI 10.1016/S0003-9993(03)00472-6.
   Epter RS, 2009, PAIN PHYSICIAN, V12, P361.
   Heavner JE, 2009, PAIN PRACT, V9, P167, DOI 10.1111/j.1533-2500.2009.00272.x.
   Heavner JE, 1999, REGION ANESTH PAIN M, V24, P202, DOI 10.1016/S1098-7339(99)90128-1.
   Helm S, 2012, PAIN PHYSICIAN, V15, pE435.
   Jeon CH, 2006, J KOREAN MED SCI, V21, P1092, DOI 10.3346/jkms.2006.21.6.1092.
   Kalichman L, 2008, EUR SPINE J, V17, P327, DOI 10.1007/s00586-007-0543-3.
   Kobayashi S, 2005, SPINE, V30, P1699, DOI 10.1097/01.brs.0000171910.97937.0e.
   Lee JH, 2012, PAIN PHYSICIAN, V15, P213.
   Lee JH, 2009, CLIN J PAIN, V25, P206, DOI 10.1097/AJP.0b013e3181878f9e.
   Manchikanti L, 2000, Pain Physician, V3, P7.
   Manchikanti L, 2001, Pain Physician, V4, P366.
   Manchikanti L, 2000, Pain Physician, V3, P46.
   Manchikanti L, 2001, Pain Physician, V4, P24.
   Manchikanti Laxmaiah, 2004, Pain Physician, V7, P177.
   Manchikanti L, 2009, PAIN PHYSICIAN, V12, pE355.
   Manchikanti L, 2009, PAIN PHYSICIAN, V12, pE341.
   Park CH, 2011, PAIN PHYSICIAN, V14, P377.
   Ploumis A, 2011, PAIN MED, V12, P45, DOI 10.1111/j.1526-4637.2010.01000.x.
   Rivest C, 1998, ARTHRIT CARE RES, V11, P291, DOI 10.1002/art.1790110410.
   Trescot Andrea M, 2007, Pain Physician, V10, P129.
   Wilson-MacDonald J, 2005, J BONE JOINT SURG BR, V87B, P352, DOI 10.1302/0301-620X.87B3.15338.},
Number-of-Cited-References = {24},
Times-Cited = {23},
Usage-Count-Last-180-days = {0},
Usage-Count-Since-2013 = {8},
Journal-ISO = {Pain Med.},
Doc-Delivery-Number = {235BX},
Web-of-Science-Index = {Science Citation Index Expanded (SCI-EXPANDED)},
Unique-ID = {WOS:000325691000008},
DA = {2022-11-01},
}

@article{ WOS:000246563000012,
Author = {Soegaard, Rikke and Christensen, Finn Bjarke and Christiansen, Terkel
   and Buenger, Cody},
Title = {Costs and effects in lumbar spinal fusion. A follow-up study in 136
   consecutive patients with chronic low back pain},
Journal = {EUROPEAN SPINE JOURNAL},
Year = {2007},
Volume = {16},
Number = {5},
Pages = {657-668},
Month = {MAY},
Abstract = {Although cost-effectiveness is becoming the foremost evaluative
   criterion within health service management of spine surgery, scientific
   knowledge about cost-patterns and cost-effectiveness is limited. The
   aims of this study were (1) to establish an activity-based method for
   costing at the patient-level, (2) to investigate the correlation between
   costs and effects, (3) to investigate the influence of selected patient
   characteristics on cost-effectiveness and, (4) to investigate the
   incremental cost-effectiveness ratio of (a) posterior instrumentation
   and (b) intervertebral anterior support in lumbar spinal fusion. We
   hypothesized a positive correlation between costs and effects, that
   determinants of effects would also determine cost-effectiveness, and
   that posterolateral instrumentation and anterior intervertebral support
   are cost-effective adjuncts in posterolateral lumbar fusion. A cohort of
   136 consecutive patients with chronic low back pain, who were surgically
   treated from January 2001 through January 2003, was followed until 2
   years postoperatively. Operations took place at University Hospital of
   Aarhus and all patients had either (1) non-instrumented posterolateral
   lumbar spinal fusion, (2) instrumented posterolateral lumbar spinal
   fusion, or (3) instrumented posterolateral lumbar spinal fusion +
   anterior intervertebral support. Analysis of costs was performed at the
   patient-level, from an administrator's perspective, by means of
   Activity-Based-Costing. Clinical effects were measured by means of the
   Dallas Pain Questionnaire and the Low Back Pain Rating Scale at baseline
   and 2 years postoperatively. Regression models were used to reveal
   determinants for costs and effects. Costs and effects were analyzed as a
   net-benefit measure to reveal determinants for cost-effectiveness, and
   finally, adjusted analysis (for non-random allocation of patients) was
   performed in order to reveal the incremental cost-effectiveness ratios
   of (a) posterior instrumentation and (b) anterior support. The costs of
   non-instrumented posterolateral spinal fusion were estimated at DKK
   88,285(95\% CI 81,369;95,546), instrumented posterolateral spinal fusion
   at DKK 94,396(95\% CI 89,865;99,574) and instrumented posterolateral
   lumbar spinal fusion + anterior intervertebral support at DKK
   120,759(95\% CI 111,981;133,738). The net-benefit of the regimens was
   significantly affected by smoking and functional disability in
   psychosocial life areas. Multi-level fusion and surgical technique
   significantly affected the net-benefit as well. Surprisingly, no
   correlation was found between treatment costs and treatment effects.
[truncated: 3,015,402 more chars]
