# Supplementary material for: Research topics and hotspot trends of lumbar spondylolisthesis: A text-mining study with machine learning
Source: Front Surg. 2023 Jan 6;9:1037978. doi: 10.3389/fsurg.2022.1037978 (PMC9852633; doi:10.3389/fsurg.2022.1037978)
Supplement: Supplementary file 2 [file Datasheet2.zip › savedrecs (8).bib]

@article{ WOS:000178785200004,
Author = {Schmid, G and Willburger, R and Jergas, M and Pennekamp, W and Bickert,
   U and Koster, O},
Title = {Lumbar intraspinal juxtafacet cysts: MR imaging and CT-arthrography},
Journal = {ROFO-FORTSCHRITTE AUF DEM GEBIET DER RONTGENSTRAHLEN UND DER
   BILDGEBENDEN VERFAHREN},
Year = {2002},
Volume = {174},
Number = {10},
Pages = {1247-1252},
Month = {OCT},
Abstract = {Purpose: To present data on the MR imaging appearance of lumbar
   intraspinal juxtafacet cysts (JFC) and to assess the importance of
   additional CT arthrography. Material and Methods: Twenty-eight patients
   (16 women, 12 men) with a mean age of 64 years (range: 43 - 82), who
   underwent MR imaging because of radicular pain or spinal claudication,
   were found to have an intraspinal cyst associated with the facet joint.
   In 14 patients, additional CT-arthrography was performed to determine
   whether a communication exists between the cyst and the facet joint and
   to try to rupture the cyst. Results: In T-2-weighted images, juxtafacet
   cysts show a typical pattern consisting of a hyperintense center and
   hypointense rim. The center is likely to be inhomogeneous because of
   recurrent hemorrhage in the cyst. In T1-weighted images, the cysts are
   hypo/isointense. Irregular hyperintensity may indicate subacute
   hemorrhage, which may aggravate the clinical symptoms. MR allows
   superior visualization of the cyst in all anatomical planes. It also
   enables assessment of typical accompanying changes, such as degenerative
   spondylolisthesis and facet hypertrophy. All patients, who had
   CT-arthrography, were found to have a direct communication between joint
   space and cyst. Transarticular rupture of the cyst was possible in five
   patients. Two of these five patients had good to excellent improvement,
   and the remaining three patients underwent surgery. Conclusion: MR
   imaging is the method of choice for diagnosing lumbar intraspinal
   juxtafacet cysts. CT-arthrography of the facet joint is helpful in cases
   with difficult differential diagnosis, and in the preoperative planning.
   Furthermore, it assists in the primary interventional treatment.},
Publisher = {GEORG THIEME VERLAG KG},
Address = {RUDIGERSTR 14, D-70469 STUTTGART, GERMANY},
Type = {Article},
Language = {German},
Affiliation = {Schmid, G (Corresponding Author), Ruhr Univ Bochum, Klin Radiol \& Nukl Med, St Josef Hosp, Gudrunstr 56, D-44791 Bochum, Germany.
   Ruhr Univ Bochum, Klin Radiol \& Nukl Med, St Josef Hosp, D-44791 Bochum, Germany.
   Ruhr Univ Bochum, Orthopad Klin, St Josef Hosp, D-44791 Bochum, Germany.},
DOI = {10.1055/s-2002-34561},
ISSN = {1438-9029},
EISSN = {1438-9010},
Keywords = {juxtafacet cyst; synovial cyst; ganglion cyst; lumbar spine; facet
   joint; MRI},
Keywords-Plus = {SYNOVIAL CYSTS; FACET CYSTS; FOLLOW-UP; PATHOGENESIS; ASPIRATION;
   DIAGNOSIS; SYMPTOMS; GANGLION; SPINE},
Research-Areas = {Radiology, Nuclear Medicine \& Medical Imaging},
Web-of-Science-Categories  = {Radiology, Nuclear Medicine \& Medical Imaging},
Author-Email = {Gebhard.Schmid@ruhr-uni-bochum.de},
Cited-References = {ABRAHAMS JJ, 1988, AM J NEURORADIOL, V9, P398.
   Antoniadis G, 1997, NERVENARZT, V68, P515, DOI 10.1007/s001150050155.
   Apostolaki E, 2000, EUR RADIOL, V10, P615, DOI 10.1007/s003300050973.
   AWWAD EE, 1991, AM J NEURORADIOL, V12, P562.
   BJORKENGREN AG, 1987, AM J ROENTGENOL, V149, P105, DOI 10.2214/ajr.149.1.105.
   Bureau NJ, 2001, RADIOLOGY, V221, P179, DOI 10.1148/radiol.2211010213.
   Deinsberger W, 1997, NERVENARZT, V68, P825, DOI 10.1007/s001150050200.
   JACKSON DE, 1989, RADIOLOGY, V170, P527, DOI 10.1148/radiology.170.2.2911681.
   KAO CC, 1974, J NEUROSURG, V41, P372, DOI 10.3171/jns.1974.41.3.0372.
   Koenigsberg RA, 1998, NEURORADIOLOGY, V40, P272, DOI 10.1007/s002340050584.
   LEMISH W, 1989, SPINE, V14, P1378, DOI 10.1097/00007632-198912000-00016.
   LIU SS, 1990, AM J ROENTGENOL, V154, P163, DOI 10.2214/ajr.154.1.2104702.
   MAHESHWARAN S, 1995, ANN RHEUM DIS, V54, P539, DOI 10.1136/ard.54.7.539.
   Parlier-Cuau C, 1999, RADIOLOGY, V210, P509, DOI 10.1148/radiology.210.2.r99fe60509.
   Sabo RA, 1996, J NEUROSURG, V85, P560, DOI 10.3171/jns.1996.85.4.0560.
   SACHDEV VP, 1991, MT SINAI J MED, V58, P125.
   Sarazin L, 1999, RADIOGRAPHICS, V19, P93, DOI 10.1148/radiographics.19.1.g99ja0193.
   Tabaddor K, 1996, SPINE, V21, P2019, DOI 10.1097/00007632-199609010-00019.
   Vogt MT, 1998, SPINE, V23, P2640, DOI 10.1097/00007632-199812010-00020.
   Wybier M, 2001, RADIOL CLIN N AM, V39, P101, DOI 10.1016/S0033-8389(05)70265-7.
   YARDE WL, 1995, SURG NEUROL, V43, P459, DOI 10.1016/0090-3019(95)80090-4.
   YUH WTC, 1991, SPINE, V16, P740, DOI 10.1097/00007632-199107000-00009.
   Zoch K, 1969, Schweiz Arch Neurol Neurochir Psychiatr, V105, P323.},
Number-of-Cited-References = {23},
Times-Cited = {14},
Usage-Count-Last-180-days = {0},
Usage-Count-Since-2013 = {0},
Journal-ISO = {Rofo-Fortschr. Gebiet Rontgenstrahlen Bildgeb. Verfahr.},
Doc-Delivery-Number = {607HC},
Web-of-Science-Index = {Science Citation Index Expanded (SCI-EXPANDED)},
Unique-ID = {WOS:000178785200004},
DA = {2022-11-01},
}

@article{ WOS:000453618700031,
Author = {Abbasi, Hamid and Abbasi, Ali},
Title = {Minimally Invasive Direct Lateral Interbody Fusion (MIS-DLIF): Proof of
   Concept and Perioperative Results},
Journal = {CUREUS},
Year = {2017},
Volume = {9},
Number = {1},
Month = {JAN},
Abstract = {Background
   Minimally invasive direct lateral interbody fusion (MIS-DLIF) is a novel
   approach for fusions of the lumbar spine. In this proof of concept
   study, we describe the surgical technique and report our experience and
   the perioperative outcomes of the first nine patients who underwent this
   procedure.
   Study design/setting
   In this study we establish the safety and efficacy of this approach.
   MIS-DLIF was performed on 15 spinal levels in nine patients who failed
   to respond to conservative therapy for the treatment of a re-herniated
   disk, spondylolisthesis, or other severe disk disease of the lumbar
   spine. We recorded surgery time, blood loss, fluoroscopy time,
   patient-reported pain, and complications.
   Methods
   Throughout the MIS-DLIF procedure, the surgeon is aided by biplanar
   fluoroscopic imaging to place an interbody graft or cage into the disc
   space through the interpleural space. A discectomy is performed in the
   same minimally invasive fashion. The procedure is usually completed with
   posterior pedicle screw fixation.
   Results
   MIS-DLIF took 44/85 minutes, on average, for 1/2 levels, with 54/112 ml
   of blood loss, and 0.3/1.7 days of hospital stay. Four of nine patients
   did not require overnight hospitalization and were discharged two to
   four hours after surgery. We did not encounter any clinically
   significant complications. At more than ninety days post surgery, the
   patients reported a statistically significant reduction of 4.5 points on
   a 10-point sliding pain scale.
   Conclusions
   MIS-DLIF with pedicle screw fixation is a safe and clinically effective
   procedure for fusions of the lumbar spine. The procedure overcomes many
   of the limitations of the current minimally invasive approaches to the
   lumbar spine and is technically straightforward. MIS-DLIF has the
   potential to improve patient outcomes and reduce costs relative to the
   current standard of care and therefore warrants further investigation.
   We are currently expanding this study to a larger cohort and documenting
   long-term outcome data.},
Publisher = {CUREUS INC},
Address = {PO BOX 61002, PALO ALTO, CA 94306 USA},
Type = {Article},
Language = {English},
Affiliation = {Abbasi, H (Corresponding Author), Tristate Brain \& Spine Inst, Alexandria, MN 56308 USA.
   Abbasi, Hamid, Tristate Brain \& Spine Inst, Alexandria, MN 56308 USA.
   Abbasi, Ali, Univ Cambridge, Trinity Coll, Cambridge, England.},
DOI = {10.7759/cureus.979},
Article-Number = {e979},
EISSN = {2168-8184},
Keywords = {interbody fusion; minimally invasive surgery; lumbar spine; operative
   surgical procedures; spine fusion},
Keywords-Plus = {LUMBAR; OUTCOMES; OLLIF},
Research-Areas = {General \& Internal Medicine},
Web-of-Science-Categories  = {Medicine, General \& Internal},
Author-Email = {biotechdir@gmail.com},
Cited-References = {Abbasi H, 2015, CUREUS, V7, DOI 10.7759/cureus.351.
   Abbasi H, 2015, CUREUS, V7, DOI 10.7759/cureus.292.
   Andersson GBJ, 1999, LANCET, V354, P581, DOI 10.1016/S0140-6736(99)01312-4.
   Arnold Paul M, 2012, Surg Neurol Int, V3, pS198, DOI 10.4103/2152-7806.98583.
   Deyo RA, 2014, SPINE, V39, P1128, DOI 10.1097/BRS.0000000000000434.
   Fairbank JCT, 2000, SPINE, V25, P2940, DOI 10.1097/00007632-200011150-00017.
   Goldstein CL, 2014, CLIN ORTHOP RELAT R, V472, P1727, DOI 10.1007/s11999-014-3465-5.
   Karikari IO, 2010, SPINE, V35, pS294, DOI 10.1097/BRS.0b013e3182022ddc.
   Meredith DS, 2013, HSS J, V9, P5.
   Mobbs Ralph J, 2015, J Spine Surg, V1, P2, DOI 10.3978/j.issn.2414-469X.2015.10.05.
   Ozgur BM, 2005, EUR SPINE J, V14, P887, DOI 10.1007/s00586-005-0941-3.
   Parker SL, 2012, PROF CASE MANAG, V17, P229, DOI 10.1097/NCM.0b013e3182529c05.
   Peng Chan Wearn Benedict, 2009, Spine (Phila Pa 1976), V34, P1385, DOI 10.1097/BRS.0b013e3181a4e3be.
   Sherman MC., 2001, NEUROSURG FOCUS, V10, DOI {[}DOI 10.3171/F0C.2001.10.4.11, 10.3171/foc.2001.10.4.11, DOI 10.3171/FOC.2001.10.4.11].
   Sulaiman WAR, 2014, OCHSNER J, V14, P32.
   Uribe JS, 2010, SPINE, V35, pS368, DOI 10.1097/BRS.0b013e3182027976.},
Number-of-Cited-References = {16},
Times-Cited = {6},
Usage-Count-Last-180-days = {0},
Usage-Count-Since-2013 = {0},
Journal-ISO = {Cureus},
Doc-Delivery-Number = {HE7LK},
Web-of-Science-Index = {Emerging Sources Citation Index (ESCI)},
Unique-ID = {WOS:000453618700031},
OA = {Green Published, gold},
DA = {2022-11-01},
}

@article{ WOS:000374877200006,
Author = {Goldstein, Christina L. and Phillips, Frank M. and Rampersaud, Y. Raja},
Title = {Comparative Effectiveness and Economic Evaluations of Open Versus
   Minimally Invasive Posterior or Transforaminal Lumbar Interbody Fusion A
   Systematic Review},
Journal = {SPINE},
Year = {2016},
Volume = {41},
Number = {8, S},
Pages = {S74-S89},
Month = {APR 15},
Abstract = {Study Design. Systematic review of randomized and nonrandomized
   comparative studies.
   Objective. To summarize the literature examining comparative
   effectiveness and economic evaluation of minimally invasive versus open
   transforaminal/posterior lumbar interbody fusion (T/PLIF).
   Summary of Background Data. Minimally invasive approaches to lumbar
   fusion have been proposed as an alternative to open surgery to decrease
   patient morbidity and improve clinical and patient-reported outcomes,
   with the possibility of secondary cost-savings. The comparative clinical
   and economic effectiveness of minimally invasive versus open T/PLIF
   remains largely undetermined.
   Methods. A systematic review of Medline, EMBASE, Web of Science, and
   Cochrane from database inception to September 2015 inclusive was
   performed. Reference lists were manually searched. Studies comparing MIS
   to open T/PLIF for degenerative lumbar conditions, including at least 10
   patients in each arm and reporting at least one clinical, perioperative,
   radiographic, adverse event, or economic outcome, were included.
   Results. Between database inception and October 2015, 45 studies meeting
   inclusion criteria were identified with 3472 subjects undergoing MIS
   fusion and 5925 having an open procedure. There were no significant
   differences in operative time between the two groups, whereas patients
   undergoing MIS fusion consistently demonstrated less blood loss
   (16.1-88.7\%) and shorter hospital stays (15.0-64.0\% shorter). There
   was no difference in variably reported VAS, ODI, SF-36, SF-12, or EQ-5D
   scores between the two techniques at intermediate to long-term follow-up
   (12-60 months). Complication rates and fusion rates were also equivalent
   between the two groups. Economic studies demonstrate cost-savings in
   favor of MIS fusion ranging from 2.5 to 49.3\%.
   Conclusion. Limited quality comparative observational cohort and
   randomized controlled studies of MIS versus open T/PLIF consistently
   demonstrate improved perioperative outcomes including operative time,
   estimated blood loss, and length of stay with no significant difference
   in patient-reported outcomes or complication rates between the two
   groups at final follow-up. Increasing economic data suggest both direct
   and indirect cost-savings in favor of MIS fusion.},
Publisher = {LIPPINCOTT WILLIAMS \& WILKINS},
Address = {TWO COMMERCE SQ, 2001 MARKET ST, PHILADELPHIA, PA 19103 USA},
Type = {Review},
Language = {English},
Affiliation = {Rampersaud, YR (Corresponding Author), Univ Toronto, Toronto Western Hosp, Dept Surg,Altum Hlth Krembil Neurosci Spine Progr, Div Orthopaed,Univ Hlth Network,Back \& Neck Progr, 399 Bathurst St,EW 1-441, Toronto, ON M5T 2S8, Canada.
   Goldstein, Christina L., Univ Missouri, Missouri Orthopaed Inst, Dept Orthopaed Surg, Columbia, MO USA.
   Phillips, Frank M., Rush Univ, Med Ctr, Dept Orthopaed Surg, Chicago, IL 60612 USA.
   Rampersaud, Y. Raja, Univ Toronto, Toronto Western Hosp, Dept Orthopaed Surg, 399 Bathurst St,EW 1-441, Toronto, ON M5T 2S8, Canada.},
DOI = {10.1097/BRS.0000000000001462},
ISSN = {0362-2436},
EISSN = {1528-1159},
Keywords = {comparative effectiveness; complications; cost effectiveness; economic
   analysis; lumbar fusion; minimally invasive spine surgery; posterior
   lumbar interbody fusion; systematic review; transforaminal lumbar
   interbody fusion},
Keywords-Plus = {MINI-OPEN; CLINICAL-OUTCOMES; COST-EFFECTIVENESS; PEDICLE SCREW; OPEN
   SURGERY; LOW-BACK; SPONDYLOLISTHESIS; TERM; MUSCLE; TLIF},
Research-Areas = {Neurosciences \& Neurology; Orthopedics},
Web-of-Science-Categories  = {Clinical Neurology; Orthopedics},
Author-Email = {raja.rampersaud@uhn.ca},
Cited-References = {Adogwa O, 2011, J SPINAL DISORD TECH, V24, P479, DOI 10.1097/BSD.0b013e3182055cac.
   Anand N, 2006, SPINE, V31, pE748, DOI 10.1097/01.brs.0000240211.23617.ae.
   Archavlis E, 2013, EUR SPINE J, V22, P1731, DOI 10.1007/s00586-013-2732-6.
   Bagan Bradley, 2008, Surg Technol Int, V17, P281.
   Beringer Will F, 2006, Neurosurg Focus, V20, pE4.
   Brodano GB, 2015, J SPINAL DISORD TECH, V28, pE559, DOI 10.1097/BSD.0000000000000034.
   Brozek JL, 2009, ALLERGY, V64, P669, DOI 10.1111/j.1398-9995.2009.01973.x.
   Cheng JS, 2013, NEUROSURG FOCUS, V35, DOI 10.3171/2013.5.FOCUS1377.
   Cheung NK, 2013, NEUROSURGERY, V72, P443, DOI 10.1227/NEU.0b013e31827fce96.
   Coast Joanna, 2004, J Health Serv Res Policy, V9, P171, DOI 10.1258/1355819041403286.
   Dagenais Simon, 2005, Spine J, V5, P357, DOI 10.1016/j.spinee.2005.03.001.
   DETSKY AS, 1990, ANN INTERN MED, V113, P147, DOI 10.7326/0003-4819-113-2-147.
   Dhall SS, 2008, J NEUROSURG-SPINE, V9, P560, DOI 10.3171/SPI.2008.9.08142.
   Dong Fu-hui, 2008, Zhongguo Gu Shang, V21, P563.
   Drummond M, 1997, SOC SCI MED, V45, P583, DOI 10.1016/S0277-9536(96)00398-X.
   Drummond M, 2005, MED CARE, V43, P5.
   Fan SW, 2010, EUR SPINE J, V19, P316, DOI 10.1007/s00586-009-1191-6.
   Foley KT, 2003, SPINE, V28, pS26, DOI 10.1097/00007632-200308011-00006.
   Ghahreman A, 2010, NEUROSURGERY, V66, P296, DOI 10.1227/01.NEU.0000363600.24074.D0.
   Glassman SD, 2009, SPINE J, V9, P13, DOI 10.1016/j.spinee.2008.08.011.
   Goldstein CL, 2014, CLIN ORTHOP RELAT R, V472, P1727, DOI 10.1007/s11999-014-3465-5.
   Gu GF, 2014, INT ORTHOP, V38, P817, DOI 10.1007/s00264-013-2169-x.
   Habib A, 2012, MINIM INVASIVE SURG, V2012, DOI 10.1155/2012/657342.
   Harris Eric B, 2011, Am J Orthop (Belle Mead NJ), V40, pE257.
   Harwood RH, 2008, AGE AGEING, V37, P491, DOI 10.1093/ageing/afn154.
   Isaacs RE, 2005, J NEUROSURG-SPINE, V3, P98, DOI 10.3171/spi.2005.3.2.0098.
   Jang JS, 2005, J NEUROSURG-SPINE, V3, P218, DOI 10.3171/spi.2005.3.3.0218.
   Jang KS, 2011, J KOREAN NEUROSURG S, V49, P163, DOI 10.3340/jkns.2011.49.3.163.
   Kepler CK, 2012, SPINE J, V12, P676, DOI 10.1016/j.spinee.2012.05.011.
   Kim Choll W, 2011, Instr Course Lect, V60, P353.
   Kotani Y, 2012, EUR SPINE J, V21, P1171, DOI 10.1007/s00586-011-2114-x.
   Lau D, 2013, NEUROSURG FOCUS, V35, DOI 10.3171/2013.5.FOCUS13154.
   Lau D, 2013, J NEUROSURG-SPINE, V18, P356, DOI 10.3171/2013.1.SPINE12882.
   Lau D, 2011, J CLIN NEUROSCI, V18, P624, DOI 10.1016/j.jocn.2010.09.004.
   Lee KH, 2012, EUR SPINE J, V21, P2265, DOI 10.1007/s00586-012-2281-4.
   Martin RF, 2008, SURG CLIN N AM, V88, pxi.
   Mobbs RJ, 2012, J CLIN NEUROSCI, V19, P829, DOI 10.1016/j.jocn.2011.10.004.
   Moriarty JP, 2011, J VASC SURG, V54, P1131, DOI 10.1016/j.jvs.2011.04.058.
   Mukai Y, 2013, J NEUROSURG-SPINE, V19, P651, DOI 10.3171/2013.8.SPINE13183.
   Ntoukas V, 2010, MINIM INVAS NEUROSUR, V53, P21, DOI 10.1055/s-0030-1247560.
   O'Leary TJ, 2010, J AM GERIATR SOC, V58, P1187, DOI 10.1111/j.1532-5415.2010.02939.x.
   Park Y, 2007, SPINE, V32, P537, DOI 10.1097/01.brs.0000256473.49791.f4.
   Parker SL, 2014, WORLD NEUROSURG, V82, P230, DOI 10.1016/j.wneu.2013.01.041.
   Parker SL, 2012, WORLD NEUROSURG, V78, DOI 10.1016/j.wneu.2011.09.013.
   Pelton MA, 2012, SPINE, V37, P1914, DOI 10.1097/BRS.0b013e318257d490.
   Peng Chan Wearn Benedict, 2009, Spine (Phila Pa 1976), V34, P1385, DOI 10.1097/BRS.0b013e3181a4e3be.
   Rampersaud Y Raja, 2011, SAS J, V5, P29, DOI 10.1016/j.esas.2011.02.001.
   Rodriguez-Vela J, 2013, EUR SPINE J, V22, P2857, DOI 10.1007/s00586-013-2853-y.
   Scheufler KM, 2007, NEUROSURGERY, V60, P203, DOI 10.1227/01.NEU.0000255388.03088.B7.
   Schizas C, 2009, INT ORTHOP, V33, P1683, DOI 10.1007/s00264-008-0687-8.
   Schwender JD, 2005, J SPINAL DISORD TECH, V18, pS1, DOI 10.1097/01.bsd.0000132291.50455.d0.
   Seng CS, 2013, SPINE, V38, P2049, DOI 10.1097/BRS.0b013e3182a8212d.
   Sidhu GS, 2014, CLIN ORTHOP RELAT R, V472, P1792, DOI 10.1007/s11999-014-3619-5.
   Singh K, 2014, SPINE J, V14, P1694, DOI 10.1016/j.spinee.2013.10.053.
   Starkweather AR, 2008, J NEUROSCI NURS, V40, P32, DOI 10.1097/01376517-200802000-00006.
   Sulaiman WAR, 2014, OCHSNER J, V14, P32.
   Terman SW, 2014, J NEUROSURG-SPINE, V20, P644, DOI 10.3171/2014.2.SPINE13794.
   Tian W, J SPINAL DISORD TECH.
   Tsutsumimoto T, 2009, SPINE, V34, P1923, DOI 10.1097/BRS.0b013e3181a9d28e.
   Villavicencio Alan T, 2010, Surg Neurol Int, V1, P12, DOI 10.4103/2152-7806.63905.
   Wang HL, 2011, CHINESE MED J-PEKING, V124, P3868, DOI 10.3760/cma.j.issn.0366-6999.2011.23.007.
   Wang J, 2014, J SPINAL DISORD TECH, V27, P202, DOI 10.1097/BSD.0b013e31825d68ac.
   Wang JA, 2011, EUR SPINE J, V20, P623, DOI 10.1007/s00586-010-1578-4.
   Wang JA, 2010, EUR SPINE J, V19, P1780, DOI 10.1007/s00586-010-1404-z.
   Wang MY, 2012, J SPINAL DISORD TECH, V25, P324, DOI 10.1097/BSD.0b013e318220be32.
   Wang MY, 2010, J NEUROSURG-SPINE, V12, P694, DOI 10.3171/2009.12.SPINE09621.
   Weinstein JN, 2009, J BONE JOINT SURG AM, V91A, P1295, DOI 10.2106/JBJS.H.00913.
   Wong AP, 2014, NEUROSURG CLIN N AM, V25, P279, DOI 10.1016/j.nec.2013.12.007.
   Xue HM, 2012, SPINE J, V12, P209, DOI 10.1016/j.spinee.2012.01.010.
   Yee TJ, 2014, J CLIN NEUROSCI, V21, P1796, DOI 10.1016/j.jocn.2014.03.010.
   Zairi F, 2013, J NEUROL SURG PART A, V74, P131, DOI 10.1055/s-0032-1330956.},
Number-of-Cited-References = {71},
Times-Cited = {58},
Usage-Count-Last-180-days = {0},
Usage-Count-Since-2013 = {16},
Journal-ISO = {SPINE},
Doc-Delivery-Number = {DK4HD},
Web-of-Science-Index = {Science Citation Index Expanded (SCI-EXPANDED)},
Unique-ID = {WOS:000374877200006},
DA = {2022-11-01},
}

@article{ WOS:000278777000005,
Author = {Cho, Chul-Bum and Ryu, Kyeong-Sik and Park, Chun-Kun},
Title = {Anterior Lumbar Interbody Fusion with Stand-Alone Interbody Cage in
   Treatment of Lumbar Intervertebral Foraminal Stenosis : Comparative
   Study of Two Different Types of Cages},
Journal = {JOURNAL OF KOREAN NEUROSURGICAL SOCIETY},
Year = {2010},
Volume = {47},
Number = {5},
Pages = {352-357},
Month = {MAY},
Abstract = {Objective : This retrospective study was performed to evaluate the
   clinical and radiological results of anterior lumbar interbody fusion
   (ALIF) using two different stand-alone cages in the treatment of lumbar
   intervertebral foraminal stenosis (IFS),
   Methods : A total of 28 patients who underwent ALIF at L5-S1 using
   stand-alone cage were studied {[}Stabilis(R) (Stryker, Kalamazoo, MI,
   USA); 13, SynFix-LR(R) (Synthes Bettlach, Switzerland); 15]. Mean
   follow-up period was 27.3 +/- 4.9 months. Visual analogue pain scale
   (VAS) and Oswestry disability index (ODI) were assessed. Radiologically,
   the change of disc height, intervertebral foraminal (IVF) height and
   width at the operated segment were measured, and fusion status was
   defined.
   Results: Final mean VAS (back and leg) and ODI scores were significantly
   decreased from preoperative values (5.6 +/- 2.3 -> 2.3 +/- 2.2, 6.3 +/-
   3.2 -> 1.6 +/- 1.6, and 53.7 +/- 18.6 -> 28.3 +/- 13.1, respectively),
   which were not different between the two devices groups. In Stabilis(R)
   group, postoperative immediately increased disc and IVF heights (10.09
   +/- 4.15 mm -> 14.99 +/- 1.73 mm, 13.00 +/- 2.44 mm -> 16.28 +/- 2.23
   mm, respectively) were gradually decreased, and finally returned to
   preoperative value (11.29 +/- 1.67 mm, 13.59 +/- 2.01 mm, respectively).
   In SynFix-LR(R) group, immediately increased disc and IVF heights (9.60
   +/- 2.82 mm -> 15.61 +/- 0.62 mm, 14.01 +/- 2.53 mm -> 21.27 +/- 1.93
   mm, respectively) were maintained until the last follow up (13.72 +/-
   1.21 mm, 17.87 +/- 2.02 mm, respectively). The changes of IVF width of
   each group was minimal pre- and postoperatively. Solid arthrodesis was
   observed in 11 patients in Stabilis group (11/13, 84.6\%) and 13 in
   SynFix-LR(R) group (13/15, 86.7\%).
   Conclusion: ALIF using stand-alone cage could assure good clinical
   results in the treatment of symptomatic lumbar IFS in the mid-term
   follow up. A degree of subsidence at the operated segment was different
   depending on the device type, which was higher in Stabilis(R) group.},
Publisher = {KOREAN NEUROSURGICAL SOC},
Address = {\#402 POSCO \# OFFICE BUILDING 151 SUNHWA-DONG, JUNG-GU, SEOUL, 100-130,
   SOUTH KOREA},
Type = {Article},
Language = {English},
Affiliation = {Ryu, KS (Corresponding Author), Catholic Univ Korea, Seoul St Marys Hosp, Dept Neurosurg, 505 Banpo Dong, Seoul 137701, South Korea.
   Ryu, Kyeong-Sik; Park, Chun-Kun, Catholic Univ Korea, Seoul St Marys Hosp, Dept Neurosurg, Seoul 137701, South Korea.
   Cho, Chul-Bum, Catholic Univ Korea, St Marys Hosp, Dept Neurosurg, Seoul 137701, South Korea.},
DOI = {10.3340/jkns.2010.47.5.352},
ISSN = {2005-3711},
EISSN = {1598-7876},
Keywords = {Anterior approach; Lumbar interbody fusion; Lumbar foraminal stenosis;
   Stand-alone cage},
Keywords-Plus = {ESTABLISHED FIXATION TECHNIQUES; PEDICLE SCREWS; SPONDYLOLISTHESIS;
   DEGENERATION; DEVICE; SPINE},
Research-Areas = {Neurosciences \& Neurology; Surgery},
Web-of-Science-Categories  = {Clinical Neurology; Surgery},
Author-Email = {nsdoc35@catholic.ac.kr},
ORCID-Numbers = {Cho, Chul Bum/0000-0002-2665-7364},
Cited-References = {Beaubien BP, 2004, SPINE, V29, pE406, DOI 10.1097/01.brs.0000141187.53366.9b.
   Cain CMJ, 2005, SPINE, V30, P2631, DOI 10.1097/01.brs.0000187897.25889.54.
   Chen SH, 2008, BMC MUSCULOSKEL DIS, V9, DOI 10.1186/1471-2474-9-88.
   Christensen FB, 2004, ACTA ORTHOP SCAND, V75, P6.
   Commarmond J, 2001, REV CHIR ORTHOP, V87, P129.
   Crandall DG, 2009, SPINE, V34, P2126, DOI 10.1097/BRS.0b013e3181b612db.
   El Masry MA, 2004, INT ORTHOP, V28, P294, DOI 10.1007/s00264-004-0587-5.
   Gazzeri R, 2007, MINIM INVAS NEUROSUR, V50, P150, DOI 10.1055/s-2007-985144.
   Gerber M, 2006, SPINE, V31, P762, DOI 10.1097/01.brs.0000206360.83728.d2.
   Hee HT, 2001, J SPINAL DISORD, V14, P533, DOI 10.1097/00002517-200112000-00013.
   Inaoka M, 2002, ARCH ORTHOP TRAUM SU, V122, P73, DOI 10.1007/s004020100321.
   Inufusa A, 1996, SPINE, V21, P2218, DOI 10.1097/00007632-199610010-00008.
   Jang JS, 2003, J NEUROSURG, V98, P100, DOI 10.3171/spi.2003.98.1.0100.
   Kettler A, 2000, J NEUROSURG, V92, P87, DOI 10.3171/spi.2000.92.1.0087.
   Lubbers T, 2002, ZBL NEUROCHIR, V63, P12, DOI 10.1055/s-2002-31580.
   Luczkiewicz Piotr, 2004, Chir Narzadow Ruchu Ortop Pol, V69, P173.
   Luczkiewicz Piotr, 2006, Chir Narzadow Ruchu Ortop Pol, V71, P173.
   Madan SS, 2003, EUR SPINE J, V12, P567, DOI 10.1007/s00586-002-0516-5.
   Mayer HM, 1997, SPINE, V22, P691, DOI 10.1097/00007632-199703150-00023.
   Mayer HM, 2002, NEUROSURGERY, V51, pS159, DOI 10.1227/01.NEU.0000031090.42443.D7.
   Min JH, 2008, J SPINAL DISORD TECH, V21, P305, DOI 10.1097/BSD.0b013e318142b960.
   Min JH, 2007, J NEUROSURG-SPINE, V7, P21, DOI 10.3171/SPI-07/07/021.
   Oxland TR, 2000, J BONE JOINT SURG AM, V82A, P383, DOI 10.2106/00004623-200003000-00009.
   Pellise F, 2002, SPINE, V27, P1665, DOI 10.1097/00007632-200208010-00015.
   Pradhan BB, 2002, J SPINAL DISORD TECH, V15, P355, DOI 10.1097/00024720-200210000-00003.
   Schleicher P, 2008, EUR SPINE J, V17, P1757, DOI 10.1007/s00586-008-0797-4.
   Shiraishi T, 1995, Eur Spine J, V4, P84, DOI 10.1007/BF00278917.
   Tsantrizos A, 2000, EUR SPINE J, V9, P14, DOI 10.1007/s005860050003.
   Vamvanij V, 2001, Spine (Phila Pa 1976), V26, pE13.
   Zdeblick TA, 2000, SPINE, V25, P2682, DOI 10.1097/00007632-200010150-00023.},
Number-of-Cited-References = {30},
Times-Cited = {21},
Usage-Count-Last-180-days = {0},
Usage-Count-Since-2013 = {13},
Journal-ISO = {J. Korean. Neurosurg. Soc.},
Doc-Delivery-Number = {610YN},
Web-of-Science-Index = {Science Citation Index Expanded (SCI-EXPANDED)},
Unique-ID = {WOS:000278777000005},
OA = {Green Published, gold},
DA = {2022-11-01},
}

@article{ WOS:000847361200008,
Author = {Weisenthal, Benjamin W. and Glassman, Steven D. and Mkorombindo, Tino
   and Nelson, Lauren and Carreon, Leah Y.},
Title = {When does CT myelography add value beyond MRI for lumbar degenerative
   disease?},
Journal = {SPINE JOURNAL},
Year = {2022},
Volume = {22},
Number = {5},
Pages = {787-792},
Month = {MAY},
Abstract = {BACKGROUND CONTEXT: In patients with lumbar spinal stenosis, it is
   crucial for clinicians to identify all symptomatic levels. Prior studies
   have demonstrated that CT myelography has a greater sensitivity in
   revealing stenosis (94.4\%) compared to MRI (75.9\%). However, this is
   an invasive test that should be used judiciously. No study has
   identified subgroups of patients that do or do not benefit from this
   additional invasive testing.
   PURPOSE: The objective of this study was to identify subgroups of
   patients with lumbar stenosis for whom CT myelogram could be expected to
   provide additional information following an MRI scan.
   STUDY DESIGN: Retrospective chart review.
   PATIENT SAMPLE: Consecutive series of patients with lumbar degenerative
   disease seen at a single multisurgeon tertiary spine center.
   OUTCOME MEASURES: Degree of stenosis on MRI or CT myelo.
   METHODS: Medical records were reviewed to collect standard demographic
   and surgical data and patient diagnoses. MRI and CT myelo obtained
   within 6 months of each other in patients >45 years old with a diagnosis
   of central stenosis, spondylolisthesis or degenerative scoliosis were
   reviewed. Each lumbar level was recorded as mild, moderate, or severe
   based on the radiologist's report. Fisher exact test was performed with
   change in recorded severity of stenosis from MRI to CT myelo as the
   primary outcome of interest.
   RESULTS: Of 269 patients, 207 (80\%) had at least one level of moderate
   or severe central stenosis on MRI and 62 had mild or no stenosis on MRI.
   Of the 207, 139 (67\%) had multilevel stenosis and 68 (33\%) had single
   level stenosis. CT myelo identified a greater proportion of additional
   stenotic levels in patients with multilevel stenosis (80/139, 58\%)
   compared to patients with single-level stenosis (27/68, 40\%, p=.018).
   In 62 patients with a clinical diagnosis of lumbar stenosis but no
   moderate to severe stenosis on MRI, CT myelogram identified three
   additional stenotic levels (3/65, 5\%, p=.836).
   CONCLUSIONS: CT myelography is not as useful in providing additional
   information in patients with no stenosis or single level stenosis as
   compared to patients with multilevel stenosis. (C) 2021 Elsevier Inc.
   All rights reserved.},
Publisher = {ELSEVIER SCIENCE INC},
Address = {STE 800, 230 PARK AVE, NEW YORK, NY 10169 USA},
Type = {Article},
Language = {English},
Affiliation = {Carreon, LY (Corresponding Author), Norton Leatherman Spine Ctr, 210 East Gray St,Suite 900, Louisville, KY 40202 USA.
   Weisenthal, Benjamin W.; Glassman, Steven D.; Mkorombindo, Tino; Nelson, Lauren; Carreon, Leah Y., Norton Leatherman Spine Ctr, 210 East Gray St,Suite 900, Louisville, KY 40202 USA.},
DOI = {10.1016/j.spinee.2021.11.016},
ISSN = {1529-9430},
EISSN = {1878-1632},
Keywords = {CT myelogram; Magnetic resonance imaging; Spinal stenosis},
Keywords-Plus = {STENOSIS},
Research-Areas = {Neurosciences \& Neurology; Orthopedics},
Web-of-Science-Categories  = {Clinical Neurology; Orthopedics},
Author-Email = {leah.carreon@nortonhealthcare.org},
Cited-References = {Alsaleh K, 2017, EUR SPINE J, V26, P362, DOI 10.1007/s00586-016-4724-9.
   Andreisek G, 2013, AM J ROENTGENOL, V201, pW735, DOI 10.2214/AJR.12.10163.
   Bunch JT, 2018, J NEUROSURG-SPINE, V28, P581, DOI 10.3171/2017.10.SPINE17638.
   Etminan M, 2002, ORTHOP CLIN N AM, V33, P381, DOI 10.1016/S0030-5898(02)00005-6.
   Fardon DF, 2014, SPINE J, V14, P2525, DOI 10.1016/j.spinee.2014.04.022.
   Fortin Joseph D, 2004, Pain Physician, V7, P133.
   Nguyen HS, 2016, J CRANIOVERTEBRAL JU, V7, P31, DOI 10.4103/0974-8237.176619.
   Hsu CJ, 2006, J NEUROSURG-SPINE, V5, P281, DOI 10.3171/spi.2006.5.4.281.
   Kanno H, 2012, SPINE, V37, pE985, DOI 10.1097/BRS.0b013e31821038f2.
   Lee S, 2010, AM J ROENTGENOL, V194, P1095, DOI 10.2214/AJR.09.2772.
   McKay George, 2017, Korean J Spine, V14, P133, DOI 10.14245/kjs.2017.14.4.133.
   Merkle M, 2016, CLIN NEUROL NEUROSUR, V143, P4, DOI 10.1016/j.clineuro.2016.01.031.
   Morita M, 2011, J SPINAL DISORD TECH, V24, P31, DOI 10.1097/BSD.0b013e3181d4c993.
   Ogura H, 2011, YONSEI MED J, V52, P137, DOI 10.3349/ymj.2011.52.1.137.
   Ozdoba C, 2011, RADIOL RES PRACT, V2011, DOI 10.1155/2011/329017.
   Ries ZG, 2019, J NEUROSURG-SPINE, V30, P228, DOI 10.3171/2018.8.SPINE18586.
   Sasani H, 2019, WORLD NEUROSURG, V127, P69.
   Saski K, 2013, EUR J ORTHOP SURG TR, V23, pS77.
   Segebarth B, 2015, J SPINAL DISORD TECH, V28, P394, DOI 10.1097/BSD.0000000000000205.
   Talekar KS, 2017, APPL RADIOL, V46, P8.
   Weinstein JN, 2010, SPINE, V35, P1329, DOI 10.1097/BRS.0b013e3181e0f04d.
   Willen J, 2008, SPINE, V33, pE109, DOI 10.1097/BRS.0b013e318163f9ab.
   Yugue I, 2016, EUR SPINE J, V25, P1542, DOI 10.1007/s00586-015-4185-6.
   Zileli M, 2020, WORLD NEUROSURG, V7, P1.},
Number-of-Cited-References = {24},
Times-Cited = {0},
Usage-Count-Last-180-days = {0},
Usage-Count-Since-2013 = {0},
Journal-ISO = {Spine Journal},
Doc-Delivery-Number = {4D8AJ},
Web-of-Science-Index = {Science Citation Index Expanded (SCI-EXPANDED)},
Unique-ID = {WOS:000847361200008},
DA = {2022-11-01},
}

@article{ WOS:000663383300002,
Author = {Yamagishi, Akira and Sakaura, Hironobu and Ishii, Masayoshi and Ohnishi,
   Atsunori and Ohwada, Tetsuo},
Title = {Postoperative Loss of Lumbar Lordosis Affects Clinical Outcomes in
   Patients with Pseudoarthrosis after Posterior Lumbar Interbody Fusion
   Using Cortical Bone Trajectory Screw Fixation},
Journal = {ASIAN SPINE JOURNAL},
Year = {2021},
Volume = {15},
Number = {3},
Pages = {294-300},
Month = {JUN},
Abstract = {Study Design: Retrospective cohort study.
   Purpose: This study aimed to investigate relationships between clinical
   outcomes and radiographic parameters in patients with pseudoarthrosis
   after posterior lumbar interbody fusion (PLIF).
   Overview of Literature: In some patients with pseudoarthrosis after
   PLIF, clinical symptoms improve following surgery, although
   pseudoarthrosis can often be one of the complications. However, there
   are no previous reports describing differences between patients with
   pseudoarthrosis after PLIF who have obtained better clinical outcomes
   and those who have not.
   Methods: Twenty-seven patients who were diagnosed with pseudoarthrosis
   after single-level PLIF with cortical bone trajectory screw fixation
   (CBT-PLIF) were enrolled in this study. They were divided into two
   groups based on mean improvement of 22 points on the Oswestry Disability
   Index (ODI) at the 2-year follow-up. Group G consisted of 15 patients
   who showed improvement on the ODI of >= 22 points, and group P consisted
   of the residual 12 patients. Radiographic parameters, percentage of
   slip, lumbar lordosis (LL), segmental lordosis, segmental range of
   motion, screw loosening, and subsidence were compared between the two
   groups.
   Results: There were no significant differences between the two groups on
   radiographic parameters except for postoperative changes in LL. Although
   surgery-induced changes in LL showed no significant difference between
   the two groups, changes in LL from before surgery to 2-year follow-up
   and during postoperative 2-year follow-up were significantly better in
   group G (mean change of LL: +3.5 degrees and +5.1 degrees, respectively)
   compared to group P (mean change of LL: -4.6 degrees and -0.5 degrees,
   respectively) ( p <0.01 and 0.05, respectively).
   Conclusions: Patients with greater improvement in ODI gained LL over the
   2-year follow-up, whereas patients with less improvement in ODI lost LL
   during the 2-year follow-up. These results indicate that there is a
   significant correlation between clinical outcomes and LL even in
   patients with pseudoarthrosis after single-level CBT-PLIF.},
Publisher = {KOREAN SOC SPINE SURGERY},
Address = {DEPT ORTHOPAEDIC SURGERY, YONSEI UNIV, COLL MEDICINE, SEOUL, 120-752,
   SOUTH KOREA},
Type = {Article},
Language = {English},
Affiliation = {Yamagishi, A (Corresponding Author), Kansai Rosai Hosp, Dept Orthopaed Surg, 3-1-69 Inabaso, Amagasaki, Hyogo 6608511, Japan.
   Yamagishi, Akira; Ishii, Masayoshi; Ohnishi, Atsunori; Ohwada, Tetsuo, Kansai Rosai Hosp, Dept Orthopaed Surg, 3-1-69 Inabaso, Amagasaki, Hyogo 6608511, Japan.
   Sakaura, Hironobu, Japan Community Healthcare Org Osaka Hosp, Dept Orthopaed Surg, Osaka, Japan.},
DOI = {10.31616/asj.2020.0095},
ISSN = {1976-1902},
EISSN = {1976-7846},
Keywords = {Posterior lumbar interbody fusion; Pseudoarthrosis; Clinical outcomes;
   Lumbar lordosis},
Keywords-Plus = {OSWESTRY DISABILITY INDEX; LONG-TERM; SPONDYLOLISTHESIS; PAIN},
Research-Areas = {Orthopedics},
Web-of-Science-Categories  = {Orthopedics},
Author-Email = {bullto13@icloud.com},
Cited-References = {Cheng XF, 2018, WORLD NEUROSURG, V109, pE244, DOI 10.1016/j.wneu.2017.09.154.
   Copay AG, 2008, SPINE J, V8, P968, DOI 10.1016/j.spinee.2007.11.006.
   Djurasovic M, 2012, J NEUROSURG-SPINE, V17, P486, DOI 10.3171/2012.8.SPINE12614.
   Glassman Steven, 2006, Spine J, V6, P21, DOI 10.1016/j.spinee.2005.09.004.
   Jeon CH, 2015, SPINE, V40, pE279, DOI 10.1097/BRS.0000000000000745.
   Kim MK, 2011, BMC MUSCULOSKEL DIS, V12, DOI 10.1186/1471-2474-12-69.
   Kornblum MB, 2004, SPINE, V29, P726, DOI 10.1097/01.BRS.0000119398.22620.92.
   Lee JH, 2011, SPINE J, V11, P647, DOI 10.1016/j.spinee.2011.04.029.
   Makino T, 2017, SPINE, V42, P1502, DOI 10.1097/BRS.0000000000002137.
   Matsumoto T, 2017, J NEUROSURG-SPINE, V26, P435, DOI 10.3171/2016.9.SPINE16232.
   Suarez-Almazor ME, 2000, RHEUMATOLOGY, V39, P783, DOI 10.1093/rheumatology/39.7.783.
   Taylor SJ, 1999, SPINE, V24, P1805, DOI 10.1097/00007632-199909010-00010.
   Tsutsumimoto T, 2008, EUR SPINE J, V17, P1107, DOI 10.1007/s00586-008-0695-9.},
Number-of-Cited-References = {13},
Times-Cited = {1},
Usage-Count-Last-180-days = {0},
Usage-Count-Since-2013 = {0},
Journal-ISO = {Asian Spine J.},
Doc-Delivery-Number = {SU8LU},
Web-of-Science-Index = {Emerging Sources Citation Index (ESCI)},
Unique-ID = {WOS:000663383300002},
OA = {gold, Green Published},
DA = {2022-11-01},
}

@article{ WOS:000530854600016,
Author = {Ver, Mikhail Lew P. and Gum, Jeffrey L. and Crawford, III, Charles H.
   and Djurasovic, Mladen and Owens, II, R. Kirk and Brown, Morgan and
   Steele, Portia and Carreon, Leah Y.},
Title = {Index episode-of-care propensity-matched comparison of transforaminal
   lumbar interbody fusion (TLIF) techniques: open traditional TLIF versus
   midline lumbar interbody fusion (MIDLIF) versus robot-assisted MIDLIF},
Journal = {JOURNAL OF NEUROSURGERY-SPINE},
Year = {2020},
Volume = {32},
Number = {5},
Pages = {741-747},
Month = {MAY},
Abstract = {OBJECTIVE Posterior fixation with interbody cage placement can be
   accomplished via numerous techniques. In an attempt to expedite recovery
   by limiting muscle dissection, midline lumbar interbody fusion (MIDLIF)
   has been described. More recently, the authors have developed a
   robot-assisted MIDLIF (RA-MI DLIF) technique. The purpose of this study
   was to compare the index episode-of-care (iEOC) parameters between
   patients undergoing traditional open transforaminal lumbar interbody
   fusion (tTLIF), MIDLIF, and RA-MIDLIF.
   METHODS A retrospective review of a prospective, multisurgeon surgical
   database was performed. Consecutive patients undergoing 1- or 2-level
   tTLIF, MIDLIF, or RA-MIDLIF for degenerative lumbar conditions were
   identified. Patients in each cohort were propensity matched based on
   age, sex, smoking status, BMI, diagnosis, American Society of
   Anesthesiologists (ASA) class, and number of levels fused. Index EOC
   parameters such as length of stay (LOS), estimated blood loss (EBL),
   operating room (OR) time, and actual, direct hospital costs for the
   index surgical visit were analyzed.
   RESULTS Of 281 and 249 patients undergoing tTLIF and MIDLIF,
   respectively, 52 cases in each cohort were successfully propensity
   matched to the authors' first 55 RA-MIDLIF cases. Consistent with
   propensity matching, there was no significant difference in age, sex,
   BMI, diagnosis, ASA class, or levels fused. Spondylolisthesis was the
   most common indication for surgery in all cohorts. The mean total iEOC
   was similar across all cohorts. Patients undergoing RA-MIDLIF had a
   shorter average LOS (1.53 days) than those undergoing either MIDLIF
   (2.71 days) or tTLIF (3.58 days). Both MIDLIF and RA-MIDLIF were
   associated with lower EBL and less OR time compared with tTLIF.
   CONCLUSIONS Despite concerns for additional cost and time while
   introducing navigation or robotic technology, a propensity-matched
   comparison of the authors' first 52 RA-MIDLIF surgeries with tTLIF and
   MIDLIF showed promising results for reducing OR time, EBL, and LOS
   without increasing cost.},
Publisher = {AMER ASSOC NEUROLOGICAL SURGEONS},
Address = {5550 MEADOWBROOK DRIVE, ROLLING MEADOWS, IL 60008 USA},
Type = {Article},
Language = {English},
Affiliation = {Ver, MLP (Corresponding Author), Norton Leatherman Spine Ctr, Louisville, KY 40202 USA.
   Ver, Mikhail Lew P.; Gum, Jeffrey L.; Crawford, Charles H., III; Djurasovic, Mladen; Owens, R. Kirk, II; Brown, Morgan; Steele, Portia; Carreon, Leah Y., Norton Leatherman Spine Ctr, Louisville, KY 40202 USA.},
DOI = {10.3171/2019.9.SPINE1932},
ISSN = {1547-5654},
EISSN = {1547-5646},
Keywords = {episode of care; cost analysis; cost of care; transforaminal lumbar
   interbody fusion; TLIF; midline interbody fusion; robot-assisted MIDLIF;
   surgical technique},
Keywords-Plus = {PEDICLE SCREW FIXATION; CORTICAL SCREW; SPINAL-FUSION; COST-UTILITY;
   OUTCOMES; INSERTION; STRENGTH},
Research-Areas = {Neurosciences \& Neurology; Surgery},
Web-of-Science-Categories  = {Clinical Neurology; Surgery},
Author-Email = {miko.ver@gmail.com},
ResearcherID-Numbers = {Carreon, Leah/AAM-6577-2021
   Ver, Mikhail Lew P./ABG-5102-2020},
ORCID-Numbers = {Carreon, Leah/0000-0002-7685-9036
   Ver, Mikhail Lew P./0000-0003-0900-0042},
Cited-References = {D'Agostino RB, 1998, STAT MED, V17, P2265, DOI 10.1002/(SICI)1097-0258(19981015)17:19<2265::AID-SIM918>3.0.CO;2-B.
   Delgado-Fernandez J, 2017, ASIAN SPINE J, V11, P817, DOI 10.4184/asj.2017.11.5.817.
   FAN Y, 2018, MEDICINE, V97, DOI DOI 10.1097/MD.0000000000010970.
   Gao ST, 2018, EUR SPINE J, V27, P921, DOI 10.1007/s00586-017-5333-y.
   Hyun SJ, 2017, SPINE, V42, P353, DOI 10.1097/BRS.0000000000001778.
   Iwatsuki K, 2014, ORTHOP SURG, V6, P244, DOI 10.1111/os.12122.
   Joffe MM, 1999, AM J EPIDEMIOL, V150, P327.
   Joseph JR, 2017, NEUROSURG FOCUS, V42, DOI 10.3171/2017.2.FOCUS16544.
   Kahn EN, 2018, J NEUROSURG-SPINE, V29, P214, DOI 10.3171/2017.12.SPINE17674.
   Kantelhardt S, 2011, EUR SPINE J, V20, P860, DOI 10.1007/s00586-011-1729-2.
   Keorochana G, 2017, WORLD NEUROSURG, V102, P340, DOI 10.1016/j.wneu.2017.03.010.
   Keric N, 2017, J ROBOT SURG, V11, P17, DOI 10.1007/s11701-016-0597-5.
   Kim HJ, 2017, SPINE J, V17, P671, DOI 10.1016/j.spinee.2016.11.010.
   Lee GW, 2018, WORLD NEUROSURG, V109, pE194, DOI 10.1016/j.wneu.2017.09.137.
   Lonjon N, 2016, EUR SPINE J, V25, P947, DOI 10.1007/s00586-015-3758-8.
   Mai HT, 2016, SPINE J, V16, P835, DOI 10.1016/j.spinee.2015.11.034.
   Mansson R, 2007, AM J EPIDEMIOL, V166, P332, DOI 10.1093/aje/kwm069.
   Matsukawa K, 2016, J NEUROSURG-SPINE, V24, P910, DOI 10.3171/2015.11.SPINE15926.
   Matsukawa K, 2015, J NEUROSURG-SPINE, V23, P471, DOI 10.3171/2015.1.SPINE141103.
   Matsukawa K, 2015, SPINE, V40, pE873, DOI 10.1097/BRS.0000000000000983.
   Matsukawa K, 2013, J SPINAL DISORD TECH, V26, pE248, DOI 10.1097/BSD.0b013e318288ac39.
   McGirt MJ, 2014, SPINE, V39, pS117, DOI 10.1097/BRS.0000000000000552.
   Mizuno M, 2014, NEUROL MED-CHIR, V54, P716, DOI 10.2176/nmc.st.2013-0395.
   Park SM, 2018, YONSEI MED J, V59, P438, DOI 10.3349/ymj.2018.59.3.438.
   Parker SL, 2014, WORLD NEUROSURG, V82, P230, DOI 10.1016/j.wneu.2013.01.041.
   Phan K, 2015, EUR SPINE J, V24, P2503, DOI 10.1007/s00586-015-4126-4.
   Phan K, 2015, ORTHOP SURG, V7, P213, DOI 10.1111/os.12185.
   Rihn JA, 2013, J AM ACAD ORTHOP SUR, V21, P419, DOI 10.5435/JAAOS-21-07-419.
   Rodriguez A, 2014, NEUROSURG FOCUS, V36, DOI 10.3171/2014.1.FOCUS13521.
   ROSENBAUM PR, 1987, J AM STAT ASSOC, V82, P387, DOI 10.2307/2289440.
   Sakaura H, 2018, J NEUROSURG-SPINE, V28, P57, DOI 10.3171/2017.5.SPINE161154.
   Santoni BG, 2009, SPINE J, V9, P366, DOI 10.1016/j.spinee.2008.07.008.
   Schatlo B, 2014, J NEUROSURG-SPINE, V20, P636, DOI 10.3171/2014.3.SPINE13714.
   Singh K, 2014, SPINE J, V14, P1694, DOI 10.1016/j.spinee.2013.10.053.
   Smith HE, 2009, AM J MED QUAL, V24, p25S, DOI 10.1177/1062860609349312.
   Ugiliweneza B, 2014, SPINE, V39, P1235, DOI 10.1097/BRS.0000000000000378.
   Vertuani S, 2015, VALUE HEALTH, V18, P810, DOI 10.1016/j.jval.2015.05.002.
   Wang MY, 2012, J SPINAL DISORD TECH, V25, P324, DOI 10.1097/BSD.0b013e318220be32.
   Yeramaneni S, 2018, SPINE J, V18, P1829, DOI 10.1016/j.spinee.2018.03.012.
   Yu LJ, 2018, INT J MED ROBOT COMP, V14, DOI 10.1002/rcs.1892.},
Number-of-Cited-References = {40},
Times-Cited = {6},
Usage-Count-Last-180-days = {0},
Usage-Count-Since-2013 = {1},
Journal-ISO = {J. Neurosurg.-Spine},
Doc-Delivery-Number = {LK4SB},
Web-of-Science-Index = {Science Citation Index Expanded (SCI-EXPANDED)},
Unique-ID = {WOS:000530854600016},
OA = {Bronze},
DA = {2022-11-01},
}

@article{ WOS:000358435200015,
Author = {Ambati, Divya V. and Wright, Jr., Edward K. and Lehman, Jr., Ronald A.
   and Kang, Daniel G. and Wagner, Scott C. and Dmitriev, Anton E.},
Title = {Bilateral pedicle screw fixation provides superior biomechanical
   stability in transforaminal lumbar interbody fusion: a finite element
   study},
Journal = {SPINE JOURNAL},
Year = {2015},
Volume = {15},
Number = {8},
Pages = {1812-1822},
Month = {AUG 1},
Abstract = {BACKGROUND CONTEXT: Transforaminal lumbar interbody fusion (TLIF) is
   increasingly popular for the surgical treatment of degenerative lumbar
   disease. The optimal construct for segmental stability remains unknown.
   PURPOSE: To compare the stability of fusion constructs using standard
   (C) and crescent-shaped (CC) polyetheretherketone TLIF cages with
   unilateral (UPS) or bilateral (BPS) posterior instrumentation.
   STUDY DESIGN: Five TLIF fusion constructs were compared using finite
   element (FE) analysis.
   METHODS: A previously validated L3-L5 FE model was modified to simulate
   decompression and fusion at L4-L5. This model was used to analyze the
   biomechanics of various unilateral and bilateral TLIF constructs. The
   inferior surface of the L5 vertebra remained immobilized throughout the
   load simulation, and a bending moment of 10 Nm was applied on the L3
   vertebra to recreate flexion, extension, lateral bending, and axial
   rotation. Various biomechanical parameters were evaluated for intact and
   implanted models in all loading planes.
   RESULTS: All reconstructive conditions displayed decreased motion at
   L4-L5. Bilateral posterior fixation conferred greater stability when
   compared with unilateral fixation in left lateral bending. More than
   50\% of intact motion remained in the left lateral bending with
   unilateral posterior fixation compared with less than 10\% when
   bilateral pedicle screw fixation was used. Posterior implant stresses
   for unilateral fixation were six times greater in flexion and up to four
   times greater in left lateral bending compared with bilateral fixation.
   No effects on segmental stability or posterior implant stresses were
   found. An obliquely-placed, single standard cage generated the lowest
   cage-end plate stress.
   CONCLUSIONS: Transforaminal lumbar interbody fusion augmentation with
   bilateral posterior fixation increases fusion construct stability and
   decreases posterior instrumentation stress. The shape or number of
   interbody implants does not appear to impact the segmental stability
   when bilateral pedicle screws are used. Increased posterior
   instrumentation stresses were observed in all loading modes with
   unilateral pedicle screw/rod fixation, which may theoretically
   accelerate implant loosening or increase the risk of construct failure.
   Published by Elsevier Inc.},
Publisher = {ELSEVIER SCIENCE INC},
Address = {360 PARK AVE SOUTH, NEW YORK, NY 10010-1710 USA},
Type = {Article},
Language = {English},
Affiliation = {Lehman, RA (Corresponding Author), Walter Reed Natl Mil Med Ctr, Dept Orthopaed Surg, Bldg 19,Room 2101,8901 Wisconsin Ave, Bethesda, MD 20889 USA.
   Ambati, Divya V.; Wright, Edward K., Jr.; Dmitriev, Anton E., Henry M Jackson Fdn Adv Mil Med, Bethesda, MD 20817 USA.
   Ambati, Divya V.; Wright, Edward K., Jr.; Lehman, Ronald A., Jr.; Dmitriev, Anton E., Uniformed Serv Univ Hlth Sci, Div Surg, Bethesda, MD 20814 USA.
   Wright, Edward K., Jr.; Lehman, Ronald A., Jr.; Kang, Daniel G.; Wagner, Scott C.; Dmitriev, Anton E., Walter Reed Natl Mil Med Ctr, Dept Orthopaed Surg, Bethesda, MD 20889 USA.},
DOI = {10.1016/j.spinee.2014.06.015},
ISSN = {1529-9430},
EISSN = {1878-1632},
Keywords = {Finite element method; Spine biomechanics; Transforaminal lumbar
   interbody fusion; Interbody cage; Pedicle screw fixation; Lumbar spine},
Keywords-Plus = {IN-VITRO; DEGENERATIVE SPONDYLOLISTHESIS; INSTRUMENTATION TECHNIQUES;
   POSTERIOR INSTRUMENTATION; LUMBOSACRAL SPINE; BONE-DENSITY; 2 CAGES;
   ADJACENT; STABILIZATION; COMPLICATIONS},
Research-Areas = {Neurosciences \& Neurology; Orthopedics},
Web-of-Science-Categories  = {Clinical Neurology; Orthopedics},
Author-Email = {armyspine@yahoo.com},
ResearcherID-Numbers = {Kang, Daniel/N-2254-2019},
ORCID-Numbers = {Kang, Daniel/0000-0003-4124-7061},
Funding-Acknowledgement = {Defense Advanced Research Projects Agency},
Funding-Text = {This study was funded using grants from the Defense Advanced Research
   Projects Agency. The study sponsors had no involvement in the design of
   the study, the collection, analysis, or interpretation of data, the
   preparation of the manuscript, or the decision to submit for
   publication. There are no potential conflicts of interest to report
   pertaining to this research.},
Cited-References = {Ames CP, 2005, SPINE, V30, pE562, DOI 10.1097/01.brs.0000180505.80347.b1.
   Aoki Y, 2012, J NEUROSURG-SPINE, V17, P153, DOI 10.3171/2012.5.SPINE111044.
   BAGBY GW, 1988, ORTHOPEDICS, V11, P931.
   Beringer Will F, 2006, Neurosurg Focus, V20, pE4.
   Chastain CA, 2007, ORTHOPEDICS, V30, P389, DOI 10.3928/01477447-20070501-18.
   Chen CS, 2001, MED ENG PHYS, V23, P483.
   Chen HH, 2005, SPINE, V30, pE92, DOI 10.1097/01.brs.0000153703.80747.16.
   Chen SH, 2012, BMC MUSCULOSKEL DIS, V13, DOI 10.1186/1471-2474-13-72.
   Chiang MF, 2006, SPINE, V31, pE682, DOI 10.1097/01.brs.0000232714.72699.8e.
   Cho WJ, 2008, CLIN BIOMECH, V23, P979, DOI 10.1016/j.clinbiomech.2008.02.008.
   Choi UY, 2013, NEUROSURG FOCUS, V35, DOI 10.3171/2013.2.FOCUS12398.
   CUNNINGHAM BW, 1999, T ORTHOP RES SOC, V24, P1011.
   Deutsch Harel, 2006, Neurosurg Focus, V20, pE10.
   Dmitriev AE, 2008, SPINE J, V8, P918, DOI 10.1016/j.spinee.2007.10.034.
   Duncan JW, 2013, EUR SPINE J, V22, P439, DOI 10.1007/s00586-012-2458-x.
   Fernandez-Fairen M, 2007, SPINE, V32, P395, DOI 10.1097/01.brs.0000255023.56466.44.
   Goel VK, 2006, J BONE JOINT SURG AM, V88A, P103, DOI 10.2106/JBJS.E.01363.
   GOEL VK, 1991, SPINE, V16, pS155, DOI 10.1097/00007632-199103001-00023.
   GROB D, 1991, ARCH ORTHOP TRAUM SU, V111, P20, DOI 10.1007/BF00390187.
   GROSLAND N, 1999, P 45 ANN M ORTH RES.
   Harms J G, 1998, Oper Orthop Traumatol, V10, P90, DOI 10.1007/s00064-006-0112-7.
   Harris BM, 2004, SPINE, V29, pE65, DOI 10.1097/01.BRS.0000113034.74567.86.
   Hu XQ, 2014, PLOS ONE, V9, DOI 10.1371/journal.pone.0087501.
   Jost B, 1998, Eur Spine J, V7, P132.
   KABINS MB, 1992, J SPINAL DISORD, V5, P39, DOI 10.1097/00002517-199203000-00006.
   Kettler A, 2005, SPINE, V30, pE665, DOI 10.1097/01.brs.0000186466.01542.8c.
   Kettler A, 2000, J NEUROSURG, V92, P87, DOI 10.3171/spi.2000.92.1.0087.
   Lowe TG, 2004, SPINE, V29, P2389, DOI 10.1097/01.brs.0000143623.18098.e5.
   Lowe TG, 2002, J SPINAL DISORD TECH, V15, P31, DOI 10.1097/00024720-200202000-00005.
   Lund T, 1998, J BONE JOINT SURG BR, V80B, P351, DOI 10.1302/0301-620X.80B2.7693.
   MCAFEE PC, 1991, SPINE, V16, pS190, DOI 10.1097/00007632-199106001-00003.
   MCAFEE PC, 1989, SPINE, V14, P919, DOI 10.1097/00007632-198909000-00003.
   NAGATA H, 1993, SPINE, V18, P2471, DOI 10.1097/00007632-199312000-00017.
   Niemeyer TK, 2006, NEUROSURGERY, V59, P1271, DOI 10.1227/01.NEU.0000245609.01732.E4.
   Oxland TR, 2000, EUR SPINE J, V9, pS95, DOI 10.1007/PL00010028.
   PANJABI MM, 1994, J BONE JOINT SURG AM, V76A, P413, DOI 10.2106/00004623-199403000-00012.
   Park P, 2004, SPINE, V29, P1938, DOI 10.1097/01.brs.0000137069.88904.03.
   Polikeit A, 2003, EUR SPINE J, V12, P413, DOI 10.1007/s00586-002-0505-8.
   Polly DW, 2000, J SPINAL DISORD, V13, P58, DOI 10.1097/00002517-200002000-00012.
   Potter BK, 2005, J SPINAL DISORD TECH, V18, P337, DOI 10.1097/01.bsd.0000166642.69189.45.
   Rosenberg WS, 2001, NEUROSURGERY, V48, P569, DOI 10.1097/00006123-200103000-00022.
   Schleicher P, 2008, J NEUROSURG-SPINE, V9, P363, DOI 10.3171/SPI.2008.9.10.363.
   Sim HB, 2010, J NEUROSURG-SPINE, V12, P700, DOI 10.3171/2009.12.SPINE09123.
   Slucky Andrew V, 2006, Spine J, V6, P78, DOI 10.1016/j.spinee.2005.08.003.
   Suk KS, 2000, SPINE, V25, P1843.
   Tsuang YH, 2009, MED ENG PHYS, V31, P565, DOI 10.1016/j.medengphy.2008.11.012.
   Tuttle Jonathan, 2006, Neurosurg Focus, V20, pE5.
   Vadapalli S, 2006, SPINE, V31, P2189, DOI 10.1097/01.brs.0000232720.23748.ce.
   Wang ST, 2005, SPINE, V30, P62, DOI 10.1097/01.brs.0000150123.26869.48.
   Xiao YX, 2009, J INT MED RES, V37, P908, DOI 10.1177/147323000903700337.
   Xue HM, 2012, SPINE J, V12, P209, DOI 10.1016/j.spinee.2012.01.010.
   Yan DL, 2008, EUR SPINE J, V17, P1311, DOI 10.1007/s00586-008-0739-1.
   Yucesoy K, 2008, J NEUROSURG-SPINE, V8, P44, DOI 10.3171/SPI-08/01/044.
   Zdeblick TA, 2003, SPINE, V28, pS2, DOI 10.1097/00007632-200308011-00002.},
Number-of-Cited-References = {54},
Times-Cited = {77},
Usage-Count-Last-180-days = {1},
Usage-Count-Since-2013 = {40},
Journal-ISO = {Spine Journal},
Doc-Delivery-Number = {CN4XZ},
Web-of-Science-Index = {Science Citation Index Expanded (SCI-EXPANDED)},
Unique-ID = {WOS:000358435200015},
OA = {Bronze},
DA = {2022-11-01},
}

@article{ WOS:000337281500001,
Author = {Faizan, Ahmad and Kiapour, Ali and Kiapour, Ata M. and Goel, Vijay K.},
Title = {Biomechanical Analysis of Various Footprints of Transforaminal Lumbar
   Interbody Fusion Devices},
Journal = {JOURNAL OF SPINAL DISORDERS \& TECHNIQUES},
Year = {2014},
Volume = {27},
Number = {4},
Pages = {E118-E127},
Month = {JUN},
Abstract = {Study Design: A biomechanical finite element modeling study of the human
   lumbar spine.
   Objective: To evaluate the effects of a transforaminal interbody
   device's footprint on lumbar spine biomechanics to further examine the
   potential subtle biomechanical differences not captured in previous
   studies.
   Summary of Background Data: In recent years, the evolution of interbody
   fusion devices has provided the surgeons with a multitude of options. An
   articulating transforaminal lumbar interbody fusion (TLIF) device is
   developed to overcome the surgical challenges associated with insertion
   of a large footprint interbody device through a small incision.
   Methods: A finite element model of the L3-S1 lumbar segment was modified
   to simulate replacement of various TLIF constructs with different cage
   designs including an articulating vertebral interbody (AVID) TLIF device
   and a generic TLIF device placed in different configurations. The
   instrumented models were subjected to a 400N follower load along with a
   10Nm bending moment at different physiological planes. The kinematics,
   loads, and stresses were compared among various models.
   Results: Simulated cage designs provided similar kinematical stability
   within the treated segments. However, the articulating and double TLIF
   implants allowed for better load sharing through the anterior column.
   These implants resulted in lower endplate and pedicle screw stresses and
   in more homogenous stress distribution across the peripheral region of
   the endplate.
   Conclusions: An articulating, large footprint, peripherally placed TLIF
   device affords substantial biomechanical advantages. This device may be
   able to reduce the incidence of subsidence because of its ability to
   reduce and distribute the endplate stresses in the stronger peripheral
   region. It may also reduce the posterior hardware failure incidence
   owing to its ability to reduce the screw stresses as compared with
   traditional TLIF. Although double TLIF has been demonstrated to have
   similar biomechanical advantages as the AVID, complications associated
   with double TLIF (ie, larger surgical incision, longer surgical
   procedure, placement and alignment challenges) support AVID as a better
   optimized alternative.},
Publisher = {LIPPINCOTT WILLIAMS \& WILKINS},
Address = {530 WALNUT ST, PHILADELPHIA, PA 19106-3621 USA},
Type = {Article},
Language = {English},
Affiliation = {Goel, VK (Corresponding Author), Univ Toledo, Coll Engn, E CORE, NI 5046, Toledo, OH 43606 USA.
   Faizan, Ahmad, Custom Spine Inc, Parsippany, NJ USA.
   Kiapour, Ali; Kiapour, Ata M.; Goel, Vijay K., Univ Toledo, Coll Engn, E CORE, Dept Bioengn, Toledo, OH 43606 USA.
   Kiapour, Ali; Kiapour, Ata M.; Goel, Vijay K., Univ Toledo, Coll Engn, E CORE, Dept Orthopaed Surg, Toledo, OH 43606 USA.
   Kiapour, Ali; Kiapour, Ata M.; Goel, Vijay K., Univ Toledo, Coll Med, E CORE, Dept Bioengn, Toledo, OH 43606 USA.
   Kiapour, Ali; Kiapour, Ata M.; Goel, Vijay K., Univ Toledo, Coll Med, E CORE, Dept Orthopaed Surg, Toledo, OH 43606 USA.},
ISSN = {1536-0652},
EISSN = {1539-2465},
Keywords = {TLIF cage; lumbar spine; finite element modeling; biomechanics; load
   sharing},
Keywords-Plus = {FINITE-ELEMENT-ANALYSIS; DEGENERATIVE SPONDYLOLISTHESIS; END-PLATE;
   FOLLOW-UP; POSTERIOR; CAGES; SPINE; ANTERIOR; MOTION; FIXATION},
Research-Areas = {Neurosciences \& Neurology; Orthopedics},
Web-of-Science-Categories  = {Clinical Neurology; Orthopedics},
Author-Email = {vijay.goel@utoledo.edu},
ResearcherID-Numbers = {Dimitrov, Kalin L/R-6441-2016},
ORCID-Numbers = {Dimitrov, Kalin L/0000-0003-1104-4685},
Funding-Acknowledgement = {Custom Spine Inc., Parsippany, NJ},
Funding-Text = {Supported in part by a grant from Custom Spine Inc., Parsippany, NJ.},
Cited-References = {Ames CP, 2005, SPINE, V30, pE562, DOI 10.1097/01.brs.0000180505.80347.b1.
   Benzel E, 2001, BIOMECHANICS SPINE S.
   Beutler William J, 2003, Spine J, V3, P289, DOI 10.1016/S1529-9430(03)00061-5.
   Brantigan John W, 2004, Spine J, V4, P681, DOI 10.1016/j.spinee.2004.05.253.
   BRANTIGAN JW, 1991, SPINE, V16, pS277, DOI 10.1097/00007632-199106001-00020.
   Chen Z, 1995, Zhonghua Wai Ke Za Zhi, V33, P285.
   Cho WJ, 2008, CLIN BIOMECH, V23, P979, DOI 10.1016/j.clinbiomech.2008.02.008.
   CLOWARD RB, 1985, CLIN ORTHOP RELAT R, P16.
   Cook Stephen D, 2004, Spine J, V4, P402, DOI 10.1016/j.spinee.2003.11.010.
   DENNIS S, 1989, SPINE, V14, P876, DOI 10.1097/00007632-198908000-00019.
   Dooris AP, 2001, SPINE, V26, pE122, DOI 10.1097/00007632-200103150-00004.
   Fraser RD, 1995, SPINE, V20, pS167, DOI 10.1097/00007632-199512151-00016.
   Fukuta S, 2011, J SPINAL DISORD TECH, V24, P189, DOI 10.1097/BSD.0b013e3181e9f249.
   GOEL VK, 1995, SPINE, V20, P689, DOI 10.1097/00007632-199503150-00010.
   Grant JP, 2001, SPINE, V26, P889, DOI 10.1097/00007632-200104150-00012.
   Grauer Jonathan N, 2006, Spine J, V6, P659, DOI 10.1016/j.spinee.2006.03.011.
   Harris BM, 2004, SPINE, V29, pE65, DOI 10.1097/01.BRS.0000113034.74567.86.
   Ivanov AA, 2009, SPINE, V34, pE162, DOI 10.1097/BRS.0b013e3181978ea3.
   Kiapour A, 2012, J SPINE, V1, P2.
   Kiapour A, 2012, AMSE 2012 SUMM BIOEN.
   Kiapour A, 2009, BONEZONE, V8, P86.
   Kiapour A, 2012, SPINE, V37, pE581, DOI 10.1097/BRS.0b013e3182463775.
   La Rosa G, 2003, J NEUROSURG, V99, P143, DOI 10.3171/spi.2003.99.2.0143.
   Lowe TG, 2004, SPINE, V29, P2389, DOI 10.1097/01.brs.0000143623.18098.e5.
   McAfee PC, 1999, J BONE JOINT SURG AM, V81A, P859, DOI 10.2106/00004623-199906000-00014.
   McClellan JC, 2011, SOC ADV SPIN SURG LA.
   Oxland TR, 2000, EUR SPINE J, V9, pS95, DOI 10.1007/PL00010028.
   Penta M, 1997, SPINE, V22, P2429, DOI 10.1097/00007632-199710150-00021.
   Polikeit A, 2003, EUR SPINE J, V12, P556, DOI 10.1007/s00586-003-0556-5.
   Polikeit A, 2003, EUR SPINE J, V12, P413, DOI 10.1007/s00586-002-0505-8.
   Sairyo K, 2009, ARCH ORTHOP TRAUM SU, V129, P1433, DOI 10.1007/s00402-008-0795-3.
   Tan JS, 2005, SPINE, V30, P638, DOI 10.1097/01.brs.0000155419.24198.35.
   Tsitsopoulos PP, 2012, J SPINAL DISORD TECH, V25, pE240, DOI 10.1097/BSD.0b013e31824c820c.
   Voor MJ, 1998, J SPINAL DISORD, V11, P328.
   Weiner BK, 1998, SPINE, V23, P634, DOI 10.1097/00007632-199803010-00020.
   White AA., 1990, CLIN BIOMECHANICS SP.
   Yan DL, 2008, EUR SPINE J, V17, P1311, DOI 10.1007/s00586-008-0739-1.
   Zhao J, 2002, SPINE, V27, P2753, DOI 10.1097/00007632-200212150-00003.},
Number-of-Cited-References = {38},
Times-Cited = {43},
Usage-Count-Last-180-days = {1},
Usage-Count-Since-2013 = {31},
Journal-ISO = {J. Spinal Disord. Tech.},
Doc-Delivery-Number = {AI9TR},
Web-of-Science-Index = {Science Citation Index Expanded (SCI-EXPANDED)},
Unique-ID = {WOS:000337281500001},
DA = {2022-11-01},
}

@article{ WOS:000375626200020,
Author = {Marbacher, Serge and Mannion, Anne F. and Burkhardt, Jan-Karl and Schar,
   Ralph T. and Porchet, Francois and Kleinstuck, Frank and Jeszenszky,
   Dezso and Fekete, Tamas F. and Haschtmann, Daniel},
Title = {Patient-Rated Outcomes of Lumbar Fusion in Patients With Degenerative
   Disease of the Lumbar Spine},
Journal = {SPINE},
Year = {2016},
Volume = {41},
Number = {10},
Pages = {893-900},
Month = {MAY},
Abstract = {Study Design. Single-center retrospective study of prospectively
   collected data, nested within the Eurospine Spine Tango data acquisition
   system.
   Objective. The aim of this study was to assess the patient-rated outcome
   and complication rates associated with lumbar fusion procedures in three
   different age groups.
   Summary of Background Data. There is a general reluctance to consider
   spinal fusion procedures in elderly patients due to the increased
   likelihood of complications. Methods. Before and at 3, 12, and 24 months
   after surgery, patients completed the multidimensional Core Outcome
   Measures Index. At the 3-, 12-, and 24-month follow-ups, they also rated
   the Global Treatment Outcome and their satisfaction with care. Patients
   were divided into three age groups: younger (-50 years <65 years; n =
   317), older (>= 65 years <80 years; n = 350), and geriatric (>= 80
   years; n = 40).
   Results. A total of 707 consecutive patients were included. The
   preoperative comorbidity status differed significantly (P<0.0001)
   between the age groups, with the highest scores in the geriatric group.
   Medical complications during surgery were lower in the younger age group
   (7\%) than in the older (13.4\%; P = 0.006) and geriatric groups
   (17.5\%; P = 0.007); surgical complications tended to be higher in the
   elderly group (younger, 6.3\%; older, 6.0\%; geriatric, 15.0\%; P =
   0.09). There were no significant group differences (P>0.05) for the
   scores on any of the Core Outcome Measures Index domains, Global
   Treatment Outcome, or patient-rated satisfaction at either 3-, 12-, and
   24-months of follow-up.
   Conclusion. Despite greater comorbidity and complication rates in
   geriatric patients, the patient-rated outcome was as good in the elderly
   as it was in younger age groups up to 2 years after surgery. These data
   indicate that geriatric age needs careful consideration of associated
   risks but is not per se a contraindication for fusion for lumbar
   degenerative disease.},
Publisher = {LIPPINCOTT WILLIAMS \& WILKINS},
Address = {TWO COMMERCE SQ, 2001 MARKET ST, PHILADELPHIA, PA 19103 USA},
Type = {Article},
Language = {English},
Affiliation = {Marbacher, S (Corresponding Author), Schulthess Clin, Spine Ctr, Lengghalde 2, CH-8008 Zurich, Switzerland.
   Marbacher, Serge; Burkhardt, Jan-Karl; Schar, Ralph T.; Porchet, Francois; Kleinstuck, Frank; Jeszenszky, Dezso; Fekete, Tamas F.; Haschtmann, Daniel, Schulthess Clin, Spine Ctr, Lengghalde 2, CH-8008 Zurich, Switzerland.
   Mannion, Anne F., Schulthess Clin, Dept Res \& Dev, CH-8008 Zurich, Switzerland.},
DOI = {10.1097/BRS.0000000000001364},
ISSN = {0362-2436},
EISSN = {1528-1159},
Keywords = {age; complication rate; degenerative disease; degenerative
   spondylolisthesis; disc degeneration; geriatric patient; lumbar fusion;
   lumbar spine; patient-rated outcome; spinal fusion},
Keywords-Plus = {LOW-BACK-PAIN; PERIOPERATIVE COMPLICATIONS; ELDERLY-PATIENTS; PATIENTS
   PERSPECTIVE; MEASURES INDEX; OLDER-ADULTS; SURGERY; ARTHRODESIS;
   DECOMPRESSION; STENOSIS},
Research-Areas = {Neurosciences \& Neurology; Orthopedics},
Web-of-Science-Categories  = {Clinical Neurology; Orthopedics},
Author-Email = {serge.marbacher@ksa.ch},
ResearcherID-Numbers = {Schär, Ralph T./P-3895-2019
   Marbacher, Serge/E-7784-2013
   Mannion, Anne F./C-6615-2009
   Mannion, Anne F./AAN-5908-2020
   Schär, Ralph/C-5289-2017
   Fekete, Tamás F/A-8512-2011
   },
ORCID-Numbers = {Schär, Ralph T./0000-0001-8998-9668
   Marbacher, Serge/0000-0001-6305-7571
   Mannion, Anne F./0000-0002-1203-1096
   Mannion, Anne F./0000-0002-1203-1096
   Schär, Ralph/0000-0001-8998-9668
   Fekete, Tamás F/0000-0001-5231-5600
   Kleinstuck, Frank/0000-0003-2057-2201},
Cited-References = {Acosta FL, 2009, J CLIN NEUROSCI, V16, P69, DOI 10.1016/j.jocn.2008.04.015.
   Andersen T, 2010, EUR SPINE J, V19, P2200, DOI 10.1007/s00586-010-1373-2.
   Becker P, 2010, SPINE, V35, P1478, DOI 10.1097/BRS.0b013e3181c62294.
   Campbell H, 2006, SPINE, V31, P815, DOI 10.1097/01.brs.0000207257.64215.03.
   Carreon LY, 2003, J BONE JOINT SURG AM, V85A, P2089, DOI 10.2106/00004623-200311000-00004.
   Cassinelli EH, 2007, SPINE, V32, P230, DOI 10.1097/01.brs.0000251918.19508.b3.
   Costa F, 2013, EUR SPINE J, V22, pS910, DOI 10.1007/s00586-013-3021-0.
   Crawford CH, 2011, SPINE, V36, P1065, DOI 10.1097/BRS.0b013e3181e8afa0.
   DEYO RA, 1993, SPINE, V18, P1463.
   Deyo RA, 2010, JAMA-J AM MED ASSOC, V303, P1259, DOI 10.1001/jama.2010.338.
   Endres S., 2011, SPINE, pDoc09.
   Fu KMG, 2011, J NEUROSURG-SPINE, V14, P470, DOI 10.3171/2010.12.SPINE10486.
   Glassman SD, 2010, J BONE JOINT SURG AM, V92A, P77, DOI 10.2106/JBJS.I.01300.
   Grob D, 2009, EUR SPINE J, V18, pS380, DOI 10.1007/s00586-009-1005-x.
   Kilincer C, 2005, J NEUROSURG-SPINE, V3, P34, DOI 10.3171/spi.2005.3.1.0034.
   Kim IC, 2013, J KOREAN NEUROSURG S, V54, P323, DOI 10.3340/jkns.2013.54.4.323.
   Mannion AF, 2009, EUR SPINE J, V18, pS374, DOI 10.1007/s00586-009-0931-y.
   Mannion AF, 2005, EUR SPINE J, V14, P1014, DOI 10.1007/s00586-005-0911-9.
   Mannion AF, 2004, DO RETROSPECTIVELY R.
   Mannion AF, 2014, EUR SPINE J, V23, pS66.
   Mannion AF, 2013, OUTCOMES JUST ASK RI.
   Mannion AF, 2009, EUR SPINE J, V18, pS367, DOI 10.1007/s00586-009-0942-8.
   McCormick JD, 2013, J AM ACAD ORTHOP SUR, V21, P99, DOI 10.5435/JAAOS-21-02-99.
   Okuda S, 2006, J BONE JOINT SURG AM, V88A, P2714, DOI 10.2106/JBJS.F.00186.
   Porchet F, 2010, J NEUROSURG-SPINE, V12, P447, DOI 10.3171/2009.11.SPINE09526.
   Raffo CS, 2006, SPINE, V31, P99, DOI 10.1097/01.brs.0000192678.25586.e5.
   Robine JM, 2005, J EPIDEMIOL COMMUN H, V59, P31, DOI 10.1136/jech.2003.018663.
   Roder C, 2005, EUR SPINE J, V14, P920, DOI 10.1007/s00586-005-1023-2.
   Steiger F, 2014, EUR SPINE J, V23, P945, DOI 10.1007/s00586-013-3144-3.
   Waite LJ, 2004, POPUL DEV REV, V30, P3.
   Yadla S, 2010, SPINE J, V10, P581, DOI 10.1016/j.spinee.2010.03.001.},
Number-of-Cited-References = {31},
Times-Cited = {20},
Usage-Count-Last-180-days = {1},
Usage-Count-Since-2013 = {12},
Journal-ISO = {SPINE},
Doc-Delivery-Number = {DL4RZ},
Web-of-Science-Index = {Science Citation Index Expanded (SCI-EXPANDED)},
Unique-ID = {WOS:000375626200020},
OA = {Green Accepted, Green Published},
DA = {2022-11-01},
}

@article{ WOS:000332309200050,
Author = {Lawton, Cort D. and Smith, Zachary A. and Nixon, Alexander T. and
   Dahdaleh, Nader S. and Wong, Albert P. and Khanna, Ryan and Barnawi,
   Abdulwahed and Fessler, Richard G.},
Title = {The Effect of Surgical Level on Self-Reported Clinical Outcomes After
   Minimally Invasive Transforaminal Lumbar Interbody Fusion: L4-L5 versus
   L5-S1},
Journal = {WORLD NEUROSURGERY},
Year = {2014},
Volume = {81},
Number = {1},
Pages = {177-182},
Month = {JAN},
Abstract = {OBJECTIVE: The anatomic and biomechanical aspects of the L5-S1 level
   present unique operative challenges compared with the L4-L5 level.
   However, it has not been determined if self-reported outcomes and
   complications are different between patients treated with a minimally
   invasive transforaminal lumbar interbody fusion at these specific
   levels.
   METHODS: There were 36 consecutive patients identified who were treated
   with a minimally invasive transforaminal lumbar interbody fusion
   procedure. Surgical indications included spondylolisthesis (grade 1 or
   2) and degenerative disk disease with associated clinical symptoms.
   Patients completed a visual analog scale (VAS) for their back and leg
   and Oswestry Disability Index preoperatively and postoperatively.
   Outcomes were compared between patients with L4-L5 involvement and
   patients with L5-S1 involvement. In all patients, fusion was evaluated
   by dynamic view flexion and extension views at 1 year. In all patients
   with indeterminate results or incomplete imaging, computed tomography
   was performed to evaluate for bridging bone and stable hardware
   positioning.
   RESULTS: The surgical indications between the 2 groups were similar
   (chi(2) = 0.089, df = 2, P = 0.956). There was no significant difference
   in mean operating time, intraoperative blood loss, and hospital stay (P
   {[}0.937, 0.627, and 0.587). There was no significant difference in the
   long-term postoperative questionnaire results (P = 0.819 for VAS
   {[}back], 0.626 for VAS {[}leg], and 0.962 for Oswestry Disability
   Index) or the mean preoperative to postoperative change in Cobb angle (P
   = 0.626) between the 2 groups. Two complications, one in each group,
   were a rash from an antibiotic and postoperative nausea.
   CONCLUSIONS: Despite differences in biomechanics and unique anatomic
   challenges at the L5-S1 interspace, there is no difference in
   self-reported outcomes for patients treated with minimally invasive
   transforaminal lumbar interbody fusion at the L4-L5 level compared with
   the L5-S1 level.},
Publisher = {ELSEVIER SCIENCE INC},
Address = {STE 800, 230 PARK AVE, NEW YORK, NY 10169 USA},
Type = {Article},
Language = {English},
Affiliation = {Fessler, RG (Corresponding Author), Rush Univ, Med Ctr, Dept Neurosurg, Chicago, IL 60612 USA.
   Lawton, Cort D.; Smith, Zachary A.; Nixon, Alexander T.; Dahdaleh, Nader S.; Wong, Albert P.; Khanna, Ryan; Barnawi, Abdulwahed, Northwestern Univ, Dept Neurol Surg, Chicago, IL 60611 USA.
   Fessler, Richard G., Rush Univ, Med Ctr, Dept Neurosurg, Chicago, IL 60612 USA.},
DOI = {10.1016/j.wneu.2013.07.082},
ISSN = {1878-8750},
EISSN = {1878-8769},
Keywords = {Different levels; Minimally invasive surgery; Minimally invasive
   transforaminal lumbar interbody fusion; Outcomes; Spine surgery;
   Transforaminal lumbar interbody fusion},
Keywords-Plus = {SPINE; TLIF},
Research-Areas = {Neurosciences \& Neurology; Surgery},
Web-of-Science-Categories  = {Clinical Neurology; Surgery},
Author-Email = {rfessler@rush.edu},
Funding-Acknowledgement = {Northwestern Feinberg School of Medicine; Medtronic PS Medical (Memphis,
   Tennessee, USA)},
Funding-Text = {The authors have no direct financial disclosures to note in relation to
   this article. R.G. Fessler is the principal investigator of a research
   grant awarded to the Northwestern Feinberg School of Medicine by
   Medtronic PS Medical (Memphis, Tennessee, USA) for the development of
   minimally invasive spine surgical procedures; is a member of the
   Scientific Advisory Board for Lanx, Inc. (Broomfield, Colorado, USA);
   and receives royalties from DePuy, Stryker, and Medtronic, although not
   related to minimally invasive techniques and technologies.},
Cited-References = {Chen NF, 2010, J NEUROSURG-SPINE, V12, P40, DOI 10.3171/2009.4.SPINE0876.
   CLOWARD RB, 1952, ANN SURG, V136, P987, DOI 10.1097/00000658-195212000-00011.
   Devkota P, 2011, Nepal Med Coll J, V13, P46.
   Dewing CB, 2008, SPINE, V33, P33, DOI 10.1097/BRS.0b013e31815e3a42.
   Dhall SS, 2008, J NEUROSURG-SPINE, V9, P560, DOI 10.3171/SPI.2008.9.08142.
   ENKER P, 1994, CLIN ORTHOP RELAT R, P90.
   Habib A, 2012, MINIM INVASIVE SURG, V2012, DOI 10.1155/2012/657342.
   HARMS J, 1982, Z ORTHOP GRENZGEB, V120, P343, DOI 10.1055/s-2008-1051624.
   Holly Langston T, 2006, Neurosurg Focus, V20, pE6.
   Inamasu J, 2005, MINIM INVAS NEUROSUR, V48, P340, DOI 10.1055/s-2005-915634.
   Karikari IO, 2010, SPINE, V35, pS294, DOI 10.1097/BRS.0b013e3182022ddc.
   Khoo LT, 2002, NEUROSURGERY, V51, pS166, DOI 10.1227/01.NEU.0000031068.83783.7B.
   Kim JS, 2010, J NEUROSURG-SPINE, V12, P171, DOI 10.3171/2009.9.SPINE09272.
   Lau D, 2011, J CLIN NEUROSCI, V18, P624, DOI 10.1016/j.jocn.2010.09.004.
   Lawton CD, 2011, J NEUROSURG SCI, V55, P259.
   Lurie JD, 2008, J BONE JOINT SURG AM, V90A, P1811, DOI 10.2106/JBJS.G.00913.
   McAfee PC, 2001, SPINE, V26, P320, DOI 10.1097/00007632-200102010-00020.
   Mummaneni PV, 2005, NEUROSURGERY, V57, P256, DOI 10.1227/01.NEU.0000176408.95304.F3.
   Okoro T, 2010, J SPINAL DISORD TECH, V23, P40, DOI 10.1097/BSD.0b013e3181b38537.
   Ozgur BM, 2005, EUR SPINE J, V14, P887, DOI 10.1007/s00586-005-0941-3.
   Peng Chan Wearn Benedict, 2009, Spine (Phila Pa 1976), V34, P1385, DOI 10.1097/BRS.0b013e3181a4e3be.
   Resnick DK, 2005, J NEUROSURG-SPINE, V2, P653, DOI 10.3171/spi.2005.2.6.0653.
   Rosenberg WS, 2001, NEUROSURGERY, V48, P569, DOI 10.1097/00006123-200103000-00022.
   Salehi SA, 2004, NEUROSURGERY, V54, P368, DOI 10.1227/01.NEU.0000103493.25162.18.
   Schizas C, 2009, INT ORTHOP, V33, P1683, DOI 10.1007/s00264-008-0687-8.
   Schwender JD, 2005, J SPINAL DISORD TECH, V18, pS1, DOI 10.1097/01.bsd.0000132291.50455.d0.
   Siepe CJ, 2007, SPINE, V32, P782, DOI 10.1097/01.brs.0000259071.64027.04.
   Sinigaglia R, 2009, EUR SPINE J, V18, pS52, DOI 10.1007/s00586-009-0992-y.
   SMITH ZA, 2012, J SPINAL DISORD TECH.
   Smith ZA, 2012, NAT REV NEUROL, V8, P443, DOI 10.1038/nrneurol.2012.110.
   Wang JA, 2010, EUR SPINE J, V19, P1780, DOI 10.1007/s00586-010-1404-z.
   Whitecloud TS, 2001, J SPINAL DISORD, V14, P100, DOI 10.1097/00002517-200104000-00002.
   Wu RH, 2010, SPINE, V35, P2273, DOI 10.1097/BRS.0b013e3181cd42cc.
   Yan DL, 2008, EUR SPINE J, V17, P1311, DOI 10.1007/s00586-008-0739-1.},
Number-of-Cited-References = {34},
Times-Cited = {7},
Usage-Count-Last-180-days = {0},
Usage-Count-Since-2013 = {3},
Journal-ISO = {World Neurosurg.},
Doc-Delivery-Number = {AC2DV},
Web-of-Science-Index = {Science Citation Index Expanded (SCI-EXPANDED)},
Unique-ID = {WOS:000332309200050},
DA = {2022-11-01},
}

@article{ WOS:000258461100001,
Author = {Whang, Peter G. and Lim, Moe R. and Sasso, Rick C. and Skelton, Alta and
   Brown, Zoe B. and Anderson, David Greg and Albert, Todd J. and
   Hilibrand, Alan S. and Vaccaro, Alexander R.},
Title = {Financial incentives for lumbar surgery: A critical analysis of
   physician reimbursement for decompression and fusion procedures},
Journal = {JOURNAL OF SPINAL DISORDERS \& TECHNIQUES},
Year = {2008},
Volume = {21},
Number = {6},
Pages = {381-386},
Month = {AUG},
Abstract = {Study Design: Retrospective case-control study/economic analysis.
   Objective: To determine the treatment times required for isolated lumbar
   decompressions and for combined decompression and instrumented fusion
   procedures to compare the relative reimbursements for each type of
   operation as a function of time expenditure by the Surgeon.
   Summary of Background Data: Under current Medicare fee schedules, the
   payment For a fusion procedure is higher than of an isolated
   decompression. It has been recently Suggested in the lay press that the
   greater reimbursement for a lumbar arthrodesis may inappropriately
   influence the manner in which surgeons elect to treat lumbar
   degenerative conditions, resulting in what they believe to be a
   substantial number of unnecessary spinal fusions.
   Methods: A consecutive series of 50 single-level decompression cases
   performed by single surgeon were retrospectively analyzed and compared
   with an equivalent cohort of subjects who underwent single-level
   decompression and instrumented posterolateral fusion with autogenous
   iliac crest bone grafting. The operative reports, office charts, and
   billing records were reviewed to determine the total clinical time
   invested by the Surgeon and the Medicare reimbursement for each surgery.
   Results: Relative to the corresponding values of the decompression
   group, combined decompression and fusion procedures were associated with
   a longer mean surgical time (134.6 min vs. 47.3 min, P < 0.0001), a
   greater number of postoperative visits (1.0 vs. 3.2, P < 0.0001), a
   higher mean total clinical time expenditure (186.6 min vs. 62.2 min, P <
   0.0001), and a lower mean dollars received per Minute of surgeon time
   (\$12.51 vs. \$15.5 1, P < 0.001).
   Conclusions: These findings challenge the assertion that spine surgeons
   have an undue financial incentive to recommend a combined decompression
   and instrumented fusion procedure over an isolated decompression to
   patients with symptomatic lumbar degeneration, especially when
   considering the greater time, effort, and risk characteristic of this
   more complex operation.},
Publisher = {LIPPINCOTT WILLIAMS \& WILKINS},
Address = {530 WALNUT ST, PHILADELPHIA, PA 19106-3621 USA},
Type = {Article},
Language = {English},
Affiliation = {Whang, PG (Corresponding Author), Yale Univ, Sch Med, Dept Orthopaed \& Rehabil, POB 208071, New Haven, CT 06520 USA.
   Whang, Peter G., Yale Univ, Sch Med, Dept Orthopaed \& Rehabil, New Haven, CT 06520 USA.
   Lim, Moe R., UNC Sch Med, Dept Orthopaed, Chapel Hill, NC USA.
   Sasso, Rick C., Indiana Univ Sch Med, Dept Orthopaed Surg, Bloomington, IN 47405 USA.
   Sasso, Rick C.; Skelton, Alta, Indiana Spine Grp, Indianapolis, IN USA.
   Brown, Zoe B.; Anderson, David Greg; Albert, Todd J.; Hilibrand, Alan S.; Vaccaro, Alexander R., Thomas Jefferson Univ, Dept Orthopaed Surg, Philadelphia, PA 19107 USA.
   Brown, Zoe B.; Anderson, David Greg; Albert, Todd J.; Hilibrand, Alan S.; Vaccaro, Alexander R., Rothman Inst, Philadelphia, PA USA.},
DOI = {10.1097/BSD.0b013e31814d4e1b},
ISSN = {1536-0652},
Keywords = {laminectomy; decompression; instrumentation; fusion; lumbar spine;
   reimbursement; Medicare; economic analysis},
Keywords-Plus = {LOW-BACK-PAIN; RANDOMIZED CONTROLLED-TRIAL; SPINAL STENOSIS;
   SPONDYLOLISTHESIS; INSTRUMENTATION; ARTHRODESIS; LAMINECTOMY; WINNER;
   VOLVO},
Research-Areas = {Neurosciences \& Neurology; Orthopedics},
Web-of-Science-Categories  = {Clinical Neurology; Orthopedics},
Author-Email = {peter.whang@yale.edu},
ResearcherID-Numbers = {Hilibrand, Alan/AAL-5114-2020},
Cited-References = {ABELSON R, 2003, OPERATION EASE BACK.
   BRIDWELL KH, 1993, J SPINAL DISORD, V6, P461, DOI 10.1097/00002517-199306060-00001.
   Brox JI, 2003, SPINE, V28, P1913.
   DEYO RA, 1993, SPINE, V18, P1463.
   DEYO RA, 1992, J BONE JOINT SURG AM, V74A, P536, DOI 10.2106/00004623-199274040-00009.
   ERRICO TJ, 2004, LETT EDITOR.
   Fairbank J, 2005, BMJ-BRIT MED J, V330, P1233, DOI 10.1136/bmj.38441.620417.8F.
   Fischgrund JS, 1997, SPINE, V22, P2807, DOI 10.1097/00007632-199712150-00003.
   France JC, 1999, SPINE, V24, P553, DOI 10.1097/00007632-199903150-00010.
   Fritzell P, 2001, SPINE, V26, P2521, DOI 10.1097/00007632-200112010-00002.
   GROB D, 1995, J BONE JOINT SURG AM, V77A, P1036, DOI 10.2106/00004623-199507000-00009.
   HERKOWITZ HN, 1991, J BONE JOINT SURG AM, V73A, P802, DOI 10.2106/00004623-199173060-00002.
   KATZ JN, 1991, J BONE JOINT SURG AM, V73A, P809, DOI 10.2106/00004623-199173060-00003.
   Kornblum MB, 2004, SPINE, V29, P726, DOI 10.1097/01.BRS.0000119398.22620.92.},
Number-of-Cited-References = {14},
Times-Cited = {10},
Usage-Count-Last-180-days = {0},
Usage-Count-Since-2013 = {0},
Journal-ISO = {J. Spinal Disord. Tech.},
Doc-Delivery-Number = {337UN},
Web-of-Science-Index = {Science Citation Index Expanded (SCI-EXPANDED)},
Unique-ID = {WOS:000258461100001},
DA = {2022-11-01},
}

@article{ WOS:000734092200001,
Author = {Wang, Yi Xiang J. and Deng, Min and Griffith, James F. and Kwok, Anthony
   W. L. and Leung, Jason C. S. and Lam, Patti M. S. and Yu, Blanche Wai
   Man and Leung, Ping Chung and Kwok, Timothy C. Y.},
Title = {`Healthier Chinese spine': an update of osteoporotic fractures in men
   (MrOS) and in women (MsOS) Hong Kong spine radiograph studies},
Journal = {QUANTITATIVE IMAGING IN MEDICINE AND SURGERY},
Year = {2022},
Volume = {12},
Number = {3},
Pages = {2090-2105},
Month = {MAR},
Abstract = {For the MrOS (Hong Kong) and MsOS (Hong Kong) baseline (BL) studies,
   community-dwelling 2,000 Chinese men (mean age: 72.3 years) and 2,000
   Chinese women (mean age: 72.5 years) were recruited from 2001 to 2003.
   These two studies have spanned two decades till now. This review
   summarizes our spine radiograph results. Senile and post-menopausal
   osteoporosis were associated with intervertebral disc volume reduction;
   and in women, menopause accelerates disc degeneration. Elderly women's
   osteoporotic vertebral fracture (OVF) prevalence was double of that of
   elderly men. For year-4 follow-up (FU), male participants with BL OVF
   had little increased risk for further OVF. In our study comparing OVF
   rates in age-matched Hong Kong Chinese women and Italian Caucasian women
   (mean age: 74.1 years), endplate and/or cortex fracture (ECF) prevalence
   was 26\% for Chinese and 47\% for Italian. OW with >= 40\% vertebral
   height loss was recorded among 9.5\% of the Chinese subjects while among
   26\% of the Italian subjects. OVFs in Italian subjects were more likely
   to be multiple and generally severer. Clinical spine fractures were
   recorded 133 cases/100,000 person-years in MrOS (Hong Kong) participants
   and 273 cases/100,000 person-years in MsOS (Hong Kong) participants.
   Literature review suggests the clinical vertebral fracture rates among
   elderly Hong Kong Chinese subjects are approximately half of those of
   American, Australian, and Canadian subjects. Data synthesis suggests
   elderly Caucasians have a higher degenerative spondylolisthesis
   prevalence, being approximately 70\% higher than that of elderly Hong
   Kong Chinese. Literature review of other authors' publications shows,
   compared with Caucasians, Chinese have a much lower incident rate of
   back pain. We conclude that elderly Chinese have a generally healthier
   spine relative to elderly Caucasians.},
Publisher = {AME PUBL CO},
Address = {FLAT-RM C 16F, KINGS WING PLAZA 1, NO 3 KWAN ST, SHATIN, HONG KONG
   00000, PEOPLES R CHINA},
Type = {Review},
Language = {English},
Affiliation = {Wang, YXJ (Corresponding Author), Chinese Univ Hong Kong, Dept Imaging \& Intervent Radiol, Shatin, Hong Kong, Peoples R China.
   Wang, Yi Xiang J.; Deng, Min; Griffith, James F., Chinese Univ Hong Kong, Dept Imaging \& Intervent Radiol, Fac Med, Hong Kong, Peoples R China.
   Kwok, Anthony W. L.; Leung, Jason C. S.; Lam, Patti M. S.; Yu, Blanche Wai Man; Leung, Ping Chung; Kwok, Timothy C. Y., Chinese Univ Hong Kong, JC Ctr Osteoporosis Care \& Control, Fac Med, Hong Kong, Peoples R China.
   Kwok, Anthony W. L., Tung Wah Coll, Sch Med \& Hlth Sci, Hong Kong, Peoples R China.
   Kwok, Timothy C. Y., Chinese Univ Hong Kong, Dept Med \& Therapeut, Fac Med, Hong Kong, Peoples R China.},
DOI = {10.21037/qims-2021-07},
EarlyAccessDate = {DEC 2021},
ISSN = {2223-4292},
EISSN = {2223-4306},
Keywords = {Spine; osteoporotic vertebral fracture (OVF); menopause; disc
   degeneration; degenerative spondylolisthesis (DS); Chinese; Caucasians},
Keywords-Plus = {LOW-BACK-PAIN; VERTEBRAL END-PLATE; LUMBAR DISC DEGENERATION;
   RISK-FACTORS; SEX DIFFERENCE; UNITED-STATES; SPONDYLOLISTHESIS;
   PREVALENCE; AGE; DEFORMITY},
Research-Areas = {Radiology, Nuclear Medicine \& Medical Imaging},
Web-of-Science-Categories  = {Radiology, Nuclear Medicine \& Medical Imaging},
Author-Email = {yixiang\_wang@cuhk.edu.hk},
Cited-References = {Antonacci MD, 2002, J SPINAL DISORD TECH, V15, P118, DOI 10.1097/00024720-200204000-00005.
   Baron YM, 2005, HUM REPROD, V20, P3566, DOI 10.1093/humrep/dei251.
   Bow CH, 2012, OSTEOPOROSIS INT, V23, P879, DOI 10.1007/s00198-011-1627-9.
   Che-Nordin N, 2018, ANN TRANSL MED, V6, DOI 10.21037/atm.2018.10.61.
   Chen JC, 2004, OCCUP ENVIRON MED, V61, P992, DOI 10.1136/oem.2003.011775.
   COOPER C, 1992, J BONE MINER RES, V7, P221, DOI 10.1002/jbmr.5650070214.
   de Schepper EIT, 2010, SPINE, V35, P531, DOI 10.1097/BRS.0b013e3181aa5b33.
   Denard PJ, 2010, SPINE, V35, P1072, DOI 10.1097/BRS.0b013e3181bd9e19.
   Deng M, 2019, J CLIN DENSITOM, V22, P409, DOI 10.1016/j.jocd.2017.11.004.
   Deng M, 2018, J ORTHOP TRANSL, V14, P63, DOI 10.1016/j.jot.2018.06.004.
   Deyo RA, 2006, SPINE, V31, P2724, DOI 10.1097/01.brs.0000244618.06877.cd.
   Diacinti D, 2017, BONE, V101, P230, DOI 10.1016/j.bone.2017.05.008.
   Du EZ, 2021, J ORTHOP TRANSL, V28, P169, DOI 10.1016/j.jot.2021.04.001.
   Fang J, 2004, ETHNIC DIS, V14, P280.
   Fink HA, 2005, J BONE MINER RES, V20, P1216, DOI 10.1359/JBMR.050314.
   Freitas SS, 2008, OSTEOPOROSIS INT, V19, P615, DOI 10.1007/s00198-007-0510-1.
   GENANT HK, 1993, J BONE MINER RES, V8, P1137, DOI 10.1002/jbmr.5650080915.
   He LC, 2014, EUR RADIOL, V24, P441, DOI 10.1007/s00330-013-3041-5.
   HO SC, 1993, AM J PUBLIC HEALTH, V83, P694, DOI 10.2105/AJPH.83.5.694.
   Horikawa K, 2006, J Orthop Surg (Hong Kong), V14, P9.
   Iguchi T, 2002, J SPINAL DISORD TECH, V15, P93, DOI 10.1097/00024720-200204000-00001.
   Jacobsen S, 2007, SPINE, V32, P120, DOI 10.1097/01.brs.0000250979.12398.96.
   Jiang G, 2004, OSTEOPOROSIS INT, V15, P887, DOI 10.1007/s00198-004-1626-1.
   Kalichman L, 2009, SPINE, V34, P199, DOI 10.1097/BRS.0b013e31818edcfd.
   Karlsson MK, 2016, J BONE JOINT SURG AM, V98, P379, DOI 10.2106/JBJS.15.00328.
   Kung AWC, 2004, J BONE MINER METAB, V22, P170, DOI 10.1007/s00774-003-0467-x.
   Kwok AWL, 2013, OSTEOPOROSIS INT, V24, P877, DOI 10.1007/s00198-012-2040-8.
   Kwok AWL, 2012, SPINE, V37, pE1415, DOI 10.1097/BRS.0b013e31826f561e.
   Lauderdale DS, 1997, AM J EPIDEMIOL, V146, P502.
   LAURIDSEN KN, 1984, ACTA RADIOL DIAGN, V25, P29, DOI 10.1177/028418518402500106.
   Leidig-Bruckner G, 2000, OSTEOPOROSIS INT, V11, P102, DOI 10.1007/PL00004172.
   Lentle B, 2019, J BONE MINER RES, V34, P409, DOI 10.1002/jbmr.3669.
   Lentle BC, 2021, CAN ASSOC RADIOL J, V72, P150, DOI 10.1177/0846537120943529.
   Lentle BC, 2018, J BONE MINER RES, V33, P569, DOI 10.1002/jbmr.3222.
   Lunt M, 2003, BONE, V33, P505, DOI 10.1016/S8756-3282(03)00248-5.
   Mailis-Gagnon A, 2007, PAIN RES MANAG, V12, P100, DOI 10.1155/2007/425318.
   Matsumoto M, 2011, SURG RADIOL ANAT, V33, P223, DOI 10.1007/s00276-010-0746-x.
   Meana Marta, 2004, BMC Womens Health, V4 Suppl 1, pS17, DOI 10.1186/1472-6874-4-S1-S17.
   Morin SN, 2020, ARCH OSTEOPOROS, V15, DOI 10.1007/s11657-020-00822-4.
   OSMAN AAH, 1994, BONE, V15, P437, DOI 10.1016/8756-3282(94)90822-2.
   Papaioannou A, 2005, OSTEOPOROSIS INT, V16, P568, DOI 10.1007/s00198-004-1735-x.
   Sanders KM, 1999, OSTEOPOROSIS INT, V10, P240, DOI 10.1007/s001980050222.
   Sheu Y, 2011, OSTEOPOROSIS INT, V22, P599, DOI 10.1007/s00198-010-1330-2.
   Su Y, 2020, 11 M CHIN SOC OST BO.
   Sugita M, 2005, J SPINAL DISORD TECH, V18, P376, DOI 10.1097/01.bsd.0000168716.23440.61.
   Vogt MT, 1998, SPINE, V23, P2640, DOI 10.1097/00007632-199812010-00020.
   Wang, 2021, 9 FFN GLOB C 28 20.
   Wang JQ, 2018, SPINE, V43, pE607, DOI 10.1097/BRS.0000000000002482.
   Wang XR, 2020, CHINESE MED J-PEKING, V133, P2696, DOI 10.1097/CM9.0000000000000919.
   Wang XR, 2019, ANN TRANSL MED, V7, DOI 10.21037/atm.2019.07.80.
   Wang YXJ, 2020, OSTEOPOROSIS INT, V31, P1593, DOI 10.1007/s00198-020-05480-3.
   Wang YXJ, 2019, OSTEOPOROSIS INT, V30, P2505, DOI 10.1007/s00198-019-05136-x.
   Wang YXJ, 2019, OSTEOPOROSIS INT, V30, P897, DOI 10.1007/s00198-019-04856-4.
   Wang YXJ, 2016, QUANT IMAG MED SURG, V6, P199, DOI 10.21037/qims.2016.04.06.
   Wang YXJ, 2022, QUANT IMAG MED SURG, V12, P882, DOI 10.21037/qims-21-845.
   Wang YXJ, 2022, QUANT IMAG MED SURG, V12, P874, DOI 10.21037/qims-21-876.
   Wang YXJ, 2021, ARCH OSTEOPOROS, V16, DOI 10.1007/s11657-021-00987-6.
   Wang YXJ, 2021, CAN ASSOC RADIOL J, V72, P585, DOI 10.1177/0846537120958471.
   Wang YXJ, 2021, QUANT IMAG MED SURG, V11, DOI 10.21037/qims-2020-28.
   Wang YXJ, 2020, ARCH OSTEOPOROS, V15, DOI 10.1007/s11657-020-00845-x.
   Wang YXJ, 2020, J THORAC DIS, V12, P4702, DOI 10.21037/jtd-20-2379.
   Wang YXJ, 2020, QUANT IMAG MED SURG, V10, P1863, DOI 10.21037/qims-2020-21.
   Wang YXJ, 2020, ANN TRANSL MED, V8, DOI 10.21037/atm.2020.02.23.
   Wang YXJ, 2020, ARCH OSTEOPOROS, V15, DOI 10.1007/s11657-020-00716-5.
   Wang YXJ, 2019, J THORAC DIS, V11, P5708, DOI 10.21037/jtd.2019.11.50.
   Wang YXJ, 2018, J ORTHOP TRANSL, V15, P35, DOI 10.1016/j.jot.2018.08.004.
   Wang YXJ, 2018, QUANT IMAG MED SURG, V8, P551, DOI 10.21037/qims.2018.07.04.
   Wang YXJ, 2017, J ORTHOP TRANSL, V11, P39, DOI 10.1016/j.jot.2016.11.001.
   Wang YXJ, 2017, QUANT IMAG MED SURG, V7, P555, DOI 10.21037/qims.2017.10.05.
   Wang YXJ, 2017, J ORTHOP TRANSL, V8, P1, DOI 10.1016/j.jot.2016.05.012.
   Wang YXJ, 2016, SPINE, V41, P1096, DOI 10.1097/BRS.0000000000001507.
   Wang YXJ, 2015, J ORTHOP TRANSL, V3, P205, DOI 10.1016/j.jot.2015.09.001.
   Wang YXJ, 2013, ARTHRITIS RHEUM-US, V65, P1004, DOI 10.1002/art.37857.
   Wang YXJ, 2011, MED HYPOTHESES, V77, P18, DOI 10.1016/j.mehy.2011.03.014.
   Wang YXJ, 2010, RADIOLOGY, V257, P319, DOI 10.1148/radiol.10100775.
   Waterloo S, 2013, BMC GERIATR, V13, DOI 10.1186/1471-2318-13-102.
   Waterman BR, 2012, SPINE J, V12, P63, DOI 10.1016/j.spinee.2011.09.002.
   Zingmond DS, 2004, OSTEOPOROSIS INT, V15, P603, DOI 10.1007/s00198-004-1592-7.},
Number-of-Cited-References = {78},
Times-Cited = {6},
Usage-Count-Last-180-days = {5},
Usage-Count-Since-2013 = {6},
Journal-ISO = {Quant. Imaging Med. Surg.},
Doc-Delivery-Number = {YK2CY},
Web-of-Science-Index = {Science Citation Index Expanded (SCI-EXPANDED)},
Unique-ID = {WOS:000734092200001},
OA = {Green Published, gold},
DA = {2022-11-01},
}

@article{ WOS:000297864300008,
Author = {Rampersaud, Y. Raja and Wai, Eugene K. and Fisher, Charles G. and Yee,
   Albert J. M. and Dvorak, Marcel F. S. and Finkelstein, Joel A. and
   Gandhi, Rajiv and Abraham, Edward P. and Lewis, Stephen J. and
   Alexander, David I. and Oxner, William M. and Davey, J. R. and Mahomed,
   Nizar},
Title = {Postoperative improvement in health-related quality of life: a national
   comparison of surgical treatment for focal (one- to two-level) lumbar
   spinal stenosis compared with total joint arthroplasty for
   osteoarthritis},
Journal = {SPINE JOURNAL},
Year = {2011},
Volume = {11},
Number = {11},
Pages = {1033-1041},
Month = {NOV},
Abstract = {BACKGROUND CONTEXT: The results of single-center studies have shown that
   surgical intervention for lumbar spinal stenosis yielded comparable
   health-related quality of life (HRQoL) improvement to total joint
   arthroplasty (TJA). Whether these results are generalizable to routine
   clinical practice in Canada is unknown.
   PURPOSE: The primary purpose of this equivalence study was to compare
   the relative improvement in physical HRQoL after surgery for focal
   lumbar spinal stenosis (FLSS) compared with TJA for hip and knee
   osteoarthritis (OA) across six Canadian centers.
   STUDY DESIGN/SETTING: A Canadian multicenter ambispective cohort study.
   PATIENT SAMPLE: A cohort of 371 primary one-to two-level spinal
   decompression (n=214 with instrumented fusion) for FLSS (n=179 with
   degenerative lumbar spondylolisthesis {[}DLS]) was compared with a
   cohort of primary total hip (n=156) and knee (n=208) arthroplasty for
   OA.
   OUTCOME MEASURES: The primary outcome was the change in preoperative to
   2-year postoperative 36-Item Short Form Health Survey Physical Component
   Summary (PCS) score as reflected by the number of patients reaching
   minimal clinically important difference (MCID) and substantial clinical
   benefit (SCB).
   METHODS: Univariate analyses were conducted to identify baseline
   differences and factors that were significantly related to outcomes at 2
   years. Multivariable regression modeling was used as our primary
   analysis to compare outcomes between groups.
   RESULTS: The mean age (years) and percent females for the spine, hip,
   and knee groups were 63.3/58.5, 66.0/46.9, and 65.8/64.3, respectively.
   All three groups experienced significant improvement of baseline PCS
   (p<.001). Multivariate analyses, adjusting for baseline differences
   (age, gender, baseline Mental Component Summary score, baseline PCS),
   demonstrated no significant differences in PCS outcome between spinal
   surgery and arthroplasty (combined hip and knee cohorts) patients with
   an odds ratio of 0.80 (95\% confidence interval {[}CI], 0.57-1.11;
   p=.17) and 0.79 (95\% CI, 0.58-1.09; p=.15) for achieving MCID or SCB,
   respectively. In subgroup analysis, spine and knee outcomes were not
   significantly different, with hip arthroplasty superior to both
   (p<.0001).
   CONCLUSIONS: Significant improvement in physical HRQoL after surgical
   treatment of FLSS (including DLS) is consistently achieved nationally.
   Our overall results demonstrate that a comparable number of patients can
   expect to achieve MCID and SCB 2 years after surgical intervention for
   FLSS and total knee arthroplasty. (C) 2011 Elsevier Inc. All rights
   reserved.},
Publisher = {ELSEVIER SCIENCE INC},
Address = {STE 800, 230 PARK AVE, NEW YORK, NY 10169 USA},
Type = {Article},
Language = {English},
Affiliation = {Rampersaud, YR (Corresponding Author), Univ Toronto, Toronto Western Hosp, Univ Hlth Network, Div Orthopaed Surg \& Neurosurg,Dept Surg, 399 Bathurst St,East Wing 1-441, Toronto, ON M5T 2S8, Canada.
   Rampersaud, Y. Raja; Gandhi, Rajiv; Lewis, Stephen J.; Davey, J. R.; Mahomed, Nizar, Univ Toronto, Toronto Western Hosp, Univ Hlth Network, Div Orthopaed Surg \& Neurosurg,Dept Surg, Toronto, ON M5T 2S8, Canada.
   Rampersaud, Y. Raja; Lewis, Stephen J., Univ Toronto, Toronto Western Hosp, Univ Hlth Network, Spinal Program,Krembil Neurosci Ctr, Toronto, ON M5T 2S8, Canada.
   Wai, Eugene K., Univ Ottawa, Ottawa Hosp, Dept Surg, Div Orthopaed Surg, Ottawa, ON K1Y 4E9, Canada.
   Wai, Eugene K., Ottawa Hosp Res Inst, Clin Epidemiol Program, Ottawa, ON K1Y 4E9, Canada.
   Fisher, Charles G.; Dvorak, Marcel F. S., Univ British Columbia, Vancouver Gen Hosp, Vancouver Coastal Hlth Res Inst, CNOSP,Dept Orthopaed, Vancouver, BC V5Z 3P1, Canada.
   Yee, Albert J. M.; Finkelstein, Joel A., Sunnybrook Hlth Sci Ctr, Toronto, ON M4N 3M5, Canada.
   Abraham, Edward P., Atlantic Hlth Sci Corp, St John, NB, Canada.
   Alexander, David I.; Oxner, William M., Dalhousie Univ, QEII Hlth Sci Ctr, Halifax, NS B3H 3A7, Canada.},
DOI = {10.1016/j.spinee.2011.10.011},
ISSN = {1529-9430},
EISSN = {1878-1632},
Keywords = {Spinal stenosis; Osteoarthritis; Hip; Knee; Surgery; Health-related
   quality of life},
Keywords-Plus = {UNITED-STATES TRENDS; KNEE ARTHROPLASTY; TOTAL HIP; DEGENERATIVE
   SPONDYLOLISTHESIS; NONOPERATIVE TREATMENT; COST-EFFECTIVENESS; FUSION
   SURGERY; SF-36 SCORES; OUTCOMES; POPULATION},
Research-Areas = {Neurosciences \& Neurology; Orthopedics},
Web-of-Science-Categories  = {Clinical Neurology; Orthopedics},
Author-Email = {raja.rampersaud@uhn.on.ca},
ORCID-Numbers = {Dvorak, Marcel/0000-0002-9404-8448},
Funding-Acknowledgement = {Canadian Spine Society; DePuy; Medtronic; Stryker; Synthes},
Funding-Text = {The study was supported by a grant from the Canadian Spine Society
   through unrestricted research funds from DePuy, Medtronic, Stryker, and
   Synthes.},
Cited-References = {Aalto TJ, 2006, SPINE, V31, pE648, DOI 10.1097/01.brs.0000231727.88477.da.
   Amundsen T, 2000, SPINE, V25, P1424, DOI 10.1097/00007632-200006010-00016.
   {[}Anonymous], HEALTHC COST UT PROJ.
   Atlas SJ, 2005, SPINE, V30, P936, DOI 10.1097/01.brs.0000158953.57966.c0.
   Benoist M, 2002, JOINT BONE SPINE, V69, P450, DOI 10.1016/S1297-319X(02)00429-3.
   Bono CM, 2005, SPINE, V30, P227, DOI 10.1097/01.brs.0000150488.03578.b5.
   Braybrooke J, 2007, EUR SPINE J, V16, P1832, DOI 10.1007/s00586-007-0452-5.
   Buckwalter JA, 2003, J BONE JOINT SURG AM, V85A, P748, DOI 10.2106/00004623-200304000-00024.
   Busija L, 2008, HEALTH QUAL LIFE OUT, V6, DOI 10.1186/1477-7525-6-55.
   Chou R, 2009, SPINE, V34, P1094, DOI 10.1097/BRS.0b013e3181a105fc.
   Cowan JA, 2006, NEUROSURGERY, V59, P15, DOI 10.1227/01.NEU.0000219836.54861.CD.
   Deyo RA, 2005, SPINE, V30, P1441, DOI 10.1097/01.brs.0000166503.37969.8a.
   Deyo RA, 2010, JAMA-J AM MED ASSOC, V303, P1259, DOI 10.1001/jama.2010.338.
   DUPONT WD, 1990, CONTROL CLIN TRIALS, V11, P116, DOI 10.1016/0197-2456(90)90005-M.
   Ethgen O, 2004, J BONE JOINT SURG AM, V86A, P963, DOI 10.2106/00004623-200405000-00012.
   Genevay S, 2010, BEST PRACT RES CL RH, V24, P253, DOI 10.1016/j.berh.2009.11.001.
   Gibson JNA, 2005, SPINE, V30, P2312, DOI 10.1097/01.brs.0000182315.88558.9c.
   Glassman SD, 2008, J BONE JOINT SURG AM, V90A, P1839, DOI 10.2106/JBJS.G.01095.
   Hansson T, 2008, SPINE, V33, P2819, DOI 10.1097/BRS.0b013e31818e2914.
   Hopman WM, 2002, CAN J PUBLIC HEALTH, V93, P233, DOI 10.1007/BF03405008.
   Jain NB, 2005, ARTHRITIS RHEUM-US, V52, P3928, DOI 10.1002/art.21420.
   Juul O, 2006, ACTA ORTHOP, V77, P748, DOI 10.1080/17453670610012935.
   Kinsella K, 2001, US CENSUS BUREAU SER, VP95/01-1.
   Kurtz S, 2005, J BONE JOINT SURG AM, V87A, P1487, DOI 10.2106/JBJS.D.02441.
   Lafortune G., 2007, OECD HLTH WORKING PA, V26.
   Lavernia C, 2006, CLIN ORTHOP RELAT R, P221, DOI 10.1097/01.blo.0000214424.67453.9a.
   Lavernia CJ, 1997, CLIN ORTHOP RELAT R, P134.
   LIANG MH, 1986, ARTHRITIS RHEUM, V29, P937, DOI 10.1002/art.1780290801.
   Malmivaara A, 2007, SPINE, V32, P1, DOI 10.1097/01.brs.0000251014.81875.6d.
   MARDJETKO SM, 1994, SPINE, V19, pS2256, DOI 10.1097/00007632-199410151-00002.
   Marx RG, 2005, J BONE JOINT SURG AM, V87A, P1999, DOI 10.2106/JBJS.D.02286.
   Mehrotra C, 2005, PUBLIC HEALTH REP, V120, P278, DOI 10.1177/003335490512000310.
   Mirza SK, 2007, SPINE, V32, P816, DOI 10.1097/01.brs.0000259225.37454.38.
   Mokhtar SA, 2010, SPINE J, V10, P306, DOI 10.1016/j.spinee.2010.01.018.
   Neumann PJ, 2005, NEW ENGL J MED, V353, P1516, DOI 10.1056/NEJMsb050564.
   NormanTaylor FH, 1996, J BONE JOINT SURG BR, V78B, P74, DOI 10.1302/0301-620X.78B1.0780074.
   Perruccio AV, 2006, J RHEUMATOL, V33, P1856.
   Power JD, 2006, J RHEUMATOL, V33, P133.
   Rampersaud YR, 2008, SPINE J, V8, P296, DOI 10.1016/j.spinee.2007.05.003.
   Salaffi F, 2005, AGING CLIN EXP RES, V17, P255.
   Shipton D, 2003, J BONE JOINT SURG AM, V85A, P1710, DOI 10.2106/00004623-200309000-00009.
   Slover J, 2006, SPINE, V31, P1974, DOI 10.1097/01.brs.0000229252.30903.b9.
   Statistics Canada, POP PROJ CAN PROV TE.
   TURNER JA, 1992, SPINE, V17, P1, DOI 10.1097/00007632-199201000-00001.
   U.S. Census Bureau, 2008, OLD MOR DIV NAT MIDC.
   Walsh TL, 2003, SPINE, V28, P607, DOI 10.1097/00007632-200303150-00017.
   Watters WC, 2009, SPINE J, V9, P609, DOI 10.1016/j.spinee.2009.03.016.
   Weinstein JN, 2008, NEW ENGL J MED, V358, P794, DOI 10.1056/NEJMoa0707136.
   Weinstein JN, 2007, NEW ENGL J MED, V356, P2257, DOI 10.1056/NEJMoa070302.
   Weinstein JN, 2006, SPINE, V31, P2707, DOI 10.1097/01.brs.0000248132.15231.fe.
   Weinstein JN, 2010, SPINE, V35, P1329, DOI 10.1097/BRS.0b013e3181e0f04d.
   Weinstein JN, 2009, J BONE JOINT SURG AM, V91A, P1295, DOI 10.2106/JBJS.H.00913.
   Zucherman JF, 2005, SPINE, V30, P1351, DOI 10.1097/01.brs.0000166618.42749.d1.},
Number-of-Cited-References = {53},
Times-Cited = {24},
Usage-Count-Last-180-days = {0},
Usage-Count-Since-2013 = {1},
Journal-ISO = {Spine Journal},
Doc-Delivery-Number = {859GG},
Web-of-Science-Index = {Science Citation Index Expanded (SCI-EXPANDED)},
Unique-ID = {WOS:000297864300008},
DA = {2022-11-01},
}

@article{ WOS:000406458800004,
Author = {Tamai, Koji and Kato, Minori and Konishi, Sadahiko and Matsumura, Akira
   and Hayashi, Kazunori and Nakamura, Hiroaki},
Title = {Facet Effusion without Radiographic Instability Has No Effect on the
   Outcome of Minimally Invasive Decompression Surgery},
Journal = {GLOBAL SPINE JOURNAL},
Year = {2017},
Volume = {7},
Number = {1},
Pages = {21-27},
Month = {FEB},
Abstract = {Study Design Retrospective cohort study.
   Objective Lumbar segmental instability is a key factor determining
   whether decompression alone or decompression and fusion surgery is
   required to treat lumbar spinal stenosis (LSS). Some recent reports have
   suggested that facet joint effusion is correlated with spinal segmental
   instability. The aim of this study is to report the effect of facet
   effusion without radiographic segmental instability on the outcome of
   less-invasive decompression surgery for LSS.
   Methods Seventy-nine patients with LSS (32 women, mean age: 69.1 +/- 9.1
   years) who had no segmental instability on dynamic radiographs before
   undergoing L4-L5 microsurgical decompression and who were followed for
   at least 2 years postoperatively were analyzed. They were divided into
   three groups on the basis of the existence and size of L4-L5 facet
   effusion using preoperative magnetic resonance imaging: grade 0 had no
   effusion (n = 31), grade 1 had measurable effusion (n = 35), and grade 2
   had large effusion (n = 13). Japanese Orthopedics Association (JOA)
   score, visual analog scale (VAS), and the Short-Form (SF)-36 scores were
   recorded preoperatively and 12 and 24 months postoperatively.
   Results JOA score; VAS of low back pain, leg pain, and numbness; and
   SF-36 (physical component summary and mental component summary) scores
   did not differ significantly between the three groups in every terms (p
   = 0.921, 0.996, 0.950, 0.693, 0.374, 0.304, and 0.624, respectively, at
   final follow-up).
   Conclusion In the absence of radiographic instability, facet joint
   effusion has no effect on the outcome of less-invasive decompression
   surgery.},
Publisher = {SAGE PUBLICATIONS LTD},
Address = {1 OLIVERS YARD, 55 CITY ROAD, LONDON EC1Y 1SP, ENGLAND},
Type = {Article},
Language = {English},
Affiliation = {Tamai, K (Corresponding Author), Osaka City Univ, Grad Sch Med, Dept Orthoped Surg, Abeno Ku, 1-5-7 Asahimachi, Osaka 5458585, Japan.
   Tamai, Koji; Nakamura, Hiroaki, Osaka City Univ, Grad Sch Med, Dept Orthoped Surg, Osaka, Japan.
   Kato, Minori; Konishi, Sadahiko; Matsumura, Akira; Hayashi, Kazunori, Osaka City Gen Hosp, Dept Orthoped Surg, Osaka, Japan.},
DOI = {10.1055/s-0036-1583173},
ISSN = {2192-5682},
EISSN = {2192-5690},
Keywords = {lumbar spinal stenosis; facet effusion; decompression surgery; outcome;
   segmental instability},
Keywords-Plus = {MICROSURGICAL BILATERAL DECOMPRESSION; DEGENERATIVE LUMBAR DISEASE;
   SPINAL-CANAL STENOSIS; SEGMENTAL MOTION; UNILATERAL APPROACH;
   SPONDYLOLISTHESIS; FLUID; OSTEOARTHRITIS; LAMINECTOMY; JOINTS},
Research-Areas = {Neurosciences \& Neurology; Orthopedics},
Web-of-Science-Categories  = {Clinical Neurology; Orthopedics},
Author-Email = {koji.tamai@msic.med.osaka-cu.ac.jp},
ORCID-Numbers = {Tamai, Koji/0000-0003-1467-2599},
Cited-References = {BODEN SD, 1990, SPINE, V15, P571, DOI 10.1097/00007632-199006000-00026.
   Chaput C, 2007, SPINE, V32, P1883, DOI 10.1097/BRS.0b013e318113271a.
   Cho BY, 2009, J NEUROSURG-SPINE, V11, P614, DOI 10.3171/2009.6.SPINE08413.
   FRIBERG O, 1987, SPINE, V12, P119, DOI 10.1097/00007632-198703000-00007.
   Fujishiro Takaaki, 2002, Spine (Phila Pa 1976), V27, pE396, DOI 10.1097/00007632-200209010-00028.
   Fukuhara S, 1998, J CLIN EPIDEMIOL, V51, P1037, DOI 10.1016/S0895-4356(98)00095-X.
   Gellhorn AC, 2013, NAT REV RHEUMATOL, V9, P216, DOI 10.1038/nrrheum.2012.199.
   Hasegawa K, 2010, J NEUROSURG-SPINE, V12, P687, DOI 10.3171/2009.12.SPINE09623.
   HERKOWITZ HN, 1991, J BONE JOINT SURG AM, V73A, P802, DOI 10.2106/00004623-199173060-00002.
   HIRABAYASHI K, 1983, SPINE, V8, P693, DOI 10.1097/00007632-198310000-00003.
   Iguchi T, 2000, SPINE, V25, P1754, DOI 10.1097/00007632-200007150-00003.
   Kato M, 2013, EUR SPINE J, V22, P1750, DOI 10.1007/s00586-013-2763-z.
   Kovacs FM, 2011, SPINE, V36, pE1335, DOI 10.1097/BRS.0b013e31820c97b1.
   Lattig F, 2012, EUR SPINE J, V21, P276, DOI 10.1007/s00586-011-1993-1.
   MARDJETKO SM, 1994, SPINE, V19, pS2256, DOI 10.1097/00007632-199410151-00002.
   Matsunaga S, 2000, J NEUROSURG, V93, P194, DOI 10.3171/spi.2000.93.2.0194.
   Ochia RS, 2006, SPINE, V31, P2073, DOI 10.1097/01.brs.0000231435.55842.9e.
   PATHRIA M, 1987, RADIOLOGY, V164, P227, DOI 10.1148/radiology.164.1.3588910.
   Rihn JA, 2007, SPINE, V32, P1555, DOI 10.1097/BRS.0b013e318067dc55.
   Sasai K, 2008, J NEUROSURG-SPINE, V9, P554, DOI 10.3171/SPI.2008.8.08122.
   STOKES IAF, 1987, SPINE, V12, P688, DOI 10.1097/00007632-198709000-00009.
   Toyoda H, 2011, SPINE, V36, P410, DOI 10.1097/BRS.0b013e3181d25829.
   Vitzthum HE, 2000, J NEUROSURG, V93, P58, DOI 10.3171/spi.2000.93.1.0058.
   Weiner BK, 1999, SPINE, V24, P2268, DOI 10.1097/00007632-199911010-00016.
   YOUNG S, 1988, NEUROSURGERY, V23, P628, DOI 10.1227/00006123-198811000-00014.},
Number-of-Cited-References = {25},
Times-Cited = {10},
Usage-Count-Last-180-days = {0},
Usage-Count-Since-2013 = {0},
Journal-ISO = {Glob. Spine J.},
Doc-Delivery-Number = {FB9KU},
Web-of-Science-Index = {Science Citation Index Expanded (SCI-EXPANDED)},
Unique-ID = {WOS:000406458800004},
OA = {gold, Green Published},
DA = {2022-11-01},
}

@article{ WOS:000363969900014,
Author = {Li, Chao and He, Qing and Tang, Yong and Ruan, Dike},
Title = {The fate of adjacent segments with pre-existing degeneration after
   lumbar posterolateral fusion: the influence of degenerative grading},
Journal = {EUROPEAN SPINE JOURNAL},
Year = {2015},
Volume = {24},
Number = {11},
Pages = {2468-2473},
Month = {NOV},
Abstract = {To evaluate the impact of pre-existing disc degeneration and its extent
   on future adjacent segment degeneration (ASDeg) after lumbar
   posterolateral fusion (PLF).
   A total of 102 patients who had undergone PLF for degenerative lumbar
   diseases from January 2006 to December 2008 were retrospectively
   reviewed by using radiography and clinical evaluation. The University of
   California at Los Angeles (UCLA) grading scale was used to evaluate the
   extent of disc degeneration. The Visual Analog Scale, Oswestry
   Disability Index, and SF-36 questionnaire were used to evaluate clinical
   outcomes.
   The overall prevalence of radiological ASDeg was 25.5 \%, and the
   prevalence of ASDeg for the cranial and caudal levels was 19.6 and 15.1
   \%, respectively. The prevalence of ASDeg in one-, two-, and three-level
   fusion was 15.8, 26.3, and 50 \%, respectively (p = 0.008). For the
   cranial level, the preoperative UCLA grade A, B, and C groups had
   prevalence values for ASDeg of 13.5, 28.6, and 42.9 \%, respectively (p
   = 0.026). A higher prevalence of ASDeg was found in cranial discs with
   pre-existing degeneration than in the group without pre-existing
   degeneration (p = 0.012). The group without pre-existing degeneration
   showed better outcomes. For the caudal level, there was no significant
   difference in ASDeg prevalence. At final follow-up, the group without
   pre-existing disc degeneration showed better outcomes than the group
   with pre-existing disc degeneration.
   Adjacent segment discs with pre-existing degeneration had a higher
   likelihood of ASDeg progression compared with normal discs, especially
   for those classified as UCLA grade C.},
Publisher = {SPRINGER},
Address = {233 SPRING ST, NEW YORK, NY 10013 USA},
Type = {Article},
Language = {English},
Affiliation = {Ruan, DK (Corresponding Author), Navy Gen Hosp, Dept Orthopaed, Beijing 100048, Peoples R China.
   Li, Chao, Fourth Mil Med Univ, Xijing Hosp, Dept Orthopaed, Xian 710032, Peoples R China.
   Li, Chao; He, Qing; Tang, Yong; Ruan, Dike, Navy Gen Hosp, Dept Orthopaed, Beijing 100048, Peoples R China.},
DOI = {10.1007/s00586-015-3921-2},
ISSN = {0940-6719},
EISSN = {1432-0932},
Keywords = {Adjacent segment degeneration; Lumbar posterolateral fusion;
   Pre-existing disc degeneration},
Keywords-Plus = {INTERBODY FUSION; SPINAL STENOSIS; LONG-TERM; SPONDYLOLISTHESIS;
   INSTRUMENTATION; LAMINECTOMY; FIXATION; OUTCOMES; DISEASE; MOTION},
Research-Areas = {Neurosciences \& Neurology; Orthopedics},
Web-of-Science-Categories  = {Clinical Neurology; Orthopedics},
Author-Email = {ruandikengh@163.com},
Cited-References = {Aiki H, 2005, J ORTHOP SCI, V10, P490, DOI 10.1007/s00776-005-0919-3.
   Bastian L, 2001, EUR SPINE J, V10, P295, DOI 10.1007/s005860100278.
   Chen CS, 2005, J SPINAL DISORD TECH, V18, P58, DOI 10.1097/01.bsd.0000123426.12852.e7.
   Chen CS, 2002, J SPINAL DISORD TECH, V15, P53, DOI 10.1097/00024720-200202000-00010.
   Etebar S, 1999, J NEUROSURG, V90, P163, DOI 10.3171/spi.1999.90.2.0163.
   Fischgrund JS, 1997, SPINE, V22, P2807, DOI 10.1097/00007632-199712150-00003.
   Ghiselli G, 2004, J BONE JOINT SURG AM, V86A, P1497, DOI 10.2106/00004623-200407000-00020.
   Ghiselli G, 2003, SPINE, V28, P1275.
   Gillet P, 2003, J SPINAL DISORD TECH, V16, P338, DOI 10.1097/00024720-200308000-00005.
   Kornblum MB, 2004, SPINE, V29, P726, DOI 10.1097/01.BRS.0000119398.22620.92.
   Kumar MN, 2001, EUR SPINE J, V10, P314, DOI 10.1007/s005860000239.
   Kumar MN, 2001, EUR SPINE J, V10, P309, DOI 10.1007/s005860000207.
   Liao JK, 2009, PROCEEDINGS OF 2009 IEEE INTERNATIONAL CONFERENCE ON COMMUNICATIONS TECHNOLOGY AND APPLICATIONS, P32, DOI 10.1109/ICCOMTA.2009.5349245.
   MacDermid JC, 2009, J ORTHOP SPORT PHYS, V39, P400, DOI 10.2519/jospt.2009.2930.
   MIMURA M, 1994, SPINE, V19, P1371, DOI 10.1097/00007632-199406000-00011.
   Miyakoshi N, 2000, SPINE, V25, P1837, DOI 10.1097/00007632-200007150-00016.
   NAGATA H, 1993, SPINE, V18, P2471, DOI 10.1097/00007632-199312000-00017.
   Park P, 2004, SPINE, V29, P1938, DOI 10.1097/01.brs.0000137069.88904.03.
   Radcliff K, 2013, SPINE, V38, P531, DOI 10.1097/BRS.0b013e31827c99f0.
   Rao RD, 2005, SPINE, V30, P2772, DOI 10.1097/01.brs.0000190813.27468.2d.
   SIMMONS ED, 1992, SPINE, V17, pS117, DOI 10.1097/00007632-199206001-00009.
   Umehara S, 2000, SPINE, V25, P1617, DOI 10.1097/00007632-200007010-00004.
   Wai EK, 2006, SPINE, V31, P1952, DOI 10.1097/01.brs.0000228849.37321.a8.
   Ware JE, 2000, SPINE, V25, P3130, DOI 10.1097/00007632-200012150-00008.
   Wiltse LL, 1999, J SPINAL DISORD, V12, P27.},
Number-of-Cited-References = {25},
Times-Cited = {8},
Usage-Count-Last-180-days = {0},
Usage-Count-Since-2013 = {9},
Journal-ISO = {Eur. Spine J.},
Doc-Delivery-Number = {CV0UU},
Web-of-Science-Index = {Science Citation Index Expanded (SCI-EXPANDED)},
Unique-ID = {WOS:000363969900014},
DA = {2022-11-01},
}

@article{ WOS:000788463800001,
Author = {Andresen, Andreas K. and Carreon, Leah Y. and Overgaard, Soren and
   Jacobsen, Michael K. and Andersen, Mikkel O.},
Title = {Safety and Reoperation Rates in Non-instrumented Lumbar Fusion Surgery:
   Secondary Report From a Randomized Controlled Trial of ABM/P-15 vs
   Allograft With Minimum 5 years Follow-Up},
Journal = {GLOBAL SPINE JOURNAL},
Abstract = {Study Design: Randomized controlled trial with minimum of 5-years
   follow-up.
   Objective: The purpose of this study is to evaluate the peri- and
   postoperative complications rates, ectopic bone migration, and
   reoperation rates, and secondly evaluate the 5-year patient reported
   outcomes (PROs), in patients treated with decompression and
   non-instrumented posterolateral fusion with ABM/P-15 or allograft.
   Methods: Patients with degenerative spondylolisthesis were enrolled in a
   Randomized Clinical Trial and randomized 1 : 1 to either ABM/P-15 or
   allograft bone. Patient Reported Outcomes were collected at 5-year
   follow-up, and patients were invited to a clinical follow-up including a
   computed tomography scan (CT) to evaluate signs of osteolysis, ectopic
   bone formation, and bone migration.
   Results: Of 101 subjects enrolled in the primary study, 83 patients were
   available for the 5-year follow-up. We found a statistically significant
   difference in back pain and Oswestry Disability Index between groups.
   Fifty-eight patients agreed to participate in the CT study. Sixty
   percentage in the ABM/P-15 group vs 30\% in the allograft group was
   classified as fused (P = .037). There were no differences in
   complications, reoperation-, or infection rates between the 2 groups. We
   found 2 patients with migration of graft material. Both patients were
   asymptomatic at minimum 5-year follow-up.
   Conclusion: Our study indicated that complication rates are no higher in
   patients treated with ABM/P-15 than allograft. We found significantly
   higher fusion rates in the AMB/P-15 group than in the allograft group,
   and patients in the ABM/P-15 group reported less back pain and lower
   disability score at 5-year follow-up.},
Publisher = {SAGE PUBLICATIONS LTD},
Address = {1 OLIVERS YARD, 55 CITY ROAD, LONDON EC1Y 1SP, ENGLAND},
Type = {Article; Early Access},
Language = {English},
Affiliation = {Andresen, AK (Corresponding Author), Lillebaelt Hosp, Ctr Spine Surg \& Res, Ostre Hougvej 55, DK-5500 Odense C, Denmark.
   Andresen, Andreas K.; Carreon, Leah Y.; Jacobsen, Michael K.; Andersen, Mikkel O., Lillebaelt Hosp, Ctr Spine Surg \& Res, Middelfart, Denmark.
   Andresen, Andreas K.; Carreon, Leah Y.; Jacobsen, Michael K.; Andersen, Mikkel O., Univ Southern Denmark, Inst Reg Hlth Res, Odense C, Denmark.
   Overgaard, Soren, Copenhagen Univ Hosp, Dept Orthopaed Surg \& Traumatol, Bispebjerg, Copenhagen, Denmark.
   Overgaard, Soren, Univ Copenhagen, Fac Hlth \& Med Sci, Dept Clin Med, Copenhagen, Denmark.},
DOI = {10.1177/21925682221090924},
EarlyAccessDate = {APR 2022},
ISSN = {2192-5682},
EISSN = {2192-5690},
Keywords = {lumbar; degenerative; fusion; spondyliosthesis; decompression; bone
   graft},
Keywords-Plus = {BONE MORPHOGENETIC PROTEIN-2; SPINAL STENOSIS; I-FACTOR; GRAFT;
   SPONDYLOLISTHESIS; CANCER; RISK},
Research-Areas = {Neurosciences \& Neurology; Orthopedics},
Web-of-Science-Categories  = {Clinical Neurology; Orthopedics},
Author-Email = {andreas.andresen@rsyd.dk},
ORCID-Numbers = {Andersen, Mikkel Osterheden/0000-0001-8478-8218
   Kiilerich Andresen, Andreas/0000-0002-1757-3302},
Funding-Acknowledgement = {Cerapedics, USA},
Funding-Text = {The author(s) disclosed receipt of the following financial support for
   the research, authorship, and/or publication of this article: The
   institution has recieved a research grant from Cerapedics, USA.},
Cited-References = {Administration USFaD, 2002, INFUSE BON GRAFT LT.
   Albee FH, 2007, CLIN ORTHOP RELAT R, P14, DOI 10.1097/BLO.0b013e3180686a0f.
   Andersen MO NM., 2020, DANESPINE ANN REPORT.
   Arnold PM, 2016, SPINE, V41, P1075, DOI 10.1097/BRS.0000000000001466.
   Axelsen MG, 2019, J ORTHOP SURG RES, V14, DOI 10.1186/s13018-018-1042-4.
   BUCK BE, 1994, CLIN ORTHOP RELAT R, P8.
   Cahill KS, 2009, JAMA-J AM MED ASSOC, V302, P58, DOI 10.1001/jama.2009.956.
   Calori GM, 2014, INJURY, V45, pS116, DOI 10.1016/j.injury.2014.10.034.
   Carragee EJ, 2013, J BONE JOINT SURG AM, V95A, P1537, DOI 10.2106/JBJS.L.01483.
   Carreon LY, 2007, SPINE, V32, P892, DOI 10.1097/01.brs.0000259808.47104.dd.
   Cooper GS, 2013, SPINE, V38, P1862, DOI 10.1097/BRS.0b013e3182a3d3b4.
   Demetriades AK, 2020, SPINE J, V20, P2041, DOI 10.1016/j.spinee.2020.08.015.
   Fairbank J C, 1980, Physiotherapy, V66, P271.
   Fairbank JCT, 2000, SPINE, V25, P2940, DOI 10.1097/00007632-200011150-00017.
   Fischgrund JS, 1997, SPINE, V22, P2807, DOI 10.1097/00007632-199712150-00003.
   Giannoudis PV, 2007, INJURY, V38, pS3, DOI 10.1016/S0020-1383(08)70003-2.
   HERKOWITZ HN, 1991, J BONE JOINT SURG AM, V73A, P802, DOI 10.2106/00004623-199173060-00002.
   Hibbs RA, 2007, CLIN ORTHOP RELAT R, P17, DOI 10.1097/BLO.0b013e3180686b30.
   Hu SS, 1997, SPINE, V22, p43S, DOI 10.1097/00007632-199712151-00008.
   Jacobsen MK, 2020, SPINE J, V20, P677, DOI 10.1016/j.spinee.2020.01.009.
   Kaiser MG, 2014, J NEUROSURG-SPINE, V21, P106, DOI 10.3171/2014.4.SPINE14325.
   Lauweryns P, 2015, INT J SPINE SURG, V9, DOI 10.14444/2002.
   Mobbs RJ, 2014, J NEUROSURG-SPINE, V21, P867, DOI 10.3171/2014.9.SPINE131151.
   Oxborrow N, 2018, J SURG CASE REP, DOI 10.1093/jscr/rjy120.
   Schulz KF, 2010, J PHARMACOL PHARMACO, V1, P100, DOI {[}10.1186/1741-7015-8-18, 10.4103/0976-500X.72352, 10.1016/j.jclinepi.2010.02.005, 10.1016/j.ijsu.2011.09.004].
   Stomski NJ, 2010, CLIN J PAIN, V26, P235, DOI 10.1097/AJP.0b013e3181c84e76.
   van de Sande MAJ, 2018, CELL TISSUE BANK, V19, P333, DOI 10.1007/s10561-017-9678-6.
   Waldrop R, 2015, NEUROSURGERY, V77, pS46, DOI 10.1227/NEU.0000000000000950.
   WILLIAMS A, 1990, HEALTH POLICY, V16, P199.
   Wong DA, 2008, SPINE J, V8, P1011, DOI 10.1016/j.spinee.2007.06.014.
   Younger E M, 1989, J Orthop Trauma, V3, P192, DOI 10.1097/00005131-198909000-00002.},
Number-of-Cited-References = {31},
Times-Cited = {0},
Usage-Count-Last-180-days = {0},
Usage-Count-Since-2013 = {0},
Journal-ISO = {Glob. Spine J.},
Doc-Delivery-Number = {0V6PM},
Web-of-Science-Index = {Science Citation Index Expanded (SCI-EXPANDED)},
Unique-ID = {WOS:000788463800001},
OA = {gold},
DA = {2022-11-01},
}

@article{ WOS:000220281400006,
Author = {Bozkus, H and Chamberlain, RH and Garza, LEP and Crawford, NR and
   Dickman, CA},
Title = {Biomechanical comparison of anterolateral plate, lateral plate, and
   pedicle screws-rods for enhancing anterolateral lumbar interbody cage
   stabilization},
Journal = {SPINE},
Year = {2004},
Volume = {29},
Number = {6},
Pages = {635-641},
Month = {MAR 15},
Abstract = {Study Design. A repeated measures in vitro flexibility experiment was
   performed in calf spines.
   Objectives. To determine the biomechanical differences among three
   techniques for augmenting stability of an anterolateral lumbar threaded
   interbody cage.
   Background. Stand-alone interbody cages are known to inadequately
   stabilize the spine. Surgeons often add supplementary instrumentation
   for a more stable construct.
   Methods. Six L2 - L5 calf spines (L3 - L4 level instrumented) were
   tested: 1) intact; 2) with a single anterolateral interbody cage; 3)
   with cage plus anterolateral plating; 4) with cage plus lateral plating;
   and 5) with cage plus pedicle screw fixation. Specimens were loaded in
   each anatomic plane quasistatically ( maximum 5.0 Nm). Angular motion
   was measured stereophotogrammetrically.
   Results. The stand-alone interbody cage allowed significantly less range
   of motion than normal during all loading modes except axial rotation.
   Addition of pedicle screws-rods, anterolateral plate, or lateral plate
   significantly further reduced range of motion in all planes. Pedicle
   screws slightly outperformed the anterolateral plate during extension
   and lateral bending and slightly outperformed the lateral plate during
   flexion, extension, and left axial rotation ( range of motion
   differences < 0.65 degrees, P < 0.05). The anterolateral plate
   outperformed the lateral plate during flexion and extension, whereas the
   lateral plate outperformed the anterolateral plate during lateral
   bending ( range of motion difference < 0.57 degrees, P < 0.05).
   Conclusion. Anterolateral or lateral lumbar plating increases stability
   significantly compared to stand- alone interbody cage fixation. These
   findings support anterolateral or lateral plate fixation as a potential
   clinical alternative to pedicle screws-rods in this role and may obviate
   the need for combined anterior and posterior approaches when spinal
   instability exists.},
Publisher = {LIPPINCOTT WILLIAMS \& WILKINS},
Address = {TWO COMMERCE SQ, 2001 MARKET ST, PHILADELPHIA, PA 19103 USA},
Type = {Article},
Language = {English},
Affiliation = {Dickman, CA (Corresponding Author), St Josephs Hosp, Barrow Neurol Inst, Neurosci Publicat, 350 W Thomas Rd, Phoenix, AZ 85013 USA.
   Barrow Neurol Inst, Spinal Biomech Res Lab, Phoenix, AZ 85013 USA.},
DOI = {10.1097/01.BRS.0000115126.13081.7D},
ISSN = {0362-2436},
EISSN = {1528-1159},
Keywords = {biomechanics; cage; interbody fusion; lumbar spine; spinal
   instrumentation},
Keywords-Plus = {IN-VITRO; SPINAL-FUSION; ANTERIOR; SPONDYLOLISTHESIS; STABILITY; MOMENTS},
Research-Areas = {Neurosciences \& Neurology; Orthopedics},
Web-of-Science-Categories  = {Clinical Neurology; Orthopedics},
Author-Email = {neuropub@chw.edu},
ORCID-Numbers = {Crawford, Neil/0000-0003-2919-2053},
Cited-References = {Cagli S, 2001, J NEUROSURG, V94, P51, DOI 10.3171/spi.2001.94.1.0051.
   Crawford NR, 1999, CLIN BIOMECH, V14, P153, DOI 10.1016/S0268-0033(98)00080-1.
   CRAWFORD NR, 1995, SPINE, V20, P2097, DOI 10.1097/00007632-199510000-00005.
   Crawford NR, 2001, J NEUROSURG, V94, P45, DOI 10.3171/spi.2001.94.1.0045.
   Crawford NR, 1997, SPINE, V22, P559, DOI 10.1097/00007632-199703010-00020.
   Crawford NR, 1998, J SPINAL DISORD, V11, P416.
   Heth J A, 2001, Spine (Phila Pa 1976), V26, pE261, DOI 10.1097/00007632-200106150-00012.
   Hitchon PW, 2000, J NEUROSURG, V93, P102, DOI 10.3171/spi.2000.93.1.0102.
   Le Huec JC, 2002, EUR SPINE J, V11, P130, DOI 10.1007/s005860100316.
   Lund T, 1998, J BONE JOINT SURG BR, V80B, P351, DOI 10.1302/0301-620X.80B2.7693.
   Nibu K, 1997, J SPINAL DISORD, V10, P357.
   Nydegger T, 2001, SPINE, V26, P2491, DOI 10.1097/00007632-200111150-00019.
   PANJABI MM, 1988, SPINE, V13, P1129, DOI 10.1097/00007632-198810000-00013.
   Rathonyi G C, 1998, Eur Spine J, V7, P400, DOI 10.1007/s005860050097.
   TENCER AF, 1995, SPINE, V20, P2408, DOI 10.1097/00007632-199511001-00007.
   Tsantrizos A, 2000, EUR SPINE J, V9, P14, DOI 10.1007/s005860050003.
   Volkman T, 1996, J SPINAL DISORD, V9, P425.
   Wilke HJ, 1996, J ORTHOPAED RES, V14, P500, DOI 10.1002/jor.1100140321.
   Wilke HJ, 2001, SPINE, V26, P636, DOI 10.1097/00007632-200103150-00014.
   Zhao J, 2000, SPINE, V25, P425, DOI 10.1097/00007632-200002150-00006.},
Number-of-Cited-References = {20},
Times-Cited = {27},
Usage-Count-Last-180-days = {0},
Usage-Count-Since-2013 = {2},
Journal-ISO = {SPINE},
Doc-Delivery-Number = {804EG},
Web-of-Science-Index = {Science Citation Index Expanded (SCI-EXPANDED)},
Unique-ID = {WOS:000220281400006},
DA = {2022-11-01},
}

@article{ WOS:000650842300004,
Author = {Yang, Sisi and Lassalle, Louis and Mekki, Ahmed and Appert, Gautier and
   Rannou, Francois and Nguyen, Christelle and Lefevre-Colau, Marie-Martine
   and Mutschler, Celine and Drape, Jean-Luc and Feydy, Antoine},
Title = {Can T2-weighted Dixon fat-only images replace T1-weighted images in
   degenerative disc disease with Modic changes on lumbar spine MRI?},
Journal = {EUROPEAN RADIOLOGY},
Year = {2021},
Volume = {31},
Number = {12},
Pages = {9380-9389},
Month = {DEC},
Abstract = {Objectives To evaluate the diagnostic performance and interobserver
   agreement of a magnetic resonance imaging (MRI) protocol that only
   includes sagittal T2-weighted Dixon fat and water images as an
   alternative to a standard protocol that includes both sagittal
   T1-weighted sequence and T2-weighted Dixon water images as reference
   standard in lumbar degenerative disc disease with Modic changes. Methods
   From February 2017 to March 2019, 114 patients who underwent lumbar
   spine MRI for low back pain were included in this retrospective study.
   All MRI showed Modic changes at least at one vertebral level. Two
   radiologists read the standard protocol and 1 month later the
   alternative protocol. All MRI were assessed for Modic changes (types,
   location, extension) as well as structural changes (endplate defects,
   facet arthropathy, spinal stenosis, foraminal stenosis, Schmorl nodes,
   spondylolisthesis, disc bulges, and degeneration). Interobserver
   agreement was assessed, as well as diagnostic performance using the
   standard protocol as reference standard. Results Interobserver agreement
   was moderate to excellent (kappa ranging from 0.51 to 0.92). Diagnostic
   performance of the alternative protocol was good for detection of any
   Modic change (sensitivity = 100.00\% {[}95\% CI, 99.03-100.00];
   specificity = 98.89\% {[}95\% CI, 98.02-99.44]), as well as for
   detection of each Modic subtype and structural variables (sensitivity
   respectively 100\% and ranging from 88.43 to 99.75\% ; specificity
   ranging respectively from 97.62 to 100\% and 99.58 to 99.91\% ).
   Conclusions Combined with T2-weighted Dixon water images, T2-weighted
   Dixon fat images provide good diagnostic performance compared to
   T1-weighted images in lumbar degenerative disc disease with Modic
   changes, and could therefore allow for a shortened protocol.},
Publisher = {SPRINGER},
Address = {ONE NEW YORK PLAZA, SUITE 4600, NEW YORK, NY, UNITED STATES},
Type = {Article},
Language = {English},
Affiliation = {Yang, SS (Corresponding Author), Hop St Antoine, AP HP, Dept Radiol, 184 Rue Faubourg St Antoine, F-75012 Paris, France.
   Yang, Sisi, Hop St Antoine, AP HP, Dept Radiol, 184 Rue Faubourg St Antoine, F-75012 Paris, France.
   Lassalle, Louis; Drape, Jean-Luc; Feydy, Antoine, Hop Cochin, AP HP, Dept Radiol B, 27 Rue Faubourg St Antoine, F-75014 Paris, France.
   Lassalle, Louis; Mutschler, Celine, Hop Europeen Georges Pompidou, AP HP, Dept Radiol, 20 Rue Leblanc, F-75015 Paris, France.
   Mekki, Ahmed, Hop Raymond Poincare, AP HP, Dept Radiol, 104 Blvd Raymond, F-92380 Garches, France.
   Appert, Gautier, Ecole Natl Stat \& Adm Econ ENSAE, Ctr Res Econ \& Stat CREST, Unite Mixte Rech, Ctr Natl Rech Sci CNRS 9194, 5 Ave Henry le Chatelier, F-91764 Palaiseau, France.
   Rannou, Francois; Nguyen, Christelle; Lefevre-Colau, Marie-Martine, Hop Cochin, AP HP, Dept Rehabil, 27 Rue Faubourg St Jacques, F-75014 Paris, France.
   Rannou, Francois; Nguyen, Christelle, Univ Paris, Fac Sante, UFR Med Paris Ctr, F-75006 Paris, France.
   Rannou, Francois; Nguyen, Christelle, INSERM, UMR S 1124, Toxicite Environm Cibles Therapeut Signalisat Cel, Campus St Germain Des Pres, F-75006 Paris, France.},
DOI = {10.1007/s00330-021-07946-2},
EarlyAccessDate = {MAY 2021},
ISSN = {0938-7994},
EISSN = {1432-1084},
Keywords = {Low back pain; Intervertebral disc degeneration; Magnetic resonance
   imaging},
Keywords-Plus = {AGREEMENT; CLASSIFICATION; RELIABILITY; FEATURES},
Research-Areas = {Radiology, Nuclear Medicine \& Medical Imaging},
Web-of-Science-Categories  = {Radiology, Nuclear Medicine \& Medical Imaging},
Author-Email = {sisi.yang@aphp.fr},
ORCID-Numbers = {Nguyen, MD, PhD, Christelle/0000-0001-7141-3230},
Cited-References = {Andersson GBJ, 1999, LANCET, V354, P581, DOI 10.1016/S0140-6736(99)01312-4.
   Andreisek G, 2013, AM J ROENTGENOL, V201, pW735, DOI 10.2214/AJR.12.10163.
   Arana E, 2010, RADIOLOGY, V254, P809, DOI 10.1148/radiol.09090706.
   Carrino JA, 2009, RADIOLOGY, V250, P161, DOI 10.1148/radiol.2493071999.
   EDELMAN RR, 1985, AM J ROENTGENOL, V144, P1123, DOI 10.2214/ajr.144.6.1123.
   Feng ZY, 2018, SPINE, V43, P919, DOI 10.1097/BRS.0000000000002450.
   Finkenstaedt T, 2018, ROFO-FORTSCHR RONTG, V190, P152, DOI 10.1055/s-0043-118130.
   Global Burden of Disease Study C, 2015, LANCET, V386, P743, DOI {[}10.1016/S0140-6736(16)31679-8, DOI 10.1016/S0140-6736(16)31679-8].
   Glocker Ben, 2016, Medical Image Computing and Computer-Assisted Intervention - MICCAI 2016. 19th International Conference. Proceedings: LNCS 9902, P536, DOI 10.1007/978-3-319-46726-9\_62.
   Jensen TS, 2007, ACTA RADIOL, V48, P748, DOI 10.1080/02841850701422112.
   Jensen TS, 2008, EUR SPINE J, V17, P1407, DOI 10.1007/s00586-008-0770-2.
   LANDIS JR, 1977, BIOMETRICS, V33, P159, DOI 10.2307/2529310.
   Lee S, 2010, AM J ROENTGENOL, V194, P1095, DOI 10.2214/AJR.09.2772.
   Lurie JD, 2008, SPINE, V33, P1605, DOI 10.1097/BRS.0b013e3181791af3.
   Maeder Y, 2018, RADIOLOGY, V286, P853, DOI 10.1148/radiol.2017170325.
   MODIC MT, 1988, RADIOLOGY, V166, P193, DOI 10.1148/radiology.166.1.3336678.
   Nguyen C, 2017, ANN INTERN MED, V166, P547, DOI 10.7326/M16-1700.
   Nguyen C, 2015, ANN RHEUM DIS, V74, P1488, DOI 10.1136/annrheumdis-2015-207317.
   Pfirrmann CWA, 2001, SPINE, V26, P1873, DOI 10.1097/00007632-200109010-00011.
   RESNICK D, 1978, RADIOLOGY, V126, P57, DOI 10.1148/126.1.57.
   Sollmann N, 2020, EUR J RADIOL, V131, DOI 10.1016/j.ejrad.2020.109204.
   Weishaupt D, 1999, SKELETAL RADIOL, V28, P215, DOI 10.1007/s002560050503.
   Winklhofer S, 2017, EUR SPINE J, V26, P353, DOI 10.1007/s00586-016-4667-1.
   Zanchi F, 2020, EUR RADIOL, V30, P2583, DOI 10.1007/s00330-019-06626-6.},
Number-of-Cited-References = {24},
Times-Cited = {2},
Usage-Count-Last-180-days = {2},
Usage-Count-Since-2013 = {3},
Journal-ISO = {Eur. Radiol.},
Doc-Delivery-Number = {WW6GP},
Web-of-Science-Index = {Science Citation Index Expanded (SCI-EXPANDED)},
Unique-ID = {WOS:000650842300004},
DA = {2022-11-01},
}

@article{ WOS:000492423700014,
Author = {Bostelmann, Richard and Petridis, Athanasios and Fischer, Katinka and
   Vajkoczy, Peter and Bostelmann, Tamara and Barth, Martin},
Title = {New insights into the natural course and clinical relevance of Modic
   changes over 2 years following lumbar limited discectomy: analysis of
   prospective collected data},
Journal = {EUROPEAN SPINE JOURNAL},
Year = {2019},
Volume = {28},
Number = {11},
Pages = {2551-2561},
Month = {NOV},
Abstract = {Purpose Few retrospective studies have addressed Modic changes (MC)
   following lumbar spine surgery, though it is usually assumed that MC
   increase in grade and incidence. To test this conventional wisdom, we
   investigated the natural course of MC following primary lumbar limited
   discectomy with two-year follow-up. In addition, a possible clinical
   relevance to those changes was assessed. Methods The data of the control
   group (278 subjects) of a prospective randomized, controlled trial (RCT)
   were evaluated retrospectively. Results We did not observe a simple
   increase in MC with regard to grade. There is variable activity observed
   in Type 2 (at 12 months) and in Type 1 (at 24 months). Conversion from
   one grade to another may occur and may be upward or downward. The
   incidence of MC increased slightly over time, as after surgery a
   decreasing percentage of the study group remained without MC over two
   years (1 year: 34\% (85/250); 2 years: 30\% (72/237)). Radiological
   parameters (rotation, translation, and spondylolisthesis) had no
   significant correlation to MC or MC subtypes. Lastly, we found that
   neither the different MC types nor their changes were correlated with
   clinical parameters (VAS back, VAS leg, ODI score) preoperatively or
   during follow-up. Conclusion The pattern of Modic changes following
   lumbar limited discectomy is complex, not simply increasing. There is
   variable activity in MC Types 1 and 2 at the different time points of
   follow-up, and conversion from a higher grader to a lower one or vice
   versa is possible.
   {[}GRAPHICS]
   .},
Publisher = {SPRINGER},
Address = {233 SPRING ST, NEW YORK, NY 10013 USA},
Type = {Article},
Language = {English},
Affiliation = {Bostelmann, R (Corresponding Author), Univ Hosp Duesseldorf, Med Fac, Dept Neurosurg, Moorenstr 5, D-40225 Dusseldorf, Germany.
   Bostelmann, Richard; Petridis, Athanasios; Bostelmann, Tamara, Univ Hosp Duesseldorf, Med Fac, Dept Neurosurg, Moorenstr 5, D-40225 Dusseldorf, Germany.
   Fischer, Katinka, Heinrich Heine Univ, Math Inst, Dusseldorf, Germany.
   Vajkoczy, Peter, Charite, Dept Neurosurg, Berlin, Germany.
   Barth, Martin, Klinikum Frankfurt Hochst, Dept Neurosurg, Frankfurt, Germany.},
DOI = {10.1007/s00586-019-05988-1},
ISSN = {0940-6719},
EISSN = {1432-0932},
Keywords = {Spine; Low back pain; Modic change(s); Degeneration; Discectomy;
   Magnetic resonance imaging},
Keywords-Plus = {END-PLATE CHANGES; LOW-BACK-PAIN; VERTEBRAL BODIES; MARROW; ASSOCIATION;
   PREVALENCE; ADJACENT; SPINE},
Research-Areas = {Neurosciences \& Neurology; Orthopedics},
Web-of-Science-Categories  = {Clinical Neurology; Orthopedics},
Author-Email = {richard.bostelmann@med.uni-duesseldorf.de},
ResearcherID-Numbers = {Bostelmann, Richard/AAI-7162-2020
   Bostelmann, Richard/AFT-7405-2022
   },
ORCID-Numbers = {Bostelmann, Richard/0000-0002-0286-5724},
Cited-References = {Albert HB, 2008, MED HYPOTHESES, V70, P361, DOI 10.1016/j.mehy.2007.05.014.
   Albert HB, 2007, EUR SPINE J, V16, P977, DOI 10.1007/s00586-007-0336-8.
   Barth M, 2008, SPINE, V33, P273, DOI 10.1097/BRS.0b013e31816201a6.
   Barth M, 2018, ACTA NEUROCHIR, V160, P855, DOI 10.1007/s00701-017-3463-y.
   Bostelmann R, 2017, J NEUROL SURG PART A, V78, P46, DOI 10.1055/s-0035-1570344.
   Brayda-Bruno M, 2018, EUR SPINE J, V27, P2854, DOI 10.1007/s00586-018-5787-6.
   Crockett MT, 2017, AM J ROENTGENOL, V209, P167, DOI 10.2214/AJR.16.17403.
   DEROOS A, 1987, AM J ROENTGENOL, V149, P531, DOI 10.2214/ajr.149.3.531.
   Dudli S, 2016, EUR SPINE J, V25, P3723, DOI 10.1007/s00586-016-4459-7.
   Fairbank JCT, 2000, SPINE, V25, P2940, DOI 10.1097/00007632-200011150-00017.
   Huang ZY, 2016, EUR SPINE J, V25, P3746, DOI 10.1007/s00586-016-4456-x.
   Hutton MJ, 2011, SPINE, V36, P2304, DOI 10.1097/BRS.0b013e31821604b6.
   Kerttula L, 2012, EUR SPINE J, V21, P1135, DOI 10.1007/s00586-012-2147-9.
   Klassen PDHR., 2016, INT J CLIN TRIALS, V3, P120, DOI {[}10.18203/2349-3259.ijct20162794, DOI 10.18203/2349-3259.IJCT20162794, DOI 10.18203/2349-3259.ijct20162794].
   Kuisma M, 2007, SPINE, V32, P1116, DOI 10.1097/01.brs.0000261561.12944.ff.
   Liu JH, 2016, J BIOMECH, V49, P586, DOI 10.1016/j.jbiomech.2016.01.019.
   Luoma K, 2016, EUR SPINE J, V25, P2873, DOI 10.1007/s00586-016-4715-x.
   Ma XL, 2011, MED HYPOTHESES, V76, P692, DOI 10.1016/j.mehy.2011.01.035.
   Malinin T, 2007, SPINE, V32, pE603, DOI 10.1097/BRS.0b013e31815574e7.
   MODIC MT, 1988, RADIOLOGY, V168, P177, DOI 10.1148/radiology.168.1.3289089.
   MODIC MT, 1988, RADIOLOGY, V166, P193, DOI 10.1148/radiology.166.1.3336678.
   Mostofi K, 2018, J CRANIOVERTEBRAL JU, V9, P93, DOI 10.4103/jcvjs.JCVJS\_25\_18.
   Papuga MO, 2010, J ORTHOP RES, V28, P1220, DOI 10.1002/jor.21103.
   Rahme R, 2010, J NEUROSURG-SPINE, V13, P562, DOI 10.3171/2010.5.SPINE09818.
   Steffen T, 1998, CLIN BIOMECH, V13, P495, DOI 10.1016/S0268-0033(98)00039-4.
   Thome C, 2018, SPINE J, V18, P2278, DOI 10.1016/j.spinee.2018.05.003.
   Vital JM, 2003, SPINE, V28, P715.
   Wang Y, 2012, SPINE J, V12, P411, DOI 10.1016/j.spinee.2012.03.026.
   Zehra U, 2019, J ORTHOP RES, V37, P1080, DOI 10.1002/jor.24195.},
Number-of-Cited-References = {29},
Times-Cited = {4},
Usage-Count-Last-180-days = {0},
Usage-Count-Since-2013 = {1},
Journal-ISO = {Eur. Spine J.},
Doc-Delivery-Number = {JG9VI},
Web-of-Science-Index = {Science Citation Index Expanded (SCI-EXPANDED)},
Unique-ID = {WOS:000492423700014},
OA = {hybrid},
DA = {2022-11-01},
}

@article{ WOS:000462389000023,
Author = {Zou, Yunlong and Li, Ye and Liu, Jingchen and Zhang, Boyin and Gu, Rui},
Title = {Gouty spondylodiscitis with lumbar vertebral body retrolisthesis A case
   report},
Journal = {MEDICINE},
Year = {2019},
Volume = {98},
Number = {7},
Month = {FEB},
Abstract = {Rationale: Gout occurs mainly in joints, but rarely in the spine. In the
   spine, urate crystals can cause intervertebral space instability but
   rarely lead to retrolisthesis. Here, we present an extremely rare
   disease with gout invaded the intervertebral disc with lumbar
   retrolisthesis.
   Patientconcerns: A 61-years male patient with gout history has suffered
   from severe low back pain and intermittent claudication. Physical
   examination showed the level of muscle strength of his left first toe
   was 3/5. Images illustrated a destruction of the intervertebral space,
   and a retrolisthesis at L4/5 interspace and the dural sac obviously
   compressed.
   Diagnoses: Combining with lab examinations, imaging examinations, and
   histopathological results, the patient was diagnosed with gouty
   arthritis associated with lumbar spinal stenosis, L4-5 spondylodiscitis
   and L4 vertebral body retrolisthesis.
   Intervention: The patient underwent posterior decompression, reduction,
   and interbody fusion, and then received an aggressive postoperative
   rehabilitation program.
   Outcomes: The patient's low back pain was significantly alleviated after
   the operation. Postoperative X-ray shows the internal fixation was well
   placed and the sequence of spine was reconstructed. 12 weeks later, the
   lower limb symptoms of the patients were obviously improved, his muscle
   strength of the left first toe was 4/5, Japanese Orthopaedic Association
   (JOA) score was 19 and the improvement rate was 61.5\%.
   Lessons: Gouty spondylodiscitis can cause intervertebral space
   instability. Sagittal imbalance and degeneration of disc with decreasing
   of segmental disc height are considered as the main factors of
   retrolisthesis. The appearance may lead to misdiagnose a patient with
   gout history with a destruction of the intervertebral space. Surgery is
   a compromise method for gouty spondylodiscitis patients with urgent
   neurological symptoms.},
Publisher = {LIPPINCOTT WILLIAMS \& WILKINS},
Address = {TWO COMMERCE SQ, 2001 MARKET ST, PHILADELPHIA, PA 19103 USA},
Type = {Article},
Language = {English},
Affiliation = {Zhang, BY; Gu, R (Corresponding Author), Jilin Univ, China Japan Union Hosp, Dept Orthopaed, Changchun 130033, Jilin, Peoples R China.
   Zou, Yunlong; Li, Ye; Liu, Jingchen; Zhang, Boyin; Gu, Rui, Jilin Univ, China Japan Union Hosp, Dept Orthopaed Surg, Changchun, Jilin, Peoples R China.},
DOI = {10.1097/MD.0000000000014415},
Article-Number = {e14415},
ISSN = {0025-7974},
EISSN = {1536-5964},
Keywords = {gout; lumbar retrolisthesis; spondylodiscitis; spondylolisthesis; urate
   crystals},
Keywords-Plus = {DUAL-ENERGY CT; SPINE; ALIGNMENT},
Research-Areas = {General \& Internal Medicine},
Web-of-Science-Categories  = {Medicine, General \& Internal},
Author-Email = {dr.boyin@hotmail.com
   ccgurui@hotmail.com},
Funding-Acknowledgement = {Bethune Project of Jilin University {[}2015312]; National Natural
   Science Foundation of China (NSFC) {[}81701225]},
Funding-Text = {Bethune Project of Jilin University, 2015312; National Natural Science
   Foundation of China (NSFC), 81701225.},
Cited-References = {Chang IC, 2005, CLIN ORTHOP RELAT R, P106, DOI 10.1097/01.blo.0000151456.52270.39.
   de Mello FM, 2014, SPINE, V39, pE1531, DOI 10.1097/BRS.0000000000000633.
   Hasturk Askin Esen, 2012, Eur Spine J, V21 Suppl 4, pS400, DOI 10.1007/s00586-011-1847-x.
   Hu HJ, 2015, CLIN IMAG, V39, P880, DOI 10.1016/j.clinimag.2014.12.015.
   King JC, 1997, SPINE, V22, P2309, DOI 10.1097/00007632-199710010-00023.
   Mehta JS, 2012, EUR SPINE J, V21, P2128, DOI 10.1007/s00586-012-2239-6.
   Michael Shen, 2007, SPINE J, V13, P406.
   Nicolaou S, 2012, AM J ROENTGENOL, V199, pS78, DOI 10.2214/AJR.12.9117.
   Qiu Y, 2012, SPINE, V37, pE714, DOI 10.1097/BRS.0b013e3182444402.
   Ragab G, 2017, J ADV RES, V8, P495, DOI 10.1016/j.jare.2017.04.008.
   Roussouly P., 2011, EUR SPINE J, V20, P609, DOI 10.1007/s00586-011-1928-x.
   Toprover M, 2015, CURR RHEUMATOL REP, V17, DOI 10.1007/s11926-015-0547-7.
   Vogt Molly T, 2003, Spine J, V3, P255, DOI 10.1016/S1529-9430(03)00024-X.
   Zhu F, 2017, CLIN SPINE SURG, V30, pE677, DOI 10.1097/BSD.0000000000000198.
   Zhu ZZ, 2014, SPINE, V39, pE1, DOI 10.1097/BRS.0000000000000022.},
Number-of-Cited-References = {15},
Times-Cited = {1},
Usage-Count-Last-180-days = {0},
Usage-Count-Since-2013 = {3},
Journal-ISO = {Medicine (Baltimore)},
Doc-Delivery-Number = {HQ4NV},
Web-of-Science-Index = {Science Citation Index Expanded (SCI-EXPANDED)},
Unique-ID = {WOS:000462389000023},
OA = {Green Published, gold},
DA = {2022-11-01},
}

@article{ WOS:000252300300006,
Author = {Kums, T. and Ereline, J. and Gapeyeva, H. and Paasuke, M. and Vain, A.},
Title = {Spinal curvature and trunk muscle tone in rhythmic gymnasts and
   untrained girls},
Journal = {JOURNAL OF BACK AND MUSCULOSKELETAL REHABILITATION},
Year = {2007},
Volume = {20},
Number = {2-3},
Pages = {87-95},
Abstract = {The aim of this study was to compare spinal curvature and muscle tone
   characteristics in elite female rhythmic gymnasts (n = 32) and untrained
   controls (n = 48). Results showed that the angles of lumbar lordosis
   (LL) and thoracic kyphosis (TK) were lower (p < 0.001) in gymnasts in
   comparison with the control group. It was evident that the vertebral
   column of gymnasts had straightened in thoracic as well as in lumbar
   part of the spine. The trunk flexors in gymnasts were undertoned, the
   tone of rectus abdominis muscle was lower (p < 0.001) in gymnasts
   compared to that of the control group, while tone of erector spinae
   muscle (trunk extensor) was not differed from the control group. The
   tone of spinal muscles was higher (p < 0.001) than that of abdominal
   muscles in gymnasts, whereas the tone of these muscles did not differ
   significantly in controls. In the control group, the tone of trunk
   flexor and extensor muscles were in balance, whereas in gymnasts it was
   imbalanced. The indicator of tone imbalance of the trunk flexor and
   extensor muscles correlated negatively with the difference in body
   height in supine and standing positions (L) (r = -0.66, p < 0.001) for
   the group of gymnasts. In gymnast, TK and LL correlated negatively with
   Oswestry score (r = -0.68, p < 0.05 and r = -0.66, p < 0.05,
   respectively) and positively with L (r = 0.63, p < 0.05 and r = 0.60, p
   < 0.05 respectively). This indicates that the more rigid vertebral
   column, flattened in thoracal and lumbar part that appeared in gymnasts,
   associated with imbalance in muscle tone and low back pain (LBP). In
   50\% of measured gymnasts, LBP incidence was observed.},
Publisher = {IOS PRESS},
Address = {NIEUWE HEMWEG 6B, 1013 BG AMSTERDAM, NETHERLANDS},
Type = {Article},
Language = {English},
Affiliation = {Kums, T (Corresponding Author), Univ Tartu, Inst Exercise Biol \& Physiotherapy, Jakobi 5, EE-51014 Tartu, Estonia.
   Kums, T.; Ereline, J.; Gapeyeva, H.; Paasuke, M., Univ Tartu, Inst Exercise Biol \& Physiotherapy, EE-51014 Tartu, Estonia.
   Ereline, J.; Gapeyeva, H.; Paasuke, M., Univ Tartu, Ctr Behav \& Hlth Sci, EE-50090 Tartu, Estonia.
   Vain, A., Univ Tartu, Inst Expt Phys \& Technol, EE-50090 Tartu, Estonia.},
DOI = {10.3233/BMR-2007-202-306},
ISSN = {1053-8127},
Keywords = {spine; muscle tone; skeletal physiology; children},
Keywords-Plus = {LOW-BACK-PAIN; LUMBAR SPINE; INTRAABDOMINAL PRESSURE; FEMALE GYMNAST;
   ELITE GYMNASTS; POSTURE; MOBILITY; SPONDYLOLYSIS; COMPRESSION; LORDOSIS},
Research-Areas = {Orthopedics; Rehabilitation},
Web-of-Science-Categories  = {Orthopedics; Rehabilitation},
Author-Email = {tatjana.kums@ut.ee},
ResearcherID-Numbers = {Gapeyeva, Helena/G-8134-2012
   Gapeyeva, Helena/ABB-9658-2021
   Pääsuke, Mati/F-5558-2011
   Pääsuke, Mati/AAI-7907-2020},
ORCID-Numbers = {Pääsuke, Mati/0000-0001-9465-2605},
Cited-References = {ASMUSSEN E, 1958, TIDSSKRIFT LEGEMSOVE, V23, P81.
   Bono CM, 2004, J BONE JOINT SURG AM, V86A, P382, DOI 10.2106/00004623-200402000-00027.
   Cholewicki J, 2002, EUR J APPL PHYSIOL, V87, P127, DOI 10.1007/s00421-002-0598-0.
   Cholewicki J, 1997, SPINE, V22, P2207, DOI 10.1097/00007632-199710010-00003.
   CHRISTIE HJ, 1995, ARCH PHYS MED REHAB, V76, P218, DOI 10.1016/S0003-9993(95)80604-0.
   Cole B., 1994, PHYS REHABILITATION.
   CRESSWELL AG, 1992, ACTA PHYSIOL SCAND, V144, P409, DOI 10.1111/j.1748-1716.1992.tb09314.x.
   CRESSWELL AG, 1989, ERGONOMICS, V32, P1237, DOI 10.1080/00140138908966893.
   CRISCO JJ, 1991, SPINE, V16, P793, DOI 10.1097/00007632-199107000-00018.
   Daggfeldt K, 2003, J BIOMECH, V36, P815, DOI 10.1016/S0021-9290(03)00015-0.
   DIEEN JH, 2003, SPINE, V28, P834.
   DIXON M, 1993, MED SCI SPORT EXER, V25, P1322.
   Eguchi A, 2004, Electromyogr Clin Neurophysiol, V44, P75.
   EHRICHT HG, 1978, WIRBELSAULE SPORTMED, P28.
   EKLUND JAE, 1984, SPINE, V9, P189, DOI 10.1097/00007632-198403000-00009.
   Essendrop M, 2002, APPL ERGON, V33, P471, DOI 10.1016/S0003-6870(02)00028-5.
   Evcik D, 2003, RHEUMATOL INT, V23, P163, DOI 10.1007/s00296-002-0268-x.
   GARBUTT G, 1990, MED SCI SPORT EXER, V22, P769, DOI 10.1249/00005768-199012000-00006.
   Gavronski G, 2007, PHYSIOL MEAS, V28, P625, DOI 10.1088/0967-3334/28/6/002.
   GRACE TG, 1985, SPORTS MED, V2, P77, DOI 10.2165/00007256-198502020-00001.
   Granata KP, 2001, CLIN BIOMECH, V16, P650, DOI 10.1016/S0268-0033(01)00064-X.
   Guillodo Y, 2000, SPINE, V25, P2541, DOI 10.1097/00007632-200010010-00019.
   GUPISTI A, 2004, J SPORTS MED PHYS FI, V44, P49.
   Hildebrandt J, 2003, SCHMERZ, V17, P412, DOI 10.1007/s00482-003-0251-9.
   Hutchinson MR, 1999, MED SCI SPORT EXER, V31, P1686, DOI 10.1097/00005768-199911000-00027.
   KENDALL FP, 1983, MUSCLES TESTING FUNC.
   KIBLER WB, 1998, OVERTRAINING SPORT, P169.
   Kim HJ, 2006, EUR SPINE J, V15, P409, DOI 10.1007/s00586-005-0976-5.
   Kujala UM, 1997, AM J SPORT MED, V25, P363, DOI 10.1177/036354659702500316.
   Lee O Y, 1999, Clin Cornerstone, V1, P57, DOI 10.1016/S1098-3597(99)90089-3.
   Lee SU, 2003, AVIAT SPACE ENVIR MD, V74, P512.
   LUND JP, 1991, CAN J PHYSIOL PHARM, V69, P683, DOI 10.1139/y91-102.
   Mannion AF, 1999, J ELECTROMYOGR KINES, V9, P363, DOI 10.1016/S1050-6411(99)00010-3.
   Mannor DA, 2000, AM J SPORT MED, V28, P257, DOI 10.1177/03635465000280022001.
   MARRAS WS, 1992, SPINE, V17, P318, DOI 10.1097/00007632-199203000-00013.
   MARRAS WS, 1990, J ORTHOPAED RES, V8, P824, DOI 10.1002/jor.1100080607.
   McCormack RG, 1999, AM J SPORT MED, V27, P104, DOI 10.1177/03635465990270010401.
   MCGILL SM, 1990, CLIN BIOMECH, V5, P59, DOI 10.1016/0268-0033(90)90039-9.
   McGill SM, 2003, J ELECTROMYOGR KINES, V13, P353, DOI 10.1016/S1050-6411(03)00043-9.
   MELLIN G, 1990, J SPINAL DISORD, V3, P238.
   NACHEMSON A, 1960, ACTA ORTHOP SCAND  S, V43, P9.
   Newcomer KL, 2002, ARCH PHYS MED REHAB, V83, P816, DOI 10.1053/apmr.2002.32826.
   Nourbakhsh MR, 2002, J ORTHOP SPORT PHYS, V32, P447, DOI 10.2519/jospt.2002.32.9.447.
   OHLEN G, 1989, SPINE, V14, P847.
   Panjabi MM, 2003, J ELECTROMYOGR KINES, V13, P371, DOI 10.1016/S1050-6411(03)00044-0.
   PANJABI MM, 1992, J SPINAL DISORD, V5, P383, DOI 10.1097/00002517-199212000-00001.
   POPE MH, 1987, SPINE, V12, P1041, DOI 10.1097/00007632-198712000-00016.
   Shirazi-Adl A, 2000, CLIN BIOMECH, V15, P718, DOI 10.1016/S0268-0033(00)00045-0.
   ShiraziAdl A, 1996, J SPINAL DISORD, V9, P277.
   SHIRAZIADL A, 1999, ABSTR BOOK 17 ISB C, P386.
   Silfies SP, 2005, CLIN BIOMECH, V20, P465, DOI 10.1016/j.clinbiomech.2005.01.007.
   SPARUP KH, 1960, COPENHAGEN, P130.
   Stokes IAF, 2003, J ELECTROMYOGR KINES, V13, P397, DOI 10.1016/S1050-6411(03)00046-4.
   Tanner JM., 1962, GROWTH ADOLESCENCE, V2nd ed., P28.
   Thews G., 1980, ANATOMIE PHYSL PATHO.
   THORNTON WE, 1974, P SKYLAB LIFE SCI S, P637.
   TSAI L, 1993, SPINE, V18, P872, DOI 10.1097/00007632-199306000-00010.
   Vain A, 2002, BIOL SPORT, V19, P329.
   Widhe T, 2001, EUR SPINE J, V10, P118, DOI 10.1007/s005860000230.
   WILLIAMSON DL, 1983, METHODS MYCOPLASMOLO, V2, P249.
   Wojtys EM, 2000, AM J SPORT MED, V28, P490, DOI 10.1177/03635465000280040801.
   Youdas JW, 2000, PHYS THER, V80, P261, DOI 10.1093/ptj/80.3.261.},
Number-of-Cited-References = {62},
Times-Cited = {24},
Usage-Count-Last-180-days = {0},
Usage-Count-Since-2013 = {11},
Journal-ISO = {J. Back Musculoskelet. Rehabil.},
Doc-Delivery-Number = {250LA},
Web-of-Science-Index = {Science Citation Index Expanded (SCI-EXPANDED)},
Unique-ID = {WOS:000252300300006},
DA = {2022-11-01},
}

@article{ WOS:000374880200019,
Author = {Chin, Kingsley R. and Pencle, Fabio J. R. and Coombs, Andre V. and
   Brown, Morgan D. and Conklin, Kasey J. and O'Neill, Andew M. and
   McGarry, Michael J. and Seale, Jason A. and Hothem, Elijah A.},
Title = {Lateral Lumbar Interbody Fusion in Ambulatory Surgery Centers: Patient
   Selection and Outcome Measures Compared With an Inhospital Cohort},
Journal = {SPINE},
Year = {2016},
Volume = {41},
Number = {8},
Pages = {686-692},
Month = {APR 15},
Abstract = {Study Design.Comparative analysis.Objective.To evaluate the safety and
   outcomes of moving lateral lumbar interbody fusion (LLIF) surgeries to
   an outpatient setting.Summary of Background Data.LLIF has been
   popularized as a less invasive lumbar fusion surgery as an alternative
   approach to anterior lumbar interbody fusions, posterior lateral
   interbody fusion, and transforaminal lateral interbody fusion (TLIF).
   Lumbar fusions have been traditionally performed in a hospital setting
   because of the potential blood loss, length of surgery, and need for
   longer recovery. There is a movement to transition spine surgeries to
   outpatient settings with many benefits afforded by less invasive
   techniques and technologies.Methods.The medical records of 70
   consecutive patients with prospectively collected data were
   retrospectively reviewed. Two cohort groups, inpatients (40 patients)
   and outpatients (30 patients), were created. Patient demographics, risk
   factors, and body mass index (BMI) were evaluated to determine inclusion
   criteria for study.Result.A total of 34 males and 36 females, age range
   (31-71) average 59.32.3 years. Average BMI was 29.61.1kg/m(2). The most
   common level operated on being L3-L4 in both groups (63\%). Mean
   preoperative inpatient Oswestry Disability Index (ODI) increased from
   48.5 +/- 3.0 to 55.5 +/- 3.2 compared with outpatient preoperative ODI
   means reduced from 45.2 +/- 5.1 to 39.1 +/- 4.6. There was no
   statistically significant change in VAS scores between groups. There was
   however significant improvement in outpatient preoperative VAS scores
   from 7.3 +/- 0.5 to 4.1 +/- 0.5, P=0.045.Conclusion.The outcomes of the
   present study have shown that patients who had LLIF performed in the
   outpatient setting had statistically significant improvement in ODI
   scores compared with the inpatient setting (P=0.013). Fusion was
   achieved in all patients and there was no evidence of implant failure or
   subsidence. Complications were transient in both settings. We conclude
   that outpatient LLIF improves patients' outcomes with similar safety
   profile as the hospital setting.Level of Evidence: 3},
Publisher = {LIPPINCOTT WILLIAMS \& WILKINS},
Address = {TWO COMMERCE SQ, 2001 MARKET ST, PHILADELPHIA, PA 19103 USA},
Type = {Article},
Language = {English},
Affiliation = {Chin, KR (Corresponding Author), Florida Atlantic Univ, Charles E Schmidt Coll Med, Less Exposure Surg Specialists Inst LESS Inst, Clin Biomed Sci,Attending Spine Surgeon, 1100 W Oakland Pk Blvd Suite 3, Ft Lauderdale, FL 33311 USA.
   Chin, Kingsley R.; Conklin, Kasey J.; O'Neill, Andew M.; McGarry, Michael J., Florida Atlantic Univ, Charles E Schmidt Coll Med, 777 Glades Rd, Boca Raton, FL 33431 USA.
   Chin, Kingsley R.; Pencle, Fabio J. R.; Seale, Jason A.; Hothem, Elijah A., LESSi, 1100 W Oakland Pk Blvd,Ste 3, Ft Lauderdale, FL 33311 USA.
   Coombs, Andre V., LES Soc, 3217 NW 10th Terrace,Ste 307, Ft Lauderdale, FL 33309 USA.
   Brown, Morgan D., Univ Florida, Gainesville, FL 32611 USA.},
DOI = {10.1097/BRS.0000000000001285},
ISSN = {0362-2436},
EISSN = {1528-1159},
Keywords = {inpatient; lateral lumbar interbody fusion; outpatient fusion;
   outpatient surgery; retroperitoneal},
Keywords-Plus = {INPATIENT-SAMPLE-DATABASE; TRANSPSOAS APPROACH; SPONDYLOLISTHESIS;
   SPINE; STENOSIS; DISC; FEASIBILITY; ARTHRODESIS; MANAGEMENT; DISEASE},
Research-Areas = {Neurosciences \& Neurology; Orthopedics},
Web-of-Science-Categories  = {Clinical Neurology; Orthopedics},
Author-Email = {kingsleychin@gmail.com},
Cited-References = {Ahmadian A, 2013, J NEUROSURG-SPINE, V19, P314, DOI 10.3171/2013.6.SPINE1340.
   Anand N, 2008, J SPINAL DISORD TECH, V21, P459, DOI 10.1097/BSD.0b013e318167b06b.
   Arnold Paul M, 2012, Surg Neurol Int, V3, pS198, DOI 10.4103/2152-7806.98583.
   Barbagallo Giuseppe M V, 2014, Evid Based Spine Care J, V5, P28, DOI 10.1055/s-0034-1368670.
   Benglis DM, 2009, J NEUROSURG-SPINE, V10, P139, DOI 10.3171/2008.10.SPI08479.
   Bergey DL, 2004, SPINE, V29, P1681, DOI 10.1097/01.BRS.0000133643.75795.EF.
   Bina RW, 2014, J CLIN NEUROSCI, P456.
   Carneiro Antonio Vaz, 2003, Rev Port Cardiol, V22, P1513.
   Chin KR, 2015, SPINE, V40, pE36, DOI 10.1097/BRS.0000000000000604.
   Davis TT, 2011, J BONE JOINT SURG AM, V93A, P1482, DOI 10.2106/JBJS.J.00962.
   Fleisher LA, 2014, J AM COLL CARDIOL, V64, pE77, DOI 10.1016/j.jacc.2014.07.944.
   Fu KMG, 2011, J NEUROSURG-SPINE, V14, P470, DOI 10.3171/2010.12.SPINE10486.
   Goz V, 2014, SPINE J, V14, P2019, DOI 10.1016/j.spinee.2013.11.050.
   Grimm BD, 2014, J SPINAL DISORD TECH.
   Guerin P, 2012, SURG RADIOL ANAT, V34, P151, DOI 10.1007/s00276-011-0881-z.
   HERKOWITZ HN, 1991, J BONE JOINT SURG AM, V73A, P802, DOI 10.2106/00004623-199173060-00002.
   Hofer RE, 2008, MAYO CLIN PROC, V83, P908, DOI 10.4065/83.8.908.
   Homsted L, 2000, Fla Nurse, V48, P6.
   Katz JN, 2006, J BONE JOINT SURG AM, V88A, P21, DOI 10.2106/JBJS.E.01273.
   Lee CS, 2014, ASIAN SPINE J, V8, P491, DOI 10.4184/asj.2014.8.4.491.
   Lee YS, 2014, J KOREAN NEUROSURG S, V55, P248, DOI 10.3340/jkns.2014.55.5.248.
   Moller DJ, 2011, NEUROSURG FOCUS, V31, DOI 10.3171/2011.7.FOCUS11137.
   Mummaneni PV, 2014, NEUROSURG FOCUS, V36, DOI 10.3171/2014.3.FOCUS1450.
   Norton RP, 2015, SPINE, V40, P1219, DOI 10.1097/BRS.0000000000000987.
   Ozgur Burak M, 2006, Spine J, V6, P435, DOI 10.1016/j.spinee.2005.08.012.
   Parker SL, 2014, J NEUROSURG-SPINE, V21, P143, DOI 10.3171/2014.3.SPINE1320.
   Patel VC, 2012, SCI WORLD J, DOI 10.1100/2012/893608.
   POWELL ET, 1994, SPINE, V19, P1256, DOI 10.1097/00007632-199405310-00011.
   Resnick DK, 2014, J NEUROSURG-SPINE, V21, P62, DOI 10.3171/2014.4.SPINE14275.
   Rosenfeld HE, 2013, J NEUROSURG-SPINE, V19, P101, DOI 10.3171/2013.4.SPINE12876.
   Scheer JK, 2015, WORLD NEUROSURG, V84, P108, DOI 10.1016/j.wneu.2015.02.037.
   Services U. S. D. o. H. a. H Services U. S. D. o. H. a. Hat, 2015, MEDICARE AMBULATORY.
   Suresh Kp, 2012, J Hum Reprod Sci, V5, P7, DOI 10.4103/0974-1208.97779.
   Talia AJ, 2015, J CLIN NEUROSCI, V22, P243, DOI 10.1016/j.jocn.2014.08.008.},
Number-of-Cited-References = {34},
Times-Cited = {27},
Usage-Count-Last-180-days = {0},
Usage-Count-Since-2013 = {9},
Journal-ISO = {SPINE},
Doc-Delivery-Number = {DK4IE},
Web-of-Science-Index = {Science Citation Index Expanded (SCI-EXPANDED)},
Unique-ID = {WOS:000374880200019},
DA = {2022-11-01},
}

@article{ WOS:000361864100008,
Author = {Sukkarieh, Hamdi G. and Hitchon, Patrick W. and Awe, Olatilewa and
   Noeller, Jennifer},
Title = {Minimally invasive resection of lumbar intraspinal synovial cysts via a
   contralateral approach: review of 13 cases},
Journal = {JOURNAL OF NEUROSURGERY-SPINE},
Year = {2015},
Volume = {23},
Number = {4},
Pages = {444-450},
Month = {OCT},
Abstract = {OBJECT The authors sought to determine patient-related outcomes after
   minimally invasive surgical (MIS) lumbar intraspinal synovial cyst
   excision via a tubular working channel and a contralateral facet-spadng
   approach.
   METHODS All the patients with a symptomatic lumbar intraspinal synovial
   cyst who underwent surgery at the University of Iowa Hospitals and
   Clinics with an MIS excision via a contralateral approach were treated
   between July 2010 and August 2014. There was a total of 13 cases. Each
   patient was evaluated with preoperative neurological examinations,
   lumbar spine radiography, MRI, and visual analog scale (VAS) scores. The
   patients were evaluated postoperatively with neurological examinations
   and VAS and Macnab scores. The primary outcomes were improvement in VAS
   and Macnab scores. Secondary outcomes were average blood loss, hospital
   stay duration, and operative times.
   RESULTS There were 5 males add 8 females. The mean age was 66 years, and
   the mean body mass index was 28.5 kg/m(2). Sixty-nine percent (9 of 13)
   of the cysts were at L4-5. Most patients had low-back pain and radicular
   pain, and one-third of them had Grade 1 spondylolisthesis. The mean (+/-
   SD) follow-up duration was 20.8 +/- 16.9 months. The mean Macnab score
   was 3.4 +/- 1.0, and the VAS score decreased from 7.8 preoperatively to
   2.9 postoperatively. The mean operative time was 123 +/- 30 minutes,
   with a mean estimated blood loss of 44 +/- 29 ml. Hospital stay averaged
   1.5 +/- 0.7 days. There were no complications noted in this series.
   CONCLUSIONS The MIS excision of lumbar intraspinal synovial cysts via a
   contralateral approach offers excellent exposure to the cyst and spares
   the facet joint at the involved level, thus minimizing risk of
   instability, blood loss, operative time, and hospital stay. Prospective
   randomized trials with longer follow-up times and larger cohorts are
   needed to conclusively determine the superiority of the contralateral
   MIS approach over others, including open or ipsilateral minimally
   invasive surgery.},
Publisher = {AMER ASSOC NEUROLOGICAL SURGEONS},
Address = {5550 MEADOWBROOK DRIVE, ROLLING MEADOWS, IL 60008 USA},
Type = {Review},
Language = {English},
Affiliation = {Hitchon, PW (Corresponding Author), Univ Iowa, Carver Coll Med, Dept Neurosurg, 200 Hawkins Dr, Iowa City, IA 52242 USA.
   Sukkarieh, Hamdi G.; Hitchon, Patrick W.; Awe, Olatilewa; Noeller, Jennifer, Univ Iowa, Carver Coll Med, Dept Neurosurg, Iowa City, IA 52242 USA.},
DOI = {10.3171/2015.1.SPINE14996},
ISSN = {1547-5654},
EISSN = {1547-5646},
Keywords = {lumbar spine; synovial cysts; minimally invasive surgery; contralateral
   approach},
Keywords-Plus = {SURGICAL-MANAGEMENT; FOLLOW-UP; SPONTANEOUS RESOLUTION; INCIDENTAL
   DUROTOMY; 10-YEAR EXPERIENCE; STEROID INJECTIONS; JUXTAFACET CYSTS;
   FACET CYSTS; SPINE; DIAGNOSIS},
Research-Areas = {Neurosciences \& Neurology; Surgery},
Web-of-Science-Categories  = {Clinical Neurology; Surgery},
Author-Email = {patrick-hitchon@uiowa.edu},
ORCID-Numbers = {Hitchon, Patrick/0000-0002-8175-9136},
Funding-Acknowledgement = {DePuy Spine; Medtronic Inc.},
Funding-Text = {The authors report no conflict of interest concerning the materials or
   methods used in this study or the findings specified in this paper. Dr.
   Hitchon is the recipient of research support from DePuy Spine and
   Medtronic Inc. for the Biomechanics Research Laboratory. No funds were
   received for the preparation of the manuscript.},
Cited-References = {Amoretti N, 2012, EUR RADIOL, V22, P2836, DOI 10.1007/s00330-012-2533-z.
   {[}Anonymous], J ORTHOP SURG RES, DOI DOI 10.1186/1749-799X-2-5.
   Apostolaki E, 2000, EUR RADIOL, V10, P615, DOI 10.1007/s003300050973.
   Artico M, 1997, ACTA NEUROCHIR, V139, P176, DOI 10.1007/BF01844747.
   Asghar FA, 2012, J AM ACAD ORTHOP SUR, V20, P160, DOI 10.5435/JAAOS-20-03-160.
   Awe O, 2013, CONT NEUROSURGERY, V35, P1.
   Banning CS, 2001, SPINE, V26, P969, DOI 10.1097/00007632-200104150-00024.
   Boviatsis EJ, 2008, EUR SPINE J, V17, P831, DOI 10.1007/s00586-007-0563-z.
   Bureau NJ, 2001, RADIOLOGY, V221, P179, DOI 10.1148/radiol.2211010213.
   Bydon A, 2010, SPINE J, V10, P820, DOI 10.1016/j.spinee.2010.04.010.
   Chou D, 2009, NEUROSURGERY, V64, P356, DOI 10.1227/01.NEU.0000338942.11337.DA.
   Cohen-Gadol AA, 2004, J NEUROSURG-SPINE, V1, P52, DOI 10.3171/spi.2004.1.1.0052.
   Deinsberger R, 2006, J SPINAL DISORD TECH, V19, P155, DOI 10.1097/01.bsd.0000188660.31212.83.
   Epstein NE, 2004, J SPINAL DISORD TECH, V17, P321, DOI 10.1097/01.bsd.0000096267.75190.eb.
   Ewald C, 2005, ZBL NEUROCHIR, V66, P147, DOI 10.1055/s-2005-836475.
   FRANCK JI, 1987, J NEUROSURG, V66, P293, DOI 10.3171/jns.1987.66.2.0293.
   FREIDBERG SR, 1994, NEUROSURGERY, V34, P989, DOI 10.1227/00006123-199406000-00006.
   Ganau M, 2013, NEUROL MED-CHIR, V53, P95, DOI 10.2176/nmc.53.95.
   Howington JU, 1999, J NEUROSURG, V91, P193, DOI 10.3171/spi.1999.91.2.0193.
   HSU KY, 1995, SPINE, V20, P80, DOI 10.1097/00007632-199501000-00015.
   Indar R, 2004, SURG-J R COLL SURG E, V2, P141, DOI 10.1016/S1479-666X(04)80074-X.
   JACKSON DE, 1989, RADIOLOGY, V170, P527, DOI 10.1148/radiology.170.2.2911681.
   James A, 2012, J SPINAL DISORD TECH, V25, pE13, DOI 10.1097/BSD.0b013e31822ac4e5.
   Khan AM, 2006, EUR SPINE J, V15, P1176, DOI 10.1007/s00586-005-0009-4.
   Kono H, 2006, J CLIN NEUROSCI, V13, P694, DOI 10.1016/j.jocn.2005.09.013.
   Kusakabe T, 2006, J NEUROSURG-SPINE, V5, P398, DOI 10.3171/spi.2006.5.5.398.
   Landi A, 2012, NEUROSURG REV, V35, P245, DOI 10.1007/s10143-011-0356-z.
   Li Y, 2012, J AM ACAD ORTHOP SUR, V20, P194, DOI 10.5435/JAAOS-20-04-194.
   Lim AKP, 2001, CLIN RADIOL, V56, P990, DOI 10.1053/crad.2001.0710.
   LIU SS, 1990, AM J ROENTGENOL, V154, P163, DOI 10.2214/ajr.154.1.2104702.
   Lyons MK, 2000, J NEUROSURG, V93, P53, DOI 10.3171/spi.2000.93.1.0053.
   MACNAB I, 1971, J BONE JOINT SURG AM, VA 53, P891, DOI 10.2106/00004623-197153050-00004.
   MERCADER J, 1985, NEURORADIOLOGY, V27, P346, DOI 10.1007/BF00339570.
   ONOFRIO BM, 1988, NEUROSURGERY, V22, P642, DOI 10.1227/00006123-198804000-00004.
   Parlier-Cuau C, 1999, RADIOLOGY, V210, P509, DOI 10.1148/radiology.210.2.r99fe60509.
   Pindrik J, 2013, WORLD J CLIN CASES, V1, P285, DOI 10.12998/wjcc.v1.i9.285.
   Pulhorn H, 2012, BRIT J NEUROSURG, V26, P123, DOI 10.3109/02688697.2011.595847.
   Radatz M, 1997, BRIT J NEUROSURG, V11, P520.
   Rhee J, 2012, J NEUROSURG-SPINE, V17, P453, DOI 10.3171/2012.8.SPINE12101.
   Ruban D, 2011, NEUROSURG FOCUS, V31, DOI 10.3171/2011.7.FOCUS11122.
   Sabo RA, 1996, J NEUROSURG, V85, P560, DOI 10.3171/jns.1996.85.4.0560.
   Sandhu FA, 2004, NEUROSURGERY, V54, P107, DOI 10.1227/01.NEU.0000097269.79994.2F.
   Sehati Nouzhan, 2006, Neurosurg Focus, V20, pE2.
   Senker W, 2013, J NEUROL SURG PART A, V74, P373, DOI 10.1055/s-0032-1320028.
   Shah Rinoo V, 2003, Spine J, V3, P479, DOI 10.1016/S1529-9430(03)00148-7.
   Swartz PG, 2003, AM J NEURORADIOL, V24, P1261.
   TATTER SB, 1994, J NEUROSURG, V81, P449, DOI 10.3171/jns.1994.81.3.0449.
   Than KD, 2008, MINIM INVAS NEUROSUR, V51, P263, DOI 10.1055/s-0028-1082313.
   Trummer M, 2001, J NEUROL NEUROSUR PS, V70, P74, DOI 10.1136/jnnp.70.1.74.
   Wu XT, 2006, SPINE, V31, P2689, DOI 10.1097/01.brs.0000244615.43199.07.},
Number-of-Cited-References = {50},
Times-Cited = {21},
Usage-Count-Last-180-days = {0},
Usage-Count-Since-2013 = {3},
Journal-ISO = {J. Neurosurg.-Spine},
Doc-Delivery-Number = {CS1YF},
Web-of-Science-Index = {Science Citation Index Expanded (SCI-EXPANDED)},
Unique-ID = {WOS:000361864100008},
OA = {Bronze},
DA = {2022-11-01},
}

@article{ WOS:000441126800001,
Author = {Oikonomidis, Stavros and Ashqar, Ghazi and Kaulhausen, Thomas and
   Herren, Christian and Siewe, Jan and Sobottke, Rolf},
Title = {Clinical experiences with a PEEK-based dynamic instrumentation device in
   lumbar spinal surgery: 2 years and no more},
Journal = {JOURNAL OF ORTHOPAEDIC SURGERY AND RESEARCH},
Year = {2018},
Volume = {13},
Month = {AUG 9},
Abstract = {Background: Dynamic spine implants were developed to prevent adjacent
   segment degeneration (ASD) and adjacent segment disease (ASDi). Purpose
   of this study was to investigate the clinical and radiological outcomes
   of ``topping off' devices following lumbar spinal fusion procedure using
   a PEEK-based dynamic rod system. Moreover, this study focused on the
   hypothesis that ``topping off{''} devices can prevent ASD.
   Methods: This prospective nonrandomized study included patients with
   indication for single-level lumbar fusion and radiological signs of ASD
   without instability. The exclusion criteria were previous lumbar spine
   surgery and no sign of disc degeneration in the adjacent segment
   according to magnetic resonance imaging. All patients were treated with
   single-level lumbar interbody fusion and dynamic stabilization of the
   cranial adjacent segment. Patients underwent a clinical examination and
   radiographs preoperatively and at 1 and 2 years after surgery. Analyses
   were performed on clinical data collected with the German Spine Registry
   using the core outcome measure index (COMI) and visual analogue scale
   (VAS) scores for back and leg pain.
   Results: A total of 22 patients (6 male and 16 female) with an average
   age of 57.6 years were included in the study; 20 patients completed the
   follow-up (FU). The average COMI score was 9.0 preoperatively, 4.2 at
   the 1-year FU, and 4.7 at the 2-year FU. The average preoperative VAS
   scores for back and leg pain were 7.7 and 7.1, respectively. At the
   1-year FU, the scores were 425 for back pain and 2.2 for leg pain, and
   at the 2-year FU, the scores were 4.7 for back pain and 2.3 for leg
   pain. At FU, failure of the dynamic topping off implant material was
   verified in four cases, and ASD of the segment cranial to the topping
   off was confirmed in three cases.
   Conclusions: These results demonstrate significant improvements in
   clinical outcomes and pain reduction after lumbar spinal fusion with
   topping off at 2 years after surgery. However, the implant failed due to
   the high rate of implant failure and the development of ASD in the
   segment cranial to the dynamic stabilized segment.},
Publisher = {BMC},
Address = {CAMPUS, 4 CRINAN ST, LONDON N1 9XW, ENGLAND},
Type = {Article},
Language = {English},
Affiliation = {Oikonomidis, S (Corresponding Author), Rhein Maas Klinikum GmbH, Dept Orthopaed \& Trauma Surg, Mauerfeldchen 25, D-52146 Wurselen, Germany.
   Oikonomidis, S (Corresponding Author), Univ Hosp Cologne, Dept Orthopaed \& Trauma Surg, Joseph Stelzmann Str 24, D-50931 Cologne, Germany.
   Oikonomidis, Stavros; Ashqar, Ghazi; Kaulhausen, Thomas; Sobottke, Rolf, Rhein Maas Klinikum GmbH, Dept Orthopaed \& Trauma Surg, Mauerfeldchen 25, D-52146 Wurselen, Germany.
   Oikonomidis, Stavros; Siewe, Jan; Sobottke, Rolf, Univ Hosp Cologne, Dept Orthopaed \& Trauma Surg, Joseph Stelzmann Str 24, D-50931 Cologne, Germany.
   Herren, Christian, Univ Hosp RWTH Aachen, Dept Trauma \& Reconstruct Surg, Pauwelsstr 30, D-52074 Aachen, Germany.},
DOI = {10.1186/s13018-018-0905-z},
Article-Number = {196},
ISSN = {1749-799X},
Keywords = {Topping off; Hybrid posterior fixation; Adjacent segment disease;
   Material failure; Hybrid lumbar instrumentation},
Keywords-Plus = {ADJACENT-SEGMENT DISEASE; TERM-FOLLOW-UP; LOW-BACK-PAIN; DEGENERATIVE
   SPONDYLOLISTHESIS; BIOMECHANICAL ASSESSMENT; FUSION; STABILIZATION;
   MULTICENTER; WINNER},
Research-Areas = {Orthopedics},
Web-of-Science-Categories  = {Orthopedics},
Author-Email = {stavros.olkonomidis@uk-koeln.de},
ResearcherID-Numbers = {Oikonomidis, Stavros/AAE-8392-2020},
Cited-References = {Baioni A, 2015, EUR SPINE J, V24, pS855, DOI 10.1007/s00586-015-4269-3.
   Cakir B, 2009, SPINE, V34, P1287, DOI 10.1097/BRS.0b013e3181a136ab.
   Chamoli U, 2014, CLIN BIOMECH, V29, P1108, DOI 10.1016/j.clinbiomech.2014.10.002.
   Chen BL, 2011, EUR SPINE J, V20, P1946, DOI 10.1007/s00586-011-1888-1.
   Cheng BC, 2007, SPINE, V32, P2551, DOI 10.1097/BRS.0b013e318158cdbe.
   Fritzell P, 2001, SPINE, V26, P2521, DOI 10.1097/00007632-200112010-00002.
   Greiner-Perth R, 2016, EUR SPINE J, V25, P2563, DOI 10.1007/s00586-016-4532-2.
   Herren C, 2017, CLIN BIOMECH, V44, P67, DOI 10.1016/j.clinbiomech.2017.03.009.
   Hoff E, 2012, CLIN ORTHOP RELAT R, V470, P1834, DOI 10.1007/s11999-011-2200-8.
   Hoppe S, 2016, CLIN SPINE SURG, V29, P72, DOI 10.1097/BSD.0b013e318277ca7a.
   Javedan SP, 1999, LANCET, V354, P530, DOI 10.1016/S0140-6736(99)00201-9.
   Khoueir Paul, 2007, Neurosurg Focus, V22, pE3.
   Kim KT, 2006, SPINE, V31, P1351, DOI 10.1097/01.brs.0000218635.14571.55.
   Mageswaran P, 2012, J NEUROSURG-SPINE, V17, P232, DOI 10.3171/2012.6.SPINE111054.
   Mannion AF, 2014, SPINE, V39, P1373, DOI 10.1097/BRS.0000000000000437.
   Mannion AF, 2013, SPINE J, V13, P1438, DOI 10.1016/j.spinee.2013.06.101.
   Maserati MB, 2010, NEUROSURG FOCUS, V28, DOI 10.3171/2010.3.FOCUS1055.
   MODIC MT, 1988, RADIOLOGY, V168, P177, DOI 10.1148/radiology.168.1.3289089.
   Moreau PE, 2016, ORTHOP TRAUMATOL-SUR, V102, P759, DOI 10.1016/j.otsr.2016.03.012.
   Park P, 2004, SPINE, V29, P1938, DOI 10.1097/01.brs.0000137069.88904.03.
   Pfirrmann CWA, 2001, SPINE, V26, P1873, DOI 10.1097/00007632-200109010-00011.
   Putzier M, 2010, EUR SPINE J, V19, P2181, DOI 10.1007/s00586-010-1517-4.
   Reyes-Sanchez A, 2010, EUR SPINE J, V19, P2164, DOI 10.1007/s00586-010-1417-7.
   Rohlmann A, 2007, EUR SPINE J, V16, P1223, DOI 10.1007/s00586-006-0292-8.
   Schmoelz W, 2003, J SPINAL DISORD TECH, V16, P418, DOI 10.1097/00024720-200308000-00015.
   Schnake KJ, 2006, SPINE, V31, P442, DOI 10.1097/01.brs.0000200092.49001.6e.
   Siewe J, 2014, BMC MUSCULOSKEL DIS, V15, DOI 10.1186/1471-2474-15-294.
   Stoll TM, 2002, EUR SPINE J, V11, pS170, DOI 10.1007/s00586-002-0438-2.
   Strube P, 2010, EUR SPINE J, V19, P2171, DOI 10.1007/s00586-010-1549-9.
   Verma K, 2013, SPINE, V38, P2253, DOI 10.1097/BRS.0000000000000052.
   WEINER DK, 1994, J AM GERIATR SOC, V42, P257, DOI 10.1111/j.1532-5415.1994.tb01748.x.
   Zhang Y, 2016, PLOS ONE, V11, DOI 10.1371/journal.pone.0148071.},
Number-of-Cited-References = {32},
Times-Cited = {12},
Usage-Count-Last-180-days = {2},
Usage-Count-Since-2013 = {9},
Journal-ISO = {J. Orthop. Surg. Res.},
Doc-Delivery-Number = {GP7YP},
Web-of-Science-Index = {Science Citation Index Expanded (SCI-EXPANDED)},
Unique-ID = {WOS:000441126800001},
OA = {Green Published, gold},
DA = {2022-11-01},
}

@article{ WOS:000498681300001,
Author = {Philipp, Travis and Radoslovich, Stephanie S. and Yoo, Jung U.},
Title = {Risk Factors Associated With Femoral Ring Allograft Breakage in ALIF},
Journal = {GLOBAL SPINE JOURNAL},
Year = {2021},
Volume = {11},
Number = {1},
Pages = {57-62},
Month = {JAN},
Abstract = {Study design: This is a retrospective chart review. Objectives: To
   identify the incidence of, and variables correlated with, femoral ring
   allograft (FRA) fracture following anterior lumbar interbody fusion
   (ALIF). Methods: All patients who underwent ALIF using FRAs at an
   academic institution over 10 years were included. Postoperative
   radiographs were reviewed by both the primary and senior authors;
   fracture and no-fracture groups were created for comparison. Patient and
   surgical characteristics were extracted from electronic medical records.
   Frequency data comparisons were performed using contingency table
   analysis; comparisons of means were analyzed for continuous variables. A
   multivariate linear regression model was developed using screw use,
   graft height <12 mm, index level, and weight as variables. Results: A
   total of 76 FRAs in 59 patients were identified, 13 (17\%) of which
   fractured. Age, sex, smoking status, use of buttress screws, weight,
   index level, and presence of spondylolisthesis were not correlated with
   incidence of fracture (P > .05). There was a significant correlation
   between the height of FRA and incidence of fracture; 2\% (1/52) of
   grafts >= 12 mm and 50\% (12/24) of grafts <12 mm fractured (P < .0001).
   Using ordinary least-squares regression, this result was independent of
   patient weight, use of screws, and index level. Of 10 patients, 9 did
   not require revision surgery to achieve fusion. Conclusions: Graft
   height was the only variable correlated with incidence of FRA fracture.
   Graft height <12 mm is an independent risk factor for FRA fracture in
   patients undergoing ALIF, and their use should be avoided in ALIF
   procedures.},
Publisher = {SAGE PUBLICATIONS LTD},
Address = {1 OLIVERS YARD, 55 CITY ROAD, LONDON EC1Y 1SP, ENGLAND},
Type = {Article},
Language = {English},
Affiliation = {Radoslovich, SS (Corresponding Author), Oregon Hlth \& Sci Univ, Dept Orthopaed \& Rehabil, 3181 SW Sam Jackson Pk Rd, Portland, OR 97239 USA.
   Philipp, Travis; Radoslovich, Stephanie S.; Yoo, Jung U., Oregon Hlth \& Sci Univ, Portland, OR 97239 USA.},
DOI = {10.1177/2192568219890294},
EarlyAccessDate = {NOV 2019},
Article-Number = {2192568219890294},
ISSN = {2192-5682},
EISSN = {2192-5690},
Keywords = {lumbar; fusion; lumbar interbody fusion; radiology; CT; lumbosacral},
Keywords-Plus = {LUMBAR INTERBODY FUSION; GRAFT RESORPTION; ANTERIOR; SPINE; AUTOGRAFT;
   FIXATION; TRIAL; CAGE},
Research-Areas = {Neurosciences \& Neurology; Orthopedics},
Web-of-Science-Categories  = {Clinical Neurology; Orthopedics},
Author-Email = {radoslov@ohsu.edu},
ORCID-Numbers = {Radoslovich, Stephanie/0000-0002-9266-4060},
Cited-References = {ADAMS MA, 1994, CLIN BIOMECH, V9, P5, DOI 10.1016/0268-0033(94)90052-3.
   Buttermann GR, 1997, SPINE, V22, P2748, DOI 10.1097/00007632-199712010-00009.
   Crandall DG, 2009, SPINE, V34, P2126, DOI 10.1097/BRS.0b013e3181b612db.
   DENNIS S, 1989, SPINE, V14, P876, DOI 10.1097/00007632-198908000-00019.
   Hart RA, 2011, J ORTHOP RES, V29, P1840, DOI 10.1002/jor.21459.
   Hsieh PC, 2007, J NEUROSURG-SPINE, V7, P379, DOI 10.3171/SPI-07/10/379.
   Hueng DY, 2014, SPINE, V39, pE770, DOI 10.1097/BRS.0000000000000336.
   Kayanja M, 2014, SPINE, V39, P374, DOI 10.1097/BRS.0000000000000145.
   KORESKA J, 1977, ORTHOP CLIN N AM, V8, P121.
   KOZAK JA, 1994, CLIN ORTHOP RELAT R, P45.
   LANE JD, 1948, ANN SURG, V127, P537, DOI 10.1097/00000658-194803000-00013.
   Lee CS, 2011, CLIN ORTHOP SURG, V3, P39, DOI 10.4055/cios.2011.3.1.39.
   Liljenqvist U, 1998, Eur Spine J, V7, P125, DOI 10.1007/s005860050042.
   McKenna PJ, 2005, EUR SPINE J, V14, P727, DOI 10.1007/s00586-005-1034-z.
   Mobbs RJ, 2016, GLOB SPINE J, V6, P14, DOI 10.1055/s-0035-1555656.
   Mobbs RJ, 2013, ORTHOP SURG, V5, P153, DOI {[}10.1111/os.12048, 10.1111/j.1757-7861.2012.00185.x].
   OBRIEN JP, 1986, CLIN ORTHOP RELAT R, P191.
   Phan K, 2016, ORTHOP SURG, V8, P270, DOI 10.1111/os.12259.
   Pradhan BB, 2006, SPINE, V31, pE277, DOI 10.1097/01.brs.0000216442.12092.01.
   Sarwat AM, 2001, EUR SPINE J, V10, P237, DOI 10.1007/s005860000236.
   Sasso RC, 2004, SPINE, V29, P113, DOI 10.1097/01.BRS.0000107007.31714.77.
   SCHULTZ A, 1982, J BONE JOINT SURG AM, V64, P713, DOI 10.2106/00004623-198264050-00008.
   Shim JH, 2011, J NEUROSURG-SPINE, V15, P311, DOI 10.3171/2011.4.SPINE10653.
   SORENSEN KH, 1978, ACTA ORTHOP SCAND, V49, P269, DOI 10.3109/17453677809005764.
   Thalgott JS, 2009, SPINE, V34, P1251, DOI 10.1097/BRS.0b013e3181a005d7.},
Number-of-Cited-References = {25},
Times-Cited = {0},
Usage-Count-Last-180-days = {0},
Usage-Count-Since-2013 = {1},
Journal-ISO = {Glob. Spine J.},
Doc-Delivery-Number = {PG5ZE},
Web-of-Science-Index = {Science Citation Index Expanded (SCI-EXPANDED)},
Unique-ID = {WOS:000498681300001},
OA = {gold, Green Published},
DA = {2022-11-01},
}

@article{ WOS:000370284200009,
Author = {de Schepper, Evelien I. T. and Koes, Bart W. and Veldhuizen, Erik F. H.
   and Oei, Edwin H. G. and Bierma-Zeinstra, Sita M. A. and Luijsterburg,
   Pim A. J.},
Title = {Prevalence of spinal pathology in patients presenting for lumbar MRI as
   referred from general practice},
Journal = {FAMILY PRACTICE},
Year = {2016},
Volume = {33},
Number = {1},
Pages = {51-56},
Month = {FEB},
Abstract = {Background. The use of magnetic resonance imaging (MRI) as initial
   imaging for back pain has increased in general practice. However, few
   data are available on the characteristics of these referred patients.
   The objective of this study was to describe the baseline characteristics
   and MRI findings of patients presenting for a lumbar MRI examination as
   referred by their GP.
   Methods. Patients presenting for a lumbar MRI examination as referred by
   their GP were recruited at the MRI Center. The MRI radiology reports
   were scored for the presence of disc bulging, disc herniation, nerve
   root compression, spinal stenosis, spondylolisthesis and serious
   pathologies. Information on patients' characteristics, characteristics
   of the complaints and red flags were derived from questionnaires.
   Cross-sectional differences between patients with and without specific
   MRI findings were analyzed.
   Results. A total of 683 low back pain (LBP) patients were included; mean
   age was 49.9 (range 19-80) years and 53\% was male. Mean back pain
   severity score was 6.6 (SD 2.0) and 67\% of the patients reported having
   chronic LBP. In total, 374 patients (55\%) reported sciatica complaints
   for at least 6 weeks. Of all MRI reports, 69\% mentioned signs of nerve
   root compression. Serious pathologies were reported in 3\% of the
   patients. In total, 94\% of patients had abnormal MRI findings.
   Conclusions. Almost all patients presenting for a lumbar MRI examination
   as referred by their GP had abnormal MRI findings. In total, 55\% of the
   patients reported persistent sciatica in which imaging is recommended
   according to international guidelines.},
Publisher = {OXFORD UNIV PRESS},
Address = {GREAT CLARENDON ST, OXFORD OX2 6DP, ENGLAND},
Type = {Article},
Language = {English},
Affiliation = {de Schepper, EIT (Corresponding Author), Erasmus MC, Dept Gen Practice, POB 2040, NL-3000 CA Rotterdam, Netherlands.
   de Schepper, Evelien I. T.; Koes, Bart W.; Bierma-Zeinstra, Sita M. A.; Luijsterburg, Pim A. J., Univ Med Ctr, Erasmus MC, Dept Gen Practice, Rotterdam, Netherlands.
   Veldhuizen, Erik F. H., MRI Ctr, Amsterdam, Netherlands.
   Oei, Edwin H. G., Univ Med Ctr, Erasmus MC, Dept Radiol, Rotterdam, Netherlands.
   Bierma-Zeinstra, Sita M. A., Univ Med Ctr, Erasmus MC, Dept Orthopaed, Rotterdam, Netherlands.},
DOI = {10.1093/fampra/cmv097},
ISSN = {0263-2136},
EISSN = {1460-2229},
Keywords = {Back pain; musculoskeletal/connective tissue disorders; pain; primary
   care; radiology},
Keywords-Plus = {LOW-BACK-PAIN; PRIMARY-CARE; DISABILITY},
Research-Areas = {General \& Internal Medicine},
Web-of-Science-Categories  = {Primary Health Care; Medicine, General \& Internal},
Author-Email = {e.deschepper@erasmusmc.nl},
ResearcherID-Numbers = {Koes, Bart w/K-4614-2016
   Bierma-Zeinstra, Sita/AAF-2122-2019
   Oei, Edwin HG/E-8174-2013},
ORCID-Numbers = {Koes, Bart w/0000-0002-0450-9969
   },
Funding-Acknowledgement = {Dutch Arthritis Foundation for their centre of excellence
   `Osteoarthritis in primary care' {[}LLP\_19]; ReumaFonds {[}COI-1]
   Funding Source: researchfish},
Funding-Text = {This study is partly funded by a program grant (LLP\_19) of the Dutch
   Arthritis Foundation for their centre of excellence `Osteoarthritis in
   primary care'.. No benefits in any form have been or will be received
   from a commercial party related directly or indirectly to the subject of
   this manuscript.},
Cited-References = {Algra Paul R, 2010, Ned Tijdschr Geneeskd, V154, pA2851.
   Campbell P, 2013, J PAIN, V14, P873, DOI 10.1016/j.jpain.2013.03.013.
   Chavannes AW, 2005, HUISARTS WET, V48, P113.
   Chou R, 2012, RADIOL CLIN N AM, V50, P569, DOI 10.1016/j.rcl.2012.04.005.
   Chou R, 2009, LANCET, V373, P463, DOI 10.1016/S0140-6736(09)60172-0.
   Cihangiroglu M, 2004, EUR J RADIOL, V51, P202, DOI 10.1016/j.ejrad.2003.08.004.
   Graves JM, 2012, SPINE, V37, P1617, DOI 10.1097/BRS.0b013e318251887b.
   Hancock M, 2012, EUR SPINE J, V21, P240, DOI 10.1007/s00586-011-1955-7.
   Henschke N, 2008, J CLIN EPIDEMIOL, V61, P110, DOI 10.1016/j.jclinepi.2007.04.013.
   Henschke N, 2007, EUR SPINE J, V16, P1673, DOI 10.1007/s00586-007-0412-0.
   Henschke N, 2013, COCHRANE DB SYST REV, DOI 10.1002/14651858.CD008686.pub2.
   Henschke N, 2009, ARTHRITIS RHEUM-US, V60, P3072, DOI 10.1002/art.24853.
   Hill JC, 2011, SPINE, V36, P2168, DOI 10.1097/BRS.0b013e31820712bb.
   Jarvik JG, 2003, JAMA-J AM MED ASSOC, V289, P2810, DOI 10.1001/jama.289.21.2810.
   JENSEN MC, 1994, NEW ENGL J MED, V331, P69, DOI 10.1056/NEJM199407143310201.
   Kjaer P, 2005, SPINE, V30, P1173, DOI 10.1097/01.brs.0000162396.97739.76.
   Koes BW, 2007, BMJ-BRIT MED J, V334, P1313, DOI 10.1136/bmj.39223.428495.BE.
   Mehling WE, 2012, SPINE, V37, P678, DOI 10.1097/BRS.0b013e318230ab20.
   Modic MT, 2005, RADIOLOGY, V237, P597, DOI 10.1148/radiol.2372041509.
   Moons KGM, 2006, J CLIN EPIDEMIOL, V59, P1092, DOI 10.1016/j.jclinepi.2006.01.009.
   ROLAND M, 1983, SPINE, V8, P141, DOI 10.1097/00007632-198303000-00004.
   Symonds TL, 1996, OCCUP MED-OXFORD, V46, P25, DOI 10.1093/occmed/46.1.25.
   von Elm E, 2007, PREV MED, V45, P247, DOI {[}10.1371/journal.pmed.0040297, 10.1371/journal.pmed.0040296, 10.2471/BLT.07.045120, 10.1016/j.jclinepi.2007.11.008, 10.1016/S0140-6736(07)61602-X].
   Von Korff M, 2000, SPINE, V25, P3140, DOI 10.1097/00007632-200012150-00009.
   WILLIAMS A, 1990, HEALTH POLICY, V16, P199.
   Williams CM, 2010, ARCH INTERN MED, V170, P271, DOI 10.1001/archinternmed.2009.507.
   You JJ, 2013, SPINE, V38, P51, DOI 10.1097/BRS.0b013e3182611182.},
Number-of-Cited-References = {27},
Times-Cited = {20},
Usage-Count-Last-180-days = {0},
Usage-Count-Since-2013 = {15},
Journal-ISO = {Fam. Pr.},
Doc-Delivery-Number = {DD9ZL},
Web-of-Science-Index = {Science Citation Index Expanded (SCI-EXPANDED)},
Unique-ID = {WOS:000370284200009},
OA = {Bronze},
DA = {2022-11-01},
}

@article{ WOS:000286622500014,
Author = {Kim, Chi Heon and Chung, Chun Kee and Jahng, Tae-Ahn},
Title = {Comparisons of Outcomes After Single or Multilevel Dynamic
   Stabilization: Effects on Adjacent Segment},
Journal = {JOURNAL OF SPINAL DISORDERS \& TECHNIQUES},
Year = {2011},
Volume = {24},
Number = {1},
Pages = {60-67},
Month = {FEB},
Abstract = {Study Design: A retrospective study.
   Objectives: To compare the clinical/radiologic outcomes and effects on
   adjacent segments by Dynesys stabilization.
   Summary of Background Data: Dynamic stabilization is known to preserve
   some range of motion (ROM) and to lessen the load on adjacent levels
   compared with rigid fixation. However, there is concern about the
   stiffness of Dynesys. In a long-term follow-up study (> 4 y), motion of
   Dynesys was preserved in only 8\% of patients and adjacent segment
   degeneration occurred up to 47\% of patients. Little information is
   available about the risk factor regarding adjacent segment motion.
   Methods: Twenty-one patients underwent lumbar spine stabilization with
   Dynesys owing to degenerative spinal disease (single, 7; multiple-level,
   14). Clinical outcomes were evaluated using K-ODI, VAS, and MacNab
   criteria. Radiologic evaluations included whole spine AP/lateral, lumbar
   neutral, flexion, and extension x-ray. Follow-up period was 31 +/- 14
   months. Single (group A) and multiple-level stabilization (group B,
   average 2.3 levels) were compared.
   Results: Clinical improvement was not different between the 2 groups (P
   > 0.05). Sagittal balance, lumbar lordosis, ROM of the lumbar spine,
   pelvic tilt, and sacral slope were not changed postoperatively (P >
   0.05) in either group. Postoperatively, ROM of stabilized segments were
   significantly decreased from 12.8 +/- 4.8 degrees to 3.9 +/- 5 degrees,
   while ROM of segments above was increased in both groups (P < 0.01).
   Disc height was not decreased in either group (P > 0.05). However,
   retrolisthesis was observed on adjacent segments above in 6 patients
   only in group B, which may suggests adjacent segment problem.
   Conclusions: Clinically, dynamic stabilization is a good alternative
   treatment option for degenerative spinal disease. However, dynamic
   stabilization preserves only limited motion and may cause stress on the
   adjacent level above. Adjacent segment disease may be closely monitored,
   especially in cases of multiple-levels dynamic stabilization.},
Publisher = {LIPPINCOTT WILLIAMS \& WILKINS},
Address = {TWO COMMERCE SQ, 2001 MARKET ST, PHILADELPHIA, PA 19103 USA},
Type = {Article},
Language = {English},
Affiliation = {Jahng, TA (Corresponding Author), Seoul Natl Univ, Coll Med, Dept Neurosurg, 28 Yeongeon Dong, Seoul 110744, South Korea.
   Kim, Chi Heon; Chung, Chun Kee; Jahng, Tae-Ahn, Seoul Natl Univ Hosp, Dept Neurosurg, Seoul 110744, South Korea.
   Kim, Chi Heon; Chung, Chun Kee; Jahng, Tae-Ahn, Seoul Natl Univ, Med Res Ctr, Neurosci Res Inst, Seoul 110744, South Korea.
   Kim, Chi Heon; Chung, Chun Kee; Jahng, Tae-Ahn, Seoul Natl Univ Hosp, Clin Res Inst, Seoul 110744, South Korea.},
DOI = {10.1097/BSD.0b013e3181d4eb44},
ISSN = {1536-0652},
EISSN = {1539-2465},
Keywords = {lumbar; spine; dynamic stabilization; adjacent segment},
Keywords-Plus = {LUMBAR INTERBODY FUSION; FOLLOW-UP; SPINAL STENOSIS; DEGENERATIVE
   SPONDYLOLISTHESIS; NEUTRALIZATION SYSTEM; INTRADISCAL PRESSURE; MOTION
   SEGMENTS; DECOMPRESSION; FIXATION; DISEASE},
Research-Areas = {Neurosciences \& Neurology; Orthopedics},
Web-of-Science-Categories  = {Clinical Neurology; Orthopedics},
Author-Email = {taj@snu.ac.kr},
ResearcherID-Numbers = {Kim, Chi Heon/J-5445-2012
   Chung, Chun Kee/J-5650-2012
   Kim, Chi Heon/J-6536-2019},
ORCID-Numbers = {Chung, Chun Kee/0000-0003-3485-2327
   Kim, Chi Heon/0000-0003-0497-1130},
Funding-Acknowledgement = {Ministry for Health, Welfare \& Family Affairs, Republic of Korea
   {[}A084368]},
Funding-Text = {Supported by a grant of the Korea Healthcare Technology R\&D Project,
   Ministry for Health, Welfare \& Family Affairs, Republic of Korea
   (A084368). This study is not an industry-sponsored one, and all the
   authors report no conflict of interest concerning the materials or
   methods used in this study or the findings specified in this article.
   This study was approved by Institutional Review Board at the Seoul
   National University Hospital.},
Cited-References = {Barrey C, 2007, EUR SPINE J, V16, P1459, DOI 10.1007/s00586-006-0294-6.
   Bellini CM, 2007, J SPINAL DISORD TECH, V20, P423, DOI 10.1097/BSD.0b013e318031af6f.
   Bothmann M, 2008, NEUROSURG REV, V31, P189, DOI 10.1007/s10143-007-0101-9.
   Cheh G, 2007, SPINE, V32, P2253, DOI 10.1097/BRS.0b013e31814b2d8e.
   Cheng BC, 2007, SPINE, V32, P2551, DOI 10.1097/BRS.0b013e318158cdbe.
   Chow DHK, 1996, SPINE, V21, P549, DOI 10.1097/00007632-199603010-00004.
   Cunningham BW, 1997, SPINE, V22, P2655, DOI 10.1097/00007632-199711150-00014.
   DEKUTOSKI MB, 1994, SPINE, V19, P1745, DOI 10.1097/00007632-199408000-00015.
   Kanayama M, 2007, SPINE, V32, P1992, DOI 10.1097/BRS.0b013e318133faae.
   Khoueir Paul, 2007, Neurosurg Focus, V22, pE3.
   Kim DY, 2005, SPINE, V30, P123, DOI 10.1097/01.brs.0000148999.21492.53.
   Korovessis Panagiotis, 2002, Stud Health Technol Inform, V91, P457.
   Kumar A, 2008, SPINE, V33, P2909, DOI 10.1097/BRS.0b013e31818bdca7.
   Lee SE, 2008, J KOREAN NEUROSURG S, V43, P221, DOI 10.3340/jkns.2008.43.5.221.
   Markwalder TM, 2003, ACTA NEUROCHIR, V145, P209, DOI 10.1007/s00701-002-1056-9.
   Markwalder TM, 2002, J NEUROSURG, V96, P139.
   Matsumura A, 2006, SPINE, V31, pE871, DOI 10.1097/01.brs.0000244593.86975.27.
   Mulholland RC, 2002, EUR SPINE J, V11, pS198, DOI 10.1007/s00586-002-0422-x.
   Niosi CA, 2008, SPINE, V33, P19, DOI 10.1097/BRS.0b013e31815e7f76.
   Nockels RP, 2005, SPINE, V30, pS68, DOI 10.1097/01.brs.0000174531.19982.99.
   Park P, 2004, SPINE, V29, P1938, DOI 10.1097/01.brs.0000137069.88904.03.
   Pfirrmann CWA, 2001, SPINE, V26, P1873, DOI 10.1097/00007632-200109010-00011.
   Phillips FM, 2002, J BONE JOINT SURG BR, V84B, P289, DOI 10.1302/0301-620X.84B2.11937.
   Rohlmann A, 1999, SPINE, V24, P1192, DOI 10.1097/00007632-199906150-00004.
   Rohlmann A, 2001, EUR SPINE J, V10, P301, DOI 10.1007/s005860100295.
   Rohlmann A, 2007, EUR SPINE J, V16, P1223, DOI 10.1007/s00586-006-0292-8.
   Sapkas GS, 2007, ORTHOPEDICS, V30, P859, DOI 10.3928/01477447-20071001-18.
   Schaeren S, 2008, SPINE, V33, pE636, DOI 10.1097/BRS.0b013e31817d2435.
   Schmoelz W, 2003, J SPINAL DISORD TECH, V16, P418, DOI 10.1097/00024720-200308000-00015.
   Schnake KJ, 2006, SPINE, V31, P442, DOI 10.1097/01.brs.0000200092.49001.6e.
   Schulte TL, 2008, EUR SPINE J, V17, P1057, DOI 10.1007/s00586-008-0667-0.
   Schulte TL, 2007, EUR SPINE J, V16, P2152, DOI 10.1007/s00586-007-0515-7.
   Schwarzenbach O, 2005, ORTHOP CLIN N AM, V36, P363, DOI 10.1016/j.ocl.2005.03.001.
   Sengupta DK, 2005, NEUROL INDIA, V53, P466, DOI 10.4103/0028-3886.22614.
   Stoll TM, 2002, EUR SPINE J, V11, pS170, DOI 10.1007/s00586-002-0438-2.
   Wurgler-Hauri CC, 2008, SPINE, V33, pE66, DOI 10.1097/BRS.0b013e31816245c0.
   Yang JY, 2008, SPINE, V33, P503, DOI 10.1097/BRS.0b013e3181657dc3.},
Number-of-Cited-References = {37},
Times-Cited = {39},
Usage-Count-Last-180-days = {0},
Usage-Count-Since-2013 = {14},
Journal-ISO = {J. Spinal Disord. Tech.},
Doc-Delivery-Number = {711WQ},
Web-of-Science-Index = {Science Citation Index Expanded (SCI-EXPANDED)},
Unique-ID = {WOS:000286622500014},
DA = {2022-11-01},
}

@article{ WOS:000089499600002,
Author = {Guigui, P and Bizot, P and Wodecki, P and Metral, B and Barre, E and
   Deburge, A},
Title = {Role of osteosynthesis in the consolidation of posterolateral
   arthrodesis: a comparative study in patients operated for stenosis of
   the lumbar spine},
Journal = {REVUE DE CHIRURGIE ORTHOPEDIQUE ET REPARATRICE DE L APPAREIL MOTEUR},
Year = {2000},
Volume = {86},
Number = {5},
Pages = {452-463},
Month = {SEP},
Abstract = {Purpose of the study The main objective of this work was to determine
   the impact of osteosynthesis for posterolateral arthodesis on bone
   consolidation. We also tried to isolate factors predictive of nonunion
   and the effect of nonunion on the final outcome.
   Material and methods
   We recalled for assessment patients who had undergone surgery for
   stenosis of the lumbar spine and who had a posterolateral lumbar or
   lumbosacral arthodesis in addition to the spinal decompression. Among a
   total of 98 operated patients, 31 had arthrodesis without
   instrumentation. These 31 patients were matched for age, sex, smoking
   habits, and extent of the fusion with 31 other patients who had an
   instrumented arthrodesis. Radiological and clinical assessment obtained
   preoperatively and at 6, 12, and 24 months postoperatively were
   available for all 62 patients.
   Results
   Our two groups of patients were similar for comorbidity, number of
   arthodesis levels, fusion zone, extent and site of associated radicular
   release, lumbar lordosis, slope of the sacrum, global spinal mobility,
   and angular anteroposterior intersegmentary mobility of the different
   levels of the fusion zone, and interertebral sliding (site, degree,
   type, ante- or retrolisthesis). At last follow-up, rate of malunion was
   the same in the two groups (35 p. 100). Statistical analysis
   demonstrated three factors significantly associated with malunion:
   anteroposterior intersegmentary mobility, and especially angular
   mobility and disk height. Disk height was not however significant if it
   was associated with intersegmentary hypermobility. Other parameters
   studied, and notably use of ostheosynthesis material or not,
   preoperative comorbility, presence or not of preoperative intervertebral
   displacement, and level of the arthrodesis, had no effect.
   Discussion Considering the type of arthrodesis studied (short fusion on
   a globally minimally mobile spine) the series demonstrated that the use
   of osteosynthesis material does not significantly increase the rate of
   fusion of posterolateral arthrodesis and that the mobility of the spinal
   segment involved is probably a more important predictive factor for the
   quality of the fusion.},
Publisher = {MASSON EDITEUR},
Address = {21 STREET CAMILLE DESMOULINS, ISSY, 92789 MOULINEAUX CEDEX 9, FRANCE},
Type = {Article},
Language = {French},
Affiliation = {Guigui, P (Corresponding Author), Hop Beaujon, Serv Chirurg Orthoped, 100 Bd Gen Leclerc, F-92110 Clichy, France.
   Hop Beaujon, Serv Chirurg Orthoped, F-92110 Clichy, France.},
ISSN = {0035-1040},
Keywords = {lumbar spine; lumbar stenosis; arthrodesis; osteosynthesis},
Keywords-Plus = {PEDICLE SCREW INSTRUMENTATION; DEGENERATIVE DISK DISEASE; LUMBOSACRAL
   FUSION; FLEXION EXTENSION; FOLLOW-UP; COMPLICATIONS; FIXATION;
   RADIOGRAPHS; SPONDYLOLISTHESIS; LAMINECTOMY},
Research-Areas = {Orthopedics; Surgery},
Web-of-Science-Categories  = {Orthopedics; Surgery},
Cited-References = {ANDREW TA, 1986, CLIN ORTHOP RELAT R, V203, P113.
   BERNHARDT M, 1992, CLIN ORTHOP RELAT R, V284, P109.
   BITAN F, 1984, REV CHIR ORTHOP, V70, P465.
   BLUMENTHAL SL, 1993, SPINE, V18, P1186, DOI 10.1097/00007632-199307000-00010.
   Boos N, 1997, Eur Spine J, V6, P2, DOI 10.1007/BF01676569.
   BRIDWELL KH, 1993, J SPINAL DISORD, V6, P461, DOI 10.1097/00002517-199306060-00001.
   BRODSKY AE, 1991, SPINE, V16, pS261, DOI 10.1097/00007632-199106001-00017.
   CAUCHOIX J, 1985, REV CHIR ORTHOP, V71, P263.
   DEYO RA, 1993, SPINE, V18, P1463.
   DEYO RA, 1992, J BONE JOINT SURG AM, V74A, P536, DOI 10.2106/00004623-199274040-00009.
   DVORAK J, 1991, SPINE, V16, P943, DOI 10.1097/00007632-199108000-00014.
   DVORAK J, 1991, SPINE, V16, P562.
   Faraj A A, 1997, Eur Spine J, V6, P324, DOI 10.1007/BF01142678.
   FERMANIAN J, 1984, REV EPIDEMIOL SANTE, V32, P408.
   Fischgrund JS, 1997, SPINE, V22, P2807, DOI 10.1097/00007632-199712150-00003.
   France JC, 1999, SPINE, V24, P553, DOI 10.1097/00007632-199903150-00010.
   Greenough CG, 1998, SPINE, V23, P479, DOI 10.1097/00007632-199802150-00015.
   GRUBB SA, 1992, SPINE, V17, P349, DOI 10.1097/00007632-199203000-00018.
   Hamill CL, 1997, J SPINAL DISORD, V10, P387.
   Herzog RJ, 1996, SPINE, V21, P1114, DOI 10.1097/00007632-199605010-00027.
   KANT AP, 1995, SPINE, V20, P2313, DOI 10.1097/00007632-199511000-00009.
   Katz JN, 1997, SPINE, V22, P1123, DOI 10.1097/00007632-199705150-00012.
   Katz JN, 1995, SPINE, V20, pS78, DOI 10.1097/00007632-199512151-00002.
   KIVILUOTO O, 1985, ACTA ORTHOP SCAND, V56, P152, DOI 10.3109/17453678508994343.
   KLEINER JB, 1995, SPINE, V20, P90, DOI 10.1097/00007632-199501000-00016.
   LAASONEN EM, 1989, SPINE, V14, P210, DOI 10.1097/00007632-198902000-00011.
   LASSALE B, 1985, REV RHUM, V52, P27.
   LINN BS, 1968, J AM GERIATR SOC, V16, P622, DOI 10.1111/j.1532-5415.1968.tb02103.x.
   LORENZ M, 1991, SPINE, V16, pS455, DOI 10.1097/00007632-199108001-00029.
   LOUIS R, 1986, CLIN ORTHOP RELAT R, V203, P18.
   MACMILLAN M, 1994, SPINE, V19, P430.
   MCAFEE PC, 1991, SPINE, V16, pS422.
   MORGAN FP, 1957, J BONE JOINT SURG BR, V39, P6, DOI 10.1302/0301-620X.39B1.6.
   Niggemeyer O, 1997, Eur Spine J, V6, P423, DOI 10.1007/BF01834073.
   Pihlajamaki H, 1997, J BONE JOINT SURG BR, V79B, P183, DOI 10.1302/0301-620X.79B2.7224.
   POPE M H, 1977, Spine, V2, P282, DOI 10.1097/00007632-197712000-00007.
   PUTTO E, 1990, SPINE, V15, P107, DOI 10.1097/00007632-199002000-00011.
   RANSOM M, 1994, SPINE, V19, P2702.
   Rompe J D, 1995, Eur Spine J, V4, P231, DOI 10.1007/BF00303417.
   ROYCAMILLE R, 1993, ACTA ORTHOP SCAND, V64, P100, DOI 10.3109/17453679309160135.
   STEFFEE AD, 1993, SPINE, V18, P1160, DOI 10.1097/00007632-199307000-00007.
   TEMPLE HT, 1994, SPINE, V19, P537, DOI 10.1097/00007632-199403000-00008.
   Thomsen K, 1997, SPINE, V22, P2813, DOI 10.1097/00007632-199712150-00004.
   Vincent A, 1981, Acta Orthop Belg, V47, P619.
   WEST JL, 1991, SPINE, V16, P576, DOI 10.1097/00007632-199105000-00016.
   WEST JL, 1991, J BONE JOINT SURG AM, V73A, P1179, DOI 10.2106/00004623-199173080-00006.
   WHITECLOUD TS, 1989, SPINE, V14, P472, DOI 10.1097/00007632-198904000-00027.
   WOOD GW, 1995, SPINE, V20, P819, DOI 10.1097/00007632-199504000-00017.
   ZDEBLICK TA, 1993, SPINE, V18, P983, DOI 10.1097/00007632-199306150-00006.
   ZINREICH SJ, 1990, J COMPUT ASSIST TOMO, V14, P574.
   ZUCHERMAN J, 1992, SPINE, V17, P834, DOI 10.1097/00007632-199207000-00018.},
Number-of-Cited-References = {51},
Times-Cited = {4},
Usage-Count-Last-180-days = {0},
Usage-Count-Since-2013 = {1},
Journal-ISO = {Rev. Chir. Orthop. Reparatrice Appareil Moteur},
Doc-Delivery-Number = {357KR},
Web-of-Science-Index = {Science Citation Index Expanded (SCI-EXPANDED)},
Unique-ID = {WOS:000089499600002},
DA = {2022-11-01},
}

@article{ WOS:000360027300011,
Author = {den Boogert, Hugo F. and Keers, Joost C. and Oterdoom, D. L. Marinus and
   Kuijlen, Jos M. A.},
Title = {Bilateral versus unilateral interlaminar approach for bilateral
   decompression in patients with single-level degenerative lumbar spinal
   stenosis: a multicenter retrospective study of 175 patients on
   postoperative pain, functional disability, and patient satisfaction},
Journal = {JOURNAL OF NEUROSURGERY-SPINE},
Year = {2015},
Volume = {23},
Number = {3},
Pages = {326-335},
Month = {SEP},
Abstract = {OBJECT The bilateral and unilateral interlaminar techniques for
   bilateral decompression both demonstrate good results for the treatment
   of degenerative lumbar spinal stenosis (DLSS). Although there is some
   discussion about which approach is more effective, studies that directly
   compare these two popular techniques are rare. To address this
   shortcoming, this study compares postoperative functional disability,
   pain, and patient satisfaction among patients with single-level DLSS who
   underwent bilateral decompression using either a bilateral or unilateral
   approach.
   METHODS This retrospective study included patients who underwent
   operations between November 1, 2009, and October 1, 2011. These patients
   underwent single-level bilateral decompressive surgery using either the
   bilateral or unilateral interlaminar approach at one of 5 participating
   hospitals. Exclusion criteria included previous lumbar surgery,
   additional disc surgery, and spondylolisthesis requiring fusion surgery.
   Primary outcome measures included bodily pain (as reported using the
   visual analog scale {[}VAS]), the Roland-Morris Disability Questionnaire
   (RMDQ), and the Oswestry Disability Index (ODI). In addition, reductions
   in leg and back symptoms and the patient's general evaluation of the
   procedure were queried. Finally, patient satisfaction and surgical
   parameters were evaluated. Questionnaires were sent to each patient's
   home, and electronic patient files were used to collect the data.
   RESULTS One hundred and seventy-five patients returned the questionnaire
   (74.4\% response rate; 68 and 107 patients who underwent the bilateral
   or unilateral approach, respectively). Mean age at surgery was 68 years
   (range 34-89 years), and the mean follow-up period was 14.2 months
   (range 3.3-27.4 years). There were no significant differences in ODI
   (20.3 vs 22.6 for the bilateral and unilateral approaches,
   respectively), RMDQ (3.99 vs 4.8, respectively), or pain scores between
   treatment groups. Back symptoms were reduced in 74.8\% (bilateral:
   74.6\% vs unilateral: 75\%; not significant), and leg symptoms in 80.6\%
   of the patients (bilateral: 73.1\% vs unilateral: 85.4\%; p = 0.048). In
   total, 72.1\% (bilateral) and 80.0\% (unilateral) of patients reported
   good overall treatment results (p = 0.226). Significantly more patients
   in the unilateral group reported a better overall satisfaction with the
   procedure (82.1\%svs 69.1\%; p = 0.047).
   CONCLUSIONS There were no differences in postoperative functional
   disability and pain between the surgical techniques. The significant
   differences in patient satisfaction and reduction in leg symptoms were
   unrelated to surgical technique. The overall treatment results were
   satisfactory. Both techniques are safe and effective options for
   treating patients with single-level DLSS.},
Publisher = {AMER ASSOC NEUROLOGICAL SURGEONS},
Address = {5550 MEADOWBROOK DRIVE, ROLLING MEADOWS, IL 60008 USA},
Type = {Article},
Language = {English},
Affiliation = {Kuijlen, JMA (Corresponding Author), Univ Groningen, Univ Med Ctr Groningen, Dept Neurosurg, POB 30-001, NL-9700 RB Groningen, Netherlands.
   den Boogert, Hugo F.; Oterdoom, D. L. Marinus; Kuijlen, Jos M. A., Univ Groningen, Univ Med Ctr Groningen, Dept Neurosurg, NL-9700 RB Groningen, Netherlands.
   Keers, Joost C., Van Swieten Sci Inst, Amsterdam, Netherlands.
   Oterdoom, D. L. Marinus, Martini Hosp Groningen, Dept Neurosurg, Groningen, Netherlands.},
DOI = {10.3171/2014.12.SPINE13994},
ISSN = {1547-5654},
EISSN = {1547-5646},
Keywords = {decompression; interlaminar; lumbar stenosis; unilateral; bilateral;
   patient satisfaction; pain; disability},
Keywords-Plus = {LOW-BACK-PAIN; CANAL STENOSIS; NONSURGICAL MANAGEMENT; NATURAL-HISTORY;
   SURGICAL-MANAGEMENT; LAMINECTOMY; OUTCOMES; LAMINOTOMY; SURGERY;
   SPONDYLOLISTHESIS},
Research-Areas = {Neurosciences \& Neurology; Surgery},
Web-of-Science-Categories  = {Clinical Neurology; Surgery},
Author-Email = {j.m.a.kuijlen@umcg.nl},
ResearcherID-Numbers = {Boogert, Hugo F den/B-2782-2016},
Cited-References = {Airaksinen O, 1996, Eur Spine J, V5, P193, DOI 10.1007/BF00395513.
   Amundsen T, 2000, SPINE, V25, P1424, DOI 10.1097/00007632-200006010-00016.
   Arts MP, 2007, J NEUROSURG-SPINE, V7, P282, DOI 10.3171/SPI-07/09/282.
   ARYANPUR J, 1990, NEUROSURGERY, V26, P429, DOI 10.1227/00006123-199003000-00009.
   Atlas SJ, 1996, SPINE, V21, P1787, DOI 10.1097/00007632-199608010-00012.
   Atlas SJ, 2000, SPINE, V25, P556, DOI 10.1097/00007632-200003010-00005.
   Atlas SJ, 2005, SPINE, V30, P936, DOI 10.1097/01.brs.0000158953.57966.c0.
   Benoist M, 2002, JOINT BONE SPINE, V69, P450, DOI 10.1016/S1297-319X(02)00429-3.
   Benz RJ, 2001, CLIN ORTHOP RELAT R, P75.
   Birkmeyer NJO, 2002, SPINE, V27, P1361, DOI 10.1097/00007632-200206150-00020.
   Cavusoglu H, 2007, EUR SPINE J, V16, P2133, DOI 10.1007/s00586-007-0471-2.
   Chou R, 2009, SPINE, V34, P1094, DOI 10.1097/BRS.0b013e3181a105fc.
   Ciol MA, 1996, J AM GERIATR SOC, V44, P285, DOI 10.1111/j.1532-5415.1996.tb00915.x.
   Costa F, 2007, J NEUROSURG-SPINE, V7, P579, DOI 10.3171/SPI-07/12/579.
   DEYO RA, 1993, SPINE, V18, P1463.
   Fairbank J C, 1980, Physiotherapy, V66, P271.
   Fairbank JCT, 2000, SPINE, V25, P2940, DOI 10.1097/00007632-200011150-00017.
   Fanuele JC, 2000, SPINE, V25, P1509, DOI 10.1097/00007632-200006150-00009.
   Fritz JM, 1997, PHYS THER, V77, P962, DOI 10.1093/ptj/77.9.962.
   Genevay S, 2010, BEST PRACT RES CL RH, V24, P253, DOI 10.1016/j.berh.2009.11.001.
   GOMMANS IHB, 1997, NED TIJDSCHR FYSIOTH, V107, P28.
   HEYINK JW, 1995, HET METEN ALGEMENE G.
   Hong SW, 2011, SPINE, V36, pE172, DOI 10.1097/BRS.0b013e3181db998c.
   HOPP E, 1988, CLIN ORTHOP RELAT R, P143.
   Huang TJ, 2005, J ORTHOP RES, V23, P406, DOI 10.1016/j.orthres.2004.08.010.
   Iguchi T, 2000, SPINE, V25, P1754, DOI 10.1097/00007632-200007150-00003.
   Iwatsuki K, 2007, SURG NEUROL, V68, P487, DOI 10.1016/j.surneu.2006.12.044.
   Javid MJ, 1998, J NEUROSURG, V89, P1, DOI 10.3171/jns.1998.89.1.0001.
   JOHNSSON KE, 1986, SPINE, V11, P107, DOI 10.1097/00007632-198603000-00001.
   Katz JN, 1996, SPINE, V21, P92, DOI 10.1097/00007632-199601010-00022.
   KATZ JN, 1995, SPINE, V20, P1155, DOI 10.1097/00007632-199505150-00008.
   Katz JN, 1999, SPINE, V24, P2229, DOI 10.1097/00007632-199911010-00010.
   Kim K, 2008, SURG NEUROL, V69, P109, DOI 10.1016/j.surneu.2007.04.021.
   Kleeman TJ, 2000, SPINE, V25, P865, DOI 10.1097/00007632-200004010-00016.
   LEE CK, 1983, SPINE, V8, P429, DOI 10.1097/00007632-198305000-00014.
   Lipson SJ, 2004, NEW ENGL J MED, V350, P643, DOI 10.1056/NEJMp038162.
   Majid K, 2008, J AM ACAD ORTHOP SUR, V16, P208, DOI 10.5435/00124635-200804000-00004.
   Malmivaara A, 2007, SPINE, V32, P1, DOI 10.1097/01.brs.0000251014.81875.6d.
   MAYER TG, 1989, SPINE, V14, P33, DOI 10.1097/00007632-198901000-00006.
   Morgalla MH, 2011, J NEUROSURG-SPINE, V14, P305, DOI 10.3171/2010.10.SPINE09708.
   Musluman AM, 2012, J NEUROSURG-SPINE, V16, P68, DOI 10.3171/2011.7.SPINE11222.
   NAKAI O, 1991, J BONE JOINT SURG AM, V73A, P1184, DOI 10.2106/00004623-199173080-00007.
   Nakanishi K, 2013, J SPINAL DISORD TECH, V26, P351, DOI 10.1097/BSD.0b013e318247f1fd.
   PATRICK DL, 1995, SPINE, V20, P1899, DOI 10.1097/00007632-199509000-00011.
   Postacchini F, 1999, SPINE, V24, P1043, DOI 10.1097/00007632-199905150-00020.
   POSTACCHINI F, 1993, J BONE JOINT SURG BR, V75, P386, DOI 10.1302/0301-620X.75B3.8496205.
   ROLAND M, 1983, SPINE, V8, P145, DOI 10.1097/00007632-198303000-00005.
   ROLAND M, 1983, SPINE, V8, P141, DOI 10.1097/00007632-198303000-00004.
   Rosen DS, 2007, NEUROSURGERY, V60, P503, DOI 10.1227/01.NEU.0000255332.87909.58.
   Sanden B, 2011, SPINE, V36, P1059, DOI 10.1097/BRS.0b013e3181e92b36.
   Sasai K, 2008, J NEUROSURG-SPINE, V9, P554, DOI 10.3171/SPI.2008.8.08122.
   SHENKIN HA, 1979, J NEUROSURG, V50, P45, DOI 10.3171/jns.1979.50.1.0045.
   Siebert E, 2009, NAT REV NEUROL, V5, P392, DOI 10.1038/nrneurol.2009.90.
   SIHVONEN T, 1993, SPINE, V18, P575, DOI 10.1097/00007632-199304000-00009.
   Spetzger U, 1997, ACTA NEUROCHIR, V139, P397, DOI 10.1007/BF01808874.
   TAYLOR VM, 1994, SPINE, V19, P1207, DOI 10.1097/00007632-199405310-00002.
   Thomas NWM, 1997, NEUROSURGERY, V41, P567, DOI 10.1097/00006123-199709000-00011.
   Thome C, 2005, J NEUROSURG-SPINE, V3, P129, DOI 10.3171/spi.2005.3.2.0129.
   Tsai RYC, 1998, J SPINAL DISORD, V11, P389.
   TURNER JA, 1992, SPINE, V17, P1, DOI 10.1097/00007632-199201000-00001.
   Vogt MT, 2006, SPINE, V31, P1445, DOI 10.1097/01.brs.0000219875.19688.a6.
   Weiner BK, 1999, SPINE, V24, P2268, DOI 10.1097/00007632-199911010-00016.
   Weinstein JN, 2008, NEW ENGL J MED, V358, P794, DOI 10.1056/NEJMoa0707136.
   YOUNG S, 1988, NEUROSURGERY, V23, P628, DOI 10.1227/00006123-198811000-00014.},
Number-of-Cited-References = {64},
Times-Cited = {18},
Usage-Count-Last-180-days = {0},
Usage-Count-Since-2013 = {8},
Journal-ISO = {J. Neurosurg.-Spine},
Doc-Delivery-Number = {CP6VW},
Web-of-Science-Index = {Science Citation Index Expanded (SCI-EXPANDED)},
Unique-ID = {WOS:000360027300011},
OA = {Bronze},
DA = {2022-11-01},
}

@article{ WOS:000498692500004,
Author = {Wu, Cenhao and Wang, Genlin and Yan, Qi and Wang, Jeffrey C. and Yang,
   Huilin and Zou, Jun},
Title = {Silk Fibroin Regulates Osteoconduction of Hydroxyapatite in Rat Spine
   Fusion Model},
Journal = {JOURNAL OF HARD TISSUE BIOLOGY},
Year = {2019},
Volume = {28},
Number = {4},
Pages = {341-347},
Abstract = {The purpose of this study was to use a rat spinal fusion model to
   determine whether osteoconduction of HA is improved by the addition of
   SF. The SF/HA composite was derived by mixing HA sols with SF sols. In
   an in vitro study, water absorption testing, cell compatibility and
   compression test were done. In an in vivo study, 30 S-D male rats had
   surgery for posterolateral lumbar fusion. Group I rats were implanted
   with SF/HA composites; Group II rats were implanted with HA; Group III
   rats were implanted with an autograft. Fusion was evaluated by water
   absorption test, manual palpation, radiology and histology. The results
   showed that water absorption was significantly higher with the SF/HA
   composite compared with HA. Manual palpation and radiology showed a
   higher rate of fusion in the SF/HA group. Histology also showed better
   results for the SF/HA group. In, conclusion, SF can modify the
   osteoconduction of HA. SF/HA composites make good bone graft
   alternatives in spinal fusion, although additional research needs to be
   done.},
Publisher = {JOURNAL HARD TISSUE BIOLOGY},
Address = {NIHON GAKUKUTSU KYORYOKU ZAIDAN, 3- 24- 20, NISHIAZABU, MINATO KU, TOKYO
   106-0031, JAPAN},
Type = {Article},
Language = {English},
Affiliation = {Zou, J (Corresponding Author), Soochow Univ, Affiliated Hosp 1, Dept Orthopaed Surg, 188 Shizi St, Suzhou 215006, Jiangsu, Peoples R China.
   Wu, Cenhao; Wang, Genlin; Yan, Qi; Yang, Huilin; Zou, Jun, Soochow Univ, Affiliated Hosp 1, Dept Orthopaed Surg, 188 Shizi St, Suzhou 215006, Jiangsu, Peoples R China.
   Wang, Jeffrey C., Univ Southern Calif, Keck Sch Med, Dept Orthopaed Surg, Los Angeles, CA 90007 USA.},
DOI = {10.2485/jhtb.28.341},
ISSN = {1341-7649},
Keywords = {Silk fibroin; Hydroxyapatite; Osteoconduction; Spine fusion},
Keywords-Plus = {LUMBAR SPINE; BONE-MARROW; IN-VITRO; GRAFT; COMPOSITE;
   SPONDYLOLISTHESIS; OUTCOMES; SURGERY; CELLS},
Research-Areas = {Engineering},
Web-of-Science-Categories  = {Engineering, Biomedical},
Author-Email = {jzou@suda.edu.cn},
Funding-Acknowledgement = {National Natural Science Foundation of China {[}81472132, 81572183,
   91849114]; Priority Academic Program Development of Jiangsu Higher
   Education Institution (PAPD)},
Funding-Text = {This work was supported by National Natural Science Foundation of China
   (81472132, 81572183 and 91849114), Priority Academic Program Development
   of Jiangsu Higher Education Institution (PAPD).},
Cited-References = {Acharya NK, 2008, J SPINAL DISORD TECH, V21, P106, DOI 10.1097/BSD.0b013e31805fea1f.
   Altman GH, 2003, BIOMATERIALS, V24, P401, DOI 10.1016/S0142-9612(02)00353-8.
   Berven S, 2001, EUR SPINE J, V10, pS169, DOI 10.1007/s005860100270.
   Bhattacharjee P, 2016, COLLOID SURFACE B, V143, P431, DOI 10.1016/j.colsurfb.2016.03.058.
   Boden SD, 2002, SPINE, V27, pS26, DOI 10.1097/00007632-200208151-00007.
   Boden SD, 1999, SPINE, V24, P320, DOI 10.1097/00007632-199902150-00003.
   BRIDWELL KH, 1993, J SPINAL DISORD, V6, P461, DOI 10.1097/00002517-199306060-00001.
   Chang BS, 2000, BIOMATERIALS, V21, P1291, DOI 10.1016/S0142-9612(00)00030-2.
   Cornell CN, 1998, CLIN ORTHOP RELAT R, pS267.
   Du CL, 2009, MAT SCI ENG C-BIO S, V29, P62, DOI 10.1016/j.msec.2008.05.010.
   Farokhi M., 2017, BIOTECHNOL ADV, V36.
   Fischgrund JS, 1997, SPINE, V22, P2807, DOI 10.1097/00007632-199712150-00003.
   FLATLEY TJ, 1983, CLIN ORTHOP RELAT R, P246.
   France JC, 1999, SPINE, V24, P553, DOI 10.1097/00007632-199903150-00010.
   Fujishiro T, 2005, ACTA ORTHOP, V76, P550, DOI 10.1080/17453670510041556.
   Hulbert SF, 2010, J BIOMED MATER RES, V6, P347.
   Jasty M, 1997, J BONE JOINT SURG AM, V79A, P707, DOI 10.2106/00004623-199705000-00010.
   Jung SR, 2013, NUTR RES, V33, P162, DOI 10.1016/j.nutres.2012.11.006.
   Luchetti R, 2004, J HAND SURG-AM, V29A, P825, DOI 10.1016/j.jhsa.2004.06.004.
   Mandal BB, 2009, BIOMATERIALS, V30, P2956, DOI 10.1016/j.biomaterials.2009.02.006.
   Matsumine A, 2004, J BONE JOINT SURG BR, V86B, P719, DOI 10.1302/0301-620X.86B5.14242.
   Mauney JR, 2007, BIOMATERIALS, V28, P5280, DOI 10.1016/j.biomaterials.2007.08.017.
   Meinel L, 2005, BIOMATERIALS, V26, P147, DOI 10.1016/j.biomaterials.2004.02.047.
   Minamide A, 2005, SPINE, V30, P1134, DOI 10.1097/01.brs.0000162394.75425.04.
   Motomiya M, 2007, EUR SPINE J, V16, P2215, DOI 10.1007/s00586-007-0501-0.
   Mottaghitalab F, 2013, PLOS ONE, V8, DOI 10.1371/journal.pone.0074417.
   Omenetto FG, 2010, SCIENCE, V329, P528, DOI 10.1126/science.1188936.
   Panilaitis B, 2003, BIOMATERIALS, V24, P3079, DOI 10.1016/S0142-9612(03)00158-3.
   Scotchford CA, 1997, POLYMER, V38, P3869, DOI 10.1016/S0032-3861(96)00944-5.
   Shao WL, 2016, MAT SCI ENG C-MATER, V67, P599, DOI 10.1016/j.msec.2016.05.081.
   Singh BN, 2016, CARBOHYD POLYM, V151, P335, DOI 10.1016/j.carbpol.2016.05.088.
   Spivak JM, 2001, EUR SPINE J, V10, pS197, DOI 10.1007/s005860100286.
   Steinmann JC, 1992, CLIN ORTHOP RELAT R, V284, P494.
   Sugihara A, 2000, P SOC EXP BIOL MED, V225, P58, DOI 10.1046/j.1525-1373.2000.22507.x.
   SUMMERS BN, 1989, J BONE JOINT SURG BR, V71, P677, DOI 10.1302/0301-620X.71B4.2768321.
   Takeuchi A, 2003, KEY ENG MATER, V240-2, P31, DOI 10.4028/www.scientific.net/KEM.240-242.31.
   Tay BKB, 1998, SPINE, V23, P2276, DOI 10.1097/00007632-199811010-00005.
   Wang G, 2010, J BONE JOINT SURG BR, V92B, P320, DOI 10.1302/0301-620X.92B2.22602.
   Younger E M, 1989, J Orthop Trauma, V3, P192, DOI 10.1097/00005131-198909000-00002.},
Number-of-Cited-References = {39},
Times-Cited = {2},
Usage-Count-Last-180-days = {3},
Usage-Count-Since-2013 = {4},
Journal-ISO = {J. Hard Tissue Biol.},
Doc-Delivery-Number = {JQ1CY},
Web-of-Science-Index = {Science Citation Index Expanded (SCI-EXPANDED)},
Unique-ID = {WOS:000498692500004},
OA = {gold},
DA = {2022-11-01},
}

@article{ WOS:000464755000004,
Author = {Strube, Patrick and Putzier, Michael and Siewe, Jan and Eicker, Sven
   Oliver and Dreimann, Marc and Zippelius, Timo},
Title = {To fuse or not to fuse: a survey among members of the German Spine
   Society (DWG) regarding lumbar degenerative spondylolisthesis and spinal
   stenosis},
Journal = {ARCHIVES OF ORTHOPAEDIC AND TRAUMA SURGERY},
Year = {2019},
Volume = {139},
Number = {5},
Pages = {613-621},
Month = {MAY},
Abstract = {Introduction Surgical treatment methods for degenerative
   spondylolisthesis (decompression versus decompression and fusion) have
   been critically debated. The medical care situation is almost unknown
   for either treatment. Therefore, the aim of the present study was to
   provide information regarding the use of parameters for decision-making
   and the employment of surgical techniques.
   Materials and methods A web-based survey was performed among members of
   the German-Spine-Society (DWG). Information regarding participant
   characteristics (specialty, age, DWG certification status, number of
   spine surgeries performed at the participant's institution each year,
   institutional status), estimates of the use of both treatment options,
   clinical and morphological decision-making criteria for additive fusion,
   and the surgical technique used was queried.
   Results 305 members (45\% neurosurgeons/ 55\% orthopedic or trauma
   surgeons) participated in the present study. The participants estimated
   that in 41.7\% of the cases, decompression only was required, while
   55.6\% would benefit from additional fusion. Among the participants,
   74\% reported that low back pain was an important indicator of the need
   for fusion if the numerical rating scale for back pain was at least
   6/10. The most commonly used decompression technique was minimally
   invasive unilateral laminotomy, whereas open approach-based interbody
   fusion with transpedicular fixation and laminotomy was the most
   frequently used fusion technique. Specialty, age, certification status,
   and institutional status had a partial effect on the responses regarding
   indications, treatment and surgical technique.
   Conclusions The present survey depicts the diversity of approaches to
   surgery for degenerative spondylolistheses in Germany. Considerable
   differences in treatment selection were observed in relation to the
   participants' educational level and specialty.},
Publisher = {SPRINGER},
Address = {233 SPRING ST, NEW YORK, NY 10013 USA},
Type = {Article},
Language = {English},
Affiliation = {Strube, P (Corresponding Author), Univ Hosp Jena, Orthoped Dept, Campus Waldkliniken Eisenberg, D-07607 Eisenberg, Germany.
   Strube, Patrick; Zippelius, Timo, Univ Hosp Jena, Orthoped Dept, Campus Waldkliniken Eisenberg, D-07607 Eisenberg, Germany.
   Putzier, Michael, Charite Univ Med Berlin, Dept Traumatol \& Orthoped, Ctr Musculoskeletal Surg, Charitepl 1, D-10117 Berlin, Germany.
   Siewe, Jan, Univ Klinikum Koln AoR, Klin \& Poliklin Orthopadie \& Unfallchirurg, Kerpener Str 62, D-50937 Cologne, Germany.
   Eicker, Sven Oliver, Univ Hosp Hamburg Eppendorf, Dept Neurosurg, Martinistr 52, D-20246 Hamburg, Germany.
   Dreimann, Marc, Univ Hosp Hamburg Eppendorf, Dept Trauma Hand \& Reconstruct Surg, Martinistr 52, D-20246 Hamburg, Germany.},
DOI = {10.1007/s00402-018-3096-5},
ISSN = {0936-8051},
EISSN = {1434-3916},
Keywords = {Degenerative spondylolisthesis; Fusion; Decompression; Indication;
   Surgical technique; Survey},
Keywords-Plus = {ADJACENT SEGMENT DEGENERATION; LOW-BACK-PAIN; POSTEROLATERAL FUSION;
   CONTROLLED-TRIAL; RISK-FACTORS; PLUS FUSION; DECOMPRESSION; INSTABILITY;
   LAMINECTOMY; MANAGEMENT},
Research-Areas = {Orthopedics; Surgery},
Web-of-Science-Categories  = {Orthopedics; Surgery},
Author-Email = {patrick.strube@uni-jena.de},
ResearcherID-Numbers = {Strube, Patrick/AAH-5408-2019
   Dreimann, Marc/AAZ-6962-2020},
ORCID-Numbers = {Strube, Patrick/0000-0003-3210-5301
   },
Cited-References = {Ahmad S, 2017, EUR SPINE J, V26, P414, DOI 10.1007/s00586-016-4637-7.
   Blumenthal C, 2013, J NEUROSURG-SPINE, V18, P340, DOI 10.3171/2013.1.SPINE12537.
   Brunner M, 2018, ARCH ORTHOP TRAUM SU, V138, P901, DOI 10.1007/s00402-018-2916-y.
   Bydon M, 2014, J SPINAL DISORD TECH, V27, P297, DOI 10.1097/BSD.0000000000000072.
   Chang WL, 2017, ARCH ORTHOP TRAUM SU, V137, P637, DOI 10.1007/s00402-017-2685-z.
   Cheung JPY, 2016, ASIAN SPINE J, V10, P75, DOI 10.4184/asj.2016.10.1.75.
   Chun DS, 2015, NEUROSURG FOCUS, V39, DOI 10.3171/2015.7.FOCUS15292.
   Donnarumma Pasquale, 2016, J Spine Surg, V2, P52, DOI 10.21037/jss.2016.03.07.
   Fairbank J, 2005, BMJ-BRIT MED J, V330, P1233, DOI 10.1136/bmj.38441.620417.8F.
   Forsth P, 2016, NEW ENGL J MED, V374, P1413, DOI 10.1056/NEJMoa1513721.
   Ghogawala Z, 2016, NEW ENGL J MED, V374, P1424, DOI 10.1056/NEJMoa1508788.
   Ha KY, 2008, J SPINAL DISORD TECH, V21, P229, DOI 10.1097/BSD.0b013e3180eaa202.
   Haddadi K, 2016, FRONT SURG, V3, DOI 10.3389/fsurg.2016.00019.
   Hasegawa K, 2011, J BONE JOINT SURG BR, V93B, P650, DOI 10.1302/0301-620X.93B5.25520.
   Heo Y, 2015, EUR SPINE J, V24, P2474, DOI 10.1007/s00586-015-4188-3.
   Hoy K, 2017, EUR SPINE J, V26, P658, DOI 10.1007/s00586-016-4592-3.
   Iguchi T, 2004, J SPINAL DISORD TECH, V17, P284, DOI 10.1097/01.bsd.0000102473.95064.9d.
   Inui T, 2017, SPINE, V42, pE15, DOI 10.1097/BRS.0000000000001688.
   Joaquim AF, 2016, CLIN SPINE SURG, V29, P191, DOI 10.1097/BSD.0000000000000357.
   Kepler CK, 2014, SPINE, V39, P1584, DOI 10.1097/BRS.0000000000000486.
   Lai PL, 2004, SPINE, V29, P2527, DOI 10.1097/01.brs.0000144408.02918.20.
   Martin CR, 2007, SPINE, V32, P1791, DOI 10.1097/BRS.0b013e3180bc219e.
   Okuda S, 2008, SPINE, V33, P2754, DOI 10.1097/BRS.0b013e31817bb9c2.
   Park P, 2004, SPINE, V29, P1938, DOI 10.1097/01.brs.0000137069.88904.03.
   Sasai K, 2008, J NEUROSURG-SPINE, V9, P554, DOI 10.3171/SPI.2008.8.08122.
   Scholler K, 2017, NEUROSURGERY, V80, P355, DOI 10.1093/neuros/nyw091.
   Schroeder GD, 2015, SPINE, V40, pE1161, DOI 10.1097/BRS.0000000000001116.
   Simmonds AM, 2015, J NEUROSURG-SPINE, V23, P178, DOI 10.3171/2014.11.SPINE1426.
   Snoddy MC, 2016, EUR SPINE J, V25, P2408, DOI 10.1007/s00586-016-4525-1.
   Videbaek TS, 2006, SPINE, V31, P2875, DOI 10.1097/01.brs.0000247793.99827.b7.
   Weinstein JN, 2007, NEW ENGL J MED, V356, P2257, DOI 10.1056/NEJMoa070302.
   Weinstein JN, 2009, J BONE JOINT SURG AM, V91A, P1295, DOI 10.2106/JBJS.H.00913.},
Number-of-Cited-References = {32},
Times-Cited = {1},
Usage-Count-Last-180-days = {0},
Usage-Count-Since-2013 = {3},
Journal-ISO = {Arch. Orthop. Trauma Surg.},
Doc-Delivery-Number = {HT7OT},
Web-of-Science-Index = {Science Citation Index Expanded (SCI-EXPANDED)},
Unique-ID = {WOS:000464755000004},
DA = {2022-11-01},
}

@article{ WOS:000285288200053,
Author = {Parker, Scott L. and McGirt, Matthew J. and Farber, S. Harrison and
   Amin, Anubhav G. and Rick, Anne-Marie and Suk, Ian and Bydon, Ali and
   Sciubba, Daniel M. and Wolinsky, Jean-Paul and Gokaslan, Ziya L. and
   Witham, Timothy F.},
Title = {Accuracy of Free-Hand Pedicle Screws in the Thoracic and Lumbar Spine:
   Analysis of 6816 Consecutive Screws},
Journal = {NEUROSURGERY},
Year = {2011},
Volume = {68},
Number = {1},
Pages = {170-178},
Month = {JAN},
Abstract = {BACKGROUND: Pedicle screws are used to stabilize all 3 columns of the
   spine, but can be technically demanding to place. Although
   intraoperative fluoroscopy and stereotactic-guided techniques slightly
   increase placement accuracy, they are also associated with increased
   radiation exposure to patient and surgeon as well as increased operative
   time.
   OBJECTIVE: To describe and critically evaluate our 7-year institutional
   experience with placement of pedicle screws in the thoracic and lumbar
   spine using a free-hand technique.
   METHODS: We retrospectively reviewed records of all patients undergoing
   free-hand pedicle screw placement without fluoroscopy in the thoracic or
   lumbar spine between June 2002 and June 2009. Incidence and extent of
   cortical breach by misplaced pedicle screw was determined by review of
   postoperative computed tomography scans. We defined breach as more than
   25\% of the screw diameter residing outside of the pedicle or vertebral
   body cortex.
   RESULTS: A total of 964 patients received 6816 free-hand placed pedicle
   screws in the thoracic or lumbar spine. Indications for hardware
   placement were degenerative/deformity disease (51.2\%),
   spondylolisthesis (23.7\%), tumor (22.7\%), trauma (11.3\%), infection
   (7.6\%), and congenital (0.9\%). A total of 115 screws (1.7\%) were
   identified as breaching the pedicle in 87 patients (9.0\%). Breach
   occurred more frequently in the thoracic than the lumbar spine (2.5\%
   and 0.9\%, respectively; P<.0001) and was more often lateral (61.3\%)
   than medial (32.8\%) or superior (2.5\%). T4 (4.1\%) and T6 (4.0\%)
   experienced the highest breach rate, whereas L5 and S1 had the lowest
   breach rate. Eight patients (0.8\%) underwent revision surgery to
   correct malpositioned screws.
   CONCLUSION: Free-hand pedicle screw placement based on external anatomy
   alone can be performed with acceptable safety and accuracy and allows
   avoidance of radiation exposure encountered in fluoroscopic techniques.
   Image-guided assistance may be most valuable when placing screws between
   T4 and T6, where breach rates are highest.},
Publisher = {OXFORD UNIV PRESS INC},
Address = {JOURNALS DEPT, 2001 EVANS RD, CARY, NC 27513 USA},
Type = {Article},
Language = {English},
Affiliation = {Witham, TF (Corresponding Author), Johns Hopkins Univ Hosp, 600 N Wolfe St,Meyer 7-109, Baltimore, MD 21287 USA.
   Parker, Scott L.; Bydon, Ali; Sciubba, Daniel M.; Wolinsky, Jean-Paul; Gokaslan, Ziya L.; Witham, Timothy F., Johns Hopkins Univ, Sch Med, Dept Neurosurg, Johns Hopkins Spinal Column Biomech \& Surg Outcom, Baltimore, MD 21205 USA.
   McGirt, Matthew J., Vanderbilt Univ Sch Med, Dept Neurosurg, Nashville, TN USA.},
DOI = {10.1227/NEU.0b013e3181fdfaf4},
ISSN = {0148-396X},
EISSN = {1524-4040},
Keywords = {Accuracy; Lumbar; Pedicle screw; Thoracic},
Keywords-Plus = {PLACEMENT; FLUOROSCOPY; NAVIGATION; FIXATION; FUSIONS},
Research-Areas = {Neurosciences \& Neurology; Surgery},
Web-of-Science-Categories  = {Clinical Neurology; Surgery},
Author-Email = {twitham2@jhmi.edu},
ORCID-Numbers = {Witham, Timothy/0000-0002-9397-8344
   Rick, Anne-Marie/0000-0002-8166-1198},
Cited-References = {Amiot LP, 2000, SPINE, V25, P606, DOI 10.1097/00007632-200003010-00012.
   Barber JW, 1998, J SPINAL DISORD, V11, P215.
   BOUCHER HH, 1959, J BONE JOINT SURG BR, V41, P248.
   Choi WW, 2000, NEUROSURGERY, V47, P872, DOI 10.1097/00006123-200010000-00017.
   FARBER GL, 1995, SPINE, V20, P1494, DOI 10.1097/00007632-199507000-00010.
   Fu TS, 2004, ACTA ORTHOP SCAND, V75, P730, DOI 10.1080/00016470410004102.
   GERTZBEIN SD, 1990, SPINE, V15, P11, DOI 10.1097/00007632-199001000-00004.
   Glassman SD, 1996, SPINE, V21, P2163, DOI 10.1097/00007632-199609150-00021.
   Holly LT, 2003, J NEUROSURG, V99, P324, DOI 10.3171/spi.2003.99.3.0324.
   Karapinar L, 2008, J SPINAL DISORD TECH, V21, P63, DOI 10.1097/BSD.0b013e3181453dc6.
   Kim YJ, 2004, SPINE, V29, P333, DOI 10.1097/01.BRS.0000109983.12113.9B.
   Kosmopoulos V, 2007, SPINE, V32, pE111, DOI 10.1097/01.brs.0000254048.79024.8b.
   Kotil K, 2008, SPINE J, V8, P591, DOI 10.1016/j.spinee.2007.04.002.
   Lehman RA, 2003, SPINE, V28, P2058, DOI 10.1097/01.BRS.0000087743.57439.4F.
   Parker SL, 2010, J NEUROSURG IN PRESS.
   Perisinakis K, 2004, SPINE, V29, P1555, DOI 10.1097/01.BRS.0000131214.57597.21.
   Rampersaud YR, 2000, SPINE, V25, P2637, DOI 10.1097/00007632-200010150-00016.
   Rampersaud YR, 2001, SPINE, V26, P352, DOI 10.1097/00007632-200102150-00010.
   ROYCAMILLE R, 1976, RECONS SURG, V15, P2.
   Sarlak AY, 2009, EUR SPINE J, V18, P1892, DOI 10.1007/s00586-009-1065-y.
   Schizas C, 2007, EUR SPINE J, V16, P625, DOI 10.1007/s00586-006-0262-1.
   WEINSTEIN JN, 1988, SPINE, V13, P1012, DOI 10.1097/00007632-198809000-00008.
   Weinstein MA, 2000, J SPINAL DISORD, V13, P422, DOI 10.1097/00002517-200010000-00009.
   WHITECLOUD TS, 1989, CLIN ORTHOP RELAT R, P57.
   Youkilis AS, 2001, NEUROSURGERY, V48, P771, DOI 10.1097/00006123-200104000-00015.},
Number-of-Cited-References = {25},
Times-Cited = {180},
Usage-Count-Last-180-days = {0},
Usage-Count-Since-2013 = {5},
Journal-ISO = {Neurosurgery},
Doc-Delivery-Number = {694IE},
Web-of-Science-Index = {Science Citation Index Expanded (SCI-EXPANDED)},
Unique-ID = {WOS:000285288200053},
DA = {2022-11-01},
}

@article{ WOS:000753424600009,
Author = {Karhade, V, Aditya and Lavoie-Gagne, Ophelie and Agaronnik, Nicole and
   Ghaednia, Hamid and Collins, Austin K. and Shin, David and Schwab,
   Joseph H.},
Title = {Natural language processing for prediction of readmission in posterior
   lumbar fusion patients: which free-text notes have the most utility?},
Journal = {SPINE JOURNAL},
Year = {2022},
Volume = {22},
Number = {2},
Pages = {272-277},
Month = {FEB},
Abstract = {BACKGROUND CONTEXT: The increasing volume of free-text notes available
   in electronic health records has created an opportunity for natural
   language processing (NLP) algorithms to mine this unstructured data in
   order to detect and predict adverse outcomes. Given the volume and
   diversity of documentation available in spine surgery, it remains
   unclear which types of documentation offer the greatest value for
   prediction of adverse outcomes.
   STUDY DESIGN/SETTING: Retrospective review of medical records at two
   academic and three community hospitals.
   PURPOSE: The purpose of this study was to conduct an exploratory
   analysis in order to examine the utility of free-text notes generated
   during the index hospitalization for lumbar spine fusion for prediction
   of 90-day unplanned readmission.
   PATIENT SAMPLE: Adult patients 18 years or older undergoing lumbar spine
   fusion for lumbar spondylolisthesis or lumbar spinal stenosis between
   January 1, 2016 and December 31, 2020.
   OUTCOME MEASURES: The primary outcome was inpatient admission within
   90-days of discharge from the index hospitalization.
   METHODS: The predictive performance of NLP algorithms developed by using
   discharge summary notes, operative notes, nursing notes, physical
   therapy notes, case management notes, medical doctor (MD) (resident or
   attending), and allied practice professional (APP) (nurse practitioner
   or physician assistant) notes were assessed by discrimination,
   calibration, overall performance.
   RESULTS: Overall, 708 patients were included in the study and 83
   (11.7\%) had 90-day inpatient readmission. In the independent testing
   set of patients (n=141) not used for model development, the area under
   the receiver operating curve of NLP algorithms for prediction of 90-day
   readmission using discharge summary notes, operative notes, nursing
   notes, physical therapy notes, case management notes, MD/APP notes was
   0.70, 0.57, 0.57, 0.60, 0.60, and 0.49 respectively.
   CONCLUSION: In this exploratory analysis, discharge summary, physical
   therapy, and case management notes had the most utility and daily MD/APP
   progress notes had the least utility for prediction of 90-day inpatient
   readmission in lumbar fusion patients among the free-text documentation
   generated during the index hospitalization. (C) 2021 Elsevier Inc. All
   rights reserved.},
Publisher = {ELSEVIER SCIENCE INC},
Address = {STE 800, 230 PARK AVE, NEW YORK, NY 10169 USA},
Type = {Article},
Language = {English},
Affiliation = {Schwab, JH (Corresponding Author), Harvard Med Sch, Massachusetts Gen Hosp, Dept Orthopaed Surg, 55 Fruit St, Boston, MA 02114 USA.
   Karhade, Aditya, V; Lavoie-Gagne, Ophelie; Agaronnik, Nicole; Ghaednia, Hamid; Collins, Austin K.; Shin, David; Schwab, Joseph H., Harvard Med Sch, Massachusetts Gen Hosp, Dept Orthopaed Surg, 55 Fruit St, Boston, MA 02114 USA.
   Karhade, Aditya, V; Schwab, Joseph H., Harvard Combined Orthopaed Residency Program, Boston, MA USA.},
DOI = {10.1016/j.spinee.2021.08.002},
ISSN = {1529-9430},
EISSN = {1878-1632},
Keywords = {Artificial intelligence; Machine learning; Natural language processing;
   Prediction; Readmission; Spine},
Keywords-Plus = {SURGERY},
Research-Areas = {Neurosciences \& Neurology; Orthopedics},
Web-of-Science-Categories  = {Clinical Neurology; Orthopedics},
Author-Email = {jhschwab@mgh.harvard.edu},
ResearcherID-Numbers = {Lavoie-Gagne, Ophelie/AAG-1784-2021
   },
ORCID-Numbers = {Lavoie-Gagne, Ophelie/0000-0002-1197-747X
   Karhade, Aditya/0000-0002-6026-4361
   Shin, David/0000-0001-6291-5327},
Cited-References = {{[}Anonymous], 2020, HOSP READMISSIONS RE.
   Baaj AA, 2017, SPINE, V42, P1706, DOI 10.1097/BRS.0000000000002208.
   Bekeris J, 2020, SPINE, V45, P1161, DOI 10.1097/BRS.0000000000003467.
   Bernatz JT, 2015, NEUROSURG FOCUS, V39, DOI 10.3171/2015.7.FOCUS1534.
   Hopkins BS, 2020, J NEUROSURG-SPINE, V32, P399, DOI 10.3171/2019.9.SPINE19860.
   Ibrahim AM, 2019, JAMA NETW OPEN, V2, DOI 10.1001/jamanetworkopen.2019.4594.
   Ilyas H, 2019, J NEUROSURG-SPINE, V31, P20, DOI 10.3171/2019.1.SPINE18878.
   Jain D, 2019, EUR SPINE J, V28, P1690, DOI 10.1007/s00586-019-05937-y.
   Karhade AV, 2020, SPINE J, V20, P1602, DOI 10.1016/j.spinee.2020.02.021.
   Karhade AV, 2020, SPINE J, V20, P695, DOI 10.1016/j.spinee.2019.12.006.
   Kreimeyer K, 2017, J BIOMED INFORM, V73, P14, DOI 10.1016/j.jbi.2017.07.012.
   Kurian SJ, 2020, J NEUROSURG-SPINE, V33, P845, DOI 10.3171/2020.5.SPINE20395.
   Malpani R, 2020, SPINE, V45, P349, DOI 10.1097/BRS.0000000000003248.
   Martini ML, 2020, NEUROSURGERY, V87, pE500, DOI 10.1093/neuros/nyaa136.
   Phan K, 2019, GLOB SPINE J, V9, P417, DOI 10.1177/2192568218797089.
   Ranti D, 2020, SPINE, V45, pE704, DOI 10.1097/BRS.0000000000003412.
   Rubel NC, 2019, SPINE, V44, pE857, DOI 10.1097/BRS.0000000000002995.
   Wiley MR, 2021, J NEUROSURG-SPINE, V34, P89, DOI 10.3171/2020.6.SPINE191477.},
Number-of-Cited-References = {18},
Times-Cited = {5},
Usage-Count-Last-180-days = {4},
Usage-Count-Since-2013 = {4},
Journal-ISO = {Spine Journal},
Doc-Delivery-Number = {YW5AE},
Web-of-Science-Index = {Science Citation Index Expanded (SCI-EXPANDED)},
Unique-ID = {WOS:000753424600009},
DA = {2022-11-01},
}

@article{ WOS:000452962100001,
Author = {Tang, Shuo and Jin, Song and Liao, Xiang and Huang, Kun and Luo, Jiaquan
   and Zhu, Tao},
Title = {Transforaminal Percutaneous Endoscopic Lumbar Decompression by Using
   Rigid Bendable Burr for Lumbar Lateral Recess Stenosis: Technique and
   Clinical Outcome},
Journal = {BIOMED RESEARCH INTERNATIONAL},
Year = {2018},
Volume = {2018},
Abstract = {Background. Open laminectomy has been regarded as the standard surgical
   procedure for lumbar lateral recess stenosis during the last decades.
   Although percutaneous endoscopic lumbar decompression has led to
   successful results comparable with open decompression, its application
   in LSS with is still challenging and technically demanding. Here, we
   report the surgical procedure and preliminary clinical outcomes of
   transforaminal percutaneous endoscopic lumbar decompression (PELD) by
   using flexible burr for lumbar lateral recess stenosis. Method. A
   retrospective study was performed for the patients with lumbar lateral
   recess stenosis receiving PELD by using flexible burr. The indications
   of surgery were moderate to severe stenosis, persistent neurological
   symptoms, and failure of conservative treatment. The patients with
   mechanical back pain, more than grade I spondylolisthesis, or
   radiographic signs of instability were not included. Before the
   operation, the transforaminal epidural lidocaine injections were carried
   out to make the diagnosis more precise and accurate. Radiologic findings
   were investigated, and visual analog scale (VAS) for back and leg pain,
   Oswestry Disability Index, and modified Macnab criteria were analyzed at
   the different time of preoperation, postoperation, 3 months, 6 months,
   and 12 months. Results. The follow-up period was 12 months. The mean VAS
   scores for back and leg pain immediately improved from 7.9 +/- 1.2 to
   2.8 +/- 1.3, 2.4 +/- 1.0, and 2.3 +/- 1.0, respectively. The mean visual
   analog scale scores (VAS) for back pain and leg pain were significantly
   improved after PELD. The preoperative ODI dropped from 69.1 +/- 7.3 to
   25.9 +/- 8.7, 25.0 +/- 6.9, and 24.7 +/- 6.4, respectively. The final
   outcome was excellent in 39.6\%, good in 47.9\%, fair in 8.3\%, and poor
   in 4.17\%. 87.5\% of excellent-to-good ratio was achieved on the basis
   of Macnab criteria at postoperative 12 months. The complications were
   limited to transient postoperative dysesthesia (one case), temporary
   pain aggravation (six cases), and neck pain during the operation (one
   case). Conclusion. This observation suggests that the clinical outcomes
   of PELD for lateral recess stenosis were excellent or showed good
   results. This minimally invasive technique would be helpful in choosing
   a surgical method for lateral recess stenosis.},
Publisher = {HINDAWI LTD},
Address = {ADAM HOUSE, 3RD FLR, 1 FITZROY SQ, LONDON, W1T 5HF, ENGLAND},
Type = {Article},
Language = {English},
Affiliation = {Zhu, T (Corresponding Author), Chongqing Med Univ, Affiliated Hosp 2, Dept Resp Med, Chongqing 400010, Peoples R China.
   Tang, Shuo; Jin, Song, Sun Yat Sen Univ, Affiliated Hosp 18, Dept Orthopaed, Shenzhen 517000, Peoples R China.
   Tang, Shuo; Liao, Xiang; Huang, Kun, Shenzhen Univ, Affiliated Hosp 6, Hlth Sci Ctr, Dept Orthopaed, Shenzhen 51700, Peoples R China.
   Luo, Jiaquan, Shajing Hosp, Dept Orthopaed, Shenzhen 51700, Peoples R China.
   Zhu, Tao, Chongqing Med Univ, Affiliated Hosp 2, Dept Resp Med, Chongqing 400010, Peoples R China.},
DOI = {10.1155/2018/2601232},
Article-Number = {2601232},
ISSN = {2314-6133},
EISSN = {2314-6141},
Keywords-Plus = {SPINAL STENOSIS; DISC HERNIATIONS; SURGERY; COMPLICATIONS; DISKECTOMY;
   MANAGEMENT},
Research-Areas = {Biotechnology \& Applied Microbiology; Research \& Experimental Medicine},
Web-of-Science-Categories  = {Biotechnology \& Applied Microbiology; Medicine, Research \&
   Experimental},
Author-Email = {zhutao063020@163.com},
Cited-References = {Ahn Y, 2014, EXPERT REV MED DEVIC, V11, P605, DOI 10.1586/17434440.2014.940314.
   Ahn Y, 2014, NEUROSURGERY, V75, P124, DOI 10.1227/NEU.0000000000000361.
   CAPUTY AJ, 1992, J NEUROSURG, V77, P669, DOI 10.3171/jns.1992.77.5.0669.
   Choi CM, 2016, ACTA NEUROCHIR, V158, P459, DOI 10.1007/s00701-015-2670-7.
   Choi G, 2008, SPINE, V33, pE508, DOI 10.1097/BRS.0b013e31817bfa1a.
   Deyo RA, 2010, JAMA-J AM MED ASSOC, V303, P1259, DOI 10.1001/jama.2010.338.
   Epstein N. E., 2016, SURG NEUROLOGY INT, V7, P648.
   Epstein Nancy E, 2017, Surg Neurol Int, V8, P247, DOI 10.4103/sni.sni\_300\_17.
   Epstein NE, 2002, SPINAL CORD, V40, P491, DOI 10.1038/sj.sc.3101319.
   Fujiwara Y, 2017, CLIN SPINE SURG, V30, P197, DOI 10.1097/BSD.0000000000000487.
   Gill JB, 2005, PAIN MED, V6, P367, DOI 10.1111/j.1526-4637.2005.00062.x.
   Hsu HT, 2013, EUR SPINE J, V22, P727, DOI 10.1007/s00586-012-2540-4.
   Joh JY, 2009, SPINE, V34, P2033, DOI 10.1097/BRS.0b013e3181b20250.
   Kambin P, 1996, J NEUROSURG, V84, P462, DOI 10.3171/jns.1996.84.3.0462.
   KATZ JN, 1991, J BONE JOINT SURG AM, V73A, P809, DOI 10.2106/00004623-199173060-00003.
   Kim HS, 2017, WORLD NEUROSURG, V103, P201, DOI 10.1016/j.wneu.2017.03.130.
   Komp M, 2011, J SPINAL DISORD TECH, V24, P281, DOI 10.1097/BSD.0b013e3181f9f55e.
   Li XH, 2016, J CLIN NEUROSCI, V33, P19, DOI 10.1016/j.jocn.2016.01.043.
   Lin SI, 2006, ARCH PHYS MED REHAB, V87, P1250, DOI 10.1016/j.apmr.2006.05.021.
   Nellensteijn J, 2010, EUR SPINE J, V19, P879, DOI 10.1007/s00586-009-1272-6.
   Pao JL, 2009, EUR SPINE J, V18, P672, DOI 10.1007/s00586-009-0903-2.
   Park JW, 2011, ANN REHABIL MED-ARM, V35, P833, DOI 10.5535/arm.2011.35.6.833.
   Postacchini F, 1999, SPINE, V24, P1043, DOI 10.1097/00007632-199905150-00020.
   REULEN HJ, 1987, ACTA NEUROCHIR, V84, P64, DOI 10.1007/BF01456353.
   Ruetten Sebastian, 2011, Surg Technol Int, V21, P284.
   Ruetten S, 2009, J NEUROSURG-SPINE, V10, P476, DOI 10.3171/2008.7.17634.
   Sakai Y, 2017, J ORTHOP SCI, V22, P27, DOI 10.1016/j.jos.2016.08.007.
   Schoeggl A, 2002, J SPINAL DISORD TECH, V15, P415, DOI 10.1097/00024720-200210000-00012.
   Weinstein JN, 2007, NEW ENGL J MED, V356, P2257, DOI 10.1056/NEJMoa070302.
   Weinstein JN, 2009, J BONE JOINT SURG AM, V91A, P1295, DOI 10.2106/JBJS.H.00913.
   Xie TH, 2017, PAIN PHYSICIAN, V20, pE379.
   Yeung AT, 2007, ORTHOP CLIN N AM, V38, P363, DOI 10.1016/j.ocl.2007.04.005.},
Number-of-Cited-References = {32},
Times-Cited = {8},
Usage-Count-Last-180-days = {0},
Usage-Count-Since-2013 = {3},
Journal-ISO = {Biomed Res. Int.},
Doc-Delivery-Number = {HE0MX},
Web-of-Science-Index = {Science Citation Index Expanded (SCI-EXPANDED)},
Unique-ID = {WOS:000452962100001},
OA = {Green Published, Green Submitted, gold},
DA = {2022-11-01},
}

@article{ WOS:000236466800003,
Author = {Finiels, PJ and Moreau, P and Jaume, J},
Title = {The WSH (R) percutaneous spine fixation device. Actual results and
   future expectations},
Journal = {NEUROCHIRURGIE},
Year = {2006},
Volume = {52},
Number = {1},
Pages = {26-36},
Month = {FEB},
Note = {13th World Congress of Neurological Surgery, Marrakech, MOROCCO, JUN
   19-24, 2005},
Organization = {Neurosurg Soc Morocco; World Federat Neurosurg Soc},
Abstract = {Background and purpose: The purpose of this study was to report our
   initial experience with a new percutaneous spine fixation system,
   avoiding open exposure, excessive blood loss and extensive muscle
   dissection. With the specially designed plates, this system can be used
   whatever the conformation of the segment instrumented is kyphotic or
   lordotic.
   Methods: Sixteen patients (9 men and 7 women ranging in age from 27 to
   78 years, mean 54.9) underwent percutaneous pedicle fixation using this
   device. Twelve patients underwent single level fusions (discogenic
   lowback pain in 6 cases, spondylolisthesis in 7), and 4 underwent
   two-level fusions (2 for lumbar fracture and 2 for spondvlolisthesis).
   TLIF by intersomatic cages were inserted at the same time in two
   patients with spondylolisthesis. The follow-tip period ranged front 3 to
   15 months (mean 5 months).
   Results: Improvement in pain control was assessed using a specially
   designed scale, allowing qualitative self-evaluation of pain control.
   Pain control was excellent in 12 patients, good in 3 and poor in one
   case due to loss of independence related to multiple associated
   disabling conditions.
   Conclusions: Percutaneous pedicule screw insertion using this device is
   a safe and reliable technique. Further improvements in, the system which
   allows a certain degree of spinal mobility after screw placement are in
   process. Early results shown in this study illustrate the perspectives.},
Publisher = {MASSON EDITEUR},
Address = {21 STREET CAMILLE DESMOULINS, ISSY, 92789 MOULINEAUX CEDEX 9, FRANCE},
Type = {Article; Proceedings Paper},
Language = {French},
Affiliation = {Finiels, PJ (Corresponding Author), Polyclin Chirurg Kennedy, Unite Neurochirurg \& Pathol Rachidienne, Ave Kennedy, F-30900 Nimes, France.
   Polyclin Chirurg Kennedy, Unite Neurochirurg \& Pathol Rachidienne, F-30900 Nimes, France.
   Labs Neuro France Implants, Unite Rech \& Dev, F-41270 Boursay, France.},
ISSN = {0028-3770},
EISSN = {1773-0619},
Keywords = {minimally invasive surgery; percutaneous pedide fixation; spine surgery},
Keywords-Plus = {PEDICLE SCREWS; KYPHOPLASTY; INSERTION},
Research-Areas = {Neurosciences \& Neurology; Surgery},
Web-of-Science-Categories  = {Clinical Neurology; Surgery},
Author-Email = {dr.pjfiniels@club-internet.fr},
Cited-References = {ARNOLD W, 1985, UNFALLCHIRURG, V88, P293.
   Deen HG, 2003, MAYO CLIN PROC, V78, P1249, DOI 10.4065/78.10.1249.
   Foley KT, 2002, J NEUROSURG, V97, P7, DOI 10.3171/spi.2002.97.1.0007.
   Garfin SR, 2001, SPINE, V26, P1511, DOI 10.1097/00007632-200107150-00002.
   Heary RF, 2004, J NEUROSURG, V100, P325, DOI 10.3171/spi.2004.100.4.0325.
   JEANNERET B, 1994, CLIN ORTHOP RELAT R, P130.
   Khoo LT, 2002, NEUROSURGERY, V51, pS166, DOI 10.1227/01.NEU.0000031068.83783.7B.
   Ledlie JT, 2003, J NEUROSURG, V98, P36, DOI 10.3171/spi.2003.98.1.0036.
   LESOIN F, 1988, OSTEOSYNTHESES RACHI, P63.
   Lowery GL, 2000, EUR SPINE J, V9, pS126, DOI 10.1007/PL00008318.
   MAGERL FP, 1984, CLIN ORTHOP RELAT R, P125.
   Mathews H., 1995, ORTHOP INT, V3, P496.
   ROYCAMILLE R, 1979, CHIRURGIE, V105, P597.
   Sahni IK, 1999, SPINE, V24, P1890, DOI 10.1097/00007632-199909150-00005.
   Senegas J, 2002, EUR SPINE J, V11, pS164, DOI 10.1007/s00586-002-0423-9.
   Stoll TM, 2002, EUR SPINE J, V11, pS170, DOI 10.1007/s00586-002-0438-2.
   Wiesner L, 2000, SPINE, V25, P615, DOI 10.1097/00007632-200003010-00013.
   Wiesner L, 1999, SPINE, V24, P1599, DOI 10.1097/00007632-199908010-00015.},
Number-of-Cited-References = {18},
Times-Cited = {1},
Usage-Count-Last-180-days = {0},
Usage-Count-Since-2013 = {1},
Journal-ISO = {Neurochirurgie},
Doc-Delivery-Number = {028DJ},
Web-of-Science-Index = {Science Citation Index Expanded (SCI-EXPANDED); Conference Proceedings Citation Index - Science (CPCI-S)},
Unique-ID = {WOS:000236466800003},
DA = {2022-11-01},
}

@article{ WOS:000374877200002,
Author = {Cannestra, Andrew F. and Peterson, Mark D. and Parker, Stephen R. and
   Roush, Thomas F. and Bundy, Justin V. and Turner, Alexander W.},
Title = {MIS Expandable Interbody Spacers A Literature Review and Biomechanical
   Comparison of an Expandable MIS TLIF With Conventional TLIF and ALIF},
Journal = {SPINE},
Year = {2016},
Volume = {41},
Number = {8, S},
Pages = {S44-S49},
Month = {APR 15},
Abstract = {Study Design. Biomechanical study and review of literature on expandable
   lumbar interbody fusion constructs.
   Objective. To evaluate the biomechanical stability of expandable
   interbody devices.
   Summary of Background Data. Lumbar interbody implants placed from an
   anterior or lateral approach are desirable due to their large size,
   providing a stable fusion environment. Posterior implants are typically
   limited by their access corridor. Expandable footprint transforaminal
   lumbar interbody fusion (TLIF) interbodies may allow for a minimally
   invasive TLIF approach with the biomechanical benefits of an anterior
   lumbar interbody fusion (ALIF)-sized graft; however, this requires
   experimental investigation.
   Methods. Six cadaveric L1-sacrum segments were tested intact with pure
   moments of7.5Nm in flexion-extension, lateral bending, and axial
   rotation. Specimens received at L4-5 either a medial-lateral expandable
   TLIF cage (MLX-TLIF) or a conventional polyether ether ketone (PEEK)
   banana-shaped TLIF cage (Conv-TLIF) first. Both were tested with
   unilateral and bilateral pedicle screw (PS) fixation. Testing was
   repeated with the alternate cage and fixation. Motion marker arrays were
   fixed to L4 and L5 to assess range of motion. Results were compared with
   published data for a PEEK ALIF cage with anterior plate and a PEEK ALIF
   cage with bilateral PS fixation, tested under the same conditions.
   Results. The most rigid construct was ALIF with bilateral PS fixation in
   flexion-extension and axial rotation, whereas MLX with bilateral PS was
   most rigid in lateral bending. Conv-TLIF with unilateral PS was the
   least rigid construct. MLX-TLIF with unilateral PS provided similar
   range of motion to Conv-TLIF with bilateral PS in flexion-extension and
   lateral bending, and ALIF with anterior plate in lateral bending.
   Conclusion. The MLX-TLIF cage with unilateral PS fixation provided
   comparable stability to conventional TLIF with bilateral PS fixation and
   ALIF with anterior plate treatments. The large footprint of the
   expandable cage may reduce the TLIF supplemental fixation demands and
   facilitate minimally invasive single-position surgery. If needed,
   additional stability may be achieved by using bilateral PS.},
Publisher = {LIPPINCOTT WILLIAMS \& WILKINS},
Address = {TWO COMMERCE SQ, 2001 MARKET ST, PHILADELPHIA, PA 19103 USA},
Type = {Article},
Language = {English},
Affiliation = {Cannestra, AF (Corresponding Author), Lyerly Neurosurg, 800 Prudential Dr,Tower B,11th Floor, Jacksonville, FL USA.
   Cannestra, Andrew F., Lyerly Neurosurg, 800 Prudential Dr,Tower B,11th Floor, Jacksonville, FL USA.
   Peterson, Mark D., Southern Oregon Spine Care, Medford, OR USA.
   Parker, Stephen R., St Vincents Brain \& Spine Inst, Jacksonville, FL USA.
   Roush, Thomas F., Roush Spine, Lake Worth, FL USA.
   Bundy, Justin V., Augusta Orthoped \& Sports Med Specialist PC, Augusta, GA USA.
   Turner, Alexander W., NuVasive Inc, San Diego, CA USA.},
DOI = {10.1097/BRS.0000000000001465},
ISSN = {0362-2436},
EISSN = {1528-1159},
Keywords = {biomechanics; expandable; footprint; lumbar interbody fusion; lumbar
   spine; pedicle screw fixation; range of motion; review; stability; TLIF},
Keywords-Plus = {LUMBAR SPINE; SPONDYLOLISTHESIS MODEL; SUPPLEMENTAL FIXATION;
   STAND-ALONE; FUSION; ANTERIOR; CAGE; DEVICE; SUPPORT; SURGERY},
Research-Areas = {Neurosciences \& Neurology; Orthopedics},
Web-of-Science-Categories  = {Clinical Neurology; Orthopedics},
Author-Email = {acannestra@yahoo.com},
Cited-References = {Ahmadian A, 2013, J NEUROSURG-SPINE, V19, P314, DOI 10.3171/2013.6.SPINE1340.
   Allen RT, 2010, SPINE, V35, pS375, DOI 10.1097/BRS.0b013e31820238d9.
   Bhatia NN, 2012, SPINE, V37, pE79, DOI 10.1097/BRS.0b013e3182226ba6.
   Cannestra AF, 2015, 8 ANN SOLAS RES M SA.
   Cappuccino A, 2010, SPINE, V35, pS361, DOI 10.1097/BRS.0b013e318202308b.
   Dooley Zachary A., 2013, International Journal of Experimental and Computational Biomechanics, V2, P189.
   Fogel GR, 2014, SPINE, V39, pE1138, DOI 10.1097/BRS.0000000000000485.
   Gonzalez-Blohm SA, 2014, J NEUROSURG-SPINE, V20, P387, DOI 10.3171/2013.12.SPINE13798.
   Gonzalez-Blohm SA, 2014, J NEUROSURG-SPINE, V20, P209, DOI 10.3171/2013.10.SPINE13612.
   Hammerberg KW, 2005, SPINE, V30, pS4, DOI 10.1097/01.brs.0000155576.62159.1c.
   Kornblum MB, 2013, SPINE J, V13, P77, DOI 10.1016/j.spinee.2012.11.013.
   Laws CJ, 2012, SPINE, V37, P819, DOI 10.1097/BRS.0b013e31823551aa.
   Lindley EM, 2012, SPINE, V37, P1785, DOI 10.1097/BRS.0b013e31825752bc.
   Lowe TG, 2004, SPINE, V29, P2389, DOI 10.1097/01.brs.0000143623.18098.e5.
   Lucio JC, 2012, RISK MANAG HEALTHC P, V5, P65, DOI 10.2147/RMHP.S30974.
   Mantell M, 2016, J NEUROSURG-SPINE, V24, P32, DOI 10.3171/2015.4.SPINE14636.
   Mobbs RJ, 2013, ORTHOP SURG, V5, P153, DOI {[}10.1111/os.12048, 10.1111/j.1757-7861.2012.00185.x].
   Mummaneni PV, 2004, J NEUROSURG-SPINE, V1, P24, DOI 10.3171/spi.2004.1.1.0024.
   Oxland TR, 2003, SPINE, V28, P771.
   PANJABI MM, 1988, SPINE, V13, P1129, DOI 10.1097/00007632-198810000-00013.
   Perez-Orribo L, 2013, SPINE, V38, P635, DOI 10.1097/BRS.0b013e318279a95e.
   Phan K, 2015, BRIT J NEUROSURG, V29, P705, DOI 10.3109/02688697.2015.1036838.
   Phillips FM, 2013, SPINE, V38, P1853, DOI 10.1097/BRS.0b013e3182a43f0b.
   Pimenta L, 2012, SCI WORLD J, DOI 10.1100/2012/381814.
   Rajaraman V, 1999, J NEUROSURG, V91, P60, DOI 10.3171/spi.1999.91.1.0060.
   Sembrano JN, 2015, INT J SPINE SURG, V9, DOI 10.14444/2016.
   Seo HJ, 2013, KOREAN J ANESTHESIOL, V64, P40, DOI 10.4097/kjae.2013.64.1.40.
   Tan JS, 2005, SPINE, V30, P638, DOI 10.1097/01.brs.0000155419.24198.35.
   Than KD, 2011, NEUROSURG FOCUS, V31, DOI 10.3171/2011.7.FOCUS11141.
   Troyanovich SJ, 1997, J SPINAL DISORD, V10, P380.
   Turner JD, 2015, EUR SPINE J, V24, pS427, DOI 10.1007/s00586-015-3842-0.
   Watkins RG, 2014, J SPINAL DISORD TECH, V27, P253, DOI 10.1097/BSD.0b013e31828a8447.
   White AA., 1990, CLIN BIOMECHANICS SP.
   Wilke H J, 1998, Eur Spine J, V7, P148, DOI 10.1007/s005860050045.},
Number-of-Cited-References = {34},
Times-Cited = {26},
Usage-Count-Last-180-days = {0},
Usage-Count-Since-2013 = {22},
Journal-ISO = {SPINE},
Doc-Delivery-Number = {DK4HD},
Web-of-Science-Index = {Science Citation Index Expanded (SCI-EXPANDED)},
Unique-ID = {WOS:000374877200002},
DA = {2022-11-01},
}

@article{ WOS:000314162200013,
Author = {Parker, Scott L. and Adogwa, Owoicho and Davis, Brandon J. and
   Fulchiero, Erin and Aaronson, Oran and Cheng, Joseph and Devin, Clinton
   J. and McGirt, Matthew J.},
Title = {Cost-utility Analysis of Minimally Invasive Versus Open Multilevel
   Hemilaminectomy for Lumbar Stenosis},
Journal = {JOURNAL OF SPINAL DISORDERS \& TECHNIQUES},
Year = {2013},
Volume = {26},
Number = {1},
Pages = {42-47},
Month = {FEB},
Abstract = {Study Design: Two-year cost-utility study comparing minimally invasive
   (MIS) versus open multilevel hemilaminectomy in patients with
   degenerative lumbar spinal stenosis.
   Objective: The objective of the study was to determine whether MIS
   versus open multilevel hemilaminectomy for degenerative lumbar spinal
   stenosis is a cost-effective advancement in lumbar decompression
   surgery.
   Summary of Background Data: MIS-multilevel hemilaminectomy for
   degenerative lumbar spinal stenosis allows for effective treatment of
   back and leg pain while theoretically minimizing blood loss, tissue
   injury, and postoperative recovery. No studies have evaluated
   comprehensive healthcare costs associated with multilevel
   hemilaminectomy procedures, nor assessed cost-effectiveness of MIS
   versus open multilevel hemilaminectomy.
   Methods: Fifty-four consecutive patients with lumbar stenosis undergoing
   multilevel hemilaminectomy through an MIS paramedian tubular approach (n
   = 27) versus midline open approach (n = 27) were included. Total
   back-related medical resource utilization, missed work, and health state
   values {[}quality adjusted life years (QALYs), calculated from
   EuroQuol-5D with US valuation] were assessed after 2-year follow-up.
   Two-year resource use was multiplied by unit costs based on Medicare
   national allowable payment amounts (direct cost) and work-day losses
   were multiplied by the self-reported gross-of-tax wage rate (indirect
   cost). Difference in mean total cost per QALY gained for MIS versus open
   hemilaminectomy was assessed as incremental cost-effectiveness ratio
   (ICER: COSTMIS-COSTOPEN/QALY(MIS)-QALY(OPEN)).
   Results: MIS versus open cohorts were similar at baseline. MIS and open
   hemilaminectomy were associated with an equivalent cumulative gain of
   0.72 QALYs 2 years after surgery. Mean direct medical costs, indirect
   societal costs, and total 2-year cost (\$23,109 vs. \$25,420; P = 0.21)
   were similar between MIS and open hemilaminectomy. MIS versus open
   approach was associated with similar total costs and utility, making it
   a cost equivalent technology compared with the traditional open
   approach.
   Conclusions: MIS versus open multilevel hemilaminectomy was associated
   with similar cost over 2 years while providing equivalent improvement in
   QALYs. In our experience, MIS versus open multilevel hemilaminectomy is
   a cost equivalent technology for patients with lumbar
   stenosis-associated radicular pain.},
Publisher = {LIPPINCOTT WILLIAMS \& WILKINS},
Address = {TWO COMMERCE SQ, 2001 MARKET ST, PHILADELPHIA, PA 19103 USA},
Type = {Article},
Language = {English},
Affiliation = {McGirt, MJ (Corresponding Author), 4347 Village \& Vanderbilt, Nashville, TN 37232 USA.
   Parker, Scott L.; Adogwa, Owoicho; Davis, Brandon J.; Fulchiero, Erin; Aaronson, Oran; Cheng, Joseph; McGirt, Matthew J., Vanderbilt Univ, Med Ctr, Dept Neurosurg, Nashville, TN USA.
   Parker, Scott L.; Adogwa, Owoicho; Davis, Brandon J.; Fulchiero, Erin; Aaronson, Oran; Cheng, Joseph; Devin, Clinton J.; McGirt, Matthew J., Vanderbilt Univ, Med Ctr, Spinal Column Surg Qual \& Outcomes Res Lab, Nashville, TN USA.
   Devin, Clinton J., Vanderbilt Univ, Med Ctr, Dept Orthoped Surg, Nashville, TN USA.},
DOI = {10.1097/BSD.0b013e318232313d},
ISSN = {1536-0652},
EISSN = {1539-2465},
Keywords = {cost utility; minimally invasive; MIS; laminectomy},
Keywords-Plus = {SPINAL STENOSIS; DEGENERATIVE SPONDYLOLISTHESIS; DISABILITY
   QUESTIONNAIRE; HEALTH SURVEY; LAMINECTOMY; SURGERY; MANAGEMENT; FUSION;
   DECOMPRESSION; VALIDATION},
Research-Areas = {Neurosciences \& Neurology; Orthopedics},
Web-of-Science-Categories  = {Clinical Neurology; Orthopedics},
Author-Email = {matthew.mcgirt@vanderbilt.com},
Cited-References = {Amundsen T, 2000, SPINE, V25, P1424, DOI 10.1097/00007632-200006010-00016.
   Asgarzadie F, 2007, ORTHOP CLIN N AM, V38, P387, DOI 10.1016/j.ocl.2007.02.006.
   Atlas SJ, 2000, SPINE, V25, P556, DOI 10.1097/00007632-200003010-00005.
   Badia X, 2001, INTENS CARE MED, V27, P1901, DOI 10.1007/s00134-001-1137-x.
   Burnett MG, 2010, J NEUROSURG-SPINE, V13, P39, DOI 10.3171/2010.3.SPINE09552.
   Cavusoglu H, 2007, EUR SPINE J, V16, P2133, DOI 10.1007/s00586-007-0471-2.
   Deyo RA, 2004, NEW ENGL J MED, V350, P722, DOI 10.1056/NEJMsb031771.
   Fairbank J C, 1980, Physiotherapy, V66, P271.
   Fairbank JCT, 2000, SPINE, V25, P2940, DOI 10.1097/00007632-200011150-00017.
   Gallagher EJ, 2001, ANN EMERG MED, V38, P633, DOI 10.1067/mem.2001.118863.
   Gandek B, 1998, J CLIN EPIDEMIOL, V51, P1171, DOI 10.1016/S0895-4356(98)00109-7.
   Gold M, 1996, MED CARE, V34, pDS197.
   GRONBLAD M, 1993, CLIN J PAIN, V9, P189.
   Hazard RG, 2006, CLIN ORTHOP RELAT R, P228, DOI 10.1097/01.blo.0000200230.46071.3d.
   HODGSON TA, 1982, MILBANK FUND Q, V60, P429, DOI 10.2307/3349801.
   Jansson KA, 2009, J BONE JOINT SURG BR, V91B, P210, DOI 10.1302/0301-620X.91B2.21119.
   Javid MJ, 1998, J NEUROSURG, V89, P1, DOI 10.3171/jns.1998.89.1.0001.
   Johnson JA, 1998, PHARMACOECONOMICS, V13, P421, DOI 10.2165/00019053-199813040-00005.
   Katz JN, 1997, SPINE, V22, P1123, DOI 10.1097/00007632-199705150-00012.
   Kuntz KM, 2000, SPINE, V25, P1132, DOI 10.1097/00007632-200005010-00015.
   Mackay DC, 1998, BRIT J NEUROSURG, V12, P556, DOI 10.1080/02688699844420.
   Mullin BB, 1996, J SPINAL DISORD, V9, P107, DOI 10.1097/00002517-199604000-00004.
   Rahman M, 2008, MINIM INVAS NEUROSUR, V51, P100, DOI 10.1055/s-2007-1022542.
   Roland M, 2000, SPINE, V25, P3115, DOI 10.1097/00007632-200012150-00006.
   Thome C, 2005, J NEUROSURG-SPINE, V3, P129, DOI 10.3171/spi.2005.3.2.0129.
   Tosteson ANA, 2008, SPINE, V33, P2108, DOI 10.1097/BRS.0b013e318182e390.
   Tosteson ANA, 2008, ANN INTERN MED, V149, P845, DOI 10.7326/0003-4819-149-12-200812160-00003.
   TURNER JA, 1992, SPINE, V17, P1, DOI 10.1097/00007632-199201000-00001.
   Ware JE, 2000, SPINE, V25, P3130, DOI 10.1097/00007632-200012150-00008.
   Weiner BK, 1999, SPINE, V24, P2268, DOI 10.1097/00007632-199911010-00016.
   Whitecloud TS, 2001, J SPINAL DISORD, V14, P100, DOI 10.1097/00002517-200104000-00002.},
Number-of-Cited-References = {31},
Times-Cited = {23},
Usage-Count-Last-180-days = {0},
Usage-Count-Since-2013 = {6},
Journal-ISO = {J. Spinal Disord. Tech.},
Doc-Delivery-Number = {079HW},
Web-of-Science-Index = {Science Citation Index Expanded (SCI-EXPANDED)},
Unique-ID = {WOS:000314162200013},
DA = {2022-11-01},
}

@article{ WOS:000290750200012,
Author = {Crawford, III, Charles H. and Smail, Jennifer and Carreon, Leah Y. and
   Glassman, Steven D.},
Title = {Health-Related Quality of Life after Posterolateral Lumbar Arthrodesis
   in Patients Seventy-Five Years of Age and Older},
Journal = {SPINE},
Year = {2011},
Volume = {36},
Number = {13},
Pages = {1065-1068},
Month = {JUN 1},
Abstract = {Study Design. Retrospective cohort analysis of prospectively collected
   data.
   Objective. The purpose of this study is to report health-related quality
   of life (HRQOL) outcomes in patients 75 years of age and older who
   underwent one-to two-level instrumented posterolateral lumbar
   arthrodesis.
   Summary of Background Data. HRQOL measures are increasingly used to
   measure clinical success after spinal surgery. There is limited data
   available to guide the clinician caring for the growing geriatric
   population with degenerative lumbar spine conditions.
   Methods. From a database of prospectively collected HRQOL measures in
   patients undergoing instrumented lumbar arthrodesis, we identified 35
   patients 75 years of age and older who underwent one-or two-level
   instrumented posterolateral lumbar arthrodesis who had complete
   preoperative and 2-year postoperative data. HRQOL measures included the
   Oswestry Disability Index (ODI), Short Form-36 Physical Component Score
   (PCS) and Mental Component Score (MCS), and back and leg pain numerical
   rating scales. Paired sample t tests were used to compare preoperative
   and 2-year postoperative scores. The percentage of patients reaching
   previously established thresholds for Minimum Clinically Important
   Difference (MCID) and Substantial Clinical Benefit (SCB) were
   calculated.
   Results. There were 11 men and 24 women with a mean age of 78.3 years
   (range 75-85). Diagnoses included stenosis (20), spondylolisthesis (12),
   instability (1), disc pathology (1), and scoliosis (1). Twelve patients
   (34\%) had complications, 8 (23\%) major and 4 (11\%) minor. There was a
   statistically significant improvement in all of the HRQOL measures from
   preoperative to 2-years postoperative. Sixty percent (21 of 35) of the
   patients reached the MCID threshold for ODI, PCS, and leg pain, whereas
   83\% (29 of 35) reached the MCID for back pain. More than half of the
   patients reached the SCB threshold for leg pain (19 of 35, 54\%), back
   pain (21 of 35, 60\%), ODI (19 of 35, 54\%), and PCS (21 of 35, 60\%).
   Conclusions. Properly selected patients 75 years of age and older can
   achieve substantial clinical improvements, based on patient reported
   HRQOL measures, 2 years after one-and two-level instrumented
   posterolateral lumbar arthrodesis.},
Publisher = {LIPPINCOTT WILLIAMS \& WILKINS},
Address = {TWO COMMERCE SQ, 2001 MARKET ST, PHILADELPHIA, PA 19103 USA},
Type = {Article},
Language = {English},
Affiliation = {Carreon, LY (Corresponding Author), Norton Leatherman Spine Ctr, 210 E Gray St,Suite 900, Louisville, KY 40202 USA.
   Carreon, Leah Y., Norton Leatherman Spine Ctr, Louisville, KY 40202 USA.
   Crawford, Charles H., III; Glassman, Steven D., Dept Orthopaed Surg, Louisville, KY USA.
   Crawford, Charles H., III; Smail, Jennifer; Glassman, Steven D., Univ Louisville, Sch Med, Louisville, KY 40292 USA.},
DOI = {10.1097/BRS.0b013e3181e8afa0},
ISSN = {0362-2436},
EISSN = {1528-1159},
Keywords = {elderly; geriatric; lumbar arthrodesis; health-related quality of life},
Keywords-Plus = {NONSURGICAL TREATMENT; OUTCOMES; FUSION; SPINE},
Research-Areas = {Neurosciences \& Neurology; Orthopedics},
Web-of-Science-Categories  = {Clinical Neurology; Orthopedics},
Author-Email = {leah.carreon@nortonhealthcare.org},
ResearcherID-Numbers = {Carreon, Leah/AAM-6577-2021},
ORCID-Numbers = {Carreon, Leah/0000-0002-7685-9036},
Cited-References = {Andersen T, 2009, ACTA ORTHOP, V80, P445, DOI 10.3109/17453670903170505.
   Carreon LY, 2008, SPINE J, V8, P747, DOI 10.1016/j.spinee.2007.06.013.
   Carreon LY, 2003, J BONE JOINT SURG AM, V85A, P2089, DOI 10.2106/00004623-200311000-00004.
   Fairbank J C, 1980, Physiotherapy, V66, P271.
   Fairbank JCT, 2000, SPINE, V25, P2940, DOI 10.1097/00007632-200011150-00017.
   Glassman SD, 2008, J BONE JOINT SURG AM, V90A, P1839, DOI 10.2106/JBJS.G.01095.
   Glassman SD, 2007, SPINE J, V7, P547, DOI 10.1016/j.spinee.2006.11.003.
   Glassman SD, 2009, J BONE JOINT SURG AM, V91A, P783, DOI 10.2106/JBJS.H.00288.
   JENSEN MP, 1994, J CONSULT CLIN PSYCH, V62, P172, DOI 10.1037/0022-006X.62.1.172.
   {*}NAT CTR HLTH STAT, 2009, 2008 CHARTB.
   Okuda S, 2006, J BONE JOINT SURG AM, V88A, P2714, DOI 10.2106/JBJS.F.00186.
   Ragab AA, 2003, SPINE, V28, P348, DOI 10.1097/00007632-200302150-00007.
   Tokuhashi Y, 2008, ORTHOPEDICS, V31, P1096.
   WARE JE, 1994, SK 36 PHYS MENTAL HL.
   Weinstein JN, 2007, NEW ENGL J MED, V356, P2257, DOI 10.1056/NEJMoa070302.
   Weinstein JN, 2009, J BONE JOINT SURG AM, V91A, P1295, DOI 10.2106/JBJS.H.00913.},
Number-of-Cited-References = {16},
Times-Cited = {25},
Usage-Count-Last-180-days = {0},
Usage-Count-Since-2013 = {5},
Journal-ISO = {SPINE},
Doc-Delivery-Number = {766AI},
Web-of-Science-Index = {Science Citation Index Expanded (SCI-EXPANDED)},
Unique-ID = {WOS:000290750200012},
DA = {2022-11-01},
}

@article{ WOS:000076293600017,
Author = {Quint, U and Wilke, HJ and Loer, F and Claes, LE},
Title = {Functional impairment following surgical decompression of the lumbar
   spine - A biomechanical study in vitro},
Journal = {ZEITSCHRIFT FUR ORTHOPADIE UND IHRE GRENZGEBIETE},
Year = {1998},
Volume = {136},
Number = {4},
Pages = {350-357},
Month = {JUL-AUG},
Abstract = {Purpose: Dorsal decompression has become accepted as the standard
   surgical treatment for spinal stenosis. However, no consensus has been
   reached to date concerning the extent of resectioning required or the
   ensuing functional impairment of the segment. As a result, a discussion
   is now underway on the necessity of employing various additional methods
   for instrumented stabilisation. The aim of this biomechanical in vitro
   study is to objectify the functional impact of various defined
   decompression techniques.
   Methods: With the aid of a universal spine tester, the increasing defect
   situations following left hemifacetectomy, bilateral hemifacetectomy,
   left hemilaminotomy and laminectomy of the functional spinal unit L4/5
   were assessed. A three-dimensional motion analysis was performed on six
   human lumbar spine specimens under the loading conditions
   flexion/extension, left/right bending and right/left rotation.
   Results: The results showed an increase in both the neutral zone and the
   range of motion under all the loading components. No significant
   differences were observed in coupled motions following decompression.
   Conclusions: Laminectomy leads to a distinct instability and the
   question arises of how much additive stability achieved by instrumented
   stabilization will be adequate?},
Publisher = {GEORG THIEME VERLAG KG},
Address = {RUDIGERSTR 14, D-70469 STUTTGART, GERMANY},
Type = {Article},
Language = {German},
Affiliation = {Quint, U (Corresponding Author), Univ Essen Gesamthsch, Orthopad Klin \& Poliklin, Hufelandstr 55, D-45122 Essen, Germany.
   Univ Essen Gesamthsch, Orthopad Klin \& Poliklin, D-45122 Essen, Germany.},
DOI = {10.1055/s-2008-1053749},
ISSN = {0044-3220},
Keywords = {spinal biomechanics; surgical decompression; segmental instability},
Keywords-Plus = {NEUTRAL ZONE; STENOSIS; INSTABILITY; SPONDYLOLISTHESIS; SURGERY; SYSTEM},
Research-Areas = {Orthopedics},
Web-of-Science-Categories  = {Orthopedics},
ResearcherID-Numbers = {Claes, Lutz/O-4697-2014
   Wilke, Hans-Joachim/M-6440-2014},
ORCID-Numbers = {Wilke, Hans-Joachim/0000-0001-6007-8844},
Cited-References = {Benini A, 1992, Schweiz Rundsch Med Prax, V81, P395.
   BENINI A, 1986, ISCHIAS OHNE BANDSCH.
   CAUCHOIX J, 1976, CLIN ORTHOP RELAT R, P122.
   DUPUIS PR, 1985, SPINE, V10, P262, DOI 10.1097/00007632-198504000-00015.
   DVORAK J, 1991, SPINE, V16, P562.
   EPSTEIN JA, 1962, J NEUROL NEUROSUR PS, V25, P165, DOI 10.1136/jnnp.25.2.165.
   FITZGERALD JAW, 1976, J BONE JOINT SURG BR, V58, P184, DOI 10.1302/0301-620X.58B2.932080.
   Fox MW, 1996, J NEUROSURG, V85, P793, DOI 10.3171/jns.1996.85.5.0793.
   Friedman M, 1937, J AM STAT ASSOC, V32, P675, DOI 10.2307/2279372.
   GRABIAS S, 1980, J BONE JOINT SURG AM, V62, P308, DOI 10.2106/00004623-198062020-00023.
   GRAF H, 1992, RACHIS, V4, P123.
   GROB D, 1996, SCHWEIZ RUNDSCH MED, V85, P1377.
   JEANNERET B, 1994, CLIN ORTHOP RELAT R, V30, P130.
   JOHNSSON KE, 1986, SPINE, V11, P107, DOI 10.1097/00007632-198603000-00001.
   JUNGHANNS H, 1951, Langenbecks Arch Klin Chir Ver Dtsch Z Chir, V267, P393, DOI 10.1007/BF02100836.
   Junghanns H, 1930, ARCH ORTHOP UNF-CHIR, V29, P118.
   KATZ JN, 1991, J BONE JOINT SURG AM, V73A, P809, DOI 10.2106/00004623-199173060-00003.
   KIRKALDYWILLIS W, 1983, RADIOLOGY RES ED FDN, P169.
   KIRKALDYWILLIS WH, 1974, CLIN ORTHOP RELAT R, V99, P30, DOI DOI 10.1097/00003086-197403000-00004.
   KUMMER B, 1991, BIOMECHANISCHE ASPEK, P8.
   KUSLICH SD, 1991, ORTHOP CLIN N AM, V22, P181.
   LEE C K, 1978, Spine, V3, P246, DOI 10.1097/00007632-197809000-00010.
   LEE CK, 1983, SPINE, V8, P429, DOI 10.1097/00007632-198305000-00014.
   Mullin BB, 1996, J SPINAL DISORD, V9, P107, DOI 10.1097/00002517-199604000-00004.
   OXLAND TR, 1992, J BIOMECH, V25, P1165, DOI 10.1016/0021-9290(92)90072-9.
   PANJABI MM, 1992, J SPINAL DISORD, V5, P383, DOI 10.1097/00002517-199212000-00001.
   POPE M H, 1977, Spine, V2, P282, DOI 10.1097/00007632-197712000-00007.
   POSTACCHINI F, 1989, LUMBAR SPINAL STENOS.
   SACHS L, 1992, ANGEW STAT, V7.
   SCHROEDER S, 1982, Z ORTHOP GRENZGEB, V120, P134, DOI 10.1055/s-2008-1051591.
   SCHULITZ KP, 1995, Z ORTHOP GRENZGEB, V133, P236, DOI 10.1055/s-2008-1039443.
   SHENKIN HA, 1979, J NEUROSURG, V50, P45, DOI 10.3171/jns.1979.50.1.0045.
   SPENGLER DM, 1987, J BONE JOINT SURG AM, V69A, P305, DOI 10.2106/00004623-198769020-00027.
   Steffen T, 1997, SPINE, V22, P156, DOI 10.1097/00007632-199701150-00006.
   STROMQVIST B, 1996, J BONE JOINT SURG BR, V78, P48.
   SURIN V, 1982, ACTA ORTHOP SCAND, V53, P79, DOI 10.3109/17453678208992183.
   TILE M, 1984, SPINE, V9, P57, DOI 10.1097/00007632-198401000-00013.
   TSOU P, 1985, ANN M AM AC ORTH SUR.
   VERBIEST H, 1977, J BONE JOINT SURG BR, V59, P181, DOI 10.1302/0301-620X.59B2.141452.
   WEIR B, 1981, CAN J NEUROL SCI, V8, P295, DOI 10.1017/S031716710011892X.
   WHITE AA, 1990, CLIN BIOMECHANICS SP, P278.
   WIESNER L, 1995, J BONE JOINT SURG BR, V77, P161.
   WILCOXON F, 1945, BIOMETRICS BULL, V1, P80, DOI 10.1093/jee/39.2.269.
   Wilke H J, 1994, Eur Spine J, V3, P91, DOI 10.1007/BF02221446.
   WILKE HJ, 1994, BIOMED TECH, V39, P149, DOI 10.1515/bmte.1994.39.6.149.
   WILTSE LL, 1976, CLIN ORTHOP RELAT R, P83.
   Yone K, 1996, SPINE, V21, P242, DOI 10.1097/00007632-199601150-00016.},
Number-of-Cited-References = {47},
Times-Cited = {15},
Usage-Count-Last-180-days = {0},
Usage-Count-Since-2013 = {1},
Journal-ISO = {Z. Orthop. Grenzg.},
Doc-Delivery-Number = {126KZ},
Web-of-Science-Index = {Science Citation Index Expanded (SCI-EXPANDED)},
Unique-ID = {WOS:000076293600017},
DA = {2022-11-01},
}

@article{ WOS:000335176100001,
Author = {Rolving, Nanna and Oestergaard, Lisa Gregersen and Willert, Morten Vejs
   and Christensen, Finn Bjarke and Blumensaat, Frank and Bunger, Cody and
   Nielsen, Claus Vinther},
Title = {Description and design considerations of a randomized clinical trial
   investigating the effect of a multidisciplinary cognitive-behavioural
   intervention for patients undergoing lumbar spinal fusion surgery},
Journal = {BMC MUSCULOSKELETAL DISORDERS},
Year = {2014},
Volume = {15},
Month = {MAR 3},
Abstract = {Background: The ideal rehabilitation strategy following lumbar spinal
   fusion surgery has not yet been established. This paper is a study
   protocol, describing the rationale behind and the details of a
   cognitive-behavioural rehabilitation intervention for lumbar spinal
   fusion patients based on the best available evidence. Predictors of poor
   outcome following spine surgery have been identified to provide targets
   for the intervention, and the components of the intervention were
   structured in accordance with the cognitive-behavioural model. The study
   aims to compare the clinical and economical effectiveness of a
   cognitive-behavioural rehabilitation strategy to that of usual care for
   patients undergoing lumbar spinal fusion surgery.
   Methods/Design: The study is a randomized clinical trial including 96
   patients scheduled for lumbar spinal fusion surgery due to degenerative
   disease or spondylolisthesis. Patients were recruited in the period
   October 2011 to July 2013, and the follow-up period is one year from
   date of surgery. Patients are allocated on a 1: 2 ratio (control:
   intervention) to either treatment as usual (control group), which
   implies surgery and the standard postoperative rehabilitation, or in
   addition to this, a patient education focusing on pain behaviour and
   pain coping (intervention group). It takes place in a hospital setting,
   and consists of six group-based sessions, managed by a multidisciplinary
   team of health professionals.
   The primary outcomes are disability (Oswestry Disability Index) and sick
   leave, while secondary outcomes include coping (Coping Strategies
   Questionnaire), fear-avoidance belief (Fear Avoidance Belief
   Questionnaire), pain (Low Back Pain Rating Scale, pain index), mobility
   during hospitalization (Cumulated Ambulation Score), generic
   health-related quality of life (EQ-5D) and resource use. Outcomes are
   measured using self report questionnaires, medical records and national
   registers.
   Discussion: It is expected that the intervention can provide better
   functional outcome, less pain and earlier return to work after lumbar
   spinal fusion surgery. By combining knowledge and evidence from
   different knowledge areas, the project aims to provide new knowledge
   that can create greater consistency in patient treatment. We expect that
   the results can make a significant contribution to development of
   guidelines for good rehabilitation of patients undergoing lumbar spinal
   fusion. (Continued on next page)},
Publisher = {BMC},
Address = {CAMPUS, 4 CRINAN ST, LONDON N1 9XW, ENGLAND},
Type = {Article},
Language = {English},
Affiliation = {Rolving, N (Corresponding Author), Aarhus Univ Hosp, Dept Phys \& Occupat Therapy, DK-8000 Aarhus, Denmark.
   Rolving, Nanna; Oestergaard, Lisa Gregersen, Univ Med Ctr Rotterdam, Erasmus MC, Dept Gen Practice, NL-3000 CA Rotterdam, Netherlands.
   Willert, Morten Vejs, Leiden Univ, Med Ctr, Dept Radiol, NL-2300 RC Leiden, Netherlands.
   Christensen, Finn Bjarke, Med Ctr Alkmaar, Dept Radiol, NL-1815 JD Alkmaar, Netherlands.
   Blumensaat, Frank; Nielsen, Claus Vinther, Leiden Univ, Med Ctr, Dept Med Decis, NL-2300 RC Leiden, Netherlands.
   Bunger, Cody, Leiden Univ, Med Ctr, Dept Orthopaed, NL-2300 RC Leiden, Netherlands.
   Univ Med Ctr Rotterdam, Erasmus MC, Dept Orthopaed, NL-3000 CA Rotterdam, Netherlands.},
DOI = {10.1186/1471-2474-15-63},
Article-Number = {63},
ISSN = {1471-2474},
Keywords-Plus = {PHYSICAL-EXAMINATION; DIAGNOSTIC-VALUE; DIRECT ACCESS; KNEE INJURY;
   HISTORY; LESIONS; TEARS; PAIN},
Research-Areas = {Orthopedics; Rheumatology},
Web-of-Science-Categories  = {Orthopedics; Rheumatology},
Author-Email = {nannrasm@rm.dk},
ResearcherID-Numbers = {Willert, Morten Vejs/I-6008-2016},
ORCID-Numbers = {Nielsen, Claus Vinther/0000-0002-2467-1103
   Rolving, Nanna/0000-0001-9195-7278
   Oestergaard, Lisa Gregersen/0000-0003-2255-1391
   Willert, Morten Vejs/0000-0002-0667-241X},
Funding-Acknowledgement = {Netherlands Organisation for Health Research and Development (ZonMW);
   Dutch Arthritis Foundation},
Funding-Text = {This trial is financial supported by the Netherlands Organisation for
   Health Research and Development (ZonMW) and partly funded by a program
   grant of the Dutch Arthritis Foundation.},
Cited-References = {{[}Anonymous], 2013, MAN IMTA MED COST QU.
   {[}Anonymous], 2013, MAN IMTA PROD COST Q.
   Belo JN, 2010, HUISARTS WET, V54, P147.
   Brealey S, 2008, BRIT J GEN PRACT, V58, P767, DOI 10.3399/bjgp08X342651.
   Brealey SD, 2006, BMC HEALTH SERV RES, V6, DOI 10.1186/1472-6963-6-133.
   Brooks R, 1996, HEALTH POLICY, V37, P53, DOI 10.1016/0168-8510(96)00822-6.
   Crawford R, 2007, BRIT MED BULL, V84, P5, DOI 10.1093/bmb/ldm022.
   DAMASK Trial Team, 2008, BR J GEN PRACT, V58, P774.
   de Groot IB, 2008, HEALTH QUAL LIFE OUT, V6, DOI 10.1186/1477-7525-6-16.
   Fransen M, 1999, RHEUMATOLOGY, V38, P807, DOI 10.1093/rheumatology/38.9.807.
   Heintjes EM, 2008, J CLIN EPIDEMIOL, V61, P481, DOI 10.1016/j.jclinepi.2007.06.007.
   Jackson JL, 2003, ANN INTERN MED, V139, P575, DOI 10.7326/0003-4819-139-7-200310070-00010.
   Kamper SJ, 2010, J CLIN EPIDEMIOL, V63, P760, DOI 10.1016/j.jclinepi.2009.09.009.
   Kastelein M, 2008, AM J MED, V121, P982, DOI 10.1016/j.amjmed.2008.05.041.
   Kastelein M, 2009, ARCH PHYS MED REHAB, V90, P82, DOI 10.1016/j.apmr.2008.06.027.
   Lysholm J, 2007, ACTA ORTHOP, V78, P445, DOI 10.1080/17453670710014068.
   Mackenzie R, 1996, CLIN RADIOL, V51, P251, DOI 10.1016/S0009-9260(96)80341-2.
   Oei EHG, 2003, RADIOLOGY, V226, P837, DOI 10.1148/radiol.2263011892.
   Ostelo RWJG, 2003, SPINE, V28, P1757, DOI 10.1097/01.BRS.0000083317.62258.E6.
   Patel NK, 2012, KNEE SURG SPORT TR A, V20, P1152, DOI 10.1007/s00167-012-1926-5.
   Piaggio G, 2006, JAMA-J AM MED ASSOC, V295, P1152, DOI 10.1001/jama.295.10.1152.
   Tan SS, 2012, INT J TECHNOL ASSESS, V28, P152, DOI 10.1017/S0266462312000062.
   TEGNER Y, 1985, CLIN ORTHOP RELAT R, P43.
   Van der Linden MW, 2004, 2 NATL STUDY DISAESE.
   Wagemakers HP, 2010, ARCH PHYS MED REHAB, V91, P1452, DOI 10.1016/j.apmr.2010.06.012.
   Wagemakers HPA, 2008, CLIN J SPORT MED, V18, P24, DOI 10.1097/JSM.0b013e31815887a7.
   Wagemakers HPA, 2010, BRIT J GEN PRACT, V60, DOI 10.3399/bjgp10X483157.
   Watura R, 1995, BRIT MED J, V311, P1614, DOI 10.1136/bmj.311.7020.1614.
   Williamson A, 2005, J CLIN NURS, V14, P798, DOI 10.1111/j.1365-2702.2005.01121.x.},
Number-of-Cited-References = {29},
Times-Cited = {19},
Usage-Count-Last-180-days = {0},
Usage-Count-Since-2013 = {10},
Journal-ISO = {BMC Musculoskelet. Disord.},
Doc-Delivery-Number = {AG1LG},
Web-of-Science-Index = {Science Citation Index Expanded (SCI-EXPANDED)},
Unique-ID = {WOS:000335176100001},
OA = {gold, Green Published},
DA = {2022-11-01},
}

@article{ WOS:000509476200002,
Author = {Tannoury, Tony and Kempegowda, Harish and Haddadi, Kaveh and Tannoury,
   Chadi},
Title = {Complications Associated With Minimally Invasive Anterior to the Psoas
   (ATP) Fusion of the Lumbosacral Spine},
Journal = {SPINE},
Year = {2019},
Volume = {44},
Number = {19},
Pages = {E1122-E1129},
Month = {OCT 1},
Abstract = {Study Design. Retrospective cohort study.
   Objectives. To analyze complications associated with minimally invasive
   anterolateral retroperitoneal antepsoas lumbosacral fusion (MIS-ATP).
   Summary of Background Data. MIS-ATP provides anterolateral access to the
   lumbar spine allowing for safe anterior lumbar interbody fusions between
   T12-S1. Anecdotally, many surgeons believe that ATP approach is not
   feasible at L5-S1 level, predisposing to catastrophic vascular injuries.
   This approach may help overcome limitations associated with conventional
   straight anterior lumbar interbody fusions, MIS lateral lumbar interbody
   fusion, and oblique lateral interbody fusion.
   Methods. A detailed retrospective chart review of patients who had
   underwent MIS-ATP approach for lumbar fusion between T12-S1 was
   performed. Available electronic data from surgeries performed between
   January 2008 and March 2017 was carefully screened for surgical patients
   treated for spondylolisthesis, spondylosis, stenosis, sagittal, and/or
   coronal deformity. Detailed review of electronic medical records
   including operative notes, progress notes, discharge summaries,
   laboratory results, imaging reports, and clinic visit notes performed by
   a single independent reviewer not involved in patient care for
   documented complications. A complication is defined as any adverse event
   related to the index spine procedure for which patient required specific
   intervention or treatment.
   Results. Nine hundred forty patients with a total of 2429 interbody
   fusion levels performed via MIS-ATP were identified during the study
   period. Sixty-seven patients (7.2\%) sustained one or more complications
   during the perioperative period, of which 25.5\% were surgical and
   74.5\% were medical. Overall, 78 (8.2\%) surgical complications
   pertaining to the index procedure were noted during a postoperative
   period of 1 year from the date of surgery. No major vascular or direct
   visceral injuries were encountered.
   Conclusions. MIS-ATP approach provides a safe access to anterolateral
   interbody fusions between T12-S1. The ATP approach is performed by the
   spine surgeon, does not require neuromonitoring, and warrants minimal to
   no psoas muscle retraction resulting in significantly reduced
   postoperative thigh pain and rare neurologic injuries. Additionally, the
   direct and clear visualization of the retroperitoneal vasculature
   provided by the ATP approach minimizes the risk of inadvertent vascular
   injury.},
Publisher = {LIPPINCOTT WILLIAMS \& WILKINS},
Address = {TWO COMMERCE SQ, 2001 MARKET ST, PHILADELPHIA, PA 19103 USA},
Type = {Article},
Language = {English},
Affiliation = {Tannoury, C (Corresponding Author), Dept Orthoped Surg, One Boston Med Ctr Pl, Boston, MA 02118 USA.
   Tannoury, Tony, Boston Med Ctr, Dept Orthoped Surg, Boston, MA USA.
   Kempegowda, Harish; Haddadi, Kaveh; Tannoury, Chadi, Mazandaran Univ Med Sci, Spine Fellowship Scholar Boston Univ, Med Ctr, Sari, Iran.},
DOI = {10.1097/BRS.0000000000003071},
ISSN = {0362-2436},
EISSN = {1528-1159},
Keywords = {access surgeon; antepsoas lumbar fusion (ATP); complications; minimally
   invasive; neuromonitoring; vascular injury},
Keywords-Plus = {LUMBAR INTERBODY FUSION; PERIOPERATIVE COMPLICATIONS; SURGERY; ACCESS;
   INJURY; DECOMPRESSION; POSTERIOR},
Research-Areas = {Neurosciences \& Neurology; Orthopedics},
Web-of-Science-Categories  = {Clinical Neurology; Orthopedics},
Author-Email = {chadi.tannoury@gmail.com},
ResearcherID-Numbers = {Kempegowda, Harish/AEX-9931-2022
   },
ORCID-Numbers = {Tannoury, Chadi/0000-0002-2369-432X},
Cited-References = {Abe K, 2017, SPINE, V42, P55, DOI 10.1097/BRS.0000000000001650.
   Anand N, 2013, J NEUROSURG-SPINE, V18, P18, DOI 10.3171/2012.9.SPINE12659.
   Bateman DK, 2015, SPINE J, V15, P1118, DOI 10.1016/j.spinee.2015.02.040.
   Billinghurst J, 2009, CURR ORTHOP PRACT, V20, P238, DOI 10.1097/BCO.0b013e3181a32ead.
   Brau Salvador A, 2002, Spine J, V2, P216, DOI 10.1016/S1529-9430(02)00184-5.
   Carreon LY, 2003, J BONE JOINT SURG AM, V85A, P2089, DOI 10.2106/00004623-200311000-00004.
   Chen EY, 2017, J AM ACAD ORTHOP SUR, V25, P587, DOI 10.5435/JAAOS-D-16-00572.
   Dakwar E, 2010, NEUROSURG FOCUS, V28, DOI 10.3171/2010.1.FOCUS09282.
   Davis TT, 2014, J NEUROSURG-SPINE, V21, P785, DOI 10.3171/2014.7.SPINE13564.
   Eck JC, 2007, J AM ACAD ORTHOP SUR, V15, P321, DOI 10.5435/00124635-200706000-00001.
   Elowitz EH, 2011, MINIM INVAS NEUROSUR, V54, P201, DOI 10.1055/s-0031-1286334.
   Hijji FY, 2017, SPINE J, V17, P1412, DOI 10.1016/j.spinee.2017.04.022.
   Kiely PD, 2016, INT ORTHOP, V40, P1067, DOI 10.1007/s00264-016-3148-9.
   Knight RQ, 2009, J SPINAL DISORD TECH, V22, P34, DOI 10.1097/BSD.0b013e3181679b8a.
   Kueper J, 2015, EUR SPINE J, V24, P800, DOI 10.1007/s00586-015-3796-2.
   Kulkarni SS, 2003, EUR SPINE J, V12, P48, DOI 10.1007/s00586-002-0460-4.
   Kwon B, 2016, J AM ACAD ORTHOP SUR, V24, P96, DOI 10.5435/JAAOS-D-14-00208.
   LITWIN MS, 1962, ARCH SURG-CHICAGO, V84, P591.
   Lykissas MG, 2014, SPINE J, V14, P749, DOI 10.1016/j.spinee.2013.06.066.
   Mehren C, 2016, CLIN ORTHOP RELAT R, V474, P2020, DOI 10.1007/s11999-016-4883-3.
   O'Toole JE, 2009, J NEUROSURG-SPINE, V11, P471, DOI 10.3171/2009.5.SPINE08633.
   Phan K, 2017, SPINE, V42, pE592, DOI 10.1097/BRS.0000000000001905.
   Phillips FM, 2013, SPINE, V38, P1853, DOI 10.1097/BRS.0b013e3182a43f0b.
   Pinson H, 2017, WORLD NEUROSURG, V103, P772, DOI 10.1016/j.wneu.2017.04.077.
   Sasso RC, 2005, SPINE, V30, P670, DOI 10.1097/01.brs.0000155423.18218.75.
   Schizas C, 2009, INT ORTHOP, V33, P1683, DOI 10.1007/s00264-008-0687-8.
   Silvestre C, 2012, ASIAN SPINE J, V6, P89, DOI 10.4184/asj.2012.6.2.89.
   Takata Y, 2016, SPINE, V41, P880, DOI 10.1097/BRS.0000000000001362.
   Tannoury T, 2017, IRANIAN J NEUROSURG, V3, P39.
   Voor MJ, 1998, J SPINAL DISORD, V11, P328.
   Wood KB, 2010, SPINE, V35, pS66, DOI 10.1097/BRS.0b013e3181d83411.
   Woods KRM, 2017, SPINE J, V17, P545, DOI 10.1016/j.spinee.2016.10.026.},
Number-of-Cited-References = {32},
Times-Cited = {21},
Usage-Count-Last-180-days = {0},
Usage-Count-Since-2013 = {4},
Journal-ISO = {SPINE},
Doc-Delivery-Number = {KF8GV},
Web-of-Science-Index = {Science Citation Index Expanded (SCI-EXPANDED)},
Unique-ID = {WOS:000509476200002},
DA = {2022-11-01},
}

@article{ WOS:000237812300012,
Author = {Kim, Ki-Tack and Lee, Sang-Hun and Lee, Young-Ho and Bae, Sung-Chul and
   Suk, Kyung-Soo},
Title = {Clinical outcomes of 3 fusion methods through the posterior approach in
   the lumbar spine},
Journal = {SPINE},
Year = {2006},
Volume = {31},
Number = {12},
Pages = {1351-1357},
Month = {MAY 20},
Abstract = {Study Design. This prospective randomized study compared 3 fusion
   methods: posterolateral fusion (PLF), posterior lumbar interbody fusion
   (PLIF), and PLIF combined with PLF (PLF + PLIF).
   Objectives. To compare the outcomes of the 3 fusion methods and find a
   useful fusion method.
   Summary of Background Data. Many studies have shown clinical results,
   advantages, and postoperative complications of each fusion method, but
   few have compared the 3 fusion methods prospectively.
   Methods. A total of 167 patients who underwent 1 or 2-level fusion
   surgery because of degenerative lumbar disease from January 1996 to
   September 2000 were studied. Minimum follow-up was 3 years. The patients
   were randomized into 1 of 3 treatment groups: group 1 (PLF; n = 62);
   group 2 (PLIF; n = 57); and group 3 (PLF + PLIF; n = 48). A visual
   analog scale, the Oswestry Disability Questionnaire, and Kirkaldy-Willis
   criteria were used to measure low back pain, leg pain, and disability.
   For radiologic evaluation, disc height, lumbar lordosis, segmental
   angle, and bone union were examined. Postoperative complications were
   also analyzed.
   Results. At the last follow-up, good or excellent results were obtained
   in 50 cases of PLF (80.7\%), 50 cases of PLIF (87.8\%), and 41 cases of
   PLF + PLIF (85.5\%). No statistical differences were found among the 3
   groups (P = 0.704). All methods indicated significant improvement in the
   disc height (P < 0.05), with PLF having the highest loss in disc height.
   Lumbar lordosis and segmental angle increased significantly, and
   improvement of the segmental angle in the 3 fusion methods had
   statistically significant differences. The nonunion rates at the last
   follow-up in the 3 fusion groups were not statistically significant,
   with 8\% in group 1, 5\% in group 2, and 4\% in group 3 (P > 0.05).
   Complications included deep infection in 3 cases, transient nerve palsy
   in 4, permanent nerve palsy in 1, and donor site pain in 6.
   Conclusions. No significant differences in clinical results and union
   rates were found among the 3 fusion methods. PLIF had better sagittal
   balance than PLF. PLIF without PLF had advantages of the elimination of
   donor site pain, shorter operating time, and less blood loss.},
Publisher = {LIPPINCOTT WILLIAMS \& WILKINS},
Address = {TWO COMMERCE SQ, 2001 MARKET ST, PHILADELPHIA, PA 19103 USA},
Type = {Article},
Language = {English},
Affiliation = {Kim, KT (Corresponding Author), Kyung Hee Univ Hosp, Dept Orthopaed Surg, 1,Hoegi Dong, Seoul 130702, South Korea.
   Kyung Hee Univ, Sch Med, Dept Orthopaed Surg, Seoul, South Korea.},
DOI = {10.1097/01.brs.0000218635.14571.55},
ISSN = {0362-2436},
EISSN = {1528-1159},
Keywords = {lumbar; posterolateral fusion; posterior lumbar interbody fusion; spinal
   fusion},
Keywords-Plus = {LOW-BACK-PAIN; INTERBODY FUSION; SPONDYLOLYTIC SPONDYLOLISTHESIS;
   POSTEROLATERAL FUSION; ADJACENT; CAGES},
Research-Areas = {Neurosciences \& Neurology; Orthopedics},
Web-of-Science-Categories  = {Clinical Neurology; Orthopedics},
Author-Email = {ktkim@khmc.or.kr},
ResearcherID-Numbers = {lee, sang hun/Q-4650-2019
   Bae, Sungchul/AFO-4083-2022
   },
ORCID-Numbers = {lee, sang hun/0000-0002-9005-5966
   Bae, Sungchul/0000-0002-8511-6939
   Suk, Kyung-Soo/0000-0003-0633-2658},
Cited-References = {FAIRBANK JC, 1980, PHYSIOTHERAPY, V66, P8271.
   Farcy JPC, 1997, SPINE, V22, P2452, DOI 10.1097/00007632-199710150-00025.
   FINN BC, 2002, SPINE, V27, P2674.
   Hacker RJ, 1997, SPINE, V22, P660, DOI 10.1097/00007632-199703150-00017.
   Hanley EN, 1999, J BONE JOINT SURG AM, V81A, P716, DOI 10.2106/00004623-199905000-00015.
   KIRKALDYWILLIS WH, 1974, CLIN ORTHOP RELAT R, V99, P30, DOI DOI 10.1097/00003086-197403000-00004.
   KOZAK JA, 1990, SPINE, V15, P322, DOI 10.1097/00007632-199004000-00014.
   LEE CK, 1995, SPINE, V20, P356, DOI 10.1097/00007632-199502000-00018.
   LEE CK, 1988, SPINE, V13, P375, DOI 10.1097/00007632-198803000-00029.
   LENKE LG, 1992, J SPINAL DISORD, V5, P433, DOI 10.1097/00002517-199212000-00008.
   LIN PM, 1985, CLIN ORTHOP RELAT R, P90.
   MACNAB I, 1971, J BONE JOINT SURG AM, VA 53, P663, DOI 10.2106/00004623-197153040-00005.
   Madan S, 2002, SPINE, V27, P1536, DOI 10.1097/00007632-200207150-00011.
   McAfee PC, 1999, J BONE JOINT SURG AM, V81A, P859, DOI 10.2106/00004623-199906000-00014.
   PETER F, 2002, SPINE, V27, P1131.
   ROBERT D, 1995, SPINE, V20, P167.
   Rompe J D, 1995, Eur Spine J, V4, P231, DOI 10.1007/BF00303417.
   Suk SI, 1997, SPINE, V22, P210, DOI 10.1097/00007632-199701150-00016.
   Thomsen K, 1997, SPINE, V22, P2813, DOI 10.1097/00007632-199712150-00004.
   TURNER JA, 1992, JAMA-J AM MED ASSOC, V268, P207.
   Umehara S, 2000, SPINE, V25, P1617, DOI 10.1097/00007632-200007010-00004.
   VERLOOY J, 1993, SPINE, V18, P1491.
   WEATHERLEY CR, 1986, J BONE JOINT SURG BR, V68, P142, DOI 10.1302/0301-620X.68B1.2934399.
   Weiner BK, 1998, SPINE, V23, P634, DOI 10.1097/00007632-199803010-00020.
   WETZEL FT, 1991, SPINE, V16, P839, DOI 10.1097/00007632-199107000-00027.
   Zdeblick TA, 2003, SPINE, V28, pS2, DOI 10.1097/00007632-200308011-00002.},
Number-of-Cited-References = {26},
Times-Cited = {138},
Usage-Count-Last-180-days = {0},
Usage-Count-Since-2013 = {8},
Journal-ISO = {SPINE},
Doc-Delivery-Number = {046LE},
Web-of-Science-Index = {Science Citation Index Expanded (SCI-EXPANDED)},
Unique-ID = {WOS:000237812300012},
DA = {2022-11-01},
}

@article{ WOS:000407369400026,
Author = {Czyz, Marcin and Forster, Stephen and Holton, James and Shariati, Babak
   and Clarkson, David J. and Boszczyk, Bronek M.},
Title = {New method for correction of lumbo-sacral kyphosis deformity in patient
   with high pelvic incidence},
Journal = {EUROPEAN SPINE JOURNAL},
Year = {2017},
Volume = {26},
Number = {8},
Pages = {2204-2210},
Month = {AUG},
Abstract = {Technical note.
   We describe a novel technique of bilateral longitudinal sacral osteotomy
   allowing direct reduction of high pelvic incidence (PI) and correction
   of sagittal imbalance.
   A 25-year-old female patient presented with a disabling lumbo-sacral
   kyphosis fused in situ through previous operations with residual
   low-grade wound infection and grade IV L5/S1 spondylolisthesis with
   severity index (SI) of 65\%. A two-stage correction was performed. First
   anterior in situ fixation of the L4-L5-S1 segments was performed using a
   hollow modular anchorages (HMA) screw and L3/L4 anterior interbody cage.
   The second stage consisted of instrumentation of the lower lumbar spine
   and pelvis; placement of an S1 transverse K-wire as pivot point and
   bilateral longitudinal sacral osteotomy which allowed for gradual
   retroversion of the central sacrum relative to the pelvis.
   Sacrum was derotated by 30A degrees which allowed to restore spinal
   sagittal balance and decrease SI by 15\%. Postoperative recovery was
   complicated by a flare up of the pre-existing deep wound infection.
   Bilateral longitudinal sacral osteotomy appears to be a safe and
   efficient way of correcting the sagittal imbalance caused by an
   extremely high PI. Although technically demanding, it achieves good
   radiological and functional outcomes and avoids entering the spinal
   canal.},
Publisher = {SPRINGER},
Address = {233 SPRING ST, NEW YORK, NY 10013 USA},
Type = {Article},
Language = {English},
Affiliation = {Boszczyk, BM (Corresponding Author), Nottingham Univ Hosp NHS Trust, Ctr Spinal Studies \& Surg, Queens Med Ctr, D Floor,West Block,Derby Rd, Nottingham NG7 2UH, England.
   Czyz, Marcin; Shariati, Babak; Boszczyk, Bronek M., Nottingham Univ Hosp NHS Trust, Ctr Spinal Studies \& Surg, Queens Med Ctr, D Floor,West Block,Derby Rd, Nottingham NG7 2UH, England.
   Czyz, Marcin; Holton, James, Royal Orthopaed Hosp NHS Trust, Spinal Serv, Birmingham, W Midlands, England.
   Forster, Stephen, Walsall Healthcare NHS Trust, Dept Trauma \& Orthopaed, Manor Hosp, Walsall, W Midlands, England.
   Clarkson, David J., City Hosp Nottingham, Dept Plast \& Reconstruct Surg, Nottingham, England.},
DOI = {10.1007/s00586-017-5205-5},
ISSN = {0940-6719},
EISSN = {1432-0932},
Keywords = {Lumbo-sacral kyphosis; High-grade spondylolisthesis; High pelvic
   incidence; Sacral osteotomy; Spinal balance; HMA screw},
Keywords-Plus = {OSTEOTOMY},
Research-Areas = {Neurosciences \& Neurology; Orthopedics},
Web-of-Science-Categories  = {Clinical Neurology; Orthopedics},
Author-Email = {bronek.boszczyk@nuh.nhs.uk},
ORCID-Numbers = {Czyz, Marcin/0000-0001-7224-4272},
Cited-References = {Bodin A, 2015, EUR SPINE J, V24, pS72, DOI 10.1007/s00586-014-3651-x.
   Chiffolot X, 2006, REV CHIR ORTHOP, V92, P257.
   Enercan M, 2013, EUR SPINE J, V22, pS254, DOI 10.1007/s00586-012-2313-0.
   Hsieh PC, 2007, J NEUROSURG-SPINE, V6, P368, DOI 10.3171/spi.2007.6.4.15.
   Konig MA, 2012, EUR SPINE J, V21, P390, DOI 10.1007/s00586-011-1994-0.
   Lamartina C, 2009, EUR SPINE J, V18, pS133, DOI 10.1007/s00586-009-0984-y.
   Min Kan, 2012, Eur Spine J, V21 Suppl 6, pS785, DOI 10.1007/s00586-011-1949-5.
   Moreau S, 2016, ORTHOP TRAUMATOL-SUR, V102, P233, DOI 10.1016/j.otsr.2015.12.016.
   Osaka S, 2007, J SURG ONCOL, V95, P258, DOI 10.1002/jso.20646.
   Roussouly P, 2010, EUR SPINE J, V19, P1824, DOI 10.1007/s00586-010-1476-9.},
Number-of-Cited-References = {10},
Times-Cited = {6},
Usage-Count-Last-180-days = {0},
Usage-Count-Since-2013 = {4},
Journal-ISO = {Eur. Spine J.},
Doc-Delivery-Number = {FD2MQ},
Web-of-Science-Index = {Science Citation Index Expanded (SCI-EXPANDED)},
Unique-ID = {WOS:000407369400026},
DA = {2022-11-01},
}

@article{ WOS:000455917700012,
Author = {Ravindra, Vijay M. and Kalra, Ricky R. and Dailey, Andrew T.},
Title = {Electromyography stimulation compared with intraoperative O-arm imaging
   for evaluating pedicle screw breaches in lumbar spine surgery: a
   prospective analysis of 1006 screws in 164 patients},
Journal = {SPINE JOURNAL},
Year = {2019},
Volume = {19},
Number = {2},
Pages = {206-211},
Month = {FEB},
Abstract = {BACKGROUND CONTEXT: Lumbar pedicle screw placement can be technically
   challenging. Malpositioned screws occur in up to 15\% of patients and
   could result in radiculopathy or instrumentation failure.
   PURPOSE: To compare intraoperative electromyography (EMG) and image
   guidance using an O-arm for identifying pedicle breach during elective
   lumbar fusion.
   STUDY DESIGN: Prospective observational study.
   PATIENT SAMPLE: All adult patients undergoing elective lumbar spinal
   fusion operations for degenerative spine disorders (including adjacent
   segment degeneration, degenerative scoliosis, and symptomatic
   spondylosis and spondylolisthesis) at a single institution from July 1,
   2014, to December 1, 2015, were prospectively tracked.
   OUTCOME MEASURES: Pedicle breach.
   METHODS: Pedicle screws from L2-S1 were placed using C-arm assisted
   freehand technique. All screws were stimulated with EMG and evaluated
   using the O-arm intraoperative imaging system. Electromyography data
   were compared with intraoperative images to assess the accuracy of
   identifying pedicle breaches. No funding was received for this work.
   RESULTS: One thousand six lumbar pedicles screws were placed from L2 to
   S1 in 164 consecutive cases. The mean patient age was 59.2 years.
   Thirty-five breaches (15 lateral and 20 medial) were visualized with
   0-arm imaging and confirmed by palpation (3.5\% of screws placed). Of
   the breaches, 14 screws stimulated below the 12-mA threshold, nine
   screws stimulated between 12 and 20 mA, and 12 screws did not generate
   an EMG response. Forty screws stimulated below a 12-mA threshold but
   showed no breach on imaging. Using the 12mA threshold, the sensitivity
   of EMG was 40\%, specificity was 96\%, positive predictive value was
   26\%, and negative predictive value was 98\%. All 35 breached screws
   were corrected during surgery. There were no postoperative symptoms
   caused by breached screws and no patients required reoperation.
   CONCLUSIONS: Our findings indicate that EMG may not be a highly reliable
   tool in determining an anatomical breach during placement of lumbar
   pedicle screws. O-arm may be better for detecting either medial or
   lateral breaches than EMG stimulation if there are concerns about screw
   placement or for confirmation of placement before leaving the operating
   room. (C) 2018 Elsevier Inc. All rights reserved.},
Publisher = {ELSEVIER SCIENCE INC},
Address = {STE 800, 230 PARK AVE, NEW YORK, NY 10169 USA},
Type = {Article},
Language = {English},
Affiliation = {Dailey, AT (Corresponding Author), Univ Utah, Dept Neurosurg, Clin Neurosci Ctr, 175 N Med Dr East, Salt Lake City, UT 84132 USA.
   Ravindra, Vijay M.; Kalra, Ricky R.; Dailey, Andrew T., Univ Utah, Dept Neurosurg, Clin Neurosci Ctr, 175 N Med Dr East, Salt Lake City, UT 84132 USA.
   Ravindra, Vijay M.; Kalra, Ricky R.; Dailey, Andrew T., Univ Utah, Huntsman Canc Inst, 175 N Med Dr East, Salt Lake City, UT 84132 USA.},
DOI = {10.1016/j.spinee.2018.06.353},
ISSN = {1529-9430},
EISSN = {1878-1632},
Keywords = {Breach; Computed tomography; Degenerative spine disease;
   Electromyography; Intraoperative; Lumbar fusion; O-arm; Spine; Pedicle
   screw; Screw position},
Keywords-Plus = {DEGENERATIVE DISEASE; PART 15; PLACEMENT; FIXATION; ACCURACY;
   RELIABILITY; PERFORMANCE; INSERTION; POSITION; FUSION},
Research-Areas = {Neurosciences \& Neurology; Orthopedics},
Web-of-Science-Categories  = {Clinical Neurology; Orthopedics},
Author-Email = {neuropub@hsc.utah.edu},
Cited-References = {CALANCIE B, 1992, SPINE, V17, P1229, DOI 10.1097/00007632-199210000-00017.
   CALANCIE B, 1994, SPINE, V19, P2780, DOI 10.1097/00007632-199412150-00008.
   Choma TJ, 2006, J SPINAL DISORD TECH, V19, P547, DOI 10.1097/01.bsd.0000211221.74307.57.
   Clements D, 1993, DUBL IR SCOL RES SOC.
   Darden BV, 1996, J SPINAL DISORD, V9, P8.
   FARBER GL, 1995, SPINE, V20, P1494, DOI 10.1097/00007632-199507000-00010.
   GERTZBEIN SD, 1990, SPINE, V15, P11, DOI 10.1097/00007632-199001000-00004.
   GLASSMAN SD, 1995, SPINE, V20, P1375, DOI 10.1097/00007632-199506000-00008.
   Holly LT, 2007, ORTHOP CLIN N AM, V38, P451, DOI 10.1016/j.ocl.2007.04.001.
   HORMES JT, 1993, SPINE, V18, P2059, DOI 10.1097/00007632-199310001-00023.
   Kosmopoulos V, 2007, INT ORTHOP, V31, P531, DOI 10.1007/s00264-006-0230-8.
   MATSUZAKI H, 1990, SPINE, V15, P1159, DOI 10.1097/00007632-199011010-00014.
   Owen J, 1993, USE SPONTANEOUS EMG.
   Parker SL, 2011, J NEUROSURG-SPINE, V15, P130, DOI 10.3171/2011.3.SPINE101.
   Rao G, 2002, J NEUROSURG, V97, P223, DOI 10.3171/spi.2002.97.2.0223.
   Raynor BL, 2007, SPINE, V32, P2673, DOI 10.1097/BRS.0b013e31815a524f.
   Raynor BL, 2016, SPINE, V41, P1387, DOI 10.1097/BRS.0000000000001531.
   Raynor BL, 2013, SPINE, V38, pE101, DOI 10.1097/BRS.0b013e31827aafb9.
   Resnick DK, 2005, J NEUROSURG-SPINE, V2, P725, DOI 10.3171/spi.2005.2.6.0725.
   ROBINSON LR, 1993, SPINE, V18, P1793, DOI 10.1097/00007632-199310000-00013.
   Santos ERG, 2012, SPINE, V37, pE119, DOI 10.1097/BRS.0b013e3182257cae.
   Scoliosis Reesarch Society, 1992, POS STAT SOM EV POT.
   Sembrano JN, 2012, INT J SPINE SURG, V6, P49, DOI 10.1016/j.ijsp.2011.11.002.
   Sharan A, 2014, J NEUROSURG-SPINE, V21, P102, DOI 10.3171/2014.4.SPINE14324.
   Stauff MP, 2014, SPINE J, V14, P98, DOI 10.1016/j.spinee.2013.03.028.
   STEINMANN JC, 1993, SPINE, V18, P1856, DOI 10.1097/00007632-199310000-00022.
   Tang JS, 2014, J BIOMED RES, V28, P228, DOI 10.7555/JBR.28.20130159.
   TOLEIKIS JR, 1993, SPINE, V18, P2401, DOI 10.1097/00007632-199312000-00006.
   WEINSTEIN JN, 1988, SPINE, V13, P1012, DOI 10.1097/00007632-198809000-00008.},
Number-of-Cited-References = {29},
Times-Cited = {4},
Usage-Count-Last-180-days = {1},
Usage-Count-Since-2013 = {7},
Journal-ISO = {Spine Journal},
Doc-Delivery-Number = {HH7NN},
Web-of-Science-Index = {Science Citation Index Expanded (SCI-EXPANDED)},
Unique-ID = {WOS:000455917700012},
DA = {2022-11-01},
}

@article{ WOS:000179501100006,
Author = {Benoist, M},
Title = {The natural history of lumbar degenerative spinal stenosis},
Journal = {JOINT BONE SPINE},
Year = {2002},
Volume = {69},
Number = {5},
Pages = {450-457},
Month = {OCT},
Abstract = {The purpose of this review is to present current information on the
   natural course of lumbar spinal stenosis. As the population becomes
   older this condition is encountered more frequently. The diagnosis
   accuracy has improved and the number of cases detected is increasing
   internationally. Because of the relative unpredictability of surgical
   treatment, good knowledge of natural evolution and of the predictive
   factors influencing the course of the disease is crucial. Unfortunately,
   and in contrast with numerous surgical series few studies have dealt
   with natural evolution. In addition to anecdotal reports, a few non
   randomized studies will be reviewed. Only one randomized study has
   compared short and long term results of medical versus surgical
   treatment. Most of these studies are retrospective, with methodological
   flaws and are difficult to compare.. At the present time no
   scientifically based recommandations can be made to LSS. patients at
   diagnosis. Similarly predictors of success of medical and surgical
   treatment still need to be identified. However results of the studies
   analyzed in this review suggest that a substantial proportion of
   patients do not automatically deteriorate and will remain unchanged or
   even improved by medical means. They also suggest that patients with
   severe baseline symptoms, block stenosis and degenerative
   spondylolisthesis tend to require surgical decompression. Randomized
   studies with the necessary ethical precautions are needed to obtain
   clear-cut conclusions. (C) 2002 Editions scientifiques et medicales
   Elsevier SAS.},
Publisher = {EDITIONS SCIENTIFIQUES MEDICALES ELSEVIER},
Address = {23 RUE LINOIS, 75724 PARIS CEDEX 15, FRANCE},
Type = {Review},
Language = {English},
Affiliation = {Benoist, M (Corresponding Author), Hop Beaujon, Dept Orthoped Surg, F-92110 Clichy, France.
   Hop Beaujon, Dept Orthoped Surg, F-92110 Clichy, France.
   Hop Bichat, Dept Rheumatol, F-75018 Paris, France.},
DOI = {10.1016/S1297-319X(02)00429-3},
ISSN = {1297-319X},
Keywords = {lumbodynia; lumbar spinal stenosis; spinal surgery},
Keywords-Plus = {NONSURGICAL MANAGEMENT; 1-YEAR OUTCOMES; 10-YEAR; SURGERY},
Research-Areas = {Rheumatology},
Web-of-Science-Categories  = {Rheumatology},
Cited-References = {Amundsen T, 2000, SPINE, V25, P1424, DOI 10.1097/00007632-200006010-00016.
   Atlas SJ, 1996, SPINE, V21, P1787, DOI 10.1097/00007632-199608010-00012.
   Atlas SJ, 2000, SPINE, V25, P556, DOI 10.1097/00007632-200003010-00005.
   BLAU JN, 1978, BRAIN, V101, P211, DOI 10.1093/brain/101.2.211.
   FORTIN L, 2000, ARTHRITIS RHEUM S, V43.
   Herno A, 1996, BRIT J NEUROSURG, V10, P461, DOI 10.1080/02688699647087.
   HERNO A, 1997, ANN M INT SOC STUD L, P2.
   HERNO A, 1996, ANN M INT SOC STUD L, P25.
   Hurri H, 1998, J SPINAL DISORD, V11, P110.
   JOHNSSON KE, 1992, CLIN ORTHOP RELAT R, P82.
   JOHNSSON KE, 1991, SPINE, V16, P615, DOI 10.1097/00007632-199106000-00003.
   JONES R A C, 1968, Journal of Bone and Joint Surgery British Volume, V50-B, P595.
   Katz JN, 1996, SPINE, V21, P92, DOI 10.1097/00007632-199601010-00022.
   LINN BS, 1968, J AM GERIATR SOC, V16, P622, DOI 10.1111/j.1532-5415.1968.tb02103.x.
   Nachemson AL, 1996, SPINE, V21, P1794, DOI 10.1097/00007632-199608010-00013.
   PORTER RW, 1984, SPINE, V9, P418, DOI 10.1097/00007632-198405000-00017.
   POSTACCHINI F, 1990, LUMBAR SPINE, V2, P766.
   ROSOMOFF H, 1987, SPINE, V3.
   SAAL JS, 1997, ANN M INT SOC STUD L, P2.
   Simotas AC, 2000, SPINE, V25, P197, DOI 10.1097/00007632-200001150-00009.
   Stucki G, 1996, SPINE, V21, P796, DOI 10.1097/00007632-199604010-00004.
   TILE M, 1976, CLIN ORTHOP RELAT R, P104.
   TUITE GF, 1994, J NEUROSURG, V81, P699, DOI 10.3171/jns.1994.81.5.0699.
   TURNER JA, 1992, SPINE, V17, P1, DOI 10.1097/00007632-199201000-00001.
   WARE JE, 1992, MED CARE, V30, P473, DOI 10.1097/00005650-199206000-00002.},
Number-of-Cited-References = {25},
Times-Cited = {86},
Usage-Count-Last-180-days = {0},
Usage-Count-Since-2013 = {8},
Journal-ISO = {Joint Bone Spine},
Doc-Delivery-Number = {619WU},
Web-of-Science-Index = {Science Citation Index Expanded (SCI-EXPANDED)},
Unique-ID = {WOS:000179501100006},
DA = {2022-11-01},
}

@article{ WOS:000258170600002,
Author = {Liu, Heng-Liang and Sun, Ming-Tsung and Lin, Chun-Li and Cheng, Hsin-Yi
   and Wei, Kou-Chen and Su, Wen-Kai},
Title = {Biomechanical analysis of interbody and posterolateral fusion with
   transpedicular screw fixation for spondylolisthesis: A finite element
   study},
Journal = {BIOMEDICAL ENGINEERING-APPLICATIONS BASIS COMMUNICATIONS},
Year = {2008},
Volume = {20},
Number = {3},
Pages = {145-151},
Month = {JUN},
Abstract = {This study investigates and compares the mechanical response of
   interbody and posterolateral fusion along with the transpedicular screw
   fixation for the degenerative spondylolisthesis under different load
   conditions using finite element (FE) analysis. Image processing,
   computer aided design (CAD), and computer aided engineering techniques
   were applied to build a three-dimensional model of a functional spinal
   unit (L4-L5) with transpedicular screw fixation for the posterolateral
   fusion FE model. Additionally, the intervertebral disc was replaced by
   two cages to represent the interbody fusion FE model. A unit moment of 1
   Nm was applied on the top of L4 in different directions to simulate the
   flexion, extension, lateral bending, and axial rotation, respectively.
   The lower of L5 was fixed in all directions for constraint. The
   simulated results revealed that using cages obviously decreased
   (13\%-58\%) the stress imposed upon the instrumentations. The stress
   concentration occurred at the locking nut on the transpedicular screw
   head, the middle part of the bone plate, and the thread of
   transpedicular screw near the head. These findings were comparable to
   clinical observations. With the limited data, our results suggested
   interbody fusion in combination with transpedicular screw fixation
   demonstrated less stress on the instrumentations than the posterolateral
   fusion with only transpedicular screw fixation.},
Publisher = {WORLD SCIENTIFIC PUBL CO PTE LTD},
Address = {5 TOH TUCK LINK, SINGAPORE 596224, SINGAPORE},
Type = {Article},
Language = {English},
Affiliation = {Lin, CL (Corresponding Author), Chang Gung Univ, Grad Inst Mech Engn, 259 Wen Hwa 1st Rd, Tao Yuan 33302, Taiwan.
   Liu, Heng-Liang; Sun, Ming-Tsung; Lin, Chun-Li; Cheng, Hsin-Yi, Chang Gung Univ, Grad Inst Mech Engn, Tao Yuan 33302, Taiwan.
   Wei, Kou-Chen, Chang Gung Mem Hosp, Dept Neurosurg, Tao Yuan 33305, Taiwan.
   Su, Wen-Kai, Chang Gung Univ, Grad Inst Med Mech, Tao Yuan 33302, Taiwan.},
DOI = {10.4015/S1016237208000702},
ISSN = {1016-2372},
EISSN = {1793-7132},
Keywords = {finite element analysis; fusion; cage; transpedicular screw fixation},
Keywords-Plus = {LUMBAR SPINE; PEDICLE SCREWS; FAILURE; CAGES},
Research-Areas = {Engineering},
Web-of-Science-Categories  = {Engineering, Biomedical},
Author-Email = {cllin@mail.cgu.edu.tw},
ORCID-Numbers = {Sun, Ming-Tsung/0000-0002-5589-5169},
Cited-References = {ADAMS MA, 1983, SPINE, V8, P327, DOI 10.1097/00007632-198304000-00017.
   Bassewitz H, 2001, CLIN ORTHOP RELAT R, P54.
   Chen CS, 2005, MED ENG PHYS, V27, P487, DOI 10.1016/j.medengphy.2004.12.007.
   DICKMAN CA, 1992, J NEUROSURG, V77, P860, DOI 10.3171/jns.1992.77.6.0860.
   Ezquerro F, 2004, MED ENG PHYS, V26, P11, DOI 10.1016/S1350-4533(03)00128-0.
   Gaines RW, 2000, J BONE JOINT SURG AM, V82A, P1458, DOI 10.2106/00004623-200010000-00013.
   Gertzbein SD, 1998, SPINE, V23, P2352, DOI 10.1097/00007632-199811010-00021.
   Glaser J, 2003, SPINE, V28, P1390, DOI 10.1097/00007632-200307010-00008.
   Jutte PC, 2002, EUR SPINE J, V11, P594, DOI 10.1007/s00586-002-0469-8.
   Kostuik JP, 1997, CLIN ORTHOP RELAT R, P27.
   KUMAR SN, 2000, J BONE JOINT SURG S, V85, P30.
   Kuo YW, 2007, BIOMED ENG-APP BAS C, V19, P79, DOI 10.4015/S1016237207000161.
   KWON BK, 2005, SPINE S, V30, pS41.
   Lin CL, 1999, COMPUT METH PROG BIO, V59, P187, DOI 10.1016/S0169-2607(99)00004-8.
   Lundon K, 2001, J ORTHOP SPORT PHYS, V31, P291, DOI 10.2519/jospt.2001.31.6.291.
   Madan S, 2002, SPINE, V27, P1536, DOI 10.1097/00007632-200207150-00011.
   McAfee PC, 2005, SPINE, V30, pS60, DOI 10.1097/01.brs.0000155578.62680.dd.
   Mummaneni PV, 2004, J NEUROSURG-SPINE, V1, P24, DOI 10.3171/spi.2004.1.1.0024.
   Najarian S, 2005, BIO-MED MATER ENG, V15, P145.
   Niu C C, 1996, Am J Orthop (Belle Mead NJ), V25, P418.
   Pavlov PW, 2004, SPINE, V29, P1893, DOI 10.1097/01.brs.0000137067.68630.70.
   Rohlmann A, 2006, J BIOMECH, V39, P2484, DOI 10.1016/j.jbiomech.2005.07.026.
   Rousseau MA, 2005, EUR SPINE J, V14, P55, DOI 10.1007/s00586-004-0703-7.
   Sengupta DK, 2005, SPINE, V30, pS71, DOI 10.1097/01.brs.0000155579.88537.8e.
   Slosar PJ, 2000, SPINE, V25, P722, DOI 10.1097/00007632-200003150-00012.
   Steffen T, 2000, EUR SPINE J, V9, pS89, DOI 10.1007/PL00010027.
   Vadapalli S, 2006, SPINE, V31, P2189, DOI 10.1097/01.brs.0000232720.23748.ce.
   van Dieen JH, 2006, SPINE, V31, pE494, DOI 10.1097/01.brs.0000224515.40694.2c.
   Vibert BT, 2006, CLIN ORTHOP RELAT R, P222, DOI 10.1097/01.blo.0000200233.99436.ea.
   Wang JP, 2006, BIO-MED MATER ENG, V16, P301.
   WILTSE LL, 1989, SEMIN SPINE SURG, V1, P79.
   Yamamoto T., 1998, J MUSCULOSKELETAL RE, V2, P181, DOI {[}10.1142/S0218957798000184, DOI 10.1142/S0218957798000184].},
Number-of-Cited-References = {32},
Times-Cited = {1},
Usage-Count-Last-180-days = {0},
Usage-Count-Since-2013 = {6},
Journal-ISO = {Biomed. Eng.-Appl. Basis Commun.},
Doc-Delivery-Number = {333RS},
Web-of-Science-Index = {Science Citation Index Expanded (SCI-EXPANDED)},
Unique-ID = {WOS:000258170600002},
DA = {2022-11-01},
}

@article{ WOS:000455475600003,
Author = {Lee, Dong Chan and Heo, Dong Hwa and Cho, Kyoung Seok},
Title = {Concomitant Occlusive Vascular Lesions of Legs in Patients with
   Degenerative Lumbar Diseases: Do These Lesions Influence Treatment?},
Journal = {JOURNAL OF NEUROLOGICAL SURGERY PART A-CENTRAL EUROPEAN NEUROSURGERY},
Year = {2019},
Volume = {80},
Number = {1},
Pages = {8-14},
Month = {JAN},
Abstract = {Background and Study Aims Vascular narrowing or obstruction reduces
   blood flow to the lower limbs during exercise or at rest. Symptoms may
   range from intermittent claudication to pain at rest. Narrowing of these
   arteries may produce pain in the buttocks, thighs, or legs. These
   symptoms may resemble those of lumbar radicular pain. Spine surgeons may
   overlook obstructive vascular lesions of the lower limbs in patients
   with lumbar degenerative diseases such as spinal stenosis and
   spondylolisthesis. We investigated the clinical and radiologic risk
   factors of concomitant vascular pathologic lesions in patients with
   degenerative lumbar diseases.
   Materials and Methods If patients presented with a weak or absent
   dorsalis pedis artery pulse, edema of both legs, and a past history
   related to vascular lesions of the lower limbs, we evaluated the veins
   and arteries of the lower extremities using Doppler sonography. If
   abnormal vascular findings were detected, computed tomography
   angiography (CTA) of the lower extremities was performed. Radiologic and
   clinical risk factors of concomitant occlusive arterial lesions of the
   lower limb were analyzed by logistic regression analysis.
   Results In 2013, 335 patients suspected of having vascular lesions
   underwent Doppler sonography. Among them, CTA of the lower extremities
   was performed in 58 patients. The mean age was 69.4 years (35 men and 23
   women). Severe narrowing or total occlusion of the leg arteries was
   detected in 23 patients. Partial obstructive arterial disease of the
   legs was detected in 14 patients. Occlusion but with good collateral
   circulation of the leg was found in three patients. Surgical treatment
   plans were cancelled or changed in 28 patients. The risk factors for
   occlusive arterial lesions of the legs were an abnormal ankle-brachial
   pressure index (ABPI), absent dorsalis pedis artery pulse, and lack of
   response after a pain-blocking procedure.
   Conclusion If patients present with a weak or absent dorsalis pedis
   artery pulse, abnormal ABPI ratio, and no response after a pain-blocking
   procedure, the clinician should consider the possibility of severe
   arterial occlusion of the legs. We suggest that the differential
   diagnosis of obstructive arterial lesions of the legs from lumbar
   degenerative diseases is important to prevent unnecessary invasive
   surgical treatment of the lumbar spine.},
Publisher = {THIEME MEDICAL PUBL INC},
Address = {333 SEVENTH AVE, NEW YORK, NY 10001 USA},
Type = {Article},
Language = {English},
Affiliation = {Cho, KS (Corresponding Author), Catholic Univ, Dept Neurosurg, St Marys Hosp, Seoul 16480, South Korea.
   Lee, Dong Chan, Leon Wiltse Mem Hosp, Dept Neurosurg, Gyeonggi Do, Anyang Si, South Korea.
   Heo, Dong Hwa, Leon Wiltse Mem Hosp, Dept Neurosurg, Suwon, South Korea.
   Cho, Kyoung Seok, Catholic Univ, Dept Neurosurg, St Marys Hosp, Seoul 16480, South Korea.},
DOI = {10.1055/s-0038-1669474},
ISSN = {2193-6315},
EISSN = {2193-6323},
Keywords = {claudication; lumbar degenerative disease; vascular occlusion; lower
   extremity},
Keywords-Plus = {PERIPHERAL ARTERIAL-DISEASE; ANKLE-BRACHIAL INDEX; SPINAL STENOSIS;
   LOWER-EXTREMITY; GUIDELINES; MANAGEMENT},
Research-Areas = {Neurosciences \& Neurology; Surgery},
Web-of-Science-Categories  = {Clinical Neurology; Surgery},
Author-Email = {kscho@catholic.ac.kr},
ResearcherID-Numbers = {허, 동화/ABD-3873-2020
   Heo, Dong Hwa/AAE-2785-2019},
ORCID-Numbers = {Heo, Dong Hwa/0000-0003-1203-4550},
Cited-References = {Diehm N, 2009, SWISS MED WKLY, V139, P357, DOI smw-12636.
   DODGE LD, 1988, CLIN ORTHOP RELAT R, P141.
   Han Min-Hee, 2014, Korean J Spine, V11, P183, DOI 10.14245/kjs.2014.11.3.183.
   Han SH, 2013, PAIN PHYSICIAN, V16, P513.
   Hirsch AT, 2006, J VASC INTERV RADIOL, V17, P1383, DOI 10.1097/01.RVI.0000240426.53079.46.
   Hirsch AT, 2006, J AM COLL CARDIOL, V47, P1239, DOI 10.1016/j.jacc.2005.10.009.
   Hirsch AT, 2001, JAMA-J AM MED ASSOC, V286, P1317, DOI 10.1001/jama.286.11.1317.
   Lundin M, 1999, WORLD J SURG, V23, P252, DOI 10.1007/PL00013177.
   Maher M, 1996, IRISH J MED SCI, V165, P118, DOI 10.1007/BF02943798.
   Norgren L, 2007, J VASC SURG, V45, pS5, DOI 10.1016/j.jvs.2006.12.037.
   Resnick HE, 2004, CIRCULATION, V109, P733, DOI 10.1161/01.CIR.0000112642.63927.54.
   Thome C, 2008, DTSCH ARZTEBL INT, V105, P373, DOI 10.3238/arztebl.2008.0373.
   Watters WC, 2008, SPINE J, V8, P305, DOI 10.1016/j.spinee.2007.10.033.},
Number-of-Cited-References = {13},
Times-Cited = {1},
Usage-Count-Last-180-days = {0},
Usage-Count-Since-2013 = {2},
Journal-ISO = {J. Neurol. Surg. Part A},
Doc-Delivery-Number = {HH1JM},
Web-of-Science-Index = {Science Citation Index Expanded (SCI-EXPANDED)},
Unique-ID = {WOS:000455475600003},
DA = {2022-11-01},
}

@article{ WOS:000448760700001,
Author = {Stulik, J. and Nesnidal, P. and Kozelnicka, K. and Barna, M.},
Title = {Surgical Treatment of High-Grade High-Dysplastic Spondylolistheses in
   Young Patients - Prospective Monocentric Study of 29 Patients},
Journal = {ACTA CHIRURGIAE ORTHOPAEDICAE ET TRAUMATOLOGIAE CECHOSLOVACA},
Year = {2018},
Volume = {85},
Number = {5},
Pages = {305-318},
Month = {OCT},
Abstract = {PURPOSE OF THE STUDY
   An optimal technique to surgically treat high-grade high-dysplastic (HG
   HD) spondylolistheses remains disputable. There are multiple surgical
   procedures described, ranging from a simple posterior fusion in situ
   without fixation through a stand-alone anterior lumbar interbody fusion
   with the oblique insertion of a structural bonegraft to instrumented
   full reduction and 360-degree fusion. At our department, preference is
   given to the instrumented monosegmental reduction and fixation by a
   fixator with Schanz screws. The aim of this paper is a prospective
   clinical and radiological evaluation of the group of operated patients
   below 30 years of age with HG HD spondylolisthesis with a slip greater
   than 50\%.
   MATERIAL AND METHODS
   In the period from 11/2007 to 2/2017, a total of 29 patients with HG HD
   spondylolisthesis always of the L5-S1 segment were treated at the
   Department of Spinal Surgery of the First Faculty of Medicine of the
   Charles University and the Teaching Hospital Motol. They were 10 men and
   19 women aged 10 to 28 years, with the mean age of 18.4 years. In 27
   patients reduction and single-segment fixation of L5-S1 were performed
   as primary treatment, in one case decompression and non
   instrumented-fusion only was carried out and in one case in situ
   fixation of L4-L5-S1 for distinctive osteoporosis.
   RESULTS
   The average duration of posterior surgery without the reconstruction of
   the anterior column was 88.9 min, in case of anterior fusion it was 46.6
   min and in case of only posterior approach and fusion with the
   reconstruction of the anterior column it was 141.5 min. The average
   blood loss in the posterior fusion without the reconstruction of the
   anterior column reached 384.3 ml, in the stand-alone anterior fusion it
   was 21.6 ml. and in the posterior fusion with the reconstruction of the
   anterior column 430.0 ml. In 27 patients in whom the reduction was
   carried out, a shift of the L5 vertebral body observed on the CT scan
   prior to the surgery was 64.3\% on average, while postoperatively and
   also at 6 months after the surgery during the follow-up examination it
   was 8.1\%. A clear bone posterolateral fusion was found by the CT
   examination after 4-6 months in all 29 patients (100\%, N = 29), while
   bone intersomatic fusion was reported in 25 cases (96.2\%, N = 26).
   Altogether 6.9\% of residual neurological deficits were observed. The
   statistical processing of VAS values for lumbar back pain and ODI values
   before the surgery and after two years confirmed a significant
   improvement of the clinical condition (p < 0.001). When asked whether
   they would undergo the same surgery with their current experience with
   the treatment, all the 29 patients answered ``yes{''} and stressed the
   functional as well as the aesthetic results of the surgery.
   DISCUSSION
   In agreement with the other authors, the PT, SS and PI values are
   measured and we consider the SA, SDSG LSA and Dubousset s LSA
   assessments to be essential. All the measured values showed
   statistically significant changes postoperatively, only the pelvic
   incidence (P1) value remained unchanged. In patients with HG HD
   spondylolisthesis, we prefer reduction and the 360-degree monosegmental
   fusion, in the case of sacral osteotomy always using the posterior
   approach, in the cases where osteotomy is not performed using the next
   anterior approach. Even in the cases of the most severe deformities, we
   prefer to maintain the body of L5 and, where necessary, rather shorten
   the sacrum, which in our opinion leads to a better aesthetic result.
   CONCLUSIONS
   The reduction by single-segment instrumentation is a suitable
   alternative to the surgical therapy of HG HD spondylolistheses in young
   patients. It provides a high success rate of bone fusion and good
   clinical results including the aesthetic aspects. The complications
   associated with full reduction are not markedly higher than in other
   surgical techniques.},
Publisher = {GALEN SRO},
Address = {NA BELIDLE 34, PRAGUE 5, 150 00, CZECH REPUBLIC},
Type = {Article},
Language = {Czech},
Affiliation = {Nesnidal, P (Corresponding Author), 1 LF UK, Klin Spondylochirurg, V Uvalu 84, Prague 15006 5, Czech Republic.
   Nesnidal, P (Corresponding Author), FN Motol, V Uvalu 84, Prague 15006 5, Czech Republic.
   Univ Karlovy, Lekarske Fak 1, Klin Spondylochirurg, Prague, Czech Republic.
   Fak Nemocnice Motole, Prague, Czech Republic.},
ISSN = {0001-5415},
Keywords = {spondylolisthesis; HGHD; high-grade; high-dysplastic; reduction; pelvic
   incidence; pelvic tilt; sacral slope},
Keywords-Plus = {IN-SITU; ISTHMIC SPONDYLOLISTHESIS; PELVIC INCIDENCE; FOLLOW-UP;
   LUMBOSACRAL SPONDYLOLISTHESIS; SPINOPELVIC BALANCE; REDUCTION; FUSION;
   CLASSIFICATION; SPONDYLOPTOSIS},
Research-Areas = {Orthopedics},
Web-of-Science-Categories  = {Orthopedics},
Author-Email = {pnesnidal@centrum.cz},
ResearcherID-Numbers = {Nesnidal, Petr/I-6683-2017
   Stulik, Jan/I-6650-2017},
ORCID-Numbers = {Nesnidal, Petr/0000-0003-1630-8168
   Stulik, Jan/0000-0002-8980-849X},
Cited-References = {ABDU WA, 1994, SPINE, V19, P710, DOI 10.1097/00007632-199403001-00011.
   Agabegi SS, 2010, SPINE J, V10, P530, DOI 10.1016/j.spinee.2010.02.023.
   Bodin A, 2015, EUR SPINE J, V24, pS72, DOI 10.1007/s00586-014-3651-x.
   BOOS N, 1993, SPINE, V18, P1655, DOI 10.1097/00007632-199309000-00014.
   Bourassa-Moreau E, 2013, SPINE J, V13, P770, DOI 10.1016/j.spinee.2013.01.048.
   BRADFORD DS, 1990, J BONE JOINT SURG AM, V72A, P1060, DOI 10.2106/00004623-199072070-00016.
   Cunningham BW, 2002, SPINE, V27, P2321, DOI 10.1097/00007632-200211010-00004.
   Curylo LJ, 2002, SPINE, V27, P2021, DOI 10.1097/00007632-200209150-00010.
   Dubousset J, 1997, CLIN ORTHOP RELAT R, P77.
   Gaines RW, 2005, SPINE, V30, pS66, DOI 10.1097/01.brs.0000155577.19606.df.
   Hanson DS, 2002, SPINE, V27, P2026, DOI 10.1097/00007632-200209150-00011.
   Hart RA, 2014, J NEUROSURG-SPINE, V20, P523, DOI 10.3171/2014.1.SPINE12904.
   Helenius I, 2006, SPINE, V31, P190, DOI 10.1097/01.brs.0000194843.94071.09.
   Hresko MT, 2007, SPINE, V32, P2208, DOI 10.1097/BRS.0b013e31814b2cee.
   Hu SS, 1996, SPINE, V21, P367, DOI 10.1097/00007632-199602010-00023.
   Huang RP, 2003, SPINE, V28, P2381, DOI 10.1097/01.BRS.0000085325.42542.38.
   Jouve JL, 2014, EUR SPINE J, V23, P457, DOI 10.1007/s00586-014-3343-6.
   Labelle H, 2004, SPINE, V29, P2049, DOI 10.1097/01.brs.0000138279.53439.cc.
   Lamartina C, 2001, EUR SPINE J, V10, P444, DOI 10.1007/s005860100284.
   Lamartina C, 2009, EUR SPINE J, V18, pS133, DOI 10.1007/s00586-009-0984-y.
   LENKE LG, 1992, J SPINAL DISORD, V5, P433, DOI 10.1097/00002517-199212000-00008.
   Lombardi F, 2013, EUR SPINE J, V22, pS914, DOI 10.1007/s00586-013-3013-0.
   Longo UG, 2014, J BONE JOINT SURG AM, V96A, P53, DOI 10.2106/JBJS.L.01012.
   Mac-Thiong JM, 2007, EUR SPINE J, V16, P227, DOI 10.1007/s00586-005-0013-8.
   Mac-Thiong JM, 2006, EUR SPINE J, V15, P1425, DOI 10.1007/s00586-006-0101-4.
   Marchetti Pier Giorgio, 1997, P1211.
   Martiniani M, 2012, EUR SPINE J, V21, pS134, DOI 10.1007/s00586-012-2230-2.
   Mehdian SMH, 2005, SPINE, V30, pE579, DOI 10.1097/01.brs.0000181051.60960.32.
   Meyerding HW, 1932, SURG GYNECOL OBSTET, V54, P7.
   Min Kan, 2012, Eur Spine J, V21 Suppl 6, pS785, DOI 10.1007/s00586-011-1949-5.
   Molinari MRW, 1999, SPINE, V24, P1701, DOI 10.1097/00007632-199908150-00012.
   Newton PO, 1997, J PEDIATR ORTHOPED, V17, P754, DOI 10.1097/00004694-199711000-00010.
   OBrien MF, 2008, RADIOGRAPHIC MEASURE.
   Roussouly P, 2006, SPINE, V31, P2484, DOI 10.1097/01.brs.0000239155.37261.69.
   Sailhan F, 2006, SPINE, V31, P161, DOI 10.1097/01.brs.0000194780.17528.6b.
   Suchomel P, 2007, SPONDYLOLISTEZA DIAG.
   van Ooij A, 2003, EUR SPINE J, V12, P332, DOI 10.1007/s00586-002-0521-8.
   Vialle R, 2006, EUR SPINE J, V15, P1210, DOI 10.1007/s00586-005-0051-2.
   WILTSE LL, 1976, CLIN ORTHOP RELAT R, P23.
   Yue WM, 2005, SPINE, V30, pS22, DOI 10.1097/01.brs.0000155572.72287.92.},
Number-of-Cited-References = {40},
Times-Cited = {2},
Usage-Count-Last-180-days = {0},
Usage-Count-Since-2013 = {5},
Journal-ISO = {Acta Chir. Orthop. Traumatol. Cechoslov.},
Doc-Delivery-Number = {GY7CC},
Web-of-Science-Index = {Science Citation Index Expanded (SCI-EXPANDED)},
Unique-ID = {WOS:000448760700001},
DA = {2022-11-01},
}

@article{ WOS:000292999600003,
Author = {Murtagh, Ryan D. and Quencer, Robert M. and Castellvi, Antonio E. and
   Yue, James J.},
Title = {New Techniques in Lumbar Spinal Instrumentation: What the Radiologist
   Needs to Know},
Journal = {RADIOLOGY},
Year = {2011},
Volume = {260},
Number = {2},
Pages = {317-330},
Month = {AUG},
Abstract = {Lumbar spinal fusion is a commonly performed procedure, and, despite
   changes in cage types and fixation hardware, radiologists have, over the
   years, become familiar with the imaging features of typical spinal
   fusion and many of the complications seen in patients after surgery,
   including pseudoarthrosis, hardware loosening, and recurrent or residual
   disk herniation. Recently, however, novel approaches and devices have
   been developed, including advances in minimally invasive surgery, the
   increasing use of osteoinductive materials, and a wide variety of
   motion-preserving devices. These new approaches and devices manifest
   with characteristic imaging features and the potential for unusual and
   unexpected complications. Several of these devices and approaches are
   experimental, but many, including those devices used in lateral
   approaches to fusion, as well as the use of bone morphogenic protein,
   disk arthroplasty, and interspinous spacers, are seen with increasing
   frequency in daily clinical practice. Given the recent advances in
   spinal fusion surgery, it is important that radiologists have a basic
   understanding of the rationale behind these procedures, the common
   imaging features of the devices, and the complications associated with
   their use. (C) RSNA, 2011},
Publisher = {RADIOLOGICAL SOC NORTH AMERICA},
Address = {820 JORIE BLVD, OAK BROOK, IL 60523 USA},
Type = {Review},
Language = {English},
Affiliation = {Murtagh, RD (Corresponding Author), Univ Diagnost Inst, 3301 Alumni Dr, Tampa, FL 33612 USA.
   Murtagh, Ryan D., Univ Diagnost Inst, Tampa, FL 33612 USA.
   Murtagh, Ryan D., H Lee Moffitt Canc Ctr \& Res Inst, Dept Radiol, Tampa, FL 33612 USA.
   Quencer, Robert M., Univ Miami, Dept Radiol, Miami, FL USA.
   Castellvi, Antonio E., Florida Orthoped Inst, Dept Spine Surg, Tampa, FL USA.
   Yue, James J., Yale Univ, Dept Orthoped Surg, New Haven, CT USA.},
DOI = {10.1148/radiol.11101104},
ISSN = {0033-8419},
Keywords-Plus = {PARTIAL DISC REPLACEMENT; OF-THE-LITERATURE; DYNAMIC STABILIZATION;
   FOLLOW-UP; INTERBODY FUSION; DEGENERATIVE SPONDYLOLISTHESIS; X-STOP;
   INTERMITTENT CLAUDICATION; ADJACENT SEGMENTS; NUCLEUS DEVICE},
Research-Areas = {Radiology, Nuclear Medicine \& Medical Imaging},
Web-of-Science-Categories  = {Radiology, Nuclear Medicine \& Medical Imaging},
Author-Email = {rdmurtagh@udimri.com},
Cited-References = {Agarwal R, 2009, J NEUROSURG-SPINE, V11, P729, DOI 10.3171/2009.6.SPINE08669.
   Agazzi S, 1999, J NEUROSURG, V91, P186, DOI 10.3171/spi.1999.91.2.0186.
   Ahrens M, 2009, SPINE, V34, P1376, DOI 10.1097/BRS.0b013e3181a3967f.
   Aryan HE, 2008, MINIM INVAS NEUROSUR, V51, P225, DOI 10.1055/s-2008-1080915.
   Berlemann U, 2009, EUR SPINE J, V18, P1706, DOI 10.1007/s00586-009-1136-0.
   Bertagnoli R, 2005, ORTHOP CLIN N AM, V36, P341, DOI 10.1016/j.ocl.2005.03.006.
   Bertagnoli R, 2002, EUR SPINE J, V11, pS143, DOI 10.1007/s00586-002-0424-8.
   Bono CM, 2009, J SPINAL DISORD TECH, V22, P376, DOI 10.1097/BSD.0b013e31817c6489.
   Botolin S, 2010, SPINE, V35, pE144, DOI 10.1097/BRS.0b013e3181ca7351.
   Burkus JK, 2005, J BONE JOINT SURG AM, V87A, P1205, DOI 10.2106/JBJS.D.02532.
   Cahill KS, 2009, JAMA-J AM MED ASSOC, V302, P58, DOI 10.1001/jama.2009.956.
   Charles YP, 2010, SPINE PHILA PA  0514.
   Dakwar E, 2010, NEUROSURG FOCUS, V28, DOI 10.3171/2010.1.FOCUS09282.
   DeVine JG, 2009, SPINE J, V9, P910, DOI 10.1016/j.spinee.2009.08.459.
   Eck J C, 1999, Am J Orthop (Belle Mead NJ), V28, P336.
   Errico Thomas J, 2004, Spine J, V4, p151S, DOI 10.1016/j.spinee.2004.07.004.
   Fernstrom U, 1966, Acta Chir Scand Suppl, V357, P154.
   Goins Maurice L, 2005, Spine J, V5, p317S, DOI 10.1016/j.spinee.2005.02.021.
   Guyer RD, 2009, SPINE J, V9, P374, DOI 10.1016/j.spinee.2008.08.007.
   Heim SE, 2002, ORTHOP CLIN N AM, V33, P413, DOI 10.1016/S0030-5898(01)00014-1.
   Kanayama M, 2007, SPINE, V32, P1992, DOI 10.1097/BRS.0b013e318133faae.
   Kim K Anthony, 2007, Neurosurg Focus, V22, pE7.
   Kuchta J, 2009, EUR SPINE J, V18, P823, DOI 10.1007/s00586-009-0967-z.
   Kumar A, 2008, SPINE, V33, P2909, DOI 10.1097/BRS.0b013e31818bdca7.
   Lewandrowski KU, 2007, SPINE J, V7, P609, DOI 10.1016/j.spinee.2007.01.011.
   Lindsey DP, 2003, SPINE, V28, P2192, DOI 10.1097/01.BRS.0000084877.88192.8E.
   Marotta Nicola, 2006, Neurosurg Focus, V20, pE9.
   Mayer HM, 2005, J BONE JOINT SURG BR, V87B, P1029, DOI 10.1302/0301-620X.87B8.16151.
   McAfee Paul, 2007, Neurosurg Focus, V22, pE13.
   Moskowitz A, 2002, ORTHOP CLIN N AM, V33, P359, DOI 10.1016/S0030-5898(01)00008-6.
   Murtagh RD, 2009, RADIOGRAPHICS, V29, P105, DOI 10.1148/rg.291075740.
   Ozgur Burak M, 2006, Spine J, V6, P435, DOI 10.1016/j.spinee.2005.08.012.
   Park P, 2004, SPINE, V29, P1938, DOI 10.1097/01.brs.0000137069.88904.03.
   Park SC, 2009, J KOREAN NEUROSURG S, V46, P292, DOI 10.3340/jkns.2009.46.4.292.
   Perri B, 2007, SPINE J, V7, P235, DOI 10.1016/j.spinee.2006.04.010.
   Reyes-Sanchez A, 2010, EUR SPINE J, V19, P2164, DOI 10.1007/s00586-010-1417-7.
   Rogozinski Abraham, 2009, Orthopedics, V32, P809, DOI 10.3928/01477447-20090922-07.
   Schaeren S, 2008, SPINE, V33, pE636, DOI 10.1097/BRS.0b013e31817d2435.
   Schmoelz W, 2003, J SPINAL DISORD TECH, V16, P418, DOI 10.1097/00024720-200308000-00015.
   Schnake KJ, 2006, SPINE, V31, P442, DOI 10.1097/01.brs.0000200092.49001.6e.
   Shim CS, 2007, SPINE, V32, P1012, DOI 10.1097/01.brs.0000260795.57798.a0.
   Shim CS, 2003, J SPINAL DISORD TECH, V16, P324, DOI 10.1097/00024720-200308000-00003.
   Sobottke R, 2009, EUR SPINE J, V18, P1494, DOI 10.1007/s00586-009-1081-y.
   Tormenti MJ, 2010, NEUROSURG FOCUS, V28, DOI 10.3171/2010.1.FOCUS09263.
   Vaidya R, 2008, J SPINAL DISORD TECH, V21, P557, DOI 10.1097/BSD.0b013e31815ea897.
   van den Eerenbeemt KD, 2010, EUR SPINE J, V19, P1262, DOI 10.1007/s00586-010-1445-3.
   Verhoof OJ, 2008, EUR SPINE J, V17, P188, DOI 10.1007/s00586-007-0492-x.
   Wang ST, 2005, SPINE, V30, P62, DOI 10.1097/01.brs.0000150123.26869.48.
   WEST JL, 1991, J BONE JOINT SURG AM, V73A, P1179, DOI 10.2106/00004623-199173080-00006.
   Wilke HJ, 2008, EUR SPINE J, V17, P1049, DOI 10.1007/s00586-008-0657-2.
   Wilke HJ, 2006, SPINE, V31, P2790, DOI 10.1097/01.brs.0000245872.45554.c0.
   Wu YJ, 2010, EUR SPINE J, V19, P1250, DOI 10.1007/s00586-010-1394-x.
   Young PM, 2007, RADIOGRAPHICS, V27, P775, DOI 10.1148/rg.273065055.
   Yue J.J., 2008, MOTION PRESERVATION.
   Zucherman JF, 2005, SPINE, V30, P1351, DOI 10.1097/01.brs.0000166618.42749.d1.},
Number-of-Cited-References = {55},
Times-Cited = {16},
Usage-Count-Last-180-days = {0},
Usage-Count-Since-2013 = {7},
Journal-ISO = {Radiology},
Doc-Delivery-Number = {795TU},
Web-of-Science-Index = {Science Citation Index Expanded (SCI-EXPANDED)},
Unique-ID = {WOS:000292999600003},
DA = {2022-11-01},
}

@article{ WOS:000085163800010,
Author = {Cavagna, R and Daculsi, G and Bouler, JM},
Title = {Macroporous calcium phosphate ceramic: A prospective study of 106 cases
   in lumbar spinal fusion},
Journal = {JOURNAL OF LONG-TERM EFFECTS OF MEDICAL IMPLANTS},
Year = {1999},
Volume = {9},
Number = {4},
Pages = {403-412},
Abstract = {Macroporous biphasic calcium phosphate (MBCP, Triosite(TM)) is well
   known for its safety absence of allergenicity, and excellent
   bone-bonding capacity, and it has been widely used as a bone graft
   substitute in orthopaedic, ENT, and dental surgery. This study
   investigates the clinical performance of this synthetic porous ceramic
   in a series of 106 patients, mainly with degenerative spine aetiologies
   (95/106) and with a minimum follow-up of 2 years. AU patients were
   treated with posterior correction involving the semi-rigid New
   Orleans(TM) instrumentation. Spinal fusion was always performed using
   MBCP granules mixed with autogenous bone chips and bone marrow obtained
   from the local spine. Fusion of the spine was confirmed for 100
   patients, and 6 non-unions were observed (3 resulting from primary
   spondylolisthesis).
   This study shows that MBCP provides suitable results in spinal fusion
   involving a semi-rigid instrumentation. Because the indication of
   degenerative spine is not very favorable to fusion, this technique
   appears to be a good alternative to autografts and could decrease
   patient morbidity resulting from iliac bone grafting.},
Publisher = {BEGELL HOUSE INC},
Address = {79 MADISON AVE, SUITE 1205, NEW YORK, NY 10016-7892 USA},
Type = {Article},
Language = {English},
Affiliation = {Cavagna, R (Corresponding Author), Clin Ter, Unite Orthopedie, BP 71, F-56275 Ploemer, France.
   Clin Ter, Unite Orthopedie, F-56275 Ploemer, France.
   Fac Chirurg Dentaire, INSERM, Ctr Rech Mat Interat Biol, F-44042 Nantes 1, France.},
ISSN = {1050-6934},
Keywords = {lumbar spinal fusion; biphasic calcium phosphate; semi-rigid
   instrumentation},
Keywords-Plus = {PERIODONTAL OSSEOUS DEFECTS; BONE},
Research-Areas = {Engineering; Research \& Experimental Medicine; Orthopedics; Pathology},
Web-of-Science-Categories  = {Engineering, Biomedical; Medicine, Research \& Experimental;
   Orthopedics; Pathology},
ResearcherID-Numbers = {BOULER, Jean-Michel/C-2099-2011
   Daculsi, Guy DG/P-1320-2014
   },
ORCID-Numbers = {Daculsi, Guy DG/0000-0003-1030-3446
   BOULER, Jean-Michel/0000-0001-9784-5584},
Cited-References = {BALDERSTONE RA, 1991, COMPLICATION SPINAL, P20.
   Cavagna R., 1996, P91.
   DACULSI G, 1989, J BIOMED MATER RES, V23, P883, DOI 10.1002/jbm.820230806.
   DACULSI G, 1990, BIOMATERIALS, V11, P86.
   DACULSI G, 1992, ANN OTO RHINOL LARYN, V101, P669, DOI 10.1177/000348949210100808.
   DACULSI G, 1990, J BIOMED MATER RES, V24, P379, DOI 10.1002/jbm.820240309.
   Dahl B, 1997, Eur Spine J, V6, P412, DOI 10.1007/BF01834071.
   GOLSTEIN LA, 1969, J BONE JOINT SURG AM, V51, P209.
   GOUIN F, 1995, REV CHIR ORTHOP, V81, P59.
   GREENOUGH G, 1996, INSTRUMENTAL FUSION, P45.
   KAHN B, 1979, CLIN ORTHOP RELAT R, P204.
   KURTZ IT, 1989, SPINE, P1324.
   LOTEM M, 1971, CLIN ORTHOP RELAT R, P130, DOI 10.1097/00003086-197110000-00018.
   LOUIS R, 1986, CLIN ORTHOP RELAT R, P18.
   Louis R., 1996, P175.
   NERY EB, 1990, J PERIODONTOL, V61, P737, DOI 10.1902/jop.1990.61.12.737.
   NERY EB, 1992, J PERIODONTOL, V63, P729, DOI 10.1902/jop.1992.63.9.729.
   PASSUTI N, 1989, CLIN ORTHOP RELAT R, P169.
   Ransford AO, 1998, J BONE JOINT SURG BR, V80B, P13, DOI 10.1302/0301-620X.80B1.7276.
   SUMMERS BN, 1989, J BONE JOINT SURG BR, V71, P677, DOI 10.1302/0301-620X.71B4.2768321.
   TOMFORD WW, 1981, J BONE JOINT SURG AM, V63, P244, DOI 10.2106/00004623-198163020-00010.
   Younger E M, 1989, J Orthop Trauma, V3, P192, DOI 10.1097/00005131-198909000-00002.},
Number-of-Cited-References = {22},
Times-Cited = {105},
Usage-Count-Last-180-days = {0},
Usage-Count-Since-2013 = {5},
Journal-ISO = {J. Long-Term Eff. Med. Implants},
Doc-Delivery-Number = {281MF},
Web-of-Science-Index = {Science Citation Index Expanded (SCI-EXPANDED)},
Unique-ID = {WOS:000085163800010},
DA = {2022-11-01},
}

@inproceedings{ WOS:000187617800163,
Author = {Sassi, M and Meani, L and Migliaccio, G and Morosi, M and Beretta, F and
   Assietti, R},
Book-Group-Author = {MONDUZZI EDITORE
   MONDUZZI EDITORE},
Title = {Two years outcome in spondylolysthesis operated with stand alone
   posterior lumbar interbody fusion},
Booktitle = {12TH EUROPEAN CONGRESS OF NEUROSURGERY (EANS), PROCEEDINGS},
Year = {2003},
Pages = {885-889},
Note = {12th European Congress of Neurosurgery, LISBON, PORTUGAL, SEP 07-12,
   2003},
Organization = {European Assoc Neurosurg Soc},
Abstract = {The authors conducted a prospective study to delineate fusion rates and
   clinical outcome in a series of 43 patients affected by grade I
   spondylolisthesis treated with stand alone posterior lumbar interbody
   fusion (PLIF). Fifteen patients were male, 28 female, mean age was 43
   (range 27-63).
   Fourteen patients had surgery at L4-L5, 23 patients at L5-S1, and 6 at
   L4-L5 and L5-S1. Follow-up was more than 2 years in all the cases: mean
   36 months, range 27-48 months. The outcome was assessed using the
   Oswestry scale and the Prolo scale scored preoperatively, at 6 months
   and at 2 years. Results were compared using Student's T-test. The fusion
   rate was 86\%. Overall, 95\% of the patients were satisfied with their
   outcome and would undergo surgical intervention again. Ninety-five
   percent of the work-eligible patients have resumed their working
   activity. The degree of clinical improvement measured with Prolo and the
   Oswestry scales showed a significant improvement (p<0,0001). Patients
   operated for two levels showed no significant differences in clinical
   outcome. The results show that the PLIF procedure is safe and effective,
   in our series with a 95\% overall satisfaction rate.},
Publisher = {MEDIMOND S R L},
Address = {VIA MASERATI 5, 40128 BOLOGNA, 00000, ITALY},
Type = {Proceedings Paper},
Language = {English},
Affiliation = {Sassi, M (Corresponding Author), Osped Fatebenefratelli, Div Neurosurg, Milan, Italy.
   Osped Fatebenefratelli, Div Neurosurg, Milan, Italy.},
ISBN = {88-323-3149-7},
Keywords-Plus = {2-YEAR FOLLOW-UP},
Research-Areas = {Oncology; Neurosciences \& Neurology; Surgery},
Web-of-Science-Categories  = {Oncology; Clinical Neurology; Surgery},
Cited-References = {Boos N, 1997, Eur Spine J, V6, P2, DOI 10.1007/BF01676569.
   CLOWARD RB, 1953, J NEUROSURG, V10, P154, DOI 10.3171/jns.1953.10.2.0154.
   GILL K, 1993, ACTA ORTHOP SCAND, V64, P108, DOI 10.3109/17453679309160137.
   Kuslich SD, 1998, SPINE, V23, P1267, DOI 10.1097/00007632-199806010-00019.},
Number-of-Cited-References = {4},
Times-Cited = {0},
Usage-Count-Last-180-days = {0},
Usage-Count-Since-2013 = {0},
Doc-Delivery-Number = {BY09K},
Web-of-Science-Index = {Conference Proceedings Citation Index - Science (CPCI-S)},
Unique-ID = {WOS:000187617800163},
DA = {2022-11-01},
}

@article{ WOS:000168003100002,
Author = {Whitecloud, TS and Roesch, WW and Ricciardi, JE},
Title = {Transforaminal interbody fusion versus anterior-posterior interbody
   fusion of the lumbar spine: A financial analysis},
Journal = {JOURNAL OF SPINAL DISORDERS},
Year = {2001},
Volume = {14},
Number = {2},
Pages = {100-103},
Month = {APR},
Abstract = {Lumbar interbody fusion can be performed anteriorly or posteriorly. An
   anterior approach generally requires an access surgeon and often is
   combined with a posterior fusion. A traditional posterior interbody
   fusion can destabilize the spinal motion segment and requires neural
   retraction. A new surgical technique, a transforaminal lumbar interbody
   fusion (TLIF), was recently described. It requires minimal neural
   retraction, and the disk space is exposed posterolaterally with removal
   of only one facet joint. This study compares the cast of an
   anterior-posterior one-level lumbar fusion with the cost of the same
   procedure performed using the TLIF technique. Table 1 lists the specific
   demographics. A retrospective review of the hospital charges of 80
   patients undergoing interbody lumbar stabilization was conducted. The
   two groups consisted of 40 patients with an anterior-posterior fusion
   and 40 patients who were fused circumferentially using the TLIF
   technique. A cost analysis with normalization of 1998 dollars between
   the two groups was performed. The TLIF group had an average operative
   time of 213 minutes, compared with 269 minutes for the
   anterior-posterior group. In addition, an average additional 38 minutes
   were required to turn the patient from the anterior or posterior
   position. The average blood loss for the anterior-posterior procedure
   was 969 mL, compared with 489 mL for the TLIF group. Twenty-three of the
   anterior-posterior patients received an average of 2.2 units of blood
   and six of the TLIF patients received an average of 1.3 units. Use of
   the surgical intensive care unit was much lower in the TLIF group (38 of
   40 patients versus 2 of 40 patients). The average length of stay was 6.1
   days for the anterior-posterior group compared with an average of 3.3
   days for the TLIF group. The average cost of the anterior-posterior
   patients was \$49,085, compared with \$33,784 for the TLIF group. Cost
   analysis between the two groups show the TLIF patients had an average
   savings of approximately \$15,000 per admission. This cost comparison
   was conducted only for the time of the operative procedure. No attempt
   was made to analyze rates of fusion between the two groups or ultimate
   clinic outcome. There were no major complications in either group, and
   no patient returned to surgery fur a lumbar spinal problem at the
   authors' hospital within I year of the index procedure.},
Publisher = {LIPPINCOTT WILLIAMS \& WILKINS},
Address = {530 WALNUT ST, PHILADELPHIA, PA 19106-3621 USA},
Type = {Article},
Language = {English},
Affiliation = {Whitecloud, TS (Corresponding Author), Tulane Univ, Med Ctr, Dept Orthopaed, 1430 Tulane Ave,SL32, New Orleans, LA 70112 USA.
   Tulane Univ, Med Ctr, Dept Orthopaed, New Orleans, LA 70112 USA.},
DOI = {10.1097/00002517-200104000-00002},
ISSN = {0895-0385},
Keywords = {anterior-posterior lumbar interbody fusion-transforaminal posterolateral
   lumbar interbody fusion; financial analysis; anterior column
   reconstruction},
Keywords-Plus = {SPONDYLOLISTHESIS; INSTRUMENTATION; STENOSIS},
Research-Areas = {Neurosciences \& Neurology; Orthopedics},
Web-of-Science-Categories  = {Clinical Neurology; Orthopedics},
Cited-References = {BERGMARK A, 1989, ACTA ORTHOP SCAND S, V230, P28.
   BRIDWELL KH, 1993, J SPINAL DISORD, V6, P461, DOI 10.1097/00002517-199306060-00001.
   CLOWARD RB, 1953, J NEUROSURG, V10, P154, DOI 10.3171/jns.1953.10.2.0154.
   Fischgrund JS, 1997, SPINE, V22, P2807, DOI 10.1097/00007632-199712150-00003.
   Harms JG, 1998, ORTHOP TRAUMATOL, V6, P88.
   Hibbs RA., 1911, NY MED J, V93, P1013.
   KUMMER B, 1991, INSTABILE WIRBELSAUL, P8.
   Kuslich SD, 1998, SPINE, V23, P1267, DOI 10.1097/00007632-199806010-00019.
   OAXLAND TR, 1996, LUMBOSACRAL SPINOPEL, P541.
   Ray CD, 1997, SPINE, V22, P667, DOI 10.1097/00007632-199703150-00019.
   RAY CD, 1991, ARTIFICIAL DISC, P53.
   STEFFEE AD, 1988, CLIN ORTHOP RELAT R, P99.
   WATKINS M B, 1953, J Bone Joint Surg Am, V35-A, P1014.
   YVON HA, 1994, SPINE S, V19, pS2279.
   ZDEBLICK TA, 1993, SPINE, V18, P983, DOI 10.1097/00007632-199306150-00006.},
Number-of-Cited-References = {15},
Times-Cited = {101},
Usage-Count-Last-180-days = {0},
Usage-Count-Since-2013 = {4},
Journal-ISO = {J. Spinal Disord.},
Doc-Delivery-Number = {420KA},
Web-of-Science-Index = {Science Citation Index Expanded (SCI-EXPANDED)},
Unique-ID = {WOS:000168003100002},
DA = {2022-11-01},
}

@article{ WOS:000450653000008,
Author = {Karaarslan, Numan and Yilmaz, Ibrahim and Ozbek, Hanefi and Oznam, Kadir
   and Ates, Ozkan and Erdem, Ilknur},
Title = {Is Implant Washing and Wound Irrigation with Rifampicin Effective for
   Preventing Surgical Site Infections in Lumbar Instrumentation?},
Journal = {TURKISH NEUROSURGERY},
Year = {2018},
Volume = {28},
Number = {6},
Pages = {904-909},
Abstract = {AIM: To determine whether the washing of implants and autogenous bone
   grafts with rifampicin, and the irrigation of the surgical field using
   diluted rifampicin, have any significant effect on the prevention of
   spinal implant infections.
   MATERIAL and METHODS: A total of 166 consecutive lumbar stenosis and
   spondylolisthesis patients undergoing lumbar instrumentation between
   2012 and 2016 were analyzed retrospectively. The patients were divided
   into two groups. Group I (n=85) included patients whose implants were
   washed with rifampicin immediately before insertion and whose surgical
   fields were irrigated with diluted rifampicin immediately after
   insertion. Group II (n=81) included the cases without rifampicin
   application. Both groups were matched for age, sex, body mass index, and
   surgical indication. The infection rates of the groups were compared
   during the first 2 postoperative years.
   RESULTS: No significant difference was found between the infection rate
   in Group I and Group II. Only 1 case had surgical site infection (SSI)
   in Group I, a rate of 1.17\% (1 of 85 patients), whereas 2 patients had
   SSI in Group II, a rate of 2.46\% (2 of 81 patients).
   CONCLUSION: Peroperative washing of implants with rifampicin and
   irrigation of the surgical field using diluted rifampicin have not been
   found to be significantly effective in preventing or reducing spinal
   implant infections. However, further studies with larger series need to
   be carried out to verify these results.},
Publisher = {TURKISH NEUROSURGICAL SOC},
Address = {TASKENT CADDESI 13-4, BAHCELIEVLER, ANKARA 06500, TURKEY},
Type = {Article},
Language = {English},
Affiliation = {Karaarslan, N (Corresponding Author), Namik Kemal Univ, Sch Med, Dept Neurosurg, Tekirdag, Turkey.
   Karaarslan, Numan, Namik Kemal Univ, Sch Med, Dept Neurosurg, Tekirdag, Turkey.
   Yilmaz, Ibrahim; Ozbek, Hanefi, Istanbul Medipol Univ, Sch Med, Dept Med Pharmacol, Istanbul, Turkey.
   Oznam, Kadir, Istanbul Medipol Univ, Sch Med, Dept Orthopaed \& Traumatol, Istanbul, Turkey.
   Ates, Ozkan, Istanbul Esenyurt Univ, Esencan Hosp, Dept Neurosurg, Istanbul, Turkey.
   Erdem, Ilknur, Namik Kemal Univ, Sch Med, Dept Infect Dis, Tekirdag, Turkey.},
DOI = {10.5137/1019-5149.JTN.21341-17.2},
ISSN = {1019-5149},
Keywords = {Implant; Infection rate; Irrigation; Spine; Rifampicin},
Keywords-Plus = {SPINAL STENOSIS; POVIDONE-IODINE; POSTOPERATIVE INFECTION; SURGERY; AGE},
Research-Areas = {Neurosciences \& Neurology; Surgery},
Web-of-Science-Categories  = {Clinical Neurology; Surgery},
Author-Email = {numikara@yahoo.com},
ResearcherID-Numbers = {Ozbek, Hanefi/O-3472-2019
   KARAARSLAN, Numan/I-6819-2019
   YILMAZ, Ibrahim/H-6199-2019},
ORCID-Numbers = {Ozbek, Hanefi/0000-0002-8084-7855
   KARAARSLAN, Numan/0000-0001-5590-0637
   YILMAZ, Ibrahim/0000-0003-2003-6337},
Cited-References = {Baek Kyeong Hee, 2016, Korean J Spine, V13, P120, DOI 10.14245/kjs.2016.13.3.120.
   Bratzler DW, 2013, SURG INFECT, V14, P73, DOI 10.1089/sur.2013.9999.
   Chang FY, 2006, EUR SPINE J, V15, P1005, DOI 10.1007/s00586-005-0975-6.
   DEYO RA, 1992, J BONE JOINT SURG AM, V74A, P536, DOI 10.2106/00004623-199274040-00009.
   Gelalis ID, 2011, SPINE J, V11, P1042, DOI 10.1016/j.spinee.2011.10.015.
   Imajo Y, 2017, J ORTHOP SCI, V22, P10, DOI 10.1016/j.jos.2016.08.014.
   Isyar Mehmet, 2016, Open Orthop J, V10, P420.
   Isyar M, 2015, BMC SURG, V15, DOI 10.1186/s12893-015-0111-4.
   Kim KT, 2017, SPINE J, V17, P203, DOI 10.1016/j.spinee.2016.08.029.
   Kulkarni AG, 2016, ASIAN SPINE J, V10, P1000, DOI 10.4184/asj.2016.10.6.1000.
   Liao JC, 2016, BMC MUSCULOSKEL DIS, V17, DOI 10.1186/s12891-016-1239-9.
   Makris UE, 2017, SPINE, V42, P42, DOI 10.1097/BRS.0000000000001647.
   Mayer HM, 2016, BIOMED RES INT, V2016, P9074257.
   Miyazaki S, 2016, INT ORTHOP, V40, P1171, DOI 10.1007/s00264-015-3073-3.
   Mohamed W, 2014, EUR CELLS MATER, V28, P258, DOI 10.22203/eCM.v028a18.
   Mori K, 2016, ASIAN SPINE J, V10, P238, DOI 10.4184/asj.2016.10.2.238.
   Oksuz E, 2016, EUR SPINE J, V25, P1006, DOI 10.1007/s00586-015-3941-y.
   Phillips M, 2014, INFECT CONT HOSP EP, V35, P826, DOI 10.1086/676872.
   Schuster JM, 2010, SPINE PHILA 1976, V35, P125.
   Tomov M, 2015, SPINE, V40, P491, DOI 10.1097/BRS.0000000000000789.
   Ulivieri S, 2011, J NEUROSURG SCI, V55, P89.
   Weber C, 2017, ACTA NEUROCHIR, V159, P191, DOI 10.1007/s00701-016-3020-0.
   Whiffen John R., 1997, P1561.
   Yaldiz C, 2015, MEDICINE, V94, DOI 10.1097/MD.0000000000001177.
   YUAN HA, 1994, SPINE, V19, pS2279.},
Number-of-Cited-References = {25},
Times-Cited = {7},
Usage-Count-Last-180-days = {1},
Usage-Count-Since-2013 = {4},
Journal-ISO = {Turk. Neurosurg.},
Doc-Delivery-Number = {HA9UP},
Web-of-Science-Index = {Science Citation Index Expanded (SCI-EXPANDED)},
Unique-ID = {WOS:000450653000008},
OA = {Bronze},
DA = {2022-11-01},
}

@article{ WOS:000355389300012,
Author = {Sethi, Ruchira and Singh, Vishram and Chauhan, B. K. S. and Thukral, B.
   B.},
Title = {Prevalence of facet joint arthrosis in lumbago patients-CT scan
   evaluation},
Journal = {JOURNAL OF THE ANATOMICAL SOCIETY OF INDIA},
Year = {2014},
Volume = {63},
Number = {2},
Pages = {161-165},
Month = {DEC},
Abstract = {Introduction: There are multiple causes of low back pain (LBP), the
   leading ones being degeneration of intervertebral disc, lumbar spinal
   stenosis(LSS) and facet joint arthrosis(FJA). There are number of
   studies done earlier on disc degeneration and LSS, however the studies
   on facet joint arthrosis are limited and incomplete. Hence the present
   study was undertaken to assess the prevalence of FJA of lumbar spine in
   lumbago patients of Delhi NCR region of India.
   Method: The present study was conducted in the Departments of
   Radiodiagnosis of Santosh Medical College, Ghaziabad and Safdarjung
   Hospitals, New Delhi. Thirty eight patients were selected for CT scan
   imaging after pre-defined questionnaire and informed consent. The images
   were assessed on Philips Dicom viewer for facet joint arthritic changes.
   Results: A high prevalence of 52.6\% was seen in cases of LBP. FJA was
   seen in 80\% of female cases and the highest prevalence of arthrosis was
   seen at lumbar spinal level of L4-L5.
   Discussion: Facet joint arthrosis plays an important role in low back
   pain. The prevalence of FJA increases caudally from L1 to L5, with the
   highest incidence being at the L4-L5 spinal level. The prevalence of FJA
   is seen more in females than males. Copyright (C) 2014, Anatomical
   Society of India. Published by Reed Elsevier India Pvt. Ltd. All rights
   reserved.},
Publisher = {ELSEVIER SCIENCE BV},
Address = {PO BOX 211, 1000 AE AMSTERDAM, NETHERLANDS},
Type = {Article},
Language = {English},
Affiliation = {Sethi, R (Corresponding Author), Santosh Med Coll, Dept Anat, Ghaziabad, Uttar Pradesh, India.
   Sethi, Ruchira; Singh, Vishram, Santosh Med Coll, Dept Anat, Ghaziabad, Uttar Pradesh, India.
   Chauhan, B. K. S., Santosh Med Coll, Dept Radiodiag, Ghaziabad, Uttar Pradesh, India.
   Thukral, B. B., VMMC, Dept Radiodiag, New Delhi, India.
   Thukral, B. B., Safdurjung Hosp, New Delhi, India.},
DOI = {10.1016/j.jasi.2014.11.014},
ISSN = {0003-2778},
Keywords = {Lumbago; Low back pain; Facet joint; Arthrosis},
Keywords-Plus = {LOW-BACK-PAIN; DISC DEGENERATION; SPINE; OSTEOARTHRITIS;
   SPONDYLOLISTHESIS; SEX},
Research-Areas = {Anatomy \& Morphology},
Web-of-Science-Categories  = {Anatomy \& Morphology},
Author-Email = {ruchirasethi@gmail.com},
ResearcherID-Numbers = {Thukral, B./ABE-7817-2021
   Sethi, Ruchira/ABA-6463-2021},
ORCID-Numbers = {Sethi, Ruchira/0000-0003-2958-2510},
Cited-References = {ADAMS MA, 1980, J BONE JOINT SURG BR, V62, P358, DOI 10.1302/0301-620X.62B3.6447702.
   Aihara T, 2000, J Orthop Sci, V5, P238, DOI 10.1007/s007760050158.
   Binder DS, 2009, CURR REV MUSCULOSKE, V2, P15, DOI 10.1007/s12178-008-9039-y.
   DENIS F, 1983, SPINE, V8, P817, DOI 10.1097/00007632-198311000-00003.
   Deyo RA, 2010, JAMA-J AM MED ASSOC, V303, P1259, DOI 10.1001/jama.2010.338.
   Dreyer SJ, 1996, ARCH PHYS MED REHAB, V77, P290, DOI 10.1016/S0003-9993(96)90115-X.
   Eubanks JD, 2007, SPINE, V32, P2058, DOI 10.1097/BRS.0b013e318145a3a9.
   Fritz JM, 2001, PHYS THER, V81, P776, DOI 10.1093/ptj/81.2.776.
   Fujiwara A, 2000, SPINE, V25, P3036, DOI 10.1097/00007632-200012010-00011.
   Fujiwara A, 2000, J SPINAL DISORD, V13, P444, DOI 10.1097/00002517-200010000-00013.
   Goldthwait JE, 1911, BOSTON MED SURG J, V164, P365, DOI 10.1056/NEJM191103161641101.
   GROBLER JL, 1993, SPINE, V18, P80.
   Ha KY, 2005, SPINE, V30, P562, DOI 10.1097/01.brs.0000154674.16708.af.
   Iguchi T, 2002, J SPINAL DISORD TECH, V15, P93, DOI 10.1097/00024720-200204000-00001.
   Kalichman L., 2007, SEMINARS ARTHRITIS R.
   KIRKALDYWILLIS WH, 1982, CLIN ORTHOP RELAT R, P110.
   Manchikanti L, 2001, Pain Physician, V4, P308.
   Manchikanti L, 2000, Curr Rev Pain, V4, P337.
   Manchikanti L, 2007, ARCH PHYS MED REHAB, V88, P449, DOI 10.1016/j.apmr.2007.01.015.
   SCHWARZER AC, 1994, SPINE, V19, P1132, DOI 10.1097/00007632-199405001-00006.
   Sehgal Nalini, 2005, Pain Physician, V8, P211.
   Singh V, 2014, J ANAT SOC INDIA, V63, P77, DOI 10.1016/j.jasi.2014.04.009.
   Srikanth VK, 2005, OSTEOARTHR CARTILAGE, V13, P769, DOI 10.1016/j.joca.2005.04.014.
   SWANEPOEL MW, 1995, ANN RHEUM DIS, V54, P182, DOI 10.1136/ard.54.3.182.
   Tuncay K, 2013, ADV ORTHOP, V13.
   VERNONROBERTS B, 1977, RHEUMATOL REHABIL, V16, P13, DOI 10.1093/rheumatology/16.1.13.
   Vogt Molly T, 2003, Spine J, V3, P255, DOI 10.1016/S1529-9430(03)00024-X.
   Weinstein JN, 2006, JAMA-J AM MED ASSOC, V296, P2451, DOI 10.1001/jama.296.20.2451.
   Weishaupt D, 1999, SKELETAL RADIOL, V28, P215, DOI 10.1007/s002560050503.
   XU GL, 1990, RADIOLOGY, V177, P415, DOI 10.1148/radiology.177.2.2217778.},
Number-of-Cited-References = {30},
Times-Cited = {2},
Usage-Count-Last-180-days = {0},
Usage-Count-Since-2013 = {7},
Journal-ISO = {J. Anat. Soc. India},
Doc-Delivery-Number = {CJ3MU},
Web-of-Science-Index = {Science Citation Index Expanded (SCI-EXPANDED)},
Unique-ID = {WOS:000355389300012},
DA = {2022-11-01},
}

@article{ WOS:000571810700004,
Author = {Chang, Chih-Chang and Kuo, Chao-Hung and Chang, Hsuan-Kan and Tu,
   Tsung-Hsi and Fay, Li-Yu and Wu, Jau-Ching and Cheng, Henrich and Huang,
   Wen-Cheng},
Title = {Minimally invasive dynamic screw stabilization using cortical bone
   trajectory},
Journal = {BMC MUSCULOSKELETAL DISORDERS},
Year = {2020},
Volume = {21},
Number = {1},
Month = {SEP 10},
Abstract = {BackgroundThe conventional pedicle-screw-based dynamic stabilization
   process involves dissection of the Wiltse plane to cannulate the
   pedicles, which cannot be undertaken with minimal surgical invasion.
   Despite some reports having demonstrated satisfactory outcomes of
   dynamic stabilization in the management of low-grade spondylolisthesis,
   the extensive soft tissue dissection involved during pedicle screw
   insertion substantially compromises the designed rationale of motion
   (muscular) preservation. The authors report on a novel method for
   minimally invasive insertion of dynamic screws and a mini case
   series.MethodsThe authors describe innovations for inserting dynamic
   screws via the cortical bone trajectory (CBT) under spinal navigation.
   All the detailed surgical procedures and clinical data are
   demonstrated.ResultsA total of four (2 females) patients (mean age
   64.75years) with spinal stenosis at L4-5 were included. By a combination
   of microscopic decompression and image-guided CBT screw insertion,
   laminectomy and dynamic screw stabilization were achieved via one small
   skin incision (less than 3cm). These patients' back and leg pain
   improved significantly after the surgery.ConclusionThis innovative
   dynamic screw stabilization via the CBT involved no discectomy (or
   removal of sequestrated fragment only), no interbody fusion, and little
   muscle dissection (not even of the Wiltse plane). As a minimally
   invasive surgery, CBT appeared to be a viable alternative to the
   conventional pedicle-screw-based dynamic stabilization approach.},
Publisher = {BMC},
Address = {CAMPUS, 4 CRINAN ST, LONDON N1 9XW, ENGLAND},
Type = {Article},
Language = {English},
Affiliation = {Huang, WC (Corresponding Author), Taipei Vet Gen Hosp, Neurol Inst, Dept Neurosurg, Room 525,17F,201,Shih Pai Rd,Sec 2, Taipei 11217, Taiwan.
   Huang, WC (Corresponding Author), Natl Yang Ming Univ, Sch Med, Taipei, Taiwan.
   Chang, Chih-Chang; Kuo, Chao-Hung; Chang, Hsuan-Kan; Tu, Tsung-Hsi; Fay, Li-Yu; Wu, Jau-Ching; Cheng, Henrich; Huang, Wen-Cheng, Taipei Vet Gen Hosp, Neurol Inst, Dept Neurosurg, Room 525,17F,201,Shih Pai Rd,Sec 2, Taipei 11217, Taiwan.
   Chang, Chih-Chang; Kuo, Chao-Hung; Chang, Hsuan-Kan; Tu, Tsung-Hsi; Fay, Li-Yu; Wu, Jau-Ching; Cheng, Henrich; Huang, Wen-Cheng, Natl Yang Ming Univ, Sch Med, Taipei, Taiwan.
   Chang, Chih-Chang; Kuo, Chao-Hung, Natl Yang Ming Univ, Dept BioMed Engn, Taipei, Taiwan.
   Cheng, Henrich, Natl Yang Ming Univ, Inst Pharmacol, Taipei, Taiwan.},
DOI = {10.1186/s12891-020-03629-z},
Article-Number = {605},
EISSN = {1471-2474},
Keywords = {Minimally invasive spine surgery; Spondylolisthesis; Dynamic
   stabilization; Cortical bone trajectory (CBT)},
Keywords-Plus = {LUMBAR INTERBODY FUSION; DISEASE; SPINE},
Research-Areas = {Orthopedics; Rheumatology},
Web-of-Science-Categories  = {Orthopedics; Rheumatology},
Author-Email = {wchuang518@gmail.com},
ResearcherID-Numbers = {Wu, Jau-Ching/AAU-4009-2021
   Kuo, Chao-Hung/AAT-7883-2021},
ORCID-Numbers = {Wu, Jau-Ching/0000-0002-6996-3409
   Kuo, Chao-Hung/0000-0001-5528-204X},
Cited-References = {Beastall J, 2007, SPINE, V32, P685, DOI 10.1097/01.brs.0000257578.44134.fb.
   Dayani F, 2019, J CLIN NEUROSCI, V61, P106, DOI 10.1016/j.jocn.2018.10.131.
   Fay LY, 2016, NEUROSURG FOCUS, V40, DOI 10.3171/2015.10.FOCUS15404.
   Fay LY, 2013, CLIN NEUROL NEUROSUR, V115, P535, DOI 10.1016/j.clineuro.2012.05.036.
   Greiner-Perth R, 2016, EUR SPINE J, V25, P2563, DOI 10.1007/s00586-016-4532-2.
   Ko CC, 2010, NEUROSURG FOCUS, V28, DOI 10.3171/2010.3.FOCUS1052.
   Kuang L, 2017, SPINE, V42, pE1259, DOI 10.1097/BRS.0000000000002145.
   Kuo CH, 2016, NEUROSURG FOCUS, V40, DOI 10.3171/2015.10.FOCUS15441.
   Kuo CH, 2015, BIOMED RES INT, V2015, DOI 10.1155/2015/152435.
   Marengo N, 2018, BIOMED RES INT, V2018, DOI 10.1155/2018/7424568.
   Matsukawa K, 2014, SPINE, V39, pE240, DOI 10.1097/BRS.0000000000000116.
   Mummaneni PV, 2014, J NEUROSURG-SPINE, V21, P67, DOI 10.3171/2014.4.SPINE14276.
   Mummaneni PV, 2004, J NEUROSURG-SPINE, V1, P24, DOI 10.3171/spi.2004.1.1.0024.
   Santoni BG, 2009, SPINE J, V9, P366, DOI 10.1016/j.spinee.2008.07.008.
   St-Pierre GH, 2016, SPINE, V41, P265, DOI 10.1097/BRS.0000000000001158.
   Welch WC, 2007, NEUROSURG FOCUS, V22, P1, DOI DOI 10.3171/foc.2007.22.1.8.
   Woods KRM, 2017, SPINE J, V17, P545, DOI 10.1016/j.spinee.2016.10.026.
   Wu JC, 2011, NEUROSURG FOCUS, V31, DOI 10.3171/2011.7.FOCUS11125.},
Number-of-Cited-References = {18},
Times-Cited = {2},
Usage-Count-Last-180-days = {0},
Usage-Count-Since-2013 = {2},
Journal-ISO = {BMC Musculoskelet. Disord.},
Doc-Delivery-Number = {NR8LD},
Web-of-Science-Index = {Science Citation Index Expanded (SCI-EXPANDED)},
Unique-ID = {WOS:000571810700004},
OA = {Green Published, gold},
DA = {2022-11-01},
}

@article{ WOS:000787289900001,
Author = {Shi, Aaron and Sun, Joshua and Chhabra, Avneesh and Thakur, Uma and Xi,
   Yin and Kohli, Ajay and Wells, Joel},
Title = {Functional outcomes are preserved in adult acetabular dysplasia with
   radiographic evidence of lumbosacral spine anomalies: an investigation
   in hip-spine syndrome},
Journal = {BMC MUSCULOSKELETAL DISORDERS},
Year = {2022},
Volume = {23},
Number = {1},
Month = {APR 25},
Abstract = {Purpose: Acetabular dysplasia (AD) is a debilitating condition which
   results in impaired hip function, leading to hip-spine syndrome with
   anomalies identifiable on plain radiographs. However, no study to date
   has investigated the association between radiographic spine anomalies
   and functional outcomes in AD. We hypothesize that AD patients with
   radiographic evidence of lumbar spine anomalies are associated with
   decreased function in comparison to those without such radiographic
   findings.
   Patients and methods: One hundred thirty-five hips underwent a full
   four-view hip radiograph series, and two observers analyzed hip and
   spine variables using standard radiographs and obtained Castellvi grade,
   assessment of spondylolisthesis, and L4-S1 interpedicular distance. A
   comprehensive hip questionnaire was administered which included Harris
   Hip Score (HHS) and Hip Disability and Osteoarthritis Outcome Score
   (HOOS) to assess patient function. Correlations between HHS and HOOS and
   radiographic spinal measurements were calculated, and p-values were
   corrected for multiple comparison using the Holm's method.
   Results: Out of 135 patients, 119 were female (88.1\%) and 16 were male
   (11.9\%). Average age of presentation was 34.2 years, and average BMI
   was 26. There was no statistically significant correlation between
   Castellvi grade, presence of spondylolisthesis, or L4-S1 interpedicular
   distance and the patient-reported outcome measures HHS or HOOS.
   Conversely, a significant correlation was observed between
   Femoro-Epiphyseal Acetabular Roof (FEAR) index and HOOS of the
   contralateral hip (correlation coefficient= 0.38, adjusted p= 0.03) and
   Tonnis angle of AD severity and HHS of the contralateral hip
   (correlation coefficient= - 0.33, adjusted p= 0.04).
   Conclusion: Severity of spinal anomalies measured by Castellvi grade and
   spondylolisthesis in patients with AD was not associated with decreased
   patient function in the ipsilateral diseased hip. To our knowledge, this
   is the first study {[} to date to report the relationship between
   radiographically identifiable lumbosacral abnormalities and hip function
   in AD.},
Publisher = {BMC},
Address = {CAMPUS, 4 CRINAN ST, LONDON N1 9XW, ENGLAND},
Type = {Article},
Language = {English},
Affiliation = {Wells, J (Corresponding Author), Univ Texas Southwestern Med Ctr Dallas, Dept Orthopaed Surg, 5323 Harry Hines Blvd, Dallas, TX 75390 USA.
   Shi, Aaron; Sun, Joshua; Chhabra, Avneesh; Thakur, Uma; Xi, Yin; Kohli, Ajay; Wells, Joel, Univ Texas Southwestern Med Ctr Dallas, Dept Orthopaed Surg, 5323 Harry Hines Blvd, Dallas, TX 75390 USA.
   Chhabra, Avneesh; Thakur, Uma; Xi, Yin; Kohli, Ajay, Univ Texas Southwestern Med Ctr Dallas, Dept Radiol, 5323 Harry Hines Blvd, Dallas, TX 75390 USA.},
DOI = {10.1186/s12891-022-05334-5},
Article-Number = {385},
EISSN = {1471-2474},
Keywords-Plus = {DEVELOPMENTAL DYSPLASIA; TRANSITIONAL VERTEBRAE; CLASSIFICATION;
   OSTEOTOMY; IMPINGEMENT; INSTABILITY; TOOL},
Research-Areas = {Orthopedics; Rheumatology},
Web-of-Science-Categories  = {Orthopedics; Rheumatology},
Author-Email = {joel.wells@utsouthwestern.edu},
Funding-Acknowledgement = {Hoglund Fund; Once Upon A Time},
Funding-Text = {This study was funded by the Hoglund Fund and Once Upon A Time. Funding
   was applied for data collection.},
Cited-References = {Bali K, 2020, BONE JOINT RES, V9, P242, DOI 10.1302/2046-3758.95.BJR-2019-0155.R1.
   CASTELLVI AE, 1984, SPINE, V9, P493, DOI 10.1097/00007632-198407000-00014.
   Chalian M, 2020, SKELETAL RADIOL, V49, P101, DOI 10.1007/s00256-019-03263-4.
   Cicchetti D.V., 1994, PSYCHOL ASSESMENTS, V6, P284, DOI {[}10.1037/1040-3590.6.4.284, DOI 10.1037/1040-3590.6.4.284].
   Clohisy JC, 2008, J BONE JOINT SURG AM, V90A, P47, DOI 10.2106/JBJS.H.00756.
   Daley E, 2019, CLIN ORTHOP RELAT R, V477, P1168, DOI 10.1097/CORR.0000000000000560.
   Fader RR, 2018, BONE JOINT J, V100B, P1275, DOI 10.1302/0301-620X.100B10.BJJ-2018-0060.R1.
   Griffin DR, 2012, ARTHROSCOPY, V28, P611, DOI 10.1016/j.arthro.2012.02.027.
   Hacquebord JH, 2012, CLIN ORTHOP RELAT R, V470, P2335, DOI 10.1007/s11999-012-2371-y.
   Hamada H, 2016, J ORTHOP RES, V34, P217, DOI 10.1002/jor.23024.
   Hanhivaara J, 2020, EUR RADIOL, V30, P3409, DOI 10.1007/s00330-020-06691-2.
   HARRIS WH, 1969, J BONE JOINT SURG AM, VA 51, P737, DOI 10.2106/00004623-196951040-00012.
   He LC, 2014, EUR RADIOL, V24, P441, DOI 10.1007/s00330-013-3041-5.
   HINCK VC, 1966, AMER J ROENTGENOL RA, V97, P141, DOI 10.2214/ajr.97.1.141.
   Imai H, 2014, J ORTHOP SCI, V19, P762, DOI 10.1007/s00776-014-0592-5.
   Jacobsen S, 2005, RHEUMATOLOGY, V44, P211, DOI 10.1093/rheumtology/keh436.
   Jentzsch T, 2013, BMC MED IMAGING, V13, DOI 10.1186/1471-2342-13-34.
   Konin GP, 2010, AM J NEURORADIOL, V31, P1778, DOI 10.3174/ajnr.A2036.
   Kraeutler MJ, 2020, AM J SPORT MED, V48, P2314, DOI 10.1177/0363546519881411.
   Li Y, 2018, WORLD NEUROSURG, V118, pE72, DOI 10.1016/j.wneu.2018.06.122.
   Mansour E, 2017, J PEDIATR ORTHOP B, V26, P344, DOI 10.1097/BPB.0000000000000358.
   Martin RL, 2006, ARTHROSCOPY, V22, P1304, DOI 10.1016/j.arthro.2006.07.027.
   McNamara M J, 1993, J Arthroplasty, V8, P273, DOI 10.1016/S0883-5403(06)80089-6.
   Nilsdotter A, 2011, ARTHRIT CARE RES, V63, pS200, DOI 10.1002/acr.20549.
   OFFIERSKI CM, 1983, SPINE, V8, P316, DOI 10.1097/00007632-198304000-00014.
   Okuzu Yaichiro, 2019, JB JS Open Access, V4, pe0025, DOI 10.2106/JBJS.OA.18.00025.
   Prather H, 2018, PM\&R, V10, P11, DOI 10.1016/j.pmrj.2017.06.003.
   Pun S, 2016, CURR REV MUSCULOSKE, V9, P427, DOI 10.1007/s12178-016-9369-0.
   Riviere C, 2017, ORTHOP TRAUMATOL-SUR, V103, P549, DOI 10.1016/j.otsr.2017.03.010.
   Sun J, 2021, BONE JOINT J, V103B, P1351, DOI 10.1302/0301-620X.103B8.BJJ-2020-2481.R1.
   Tannast M, 2007, AM J ROENTGENOL, V188, P1540, DOI 10.2214/AJR.06.0921.
   Tannast M, 2015, CLIN ORTHOP RELAT R, V473, P1234, DOI 10.1007/s11999-014-4038-3.
   Wells J, 2018, J BONE JOINT SURG AM, V100, P218, DOI 10.2106/JBJS.17.00337.
   Wells J, 2017, CLIN ORTHOP RELAT R, V475, P1045, DOI 10.1007/s11999-016-5119-2.
   Wilkin GP, 2017, J ARTHROPLASTY, V32, pS20, DOI 10.1016/j.arth.2017.02.067.
   Wyatt M, 2017, CLIN ORTHOP RELAT R, V475, P861, DOI 10.1007/s11999-016-5137-0.},
Number-of-Cited-References = {36},
Times-Cited = {0},
Usage-Count-Last-180-days = {0},
Usage-Count-Since-2013 = {0},
Journal-ISO = {BMC Musculoskelet. Disord.},
Doc-Delivery-Number = {0T9OG},
Web-of-Science-Index = {Science Citation Index Expanded (SCI-EXPANDED)},
Unique-ID = {WOS:000787289900001},
OA = {Green Published, gold},
DA = {2022-11-01},
}

@article{ WOS:000430853000009,
Author = {Boktor, Joseph Gamal and Pockett, Rhys D. and Verghese, Navin},
Title = {The expandable transforaminal lumbar interbody fusion - Two years
   follow-up},
Journal = {JOURNAL OF CRANIOVERTEBRAL JUNCTION AND SPINE},
Year = {2018},
Volume = {9},
Number = {1},
Pages = {50-55},
Month = {JAN-MAR},
Abstract = {Study Design: This was a retrospective, observational study.
   Objectives: We hypothesize that the expandable transforaminal lumbar
   interbody fusion (TLIF) cage achieves satisfactory clinical outcomes
   while allowing for safe placement, improvement, and maintenance of
   foraminal and disc dimensions at 24 months postsurgery with low risk of
   cage migration, subsidence, and nerve injury.
   Methods: TLIF with expandable cages was performed in 54 patients (62
   levels) over a 24-month-period using open midline or minimally invasive
   surgery techniques with placement of Globus Caliber, Rise, or Altera
   expandable cages. All patients underwent clinical and radiological
   assessment at 6 weeks, 6 months, 1, and 2 years postoperatively.
   Clinical outcome was measured by Oswestry disability index (ODI), visual
   analog pain score for both back and leg (visual analog scores {[}VASs]).
   Radiological assessment was done by X-ray standing lateral position.
   Results: There were significant clinical improvements in ODI, VAS leg,
   and VAS back at all postoperative time points. Disc height, foraminal
   height, focal Cobb angle, and global Cobb angle were significantly
   increased and maintained at all time points for 24 months (P < 0.001).
   Dural tear occurred in one patient (1.9\%). There were neither intra-or
   postoperative neurological complications nor cage subsidence nor
   migration.
   Conclusions: These preliminary results indicate that the use of an
   expandable interbody cage achieves good clinical outcomes by improving
   and maintaining foraminal dimensions and disc height with minimal
   complication rate.},
Publisher = {MEDKNOW PUBLICATIONS \& MEDIA PVT LTD},
Address = {B-9, KANARA BUSINESS CENTRE, OFF LINK RD, GHAKTOPAR-E, MUMBAI, 400075,
   INDIA},
Type = {Article},
Language = {English},
Affiliation = {Boktor, JG (Corresponding Author), Morriston Hosp, Swansea, W Glam, Wales.
   Boktor, Joseph Gamal; Verghese, Navin, Morriston Hosp, Dept Spine, Swansea, W Glam, Wales.
   Pockett, Rhys D., Swansea Univ, Coll Human \& Hlth Sci, Swansea Ctr Hlth Econ, Swansea, W Glam, Wales.},
DOI = {10.4103/jcvjs.JCVJS\_21\_18},
ISSN = {0974-8237},
EISSN = {0976-9285},
Keywords = {Back pain; expandable interbody cage; interbody fusion; transforaminal
   lumbar interbody fusion},
Keywords-Plus = {SPONDYLOLISTHESIS; CAGES},
Research-Areas = {Otorhinolaryngology},
Web-of-Science-Categories  = {Otorhinolaryngology},
Author-Email = {jostawro@hotmail.com},
ResearcherID-Numbers = {Pockett, Rhys/F-1703-2018},
ORCID-Numbers = {Pockett, Rhys/0000-0003-4135-7383},
Cited-References = {Aoki Y, 2010, J NEUROSURG-SPINE, V13, P381, DOI 10.3171/2010.3.SPINE09590.
   BRANTIGAN JW, 1993, SPINE, V18, P2106, DOI 10.1097/00007632-199310001-00030.
   CLOWARD RB, 1985, CLIN ORTHOP RELAT R, P16.
   CLOWARD RB, 1953, J NEUROSURG, V10, P154, DOI 10.3171/jns.1953.10.2.0154.
   Fan SW, 2010, SPINE, V35, P1615, DOI 10.1097/BRS.0b013e3181c70fe3.
   Foley Kevin T, 2002, Clin Neurosurg, V49, P499.
   Hari A, 2016, NEUROL INDIA, V64, P444, DOI 10.4103/0028-3886.181536.
   Kim CW, 2016, WORLD NEUROSURG, V90, P228, DOI 10.1016/j.wneu.2016.02.075.
   Lee CK, 2006, ROTHMAN SIMEONE SPIN, P350.
   Macki M, 2015, CLIN NEUROL NEUROSUR, V138, P117, DOI 10.1016/j.clineuro.2015.08.014.
   McAfee PC, 2005, SPINE, V30, pS60, DOI 10.1097/01.brs.0000155578.62680.dd.
   Phan K, 2015, BRIT J NEUROSURG, V29, P705, DOI 10.3109/02688697.2015.1036838.
   Rouben D, 2011, J SPINAL DISORD TECH, V24, P288, DOI 10.1097/BSD.0b013e3181f9a60a.
   Villavicencio Alan T, 2010, Surg Neurol Int, V1, P12, DOI 10.4103/2152-7806.63905.
   Wang JA, 2010, EUR SPINE J, V19, P1780, DOI 10.1007/s00586-010-1404-z.
   Zhang K, 2014, INT ORTHOP, V38, P111, DOI 10.1007/s00264-013-2026-y.},
Number-of-Cited-References = {16},
Times-Cited = {15},
Usage-Count-Last-180-days = {3},
Usage-Count-Since-2013 = {3},
Journal-ISO = {J. Craniovertebral Junction Spine},
Doc-Delivery-Number = {GD9SN},
Web-of-Science-Index = {Emerging Sources Citation Index (ESCI)},
Unique-ID = {WOS:000430853000009},
DA = {2022-11-01},
}

@article{ WOS:000348916900001,
Author = {Siewe, Jan and Selbeck, Max and Koy, Timmo and Roellinghoff, Marc and
   Eysel, Peer and Zarghooni, Kourosh and Oppermann, Johannes and Herren,
   Christian and Sobottke, Rolf},
Title = {Indications and Contraindications: Interspinous Process Decompression
   Devices in Lumbar Spine Surgery},
Journal = {JOURNAL OF NEUROLOGICAL SURGERY PART A-CENTRAL EUROPEAN NEUROSURGERY},
Year = {2015},
Volume = {76},
Number = {1},
Pages = {1-7},
Month = {JAN},
Abstract = {BackgroundInterspinous process decompression devices (IPD) allow a
   minimally invasive treatment of lumbar spinal stenosis (LSS), but their
   use is discussed highly controversial. Several level I studies suggest
   that IPD implantation is a viable alternative for both conservative
   treatment and decompression, but clear indications and contraindications
   are still missing. This study was designed to explore the perspectives
   and limitations of IPDs and to evaluate the role of these devices in
   general.
   Material and MethodsThe study is based on a questionnaire sent to all
   hospitals registered in the German Hospital Address Register 2010 with
   an orthopedic, neurosurgerical, or spine surgery department (n=1,321).
   The questionnaire was reviewed by experienced spine surgeons and
   statisticians, and included both single-response, close-ended, and
   multiple-response open-ended questions.
   ResultsWe received 329 (24.9\%) entirely analyzable questionnaires. A
   total of 164 respondents (49.8\%) stated that IPDs are a treatment
   option for LSS, and 135 of the 164 respondents (82.3\%) use them. Poor
   clinical experience (60\%) and lack of evidence (53.9\%) are the main
   reasons cited for not using IPDs. We detected a high negative
   correlation between the size of the hospital, the number of outpatients
   and inpatients treated for LSS and other spine pathologies, and the use
   of IPDs (p=0.001). Most respondents prefer the combination of open
   decompression and IPD (64.4\%; n=87). A total of 9.6\% (n=13) of the
   users favor IPD implantation as a stand-alone procedure. Overall, 25.9\%
   ?n=35 use both options. Most surgeons aim to relieve the facet joints
   (87.7\%) and to stabilize a preexisting instability (75.4\%). They
   recommend IPDs in the segments L2-L3 (77\%), L3-L4 (98.5\%), and L4-l5
   (99.3\%) and consider that IPD implanation also could be done at the
   L5-S1 segment (40.1\%). Overall, 64.4\% (n=87) of the users recommend
   limiting IPD implantation to two segments. Infection (96.3\%), fracture
   (94.8\%), isthmic spondylolisthesis (77\%), degenerative
   spondylolisthesis (higher than Meyerding I {[}57\%]), lumbar spine
   scoliosis (48.1\%), and osteoporosis (50.4\%) are seen as
   contraindications for IPD.
   Conclusion No clear consensus exists among spine surgeons concerning the
   use of IPD for LSS treatment. The study showed that hospital-related
   parameters also influence decision making for or against the use of
   IPDs. However, despite the lack of evidence, the indications and
   contraindications which had been identified in the present study might
   contribute to improved outcomes after IPD implantation or at least
   prevent harm to patients.},
Publisher = {THIEME MEDICAL PUBL INC},
Address = {333 SEVENTH AVE, NEW YORK, NY 10001 USA},
Type = {Article},
Language = {English},
Affiliation = {Siewe, J (Corresponding Author), Univ Cologne, Dept Orthopaed \& Trauma Surg, Joseph Stelzmann Str 9, D-50931 Cologne, Germany.
   Siewe, Jan; Selbeck, Max; Koy, Timmo; Eysel, Peer; Zarghooni, Kourosh; Oppermann, Johannes, Univ Cologne, Dept Orthopaed \& Trauma Surg, D-50931 Cologne, Germany.
   Roellinghoff, Marc, Univ Halle Saale, Dept Orthopaed \& Trauma Surg, Halle, Germany.
   Herren, Christian; Sobottke, Rolf, Med Ctr City Aachen GmBH, Dept Orthopaed \& Trauma Surg, Wurselen, Germany.},
DOI = {10.1055/s-0034-1382779},
ISSN = {2193-6315},
EISSN = {2193-6323},
Keywords = {minimally invasive spine surgery; lumbar spinal stenosis; interspinous
   spacer device; combined spacer; stand-alone spacer},
Keywords-Plus = {NEUROGENIC INTERMITTENT CLAUDICATION; 2-YEAR FOLLOW-UP; X-STOP;
   STENOSIS; FUSION; COMPLICATIONS; SPACERS; IMPLANTATION; MULTICENTER;
   SYSTEM},
Research-Areas = {Neurosciences \& Neurology; Surgery},
Web-of-Science-Categories  = {Clinical Neurology; Surgery},
Author-Email = {jan.siewe@uk-koeln.de},
ResearcherID-Numbers = {Zarghooni, Kourosh/V-1301-2017},
ORCID-Numbers = {Zarghooni, Kourosh/0000-0001-7069-6291},
Cited-References = {Anderson PA, 2006, J NEUROSURG-SPINE, V4, P463, DOI 10.3171/spi.2006.4.6.463.
   AOTA Y, 1995, J SPINAL DISORD, V8, P464, DOI 10.1097/00024720-199512000-00006.
   Atlas SJ, 2006, CLIN ORTHOP RELAT R, P198, DOI 10.1097/01.blo.0000198722.70138.96.
   Barbagallo GMV, 2009, NEUROSURGERY, V65, P111, DOI 10.1227/01.NEU.0000346254.07116.31.
   Beyer F, 2013, EUR SPINE J, V22, P2015, DOI 10.1007/s00586-013-2790-9.
   Bono CM, 2007, J SPINAL DISORD TECH, V20, P255, DOI 10.1097/BSD.0b013e3180331352.
   Bowers C, 2010, NEUROSURG FOCUS, V28, DOI 10.3171/2010.3.FOCUS1047.
   Cheh G, 2007, SPINE, V32, P2253, DOI 10.1097/BRS.0b013e31814b2d8e.
   DAI LY, 1989, SPINE, V14, P523.
   Deyo RA, 2005, SPINE, V30, P1441, DOI 10.1097/01.brs.0000166503.37969.8a.
   DEYO RA, 1993, SPINE, V18, P1463.
   Deyo RA, 2013, SPINE, V38, P865, DOI 10.1097/BRS.0b013e31828631b8.
   Epstein Nancy E, 2012, Surg Neurol Int, V3, P7, DOI 10.4103/2152-7806.92172.
   Fritzell P, 2001, SPINE, V26, P2521, DOI 10.1097/00007632-200112010-00002.
   Fritzell P, 2001, SPINE, V26, P2533, DOI 10.1097/00007632-200112010-00004.
   Fujiwara A, 2000, J SPINAL DISORD, V13, P444, DOI 10.1097/00002517-200010000-00013.
   Holinka J, 2011, INT ORTHOP, V35, P395, DOI 10.1007/s00264-010-1017-5.
   Idler C, 2008, SPINE, V33, P452, DOI 10.1097/BRS.0b013e318163e06d.
   Kabir SMR, 2010, SPINE, V35, pE1499, DOI 10.1097/BRS.0b013e3181e9af93.
   Katz JN, 2008, NEW ENGL J MED, V358, P818, DOI 10.1056/NEJMcp0708097.
   Kaulhausen T, 2012, J NEUROL SURG PART A, V73, P65, DOI 10.1055/s-0031-1297250.
   Khoueir Paul, 2007, Neurosurg Focus, V22, pE3.
   Kim DH, 2012, SPINE J, V12, P466, DOI 10.1016/j.spinee.2012.03.034.
   Korovessis P, 2009, EUR SPINE J, V18, P830, DOI 10.1007/s00586-009-0976-y.
   Kovacs FM, 2011, SPINE, V36, pE1335, DOI 10.1097/BRS.0b013e31820c97b1.
   Kuchta J, 2009, EUR SPINE J, V18, P823, DOI 10.1007/s00586-009-0967-z.
   Lauryssen Carl, 2007, Neurosurg Focus, V22, pE5.
   Lo TP, 2010, WORLD NEUROSURG, V74, P617, DOI 10.1016/j.wneu.2010.05.038.
   Nardi P, 2010, J SPINAL DISORD TECH, V23, P203, DOI 10.1097/BSD.0b013e31819b08da.
   Richolt JA, 2010, OPER ORTHOP TRAUMATO, V22, P536, DOI 10.1007/s00064-010-9029-2.
   Rolfe KW, 2010, SPINE J, V10, P972, DOI 10.1016/j.spinee.2010.08.004.
   Sandu N, 2011, EXPERT REV NEUROTHER, V11, P799, DOI {[}10.1586/ERN.10.187, 10.1586/ern.10.187].
   Schulte TL, 2006, ORTHOPADE, V35, P675, DOI 10.1007/s00132-006-0971-5.
   Schulte TL, 2008, EUR SPINE J, V17, P1057, DOI 10.1007/s00586-008-0667-0.
   Siepe CJ, 2010, OPER ORTHOP TRAUMATO, V22, P524, DOI 10.1007/s00064-010-9042-5.
   Sobottke R, 2010, MINIM INVAS NEUROSUR, V53, P179, DOI 10.1055/s-0030-1263108.
   Sobottke R, 2010, SURG RADIOL ANAT, V32, P731, DOI 10.1007/s00276-010-0686-5.
   Stromqvist BH, 2013, SPINE, V38, P1436, DOI 10.1097/BRS.0b013e31828ba413.
   Tuschel A, 2013, SPINE, V38, P1826, DOI 10.1097/BRS.0b013e31820b86e1.
   VERBIEST H, 1954, J BONE JOINT SURG BR, V36, P230, DOI 10.1302/0301-620X.36B2.230.
   Verhoof OJ, 2008, EUR SPINE J, V17, P188, DOI 10.1007/s00586-007-0492-x.
   Weinstein JN, 2008, NEW ENGL J MED, V358, P794, DOI 10.1056/NEJMoa0707136.
   Weinstein JN, 2010, SPINE, V35, P1329, DOI 10.1097/BRS.0b013e3181e0f04d.
   Wilke HJ, 2010, ORTHOPADE, V39, P565, DOI 10.1007/s00132-009-1587-3.
   Zucherman JF, 2012, SPINE J, V12, P473, DOI 10.1016/j.spinee.2012.07.011.
   Zucherman JF, 2005, SPINE, V30, P1351, DOI 10.1097/01.brs.0000166618.42749.d1.
   Zucherman JF, 2004, EUR SPINE J, V13, P22, DOI 10.1007/s00586-003-0581-4.},
Number-of-Cited-References = {47},
Times-Cited = {7},
Usage-Count-Last-180-days = {0},
Usage-Count-Since-2013 = {6},
Journal-ISO = {J. Neurol. Surg. Part A},
Doc-Delivery-Number = {CA4ZP},
Web-of-Science-Index = {Science Citation Index Expanded (SCI-EXPANDED)},
Unique-ID = {WOS:000348916900001},
DA = {2022-11-01},
}

@article{ WOS:000243482900009,
Author = {Yoshimoto, Hisashi and Sato, Shigenobu and Nakagawa, Izumi and
   Hyakumachi, Takahiko and Yanagibashi, Yasushi and Nitta, Fumihito and
   Masuda, Takeshi},
Title = {Deep vein thrombosis due to migrated graft bone after posterior
   lumbosacral interbody fusion - Case report},
Journal = {JOURNAL OF NEUROSURGERY-SPINE},
Year = {2007},
Volume = {6},
Number = {1},
Pages = {47-51},
Month = {JAN},
Abstract = {The authors report the case of an 83-year-old woman with refractory
   sciatica attributable to isthmic spondylolisthesis at L-5. Her symptoms
   were successfully improved after posterior lumbar interbody fusion
   (PLIF) at L5-S1; however, notable swelling in her left leg suddenly
   developed 2 days postoperatively. Anterior migration of a fragment of
   bone graft was demonstrated on computed tomography scanning, and there
   was obvious occlusion of the left common iliac vein (CIV) on magnetic
   resonance venography. Ultrasonography revealed a thrombus in the left
   CIV at the site of compression. To prevent a pulmonary embolism during
   manipulation of the affected vein, an inferior vena cava filter was
   placed just before excision of the migrated bone fragment. The swelling
   in the patient's leg subsided quickly after the surgery, and she was
   treated with heparin and warfarin to prevent recurrent deep vein
   thrombosis (DVT). Six months after the second surgery, complete
   restoration of blood flow to the left CIV and no recurrence of DVT were
   demonstrated on magnetic resonance venography. Especially in elderly
   patients with degenerative disc disease, excessive curettage and
   impaction of disc materials during the PLIF procedure may cause
   migration of bone graft fragments. Surgeons should be aware of the
   possible vascular complications of PLIF.},
Publisher = {AMER ASSOC NEUROLOGICAL SURGEONS},
Address = {UNIV VIRGINIA, 1224 WEST MAIN ST, STE 450, CHARLOTTESVILLE, VA 22903 USA},
Type = {Article},
Language = {English},
Affiliation = {Yoshimoto, H (Corresponding Author), Eniwa Hosp, Dept Orthopaed Surg, 28-6 Kogane Cho, Eniwa 0611408, Japan.
   Eniwa Hosp, Dept Orthopaed Surg, Eniwa 0611408, Japan.
   Eniwa Hosp, Dept Cardiovasc Med, Eniwa 0611408, Japan.},
DOI = {10.3171/spi.2007.6.1.8},
ISSN = {1547-5654},
Keywords = {deep vein thrombosis; posterior lumbar interbody fusion; inferior vena
   cava filter; complication},
Keywords-Plus = {LUMBAR DISC SURGERY; ABDOMINAL AORTIC INJURY; VASCULAR COMPLICATIONS;
   SPINAL SURGERY; PULMONARY-EMBOLISM; CAGES; THORACOLUMBAR; RISK;
   LAMINECTOMY; PREVENTION},
Research-Areas = {Neurosciences \& Neurology; Surgery},
Web-of-Science-Categories  = {Clinical Neurology; Surgery},
Author-Email = {yoshim@oak.ocn.ne.jp},
Cited-References = {Allen TL, 2005, AM J SURG, V189, P656, DOI 10.1016/j.amjsurg.2005.03.003.
   Arlet V, 2006, EUR SPINE J, V15, P1352, DOI 10.1007/s00586-006-0100-5.
   BASS J, 1980, AM SURGEON, V46, P649.
   Bierdrager E, 2004, NEURORADIOLOGY, V46, P404, DOI 10.1007/s00234-004-1198-y.
   Bingol H, 2004, J NEUROSURG, V100, P249, DOI 10.3171/spi.2004.100.3.0249.
   Brantigan John W, 2004, Spine J, V4, P681, DOI 10.1016/j.spinee.2004.05.253.
   Brau Salvador A, 2002, Spine J, V2, P216, DOI 10.1016/S1529-9430(02)00184-5.
   CAIN JE, 1995, SPINE, V20, P1600, DOI 10.1097/00007632-199507150-00008.
   Chen L, 2005, SPINE, V30, P2171, DOI 10.1097/01.brs.0000180402.50500.5b.
   Chiou Andy C, 2005, Perspect Vasc Surg Endovasc Ther, V17, P329, DOI 10.1177/153100350501700407.
   Dearborn JT, 1999, SPINE, V24, P1471, DOI 10.1097/00007632-199907150-00013.
   Dosoglu M, 2006, CLIN NEUROL NEUROSUR, V108, P174, DOI 10.1016/j.clineuro.2004.11.019.
   Elias WJ, 2000, J NEUROSURG, V93, P45, DOI 10.3171/spi.2000.93.1.0045.
   FERREE BA, 1994, ORTHOPEDICS, V17, P35.
   FERREE BA, 1993, SPINE, V18, P1079, DOI 10.1097/00007632-199306150-00019.
   Folman Y, 2003, J SPINAL DISORD TECH, V16, P455, DOI 10.1097/00024720-200310000-00004.
   Goodkin R, 1998, SURG NEUROL, V49, P358, DOI 10.1016/S0090-3019(97)00372-8.
   Jimenez D, 2006, THROMB HAEMOSTASIS, V95, P562, DOI 10.1160/TH05-10-0677.
   Kuslich SD, 2000, SPINE, V25, P2656, DOI 10.1097/00007632-200010150-00018.
   Kwon TW, 2003, ANN VASC SURG, V17, P438, DOI 10.1007/s10016-003-0016-z.
   Lim KE, 1999, J TRAUMA, V46, P729, DOI 10.1097/00005373-199904000-00032.
   Lowe TG, 2002, J SPINAL DISORD TECH, V15, P31, DOI 10.1097/00024720-200202000-00005.
   MACHADOATIAS I, 1993, TEX HEART I J, V20, P60.
   McAfee PC, 1999, SPINE, V24, P2147, DOI 10.1097/00007632-199910150-00015.
   Nelson L D Jr, 1996, J South Orthop Assoc, V5, P181.
   Okuda S, 2006, J NEUROSURG-SPINE, V4, P304, DOI 10.3171/spi.2006.4.4.304.
   Oskouian RJ, 2002, J NEUROSURG, V96, P1, DOI 10.3171/spi.2002.96.1.0001.
   Papadoulas S, 2002, EUR J VASC ENDOVASC, V24, P189, DOI 10.1053/ejvs.2002.1682.
   RAPTIS S, 1994, AUST NZ J SURG, V64, P216, DOI 10.1111/j.1445-2197.1994.tb02184.x.
   Ray CD, 1997, SPINE, V22, P667, DOI 10.1097/00007632-199703150-00019.
   Roderick P, 2005, HEALTH TECHNOL ASSES, V9, P1.
   Sarani B, 2005, J AM COLL SURGEONS, V201, P957, DOI 10.1016/j.jamcollsurg.2005.07.014.
   Smythe WR, 1997, J VASC SURG, V25, P774, DOI 10.1016/S0741-5214(97)70310-0.
   Spanier DE, 2000, J SPINAL DISORD, V13, P46, DOI 10.1097/00002517-200002000-00010.
   Szolar DH, 1996, NEURORADIOLOGY, V38, P521, DOI 10.1007/BF00626086.
   Taneichi H, 2006, J NEUROSURG-SPINE, V4, P198, DOI 10.3171/spi.2006.4.3.198.
   Tay BBK, 2002, SEMIN NEUROL, V22, P221, DOI 10.1055/s-2002-36545.
   VOTH D, 1992, NEUROSURG REV, V15, P289.},
Number-of-Cited-References = {38},
Times-Cited = {9},
Usage-Count-Last-180-days = {1},
Usage-Count-Since-2013 = {2},
Journal-ISO = {J. Neurosurg.-Spine},
Doc-Delivery-Number = {125ZV},
Web-of-Science-Index = {Science Citation Index Expanded (SCI-EXPANDED)},
Unique-ID = {WOS:000243482900009},
DA = {2022-11-01},
}

@article{ WOS:000575707700005,
Author = {Tao, Youping and Galbusera, Fabio and Niemeyer, Frank and Samartzis,
   Dino and Vogele, Daniel and Wilke, Hans-Joachim},
Title = {Radiographic cervical spine degenerative findings: a study on a large
   population from age 18 to 97 years},
Journal = {EUROPEAN SPINE JOURNAL},
Year = {2021},
Volume = {30},
Number = {2},
Pages = {431-443},
Month = {FEB},
Abstract = {Purpose The aims of this study were (1) to determine the prevalence of
   radiographic cervical disc degeneration in a large population of
   patients aged from 18 to 97 years; (2) to investigate individually the
   prevalence and distribution of height loss, osteophyte formation,
   endplate sclerosis and spondylolisthesis; and (3) to describe the
   patterns of cervical disc degeneration. Methods A retrospective study
   was performed. Standard lateral cervical spine radiographs in standing,
   neutral position of 1581 consecutive patients (723 males, 858 females)
   with an average age of 41.2 +/- 18.2 years were evaluated. Cervical disc
   degeneration was graded from C2/C3 to C6/C7 based on a validated
   quantitative grading system. The prevalence and distribution of
   radiographic findings were evaluated and associations with age were
   investigated. Results 53.9\% of individuals had radiographic disc
   degeneration and the most affected level was C5/C6. The presence and
   severity of disc degeneration were found to be significantly associated
   with age both in male and female subjects. The most frequent and severe
   occurrences of height loss, osteophyte formation, and endplate sclerosis
   were at C5/C6, whereas spondylolisthesis was most observed at C4/C5. Age
   was significantly correlated with radiographic degenerative findings.
   Contiguous levels degeneration pattern was more likely found than
   skipped level degeneration. The number of degenerated levels was also
   associated with age. Conclusions The presence and severity of
   radiographic disc degeneration increased with aging in the cervical
   spine. Older age was associated with greater number of degenerated disc
   levels. Furthermore, the correlations between age and the degree of
   degenerative findings were stronger at C5/C6 and C6/C7 than at other
   cervical spinal levels.},
Publisher = {SPRINGER},
Address = {ONE NEW YORK PLAZA, SUITE 4600, NEW YORK, NY, UNITED STATES},
Type = {Article},
Language = {English},
Affiliation = {Wilke, HJ (Corresponding Author), Ulm Univ, Univ Hosp Ulm, Trauma Res Ctr Ulm, Inst Orthopaed Res \& Biomech, Helmholtzstr 14, D-89081 Ulm, Germany.
   Tao, Youping; Niemeyer, Frank; Wilke, Hans-Joachim, Ulm Univ, Univ Hosp Ulm, Trauma Res Ctr Ulm, Inst Orthopaed Res \& Biomech, Helmholtzstr 14, D-89081 Ulm, Germany.
   Galbusera, Fabio, IRCCS Ist Ortoped Galeazzi, Milan, Italy.
   Samartzis, Dino, Rush Univ, Med Ctr, Dept Orthopaed Surg, Chicago, IL 60612 USA.
   Samartzis, Dino, Rush Univ, Med Ctr, Int Spine Res \& Innovat Initiat, Chicago, IL 60612 USA.
   Vogele, Daniel, Univ Hosp Ulm, Dept Diagnost \& Intervent Radiol, Ulm, Germany.},
DOI = {10.1007/s00586-020-06615-0},
EarlyAccessDate = {OCT 2020},
ISSN = {0940-6719},
EISSN = {1432-0932},
Keywords = {Plain radiograph; X-rays; Phenotypes; Cervical; Disc degeneration;
   Endplate; Patterns},
Keywords-Plus = {INTERVERTEBRAL DISC DEGENERATION; TERM-FOLLOW-UP; ROENTGENOGRAPHIC
   FINDINGS; LUMBAR DISC; SPONDYLOLISTHESIS; DISEASE; PAIN; MYELOPATHY;
   PATTERNS; PREVALENCE},
Research-Areas = {Neurosciences \& Neurology; Orthopedics},
Web-of-Science-Categories  = {Clinical Neurology; Orthopedics},
Author-Email = {hans-joachim.wilke@uni-ulm.de},
ResearcherID-Numbers = {Wilke, Hans-Joachim/M-6440-2014
   },
ORCID-Numbers = {Wilke, Hans-Joachim/0000-0001-6007-8844
   TAO, YOUPING/0000-0003-4865-4655},
Funding-Acknowledgement = {Projekt DEAL},
Funding-Text = {Open Access funding enabled and organized by Projekt DEAL.},
Cited-References = {AN HS, 1994, J SPINAL DISORD, V7, P369.
   Bijlsma JWJ, 2011, LANCET, V377, P2115, DOI 10.1016/S0140-6736(11)60243-2.
   Boulos AS, 1996, J SPINAL DISORD, V9, P241.
   Cheung KMC, 2012, SPINE, V37, pE430, DOI 10.1097/BRS.0b013e3182304dfc.
   Cheung KMC, 2010, ARTHRITIS RHEUM-US, V62, P2392, DOI 10.1002/art.27523.
   Daimon K, 2018, J BONE JOINT SURG AM, V100, P843, DOI 10.2106/JBJS.17.01347.
   Dean CL, 2009, SPINE J, V9, P439, DOI 10.1016/j.spinee.2008.11.010.
   Ezra D, 2019, ANAT REC, V302, P226, DOI 10.1002/ar.23901.
   FRIEDENBERG ZB, 1963, J BONE JOINT SURG AM, V45, P1171, DOI 10.2106/00004623-196345060-00004.
   FRIEDENBERG ZB, 1960, JAMA-J AM MED ASSOC, V174, P375, DOI 10.1001/jama.1960.03030040029008.
   Goffin J, 2004, J SPINAL DISORD TECH, V17, P79, DOI 10.1097/00024720-200404000-00001.
   Gore Donald R, 2006, Spine J, V6, P557, DOI 10.1016/j.spinee.2005.12.003.
   Gore DR, 2001, SPINE, V26, P2463, DOI 10.1097/00007632-200111150-00013.
   GORE DR, 1987, SPINE, V12, P1, DOI 10.1097/00007632-198701000-00001.
   GORE DR, 1986, SPINE, V11, P521, DOI 10.1097/00007632-198607000-00003.
   GORE DR, 1986, SKELETAL RADIOL, V15, P556, DOI 10.1007/BF00361055.
   Harada GK, 2021, J ORTHOP RES, V39, P657, DOI 10.1002/jor.24658.
   HAYASHI H, 1987, CLIN ORTHOP RELAT R, P200.
   HELLER CA, 1983, BRIT MED J, V287, P1276, DOI 10.1136/bmj.287.6401.1276.
   Hilibrand AS, 1999, J BONE JOINT SURG AM, V81A, P519, DOI 10.2106/00004623-199904000-00009.
   Jun HS, 2015, SPINE, V40, pE220, DOI 10.1097/BRS.0000000000000722.
   KELLGREN JH, 1957, ANN RHEUM DIS, V16, P494, DOI 10.1136/ard.16.4.494.
   Kettler A, 2006, EUR SPINE J, V15, P732, DOI 10.1007/s00586-005-1037-9.
   Kettler A, 2006, EUR SPINE J, V15, P705, DOI 10.1007/s00586-005-0954-y.
   Kim HC, 2015, J KOREAN NEUROSURG S, V58, P341, DOI 10.3340/jkns.2015.58.4.341.
   Kopacz KJ, 1999, ORTHOPEDICS, V22, P677.
   Kumagai G, 2019, PLOS ONE, V14, DOI 10.1371/journal.pone.0210802.
   Kumagai G, 2014, J ORTHOP SCI, V19, P390, DOI 10.1007/s00776-014-0549-8.
   LAWRENCE JS, 1969, ANN RHEUM DIS, V28, P121, DOI 10.1136/ard.28.2.121.
   LEE C, 1986, SKELETAL RADIOL, V15, P439, DOI 10.1007/BF00355101.
   Ling FP, 2018, EUR SPINE J, V27, pS8, DOI 10.1007/s00586-018-5462-y.
   Liu BG, 2014, EUR SPINE J, V23, P2307, DOI 10.1007/s00586-014-3431-7.
   Louie PK, 2017, SPINE J, V17, P1264, DOI 10.1016/j.spinee.2017.04.027.
   Marchiori DM, 1996, SPINE, V21, P2747, DOI 10.1097/00007632-199612010-00007.
   Matsumoto M, 1998, J BONE JOINT SURG BR, V80B, P19, DOI 10.1302/0301-620X.80B1.7929.
   Mehren C, 2017, EUR SPINE J, V26, P2441, DOI 10.1007/s00586-017-5204-6.
   Murakami K, 2020, SCI REP-UK, V10, DOI 10.1038/s41598-020-67239-4.
   NATHAN H, 1962, J BONE JOINT SURG AM, V44, P243, DOI 10.2106/00004623-196244020-00003.
   Ofiram E, 2009, J ORTHOP TRAUMATOL, V10, P21, DOI 10.1007/s10195-008-0041-3.
   Okada E, 2009, EUR SPINE J, V18, P1644, DOI 10.1007/s00586-009-1095-5.
   Oshina M, 2018, EUR SPINE J, V27, P1408, DOI 10.1007/s00586-018-5550-z.
   Paholpak P, 2017, SPINE J, V17, P1272, DOI 10.1016/j.spinee.2017.04.026.
   Park MS, 2013, SPINE, V38, pE205, DOI 10.1097/BRS.0b013e31827de4fd.
   Peterson C, 2003, SPINE, V28, P129, DOI 10.1097/00007632-200301150-00007.
   Rao RD, 2016, J BONE JOINT SURG AM, V98, P1606, DOI 10.2106/JBJS.15.01061.
   Schober P, 2018, ANESTH ANALG, V126, P1763, DOI 10.1213/ANE.0000000000002864.
   Srinivasan US, 2013, J SPINE S, V2, P7.
   Suzuki A, 2018, GLOB SPINE J, V8, P254, DOI 10.1177/2192568217719436.
   Suzuki A, 2016, SPINE, V41, P1808, DOI 10.1097/BRS.0000000000001706.
   Suzuki A, 2013, SPINE, V38, pE1115, DOI 10.1097/BRS.0b013e31829b1487.
   Tani T, 2003, SPINE, V28, P1128, DOI 10.1097/00007632-200306010-00009.
   Theodore N, 2020, NEW ENGL J MED, V383, P159, DOI 10.1056/NEJMra2003558.
   Von Forell GA, 2015, SPINE, V40, P1165, DOI 10.1097/BRS.0000000000000982.
   Wada K, 2018, BMC MUSCULOSKEL DIS, V19, DOI 10.1186/s12891-018-2055-1.
   Walraevens J, 2009, EUR SPINE J, V18, P358, DOI 10.1007/s00586-008-0820-9.
   Woiciechowsky C, 2004, EUR SPINE J, V13, P680, DOI 10.1007/s00586-004-0673-9.},
Number-of-Cited-References = {56},
Times-Cited = {9},
Usage-Count-Last-180-days = {0},
Usage-Count-Since-2013 = {4},
Journal-ISO = {Eur. Spine J.},
Doc-Delivery-Number = {QH5IY},
Web-of-Science-Index = {Science Citation Index Expanded (SCI-EXPANDED)},
Unique-ID = {WOS:000575707700005},
OA = {hybrid},
DA = {2022-11-01},
}

@article{ WOS:000286419200007,
Author = {Pearson, Adam and Blood, Emily and Lurie, Jon and Abdu, William and
   Sengupta, Dilip and Frymoyer, John W. and Weinstein, James},
Title = {Predominant Leg Pain Is Associated With Better Surgical Outcomes in
   Degenerative Spondylolisthesis and Spinal Stenosis Results From the
   Spine Patient Outcomes Research Trial (SPORT)},
Journal = {SPINE},
Year = {2011},
Volume = {36},
Number = {3},
Pages = {219-229},
Month = {FEB 1},
Abstract = {Study Design. As-treated analysis of the Spine Patient Outcomes Research
   Trial.
   Objective. To compare baseline characteristics and surgical and
   nonoperative outcomes in degenerative spondylolisthesis (DS) and spinal
   stenosis (SpS) patients stratified by predominant pain location (i.e.,
   leg vs. back).
   Summary of Background Data. Evidence suggests that DS and SpS patients
   with predominant leg pain may have better surgical outcomes than
   patients with predominant low back pain (LBP).
   Methods. The DS cohort included 591 patients (62\% underwent surgery),
   and the SpS cohort included 615 patients (62\% underwent surgery).
   Patients were classified as leg pain predominant, LBP predominant, or
   having equal pain according to baseline pain scores. Baseline
   characteristics were compared between the 3 predominant pain location
   groups within each diagnostic category, and changes in surgical and
   nonoperative outcome scores were compared for 2 years. Longitudinal
   regression models including baseline covariates were used to control for
   confounders.
   Results. Among DS patients at baseline, 34\% had predominant leg pain,
   26\% had predominant LBP, and 40\% had equal pain. Similarly, 32\% of
   SpS patients had predominant leg pain, 26\% had predominant LBP, and
   42\% had equal pain. DS and SpS patients with predominant leg pain had
   baseline scores indicative of less severe symptoms. Leg pain predominant
   DS and SpS patients treated surgically improved significantly more than
   LBP predominant patients on all primary outcome measures at 1 and 2
   years. Surgical outcomes for the equal pain groups were intermediate to
   those of the predominant leg pain and LBP groups. The differences in
   nonoperative outcomes were less consistent.
   Conclusion. Predominant leg pain patients improved significantly more
   with surgery than predominant LBP patients. However, predominant LBP
   patients still improved significantly more with surgery than with
   nonoperative treatment.},
Publisher = {LIPPINCOTT WILLIAMS \& WILKINS},
Address = {TWO COMMERCE SQ, 2001 MARKET ST, PHILADELPHIA, PA 19103 USA},
Type = {Article},
Language = {English},
Affiliation = {Pearson, A (Corresponding Author), Dartmouth Hitchcock Med Ctr, Dept Med, 1 Med Ctr Dr, Lebanon, NH 03756 USA.
   Pearson, Adam; Abdu, William; Sengupta, Dilip; Frymoyer, John W.; Weinstein, James, Dartmouth Hitchcock Med Ctr, Dept Med, Lebanon, NH 03756 USA.
   Pearson, Adam; Abdu, William; Sengupta, Dilip; Frymoyer, John W.; Weinstein, James, Dartmouth Hitchcock Med Ctr, Dept Orthopaed, Lebanon, NH 03756 USA.
   Blood, Emily; Lurie, Jon; Abdu, William; Sengupta, Dilip; Weinstein, James, Dartmouth Med Sch, Dept Med, Lebanon, NH USA.
   Blood, Emily; Lurie, Jon; Abdu, William; Sengupta, Dilip; Weinstein, James, Dartmouth Med Sch, Dept Orthopaed, Lebanon, NH USA.
   Lurie, Jon; Weinstein, James, Dartmouth Inst Hlth Policy \& Clin Practice, Lebanon, NH USA.},
DOI = {10.1097/BRS.0b013e3181d77c21},
ISSN = {0362-2436},
EISSN = {1528-1159},
Keywords = {degenerative spondylolisthesis; spinal stenosis; SPORT; leg pain; back
   pain},
Keywords-Plus = {LUMBAR SPINE; NONSURGICAL MANAGEMENT; RELIABILITY; INSTABILITY;
   PREDICTORS; SURGERY},
Research-Areas = {Neurosciences \& Neurology; Orthopedics},
Web-of-Science-Categories  = {Clinical Neurology; Orthopedics},
Author-Email = {adam.m.pearson@hitchcock.org},
Funding-Acknowledgement = {Federal funds; National Institute of Arthritis and Musculoskeletal and
   Skin Diseases {[}U01-AR45444]; Office of Research on Women's Health;
   National Institutes of Health; National Institute of Occupational Safety
   and Health; Centers for Disease Control and Prevention; NATIONAL
   INSTITUTE OF ARTHRITIS AND MUSCULOSKELETAL AND SKIN DISEASES
   {[}P60AR048094, U01AR045444, T32AR049710] Funding Source: NIH RePORTER},
Funding-Text = {Federal funds were received in support or this work. No benefits in any
   form have been or will be received from a commercial party related
   directly or indirectly to the subject of this manuscript.; Supported by
   The National Institute of Arthritis and Musculoskeletal and Skin
   Diseases (U01-AR45444) and the Office of Research on Women's Health, the
   National Institutes of Health, and the National Institute of
   Occupational Safety and Health, the Centers for Disease Control and
   Prevention.},
Cited-References = {Aalto TJ, 2006, SPINE, V31, pE648, DOI 10.1097/01.brs.0000231727.88477.da.
   Atlas SJ, 1996, SPINE, V21, P1787, DOI 10.1097/00007632-199608010-00012.
   Atlas SJ, 2000, SPINE, V25, P556, DOI 10.1097/00007632-200003010-00005.
   Atlas SJ, 1996, SPINE, V21, P2885, DOI 10.1097/00007632-199612150-00020.
   Atlas SJ, 1996, SPINE, V21, P1794.
   Birkmeyer NJO, 2002, SPINE, V27, P1361, DOI 10.1097/00007632-200206150-00020.
   Daltroy LH, 1996, SPINE, V21, P741, DOI 10.1097/00007632-199603150-00017.
   Fitzmaurice GM., 2004, APPL LONGITUDINAL AN.
   Fokter SK, 2006, EUR SPINE J, V15, P1661, DOI 10.1007/s00586-005-0033-4.
   Hai Y, 2004, LUMBAR SPINE, V3rd, P464.
   Hurri H, 1998, J SPINAL DISORD, V11, P110.
   Jordan Jo, 2002, Clin Evid, P1113.
   Katz JN, 1999, SPINE, V24, P2229, DOI 10.1097/00007632-199911010-00010.
   KLEINSTUCK FS, 2008, INT SOC STUD LUMB SP.
   Kleinstuck FS, 2009, SPINE, V34, P1198, DOI 10.1097/BRS.0b013e31819fcf35.
   Lurie JD, 2008, SPINE, V33, P1605, DOI 10.1097/BRS.0b013e3181791af3.
   MOSSAAD MM, 2004, LUMBAR SPINE, P514.
   NACHEMSON A, 1985, SPINE, V10, P290, DOI 10.1097/00007632-198504000-00019.
   Niggemeyer O, 1997, Eur Spine J, V6, P423, DOI 10.1007/BF01834073.
   Nizard RS, 2001, RADIOL CLIN N AM, V39, P55, DOI 10.1016/S0033-8389(05)70263-3.
   PATRICK DL, 1995, SPINE, V20, P1899, DOI 10.1097/00007632-199509000-00011.
   PEARSON AM, 2008, SPORT SPINAL STENOSI.
   Sengupta DK, 2005, SPINE, V30, pS71, DOI 10.1097/01.brs.0000155579.88537.8e.
   Spratt KF, 2004, EUR SPINE J, V13, P14, DOI 10.1007/s00586-003-0583-2.
   TOSTESON TD, 2007, INT SOC STUD LUMB SP.
   TURNER JA, 1992, SPINE, V17, P1, DOI 10.1097/00007632-199201000-00001.
   WARE JE, 1992, MED CARE, V30, P473, DOI 10.1097/00005650-199206000-00002.
   Weinstein JN, 2008, NEW ENGL J MED, V358, P794, DOI 10.1056/NEJMoa0707136.
   Weinstein JN, 2007, NEW ENGL J MED, V356, P2257, DOI 10.1056/NEJMoa070302.},
Number-of-Cited-References = {29},
Times-Cited = {68},
Usage-Count-Last-180-days = {0},
Usage-Count-Since-2013 = {3},
Journal-ISO = {SPINE},
Doc-Delivery-Number = {709EB},
Web-of-Science-Index = {Science Citation Index Expanded (SCI-EXPANDED)},
Unique-ID = {WOS:000286419200007},
OA = {Green Accepted},
DA = {2022-11-01},
}

@article{ WOS:000369220200004,
Author = {Sahin, Mehmet Sukru and Ergun, Adviye and Aslan, Akin},
Title = {The Relationship Between Osteoarthritis of the Lumbar Facet Joints and
   Lumbosacropelvic Morphology},
Journal = {SPINE},
Year = {2015},
Volume = {40},
Number = {19},
Pages = {E1058-E1062},
Month = {OCT 1},
Abstract = {Study Design. Cross-sectional study.
   Objective. To investigate the relation between lumbosacropelvic
   morphology and the presence and degree of facet joint degeneration.
   Summary of Background Data. Osteoarthritis of the facet joints is one of
   the most common degenerative changes in the spine. It is considered to
   be formed secondary to repetitive stress or trauma and spinal deformity
   with secondary overload. The cause(s) of facet joints osteoarthritis,
   however, have not been clearly identified.
   Methods. Abdominal computed tomography (CT) images of 723 patients which
   were taken between the years 2010 and 2014 were evaluated
[truncated: 2,856,119 more chars]
