# Supplementary material for: Research topics and hotspot trends of lumbar spondylolisthesis: A text-mining study with machine learning
Source: Front Surg. 2023 Jan 6;9:1037978. doi: 10.3389/fsurg.2022.1037978 (PMC9852633; doi:10.3389/fsurg.2022.1037978)
Supplement: Supplementary file 2 [file Datasheet2.zip › savedrecs (7).bib]

@article{ WOS:000851250300002,
Author = {Fidan, Fatma and Balaban, Mehtap and Hatipoglu, Sukru Cem and Veizi,
   Enejd},
Title = {Is lumbosacral transitional vertebra associated with lumbar disc
   herniation in patients with low back pain?},
Journal = {EUROPEAN SPINE JOURNAL},
Abstract = {Purpose To evaluate lumbosacral transitional vertebrae (LSTV) frequency
   in patients with low back pain and lumbar disc herniation (LDH) and to
   analyze correlations between LSTV presence and intervertebral disc
   degeneration. Methods This retrospective study included patients with
   low back pain applying between January 2021 and August 2021. Inclusion
   criteria were age of 18-65, presence of a standing lumbosacral Xray and
   a lumbar MRI taken within 2 weeks of the indexed symptoms. Patients with
   a history of spondylolisthesis, spondylodiscitis, scoliosis and
   vertebral neoplasia were excluded. A total of 1821 patients met the
   inclusion criteria. Radiographs and MRIs were evaluated by 2
   radiologists. Results Of all patients, 61.4\% were female and the mean
   age was 43.2 +/- 12.2. LDH was detected in 57.7\% of patients while a
   LSTV was present in 43.3\%. Sacralization and LSTV were significantly
   different between the patients with and without an LDH. Patients with
   LSTV had a higher incidence of a LDH affecting 3 or more intervertebral
   disc levels (p < 0.001). There was a significant difference in-between
   LSTV and non-LSTV groups regarding the M1 and M2 intervertebral disc
   degeneration levels. Conclusion A LDH is more common in the presence of
   a LSTV. Female sex is highly correlated with herniation. Three or more
   intervertebral disc levels are affected in the presence of an LSTV.
   Significantly higher degeneration incurs at the M1 and M2 intervertebral
   levels. Sacralization is a risk factors for a lumbar disc herniation.},
Publisher = {SPRINGER},
Address = {ONE NEW YORK PLAZA, SUITE 4600, NEW YORK, NY, UNITED STATES},
Type = {Article; Early Access},
Language = {English},
Affiliation = {Veizi, E (Corresponding Author), Ankara City Hosp, Dept Orthoped \& Traumatol, TR-06000 Ankara, Turkey.
   Fidan, Fatma, Yildirim Beyazit Univ, Ankara City Hosp, Fac Med, Dept Phys Med \& Rehabil, Ankara, Turkey.
   Balaban, Mehtap; Hatipoglu, Sukru Cem, Yildirim Beyazit Univ, Ankara City Hosp, Fac Med, Dept Radiol, Ankara, Turkey.
   Veizi, Enejd, Ankara City Hosp, Dept Orthoped \& Traumatol, TR-06000 Ankara, Turkey.},
DOI = {10.1007/s00586-022-07372-y},
EarlyAccessDate = {SEP 2022},
ISSN = {0940-6719},
EISSN = {1432-0932},
Keywords = {Low back pain; Lumbosacral transitional vertebrae; Lumbar disc
   herniation; Intervertebral disc degeneration},
Keywords-Plus = {DEGENERATION; POPULATION; PREVALENCE},
Research-Areas = {Neurosciences \& Neurology; Orthopedics},
Web-of-Science-Categories  = {Clinical Neurology; Orthopedics},
Author-Email = {mehtapbalaban40@hotmail.com
   cemhatip@yahoo.com
   dr.nad89@hotmail.com},
ResearcherID-Numbers = {Veizi, Enejd/AAK-9315-2021},
ORCID-Numbers = {Veizi, Enejd/0000-0002-1289-4959},
Cited-References = {Aihara T, 2005, J BONE JOINT SURG BR, V87B, P687, DOI 10.1302/0301-620X.87B5.15727.
   Apaydin M, 2019, RADIOL MED, V124, P375, DOI 10.1007/s11547-018-0974-4.
   Balague F, 2012, LANCET, V379, P482, DOI 10.1016/S0140-6736(11)60610-7.
   Brinjikji W, 2015, AM J NEURORADIOL, V36, P811, DOI 10.3174/ajnr.A4173.
   Bron JL, 2007, ACTA ORTHOP BELG, V73, P687.
   Bulut Mehmet, 2013, ISRN Orthop, V2013, P839013, DOI 10.1155/2013/839013.
   Chang HS, 2004, SPINE, V29, P1632, DOI 10.1097/01.BRS.0000132319.43140.D3.
   Dammers R, 2002, SURG NEUROL, V58, P209, DOI 10.1016/S0090-3019(02)00797-8.
   Delport Elva G, 2006, Pain Physician, V9, P53.
   Diamond S, 2006, BEST PRACT RES CL RH, V20, P707, DOI 10.1016/j.berh.2006.04.002.
   ELSTER AD, 1989, SPINE, V14, P1373, DOI 10.1097/00007632-198912000-00015.
   Fardon DF, 2014, SPINE J, V14, P2525, DOI 10.1016/j.spinee.2014.04.022.
   Farshad-Amacker NA, 2015, SPINE J, V15, P1210, DOI 10.1016/j.spinee.2013.10.029.
   Fidan F., 2021, J ORTHOPAEDIC SCI, V2021, pS0949.
   Hou L., 2020, BMC MUSCULOSKEL DIS, V21, P1, DOI {[}10.1186/s12891-019-3017-y, DOI 10.1186/S12891-019-3017-Y].
   Hoy D, 2012, ARTHRITIS RHEUM-US, V64, P2028, DOI 10.1002/art.34347.
   Jancuska JM, 2015, INT J SPINE SURG, V9, DOI 10.14444/2042.
   Jonsson B, 1995, Eur Spine J, V4, P202, DOI 10.1007/BF00303410.
   Kobayashi K, 2018, EUR SPINE J, V27, P1698, DOI 10.1007/s00586-018-5513-4.
   Kurt EE, 2016, EURASIAN J MED, V48, P177, DOI 10.5152/eurasianjmed.2016.0285.
   Luoma K, 2004, SPINE, V29, P200, DOI 10.1097/01.BRS.0000107223.02346.A8.
   Mahato NK, 2012, J CHIROPR MED, V11, P134, DOI 10.1016/j.jcm.2012.05.004.
   Mahato NK, 2011, SPINE, V36, pE569, DOI 10.1097/BRS.0b013e318206bdf7.
   Nardo L, 2012, RADIOLOGY, V265, P497, DOI 10.1148/radiol.12112747.
   Otani K, 2001, J BONE JOINT SURG BR, V83B, P1137, DOI 10.1302/0301-620X.83B8.11736.
   Pfirrmann CWA, 2001, SPINE, V26, P1873, DOI 10.1097/00007632-200109010-00011.
   Sekharappa V, 2014, ASIAN SPINE J, V8, P51, DOI 10.4184/asj.2014.8.1.51.
   Tang M, 2014, EUR J RADIOL, V83, P1679, DOI 10.1016/j.ejrad.2014.05.036.
   vanTulder MW, 1997, SPINE, V22, P427, DOI 10.1097/00007632-199702150-00015.
   WIGH RE, 1981, SPINE, V6, P168, DOI 10.1097/00007632-198103000-00011.},
Number-of-Cited-References = {30},
Times-Cited = {0},
Usage-Count-Last-180-days = {1},
Usage-Count-Since-2013 = {1},
Journal-ISO = {Eur. Spine J.},
Doc-Delivery-Number = {4J4QU},
Web-of-Science-Index = {Science Citation Index Expanded (SCI-EXPANDED)},
Unique-ID = {WOS:000851250300002},
DA = {2022-11-01},
}

@article{ WOS:000088442500004,
Author = {Jenis, LG and An, HS and Stein, R and Young, B},
Title = {Prospective comparison of the effect of direct current electrical
   stimulation and pulsed electromagnetic fields on instrumented
   posterolateral lumbar arthrodesis},
Journal = {JOURNAL OF SPINAL DISORDERS},
Year = {2000},
Volume = {13},
Number = {4},
Pages = {290-296},
Month = {AUG},
Abstract = {The purpose of this prospective study was to compare the effect of
   adjunctive direct current (DC) electrical stimulation and pulsed
   electromagnetic field therapy (PEMF) on augmentation of instrumented
   lumbar fusion. Sixty-one patients undergoing Lumbar spine fusion were
   enrolled in the study and randomized to one of three treatment
   protocols: 1) adjunctive PEMF group (n = 22) fitted with Spinal-Stim
   model 8212(AME) within 30 days of surgery; 2) DC group (n = 17) had a
   SpF-2T stimulator(EBI) implanted at the time of surgery; or 3) control
   group (n = 22). The fusion mass bone mineral density (BMD) assessment
   was performed on 3-month and 1-year radiographs for each patient.
   Lateral flexion-extension and anteroposterior radiographs were evaluated
   at 1 year to determine the presence of fusion. Clinical outcome patient
   analyses were performed at 1 year. At 1-year follow-up, radiographic
   fusion and fusion mass bone density were not significantly different
   among the groups. In the nonstimulated group, there were 43\% excellent.
   43\% good, and 14\% fair results. In the PEMF group, there were 35\%
   excellent, 50\% good, 10\% fair, and 5\% poor results. In the DC group,
   there were 32\% excellent, 37\% good and 31\% fair results. The: results
   of the current study suggest that electrical stimulation does not
   significantly enhance fusion rate in instrumented lumbar arthrodesis.
   although we observed a statistically insignificant trend toward
   increased fusion mass BMD in the electrically stimulated groups. The
   significance of increased BMD remains unknown.},
Publisher = {LIPPINCOTT WILLIAMS \& WILKINS},
Address = {TWO COMMERCE SQ, 2001 MARKET ST, PHILADELPHIA, PA 19103 USA},
Type = {Article},
Language = {English},
Affiliation = {Jenis, LG (Corresponding Author), New England Baptist Spine Ctr, 125 Parker Hill Ave, Boston, MA USA.
   New England Baptist Spine Ctr, Boston, MA USA.},
DOI = {10.1097/00002517-200008000-00004},
ISSN = {0895-0385},
Keywords = {lumbar arthrodesis; pseudarthrosis; electrical stimulation},
Keywords-Plus = {SPINAL-FUSION; FOLLOW-UP; SPONDYLOLISTHESIS; ALLOGRAFT; STENOSIS;
   EFFICACY},
Research-Areas = {Neurosciences \& Neurology; Orthopedics},
Web-of-Science-Categories  = {Clinical Neurology; Orthopedics},
Cited-References = {AN HS, 1995, J SPINAL DISORD, V8, P131.
   BERNHARDT M, 1992, CLIN ORTHOP RELAT R, V284, P109.
   BRIDWELL KH, 1993, J SPINAL DISORD, V6, P461, DOI 10.1097/00002517-199306060-00001.
   BRIGHTON CT, 1981, J BONE JOINT SURG AM, V63, P847, DOI 10.2106/00004623-198163050-00030.
   DWYER AF, 1975, ORTHOP CLIN N AM, V6, P265.
   Fischgrund JS, 1997, SPINE, V22, P2807, DOI 10.1097/00007632-199712150-00003.
   GRUBB SA, 1992, SPINE, V17, P349, DOI 10.1097/00007632-199203000-00018.
   KABINS MB, 1992, J SPINAL DISORD, V5, P39, DOI 10.1097/00002517-199203000-00006.
   Kahanovitz N, 1996, SPINE, V21, P2523, DOI 10.1097/00007632-199611010-00026.
   KAHANOVITZ N, 1984, SPINE, V9, P273, DOI 10.1097/00007632-198404000-00009.
   KAHANOVITZ N, 1994, SPINE, V19, P2059, DOI 10.1097/00007632-199409150-00008.
   KAHANOVITZ N, 1990, CLIN ORTHOP RELAT R, V251, P295.
   KANE WJ, 1988, SPINE, V13, P363, DOI 10.1097/00007632-198803000-00026.
   LAVINE LS, 1987, J BONE JOINT SURG AM, V69A, P626, DOI 10.2106/00004623-198769040-00024.
   LORENZ M, 1991, SPINE, V16, pS455, DOI 10.1097/00007632-199108001-00029.
   MERIL AJ, 1994, SPINE, V19, P2393, DOI 10.1097/00007632-199411000-00004.
   MOONEY V, 1990, SPINE, V15, P708, DOI 10.1097/00007632-199007000-00016.
   NERUBAY J, 1986, SPINE, V11, P167, DOI 10.1097/00007632-198603000-00014.
   Rogozinski A, 1996, SPINE, V21, P2479, DOI 10.1097/00007632-199611010-00014.
   SCHWAB FJ, 1995, SPINE, V20, P2023, DOI 10.1097/00007632-199509150-00014.
   SIMMONS J, 1985, CLIN ORTHOP RELAT R, V183, P27.
   Tejano NA, 1996, SPINE, V21, P1904, DOI 10.1097/00007632-199608150-00015.
   YUAN HA, 1994, SPINE, V19, pS2279.
   ZDEBLICK TA, 1993, SPINE, V18, P983, DOI 10.1097/00007632-199306150-00006.},
Number-of-Cited-References = {24},
Times-Cited = {26},
Usage-Count-Last-180-days = {0},
Usage-Count-Since-2013 = {3},
Journal-ISO = {J. Spinal Disord.},
Doc-Delivery-Number = {338UW},
Web-of-Science-Index = {Science Citation Index Expanded (SCI-EXPANDED)},
Unique-ID = {WOS:000088442500004},
DA = {2022-11-01},
}

@article{ WOS:000658389600015,
Author = {Li, Zhen-Zhou and Wang, Jin-Chang and Cao, Zheng and Zhao, Hong-Liang
   and Lewandrowski, Kai-Uwe and Yeung, Anthony},
Title = {Full-Endoscopic Oblique Lateral Lumbar Interbody Fusion: A Technical
   Note With 1-Year Follow-Up},
Journal = {INTERNATIONAL JOURNAL OF SPINE SURGERY},
Year = {2021},
Volume = {15},
Number = {3},
Pages = {504-513},
Month = {JUN 1},
Abstract = {Background: Oblique lateral lumbar interbody fusion (OLLIF) is a
   minimally invasive lumbar interbody fusion procedure using a
   bullet-shaped polyetheretherketone (PEEK) nonexpandable fusion cage
   modified to diminish risk to the exiting nerve root during
   posterolateral implantation through the Kambin safe zone under
   fluoroscopic guidance. The objective of this study was to present
   feasibility of this procedure and 1-year clinical outcome data.
   Methods: The authors present a prospective cohort study of 20 patients
   who underwent fluoroscopy-guided and full-endoscopic OLLIF in 22
   segments allowing protection of the exiting nerve root from January 2018
   to March 2019. The foraminoplasty, discectomy, endplate preparation,
   placement of bone graft and insertion of the fusion cage was done under
   continuous full-endoscopic visualization. The OLLIF fusion was backed up
   with bilateral percutaneous posterior supplemental pedicle screw
   fixation. Primary clinical outcome measures were the visual analog scale
   (VAS) of low back and leg pain, and Oswestry disability index (ODI) at 1
   week, 3 months, 6 months, and 1 year after the operation. At final
   follow-up, the Macnab score was also evaluated. Secondary outcome
   measures were computed tomography (CT) assessment fusion using the
   Mannion classification of spinal fusion and adverse events related to
   the device as well as magnetic resonance imaging (MRI) assessment of
   nerve root decompression.
   Results: All patients had significant relief of low back pain and leg
   pain, by VAS and ODI scores that improved significantly (P<.01). There
   were no complications. Postoperative lumbar MRI of all patients showed
   sufficient direct nerve decompression. At 1-year follow-up, excellent
   Macnab outcomes were obtained 13 patients, good in six, and fair in one.
   Impaired sensation and muscle strength of the involved nerve root
   significantly recovered in all but 2 patients (P<.05). According to the
   Mannion CT-based classification of spinal fusion, CT showed complete
   interbody fusion achieved in all 22 segments.
   Conclusions: Full-endoscopic OLLIF is a safe, effective, minimally
   invasive, economical, practical, and widely applicable minimally
   invasive interbody fusion technique in the lumbar spine.},
Publisher = {INT SOC ADVANCEMENT SPINE SURGERY-ISASS},
Address = {301 S COUNTY FARM RD, STE L, WHEATON, IL, UNITED STATES},
Type = {Article},
Language = {English},
Affiliation = {Li, ZZ (Corresponding Author), Chinese Peoples Liberat Army Gen Hosp, Dept Orthoped Surg, Med Ctr 4, 51 Fucheng Rd, Beijing 100048, Peoples R China.
   Li, Zhen-Zhou; Wang, Jin-Chang; Cao, Zheng; Zhao, Hong-Liang, Chinese Peoples Liberat Army Gen Hosp, Dept Orthoped Surg, Med Ctr 4, 51 Fucheng Rd, Beijing 100048, Peoples R China.
   Lewandrowski, Kai-Uwe, Southern Arizona \& Surg Inst Tucson, Ctr Adv Spine Care, Tucson, AZ USA.
   Lewandrowski, Kai-Uwe, Fdn Univ Sanitas, Dept Orthopaed, Bogota, DC, Colombia.
   Lewandrowski, Kai-Uwe, Univ Fed Estado Rio de Janeiro, Dept Neurosurg, Rio De Janeiro, Brazil.
   Yeung, Anthony, Desert Inst Spine Care, Phoenix, AZ USA.
   Yeung, Anthony, Int Intradiscal Therapy Soc, Phoenix, AZ USA.},
DOI = {10.14444/8072},
EISSN = {2211-4599},
Keywords = {lumbar interbody fusion; full-endoscopic; minimally invasive surgery;
   lumbar instability; low back pain; lumbar spondylolisthesis; lumbar
   spinal stenosis},
Keywords-Plus = {SURGICAL TECHNIQUE; INSTRUMENT DESIGN; CASE SERIES; FORAMINOPLASTY;
   DECOMPRESSION; STENOSIS; OUTCOMES},
Research-Areas = {Surgery},
Web-of-Science-Categories  = {Surgery},
Author-Email = {dr\_lizhenzhou@163.com},
Cited-References = {Abbasi A, 2019, CUREUS, V11, DOI 10.7759/cureus.4029.
   Abbasi H, 2017, CUREUS, V9, DOI 10.7759/cureus.1389.
   Abbasi H, 2015, CUREUS, V7, DOI 10.7759/cureus.351.
   Abbasi H, 2015, CUREUS, V7, DOI 10.7759/cureus.292.
   Hardenbrook M, 2016, NEUROSURG FOCUS, V40, DOI 10.3171/2015.10.FOCUS15389.
   Heo DH, 2019, NEUROSURG FOCUS, V46, DOI 10.3171/2019.1.FOCUS18695.
   Heo DH, 2017, NEUROSURG FOCUS, V43, DOI 10.3171/2017.5.FOCUS17146.
   Heo DH, 2017, NEUROSURG FOCUS, V43, DOI 10.3171/2017.5.FOCUS17196.
   Jacquot F, 2013, INT ORTHOP, V37, P1507, DOI 10.1007/s00264-013-1905-6.
   Katzell J, 2014, INT J SPINE SURG, V8, DOI 10.14444/1019.
   Kim HS, 2017, WORLD NEUROSURG, V103, P201, DOI 10.1016/j.wneu.2017.03.130.
   Kim JE, 2018, CLIN ORTHOP SURG, V10, P248, DOI 10.4055/cios.2018.10.2.248.
   Kolcun JPG, 2019, NEUROSURG FOCUS, V46, DOI 10.3171/2018.12.FOCUS18701.
   Komp M, 2011, J SPINAL DISORD TECH, V24, P281, DOI 10.1097/BSD.0b013e3181f9f55e.
   Lee SH, 2017, BIOMED RES INT, V2017, DOI 10.1155/2017/3731983.
   Leu HF, 1997, CLIN ORTHOP RELAT R, P58.
   Lewandrowski KU, 2019, NEUROSPINE, V16, P82, DOI 10.14245/ns.1938046.023.
   Li ZZ, 2017, PAIN PHYSICIAN, V20, pE85.
   Li ZZ, 2016, CLIN NEUROL NEUROSUR, V143, P90, DOI 10.1016/j.clineuro.2016.02.008.
   Li ZZ, 2015, INT J CLIN EXP MED, V8, P14672.
   Ling QJ, 2019, J ORTHOP SCI, V24, P991, DOI 10.1016/j.jos.2019.08.013.
   Mannion RJ, 2011, SPINE J, V11, P527, DOI 10.1016/j.spinee.2010.07.005.
   Morgenstern C, 2020, CLIN SPINE SURG, V33, P40, DOI 10.1097/BSD.0000000000000827.
   Morgenstern R, 2015, INT J SPINE SURG, V9, DOI 10.14444/2041.
   Nakamura S, 2017, J NEUROL SURG PART A, V78, P601, DOI 10.1055/s-0037-1604360.
   Osman SG, 2012, INT J SPINE SURG, V6, P157, DOI 10.1016/j.ijsp.2012.04.001.
   Park MK, 2019, NEUROSURG REV, V42, P753, DOI 10.1007/s10143-019-01114-3.
   Shen J, 2019, WORLD NEUROSURG, V127, pE745, DOI 10.1016/j.wneu.2019.03.257.
   Wang MY, 2016, NEUROSURG FOCUS, V40, DOI 10.3171/2015.11.FOCUS15435.
   Yang JC, 2019, BIOMED RES INT, V2019, DOI 10.1155/2019/3091459.
   Yeung AT, 2002, SPINE, V27, P722, DOI 10.1097/00007632-200204010-00009.
   Youn MS, 2018, EUR SPINE J, V27, P1949, DOI 10.1007/s00586-018-5521-4.},
Number-of-Cited-References = {32},
Times-Cited = {5},
Usage-Count-Last-180-days = {0},
Usage-Count-Since-2013 = {0},
Journal-ISO = {Int. J. Spine Surg.},
Doc-Delivery-Number = {SN6HV},
Web-of-Science-Index = {Emerging Sources Citation Index (ESCI)},
Unique-ID = {WOS:000658389600015},
OA = {gold, Green Published},
DA = {2022-11-01},
}

@article{ WOS:000279665000003,
Author = {Tsai, Chun-Hao and Hsu, Horng-Chaung and Chen, Yen-Jen and Lin, Mou-Jyn
   and Chen, Hsien-Te},
Title = {Using the Growth Factors-enriched Platelet Glue in Spinal Fusion and its
   Efficiency},
Journal = {JOURNAL OF SPINAL DISORDERS \& TECHNIQUES},
Year = {2009},
Volume = {22},
Number = {4},
Pages = {246-250},
Month = {JUN},
Abstract = {Study Design: Prospective study.
   Objective: To determine if the use of platelet glue enhances fusion in
   instrumented posterolateral lumbar fusion.
   Summary of Background Data: Platelet gel is an osteoinductive material
   that has been used to enhance fusion rates in lumbar fusion surgery.
   There are questions, however, regarding the less adhesive property of
   platelet gel, and whether it is sufficient to ensure appropriate
   attachment of bone grafts. In the present study, we used fibrin gel with
   the adhesive property to reinforce the platelet gel structure and to
   deliver growth factors. We hypothesized that the platelet gel/fibrin
   glue composite (platelet glue) would increase fusion rates in
   posterolateral lumbar fusion.
   Methods: The control group consisted of 33 consecutive patients who
   received instrumented posterolateral lumbar fusion with artificial bone
   expander and laminectomy autograft. Thirty-four patients in the study
   group were treated as above with the additional platelet glue. There was
   no significant difference between 2 groups in the demography of
   patients. The amount of postoperative drainage on the first and second
   day was recorded. Fusion rates were also assessed. Diagnosis of union
   was based on flexion-extension dynamic lateral radiography and fine-cut
   computerized tomography. All patients have been monitored for at least 2
   years.
   Results: The nonunion rate in the platelet glue group was 15\% as
   compared with 10\% in the control group. The mean postoperative drainage
   on the first and second day was 362 mL in the control group and 395 mL
   in the platelet glue group. There were no significant differences in
   either fusion rate or postoperative blood loss volume between the 2
   groups.
   Conclusions: In the present study, the use of a platelet gel/fibrin glue
   composite (platelet glue) could not be proved to increase fusion rates
   in instrumented lumbar posterolateral fusion. Further investigation is
   warranted to find an adequate carrier of growth factors for use in
   instrumented lumbar posterolateral fusion.},
Publisher = {LIPPINCOTT WILLIAMS \& WILKINS},
Address = {TWO COMMERCE SQ, 2001 MARKET ST, PHILADELPHIA, PA 19103 USA},
Type = {Article},
Language = {English},
Affiliation = {Chen, HT (Corresponding Author), China Med Univ Hosp, Dept Orthoped, Yuh Der Rd, Taichung 404, Taiwan.
   Tsai, Chun-Hao; Hsu, Horng-Chaung; Chen, Yen-Jen; Lin, Mou-Jyn; Chen, Hsien-Te, China Med Univ Hosp, Dept Orthoped, Taichung 404, Taiwan.},
DOI = {10.1097/BSD.0b013e3181753ae2},
ISSN = {1536-0652},
EISSN = {1539-2465},
Keywords = {lumbar spine; platelet glue; platelet gel; fibrin gel; lumbar fusion;
   bone graft substitutes},
Keywords-Plus = {DEGENERATIVE LUMBAR SPONDYLOLISTHESIS; CREST BONE-GRAFT; FIBRIN SEALANT;
   POSTEROLATERAL FUSION; CALCIUM-SULFATE; AUTOGRAFT BONE; INSTRUMENTATION;
   ARTHRODESIS; STENOSIS; HYDROXYAPATITE},
Research-Areas = {Neurosciences \& Neurology; Orthopedics},
Web-of-Science-Categories  = {Clinical Neurology; Orthopedics},
Author-Email = {hueyen@ms42.hinet.net},
ResearcherID-Numbers = {Tsai, Chun-Hao/H-3140-2013},
ORCID-Numbers = {Tsai, Chun-Hao/0000-0002-4428-3132},
Cited-References = {Arrington ED, 1996, CLIN ORTHOP RELAT R, P300, DOI 10.1097/00003086-199608000-00037.
   Boden SD, 2002, SPINE, V27, pS26, DOI 10.1097/00007632-200208151-00007.
   Bose B, 2002, ADV THER, V19, P170, DOI 10.1007/BF02848692.
   BRIDWELL KH, 1993, J SPINAL DISORD, V6, P461, DOI 10.1097/00002517-199306060-00001.
   Carreon LY, 2005, SPINE, V30, pE243, DOI 10.1097/01.brs.0000160846.85397.44.
   Castro FP, 2004, J SPINAL DISORD TECH, V17, P380, DOI 10.1097/01.bsd.0000110342.54707.19.
   Chen WJ, 2005, SPINE, V30, P2293, DOI 10.1097/01.brs.0000182087.35335.05.
   Cohn SM, 1998, J TRAUMA, V45, P666, DOI 10.1097/00005373-199810000-00004.
   Evans LA, 2006, UROL CLIN N AM, V33, P1, DOI 10.1016/j.ucl.2005.10.004.
   Fischgrund JS, 1997, SPINE, V22, P2807, DOI 10.1097/00007632-199712150-00003.
   France JC, 1999, SPINE, V24, P553, DOI 10.1097/00007632-199903150-00010.
   Fujibayashi S, 2001, J SPINAL DISORD, V14, P214, DOI 10.1097/00002517-200106000-00005.
   Giannobile WV, 2001, J PERIODONTOL, V72, P815, DOI 10.1902/jop.2001.72.6.815.
   Glassman SD, 2005, SPINE, V30, P1694, DOI 10.1097/01.brs.0000172157.39513.80.
   Goulet JA, 1997, CLIN ORTHOP RELAT R, P76.
   Grossman JA, 2002, PLAST RECONSTR SURG, V110, P1371, DOI 10.1097/00006534-200210000-00041.
   GUIGUI P, 1994, SPINE, V19, P2798, DOI 10.1097/00007632-199412150-00012.
   HERKOWITZ HN, 1991, J BONE JOINT SURG AM, V73A, P802, DOI 10.2106/00004623-199173060-00002.
   Jackson MR, 2001, AM J SURG, V182, p36S, DOI 10.1016/S0002-9610(01)00775-9.
   Kasai Y, 2003, J SPINAL DISORD TECH, V16, P31, DOI 10.1097/00024720-200302000-00006.
   Kim ES, 2001, J PROSTHET DENT, V86, P428, DOI 10.1067/mpr.2001.115874.
   Lowery GL, 1999, BONE, V25, p47S, DOI 10.1016/S8756-3282(99)00132-5.
   MCGUIRE RA, 1993, SPINE, V18, P1662, DOI 10.1097/00007632-199309000-00015.
   ROUSOU J, 1989, J THORAC CARDIOV SUR, V97, P194.
   Siebrecht MAN, 2002, ORTHOPEDICS, V25, P169.
   SLATER M, 1995, J ORTHOP RES, V13, P655, DOI 10.1002/jor.1100130504.
   STEIDEL CC, 1992, APJS, V80, P90.
   Toribatake Y, 1998, SPINE, V23, P1149, DOI 10.1097/00007632-199805150-00015.
   TREDWELL SJ, 1990, SPINE, V15, P913, DOI 10.1097/00007632-199009000-00014.
   Turner TM, 2003, ORTHOPEDICS, V26, pS577.
   Turner TM, 2001, J BONE JOINT SURG AM, V83A, P8, DOI 10.2106/00004623-200100021-00003.
   Vaccaro Alexander R, 2002, Spine J, V2, P206, DOI 10.1016/S1529-9430(02)00180-8.
   Valbonesi M, 2002, INT J ARTIF ORGANS, V25, P334, DOI 10.1177/039139880202500413.
   Weiner BK, 2003, SPINE, V28, P1968, DOI 10.1097/01.BRS.0000083141.02027.48.
   WEST JL, 1991, J BONE JOINT SURG AM, V73A, P1179, DOI 10.2106/00004623-199173080-00006.
   Whang Peter G, 2003, Spine J, V3, P155, DOI 10.1016/S1529-9430(02)00539-9.
   ZDEBLICK TA, 1993, SPINE, V18, P983, DOI 10.1097/00007632-199306150-00006.},
Number-of-Cited-References = {37},
Times-Cited = {29},
Usage-Count-Last-180-days = {0},
Usage-Count-Since-2013 = {2},
Journal-ISO = {J. Spinal Disord. Tech.},
Doc-Delivery-Number = {622LJ},
Web-of-Science-Index = {Science Citation Index Expanded (SCI-EXPANDED)},
Unique-ID = {WOS:000279665000003},
DA = {2022-11-01},
}

@article{ WOS:000282798200003,
Author = {Fuster, S. and Vega, A. and Barrios, G. and Urdaneta, I. and Ojeda, O.
   and Macchia, M. and Combalia, A. and Berenguer, J. and Pujol, T.},
Title = {Accuracy of pedicle screw insertion in the thoraco-lumbar spine using
   image-guided navigation},
Journal = {NEUROCIRUGIA},
Year = {2010},
Volume = {21},
Number = {4},
Pages = {306-311},
Month = {AUG 10},
Abstract = {Introduction. Computer image guidance is one of the most significant
   technologic advancements in the spine surgery, because preoperative or
   intraoperative images can be used for multiplanar, three-dimensional
   intraoperative navigation.
   Material and methods. We performed a prospective clinical study to
   assess the accuracy of pedicle screw insertion using an optoelectronic
   navigation system (SurgiGATE Spine 2.1 Medivision). The study population
   included 29 patients with diverse disorders of the thoraco-lumbar spine
   (degenerative 54\%, spondylolisthesis 21\%, fractures 14\%, scoliosis
   7\% and spondylodiscitis 4\%). One patient was excluded from the study
   because problems with the specific instruments or the computer system.
   Pre and post-operative axial computed tomography images were obtained
   for each patient and analyzed by two independent radiologists to
   placement accuracy. The correct location was defined accord to Heary
   scale in 5 grades.
   Results. 163 image-guided thoraco-lumbar pedicle screws were placed 29
   in the thoracolumbar spine and 134 in the lumbosacral spine. We achieved
   a completely intraosseous placement (Grade I) in 99.4\% of lumbosacral
   spine screws and 100\% of thoracolumbar spine screws. Only one misplaced
   screw (Grade III) in the pedicle of L III in the concavity of a
   scoliosis was reported. No implant related complications were noted.
   Conclusions. The low rate of misplaced screws in this prospective study
   compares favorably with previously published results. Our initial
   results indicate that Image-guided spinal surgery is a safe technique
   which improves surgical performance during posterior transpedicle
   stabilization.},
Publisher = {ELSEVIER ESPANA SLU},
Address = {AV JOSEP TARRADELLAS, 20-30, 1ERA PLANTA, BARCELONA, CP-08029, SPAIN},
Type = {Article},
Language = {Spanish},
Affiliation = {Fuster, S (Corresponding Author), Univ Barcelona, Hosp Clin, Unitat Raquis, Villarroel 170,Escala 12,planta 0, E-08036 Barcelona, Spain.
   Fuster, S.; Pujol, T., Univ Barcelona, Hosp Clin, Unitat Raquis, E-08036 Barcelona, Spain.},
ISSN = {1130-1473},
Keywords = {Accuracy; Navigation; Pedicle screw; Thoraco-lumbar spine},
Keywords-Plus = {THORACIC SPINE; SURGICAL INDICATIONS; COMPUTED-TOMOGRAPHY; FUSION RATE;
   PLACEMENT; LUMBAR; FIXATION; COMPLICATIONS; STENOSIS; SURGERY},
Research-Areas = {Neurosciences \& Neurology; Surgery},
Web-of-Science-Categories  = {Neurosciences; Surgery},
Author-Email = {sfuster@clinic.ub.es},
ORCID-Numbers = {Fuster, Salvador/0000-0003-2493-8995},
Cited-References = {Albert TJ, 1998, SPINE, V23, P1596, DOI 10.1097/00007632-199807150-00017.
   Amiot LP, 2000, SPINE, V25, P606, DOI 10.1097/00007632-200003010-00012.
   Assaker R, 2001, SPINE, V26, P2160, DOI 10.1097/00007632-200110010-00024.
   Austin MS, 2002, SPINE, V27, P2503, DOI 10.1097/00007632-200211150-00015.
   Clements DH, 1996, SPINE, V21, P600, DOI 10.1097/00007632-199603010-00013.
   DAVNE SH, 1992, SPINE, V17, pS184, DOI 10.1097/00007632-199206001-00021.
   de la Torre-Gutierrez M, 2001, NEUROCIRUGIA, V12, P490.
   ESSES SI, 1993, SPINE, V18, P2231, DOI 10.1097/00007632-199311000-00015.
   Fischgrund JS, 1997, SPINE, V22, P2807, DOI 10.1097/00007632-199712150-00003.
   France JC, 1999, SPINE, V24, P553, DOI 10.1097/00007632-199903150-00010.
   Frank EH, 1997, NEUROL RES, V19, P657.
   Fu TS, 2008, INT ORTHOP, V32, P517, DOI 10.1007/s00264-007-0358-1.
   GEORGE DC, 1991, SPINE, V16, P181, DOI 10.1097/00007632-199102000-00015.
   GERTZBEIN SD, 1990, SPINE, V15, P11, DOI 10.1097/00007632-199001000-00004.
   Gluf WM, 2005, J NEUROSURG-SPINE, V2, P164, DOI 10.3171/spi.2005.2.2.0164.
   Gluf WM, 2005, J NEUROSURG-SPINE, V2, P155, DOI 10.3171/spi.2005.2.2.0155.
   de la Riva AG, 2006, NEUROCIRUGIA, V17, P232.
   Heary RF, 2004, J NEUROSURG, V100, P325, DOI 10.3171/spi.2004.100.4.0325.
   KALFAS IH, 1995, J NEUROSURG, V83, P641, DOI 10.3171/jns.1995.83.4.0641.
   KRAG MH, 1988, SPINE, V13, P27, DOI 10.1097/00007632-198801000-00007.
   Laine T, 1997, SPINE, V22, P1254, DOI 10.1097/00007632-199706010-00018.
   Laine T, 2000, EUR SPINE J, V9, P235, DOI 10.1007/s005860000146.
   Lekovic GP, 2007, J NEUROSURG-SPINE, V7, P393, DOI 10.3171/SPI-07/10/393.
   Ludwig SC, 2000, SPINE, V25, P2675, DOI 10.1097/00007632-200010150-00022.
   MATSUZAKI H, 1990, SPINE, V15, P1159, DOI 10.1097/00007632-199011010-00014.
   Rajasekaran S, 2007, SPINE, V32, pE56, DOI 10.1097/01.brs.0000252094.64857.ab.
   ROYCAMILLE R, 1986, CLIN ORTHOP RELAT R, V203, P7.
   Sapkas GS, 1999, SPINE, V24, P1926, DOI 10.1097/00007632-199909150-00011.
   Tian NF, 2009, INT ORTHOP, V33, P895, DOI 10.1007/s00264-009-0792-3.
   VACCARO AR, 1995, J BONE JOINT SURG AM, V77A, P1193, DOI 10.2106/00004623-199508000-00008.
   VACCARO AR, 1995, J BONE JOINT SURG AM, V77A, P1200, DOI 10.2106/00004623-199508000-00009.
   WEINSTEIN JN, 1988, SPINE, V13, P1012, DOI 10.1097/00007632-198809000-00008.
   Wendl K, 2003, UNFALLCHIRURG, V106, P907, DOI 10.1007/s00113-003-0683-9.
   Xu RM, 1998, SPINE, V23, P1065, DOI 10.1097/00007632-199805010-00021.},
Number-of-Cited-References = {34},
Times-Cited = {10},
Usage-Count-Last-180-days = {0},
Usage-Count-Since-2013 = {0},
Journal-ISO = {Neurocirugia},
Doc-Delivery-Number = {662HM},
Web-of-Science-Index = {Science Citation Index Expanded (SCI-EXPANDED)},
Unique-ID = {WOS:000282798200003},
DA = {2022-11-01},
}

@article{ WOS:000319328300023,
Author = {Ito, Zenya and Imagama, Shiro and Kanemura, Tokumi and Hachiya, Yudo and
   Miura, Yasushi and Kamiya, Mitsuhiro and Yukawa, Yasutsugu and Sakai,
   Yoshihito and Katayama, Yoshito and Wakao, Norimitsu and Matsuyama,
   Yukihiro and Ishiguro, Naoki},
Title = {Bone union rate with autologous iliac bone versus local bone graft in
   posterior lumbar interbody fusion (PLIF): a multicenter study},
Journal = {EUROPEAN SPINE JOURNAL},
Year = {2013},
Volume = {22},
Number = {5},
Pages = {1158-1163},
Month = {MAY},
Abstract = {The purpose of this study is to compare bone union rate between
   autologous iliac bone and local bone graft in patients treated by
   posterior lumbar interbody fusion (PLIF) using carbon cage for single
   level interbody fusion.
   The subjects were 106 patients whose course could be observed for at
   least 2 years. The diagnosis was lumbar spinal canal stenosis in 46
   patients, herniated lumbar disk in 12 patients and degenerative
   spondylolisthesis in 51 patients. Single interbody PLIF was done using
   iliac bone graft in 53 patients and local bone graft in 56 patients.
   Existence of pseudo-arthrosis on X-P (AP and lateral view) was
   investigated during the same follow up period.
   No significant differences were found in operation time and blood loss.
   Significant differences were also not observed in fusion grade at any
   follow up period or in fusion progression between the two groups. Donor
   site pain continued for more than 3 months in five cases (9 \%). The
   final fusion rate was 96.3 versus 98.3 \%.
   Almost the same results in fusion were obtained from both the local bone
   group and the autologous iliac bone group. Fusion progression was almost
   the same. Complications at donor sites were seen in 19 \% of the cases.
   From the above results, it was concluded that local bone graft is as
   beneficial as autologous iliac bone graft for PLIF at a single level.},
Publisher = {SPRINGER},
Address = {233 SPRING ST, NEW YORK, NY 10013 USA},
Type = {Article},
Language = {English},
Affiliation = {Ito, Z (Corresponding Author), 47-1-102 Takikawa Cho Syowa Ward, Nagoya, Aichi 4660826, Japan.
   Ito, Zenya; Imagama, Shiro; Sakai, Yoshihito; Katayama, Yoshito; Wakao, Norimitsu; Matsuyama, Yukihiro; Ishiguro, Naoki, Nagoya Univ, Dept Orthoped, Syowa Ku, Nagoya, Aichi 4660065, Japan.
   Kanemura, Tokumi, Konan Kosei Hosp, Dept Orthoped, Konan, Aichi 4838704, Japan.
   Hachiya, Yudo, Hachiya Orthoped, Chikusa Ku, Nagoya, Aichi 4640821, Japan.
   Miura, Yasushi, Toyohashi Municipal Hosp, Dept Orthoped, Toyohashi, Aichi 4418570, Japan.
   Kamiya, Mitsuhiro, Aichi Med Univ, Dept Orthoped, Nagakute, Aichi 4801195, Japan.
   Yukawa, Yasutsugu, Chubu Rosai Hosp, Dept Orthoped, Minato Ku, Nagoya, Aichi 4558530, Japan.},
DOI = {10.1007/s00586-012-2593-4},
ISSN = {0940-6719},
Keywords = {Posterior lumbar interbody fusion; Autologous iliac bone graft; Local
   bone graft; Fusion rate},
Keywords-Plus = {SPINAL-FUSION; RABBIT MODEL; AUTOGRAFT; CAGES; SITE; MORBIDITY; MATRIX},
Research-Areas = {Neurosciences \& Neurology; Orthopedics},
Web-of-Science-Categories  = {Clinical Neurology; Orthopedics},
Author-Email = {z.ito@nifty.com},
ResearcherID-Numbers = {Ishiguro, Naoki/I-1563-2012
   IMAGAMA, Shiro/I-7419-2014},
Cited-References = {Agazzi S, 1999, J NEUROSURG, V91, P186, DOI 10.3171/spi.1999.91.2.0186.
   AN HS, 1995, J SPINAL DISORD, V8, P131.
   BANWART JC, 1995, SPINE, V20, P1055, DOI 10.1097/00007632-199505000-00012.
   Brantigan JW, 2000, SPINE, V25, P1437, DOI 10.1097/00007632-200006010-00017.
   Christensen FB, 2002, SPINE, V27, P2674, DOI 10.1097/00007632-200212010-00006.
   Diedrich O, 2001, J SPINAL DISORD, V14, P522, DOI 10.1097/00002517-200112000-00012.
   FRENKEL SR, 1993, SPINE, V18, P1634, DOI 10.1097/00007632-199309000-00011.
   Hashimoto T, 2002, SPINE, V27, P258, DOI 10.1097/00007632-200202010-00011.
   Hashimoto T, 2001, Spine J, V1, P283, DOI 10.1016/S1529-9430(01)00028-6.
   Hollinger EH, 1996, J SPINAL DISORD, V9, P125.
   Ito Z, 2010, SPINE, V35, pE1101, DOI 10.1097/BRS.0b013e3181de4f2e.
   KELLER EE, 1987, J ORAL MAXIL SURG, V45, P11, DOI 10.1016/0278-2391(87)90079-6.
   Kim KS, 2005, SPINE, V30, P655, DOI 10.1097/01.brs.0000155421.07796.7f.
   Le Huec J C, 1997, Acta Orthop Belg, V63, P202.
   Miura Y, 2003, SPINE, V28, P2386, DOI 10.1097/01.BRS.0000085326.73430.68.
   Robertson PA, 2001, SPINE, V26, P1473, DOI 10.1097/00007632-200107010-00018.
   Sengupta DK, 2006, SPINE, V31, P985, DOI 10.1097/01.brs.0000215048.51237.3c.
   SUMMERS BN, 1989, J BONE JOINT SURG BR, V71, P677, DOI 10.1302/0301-620X.71B4.2768321.
   Tay BKB, 1998, SPINE, V23, P2276, DOI 10.1097/00007632-199811010-00005.
   Tsuchiya K, 2006, SPINE, V31, P303, DOI 10.1097/01.brs.0000197193.81296.f1.
   Violas P, 2004, SPINE, V29, P189, DOI 10.1097/01.BRS.0000105536.65164.B1.
   Younger E M, 1989, J Orthop Trauma, V3, P192, DOI 10.1097/00005131-198909000-00002.},
Number-of-Cited-References = {22},
Times-Cited = {43},
Usage-Count-Last-180-days = {0},
Usage-Count-Since-2013 = {5},
Journal-ISO = {Eur. Spine J.},
Doc-Delivery-Number = {149NT},
Web-of-Science-Index = {Science Citation Index Expanded (SCI-EXPANDED)},
Unique-ID = {WOS:000319328300023},
OA = {Green Published},
DA = {2022-11-01},
}

@article{ WOS:000543629800001,
Author = {Pimenta, Luiz and Amaral, Rodrigo and Taylor, William and Tohmeh,
   Antoine and Pokorny, Gabriel and Rodrigues, Raquel and Arnoni, Daniel
   and Guirelli, Thyago and Batista, Matheus},
Title = {The prone transpsoas technique: preliminary radiographic results of a
   multicenter experience},
Journal = {EUROPEAN SPINE JOURNAL},
Year = {2021},
Volume = {30},
Number = {1},
Pages = {108-113},
Month = {JAN},
Abstract = {Introduction The lateral lumbar interbody fusion (LLIF) is a safe and
   effective technique to treat a vast range of lumbar disorders. However,
   the technique is also burdened by some problems. A new approach to the
   lateral lumbar interbody fusion was devised to solve or reduce some of
   the problems regarding the lateral approach. Its principal difference
   from the standard LLIF relies on positioning the patient in a prone
   decubitus, which might lead to an increase in the intradiscal lordosis.
   Methods A retrospective, multicentric, non-randomized study to evaluate
   segmental and regional lordosis following prone transpsoas (PTP)
   approach to LLIF. All patients undergoing prone transpsoas surgery at
   the involved institutions were included. Patients with low-quality
   images not allowing the measurements of the required spinopelvic
   parameters were excluded. Measurements included pre- and postoperative
   index-level segmental lordosis, lumbar lordosis, pelvic incidence, and
   pelvic tilt. Results Thirty-two (32) patients were included in the
   study, in which 23 underwent single-level, six (6) underwent two-level,
   Two (2) underwent three-level, and one underwent four-level PTP. Mean
   index level segmental lordosis increased from 8.7 degrees to 14.8
   degrees(p < 0.001); lumbar lordosis (L1-S1) increased from 42.1 degrees
   to 45.8 degrees (p = 0.11), although after excluding an outlier value
   L1-S1 lordosis results were 41.9 degrees pre-op to 46.7 degrees post-op
   (p = 0.003). Twenty-two (22) patients had a pre-op PI-LL mismatch of 10
   degrees or more, while at the postoperative visit, only 12 patients had
   a mismatch outside of 10 degrees (p = 0.01). Conclusion The prone
   transpsoas technique is feasible and is associated with a significant
   gain of segmental lordosis and correction of spinopelvic alignment
   parameters.},
Publisher = {SPRINGER},
Address = {ONE NEW YORK PLAZA, SUITE 4600, NEW YORK, NY, UNITED STATES},
Type = {Article},
Language = {English},
Affiliation = {Pokorny, G (Corresponding Author), Inst Patol Coluna IPC, Sao Paulo, SP, Brazil.
   Pimenta, Luiz; Amaral, Rodrigo; Pokorny, Gabriel; Rodrigues, Raquel; Arnoni, Daniel; Guirelli, Thyago; Batista, Matheus, Inst Patol Coluna IPC, Sao Paulo, SP, Brazil.
   Pimenta, Luiz; Taylor, William, Univ Calif San Diego, San Diego, CA 92103 USA.
   Tohmeh, Antoine, Providence Holy Family Hosp, Spokane, WA USA.},
DOI = {10.1007/s00586-020-06471-y},
EarlyAccessDate = {MAY 2020},
ISSN = {0940-6719},
EISSN = {1432-0932},
Keywords = {Lateral lumbar interbody fusion; Segmental lordosis; Sagittal alignment;
   Innovation; Prone position},
Keywords-Plus = {LUMBAR INTERBODY FUSION; INDIRECT DECOMPRESSION; LORDOSIS;
   SPONDYLOLISTHESIS; ANTERIOR; OUTCOMES; BURDEN},
Research-Areas = {Neurosciences \& Neurology; Orthopedics},
Web-of-Science-Categories  = {Clinical Neurology; Orthopedics},
Author-Email = {g.pokorny@patologiadacoluna.com.br},
ResearcherID-Numbers = {Pokorny, Gabriel H. O./P-5599-2014},
ORCID-Numbers = {Pokorny, Gabriel H. O./0000-0002-7907-8032},
Cited-References = {Ahlquist S, 2018, SPINE J, V18, P1999, DOI 10.1016/j.spinee.2018.03.014.
   Akbarnia BA, 2014, J SPINAL DISORD TECH, V27, P29, DOI 10.1097/BSD.0b013e318287bdc1.
   Castro C, 2014, CLIN ORTHOP RELAT R, V472, P1776, DOI 10.1007/s11999-013-3263-5.
   Elowitz EH, 2011, MINIM INVAS NEUROSUR, V54, P201, DOI 10.1055/s-0031-1286334.
   Elowitz EH, 2015, EUR SPINE J, V24, pS449, DOI 10.1007/s00586-015-3946-6.
   Goyal A, 2018, CLIN NEUROL NEUROSUR, V167, P122, DOI 10.1016/j.clineuro.2018.02.020.
   Graphpad, 2010, DET OUTL GRUBBS TEST.
   Harimaya K, 2009, SPINE, V34, P2406, DOI 10.1097/BRS.0b013e3181bab13b.
   Lamartina C, 2020, EUR SPINE J, V29, P6, DOI 10.1007/s00586-020-06303-z.
   Louie PK, 2018, SPINE J, V18, P2025, DOI 10.1016/j.spinee.2018.04.008.
   Miyazaki M, 2019, MEDICINE, V98, DOI 10.1097/MD.0000000000017316.
   Mobbs Ralph J, 2015, J Spine Surg, V1, P2, DOI 10.3978/j.issn.2414-469X.2015.10.05.
   Murray CJL, 2013, NEW ENGL J MED, V369, P448, DOI 10.1056/NEJMra1201534.
   Nakashima H, 2019, ASIAN SPINE J, V13, P738, DOI 10.31616/asj.2018.0275.
   Nakashima H, 2019, ASIAN SPINE J, V13, P395, DOI 10.31616/asj.2018.0204.
   Ozgur Burak M, 2006, Spine J, V6, P435, DOI 10.1016/j.spinee.2005.08.012.
   Park SJ, 2017, CLIN SPINE SURG, V30, pE784, DOI 10.1097/BSD.0000000000000406.
   Pereira EAC, 2017, J CLIN NEUROSCI, V35, P56, DOI 10.1016/j.jocn.2016.09.010.
   Pimenta L, 2012, SCI WORLD J, DOI 10.1100/2012/381814.
   Rothrock RJ, 2018, WORLD NEUROSURG, V118, P21, DOI 10.1016/j.wneu.2018.06.216.
   Saadeh YS, 2019, WORLD NEUROSURG, V126, pE1374, DOI 10.1016/j.wneu.2019.03.106.
   Salzmann SN, 2017, CURR REV MUSCULOSKE, V10, P539, DOI 10.1007/s12178-017-9444-1.
   Sembrano JN, 2017, CLIN SPINE SURG, V30, pE338, DOI 10.1097/BSD.0000000000000114.
   Waldrop R, 2015, NEUROSURGERY, V77, pS46, DOI 10.1227/NEU.0000000000000950.
   Wynne-Jones G, 2014, OCCUP ENVIRON MED, V71, P448, DOI 10.1136/oemed-2013-101571.
   Xu DS, 2018, ANN TRANSL MED, V6, DOI 10.21037/atm.2018.03.24.
   Yson SC, 2014, J SPINAL DISORD TECH, V27, P364, DOI 10.1097/BSD.0b013e318268007b.
   Ziino Chason, 2018, J Spine Surg, V4, P717, DOI 10.21037/jss.2018.12.03.},
Number-of-Cited-References = {28},
Times-Cited = {17},
Usage-Count-Last-180-days = {0},
Usage-Count-Since-2013 = {0},
Journal-ISO = {Eur. Spine J.},
Doc-Delivery-Number = {QD8RU},
Web-of-Science-Index = {Science Citation Index Expanded (SCI-EXPANDED)},
Unique-ID = {WOS:000543629800001},
DA = {2022-11-01},
}

@article{ WOS:000305273400006,
Author = {Nath, Rajendra and Middha, Sanjay and Gupta, Anil Kumar and Nath, Rohit},
Title = {Functional outcome of surgical management of degenerative lumbar canal
   stenosis},
Journal = {INDIAN JOURNAL OF ORTHOPAEDICS},
Year = {2012},
Volume = {46},
Number = {3},
Pages = {285-290},
Month = {MAY-JUN},
Abstract = {Background: The long term outcomes of decompressive surgery on relief of
   pain and disability in degenerative lumbar canal stenosis are unclear.
   The aim of our study was to evaluate the outcome of surgical management
   of secondary degenerative lumbar canal stenosis and to analyze the
   effect on outcome variables using Japanese Orthopaedic Association (JOA)
   score.
   Materials and Methods: Thirty-two patients of degenerative lumbar canal
   stenosis managed surgically were included in this study. Laminectomy (n=
   2), laminectomy with disectomy (n= 23), laminectomy and disectomy with
   instrumental stabilization (n= 5), and laminectomy, disectomy with
   posterior interbody fusion (n= 2) were performed. JOA scoring system for
   low backache was used to assess the patients. The recovery rate was
   calculated as described by Hirabayashi et al. (1981). Surgical outcome
   was assessed based on the recovery rate and was classified using a
   four-grade scale: Excellent, improvement of > 90\%; good, 75- 89\%
   improvement; fair, 50- 74\% improvement; and poor, below 49\%
   improvement. The patients were evaluated at 3 months, one year and at
   last followup.
   Results: At 3-month followup, 18.75\% patients showed excellent outcome,
   62.50\% patients showed good outcome, and 18.75\% showed fair outcome.
   At 1-year followup, 64\% patients showed excellent outcome and 36\%
   patients showed good outcome. At > 1 year followup (average 34.2 months,
   range: 2- 110 months), 64\% patients showed excellent outcome, 28\%
   showed good outcome, and 8\% showed fair outcome. No patient had poor
   outcome. Outcome of the patients improved as the time after surgery
   increased till 1 year and was sustained thereafter till the last
   followup.
   Conclusion: Operative treatment in patients of degenerative lumbar canal
   stenosis yields excellent results as observed on the basis of JOA
   scoring system. No patient got recurrence of symptoms of nerve
   compression.},
Publisher = {MEDKNOW PUBLICATIONS \& MEDIA PVT LTD},
Address = {B-9, KANARA BUSINESS CENTRE, OFF LINK RD, GHAKTOPAR-E, MUMBAI, 400075,
   INDIA},
Type = {Article},
Language = {English},
Affiliation = {Gupta, AK (Corresponding Author), GSVM Med Coll, Dept Orthoped, Kanpur 208002, Uttar Pradesh, India.
   Nath, Rajendra; Middha, Sanjay; Gupta, Anil Kumar; Nath, Rohit, GSVM Med Coll, Dept Orthoped, Kanpur 208002, Uttar Pradesh, India.},
DOI = {10.4103/0019-5413.96380},
ISSN = {0019-5413},
Keywords = {Degenerative lumbar canal stenosis; discectomy; laminectomy; posterior
   lumbar interbody fusion; spinal instrumentation},
Keywords-Plus = {SPINAL STENOSIS; SPONDYLOLISTHESIS; DEFINITION},
Research-Areas = {Orthopedics},
Web-of-Science-Categories  = {Orthopedics},
Author-Email = {guptadrakg@rediffmail.com},
ResearcherID-Numbers = {Nath, Rajendra/ABG-2117-2020
   },
ORCID-Numbers = {GUPTA, ANIL KUMAR/0000-0003-2590-1991},
Cited-References = {Arbit E, 2001, CLIN ORTHOP RELAT R, P137.
   ARNOLDI CC, 1976, CLIN ORTHOP RELAT R, P4.
   BRIDWELL KH, 1994, CLIN GERIATR MED, V10, P677, DOI 10.1016/S0749-0690(18)30323-9.
   GANZ JC, 1990, J NEUROSURG, V72, P71, DOI 10.3171/jns.1990.72.1.0071.
   Garfin S R, 2000, Instr Course Lect, V49, P361.
   GETTY CJM, 1980, J BONE JOINT SURG BR, V62, P481, DOI 10.1302/0301-620X.62B4.6448861.
   HALL S, 1985, ANN INTERN MED, V103, P271, DOI 10.7326/0003-4819-103-2-271.
   HERKOWITZ HN, 1995, SPINE, V20, P1084, DOI 10.1097/00007632-199505000-00018.
   HERRON LD, 1991, J SPINAL DISORD, V4, P26.
   HIRABAYASHI K, 1981, SPINE, V6, P354, DOI 10.1097/00007632-198107000-00005.
   PORTER RW, 1983, SPINE, V8, P585, DOI 10.1097/00007632-198309000-00004.
   Postacchini F, 1999, SPINE, V24, P1043, DOI 10.1097/00007632-199905150-00020.
   POSTACCHINI F, 1992, J BONE JOINT SURG BR, V74, P862, DOI 10.1302/0301-620X.74B6.1447247.
   Spivak JM, 1998, J BONE JOINT SURG AM, V80A, P1053, DOI 10.2106/00004623-199807000-00015.
   Weinstein JN, 2007, NEW ENGL J MED, V356, P2257, DOI 10.1056/NEJMoa070302.
   Weinstein JN, 2010, SPINE, V35, P1329, DOI 10.1097/BRS.0b013e3181e0f04d.
   Yone K, 1999, J SPINAL DISORD, V12, P40.},
Number-of-Cited-References = {17},
Times-Cited = {5},
Usage-Count-Last-180-days = {0},
Usage-Count-Since-2013 = {1},
Journal-ISO = {Indian J. Orthop.},
Doc-Delivery-Number = {958XD},
Web-of-Science-Index = {Science Citation Index Expanded (SCI-EXPANDED)},
Unique-ID = {WOS:000305273400006},
OA = {Green Published},
DA = {2022-11-01},
}

@article{ WOS:000440579400023,
Author = {Makanji, Heeren and Schoenfeld, Andrew J. and Bhalla, Amandeep and Bono,
   Christopher M.},
Title = {Critical analysis of trends in lumbar fusion for degenerative disorders
   revisited: influence of technique on fusion rate and clinical outcomes},
Journal = {EUROPEAN SPINE JOURNAL},
Year = {2018},
Volume = {27},
Number = {8},
Pages = {1868-1876},
Month = {AUG},
Abstract = {Lumbar fusion for degenerative disorders is among the most common spine
   surgical procedures performed. The purpose of this study was to analyze
   fusion, complications, and clinical success for lumbar fusion performed
   with various surgical techniques as reported in the literature from 2000
   to 2015 and compare with previous critical analysis of outcomes from
   1980 to 2000.
   A systematic review of the literature to identify all studies of adult
   lumbar fusion for degenerative disorders published between January 1,
   2000, and August 31, 2015, was performed adhering to PRISMA guidelines.
   Studies were included if they enabled analysis of outcomes of individual
   fusion techniques.
   Data from 8599 patients extracted from 160 studies were recorded.
   Posterior and transforaminal lumbar interbody fusion (PLIF and TLIF) had
   significantly higher fusion rates compared to instrumented
   posterolateral fusion (PLF) (OR 3.20 and 2.46, respectively). Clinical
   success rate was statistically higher with MIS versus non-MIS fusion (OR
   2.44). While methodological quality was higher in studies from 2000 to
   2015 than prior decades, the outcomes of comparable procedures were
   about the same.
   Lumbar fusions for degenerative disorders from 2000 to 2015 demonstrate
   a trend toward more interbody fusions and MIS techniques than prior
   decades. Clinical success with MIS appears more likely than with non-MIS
   fusions, despite equivalent fusion and complication rates. While these
   data are intriguing, they should be interpreted cautiously considering
   the level of heterogeneity of the studies available. Further,
   high-quality comparative studies are warranted to better understand the
   relative benefits of more complex interbody and MIS fusions for these
   conditions.
   These slides can be retrieved under Electronic Supplementary Material.
   {[}GRAPHICS]
   .},
Publisher = {SPRINGER},
Address = {ONE NEW YORK PLAZA, SUITE 4600, NEW YORK, NY, UNITED STATES},
Type = {Review},
Language = {English},
Affiliation = {Bono, CM (Corresponding Author), Harvard Med Sch, Brigham \& Womens Hosp, Dept Orthopaed Surg, 75 Francis St, Boston, MA 02115 USA.
   Makanji, Heeren; Schoenfeld, Andrew J.; Bono, Christopher M., Harvard Med Sch, Brigham \& Womens Hosp, Dept Orthopaed Surg, 75 Francis St, Boston, MA 02115 USA.
   Bhalla, Amandeep, Harbor UCLA Med Ctr, Los Angeles, CA 90024 USA.},
DOI = {10.1007/s00586-018-5544-x},
ISSN = {0940-6719},
EISSN = {1432-0932},
Keywords = {Lumbar fusion; Degenerative disc disease},
Keywords-Plus = {UNITED-STATES TRENDS; POSTERIOR INTERBODY FUSION; LOW-BACK-PAIN;
   POSTEROLATERAL FUSION; NATIONAL TRENDS; SURGICAL-TREATMENT; SPINE;
   SPONDYLOLISTHESIS; ARTHRODESIS; SURGERY},
Research-Areas = {Neurosciences \& Neurology; Orthopedics},
Web-of-Science-Categories  = {Clinical Neurology; Orthopedics},
Author-Email = {cmbono@bwh.harvard.edu},
Cited-References = {Anderson DG, 2011, EUR SPINE J, V20, P1323, DOI 10.1007/s00586-011-1782-x.
   Bhalla A, 2017, SPINE J, V17, P143, DOI 10.1016/j.spinee.2016.09.021.
   Bhandari M, 2001, J BONE JOINT SURG AM, V83A, P15, DOI 10.2106/00004623-200101000-00003.
   Boden SD, 2000, SPINE, V25, P376, DOI 10.1097/00007632-200002010-00020.
   Bono CM, 2004, SPINE, V29, P455, DOI 10.1097/01.BRS.0000090825.94611.28.
   Cummock MD, 2011, J NEUROSURG-SPINE, V15, P11, DOI 10.3171/2011.2.SPINE10374.
   Deyo RA, 2005, SPINE, V30, P1441, DOI 10.1097/01.brs.0000166503.37969.8a.
   Deyo RA, 2006, CLIN ORTHOP RELAT R, P139, DOI 10.1097/01.blo.0000198726.62514.75.
   Fan SW, 2010, EUR SPINE J, V19, P316, DOI 10.1007/s00586-009-1191-6.
   Fischgrund JS, 1997, SPINE, V22, P2807, DOI 10.1097/00007632-199712150-00003.
   Fritz JM, 2009, SPINE, V34, P2803, DOI 10.1097/BRS.0b013e3181ae2bd4.
   Gatchel RJ, 2010, SPINE J, V10, P321, DOI 10.1016/j.spinee.2009.10.015.
   Glassman Steven, 2006, Spine J, V6, P21, DOI 10.1016/j.spinee.2005.09.004.
   Glassman SD, 2009, SPINE J, V9, P13, DOI 10.1016/j.spinee.2008.08.011.
   Gray DT, 2006, SPINE, V31, P1957, DOI 10.1097/01.brs.0000229148.63418.c1.
   Harbord RM, 2006, STAT MED, V25, P3443, DOI 10.1002/sim.2380.
   Kepler CK, 2014, SPINE, V39, P1584, DOI 10.1097/BRS.0000000000000486.
   Liu XY, 2014, SPINE, V39, P1887, DOI 10.1097/BRS.0000000000000549.
   Liu XY, 2014, EUR SPINE J, V23, P43, DOI 10.1007/s00586-013-2880-8.
   Moher David, 2009, Ann Intern Med, V151, P264, DOI 10.1136/bmj.b2535.
   Ostelo RWJG, 2008, SPINE, V33, P90, DOI 10.1097/BRS.0b013e31815e3a10.
   Ozgur Burak M, 2006, Spine J, V6, P435, DOI 10.1016/j.spinee.2005.08.012.
   Parker LM, 1996, SPINE, V21, P1909, DOI 10.1097/00007632-199608150-00016.
   Putzier M, 2016, SPINE J, V16, P811, DOI 10.1016/j.spinee.2015.07.460.
   Rajaee SS, 2012, SPINE, V37, P67, DOI 10.1097/BRS.0b013e31820cccfb.
   Sidhu GS, 2014, CLIN ORTHOP RELAT R, V472, P1792, DOI 10.1007/s11999-014-3619-5.
   Sofianos DA, 2012, CLIN ORTHOP RELAT R, V470, P1621, DOI 10.1007/s11999-011-2088-3.
   TAYLOR VM, 1994, SPINE, V19, P1207, DOI 10.1097/00007632-199405310-00002.
   Thirukumaran CP, 2016, SPINE, V41, P490, DOI 10.1097/BRS.0000000000001238.
   Weinstein JN, 2006, SPINE, V31, P2707, DOI 10.1097/01.brs.0000248132.15231.fe.
   Xu H, 2009, J NEUROSURG-SPINE, V10, P496, DOI 10.3171/2009.2.SPINE08623.
   Yoshihara H, 2015, SPINE J, V15, P265, DOI 10.1016/j.spinee.2014.09.026.
   Zhou ZJ, 2011, J NEUROSURG-SPINE, V15, P295, DOI 10.3171/2011.4.SPINE10330.},
Number-of-Cited-References = {33},
Times-Cited = {39},
Usage-Count-Last-180-days = {1},
Usage-Count-Since-2013 = {11},
Journal-ISO = {Eur. Spine J.},
Doc-Delivery-Number = {GP1ME},
Web-of-Science-Index = {Science Citation Index Expanded (SCI-EXPANDED)},
Unique-ID = {WOS:000440579400023},
DA = {2022-11-01},
}

@article{ WOS:000381649200001,
Author = {Wang, Liang and Guo, Qunfeng and Lu, Xuhua and Ni, Bin},
Title = {Surgical versus nonsurgical treatment of chronic low back pain: A
   meta-analysis based on current evidence},
Journal = {JOURNAL OF BACK AND MUSCULOSKELETAL REHABILITATION},
Year = {2016},
Volume = {29},
Number = {3},
Pages = {393-401},
Abstract = {BACKGROUND: There are still no clearly defined clinical-practice
   guidelines related to surgical intervention for chronic low back pain
   (CLBP) in the absence of serious structural problems such as
   instability, spinal stenosis, spondylolysis, infection, or neoplasm.
   There is also a lack of high-quality evidence regarding CLBP treatment.
   OBJECTIVE: To compare the clinical effectiveness of lumbar surgery vs.
   nonsurgical treatment for chronic low back pain.
   METHODS: A search was conducted using MEDLINE, Embase, and reference
   lists of articles and personal files. After a systematic search, studies
   were selected on the basis of inclusion criteria. Six articles (904
   patients) met the inclusion criteria for the study. Pooled estimates of
   clinical results were calculated with 95\% confidence intervals.
   RESULTS: All six eligible studies were independent randomized clinical
   trials. Pooled data revealed that, compared with surgical treatment,
   nonsurgical treatment was associated with better Oswestry Disability
   Index scores. Both groups had similar Visual Analogue Scale and
   Emotional Distress Scale scores as well as General Function Scores.
   CONCLUSIONS: For chronic low back pain, nonsurgical treatment was shown
   to be effective, feasible, and safe during the follow-up period. More
   randomized controlled trials are needed to compare surgical and
   nonsurgical treatment of chronic low back pain.},
Publisher = {IOS PRESS},
Address = {NIEUWE HEMWEG 6B, 1013 BG AMSTERDAM, NETHERLANDS},
Type = {Review},
Language = {English},
Affiliation = {Lu, XH (Corresponding Author), Second Mil Med Univ, Changzheng Hosp, Dept Orthopaed, Shanghai 200003, Peoples R China.
   Wang, Liang; Guo, Qunfeng; Lu, Xuhua; Ni, Bin, Second Mil Med Univ, Changzheng Hosp, Dept Orthopaed, Shanghai 200003, Peoples R China.},
DOI = {10.3233/BMR-150632},
ISSN = {1053-8127},
EISSN = {1878-6324},
Keywords = {Chronic low back pain; meta-analysis; surgical treatment; nonsurgical
   treatment; Lumbar; Oswestry Disability Index},
Keywords-Plus = {RANDOMIZED CONTROLLED-TRIAL; LUMBAR INSTRUMENTED FUSION; COGNITIVE
   INTERVENTION; FOLLOW-UP; SPINE; DISABILITY; EXERCISES; THERAPY},
Research-Areas = {Orthopedics; Rehabilitation},
Web-of-Science-Categories  = {Orthopedics; Rehabilitation},
Author-Email = {xuhualu@hotmail.com},
Funding-Acknowledgement = {Natural Science Foundation of China {[}81171754]; Key Projects of
   Science and Technology Commission of Shanghai {[}11JC1416301]},
Funding-Text = {We acknowledge the financial support of the Natural Science Foundation
   of China (Grant No. 81171754) and the Key Projects of Science and
   Technology Commission of Shanghai (Grant No. 11JC1416301).},
Cited-References = {Airaksinen O, 2006, EUR SPINE J, V15, pS192, DOI 10.1007/s00586-006-1072-1.
   Andersson GBJ, 1999, LANCET, V354, P581, DOI 10.1016/S0140-6736(99)01312-4.
   Brox JI, 2006, PAIN, V122, P145, DOI 10.1016/j.pain.2006.01.027.
   Brox JI, 2010, ANN RHEUM DIS, V69, P1643, DOI 10.1136/ard.2009.108902.
   Brox JI, 2003, SPINE, V28, P1913.
   Castagnoli Chiara, 2015, SCI WORLD J, V2015, P1.
   Cowan JA, 2006, NEUROSURGERY, V59, P15, DOI 10.1227/01.NEU.0000219836.54861.CD.
   Don AS, 2008, SPINE J, V8, P258, DOI 10.1016/j.spinee.2007.10.027.
   Egger M, 2002, INT J EPIDEMIOL, V31, P1, DOI 10.1093/ije/31.1.1.
   Fairbank J, 2005, BMJ-BRIT MED J, V330, P1233, DOI 10.1136/bmj.38441.620417.8F.
   Fairbank JCT, 2000, SPINE, V25, P2940, DOI 10.1097/00007632-200011150-00017.
   Fritzell P, 2001, SPINE, V26, P2521, DOI 10.1097/00007632-200112010-00002.
   Froholdt A, 2012, EUR SPINE J, V21, P2531, DOI 10.1007/s00586-012-2382-0.
   Furlan AD, 2009, SPINE, V34, P1929, DOI 10.1097/BRS.0b013e3181b1c99f.
   Glaser J, 2003, SPINE, V28, P1390, DOI 10.1097/00007632-200307010-00008.
   Green S., 2011, COCHRANE COLLABORATI.
   Hagg O, 2001, EUR SPINE J, V10, P203, DOI 10.1007/s005860000221.
   Helium C, 2011, BMJ-BRIT MED J, V342, P2786.
   Hellum C, 2012, EUR SPINE J, V21, P681, DOI 10.1007/s00586-011-2145-3.
   Higgins JPT, 2003, BRIT MED J, V327, P557, DOI 10.1136/bmj.327.7414.557.
   HUSKISSON EC, 1974, LANCET, V2, P1127, DOI 10.1016/S0140-6736(74)90884-8.
   Intensity P, 1980, PHYSIOTHERAPY, V66, P271.
   Liddle SD, 2004, PAIN, V107, P176, DOI 10.1016/j.pain.2003.10.017.
   Long D M, 1991, Neurosurg Clin N Am, V2, P899.
   Ohtori S, 2011, SPINE, V36, P347, DOI 10.1097/BRS.0b013e3181d0c944.
   Sveinsdottir Vigdis, 2012, J Pain Res, V5, P371, DOI 10.2147/JPR.S25330.
   van Middelkoop M, 2011, EUR SPINE J, V20, P19, DOI 10.1007/s00586-010-1518-3.
   van Tulder M, 2000, SPINE, V25, P2784, DOI 10.1097/00007632-200011010-00011.
   Wenig CM, 2009, EUR J PAIN, V13, P280, DOI 10.1016/j.ejpain.2008.04.005.},
Number-of-Cited-References = {29},
Times-Cited = {4},
Usage-Count-Last-180-days = {0},
Usage-Count-Since-2013 = {19},
Journal-ISO = {J. Back Musculoskelet. Rehabil.},
Doc-Delivery-Number = {DT7EF},
Web-of-Science-Index = {Science Citation Index Expanded (SCI-EXPANDED)},
Unique-ID = {WOS:000381649200001},
DA = {2022-11-01},
}

@article{ WOS:000311211600001,
Author = {Patel, Vishal C. and Park, Daniel K. and Herkowitz, Harry N.},
Title = {Lateral Transpsoas Fusion: Indications and Outcomes},
Journal = {SCIENTIFIC WORLD JOURNAL},
Year = {2012},
Abstract = {Spinal fusion historically has been used extensively, and, recently, the
   lateral transpsoas approach to the thoracic and lumbar spine has become
   an increasingly common method to achieve fusion. Recent literature on
   this approach has elucidated its advantage over more traditional
   anterior and posterior approaches, which include a smaller tissue
   dissection, potentially lower blood loss, no need for an access surgeon,
   and a shorter hospital stay. Indications for the procedure have now
   expanded to include degenerative disc disease, spinal stenosis,
   degenerative scoliosis, nonunion, trauma, infection, and low-grade
   spondylolisthesis. Lateral interbody fusion has a similar if not lower
   rate of complications compared to traditional anterior and posterior
   approaches to interbody fusion. However, lateral interbody fusion has
   unique complications that include transient neurologic symptoms, motor
   deficits, and neural injuries that range from 1 to 60\% in the
   literature. Additional studies are required to further evaluate and
   monitor the short- and long-term safety, efficacy, outcomes, and
   complications of lateral transpsoas procedures.},
Publisher = {HINDAWI LTD},
Address = {ADAM HOUSE, 3RD FLR, 1 FITZROY SQ, LONDON, W1T 5HF, ENGLAND},
Type = {Review},
Language = {English},
Affiliation = {Patel, VC (Corresponding Author), William Beaumont Hosp, Dept Orthopaed Surg, 3601 W 13 Mile Rd, Royal Oak, MI 48073 USA.
   Patel, Vishal C.; Park, Daniel K.; Herkowitz, Harry N., William Beaumont Hosp, Dept Orthopaed Surg, Royal Oak, MI 48073 USA.},
DOI = {10.1100/2012/893608},
Article-Number = {893608},
ISSN = {1537-744X},
Keywords-Plus = {LUMBAR INTERBODY FUSION; BACK MUSCLE INJURY; DEGENERATIVE SCOLIOSIS;
   HISTOCHEMICAL ANALYSES; SPINE SURGERY; COMPLICATIONS; DECOMPRESSION},
Research-Areas = {Science \& Technology - Other Topics},
Web-of-Science-Categories  = {Multidisciplinary Sciences},
Author-Email = {vcpatel68@gmail.com},
Cited-References = {Anand N, 2008, J SPINAL DISORD TECH, V21, P459, DOI 10.1097/BSD.0b013e318167b06b.
   Anand N, 2010, NEUROSURG FOCUS, V28, DOI {[}10.3171/2010.1.FOCUS09272, 10.3171/2010.1.FOCUS09278].
   BAKER JK, 1993, SPINE, V18, P2227, DOI 10.1097/00007632-199311000-00014.
   Benglis DM, 2009, J NEUROSURG-SPINE, V10, P139, DOI 10.3171/2008.10.SPI08479.
   Berjano P, 2012, EUR SPINE J, V21, pS37, DOI 10.1007/s00586-012-2217-z.
   Dakwar E, 2010, NEUROSURG FOCUS, V28, DOI 10.3171/2010.1.FOCUS09282.
   Daubs MD, 2007, SPINE, V32, P2238, DOI 10.1097/BRS.0b013e31814cf24a.
   DAVNE SH, 1992, SPINE, V17, pS184, DOI 10.1097/00007632-199206001-00021.
   Elowitz EH, 2011, MINIM INVAS NEUROSUR, V54, P201, DOI 10.1055/s-0031-1286334.
   Galan TV, 2012, SPINE J, V12, pE1, DOI 10.1016/j.spinee.2012.02.012.
   Glassman SD, 2012, SPINE, V37, P769, DOI 10.1097/BRS.0b013e3181e03099.
   Glassman SD, 2009, SPINE J, V9, P13, DOI 10.1016/j.spinee.2008.08.011.
   Halm JA, 2009, HERNIA, V13, P275, DOI 10.1007/s10029-008-0469-7.
   Isaacs RE, 2010, SPINE, V35, pS322, DOI 10.1097/BRS.0b013e3182022e04.
   KAWAGUCHI Y, 1994, SPINE, V19, P2590, DOI 10.1097/00007632-199411001-00017.
   KAWAGUCHI Y, 1994, SPINE, V19, P2598, DOI 10.1097/00007632-199411001-00018.
   Kepler CK, 2012, J NEUROSURG-SPINE, V16, P329, DOI 10.3171/2012.1.SPINE11528.
   Kepler CK, 2011, EUR SPINE J, V20, P550, DOI 10.1007/s00586-010-1593-5.
   Knight RQ, 2009, J SPINAL DISORD TECH, V22, P34, DOI 10.1097/BSD.0b013e3181679b8a.
   Lindley EM, 2012, SPINE, V37, P1785, DOI 10.1097/BRS.0b013e31825752bc.
   Mehta VA, 2011, NEUROL RES, V33, P38, DOI 10.1179/016164110X12681290831289.
   O'Toole JE, 2009, J NEUROSURG-SPINE, V11, P471, DOI 10.3171/2009.5.SPINE08633.
   Okuda S, 2006, J NEUROSURG-SPINE, V4, P304, DOI 10.3171/spi.2006.4.4.304.
   Oliveira L, 2010, WORLD SPINAL COLUMN, V1, P19.
   Oliveira L, 2010, SPINE, V35, pS331, DOI 10.1097/BRS.0b013e3182022db0.
   Ozgur Burak M, 2006, Spine J, V6, P435, DOI 10.1016/j.spinee.2005.08.012.
   Ozgur Burak M, 2010, SAS J, V4, P41, DOI 10.1016/j.esas.2010.03.005.
   Park DK, 2010, J SPINAL DISORD TECH, V23, P223, DOI 10.1097/BSD.0b013e3181a9d540.
   Pimenta L., 2001, P 8 BRAZ SPIN SOC M.
   Rihn JA, 2009, SPINE J, V9, P623, DOI 10.1016/j.spinee.2009.04.004.
   Rodgers W, 2007, US MUSCULOSKELET REV, V1, P28.
   Rodgers WB, 2011, SPINE, V36, P26, DOI 10.1097/BRS.0b013e3181e1040a.
   Rodgers WB, 2009, INTERNET J MINIM INV, V3, P1.
   Than KD, 2011, NEUROSURG FOCUS, V31, DOI 10.3171/2011.7.FOCUS11141.
   Uribe JS, 2010, J NEUROSURG-SPINE, V13, P260, DOI 10.3171/2010.3.SPINE09766.
   Youssef JA, 2010, SPINE, V35, pS302, DOI 10.1097/BRS.0b013e3182023438.},
Number-of-Cited-References = {36},
Times-Cited = {24},
Usage-Count-Last-180-days = {0},
Usage-Count-Since-2013 = {2},
Journal-ISO = {Sci. World J.},
Doc-Delivery-Number = {038ZC},
Web-of-Science-Index = {Science Citation Index Expanded (SCI-EXPANDED)},
Unique-ID = {WOS:000311211600001},
OA = {Green Submitted, Green Published, gold},
DA = {2022-11-01},
}

@article{ WOS:000281005400011,
Author = {Lee, Dong Yeob and Lee, Sang-Ho and Maeng, Dae Hyeon},
Title = {Two-Level Anterior Lumbar Interbody Fusion With Percutaneous Pedicle
   Screw Fixation: A Minimum 3-Year Follow-up Study},
Journal = {NEUROLOGIA MEDICO-CHIRURGICA},
Year = {2010},
Volume = {50},
Number = {8},
Pages = {645-649},
Month = {AUG},
Abstract = {The clinical and radiological outcomes of two-level anterior lumbar
   interbody fusion (ALIF) with percutaneous pedicle screw fixation (PSF)
   were evaluated in 24 consecutive patients who underwent two-level ALIF
   with percutaneous PSF for segmental instability and were followed up for
   more than 3 years. Clinical outcomes were assessed using a visual
   analogue scale (VAS) score and the Oswestry Disability Index (ODI).
   Sagittal alignment, bone union, and adjacent segment degeneration (ASD)
   were assessed using radiography and magnetic resonance imaging. The mean
   age of the patients at the time of operation was 56.3 years (range 39-70
   years). Minor complications occurred in 2 patients in the perioperative
   period. At a mean follow-up duration of 39.4 months (range 36-42
   months), VAS scores for back pain and leg pain, and ODI score decreased
   significantly (from 6.5, 6.8, and 46.9\% to 3.0, 1.9, and 16.3\%,
   respectively). Clinical success was achieved in 22 of the 24 patients.
   The mean segmental lordosis, whole lumbar lordosis, and sacral tilt
   significantly increased after surgery (from 25.1, 39.2, and 32.6 to
   32.9, 44.5, and 36.6, respectively). Solid fusion was achieved in 21
   patients. ASD was found in 8 of the 24 patients. No patient underwent
   revision surgery due to nonunion or ASD. Two-level ALIF with
   percutaneous PSF yielded satisfactory clinical and radiological outcomes
   and could be a useful alternative to posterior fusion surgery.},
Publisher = {JAPAN NEUROSURGICAL SOC},
Address = {7-3-1 HONGO BUNKYO-KU, TOKYO, 113-8655, JAPAN},
Type = {Article},
Language = {English},
Affiliation = {Lee, DY (Corresponding Author), Wooridul Spine Hosp, Dept Neurosurg, 47-4 Chungdam Dong, Seoul 135100, South Korea.
   Lee, Dong Yeob; Lee, Sang-Ho, Wooridul Spine Hosp, Dept Neurosurg, Seoul 135100, South Korea.
   Maeng, Dae Hyeon, Wooridul Spine Hosp, Dept Thorac \& Cardiovasc Surg, Seoul 135100, South Korea.},
DOI = {10.2176/nmc.50.645},
ISSN = {0470-8105},
Keywords = {anterior lumbar interbody fusion; lumbar vertebra},
Keywords-Plus = {PERIOPERATIVE COMPLICATIONS; ISTHMIC SPONDYLOLISTHESIS;
   POSTERIOR-APPROACH; ELDERLY-PATIENTS; ADJACENT; SURGERY},
Research-Areas = {Neurosciences \& Neurology; Surgery},
Web-of-Science-Categories  = {Clinical Neurology; Surgery},
Author-Email = {nsdrlee@naver.com},
ORCID-Numbers = {Dong Yeob, Lee/0000-0001-6940-2401},
Funding-Acknowledgement = {Wooridul Spine Foundation},
Funding-Text = {This study was supported by a grant from the Wooridul Spine Foundation.},
Cited-References = {Akamaru T, 2003, SPINE, V28, P1560, DOI 10.1097/00007632-200307150-00016.
   Brantigan JW, 2000, SPINE, V25, P1437, DOI 10.1097/00007632-200006010-00017.
   Burns BH, 1933, LANCET, V1, P1233.
   Duggal N, 2004, NEUROSURGERY, V54, P636, DOI 10.1227/01.NEU.0000108423.87889.9E.
   Fairbank J C, 1980, Physiotherapy, V66, P271.
   HERKOWITZ HN, 1999, ROTHMANSIMEONE SPINE, P1089.
   Hosono N, 2008, J NEUROSURG-SPINE, V9, P403, DOI 10.3171/SPI.2008.9.11.403.
   Humphreys SC, 2001, SPINE, V26, P567.
   Ishihara H, 2001, J SPINAL DISORD, V14, P91, DOI 10.1097/00002517-200104000-00001.
   Jang JS, 2005, J NEUROSURG-SPINE, V3, P218, DOI 10.3171/spi.2005.3.3.0218.
   Jang JS, 2005, J NEUROSURG-SPINE, V3, P40, DOI 10.3171/spi.2005.3.1.0040.
   Kai Y, 2004, SPINE, V29, P41, DOI 10.1097/01.BRS.0000103940.57588.50.
   Kulkarni SS, 2003, EUR SPINE J, V12, P48, DOI 10.1007/s00586-002-0460-4.
   Kwon BK, 2005, SPINE, V30, pS35, DOI 10.1097/01.brs.0000155561.70727.20.
   Lee Dong Yeob, 2005, {[}Journal of Korean Neurosurgical Society, 대한신경외과학회지], V38, P320.
   Lee DY, 2007, J KOREAN NEUROSURG S, V41, P377.
   Lee DY, 2008, J NEUROSURG-SPINE, V9, P137, DOI 10.3171/SPI/2008/9/8/137.
   Lee SH, 2006, J NEUROSURG-SPINE, V5, P228, DOI 10.3171/spi.2006.5.3.228.
   Lee Sang-Ho, 2004, Spine J, V4, P644, DOI 10.1016/j.spinee.2004.04.012.
   Min JH, 2007, J NEUROSURG-SPINE, V7, P21, DOI 10.3171/SPI-07/07/021.
   Miyakoshi N, 2000, SPINE, V25, P1837, DOI 10.1097/00007632-200007150-00016.
   NEWMAN MH, 1992, SPINE, V17, P831, DOI 10.1097/00007632-199207000-00017.
   Okuda S, 2006, J BONE JOINT SURG AM, V88A, P2714, DOI 10.2106/JBJS.F.00186.
   Okuyama K, 1999, ACTA ORTHOP SCAND, V70, P329, DOI 10.3109/17453679908997819.
   Penta M, 1997, SPINE, V22, P2429, DOI 10.1097/00007632-199710150-00021.
   Scaduto AA, 2003, J SPINAL DISORD TECH, V16, P502, DOI 10.1097/00024720-200312000-00003.
   Shim CS, 2007, SPINE, V32, P1012, DOI 10.1097/01.brs.0000260795.57798.a0.
   Umehara S, 2000, SPINE, V25, P1617, DOI 10.1097/00007632-200007010-00004.},
Number-of-Cited-References = {28},
Times-Cited = {20},
Usage-Count-Last-180-days = {0},
Usage-Count-Since-2013 = {3},
Journal-ISO = {Neurol. Med.-Chir.},
Doc-Delivery-Number = {639VZ},
Web-of-Science-Index = {Science Citation Index Expanded (SCI-EXPANDED)},
Unique-ID = {WOS:000281005400011},
OA = {gold},
DA = {2022-11-01},
}

@article{ WOS:000450506400010,
Author = {Bozzio, Anthony E. and Johnson, Christopher R. and Fattor, Jill A. and
   Kleck, Christopher J. and Patel, Vikas V. and Burger, Evalina L. and
   Noshchenko, Andriy and Cain, Christopher M. J.},
Title = {Stand-alone Anterior Lumbar Interbody, Transforaminal Lumbar Interbody,
   and Anterior/Posterior Fusion: Analysis of Fusion Outcomes and Costs},
Journal = {ORTHOPEDICS},
Year = {2018},
Volume = {41},
Number = {5},
Pages = {E655-E662},
Month = {SEP-OCT},
Abstract = {Fusion outcomes and costs of stand-alone anterior lumbar interbody
   fusion (ALIF), transforaminal lumbar interbody fusion (TLIF) in
   association with posterior fusion, and anterior/posterior (A/P) fusion
   were compared using clinical, radiographic, and billing data. Adult
   patients with symptomatic 1- or 2-level degenerative disk disease in
   isolation or in association with a grade 1 or 2 degenerative or lytic
   spondylolisthesis and canal and/or foraminal stenosis who underwent
   elective stand-alone ALIF, TLIF, or A/P fusion were compared. The
   analysis focused primarily on fusion rates and costs and secondarily on
   radiographic and clinical parameters. One hundred six patients at least
   2 years beyond surgery (ALIF, 53; TLIF, 17; A/P fusion, 36) were
   reviewed. Demographics were similar except for age, with the ALIF group
   being younger (mean, 37.8 years) than the other groups (TLIF, 53.1
   years; A/P fusion, 48.2 years). There were no differences between the
   groups in fusion rates or outcomes as assessed by the Numeric Rating
   Scale. Compared with the other 2 groups, the ALIF group had a
   significantly shorter operative time, less blood loss, and a shorter
   stay (P<.0001). Evaluation of radiographic parameters revealed
   significant differences regarding disk angle (P<.001), disk height
   (P<.0001), and pelvic tilt (P=.001) favoring ALIF and A/P fusion over
   TLIF. Stand-alone ALIF should be considered in the management of
   patients with 1- or 2-level lumbar degenerative disk disease for which
   the pathology can be addressed adequately via this approach.},
Publisher = {SLACK INC},
Address = {6900 GROVE RD, THOROFARE, NJ 08086 USA},
Type = {Article},
Language = {English},
Affiliation = {Cain, CMJ (Corresponding Author), Univ Colorado, Dept Orthoped, 12631 E 17th Ave,Mail Stop B202,Acad Off 1, Aurora, CO 80045 USA.
   Bozzio, Anthony E., Bay St Orthopaed, Petoskey, MI USA.
   Johnson, Christopher R.; Fattor, Jill A.; Kleck, Christopher J.; Patel, Vikas V.; Burger, Evalina L.; Noshchenko, Andriy; Cain, Christopher M. J., Univ Colorado, Dept Orthoped, 12631 E 17th Ave,Mail Stop B202,Acad Off 1, Aurora, CO 80045 USA.},
DOI = {10.3928/01477447-20180711-06},
ISSN = {0147-7447},
EISSN = {1938-2367},
Keywords-Plus = {DEGENERATIVE DISC DISEASE},
Research-Areas = {Orthopedics},
Web-of-Science-Categories  = {Orthopedics},
Author-Email = {christopher.cain@ucdenver.edu},
Funding-Acknowledgement = {Globus; Pfizer; Spinal Kinetics; Integra Life Sciences Corporation;
   Orthoflex; Vertiflex; SI Bone; Aesculap; Electronic; Medtronic;
   Medtronic Sofamore-Danek; Medicrea; Orthofix; DePuy Synthes; Medacta},
Funding-Text = {Dr Johnson, Ms Fattor, Dr Burger, and Dr Noshchenko have no relevant
   financial relationships to disclose. Dr Bozzio is a paid consultant for
   Medacta. Dr Kleck is a paid consultant for Medicrea, Medacta, and
   Medtronic and has received grants from Globus, Pfizer, Spinal Kinetics,
   Integra Life Sciences Corporation, Orthoflex, Vertiflex, SI Bone,
   Aesculap, and Electronic. Dr Patel is a paid consultant for Stryker,
   Zimmer Biomet, DSM, and Globus and has received grants from Medtronic,
   Aesculap, and Globus. Dr Cain has received grants from Medtronic
   Sofamore-Danek, Aesculap, SI Bone, Vertiflex, Medicrea, Orthofix,
   Integra Life Sciences Corporation, Pfizer, Spinal Kinetics, DePuy
   Synthes, and Medacta and receives royalties from DePuy Synthes.},
Cited-References = {Dorward IG, 2013, SPINE, V38, pE755, DOI 10.1097/BRS.0b013e31828d6ca3.
   Fairbank J C, 1980, Physiotherapy, V66, P271.
   Fairbank JCT, 2000, SPINE, V25, P2940, DOI 10.1097/00007632-200011150-00017.
   Freudenberger Curt, 2009, Orthopedics, V32, P492, DOI 10.3928/01477447-20090527-12.
   Glantz S.A., 2005, PRIMER BIOSTATISTICS.
   Hsieh PC, 2007, J NEUROSURG-SPINE, V7, P379, DOI 10.3171/SPI-07/10/379.
   Jiang SD, 2012, ARCH ORTHOP TRAUM SU, V132, P1259, DOI 10.1007/s00402-012-1546-z.
   Kim JS, 2010, J NEUROSURG-SPINE, V12, P171, DOI 10.3171/2009.9.SPINE09272.
   Knop C, 2001, UNFALLCHIRURG, V104, P488, DOI 10.1007/s001130170111.
   Lammli J, 2014, SPINE, V39, pE894, DOI 10.1097/BRS.0000000000000393.
   Mac-Thiong Jean-Marc, 2011, Eur Spine J, V20 Suppl 5, P572, DOI 10.1007/s00586-011-1923-2.
   Udby PM, 2015, CLIN NEUROL NEUROSUR, V133, P64, DOI 10.1016/j.clineuro.2015.03.008.},
Number-of-Cited-References = {12},
Times-Cited = {4},
Usage-Count-Last-180-days = {1},
Usage-Count-Since-2013 = {1},
Journal-ISO = {Orthopedics},
Doc-Delivery-Number = {HA7ZQ},
Web-of-Science-Index = {Science Citation Index Expanded (SCI-EXPANDED)},
Unique-ID = {WOS:000450506400010},
DA = {2022-11-01},
}

@article{ WOS:A1996TT01800016,
Author = {Yone, K and Sakou, T and Kawauchi, Y and Yamaguchi, M and Yanase, M},
Title = {Indication of fusion for lumbar spinal stenosis in elderly patients and
   its significance},
Journal = {SPINE},
Year = {1996},
Volume = {21},
Number = {2},
Pages = {242-248},
Month = {JAN 15},
Abstract = {Study Design. Selection of surgical therapy for lumbar canal stenosis in
   elderly patients is discussed. Decompression alone and decompression
   with fusion were evaluated.
   Objectives. To determine the indication of decompression with fusion for
   lumbar spinal stenosis in elderly patients.
   Summary of Background Data. Although there is no objection to posterior
   decompression, which is regarded as the first choice of surgical therapy
   for lumbar spinal stenosis in the elderly, it is debatable whether or
   not fusion should be used with decompression.
   Methods. The presence or absence of instability was defined by Posner's
   method from preoperative plain radiographic lateral findings.
   Thirty-four elderly patients with lumbar canal stenosis were studied.
   Seventeen of the 34 patients were found to have instability. Ten of the
   17 patients with spinal instability underwent decompression and
   instrumented fusion. The seven remaining patients with spinal
   instability underwent decompression alone. The 17 patients without
   spinal instability were treated by decompression alone. Preoperative
   symptoms, postoperative results, and changes in radiographic findings
   were compared among the three groups.
   Results. The group treated by decompression and fusion showed the best
   results. The group treated by decompression in the presence of
   instability showed the worst results by the Japanese Orthopaedic
   Association back scores. Good results can be obtained by decompression
   alone only if the patients do not have instability as defined by Posner.
   Conclusions. The definition of instability by Posner's method proved
   useful for selecting elderly patients with instability for fusion
   treatment. Fusion with instrumentation should be performed on elderly
   patients with instability after decompression.},
Publisher = {LIPPINCOTT WILLIAMS \& WILKINS},
Address = {TWO COMMERCE SQ, 2001 MARKET ST, PHILADELPHIA, PA 19103 USA},
Type = {Article},
Language = {English},
Affiliation = {Yone, K (Corresponding Author), KAGOSHIMA UNIV, FAC SCI, DEPT ORTHOPAED SURG, 8-35-1 SAKURAGAOKA, KAGOSHIMA 890, JAPAN.},
DOI = {10.1097/00007632-199601150-00016},
ISSN = {0362-2436},
EISSN = {1528-1159},
Keywords-Plus = {DEGENERATIVE SPONDYLOLISTHESIS; SURGICAL-MANAGEMENT; INSTABILITY;
   DECOMPRESSION},
Research-Areas = {Neurosciences \& Neurology; Orthopedics},
Web-of-Science-Categories  = {Clinical Neurology; Orthopedics},
Cited-References = {CAUCHOIX J, 1976, CLIN ORTHOPAEDICS, V129, P122.
   DALL BE, 1985, SPINE, V10, P668, DOI 10.1097/00007632-198509000-00013.
   DUPUIS PR, 1985, SPINE, V10, P262, DOI 10.1097/00007632-198504000-00015.
   EPSTEIN NE, 1983, NEUROSURGERY, V13, P555, DOI 10.1227/00006123-198311000-00012.
   HERKOWITZ HN, 1991, J BONE JOINT SURG AM, V73A, P802, DOI 10.2106/00004623-199173060-00002.
   HERRON LD, 1989, SPINE, V14, P534, DOI 10.1097/00007632-198905000-00013.
   JOHNSSON KE, 1986, SPINE, V11, P107, DOI 10.1097/00007632-198603000-00001.
   KANEDA K, 1986, CLIN ORTHOP RELAT R, V203, P159.
   LEE CK, 1983, SPINE, V8, P429, DOI 10.1097/00007632-198305000-00014.
   LOMBARDI JS, 1985, SPINE, V10, P821, DOI 10.1097/00007632-198511000-00008.
   POSNER I, 1982, SPINE, V7, P374, DOI 10.1097/00007632-198207000-00008.
   SIENKIEWICZ PJ, 1987, CLIN ORTHOP RELAT R, V221, P172.
   SPENGLER DM, 1987, J BONE JOINT SURG AM, V69A, P305, DOI 10.2106/00004623-198769020-00027.
   WILTSE LL, 1976, CLIN ORTHOP RELAT R, P83.},
Number-of-Cited-References = {14},
Times-Cited = {94},
Usage-Count-Last-180-days = {0},
Usage-Count-Since-2013 = {2},
Journal-ISO = {SPINE},
Doc-Delivery-Number = {TT018},
Web-of-Science-Index = {Science Citation Index Expanded (SCI-EXPANDED)},
Unique-ID = {WOS:A1996TT01800016},
DA = {2022-11-01},
}

@article{ WOS:000292783700016,
Author = {Schoenfeld, Andrew J.},
Title = {Low Back Pain in the Uniformed Service Member: Approach to Surgical
   Treatment Based on a Review of the Literature},
Journal = {MILITARY MEDICINE},
Year = {2011},
Volume = {176},
Number = {5},
Pages = {544-551},
Month = {MAY},
Abstract = {The clinical entity of chronic low back pain is not well understood at
   present. Disparate spinal conditions can result in symptoms of low back
   pain, and various treatment options have been proposed in the literature
   including surgical intervention and prolonged nonoperative therapy. Low
   back pain, as well as lumbar degenerative disc disorders and
   spondylosis, is common among uniformed service members, and studies,
   along with treatment recommendations, regarding these entities in the
   civilian community are not necessarily translatable to military
   personnel. This literature review endeavors to review the evidence for
   interventions for low back pain and seeks to formulate a treatment
   algorithm that takes into account the unique requirements of military
   personnel. Ultimately, more research must be done, investigating the
   specific results of treatments for spinal conditions within the military
   community before definitive recommendations can be made.},
Publisher = {OXFORD UNIV PRESS},
Address = {GREAT CLARENDON ST, OXFORD OX2 6DP, ENGLAND},
Type = {Review},
Language = {English},
Affiliation = {Schoenfeld, AJ (Corresponding Author), Texas Tech Univ Hlth Sci Ctr, Dept Orthopaed Surg, William Beaumont Army Med Ctr, 5005 N Piedras St, El Paso, TX 79920 USA.
   Texas Tech Univ Hlth Sci Ctr, Dept Orthopaed Surg, William Beaumont Army Med Ctr, El Paso, TX 79920 USA.},
DOI = {10.7205/MILMED-D-10-00397},
ISSN = {0026-4075},
EISSN = {1930-613X},
Keywords-Plus = {INVESTIGATIONAL DEVICE EXEMPTION; TOTAL DISC REPLACEMENT; DEGENERATIVE
   LUMBAR SPONDYLOLISTHESIS; CONTROLLED-TRIAL; SPINAL STENOSIS;
   CIRCUMFERENTIAL FUSION; NONSURGICAL TREATMENT; COST-EFFECTIVENESS;
   ARTIFICIAL DISC; LONG-TERM},
Research-Areas = {General \& Internal Medicine},
Web-of-Science-Categories  = {Medicine, General \& Internal},
ORCID-Numbers = {Schoenfeld, Andrew/0000-0002-3691-1215},
Cited-References = {Andersson GBJ, 1999, LANCET, V354, P581, DOI 10.1016/S0140-6736(99)01312-4.
   Banffy M, 2010, HIP PELVIS INJURIES, P240.
   Biyini A, 2006, SPINE, P930.
   Brox JI, 2010, ANN RHEUM DIS, V69, P1643, DOI 10.1136/ard.2009.108902.
   Brox JI, 2003, SPINE, V28, P1913.
   CARETTE S, 1991, NEW ENGL J MED, V325, P1002, DOI 10.1056/NEJM199110033251405.
   Carragee EJ, 1999, SPINE, V24, P2542, DOI 10.1097/00007632-199912010-00017.
   Carragee EJ, 2005, NEW ENGL J MED, V352, P1891, DOI 10.1056/NEJMcp042054.
   Carragee E, 2006, JAMA-J AM MED ASSOC, V296, P2485, DOI 10.1001/jama.296.20.2485.
   Carragee Eugene J, 2005, Spine J, V5, P24, DOI 10.1016/j.spinee.2004.05.250.
   Chou R, 2007, ANN INTERN MED, V147, P478, DOI 10.7326/0003-4819-147-7-200710020-00006.
   DePalma MJ, 2008, SPINE J, V8, P45, DOI 10.1016/j.spinee.2007.09.009.
   DEYO RA, 2006, SPINE, P157.
   Deyo RA, 2010, JAMA-J AM MED ASSOC, V303, P1259, DOI 10.1001/jama.2010.338.
   Fischgrund JS, 1997, SPINE, V22, P2807, DOI 10.1097/00007632-199712150-00003.
   Fritzell P, 2001, SPINE, V26, P2521, DOI 10.1097/00007632-200112010-00002.
   Fritzell P, 2004, SPINE, V29, P421, DOI 10.1097/01.BRS.0000102681.61791.12.
   Guyer R. D., 2004, SPINE J S, V4, p252S.
   Guyer RD, 2009, SPINE J, V9, P374, DOI 10.1016/j.spinee.2008.08.007.
   Han XX, 2009, SPINE, V34, pE618, DOI 10.1097/BRS.0b013e3181a9beab.
   Hanley EN, 1999, J BONE JOINT SURG AM, V81A, P716, DOI 10.2106/00004623-199905000-00015.
   Hoogmartens M, 1987, Acta Orthop Belg, V53, P409.
   Kalichman L, 2008, EUR SPINE J, V17, P327, DOI 10.1007/s00586-007-0543-3.
   Knox J, 2009, SPINE J, V9, pS118.
   Kornblum MB, 2004, SPINE, V29, P726, DOI 10.1097/01.BRS.0000119398.22620.92.
   Kuntz KM, 2000, SPINE, V25, P1132, DOI 10.1097/00007632-200005010-00015.
   LaCaille Rick A, 2005, Spine J, V5, P71, DOI 10.1016/j.spinee.2004.08.004.
   Luo XM, 2004, SPINE, V29, P79, DOI 10.1097/01.BRS.0000105527.13866.0F.
   Madan S, 2002, J SPINAL DISORD TECH, V15, P245, DOI 10.1097/00024720-200206000-00014.
   Madigan L, 2009, J AM ACAD ORTHOP SUR, V17, P102, DOI 10.5435/00124635-200902000-00006.
   McAfee PC, 2005, SPINE, V30, P1576, DOI 10.1097/01.brs.0000170561.25636.1c.
   Molinari R W, 2001, Spine J, V1, P215.
   Resnick DK, 2005, J NEUROSURG-SPINE, V2, P662, DOI 10.3171/spi.2005.2.6.0662.
   Resnick DK, 2005, J NEUROSURG-SPINE, V2, P692, DOI 10.3171/spi.2005.2.6.0692.
   Resnick DK, 2005, J NEUROSURG-SPINE, V2, P670, DOI 10.3171/spi.2005.2.6.0670.
   Schunemann HJ, 2006, AM J RESP CRIT CARE, V174, P605, DOI 10.1164/rccm.200602-197ST.
   Smith WD, 2008, EXTREME LATERAL INTE, P217.
   Staiger TO, 2003, SPINE, V28, P2540, DOI 10.1097/01.BRS.0000092372.73527.BA.
   TUNTURI T, 1979, ACTA ORTHOP SCAND, V50, P427, DOI 10.3109/17453677908989786.
   van Tulder MW, 2000, SPINE, V25, P2501, DOI 10.1097/00007632-200010010-00013.
   Videbaek TS, 2006, SPINE, V31, P2875, DOI 10.1097/01.brs.0000247793.99827.b7.
   WADDELL G, 1980, SPINE, V5, P117, DOI 10.1097/00007632-198003000-00005.
   Zigler J, 2007, SPINE, V32, P1155, DOI 10.1097/BRS.0b013e318054e377.},
Number-of-Cited-References = {43},
Times-Cited = {3},
Usage-Count-Last-180-days = {0},
Usage-Count-Since-2013 = {3},
Journal-ISO = {Milit. Med.},
Doc-Delivery-Number = {792XM},
Web-of-Science-Index = {Science Citation Index Expanded (SCI-EXPANDED)},
Unique-ID = {WOS:000292783700016},
OA = {Bronze},
DA = {2022-11-01},
}

@article{ WOS:000443292000002,
Author = {Mlyavykh, Sergey and Ludwig, Steven C. and Kepler, Christopher K. and
   Anderson, D. Greg},
Title = {Five-year results of a clinical pilot study utilizing a
   pedicle-lengthening osteotomy for the treatment of lumbar spinal
   stenosis},
Journal = {JOURNAL OF NEUROSURGERY-SPINE},
Year = {2018},
Volume = {29},
Number = {3},
Pages = {241-249},
Month = {SEP},
Abstract = {OBJECTIVE Lumbar spinal stenosis (LSS) is a common condition that leads
   to significant disability, particularly in the elderly. Current
   therapeutic options have certain drawbacks. This study evaluates the
   5-year clinical and radiographic results of a minimally invasive
   pedicle-lengthening osteotomy (PLO) for symptomatic LSS.
   METHODS A prospective, single-arm, clinical pilot study was conducted
   involving 20 patients (mean age 61.7 years) with symptomatic LSS treated
   by a PLO procedure at 1 or 2 lumbar levels. All patients had symptoms of
   neurogenic claudication or radiculopathy secondary to LSS, and had not
   improved after a minimum 6-month course of nonoperative treatment.
   Eleven patients had a Meyerding grade I degenerative spondylolisthesis
   in addition to LSS. Clinical outcomes were measured using the Oswestry
   Disability Index, Zurich Claudication Questionnaire, 12-Item Short Form
   Health Survey, and a visual analog scale for back and leg pain.
   Procedural variables, neurological outcomes, adverse events, and
   radiological imaging (plain radiographs and CT scans) were collected at
   the 1.5-, 3-, 6-, 9-, 12-, 24-, and 60-month time points.
   RESULTS The PLOs were performed through percutaneous incisions, with
   minimal blood loss in all cases. There were no operative complications.
   Four adverse events occurred during the follow-up period. Statistically
   significant improvement was observed in each of the outcome instruments
   and maintained over the 5-year follow-up period. Imaging studies,
   reviewed by an independent radiologist, showed no evidence of device
   subsidence, migration, breakage, or heterotopic ossification. Thin-slice
   CT scans documented healing of the osteotomy site in all patients at the
   6-month time point and an increase of 115\% in the mean cross-sectional
   area of the spinal canal.
   CONCLUSIONS Treatment of patients with symptomatic LSS with a PLO
   procedure provided substantial enlargement of the area of the spinal
   canal and favorable clinical results for both disease-specific and
   non-disease-specific outcome measures at all follow-up time points out
   to 5 years. Future research is needed to compare this technique to
   alternative therapies for LSS.},
Publisher = {AMER ASSOC NEUROLOGICAL SURGEONS},
Address = {5550 MEADOWBROOK DRIVE, ROLLING MEADOWS, IL 60008 USA},
Type = {Article},
Language = {English},
Affiliation = {Anderson, DG (Corresponding Author), Thomas Jefferson Univ, Rothman Inst, Philadelphia, PA 19107 USA.
   Mlyavykh, Sergey, Privolzhski Fed Med Res Ctr, Nizhnii Novgorod, Russia.
   Ludwig, Steven C., Univ Maryland, Sch Med, Dept Orthopaed, Baltimore, MD 21201 USA.
   Kepler, Christopher K.; Anderson, D. Greg, Thomas Jefferson Univ, Dept Orthopaed, Rothman Inst, Philadelphia, PA 19107 USA.},
DOI = {10.3171/2017.11.SPINE16664},
ISSN = {1547-5654},
EISSN = {1547-5646},
Keywords = {lumbar; spine; spinal stenosis; decompression; pedicle osteotomy;
   minimally invasive; clinical trial; spondylolisthesis},
Keywords-Plus = {LONG-TERM OUTCOMES; MINIMALLY INVASIVE DECOMPRESSION; X-STOP; SURGERY;
   MANAGEMENT; 10-YEAR; COMPLICATIONS; CLAUDICATION; SATISFACTION;
   MULTICENTER},
Research-Areas = {Neurosciences \& Neurology; Surgery},
Web-of-Science-Categories  = {Clinical Neurology; Surgery},
Author-Email = {greg.anderson@rothmaninstitute.com},
ResearcherID-Numbers = {Mlyavykh, Sergey/M-5341-2017},
ORCID-Numbers = {Mlyavykh, Sergey/0000-0002-6310-4961},
Funding-Acknowledgement = {ISD},
Funding-Text = {Drs. Anderson and Ludwig report an ownership stake in Innovative
   Surgical Designs, Inc. (ISD), which manufactures the device that was the
   subject of this study. However, neither had a role in the data
   collection or data analysis for this study. Dr. Anderson is also a
   consultant for DePuy Synthes and K2M. Dr. Ludwig is also a consultant
   for DePuy Synthes, K2M, and Globus Medical. He has direct stock
   ownership in ASIP, and is a patent holder with DePuy Synthes and Globus
   Medical. The study was supported in part by a research grant from ISD to
   the Research Department of the Research Institute of Traumatology and
   Orthopaedics, Nizhniy Novgorod, Russia.},
Cited-References = {AMUNDSEN T, 1995, SPINE, V20, P1178, DOI 10.1097/00007632-199505150-00013.
   Amundsen T, 2000, SPINE, V25, P1424, DOI 10.1097/00007632-200006010-00016.
   ARNOLDI CC, 1976, CLIN ORTHOP RELAT R, P4.
   Asgarzadie F, 2007, ORTHOP CLIN N AM, V38, P387, DOI 10.1016/j.ocl.2007.02.006.
   Atlas SJ, 2005, SPINE, V30, P936, DOI 10.1097/01.brs.0000158953.57966.c0.
   Bowers C, 2010, NEUROSURG FOCUS, V28, DOI 10.3171/2010.3.FOCUS1047.
   Brussee P, 2008, EUR SPINE J, V17, P200, DOI 10.1007/s00586-007-0540-6.
   BURDOCK EI, 1963, PERS PSYCHOL, V16, P373, DOI 10.1111/j.1744-6570.1963.tb01283.x.
   Deyo RA, 2010, JAMA-J AM MED ASSOC, V303, P1259, DOI 10.1001/jama.2010.338.
   ECRI Health Technology Assessment Group:, 2001, EV REP TECHN ASS NUM.
   Fredman B, 2002, EUR SPINE J, V11, P571, DOI 10.1007/s00586-002-0409-7.
   Fu KMG, 2010, J NEUROSURG-SPINE, V12, P443, DOI 10.3171/2009.11.SPINE09531.
   Hamasaki T, 2009, J SPINAL DISORD TECH, V22, P486, DOI 10.1097/BSD.0b013e31818d7dc9.
   Jansson KA, 2005, EUR SPINE J, V14, P659, DOI 10.1007/s00586-004-0851-9.
   Jansson KA, 2003, EUR SPINE J, V12, P535, DOI 10.1007/s00586-003-0544-9.
   Katz JN, 1996, SPINE, V21, P92, DOI 10.1097/00007632-199601010-00022.
   KATZ JN, 1995, SPINE, V20, P1155, DOI 10.1097/00007632-199505150-00008.
   Kim DH, 2011, SPINE, V36, pE1080, DOI 10.1097/BRS.0b013e318204066a.
   Lee MJ, 2010, SPINE, V35, P1789, DOI 10.1097/BRS.0b013e3181c9b8d6.
   Lurie JD, 2015, SPINE, V40, P63, DOI 10.1097/BRS.0000000000000731.
   Mannion RJ, 2012, J SPINAL DISORD TECH, V25, P47, DOI 10.1097/BSD.0b013e31820baa1e.
   Mlyavykh S, 2013, J NEUROSURG-SPINE, V18, P347, DOI 10.3171/2012.11.SPINE12402.
   Podichetty VK, 2006, J SPINAL DISORD TECH, V19, P161, DOI 10.1097/01.bsd.0000188663.46391.73.
   Pratt RK, 2002, SPINE, V27, P84, DOI 10.1097/00007632-200201010-00020.
   Rahimi-Movaghar Vafa, 2010, Neurosurgery, V67, pE1180, DOI 10.1227/NEU.0b013e3181ee432f.
   Rosen DS, 2007, NEUROSURGERY, V60, P503, DOI 10.1227/01.NEU.0000255332.87909.58.
   Siddiqui M, 1976, SPINE, V31, P2958.
   Stucki G, 1996, SPINE, V21, P796, DOI 10.1097/00007632-199604010-00004.
   STUCKI G, 1995, J CLIN EPIDEMIOL, V48, P1369, DOI 10.1016/0895-4356(95)00054-2.
   Tai CL, 2008, BMC MUSCULOSKEL DIS, V9, DOI 10.1186/1471-2474-9-84.
   Toyone T, 2005, SPINE, V30, P2689, DOI 10.1097/01.brs.0000187876.14304.15.
   Truumees E, 2008, INSTR COURSE LECT, V54, P287.
   Tuli SK, 2006, SPINE, V31, P1276, DOI 10.1097/01.brs.0000217615.20018.6c.
   TURNER JA, 1992, SPINE, V17, P1, DOI 10.1097/00007632-199201000-00001.
   Tuschel A, 2013, SPINE, V38, P1826, DOI 10.1097/BRS.0b013e31820b86e1.
   Weinstein JN, 2010, SPINE, V35, P1329, DOI 10.1097/BRS.0b013e3181e0f04d.
   Weinstein JN, 2009, J BONE JOINT SURG AM, V91A, P1295, DOI 10.2106/JBJS.H.00913.
   Yamazaki K, 2002, J Orthop Surg (Hong Kong), V10, P136.
   Yoshimoto M, 2011, MINIM INVAS NEUROSUR, V54, P142, DOI 10.1055/s-0031-1279716.
   Zucherman JF, 2005, SPINE, V30, P1351, DOI 10.1097/01.brs.0000166618.42749.d1.
   Zucherman JF, 2004, EUR SPINE J, V13, P22, DOI 10.1007/s00586-003-0581-4.},
Number-of-Cited-References = {41},
Times-Cited = {1},
Usage-Count-Last-180-days = {1},
Usage-Count-Since-2013 = {3},
Journal-ISO = {J. Neurosurg.-Spine},
Doc-Delivery-Number = {GS1MX},
Web-of-Science-Index = {Science Citation Index Expanded (SCI-EXPANDED)},
Unique-ID = {WOS:000443292000002},
OA = {Bronze},
DA = {2022-11-01},
}

@article{ WOS:000242640100019,
Author = {Okuda, Shinya and Oda, Takenori and Miyauchi, Akira and Haku, Takamitsu
   and Yamamoto, Tomio and Iwasaki, Motoki},
Title = {Surgical outcomes of posterior lumbar interbody fusion in elderly
   patients},
Journal = {JOURNAL OF BONE AND JOINT SURGERY-AMERICAN VOLUME},
Year = {2006},
Volume = {88A},
Number = {12},
Pages = {2714-2720},
Month = {DEC},
Abstract = {Background: We are aware of no reports on the surgical results of
   posterior lumbar interbody fusion in elderly patients. The purpose of
   this study was to investigate the clinical and radiographic results of
   posterior lumbar interbody fusion with pedicle screws in patients older
   than seventy years of age and compare them with results in younger
   patients. We also investigated the association between the clinical and
   radiographic results.
   Methods: The study included 101 patients who had been followed for at
   least three years after posterior lumbar interbody fusion with pedicle
   screws for the treatment of L4-L5 degenerative spondylolisthesis. The
   average follow-up period was fifty months. The patients were divided
   into two groups according to their age at the time of the operation:
   Group 1 included thirty-one patients who were seventy years of age or
   older (average age, seventy-four years) at the time of the operation,
   and Group 2 included seventy patients who were less than seventy years
   old (average age, fifty-nine years). Preoperative and postoperative
   status (according to the Japanese Orthopaedic Association scoring
   system) and postoperative complications were compared between the two
   groups. Postoperative radiographic features, including fusion status and
   segmental lordosis, were also examined.
   Results: No significant differences in preoperative and postoperative
   scores were observed between the two age groups, with the numbers
   available. General complications were found in Group 1. However, the
   prevalence of adjacent segment degeneration in Group 1 was lower than
   that in Group 2. The radiographic results revealed no significant
   difference in the prevalence of segmental lordosis, with the numbers
   available. There was no nonunion in either group. Although the
   prevalence of either collapsed union or delayed union in Group 1 was
   significantly higher than that in Group 2 (p = 0.034), the fusion
   results such as union in situ, collapsed union, and delayed union did
   not appear to affect the postoperative clinical results in this study.
   Conclusions: No obvious differences in the clinical results were
   observed between the age groups with the numbers available.
   Postoperative adjacent segment degeneration was less frequent and
   collapsed union and delayed union were more common in the elderly group.
   The fusion results did not appear to affect the postoperative clinical
   results in this study.},
Publisher = {JOURNAL BONE JOINT SURGERY INC},
Address = {20 PICKERING ST, NEEDHAM, MA 02192 USA},
Type = {Article},
Language = {English},
Affiliation = {Okuda, S (Corresponding Author), Osaka Rosai Hosp, Dept Orthopaed Surg, 1179-3 Nagasone Cho, Osaka 5918025, Japan.
   Osaka Rosai Hosp, Dept Orthopaed Surg, Osaka 5918025, Japan.},
DOI = {10.2106/JBJS.F.00186},
ISSN = {0021-9355},
Keywords-Plus = {ADJACENT-SEGMENT DEGENERATION; PEDICLE SCREW FIXATION; SPINAL-FUSION;
   RISK-FACTORS; END-PLATE; FOLLOW-UP; COMPLICATIONS; CAGE;
   SPONDYLOLISTHESIS; INSTRUMENTATION},
Research-Areas = {Orthopedics; Surgery},
Web-of-Science-Categories  = {Orthopedics; Surgery},
Author-Email = {okuda-s@umin.ac.jp},
Cited-References = {BRANTIGAN JW, 1994, SPINE, V19, P1271, DOI 10.1097/00007632-199405310-00014.
   BRANTIGAN JW, 1993, SPINE, V18, P2106, DOI 10.1097/00007632-199310001-00030.
   Brantigan JW, 2000, SPINE, V25, P1437, DOI 10.1097/00007632-200006010-00017.
   Carreon LY, 2003, J BONE JOINT SURG AM, V85A, P2089, DOI 10.2106/00004623-200311000-00004.
   Chen L, 2005, SPINE, V30, P2171, DOI 10.1097/01.brs.0000180402.50500.5b.
   CLOSKEY RF, 1993, SPINE, V18, P1011, DOI 10.1097/00007632-199306150-00010.
   DEYO RA, 1993, SPINE, V18, P1463.
   DEYO RA, 1992, J BONE JOINT SURG AM, V74A, P536, DOI 10.2106/00004623-199274040-00009.
   ESSES SI, 1992, CLIN ORTHOP RELAT R, P87.
   Etebar S, 1999, J NEUROSURG, V90, P163, DOI 10.3171/spi.1999.90.2.0163.
   Hollowell JP, 1996, SPINE, V21, P1032, DOI 10.1097/00007632-199605010-00007.
   Kai Y, 2004, SPINE, V29, P41, DOI 10.1097/01.BRS.0000103940.57588.50.
   Kanayama M, 2001, J NEUROSURG, V95, P5, DOI 10.3171/spi.2001.95.1.0005.
   KOZAK JA, 1994, CLIN ORTHOP RELAT R, P45.
   Kumar MN, 2001, EUR SPINE J, V10, P314, DOI 10.1007/s005860000239.
   Kuslich SD, 2000, SPINE, V25, P2656, DOI 10.1097/00007632-200010150-00018.
   LIN PM, 1985, CLIN ORTHOP RELAT R, P90.
   Miyakoshi N, 2000, SPINE, V25, P1837, DOI 10.1097/00007632-200007150-00016.
   Nakai S, 1999, J SPINAL DISORD, V12, P293.
   Okuda S, 2006, J NEUROSURG-SPINE, V4, P304, DOI 10.3171/spi.2006.4.4.304.
   Okuda S, 2004, SPINE, V29, P1535, DOI 10.1097/01.BRS.0000131417.93637.9D.
   Okuyama K, 1999, ACTA ORTHOP SCAND, V70, P329, DOI 10.3109/17453679908997819.
   Park P, 2004, SPINE, V29, P1938, DOI 10.1097/01.brs.0000137069.88904.03.
   Ragab AA, 2003, SPINE, V28, P348, DOI 10.1097/00007632-200302150-00007.
   Rahm MD, 1996, J SPINAL DISORD, V9, P392.
   Steffen T, 2000, SPINE, V25, P1077, DOI 10.1097/00007632-200005010-00007.
   Yamamoto T., 1998, J MUSCULOSKELETAL RE, V2, P181, DOI {[}10.1142/S0218957798000184, DOI 10.1142/S0218957798000184].
   YANG SW, 1986, SPINE, V11, P937.},
Number-of-Cited-References = {28},
Times-Cited = {144},
Usage-Count-Last-180-days = {1},
Usage-Count-Since-2013 = {9},
Journal-ISO = {J. Bone Joint Surg.-Am. Vol.},
Doc-Delivery-Number = {114AW},
Web-of-Science-Index = {Science Citation Index Expanded (SCI-EXPANDED)},
Unique-ID = {WOS:000242640100019},
DA = {2022-11-01},
}

@article{ WOS:000503993700186,
Author = {Chidambaram, Swathi and Swong, Kevin and Ander, Michael and Nockels,
   Russel P.},
Title = {Pseudohypoxic Brain Swelling After Uncomplicated Lumbar Decompression
   and Fusion for Spondylolisthesis},
Journal = {WORLD NEUROSURGERY},
Year = {2020},
Volume = {133},
Pages = {155-158},
Month = {JAN},
Abstract = {BACKGROUND: Pseudohypoxic brain swelling (RIBS), also known as
   post-operative intracranial hypotension-associated venous congestion, is
   a rare complication after neurosurgery characterized by rapid and often
   severe postoperative deterioration in consciousness and distinct imaging
   findings on brain magnetic resonance imaging. Imaging findings
   associated with PHBS include computed tomography and magnetic resonance
   imaging findings that resemble hypoxic changes and intracranial
   hypotensive changes in basal ganglia and thalamus, telencephalic, and
   infratentorial regions without notable changes in intracranial
   vasculature.
   CASE DESCRIPTION: This report describes the case of an L4-5
   micro-diskectomy with posterior decompression and fusion complicated by
   clinical and radiographic findings resembling PHBS without a known
   intraoperative durotomy.
   CONCLUSIONS: Spine surgeons should be alerted to the possibility that
   PHBS occur in patients even after an operation without known durotomy or
   cerebrospinal fluid leakage and with spontaneous clinical resolution
   unrelated to suction drainage changes or epidural blood patches.},
Publisher = {ELSEVIER SCIENCE INC},
Address = {STE 800, 230 PARK AVE, NEW YORK, NY 10169 USA},
Type = {Article},
Language = {English},
Affiliation = {Nockels, RP (Corresponding Author), Loyola Univ Med Ctr, Dept Neurol Surg, Maywood, IL 60153 USA.
   Chidambaram, Swathi; Swong, Kevin; Ander, Michael; Nockels, Russel P., Loyola Univ Med Ctr, Dept Neurol Surg, Maywood, IL 60153 USA.},
DOI = {10.1016/j.wneu.2019.07.228},
ISSN = {1878-8750},
EISSN = {1878-8769},
Keywords = {Lumbar decompression and fusion; Postoperative complications;
   Postoperative intracranial hypotension-associated venous; Pseudohypoxic
   brain swelling},
Keywords-Plus = {SPONTANEOUS INTRACRANIAL HYPOTENSION; CEREBROSPINAL-FLUID LEAK; SURGERY},
Research-Areas = {Neurosciences \& Neurology; Surgery},
Web-of-Science-Categories  = {Clinical Neurology; Surgery},
Author-Email = {rpnockels@mac.com},
Cited-References = {Albayram S, 2008, EUR SPINE J, V17, pS347, DOI 10.1007/s00586-008-0681-2.
   Beck J, 2016, NEUROLOGY, V87, P1220, DOI 10.1212/WNL.0000000000003122.
   Binder DK, 2005, J NEUROSURG-SPINE, V2, P614, DOI 10.3171/spi.2005.2.5.0614.
   Bonow RH, 2016, J NEUROSURG-SPINE, V24, P389, DOI 10.3171/2015.6.SPINE1521.
   Bothe AM, 2014, CLIN NEURORADIOL, V24, P65, DOI 10.1007/s00062-013-0202-5.
   Chaves C, 2005, J NEUROSURG, V102, P152, DOI 10.3171/jns.2005.102.1.0152.
   Evins AI, 2013, CLIN NEUROL NEUROSUR, V115, P2243, DOI 10.1016/j.clineuro.2013.07.007.
   Fehnel CR, 2014, BMJ CASE REP, V10, P1.
   Francia A, 2001, NEUROL SCI, V22, P385, DOI 10.1007/s100720100069.
   Hadizadeh DR, 2010, AM J NEURORADIOL, V31, P100, DOI 10.3174/ajnr.A1749.
   Inamasu Joji, 2006, Spine J, V6, P591, DOI 10.1016/j.spinee.2005.12.026.
   Liao YJ, 2007, J NEUROSURG, V107, P173, DOI 10.3171/JNS-07/07/0173.
   Messori A, 2001, NEUROL SCI, V22, P411, DOI 10.1007/s100720100076.
   Parpaley Y, 2011, NEUROSURGERY, V68, pE277, DOI 10.1227/NEU.0b013e3181fead14.
   Pham MH, 2016, EUR SPINE J, V25, P888, DOI 10.1007/s00586-015-4241-2.
   Samadani U, 2003, NEUROSURGERY, V52, P148, DOI 10.1097/00006123-200301000-00019.
   Savoiardo M, 2007, BRAIN, V130, P1884, DOI 10.1093/brain/awm101.
   Sayer FT, 2006, NEUROSURGERY, V59, P204, DOI 10.1227/01.NEU.0000129843.34356.EE.
   Schick U, 2016, NEUROLOGY, V12, P1220.
   Schievink WI, 2012, J NEUROSURG, V116, P749, DOI 10.3171/2011.12.JNS111474.
   Sporns PB, 2016, ROFO-FORTSCHR RONTG, V188, P451, DOI 10.1055/s-0035-1567034.
   Van Roost D, 2003, NEUROSURGERY, V53, P1315, DOI 10.1227/01.NEU.0000093498.08913.9E.
   Vogel TW, 2010, J NEUROSURG, V113, P955, DOI 10.3171/2010.5.JNS091405.
   Yokota H, 2009, CLIN NEUROL NEUROSUR, V111, P900, DOI 10.1016/j.clineuro.2009.08.007.},
Number-of-Cited-References = {24},
Times-Cited = {1},
Usage-Count-Last-180-days = {0},
Usage-Count-Since-2013 = {0},
Journal-ISO = {World Neurosurg.},
Doc-Delivery-Number = {JX8QN},
Web-of-Science-Index = {Science Citation Index Expanded (SCI-EXPANDED)},
Unique-ID = {WOS:000503993700186},
DA = {2022-11-01},
}

@article{ WOS:000085814400002,
Author = {O'Sullivan, PB},
Title = {Lumbar segmental `instability': clinical presentation and specific
   stabilizing exercise management},
Journal = {MANUAL THERAPY},
Year = {2000},
Volume = {5},
Number = {1},
Pages = {2-12},
Month = {FEB},
Abstract = {Lumbar segmental instability is considered to represent a significant
   sub-group within the chronic low back pain population. This condition
   has a unique clinical presentation that displays its symptoms and
   movement dysfunction within the neutral zone of the motion segment. The
   loosening of the motion segment secondary to injury and associated
   dysfunction of the local muscle system renders it biomechanically
   vulnerable in the neutral zone. The clinical diagnosis of this chronic
   low back pain condition is based on the report of pain and the
   observation of movement dysfunction within the neutral zone and the
   associated finding of excessive intervertebral motion at the symptomatic
   level. Four different clinical patterns are described based on the
   directional nature of the injury and the manifestation of the patient's
   symptoms and motor dysfunction. A specific stabilizing exercise
   intervention based on a motor learning model is proposed and evidence
   for the efficacy of the approach provided. :(C) 2000 Harcourt Publishers
   Ltd.},
Publisher = {CHURCHILL LIVINGSTONE},
Address = {JOURNAL PRODUCTION DEPT, ROBERT STEVENSON HOUSE, 1-3 BAXTERS PLACE,
   LEITH WALK, EDINBURGH EH1 3AF, MIDLOTHIAN, SCOTLAND},
Type = {Article},
Language = {English},
Affiliation = {O'Sullivan, PB (Corresponding Author), Curtin Univ Technol, Sch Physiotherapy, Selby St, Shenton Pk, WA 6008, Australia.
   Curtin Univ Technol, Sch Physiotherapy, Shenton Pk, WA 6008, Australia.},
DOI = {10.1054/math.1999.0213},
ISSN = {1356-689X},
Keywords-Plus = {LOW-BACK-PAIN; ELECTROMYOGRAPHIC ACTIVITY; SPINE; SPONDYLOLISTHESIS;
   DYSFUNCTION; RADIOGRAPHY; COMPRESSION; MECHANICS; PRESSURE; MUSCLES},
Research-Areas = {Rehabilitation},
Web-of-Science-Categories  = {Rehabilitation},
ORCID-Numbers = {O'Sullivan, Peter/0000-0002-3982-4088},
Cited-References = {ALLISON G, 1997, AUSTR J PHYSIOTHERAP, V44, P95.
   {[}Anonymous], 1995, MOTOR CONTROL THEORY.
   AVERY AD, 1996, THESIS CURTIN U TECH.
   Bergmark A, 1989, ACTA ORTHOP SCAND S, V230, P20.
   BIEDERMANN HJ, 1991, SPINE, V16, P1179, DOI 10.1097/00007632-199110000-00009.
   Bogduk N, 1995, J MANIP PHYSIOL THER, V18, P603.
   Cholewicki J, 1996, CLIN BIOMECH, V11, P1, DOI 10.1016/0268-0033(95)00035-6.
   COSTE J, 1992, SPINE, V17, P1038, DOI 10.1097/00007632-199209000-00005.
   CRESSWELL AG, 1993, EUR J APPL PHYSIOL O, V66, P315, DOI 10.1007/BF00237775.
   DILLON CP, 1995, CORROS TECH, V9, P3.
   DUPUIS PR, 1985, SPINE, V10, P262, DOI 10.1097/00007632-198504000-00015.
   DVORAK J, 1991, SPINE, V16, P943, DOI 10.1097/00007632-199108000-00014.
   Edgerton VR, 1996, MED SCI SPORT EXER, V28, P744, DOI 10.1097/00005768-199606000-00013.
   FRIBERG O, 1989, ANN MED, V21, P341, DOI 10.3109/07853898909149218.
   FRIBERG O, 1987, SPINE, V12, P119, DOI 10.1097/00007632-198703000-00007.
   Gertzbein Sd, 1991, SEMIN SPINE SURG, V3, P130.
   GOEL VK, 1993, SPINE, V18, P1531.
   Hides JA, 1996, SPINE, V21, P2763, DOI 10.1097/00007632-199612010-00011.
   Hodges PW, 1997, J PHYSIOL-LONDON, V505, P539, DOI 10.1111/j.1469-7793.1997.539bb.x.
   Hodges PW, 1996, SPINE, V21, P2640, DOI 10.1097/00007632-199611150-00014.
   INDAHL A, 1995, SPINE, V20, P473, DOI 10.1097/00007632-199502001-00011.
   KAIGLE AM, 1995, SPINE, V20, P421, DOI 10.1097/00007632-199502001-00004.
   KIRKALDYWILLIS WH, 1982, CLIN ORTHOP RELAT R, P110.
   LINDGREN KA, 1993, ARCH PHYS MED REHAB, V74, P933.
   Long DM, 1996, J SPINAL DISORD, V9, P40.
   MCGILL SM, 1987, ERGONOMICS, V30, P1565, DOI 10.1080/00140138708966048.
   MCGILL SM, 1991, J ORTHOPAED RES, V9, P91, DOI 10.1002/jor.1100090112.
   MIMURA M, 1994, SPINE, V19, P1371, DOI 10.1097/00007632-199406000-00011.
   Mimura M, 1990, Nihon Seikeigeka Gakkai Zasshi, V64, P546.
   MONTGOMERY DM, 1994, J SPINAL DISORD, V7, P167, DOI 10.1097/00002517-199407020-00011.
   Nachemson A L, 1991, Neurosurg Clin N Am, V2, P785.
   O'Sullivan P., 1997, THESIS CURTIN U TECH.
   O'Sullivan PBTLT, 1997, J MANUAL MANIPULATIV, V5, P20.
   O'Sullivan Peter, 1997, Aust J Physiother, V43, P91.
   OSULLIVAN P, 1998, J ORTHOPAEDIC SPORTS, V27, P1.
   OSULLIVAN P, 1997, SPINE, V15, P2959.
   OSULLIVAN P, 1998, 3 INT WORLD C LOW BA, P366.
   OSULLIVAN PB, 1997, CRIT REV PHYS REHABI, V9, P315.
   PANJABI M, 1989, SPINE, V14, P194, DOI 10.1097/00007632-198902000-00008.
   PANJABI MM, 1992, J SPINAL DISORD, V5, P383, DOI 10.1097/00002517-199212000-00001.
   PARIS SV, 1985, SPINE, V10, P277, DOI 10.1097/00007632-198504000-00016.
   PHILLIPS D, 1994, THESIS CURTIN TECHNO.
   POPE MH, 1992, CLIN ORTHOP RELAT R, P60.
   Richardson C., 1999, THERAPEUTIC EXERCISE.
   Richardson C A, 1995, Man Ther, V1, P2, DOI 10.1054/math.1995.0243.
   ROY SH, 1989, SPINE, V14, P992, DOI 10.1097/00007632-198909000-00014.
   SAHRMANN S, 1993, 8 BIENN C POST C WOR, P1.
   SIHVONEN T, 1991, ARCH PHYS MED REHAB, V72, P1080.
   SIHVONEN T, 1990, Electromyography and Clinical Neurophysiology, V30, P175.
   Steffen R, 1994, Rehabilitation (Stuttg), V33, P164.
   WILKE HJ, 1995, SPINE, V20, P192, DOI 10.1097/00007632-199501150-00011.
   WOOD KB, 1994, SPINE, V19, P1697, DOI 10.1097/00007632-199408000-00008.
   {[}No title captured].},
Number-of-Cited-References = {53},
Times-Cited = {296},
Usage-Count-Last-180-days = {0},
Usage-Count-Since-2013 = {46},
Journal-ISO = {Man. Ther.},
Doc-Delivery-Number = {292UX},
Web-of-Science-Index = {Science Citation Index Expanded (SCI-EXPANDED)},
Unique-ID = {WOS:000085814400002},
DA = {2022-11-01},
}

@article{ WOS:A1997YL07700003,
Author = {Lotz, JC and Hu, SS and Chiu, DFM and Yu, M and Colliou, O and Poser, RD},
Title = {Carbonated apatite cement augmentation of pedicle screw fixation in the
   lumbar spine},
Journal = {SPINE},
Year = {1997},
Volume = {22},
Number = {23},
Pages = {2716-2723},
Month = {DEC 1},
Abstract = {Study Design. Biomechanical testing with human cadaveric lumbar
   vertebral bodies was used to determine the utility of an injectable
   carbonated apatite cancellous bone cement for improving the structural
   performance of pedicle screws subjected to axial pull-out or transverse
   cyclic loading.
   Objectives. To ascertain whether augmentation with a carbonated apatite
   cement can enhance pedicle screw fixation in the lumbar spine.
   Summary of Background Data. The beneficial effects of
   polymethylmethacrylate augmentation on pedicle screw pull-out strength
   have been demonstrated. Cancellous bone cement, however, may provide an
   attractive alternative in this application, as it is remodelable,
   biocompatible, and nonexothermic.
   Methods. Forty-three cadaveric lumbar vertebral bodies were instrumented
   with pedicle screws. In 20 of these specimens, axial pull-out strength
   was compared between the control screws and those augmented with
   cancellous bone cement. In the remaining 23 specimens, the screws were
   loaded in the superior-inferior direction with a peak displacement of
   +/- 1 mm at a frequency of 3 Hz for 5000 cycles. Three parameters were
   calculated from the force-versus-time data: 1)the energy dissipated, 2)
   the peak force at the start of the test, and 3) the peak force at the
   end of 5000 cycles.
   Results. The pull-out strength of the augmented pedicles averaged 68\%
   greater than that of the control side. In response to cyclic loading,
   all measures of biomechanical performance improved 30-63\%.
   Conclusions. The data suggest that augmentation with this carbonated
   apatite cancellous bone cement can enhance immediate screw fixation.},
Publisher = {LIPPINCOTT WILLIAMS \& WILKINS},
Address = {TWO COMMERCE SQ, 2001 MARKET ST, PHILADELPHIA, PA 19103 USA},
Type = {Article},
Language = {English},
Affiliation = {UNIV CALIF SAN FRANCISCO, DEPT ORTHOPAED SURG, ORTHOPAED BIOENGN LAB, SAN FRANCISCO, CA 94143 USA.
   NORIAN CORP, CUPERTINO, CA USA.},
DOI = {10.1097/00007632-199712010-00003},
ISSN = {0362-2436},
EISSN = {1528-1159},
Keywords = {carbonated apatite; fusion; lumbar spine; osteoporosis; pedicle screw},
Keywords-Plus = {BONE-MINERAL DENSITY; TORQUE; SPONDYLOLISTHESIS; STRENGTH; FUSION},
Research-Areas = {Neurosciences \& Neurology; Orthopedics},
Web-of-Science-Categories  = {Clinical Neurology; Orthopedics},
Cited-References = {Ansell R H, 1968, J Biomech, V1, P279, DOI 10.1016/0021-9290(68)90023-7.
   BRANTLEY AGU, 1994, SPINE, V19, P1752, DOI 10.1097/00007632-199408000-00016.
   CAPPOZZO A, 1984, Journal of Orthopaedic Research, V1, P292.
   CARTER DR, 1977, J BONE JOINT SURG AM, V59, P954, DOI 10.2106/00004623-197759070-00021.
   COE JD, 1990, SPINE, V15, P902, DOI 10.1097/00007632-199009000-00012.
   CONSTANTZ BR, 1995, SCIENCE, V267, P1796, DOI 10.1126/science.7892603.
   CROMWELL R, 1989, J ORTHOPAED RES, V7, P371, DOI 10.1002/jor.1100070309.
   Daum W J, 1988, J Orthop Trauma, V2, P229, DOI 10.1097/00005131-198802030-00009.
   DeCoster T A, 1990, J Orthop Trauma, V4, P169, DOI 10.1097/00005131-199004020-00012.
   DEYO RA, 1993, SPINE, V18, P1463.
   ESSES SI, 1992, CLIN ORTHOP RELAT R, P87.
   EVANS M, 1990, J BIOMED ENG, V12, P457, DOI 10.1016/0141-5425(90)90054-Q.
   FEFFER HL, 1985, SPINE, V10, P287, DOI 10.1097/00007632-198504000-00018.
   FINLAY JB, 1989, CLIN ORTHOP RELAT R, P220.
   FRANKENBURG EP, 1996, T 42 ANN M ORTH RES, V21, P224.
   HALVORSON TL, 1994, SPINE, V19, P2415, DOI 10.1097/00007632-199411000-00008.
   HERKOWITZ HN, 1991, J BONE JOINT SURG AM, V73A, P802, DOI 10.2106/00004623-199173060-00002.
   HOPP E, 1988, CLIN ORTHOP RELAT R, P143.
   HU SS, 1995, 30 ANN M SCOL RES SO.
   LAW M, 1993, SPINE, V18, P2438, DOI 10.1097/00007632-199312000-00012.
   LOUIS R, 1986, CLIN ORTHOP RELAT R, V203, P18.
   MARCHESI DG, 1991, SPINE, V16, pS162, DOI 10.1097/00007632-199103001-00024.
   MCLAIN RF, 1995, J SPINAL DISORD, V8, P62.
   NUNAMAKER DM, 1976, J BIOMECH, V9, P669, DOI 10.1016/0021-9290(76)90168-8.
   OKUYAMA K, 1993, SPINE, V18, P2240, DOI 10.1097/00007632-199311000-00016.
   Perren SM., 1992, INT J ORTHOP TRAUMA, V2, P31, DOI DOI 10.1007/BF01742722.
   Pfeiffer M, 1996, SPINE, V21, P1037, DOI 10.1097/00007632-199605010-00009.
   Rohlmann A, 1995, SPINE, V20, P2683, DOI 10.1097/00007632-199512150-00009.
   RYKEN TC, 1995, J NEUROSURG, V83, P324, DOI 10.3171/jns.1995.83.2.0324.
   RYKEN TC, 1995, SPINE, V20, P1861, DOI 10.1097/00007632-199509000-00003.
   Schatzker J., 1991, MANUAL INTERNAL FIXA, P179.
   SHENKIN HA, 1979, J NEUROSURG, V50, P45, DOI 10.3171/jns.1979.50.1.0045.
   SKINNER R, 1990, SPINE, V15, P195, DOI 10.1097/00007632-199003000-00007.
   SOSHI S, 1991, SPINE, V16, P1335, DOI 10.1097/00007632-199111000-00015.
   STEFFEE AD, 1986, CLIN ORTHOP RELAT R, P45.
   WEST JL, 1991, J BONE JOINT SURG AM, V73A, P1179, DOI 10.2106/00004623-199173080-00006.
   WITTENBERG RH, 1991, SPINE, V16, P647, DOI 10.1097/00007632-199106000-00009.
   WITTENBERG RH, 1993, CLIN ORTHOP RELAT R, V296, P278.
   YAMAGATA M, 1992, SPINE, V17, pS51.
   ZDEBLICK TA, 1993, SPINE, V18, P983, DOI 10.1097/00007632-199306150-00006.
   ZDEBLICK TA, 1993, SPINE, V18, P1673, DOI 10.1097/00007632-199309000-00016.
   ZINDRICK MR, 1986, CLIN ORTHOPAEDICS, V203, P99.},
Number-of-Cited-References = {42},
Times-Cited = {115},
Usage-Count-Last-180-days = {1},
Usage-Count-Since-2013 = {2},
Journal-ISO = {SPINE},
Doc-Delivery-Number = {YL077},
Web-of-Science-Index = {Science Citation Index Expanded (SCI-EXPANDED)},
Unique-ID = {WOS:A1997YL07700003},
DA = {2022-11-01},
}

@article{ WOS:000350751600004,
Author = {Jeon, Chang-Hoon and Lee, Han-Dong and Lee, Yu-Sang and Seo, Hyun-Seok
   and Chung, Nam-Su},
Title = {Change in Sagittal Profiles After Decompressive Laminectomy in Patients
   With Lumbar Spinal Canal Stenosis},
Journal = {SPINE},
Year = {2015},
Volume = {40},
Number = {5},
Pages = {E279-E285},
Month = {MAR 1},
Abstract = {Study Design. Retrospective radiological study.
   Objective. We aimed to determine whether the sagittal profiles of
   patients with lumbar spinal canal stenosis (LCS) change after
   decompressive laminectomy.
   Summary of Background Data. Decompressive laminectomy is the standard
   technique in the surgical treatment for LCS. Numerous studies have
   reported favorable clinical outcomes. However, few studies have
   quantitatively evaluated the radiological outcome of the procedure,
   including the global balance of the spine and associated pelvic posture.
   Methods. This study involved 40 consecutive patients with LCS treated
   with decompressive laminectomy and a control cohort of 40 age- and
   sex-matched patients with LCS who were treated conservatively. The
   radiological parameters of the 2 groups including (1) global sagittal
   balance (C7 plumb line {[}C7PL], C7/sacrofemoral distance ratio, and
   spinosacral angle), (2) spinopelvic morphology (pelvic incidence, sacral
   slope, and pelvic tilt), and (3) spinal parameters (lumbar lordosis and
   thoracic kyphosis) were measured and compared at baseline, 1-year, and
   2-year follow-ups.
   Results. The demographics and baseline radiological parameters were
   similar between the 2 groups. The mean C7PL of the laminectomy group was
   3.9 +/- 2.5 cm at baseline, which decreased significantly to 2.0 +/- 1.9
   cm at the 1-year follow-up (P = 0.006) and was maintained at this level
   at the 2-year follow-up (2.3 +/- 2.1 cm) (P = 0.013). The mean lumbar
   lordosis of the laminectomy group was 31.4 degrees +/- 15.1 degrees at
   baseline, which increased significantly to 35.6 degrees +/- 11.7 degrees
   at the 1-year follow-up (P = 0.021) and was maintained at this level at
   the 2-year follow-up (35.1 degrees + 14.8 degrees) (P = 0.044).
   Conclusion. In this study, decompressive laminectomy caused posterior
   migration of the C7PL and increased the lumbar lordosis.},
Publisher = {LIPPINCOTT WILLIAMS \& WILKINS},
Address = {TWO COMMERCE SQ, 2001 MARKET ST, PHILADELPHIA, PA 19103 USA},
Type = {Article},
Language = {English},
Affiliation = {Chung, NS (Corresponding Author), Ajou Univ, Sch Med, Dept Orthopaed Surg, San 5 Wonchon Dong, Suwon, Kyounggi Do, South Korea.
   Jeon, Chang-Hoon; Lee, Han-Dong; Lee, Yu-Sang; Seo, Hyun-Seok; Chung, Nam-Su, Ajou Univ, Sch Med, Dept Orthopaed Surg, Suwon, Kyounggi Do, South Korea.},
DOI = {10.1097/BRS.0000000000000745},
ISSN = {0362-2436},
EISSN = {1528-1159},
Keywords = {lumbar spinal canal stenosis; laminectomy; sagittal balance; pelvic
   parameters; lumbar lordosis},
Keywords-Plus = {SPONDYLOLISTHESIS; ALIGNMENT},
Research-Areas = {Neurosciences \& Neurology; Orthopedics},
Web-of-Science-Categories  = {Clinical Neurology; Orthopedics},
Author-Email = {namsuchung@gmail.com},
Cited-References = {Abbas J, 2010, EUR SPINE J, V19, P1865, DOI 10.1007/s00586-010-1516-5.
   Albert TJ, 1998, SPINE, V23, P2738, DOI 10.1097/00007632-199812150-00014.
   Barrey C, 2007, NEUROSURGERY, V61, P981, DOI 10.1227/01.neu.0000303194.02921.30.
   Berlemann U, 1999, Acta Orthop Belg, V65, P472.
   Driscoll C, 2011, EUR SPINE J, V20, P1711, DOI {[}10.1007/s00586-011-1801-y, 10.1007/s00586-011-1932-1].
   Faro FD, 2004, SPINE, V29, P2284, DOI 10.1097/01.brs.0000142224.46796.a7.
   Funao H, 2012, EUR SPINE J, V21, P2181, DOI 10.1007/s00586-012-2374-0.
   Hasegawa K, 2013, J NEUROSURG-SPINE, V18, P504, DOI 10.3171/2013.1.SPINE12599.
   Iguchi T, 2002, J SPINAL DISORD TECH, V15, P93, DOI 10.1097/00024720-200204000-00001.
   Jeon CH, 2013, BONE JOINT J, V95B, P1244, DOI 10.1302/0301-620X.95B9.31237.
   Kreiner DS, 2013, SPINE J, V13, P734, DOI 10.1016/j.spinee.2012.11.059.
   Lee JH, 2010, SPINE, V35, pE1386, DOI 10.1097/BRS.0b013e3181e88be6.
   Legaye J, 1998, Eur Spine J, V7, P99, DOI 10.1007/s005860050038.
   Mardjetko S, 2005, SPINE, V30, pS3, DOI 10.1097/01.brs.0000155556.32449.ae.
   McAllister Beck D, 2012, Surg Neurol Int, V3, pS225, DOI 10.4103/2152-7806.98581.
   Roussouly P., 2011, EUR SPINE J, V20, P609, DOI 10.1007/s00586-011-1928-x.
   Roussouly P, 2011, EUR SPINE J S5, V20, P578, DOI {[}DOI 10.1007/S00586-011-1924-1, 10.1007/s00586-011-1924-1].
   Schizas C, 2010, SPINE, V35, P1919, DOI 10.1097/BRS.0b013e3181d359bd.
   Schuller S, 2011, EUR SPINE J, V20, P713, DOI 10.1007/s00586-010-1640-2.
   Suzuki H, 2010, SPINE, V35, pE344, DOI 10.1097/BRS.0b013e3181c91121.
   TAKAHASHI K, 1995, SPINE, V20, P650, DOI 10.1097/00007632-199503150-00003.},
Number-of-Cited-References = {21},
Times-Cited = {23},
Usage-Count-Last-180-days = {0},
Usage-Count-Since-2013 = {3},
Journal-ISO = {SPINE},
Doc-Delivery-Number = {CD0HO},
Web-of-Science-Index = {Science Citation Index Expanded (SCI-EXPANDED)},
Unique-ID = {WOS:000350751600004},
DA = {2022-11-01},
}

@article{ WOS:000351882500021,
Author = {Burks, Christopher A. and Werner, Brian C. and Yang, Scott and Shimer,
   Adam L.},
Title = {Obesity Is Associated With an Increased Rate of Incidental Durotomy in
   Lumbar Spine Surgery},
Journal = {SPINE},
Year = {2015},
Volume = {40},
Number = {7},
Pages = {500-504},
Month = {APR 1},
Abstract = {Study Design. Retrospective database analysis.
   Objective. To determine the impact of obesity on the rate of incidental
   durotomy in lumbar spine surgery.
   Summary of Background Data. There is a paucity of data on the overall
   impact of obesity on the rate of incidental durotomy in lumbar spine
   surgery, specifically with regard to the type of procedure performed.
   Methods. A large administrative database was queried for all patients
   who underwent lumbar spine surgery for decompression and/or fusion. They
   were then stratified into separate cohorts on the basis of body mass
   index and by procedural codes. Documentation of incidental durotomy was
   noted. Patient demographics and associated comorbidities were assessed.
   Odds ratios and 95\% confidence intervals were calculated and. 2 test
   was used to assess for statistical significance.
   Results. The incidental durotomy ranged from 0.5\% to 2.6\%, with the
   highest rates observed in multilevel laminectomies and revision
   decompressions in the obese and morbidly obese groups. For patients who
   underwent decompression only procedures, nonobese patients had a
   significantly lower rate of durotomy than the obese and morbidly obese
   cohorts. For patients who underwent fusion with or without
   decompression, there was a significantly increased rate of durotomy in
   obese patients compared with nonobese patients. The morbidly obese
   cohort also had significantly higher rates of incidental durotomy than
   the nonobese cohort in both revision decompression and revision fusion
   procedures.
   Conclusion. This analysis of a large administrative database
   demonstrates that obesity is associated with increased rates of
   incidental durotomy in lumbar spine surgery. Furthermore, obesity, in
   association with increasing complexity of the procedure, increases the
   rate of incidental durotomy in lumbar spine surgery. Surgeons must be
   aware of these increased risks as the rate of obesity increases in the
   population.},
Publisher = {LIPPINCOTT WILLIAMS \& WILKINS},
Address = {TWO COMMERCE SQ, 2001 MARKET ST, PHILADELPHIA, PA 19103 USA},
Type = {Article},
Language = {English},
Affiliation = {Shimer, AL (Corresponding Author), Univ Virginia, Dept Orthopaed Surg, POB 800159, Charlottesville, VA 22908 USA.
   Burks, Christopher A.; Werner, Brian C.; Yang, Scott; Shimer, Adam L., Univ Virginia, Dept Orthopaed Surg, Charlottesville, VA 22908 USA.},
DOI = {10.1097/BRS.0000000000000784},
ISSN = {0362-2436},
EISSN = {1528-1159},
Keywords = {obesity; morbid obesity; body mass index; durotomy; dural tear;
   cerebrospinal fluid leak; lumbar spine surgery; risk factor; incidence;
   complication; database},
Keywords-Plus = {BODY-MASS INDEX; RISK-FACTORS; DEGENERATIVE SPONDYLOLISTHESIS;
   UNINTENDED DUROTOMY; COMPLICATION RATES; DURAL TEARS; OUTCOMES;
   DECOMPRESSION; STENOSIS; IMPACT},
Research-Areas = {Neurosciences \& Neurology; Orthopedics},
Web-of-Science-Categories  = {Clinical Neurology; Orthopedics},
Author-Email = {ALS5C@hscmail.mcc.virginia.edu},
ORCID-Numbers = {Werner, Brian/0000-0002-7956-2123},
Cited-References = {Baker GA, 2012, SPINE J, V12, P121, DOI 10.1016/j.spinee.2012.01.012.
   Buerba RA, 2014, SPINE J, V14, P2008, DOI 10.1016/j.spinee.2013.11.047.
   Cammisa FP, 2000, SPINE, V25, P2663, DOI 10.1097/00007632-200010150-00019.
   Daffner SD, 2010, SPINE, V35, P1165, DOI 10.1097/BRS.0b013e3181d88e78.
   Desai A, 2012, SPINE, V37, P406, DOI 10.1097/BRS.0b013e3182349bc5.
   Espiritu MT, 2010, J AM ACAD ORTHOP SUR, V18, P537, DOI 10.5435/00124635-201009000-00005.
   Golinvaux NS, 2014, SPINE J, V14, P2923, DOI 10.1016/j.spinee.2014.04.025.
   Guerin P, 2012, INJURY, V43, P397, DOI 10.1016/j.injury.2010.12.014.
   Guh DP, 2009, BMC PUBLIC HEALTH, V9, DOI 10.1186/1471-2458-9-88.
   Jiang J, 2014, CLIN ORTHOP RELAT R, V472, P968, DOI 10.1007/s11999-013-3346-3.
   Kalanithi PA, 2012, SPINE, V37, P982, DOI 10.1097/BRS.0b013e31823bbeef.
   LaCaille RA, 2007, SPINE J, V7, P266, DOI 10.1016/j.spinee.2006.05.014.
   Marquez-Lara A, 2014, SPINE, V39, P798, DOI 10.1097/BRS.0000000000000232.
   McMahon P, 2012, J NEUROSURG-SPINE, V17, P30, DOI 10.3171/2012.3.SPINE11939.
   Mirza SK, 2008, SPINE, V33, P2651, DOI 10.1097/BRS.0b013e31818dad07.
   Nandyala SV, 2014, SPINE, V39, pE1042, DOI 10.1097/BRS.0000000000000425.
   Nickels TJ, 2014, WORLD J ORTHOP, V5, P100, DOI 10.5312/wjo.v5.i2.100.
   O'Neill KR, 2014, SPINE, V39, pE1015, DOI 10.1097/BRS.0000000000000416.
   Pechlivanis I, 2009, CENT EUR NEUROSURG, V70, P137, DOI 10.1055/s-0029-1216361.
   Rihn JA, 2013, J BONE JOINT SURG AM, V95A, P1, DOI 10.2106/JBJS.K.01558.
   Rihn JA, 2012, SPINE, V37, P1933, DOI 10.1097/BRS.0b013e31825e21b2.
   Seicean A, 2014, SPINE, V39, P1520, DOI 10.1097/BRS.0000000000000435.
   Shamji MF, 2009, NEUROSURGERY, V65, P490, DOI 10.1227/01.NEU.0000350863.69524.8E.
   Stromqvist F, 2012, EUR SPINE J, V21, P825, DOI 10.1007/s00586-011-2101-2.
   Stromqvist F, 2010, EUR SPINE J, V19, P439, DOI 10.1007/s00586-009-1236-x.
   Tafazal SI, 2005, EUR SPINE J, V14, P287, DOI 10.1007/s00586-004-0821-2.
   Takahashi Y, 2013, J NEUROSURG-SPINE, V18, P165, DOI 10.3171/2012.10.SPINE12271.
   ter Gunne AFP, 2009, SPINE, V34, P1422, DOI 10.1097/BRS.0b013e3181a03013.
   Walid MS, 2011, J NEUROSURG-SPINE, V14, P318, DOI 10.3171/2010.11.SPINE10139.
   Wiese Matthias, 2004, Spine J, V4, P550, DOI 10.1016/j.spinee.2004.02.007.
   Williams BJ, 2011, NEUROSURGERY, V68, P117, DOI 10.1227/NEU.0b013e3181fcf14e.
   Yagi M, 2015, J SPINAL DISORD TECH, V28, pE368, DOI 10.1097/BSD.0b013e3182999526.
   Yeranosian MG, 2014, AM J SPORT MED, V42, P437, DOI 10.1177/0363546513510686.
   Yoshihara H, 2015, J SPINAL DISORD TECH, V28, P19, DOI 10.1097/BSD.0000000000000071.
   Yoshihara H, 2013, ARCH ORTHOP TRAUM SU, V133, P1501, DOI 10.1007/s00402-013-1843-1.},
Number-of-Cited-References = {35},
Times-Cited = {34},
Usage-Count-Last-180-days = {0},
Usage-Count-Since-2013 = {3},
Journal-ISO = {SPINE},
Doc-Delivery-Number = {CE5NN},
Web-of-Science-Index = {Science Citation Index Expanded (SCI-EXPANDED)},
Unique-ID = {WOS:000351882500021},
DA = {2022-11-01},
}

@article{ WOS:000722220000007,
Author = {Yamada, Kentaro and Abe, Yuichiro and Yanagibashi, Yasushi and
   Hyakumachi, Takahiko and Nakamura, Hiroaki},
Title = {Risk Factors for Reoperation at Same Level after Decompression Surgery
   for Lumbar Spinal Stenosis in Patients with Diffuse Idiopathic Skeletal
   Hyperostosis Extended to the Lumbar Segments},
Journal = {SPINE SURGERY AND RELATED RESEARCH},
Year = {2021},
Volume = {5},
Number = {6},
Pages = {381-389},
Abstract = {Introduction: Diffuse idiopathic skeletal hyperostosis (DISH) extended
   to the lumbar segments (L-DISH) reportedly has adverse effects on the
   surgical outcomes of lumbar spinal stenosis (LSS). However, the risk
   factors in patients with L-DISH have not been clarified. The purpose of
   this study was to investigate the long-term risk factors for reoperation
   at the same level after decompression surgery alone for LSS in patients
   with L-DISH in a retrospective cohort study.
   Methods: A postoperative postal survey was sent to 1,150 consecutive
   patients who underwent decompression surgery alone for LSS from 2002 to
   2010. Among all respondents, patients who exhibited L-DISH by
   preoperative total spine X-ray were included in this study. We
   investigated risk factors for reoperation at the same level as the
   initial surgery among various demographic and radiological parameters,
   including the lumbar ossification condition and computed tomography (CT)
   or magnetic resonance imaging findings.
   Results: A total of 57 patients were analyzed. Reoperations at the same
   level as that of the index surgery were performed in 10 patients
   (17.5\%) and at 11 levels within a mean of 9.2 years. Cox proportional
   hazard regression analysis indicated that the independent risk factors
   for reoperation were a sagittal rotation angle >= 10 degrees (adjusted
   hazard ratio: 5.17) and facet opening on CT (adjusted hazard ratio:
   4.82). Neither sagittal translation nor the ossification condition in
   the lumbar segments affected reoperations.
   Conclusions: A sagittal rotation angle >= 10 degrees and facet opening
   on preoperative CT were risk factors for reoperation at the same level
   as that of the index surgery in patients with L-DISH. The surgical
   strategy should be carefully considered in those patients.},
Publisher = {JAPANESE SOC SPINE SURGERY \& RELATED RESEARCH},
Address = {1-1-1, HITOTSUBASHI, CHIYODA-KU, PALACE SIDE BLDG, TOKYO, 100-0003,
   JAPAN},
Type = {Article},
Language = {English},
Affiliation = {Yamada, K (Corresponding Author), Fuchu Hosp, Dept Orthopaed Surg, Izumi, Japan.
   Yamada, K (Corresponding Author), Osaka City Univ, Dept Orthopaed Surg, Osaka, Japan.
   Yamada, Kentaro, Fuchu Hosp, Dept Orthopaed Surg, Izumi, Japan.
   Abe, Yuichiro; Yanagibashi, Yasushi; Hyakumachi, Takahiko, Wajokai Eniwa Hosp, Dept Orthopaed Surg, Eniwa, Japan.
   Yamada, Kentaro; Nakamura, Hiroaki, Osaka City Univ, Dept Orthopaed Surg, Osaka, Japan.},
DOI = {10.22603/ssrr.2020-0227},
ISSN = {2432-261X},
Keywords = {Diffuse idiopathic skeletal hyperostosis; lumbar spinal stenosis;
   reoperation; decompression surgery; sagittal rotation angle; facet
   opening},
Keywords-Plus = {SPONDYLOLISTHESIS; FUSION; LAMINECTOMY; RATES},
Research-Areas = {Surgery},
Web-of-Science-Categories  = {Surgery},
Author-Email = {yamachen@msic.med.osaka-cu.ac.jp},
ORCID-Numbers = {Yamada, Kentaro/0000-0001-9864-2017},
Cited-References = {Aizawa T, 2015, EUR SPINE J, V24, P381, DOI 10.1007/s00586-014-3479-4.
   Blumenthal C, 2013, J NEUROSURG-SPINE, V18, P340, DOI 10.3171/2013.1.SPINE12537.
   Bydon M, 2015, J NEUROSURG-SPINE, V22, P288, DOI 10.3171/2014.10.SPINE14186.
   Deyo RA, 2011, J BONE JOINT SURG AM, V93A, P1979, DOI 10.2106/JBJS.J.01292.
   Fairbank J C, 1980, Physiotherapy, V66, P271.
   Forsth P, 2016, NEW ENGL J MED, V374, P1413, DOI 10.1056/NEJMoa1513721.
   Foundation ER, EQ 5D 3L US GUID BAS.
   Gerling MC, 2016, SPINE, V41, P901, DOI 10.1097/BRS.0000000000001361.
   Hasegawa K, 2011, J BONE JOINT SURG BR, V93B, P650, DOI 10.1302/0301-620X.93B5.25520.
   Hasegawa K, 2010, J NEUROSURG-SPINE, V12, P687, DOI 10.3171/2009.12.SPINE09623.
   Iguchi T, 2000, SPINE, V25, P1754, DOI 10.1097/00007632-200007150-00003.
   Inose H, 2018, CLIN SPINE SURG, V31, pE347, DOI 10.1097/BSD.0000000000000659.
   Inui T, 2017, SPINE, V42, pE15, DOI 10.1097/BRS.0000000000001688.
   Kato S, 2020, SPINE SURG RELAT RES, V4, P57, DOI 10.22603/ssrr.2019-0050.
   Martin BI, 2007, SPINE, V32, P382, DOI 10.1097/01.brs.0000254104.55716.46.
   Mata S, 1998, SEMIN ARTHRITIS RHEU, V28, P88, DOI 10.1016/S0049-0172(98)80041-3.
   Minamide A, 2018, BONE JOINT J, V100B, P499, DOI 10.1302/0301-620X.100B4.BJJ-2017-0917.R1.
   MODIC MT, 1988, RADIOLOGY, V168, P177, DOI 10.1148/radiology.168.1.3289089.
   Nakash Rachel A, 2006, BMC Med Res Methodol, V6, P5, DOI 10.1186/1471-2288-6-5.
   Otsuki B, 2015, EUR SPINE J, V24, P2514, DOI 10.1007/s00586-014-3603-5.
   Pfirrmann CWA, 2001, SPINE, V26, P1873, DOI 10.1097/00007632-200109010-00011.
   RESNICK D, 1976, RADIOLOGY, V119, P559, DOI 10.1148/119.3.559.
   Stucki G, 1996, SPINE, V21, P796, DOI 10.1097/00007632-199604010-00004.
   Westerveld LA, 2009, EUR SPINE J, V18, P145, DOI 10.1007/s00586-008-0764-0.
   Yamada K, 2019, J BONE MINER METAB, V37, P118, DOI 10.1007/s00774-017-0901-0.
   Yamada K, 2018, SPINE, V43, P1446, DOI 10.1097/BRS.0000000000002618.},
Number-of-Cited-References = {26},
Times-Cited = {1},
Usage-Count-Last-180-days = {0},
Usage-Count-Since-2013 = {0},
Journal-ISO = {Spine Surg. Relat. Res.},
Doc-Delivery-Number = {XC7WH},
Web-of-Science-Index = {Emerging Sources Citation Index (ESCI)},
Unique-ID = {WOS:000722220000007},
OA = {gold, Green Published},
DA = {2022-11-01},
}

@article{ WOS:000461013000011,
Author = {Ries, Zachary G. and Glassman, Steven D. and Vasilyev, Ivan and
   Metcalfe, Leanne and Carreon, Leah Y.},
Title = {Updated imaging does not affect revision rates in adults undergoing
   spine surgery for lumbar degenerative disease},
Journal = {JOURNAL OF NEUROSURGERY-SPINE},
Year = {2019},
Volume = {30},
Number = {2},
Pages = {228-233},
Month = {FEB},
Abstract = {OBJECTIVE Diagnostic workup for lumbar degenerative disc disease (DDD)
   includes imaging such as radiography, MRI, and/or CT myelography. If a
   patient has unsuccessful nonoperative treatment, the surgeon must then
   decide if obtaining updated images prior to surgery is warranted. The
   purpose of this study was to investigate whether the timing of
   preoperative neuroimaging altered clinical outcome, as reflected by the
   subsequent rate of revision surgery, in patients with degenerative
   lumbar spinal pathology.
   METHODS From the Health Care Service Corporation administrative claims
   database, adult patients (minimum age 55 years old) with lumbar DDD who
   underwent surgery including posterior lumbar decompression with and
   without fusion (1-2 levels) and at least 5 years of continuous coverage
   after the index surgery were identified. The chi-square test was used to
   determine differences in revision rates stratified by timing of each
   imaging procedure relative to the index procedure (< 6 months, 6-12
   months, 12-24 months, or > 24 months).
   RESULTS Of 28,676 cases identified, 5128 (18\%) had revision surgery
   within 5 years. The timing of preoperative MRI or plain radiography was
   not associated with revision surgery. Among the entire cohort, there was
   a lower incidence of revision surgery in patients who had a CT myelogram
   within 1 year prior to the index surgery (p = 0.017). This observation
   was strongest in patients undergoing decompression only (p = 0.002), but
   not significant in patients undergoing fusion (p = 0.845).
   CONCLUSIONS Routine reimaging prior to surgery, simply because the
   existing MRI is 6-12 months old, may not be beneficial, at least as
   reflected in subsequent revision rates. The study also suggests that
   there may be a subset of patients for whom preoperative CT myelography
   reduces revision rates. This topic has important financial implications
   and deserves further study in a more granular data set.},
Publisher = {AMER ASSOC NEUROLOGICAL SURGEONS},
Address = {5550 MEADOWBROOK DRIVE, ROLLING MEADOWS, IL 60008 USA},
Type = {Article},
Language = {English},
Affiliation = {Carreon, LY (Corresponding Author), Norton Leatherman Spine Ctr, Louisville, KY 40202 USA.
   Ries, Zachary G.; Glassman, Steven D.; Carreon, Leah Y., Norton Leatherman Spine Ctr, Louisville, KY 40202 USA.
   Vasilyev, Ivan; Metcalfe, Leanne, Hlth Care Serv Corp, Enterprise Clin Analyt, Chicago, IL USA.},
DOI = {10.3171/2018.8.SPINE18586},
ISSN = {1547-5654},
EISSN = {1547-5646},
Keywords = {lumbar fusion; lumbar decompression; diagnostic imaging; revision
   surgery; administrative database; degenerative},
Keywords-Plus = {REOPERATION RATE; RISK-FACTORS; SPONDYLOLISTHESIS; STENOSIS},
Research-Areas = {Neurosciences \& Neurology; Surgery},
Web-of-Science-Categories  = {Clinical Neurology; Surgery},
Author-Email = {leah.carreon@nortonhealthcare.org},
ResearcherID-Numbers = {Carreon, Leah/AAM-6577-2021},
ORCID-Numbers = {Carreon, Leah/0000-0002-7685-9036},
Cited-References = {Bendo J A, 2001, Am J Orthop (Belle Mead NJ), V30, P247.
   Bunch JT, 2018, J NEUROSURG-SPINE, V28, P581, DOI 10.3171/2017.10.SPINE17638.
   Covaro A, 2016, EFORT OPEN REV, V1, P267, DOI 10.1302/2058-5241.1.000030.
   Deyo RA, 2011, J BONE JOINT SURG AM, V93A, P1979, DOI 10.2106/JBJS.J.01292.
   Gerling MC, SPINE PHILA PA 1976, V41, P901.
   Gerling MC, 2017, SPINE, V42, P1559, DOI 10.1097/BRS.0000000000002196.
   Issack PS, 2012, J AM ACAD ORTHOP SUR, V20, P527, DOI 10.5435/JAAOS-20-08-527.
   Kim CH, 2013, SPINE J, V13, P1230, DOI 10.1016/j.spinee.2013.06.069.
   Kim CH, 2013, SPINE, V38, P581, DOI 10.1097/BRS.0b013e318274f9a7.
   Leven D, 2015, J BONE JOINT SURG AM, V97A, P1316, DOI 10.2106/JBJS.N.01287.
   LOWE RW, 1976, CLIN ORTHOP RELAT R, P80.
   Madigan L, 2009, J AM ACAD ORTHOP SUR, V17, P102, DOI 10.5435/00124635-200902000-00006.
   Malter AD, 1998, SPINE, V23, P814, DOI 10.1097/00007632-199804010-00015.
   Martin BI, 2007, SPINE, V32, P382, DOI 10.1097/01.brs.0000254104.55716.46.
   Merkle M, 2016, CLIN NEUROL NEUROSUR, V143, P4, DOI 10.1016/j.clineuro.2016.01.031.
   Sato S, 2015, SPINE J, V15, P1536, DOI 10.1016/j.spinee.2015.02.009.
   Segebarth B, 2015, J SPINAL DISORD TECH, V28, P394, DOI 10.1097/BSD.0000000000000205.},
Number-of-Cited-References = {17},
Times-Cited = {3},
Usage-Count-Last-180-days = {0},
Usage-Count-Since-2013 = {0},
Journal-ISO = {J. Neurosurg.-Spine},
Doc-Delivery-Number = {HO6BG},
Web-of-Science-Index = {Science Citation Index Expanded (SCI-EXPANDED)},
Unique-ID = {WOS:000461013000011},
OA = {Bronze},
DA = {2022-11-01},
}

@article{ WOS:A1996VJ24700005,
Author = {Sabo, RA and Tracy, PT and Weinger, JM},
Title = {A series of 60 juxtafacet cysts: Clinical presentation, the role of
   spinal instability, and treatment},
Journal = {JOURNAL OF NEUROSURGERY},
Year = {1996},
Volume = {85},
Number = {4},
Pages = {560-565},
Month = {OCT},
Abstract = {Spinal instability may be a cause of juxtafacet cyst formation and the
   pain and disability that occur after surgical excision of the cyst. To
   determine the role of instability, a retrospective review of charts
   identified 60 facet cysts in 56 patients treated over a 6-year period.
   Three patients developed an asynchronous cyst at the same level but on
   the opposite side of the previously resected cyst and one patient had a
   recurrent cyst in the same location. Forty-one cysts were present in
   patients with radiculopathy and 16 in patients with neurogenic
   claudication. Two patients presented with myelopathy and one had cauda
   equina syndrome. Thirty-six of the 60 cysts were located at L4-5, the
   most mobile segment. Fifteen patients had spondylolisthesis, of whom two
   experienced worsening spondylolisthesis postoperatively. Seven patients
   had scoliosis and 20 had systemic arthritis. Fifty-five cysts were
   resected via mesial facetectomy. Six of the patients undergoing this
   procedure had transverse process fusions at initial surgery for
   preoperative instability. Two others required fusion for postoperative
   instability and increased spondylolisthesis. Follow-up review was
   available in 95\% of patients with an average duration of 12 months.
   Forty patients had excellent relief of symptoms, 12 had occasional back
   pain, and one patient did poorly. Flexion/extension views of the spine
   are recommended both pre- and postoperatively to identify the need for
   fusion in patients with juxtafacet cysts.},
Publisher = {AMER ASSOC NEUROLOGICAL SURGEONS},
Address = {UNIV VIRGINIA, 1224 WEST MAIN ST, STE 450, CHARLOTTESVILLE, VA 22903},
Type = {Article},
Language = {English},
Affiliation = {UNIV ILLINOIS,COLL MED,DEPT NEUROL SURG,PEORIA,IL 61656.
   UNIV ILLINOIS,COLL MED,DEPT SURG,PEORIA,IL 61656.},
DOI = {10.3171/jns.1996.85.4.0560},
ISSN = {0022-3085},
Keywords = {juxtafacet cyst; synovial cyst; ganglion cyst; spinal instability},
Keywords-Plus = {INTRASPINAL SYNOVIAL CYST; PIGMENTED VILLONODULAR SYNOVITIS; NERVE ROOT
   COMPRESSION; LUMBAR FACET JOINT; LIGAMENTUM-FLAVUM; CERVICAL-SPINE;
   GANGLION CYST; FOLLOW-UP; DIAGNOSIS; EXPERIENCE},
Research-Areas = {Neurosciences \& Neurology; Surgery},
Web-of-Science-Categories  = {Clinical Neurology; Surgery},
Cited-References = {ABDULLAH AF, 1984, J NEUROSURG, V60, P617, DOI 10.3171/jns.1984.60.3.0617.
   ABRAHAMS JJ, 1988, AM J NEURORADIOL, V9, P398.
   AZZAM CJ, 1988, NEUROSURGERY, V23, P232, DOI 10.1227/00006123-198808000-00019.
   BAUM JA, 1986, SPINE, V11, P487, DOI 10.1097/00007632-198606000-00018.
   BJORKENGREN AG, 1987, AM J ROENTGENOL, V149, P105, DOI 10.2214/ajr.149.1.105.
   BULLOUGH PG, 1992, AM J NEURORADIOL, V13, P167.
   CAMERON SE, 1992, SPINE, V17, P1528, DOI 10.1097/00007632-199212000-00019.
   CHIMENTO GF, 1995, J SPINAL DISORD, V8, P82.
   Cotran RS, 1989, ROBBINS PATHOLOGIC B.
   EPSTEIN NE, 1993, J SPINAL DISORD, V6, P182.
   EYSTER EF, 1989, NEUROSURGERY, V24, P112.
   Feldman R, 1987, NEURO-ORTHOPEDICS, V4, P31.
   FINKELSTEIN SD, 1993, SPINE, V18, P779, DOI 10.1097/00007632-199305000-00020.
   FRANCK JI, 1987, J NEUROSURG, V66, P293, DOI 10.3171/jns.1987.66.2.0293.
   FREIDBERG SR, 1994, NEUROSURGERY, V34, P989, DOI 10.1227/00006123-199406000-00006.
   Giannini C, 1996, J NEUROSURG, V84, P592, DOI 10.3171/jns.1996.84.4.0592.
   GOFFIN J, 1992, NEUROSURGERY, V30, P914, DOI 10.1227/00006123-199206000-00016.
   GOMEZ H, 1989, NEUROSURGERY, V25, P298, DOI 10.1227/00006123-198908000-00024.
   GOREY MT, 1992, AM J NEURORADIOL, V13, P161.
   HEARY RF, 1992, NEUROSURGERY, V30, P415, DOI 10.1227/00006123-199203000-00018.
   HSU KY, 1995, SPINE, V20, P80, DOI 10.1097/00007632-199501000-00015.
   JABRE A, 1987, NEUROSURGERY, V20, P316, DOI 10.1227/00006123-198702000-00020.
   KAO CC, 1974, J NEUROSURG, V41, P372, DOI 10.3171/jns.1974.41.3.0372.
   KJERULF TD, 1986, NEUROSURGERY, V19, P415, DOI 10.1227/00006123-198609000-00013.
   KORNBERG M, 1995, SPINE, V20, P1633, DOI 10.1097/00007632-199507150-00013.
   KURZ LT, 1985, J BONE JOINT SURG AM, V67A, P865, DOI 10.2106/00004623-198567060-00006.
   LIU SS, 1989, AM J NEURORADIOL, V10, P1239.
   MARIETTE X, 1989, ARTHRITIS RHEUM, V32, P660, DOI 10.1002/anr.1780320523.
   MERCADER J, 1985, NEURORADIOLOGY, V27, P346, DOI 10.1007/BF00339570.
   ONOFRIO BM, 1988, NEUROSURGERY, V22, P642, DOI 10.1227/00006123-198804000-00004.
   PATEL SC, 1988, AM J NEURORADIOL, V9, P602.
   PENDLETON B, 1983, NEUROSURGERY, V13, P322, DOI 10.1227/00006123-198309000-00021.
   SACHDEV VP, 1991, MT SINAI J MED, V58, P125.
   SALCMAN M, 1994, NEUROSURGERY, V34, P915, DOI 10.1227/00006123-199405000-00022.
   Soren A, 1966, Clin Orthop Relat Res, V48, P173.
   TATTER SB, 1994, J NEUROSURG, V81, P449, DOI 10.3171/jns.1994.81.3.0449.
   TITELBAUM DS, 1992, AM J NEURORADIOL, V13, P164.
   VERNET O, 1991, NEUROSURGERY, V29, P277, DOI 10.1227/00006123-199108000-00021.
   YARDE WL, 1995, SURG NEUROL, V43, P459, DOI 10.1016/0090-3019(95)80090-4.},
Number-of-Cited-References = {39},
Times-Cited = {129},
Usage-Count-Last-180-days = {0},
Usage-Count-Since-2013 = {0},
Journal-ISO = {J. Neurosurg.},
Doc-Delivery-Number = {VJ247},
Web-of-Science-Index = {Science Citation Index Expanded (SCI-EXPANDED)},
Unique-ID = {WOS:A1996VJ24700005},
DA = {2022-11-01},
}

@article{ WOS:000252625400017,
Author = {Oeztuerk, Alpaslan and Oezkan, Yueksel and Oezdemir, Recai M. and
   Yalcin, Nazan and Akgoez, Semra and Sarac, Vedat and Aykut, Serkan},
Title = {Radiographic changes in the lumbar spine in former professional football
   players: a comparative and matched controlled study},
Journal = {EUROPEAN SPINE JOURNAL},
Year = {2008},
Volume = {17},
Number = {1},
Pages = {136-141},
Month = {JAN},
Abstract = {Heavy physical work and activity lead to degenerative changes,
   especially in the lumbar spine. We aimed to find out the occurence of
   radiographic changes (vertebral osteophytes, heights of lumbar dicsc,
   concavity index) and abnormalities of the lumbar spine in former
   professional football (association football or soccer) players according
   to their specialization (goalkeeper, defender, midfielder, forward) in
   their past professional sport life.
   We included 70 male former professional football players and 59 men as
   the control group. The football players group consisted of 15 defenders
   (21\%), 29 midfielders (41\%), 18 forwards (26\%) and 8 goalkeepers
   (12\%). Their mean professional football life was 11.04 years and the
   mean time period after their retirement was 13.87 years. Radiographs of
   both groups were taken to measure the disc height, concavity index and
   to determine osteophytes and abnormalities of the lumbar spine. FFbH-R
   score was assessed for daily activities.
   The mean FFbH-R score of football players was lower than that of the
   control group (P = 0.005). The total number of osteophytes in the player
   group was higher than in the control group (P = 0.001). The mean disc
   height of L1-L2 in football players was higher than in the control group
   (P = 0.045). The mean disc height of T12-L1 in goalkeepers was higher
   than in forward players (P = 0.019). The mean concavity index of L1 in
   forward players was lower than in defenders (P = 0.018). The mean disc
   heights of T12-L1 and L2-L3 were both higher in players whose
   professional sport life was > 10 years than in players with <= 10 years
   (P = 0.018, P = 0.016). The mean disc height of L5-S1 was higher in
   players who had continued sport activity after retirement (P = 0.025).
   No statistically significant result was obtained with the rest of the
   variables.
   Playing football is heavy work. The decreased height of lumbar discs and
   the lower value of concavity index of forward players are because the
   lumbar spine of forward players is loaded more than in the rest of the
   players.},
Publisher = {SPRINGER},
Address = {233 SPRING ST, NEW YORK, NY 10013 USA},
Type = {Article},
Language = {English},
Affiliation = {Ozturk, A (Corresponding Author), Bursa High Special Res \& Training Hosp, Clin Orthopaed \& Traumatol, Prof Tezok St, TR-16330 Yildirim, Bursa, Turkey.
   Oeztuerk, Alpaslan; Oezkan, Yueksel; Oezdemir, Recai M.; Yalcin, Nazan; Aykut, Serkan, Bursa High Special Res \& Training Hosp, Clin Orthopaed \& Traumatol, TR-16330 Yildirim, Bursa, Turkey.
   Akgoez, Semra, Uluda Univ Med Sch, Dept Stat, Gorukle, Bursa, Turkey.
   Sarac, Vedat, Bursa State Hosp, Dept Radiol, Osmangazi, Bursa, Turkey.},
DOI = {10.1007/s00586-007-0535-3},
ISSN = {0940-6719},
EISSN = {1432-0932},
Keywords = {football players; lumbar spine; osteophyte; concavity; anterior disc
   height},
Keywords-Plus = {LOW-BACK-PAIN; DEGENERATIVE CHANGES; SOCCER PLAYERS; HIGH-SCHOOL;
   FOLLOW-UP; GYMNASTS; SPONDYLOLYSIS; ABNORMALITIES; INSTABILITY;
   VERTEBRAE},
Research-Areas = {Neurosciences \& Neurology; Orthopedics},
Web-of-Science-Categories  = {Clinical Neurology; Orthopedics},
Author-Email = {ozturkalp@mynet.com},
ResearcherID-Numbers = {Öztürk, Alpaslan/AEJ-5704-2022
   Öztürk, Alpaslan/AAC-4031-2020
   Aykut, Serkan/O-6113-2019},
ORCID-Numbers = {Öztürk, Alpaslan/0000-0001-7362-0284
   Aykut, Serkan/0000-0003-1028-2120},
Cited-References = {El Rassi G, 2005, AM J SPORT MED, V33, P1688, DOI 10.1177/0363546505275645.
   GOLDSTEIN JD, 1991, AM J SPORT MED, V19, P463, DOI 10.1177/036354659101900507.
   GRANHED H, 1988, AM J SPORT MED, V16, P530, DOI 10.1177/036354658801600517.
   Gregory PL, 2004, BRIT J SPORT MED, V38, P737, DOI 10.1136/bjsm.2003.008110.
   HOLM S, 1983, SPINE, V8, P866, DOI 10.1097/00007632-198311000-00009.
   Iwamoto J, 2005, SCAND J MED SCI SPOR, V15, P163, DOI 10.1111/j.1600-0838.2004.00414.x.
   Iwamoto J, 2004, AM J SPORT MED, V32, P781, DOI 10.1177/0363546503261721.
   Jones C, 1999, CRIT CARE MED, V27, pA34, DOI 10.1097/00003246-199901001-00027.
   Kartal A, 2004, EUR SPINE J, V13, P76, DOI 10.1007/s00586-003-0623-y.
   KOLHMAN T, 1996, REHABILITATION, V35, P1.
   Leivseth G, 1999, SPINE, V24, P342, DOI 10.1097/00007632-199902150-00008.
   Lundin O, 2001, SCAND J MED SCI SPOR, V11, P103, DOI 10.1034/j.1600-0838.2001.011002103.x.
   MACNAB I, 1971, J BONE JOINT SURG AM, VA 53, P663, DOI 10.2106/00004623-197153040-00005.
   Moorman CT, 2004, AM J SPORT MED, V32, P1434, DOI 10.1177/0363546504264930.
   O'Neill TW, 1999, J RHEUMATOL, V26, P842.
   RIIHIMAKI H, 1990, SPINE, V15, P114, DOI 10.1097/00007632-199002000-00013.
   Schaller B, 2004, EUR SPINE J, V13, P193, DOI 10.1007/s00586-003-0632-x.
   Schmitt H, 2004, SPINE, V29, P2554, DOI 10.1097/01.brs.0000145606.68189.69.
   Schmitt H, 2001, J BONE JOINT SURG BR, V83B, P324, DOI 10.1302/0301-620X.83B3.11386.
   Shao Z, 2002, SPINE, V27, P263, DOI 10.1097/00007632-200202010-00013.
   TERTTI M, 1990, AM J SPORT MED, V18, P206, DOI 10.1177/036354659001800216.
   TSAI L, 1993, SPINE, V18, P872, DOI 10.1097/00007632-199306000-00010.
   TWOMEY LT, 1987, CLIN ORTHOP RELAT R, P97.
   VIDEMAN T, 1990, SPINE, V15, P728, DOI 10.1097/00007632-199008010-00002.},
Number-of-Cited-References = {24},
Times-Cited = {18},
Usage-Count-Last-180-days = {0},
Usage-Count-Since-2013 = {12},
Journal-ISO = {Eur. Spine J.},
Doc-Delivery-Number = {254ZB},
Web-of-Science-Index = {Science Citation Index Expanded (SCI-EXPANDED)},
Unique-ID = {WOS:000252625400017},
OA = {Green Published},
DA = {2022-11-01},
}

@article{ WOS:A1996UK96700006,
Author = {AlMaqdassy, EG},
Title = {The role of plain radiography in the diagnosis of low back pain},
Journal = {JOURNAL OF NEUROLOGICAL AND ORTHOPAEDIC MEDICINE AND SURGERY},
Year = {1996},
Volume = {16},
Number = {4},
Pages = {222-226},
Abstract = {To assess the accuracy of plain roentgenograms in lumbar spine pain and
   to evaluate its correlation with the clinical picture, a prospective
   roentgenographic random study was carried out on 168 patients aged 10-70
   years old with low back pain, with or without radicular pain. Eighty-six
   cases proved to have disc space narrowing; of these, 42 roentgenograms
   showed an isolated lesion, others showed combined lesions. Disc space
   narrowing appeared to be a major cause of pain, particularly in the
   third to the fifth decades. Fifty-one patients had spondylitic changes,
   and 21 patients had spondylolesthetic defects. Congenital anomalies
   appeared to play a role in the causation of low back pain in 22
   patients. Negative films were seen in 17.26\% of the 168 patients. Of
   the 42 acute cases, 33 had positive films. The overall sex difference
   showed a female prevalence of 58.9\%. X ray films are still essential in
   managing low back pain.},
Publisher = {AMER ACAD NEUROLOGICAL ORTHOPAEDIC SURGEONS},
Address = {2300 SOUTH RANCHO DR, STE 202, LAS VEGAS, NV 89102 USA},
Type = {Article},
Language = {English},
Affiliation = {UNIV BASRAH, COLL MED, DEPT SURG, BASRAH, IRAQ.},
ISSN = {0890-6599},
Keywords = {low back pain; spondylolisthesis; disc degeneration; spondylosis},
Keywords-Plus = {LUMBAR SPINE},
Research-Areas = {Neurosciences \& Neurology; Orthopedics},
Web-of-Science-Categories  = {Neurosciences; Orthopedics},
Cited-References = {DESMET AA, 1985, RADIOLOGY SPINAL CUR, P266.
   DUTHIE RB, 1984, PRINCIPLES SURG, P1837.
   DUTHIE RB, 1983, MECERS ORTHOPAEDIC S, P792.
   EDMONSON AS, 1987, CAMPBELLS OPERATIVE, V4, P3243.
   FITZGERALD JAW, 1976, J BONE JOINT SURG BR, V58, P184, DOI 10.1302/0301-620X.58B2.932080.
   HARNER RN, 1982, SPINE, V1, P54.
   INGRAM AH, 1987, CAMPBELLS OPERATIVE, V4, P3022.
   KEN YH, 1983, ORTHOP CLIN N AM, V14, P491.
   Macnab I, 1977, BACKACHE.
   MOONEY V, 1983, ORTHOP CLIN N AM, V14, P505.
   ROTHMAN RH, 1982, SPINE, V1, P538.
   SCAVONE JG, 1981, AM J ROENTGENOL, V136, P715, DOI 10.2214/ajr.136.4.715.
   SIMON G, 1983, CLIN RADIOL, P70.
   TORGERSON WR, 1976, J BONE JOINT SURG AM, V58, P850, DOI 10.2106/00004623-197658060-00017.
   WIESEL SW, 1982, AGING LUMBAR SPINE, P34.
   WOOD GW, 1987, CAMPBELLS OPERATIVE, V4, P3256.},
Number-of-Cited-References = {16},
Times-Cited = {0},
Usage-Count-Last-180-days = {0},
Usage-Count-Since-2013 = {3},
Journal-ISO = {J. Neurol. Orthop. Med. Surg.},
Doc-Delivery-Number = {UK967},
Web-of-Science-Index = {Science Citation Index Expanded (SCI-EXPANDED)},
Unique-ID = {WOS:A1996UK96700006},
DA = {2022-11-01},
}

@article{ WOS:000463673200026,
Author = {Manabe, Hiroaki and Sakai, Toshinori and Miyagi, Ryo and Tezuka,
   Fumitake and Yamashita, Kazuta and Takata, Yoichiro and Sairyo, Koichi},
Title = {Identification of abnormalities in the lumbar nerve tract using
   diffusion-weighted magnetic resonance neurography},
Journal = {EUROPEAN SPINE JOURNAL},
Year = {2019},
Volume = {28},
Number = {4},
Pages = {849-854},
Month = {APR},
Abstract = {IntroductionAbnormalities of the lumbar nerve tract caused by congenital
   variations or high nerve root take-off angles are difficult to
   visualize. Diffusion-weighted magnetic resonance neurography (DW-MRN)
   has recently been introduced for imaging of the lumbosacral region. The
   aims of this study were to identify lumbar nerve tract abnormalities
   caused by congenital variation or a high nerve root take-off angle using
   DW-MRN and to assess the diagnostic value of this imaging
   modality.MethodsA total of 573 magnetic resonance images from 575
   patients (261 men, 314 women; mean age 58.5years) with low back/leg pain
   were retrospectively analyzed. We classified congenital variations in
   the lumbar nerve roots using the Neidre and MacNab criteria and
   investigated nerve roots with a take-off angle of 60 degrees or
   more.Results and discussionCongenital variations were identified in 8
   patients (9 nerve roots, 1.6\%). The most commonly identified variation
   was in the sacral nerve root (n=5) followed by the L4 (n=3) and L5 (n=1)
   nerve roots. All variations identified were on the left side. There were
   3 cases of type 1a variation, 1 of type 1b, 1 of type 2, and 4 of type
   3. In total, 210 (36.6\%) of the magnetic resonance images showed high
   nerve root take-off angles at the intervertebral foramen that was caused
   by disk herniation, spondylolisthesis, or osteophytes with degeneration.
   Patients with high nerve root take-off angles were significantly older
   than those without (P<0.05).
   {[}GRAPHICS]},
Publisher = {SPRINGER},
Address = {233 SPRING ST, NEW YORK, NY 10013 USA},
Type = {Article},
Language = {English},
Affiliation = {Sakai, T (Corresponding Author), Tokushima Univ, Dept Orthoped, Inst Biomed Sci, Grad Sch, 3-18-15 Kuramoto Cho, Tokushima 7708503, Japan.
   Manabe, Hiroaki; Sakai, Toshinori; Miyagi, Ryo; Tezuka, Fumitake; Yamashita, Kazuta; Takata, Yoichiro; Sairyo, Koichi, Tokushima Univ, Dept Orthoped, Inst Biomed Sci, Grad Sch, 3-18-15 Kuramoto Cho, Tokushima 7708503, Japan.},
DOI = {10.1007/s00586-018-05867-1},
ISSN = {0940-6719},
EISSN = {1432-0932},
Keywords = {MRI; Diffusion-weighted magnetic resonance neurography; Lumbar nerve;
   Nerve root anomaly},
Keywords-Plus = {ROOTS; DIAGNOSIS; ANOMALIES},
Research-Areas = {Neurosciences \& Neurology; Orthopedics},
Web-of-Science-Categories  = {Clinical Neurology; Orthopedics},
Author-Email = {norinoridowluck@yahoo.co.jp},
Cited-References = {{[}Anonymous], 1986, Pain Suppl, V3, pS1.
   Artico M, 2006, NEUROCIRUGIA, V17, P54.
   BEAULIEU C, 1994, MAGNET RESON MED, V31, P394, DOI 10.1002/mrm.1910310408.
   BURTON CV, 1981, CLIN ORTHOP RELAT R, P191.
   Canton Kessely Y, 2015, IRAN J NEUROSURG, V1, P21, DOI {[}10.18869/acadpub.irjns.1.3.21, DOI 10.18869/ACADPUB.IRJNS.1.3.21].
   Cape H, 2015, VASCULAR, V23, P93, DOI 10.1177/1708538114529762.
   Chhabra A, 2018, EUR RADIOL, V28, P698, DOI 10.1007/s00330-017-4976-8.
   Eguchi Y, 2017, SPINE SURG RELAT RES, V1, P61, DOI 10.22603/ssrr.1.2016-0015.
   Eguchi Y, 2011, NEURORADIOLOGY, V53, P633, DOI 10.1007/s00234-010-0801-7.
   ETHELBERG S, 1952, J BONE JOINT SURG BR, V34, P442, DOI 10.1302/0301-620X.34B3.442.
   Hasegawa T, 1996, SPINE, V21, P1005, DOI 10.1097/00007632-199605010-00001.
   HELMS CA, 1982, RADIOLOGY, V144, P803, DOI 10.1148/radiology.144.4.7111728.
   Hoy D, 2014, ANN RHEUM DIS, V73, P968, DOI 10.1136/annrheumdis-2013-204428.
   KADISH LJ, 1984, J BONE JOINT SURG BR, V66, P411, DOI 10.1302/0301-620X.66B3.6725353.
   KUNOGI J, 1991, SPINE, V16, P1312, DOI 10.1097/00007632-199111000-00012.
   Lotan R, 2010, EUR SPINE J, V19, P1094, DOI 10.1007/s00586-010-1329-6.
   Noguerol TM, 2017, QUANT IMAG MED SURG, V7, P398, DOI 10.21037/qims.2017.08.01.
   NEIDRE A, 1983, SPINE, V8, P294, DOI 10.1097/00007632-198304000-00010.
   Oikawa Y, 2017, EUR SPINE J, V26, P2804, DOI 10.1007/s00586-017-5082-y.
   POSTACCHINI F, 1982, J BONE JOINT SURG AM, V64, P721, DOI 10.2106/00004623-198264050-00009.
   Reinhold M, 2015, EUR SPINE J, V24, P319, DOI 10.1007/s00586-014-3602-6.
   Taghipour M, 2009, J SPINAL DISORD TECH, V22, P413, DOI 10.1097/BSD.0b013e31818f00a0.
   Takahara Taro, 2004, Radiat Med, V22, P275.
   WHITE JG, 1982, J NEUROSURG, V56, P114, DOI 10.3171/jns.1982.56.1.0114.
   Zagnoni C, 1949, ATTI SOC MED CHIR PA, V27, P48.},
Number-of-Cited-References = {25},
Times-Cited = {3},
Usage-Count-Last-180-days = {0},
Usage-Count-Since-2013 = {2},
Journal-ISO = {Eur. Spine J.},
Doc-Delivery-Number = {HS2EF},
Web-of-Science-Index = {Science Citation Index Expanded (SCI-EXPANDED)},
Unique-ID = {WOS:000463673200026},
DA = {2022-11-01},
}

@article{ WOS:A1997XZ13100011,
Author = {McGill, SM},
Title = {Distribution of tissue loads in the low back during a variety of daily
   and rehabilitation tasks},
Journal = {JOURNAL OF REHABILITATION RESEARCH AND DEVELOPMENT},
Year = {1997},
Volume = {34},
Number = {4},
Pages = {448-458},
Month = {OCT},
Abstract = {Successful rehabilitation programs arise from the balance of wisdom
   obtained through scientific laboratory experiment, and the `'art''
   developed from clinical experience, Specifically, choosing the best
   exercises is enhanced by knowledge of the resultant tissue loads to
   reduce the risk of injury exacerbation and to strengthen healthy
   supporting tissues. The following report attempts to briefly describe a
   technique to obtain tissue load distribution, together with examples of
   tissue loads during the performance of some selected tasks. For example,
   it appears that those persons with shear injury to the vertebral joint
   (including facet, neural arch damage, or spondylolisthesis) or posterior
   ligament damage should avoid fully flexed postures given the resultant
   tissue loading, Specific data are provided to guide selection of various
   abdominal and low back exercises. Finally, some hypotheses and opinions
   are offered for possible improvements in clinical success.},
Publisher = {JOURNAL REHAB RES \& DEV},
Address = {DEPT OF VETERANS AFFAIRS REHABIL RES \& DEVELOP CTR 103 SOUTH GAY
   STREET, BALTIMORE, MD 21202-4051},
Type = {Article},
Language = {English},
Affiliation = {McGill, SM (Corresponding Author), UNIV WATERLOO,FAC APPL HLTH SCI,DEPT KINESIOL,OCCUPAT BIOMECH \& SAFETY LABS,WATERLOO,ON N2L 3G1,CANADA.},
ISSN = {0748-7711},
Keywords = {EMG; low back injury; lumbar spine; muscle forces; passive forces;
   rehabilitation},
Keywords-Plus = {LUMBAR SPINE; QUADRATUS LUMBORUM; L4/L5 DISK; MUSCLE; FORCES; MODEL;
   PSOAS; PAIN; OPTIMIZATION; MECHANICS},
Research-Areas = {Rehabilitation},
Web-of-Science-Categories  = {Rehabilitation},
Cited-References = {ADAMS MA, 1995, CLIN BIOMECH, V10, P3, DOI 10.1016/0268-0033(95)90432-9.
   ANDERSSON E, 1995, P 15 C INT SOC BIOME, P56.
   Andersson Eva, 1995, Scandinavian Journal of Medicine and Science in Sports, V5, P10.
   AXLER CT, IN PRESS MED SCI SPO.
   BATTIE MC, 1990, SPINE, V15, P768, DOI 10.1097/00007632-199008010-00006.
   BEAN JC, 1988, J BIOMECH, V21, P59, DOI 10.1016/0021-9290(88)90192-3.
   Cholewicki J, 1996, CLIN BIOMECH, V11, P1, DOI 10.1016/0268-0033(95)00035-6.
   CHOLEWICKI J, 1995, J BIOMECH, V28, P321, DOI 10.1016/0021-9290(94)00065-C.
   GRACOVETSKY S, 1981, SPINE, V6, P249, DOI 10.1097/00007632-198105000-00007.
   GREGOR RJ, 1987, INT J SPORTS MED, V8, P9.
   HEYLINGS DJA, 1978, J ANAT, V123, P127.
   HUGHES RE, 1995, J BIOMECH, V28, P875, DOI 10.1016/0021-9290(95)95277-C.
   HUGHES RE, 1994, J ORTHOPAED RES, V12, P689, DOI 10.1002/jor.1100120512.
   JUKER D, IN PRESS MED SCI SPO.
   KOES BW, 1991, BRIT MED J, V302, P1572, DOI 10.1136/bmj.302.6792.1572.
   KOMI PV, 1990, J BIOMECH, V23, P23, DOI 10.1016/0021-9290(90)90038-5.
   McGill S, 1996, CLIN BIOMECH, V11, P170, DOI 10.1016/0268-0033(95)00056-9.
   McGill S, 1996, J BIOMECH, V29, P1503, DOI 10.1016/0021-9290(96)84547-7.
   MCGILL SM, 1987, J BIOMECH, V20, P591, DOI 10.1016/0021-9290(87)90280-6.
   MCGILL SM, 1986, SPINE, V11, P666, DOI 10.1097/00007632-198609000-00004.
   MCGILL SM, 1985, J BIOMECH, V18, P877, DOI 10.1016/0021-9290(85)90032-6.
   MCGILL SM, 1988, J BIOMED ENG, V10, P312, DOI 10.1016/0141-5425(88)90060-X.
   MCGILL SM, 1992, J BIOMECH, V25, P395, DOI 10.1016/0021-9290(92)90259-4.
   MCGILL SM, 1995, CLIN BIOMECH, V10, P184, DOI 10.1016/0268-0033(95)91396-V.
   MCGILL SM, 1994, SPINE, V19, P2190, DOI 10.1097/00007632-199410000-00013.
   NORMAN R, 1988, P 5 BIENN C HUM LOC, P120.
   POTVIN JR, 1991, CLIN BIOMECH, V6, P88, DOI 10.1016/0268-0033(91)90005-B.
   SANTAGUIDA PL, 1995, J BIOMECH, V28, P339, DOI 10.1016/0021-9290(94)00064-B.
   SPRING H, 1990, THEORIE PRAXIS.
   SUTARNO CG, 1995, EUR J APPL PHYSIOL O, V70, P146, DOI 10.1007/BF00361542.
   VIDEMAN T, 1987, CLIN BIOMECH, V2, P223, DOI 10.1016/0268-0033(87)90086-6.
   VIDEMAN T, 1995, SPINE, V20, P669.},
Number-of-Cited-References = {32},
Times-Cited = {32},
Usage-Count-Last-180-days = {0},
Usage-Count-Since-2013 = {8},
Journal-ISO = {J. Rehabil. Res. Dev.},
Doc-Delivery-Number = {XZ131},
Web-of-Science-Index = {Science Citation Index Expanded (SCI-EXPANDED); Social Science Citation Index (SSCI)},
Unique-ID = {WOS:A1997XZ13100011},
DA = {2022-11-01},
}

@article{ WOS:000300031600009,
Author = {Celik, Haydar and Derincek, Alihan and Koksal, Ismet},
Title = {Surgical Treatment of the Spinal Stenosis with an Interspinous
   Distraction Device: Do We Really Restore the Foraminal Height?},
Journal = {TURKISH NEUROSURGERY},
Year = {2012},
Volume = {22},
Number = {1},
Pages = {50-54},
Month = {JAN},
Abstract = {AIM: The aim of implantation of interspinous device is to unload the
   facet joints, restore foraminal height and provide stability in order to
   improve the clinical outcome of surgery.
   MATERIAL and METHODS: After microsurgical decompression, Coflex (TM)
   device was applied. Patients were evaluated at a month after surgery and
   last follow-up using the visual analogue scale (VAS) and Oswestry
   Disability Index (ODI). Foraminal height and lumbar lordosis angle were
   recorded.
   RESULTS: The mean preoperative VAS was 7.85 and fell to 1.7 a month
   after surgery (p<0.0001). At the last follow-up the mean VAS score was
   1.65 (p<0.0001). The mean foraminal heights were measured 19.95 mm
   preoperatively and 25.05 mm a month after surgery (p<0.0001). The mean
   foraminal height was 21.60 mm at the last follow-up (p=0.002). The mean
   lumbar lordosis were measured 32.05 and 34.3 degrees at preoperative and
   a month after surgery respectively (p=0.155). The mean lumbar lordosis
   was 32 (+/- 5.99) degrees at the last follow-up (p=0.974).
   CONCLUSION: Using the Coflex device is a minimal invasive, effective and
   safe procedure. Restoration of the foraminal height may not be a
   responsible factor for clinical improvement. We think microsurgical
   decompression looks responsible of the good clinical outcome and using
   interspinous device is unnecessary. Comparative clinical studies can be
   informative.},
Publisher = {TURKISH NEUROSURGICAL SOC},
Address = {TASKENT CADDESI 13-4, BAHCELIEVLER, ANKARA 06500, TURKEY},
Type = {Article},
Language = {English},
Affiliation = {Celik, H (Corresponding Author), MH Beypazari State Hosp, Dept Neurosurg, Ankara, Turkey.
   Celik, Haydar, MH Beypazari State Hosp, Dept Neurosurg, Ankara, Turkey.
   Derincek, Alihan, Baskent Univ, Dept Orthoped \& Trauma, Fac Med, Adana, Turkey.
   Koksal, Ismet, High Specialised Hosp, Dept Orthoped \& Trauma, Kirikkale, Turkey.},
DOI = {10.5137/1019-5149.JTN.4681-11.2},
ISSN = {1019-5149},
Keywords = {Interspinous device; Lumbar; Spinal stenosis; Foraminal height;
   Lordosis; Coflex},
Keywords-Plus = {DEGENERATIVE LUMBAR SPONDYLOLISTHESIS; X-STOP; INTERVERTEBRAL FORAMEN;
   LONG-TERM; FOLLOW-UP; IMPLANT; METAANALYSIS; MULTICENTER; ADJACENT;
   OUTCOMES},
Research-Areas = {Neurosciences \& Neurology; Surgery},
Web-of-Science-Categories  = {Clinical Neurology; Surgery},
Author-Email = {dr\_haydarcelik@hotmail.com},
ResearcherID-Numbers = {çelik, haydar/ABI-1063-2020
   celik, haydar/ABH-9115-2020},
ORCID-Numbers = {celik, haydar/0000-0002-2702-5457},
Cited-References = {Cinotti G, 2002, SPINE, V27, P223, DOI 10.1097/00007632-200202010-00002.
   Crawford RJ, 2009, CLIN BIOMECH, V24, P467, DOI 10.1016/j.clinbiomech.2009.04.003.
   Derincek A, 2008, ACTA ORTHOP BELG, V74, P507.
   Fischgrund JS, 1997, SPINE, V22, P2807, DOI 10.1097/00007632-199712150-00003.
   Fujiwara A, 2001, SPINE, V26, P876, DOI 10.1097/00007632-200104150-00010.
   Jenis LG, 2000, SPINE, V25, P389, DOI 10.1097/00007632-200002010-00022.
   Kong DS, 2007, J KOREAN MED SCI, V22, P330, DOI 10.3346/jkms.2007.22.2.330.
   Kornblum MB, 2004, SPINE, V29, P726, DOI 10.1097/01.BRS.0000119398.22620.92.
   Kumar MN, 2001, EUR SPINE J, V10, P309, DOI 10.1007/s005860000207.
   Minns RJ, 1997, SPINE, V22, P1819, DOI 10.1097/00007632-199708150-00004.
   Schlegel JD, 1996, SPINE, V21, P970, DOI 10.1097/00007632-199604150-00013.
   Senegas J, 2002, EUR SPINE J, V11, pS164, DOI 10.1007/s00586-002-0423-9.
   Siddiqui M, 2006, SPINE, V31, P2958, DOI 10.1097/01.brs.0000247797.92847.7d.
   Sobottke R, 2009, EUR SPINE J, V18, P1494, DOI 10.1007/s00586-009-1081-y.
   Stoll TM, 2002, EUR SPINE J, V11, pS170, DOI 10.1007/s00586-002-0438-2.
   Swanson KE, 2003, SPINE, V28, P26, DOI 10.1097/00007632-200301010-00008.
   Tsai Kai-Jow, 2006, J Surg Orthop Adv, V15, P167.
   TURNER JA, 1992, JAMA-J AM MED ASSOC, V268, P907, DOI 10.1001/jama.268.7.907.
   TURNER JA, 1992, SPINE, V17, P1, DOI 10.1097/00007632-199201000-00001.
   TURNER JA, 1993, ACTA ORTHOP SCAND, V64, P120, DOI 10.3109/17453679309160140.
   VERBIEST H, 1954, J BONE JOINT SURG BR, V36, P230, DOI 10.1302/0301-620X.36B2.230.
   Wilke HJ, 2008, EUR SPINE J, V17, P1049, DOI 10.1007/s00586-008-0657-2.
   Wiseman CM, 2005, SPINE, V30, P903, DOI 10.1097/01.brs.0000158876.51771.f8.
   Zucherman JF, 2005, SPINE, V30, P1351, DOI 10.1097/01.brs.0000166618.42749.d1.
   Zucherman JF, 2004, EUR SPINE J, V13, P22, DOI 10.1007/s00586-003-0581-4.},
Number-of-Cited-References = {25},
Times-Cited = {9},
Usage-Count-Last-180-days = {0},
Usage-Count-Since-2013 = {4},
Journal-ISO = {Turk. Neurosurg.},
Doc-Delivery-Number = {888VB},
Web-of-Science-Index = {Science Citation Index Expanded (SCI-EXPANDED)},
Unique-ID = {WOS:000300031600009},
OA = {Bronze},
DA = {2022-11-01},
}

@article{ WOS:000086058400012,
Author = {Slosar, PJ and Reynolds, JB and Schofferman, J and Goldthwaite, N and
   White, AH and Keaney, D},
Title = {Patient satisfaction after circumferential lumbar fusion},
Journal = {SPINE},
Year = {2000},
Volume = {25},
Number = {6},
Pages = {722-726},
Month = {MAR 15},
Abstract = {Study Design. A review of 141 consecutive patients who underwent
   instrumented circumferential lumbar fusions. Outcome was assessed by an
   independent third party after a minimum follow-up of 2 years.
   Objectives. To evaluate clinical outcomes and assess patient
   satisfaction with circumferential lumbar fusions.
   Summary of Background Data. Circumferential lumbar fusion has been used
   as a salvage procedure for revision spine surgery.
   Methods. Data were collected from patient interviews, patient
   satisfaction questionnaire, and review of records and radiographs of 141
   consecutive patients who underwent circumferential lumbar fusion under a
   single anesthetic.
   Results. There were follow-up data in 133 of the 141 patients (92\%).
   Mean duration of follow-up was 37.2 months. There were 41 (31\%) primary
   and 92 (69\%) revision surgeries. There were 73 (55\%) workers'
   compensation and 60 (45\%) non-workers' compensation patients. There
   were radiographs available at 12-month follow-up in 86 patients (65\%).
   There was solid radiographic fusion in 85 (99\%) of the 86 patients. The
   overall complication rate was 20\%. Clinical outcome was determined by
   the patient satisfaction questionnaire. There were 14 (11\%) who chose
   the statement, ``surgery met my expectations{''}; 68 (51\%) who chose,
   ``surgery improved my condition enough that I would go through it again
   for the same outcome{''}; 26 (20\%) who chose, ``surgery helped me but I
   would not go through it again for the same outcome{''}; and 25 (19\%)
   who chose, ``I am the same or worse compared with before surgery.{''}
   There was no statistical difference in patient satisfaction between
   primary and revision surgeries or between workers' compensation versus
   non-workers' compensation groups.
   Conclusions. Circumferential lumbar fusion is a useful procedure for a
   patient with difficult reconstructive disease. There is a very high
   fusion rate. Overall, 62\% of patients are satisfied with the result,
   especially those with a diagnosis of pseudarthrosis or spondylolisthesis
   with stenosis. Patients who are working before surgery and patients who
   are not injured workers also tended to progress well.},
Publisher = {LIPPINCOTT WILLIAMS \& WILKINS},
Address = {530 WALNUT ST, PHILADELPHIA, PA 19106-3621 USA},
Type = {Article},
Language = {English},
Affiliation = {Slosar, PJ (Corresponding Author), San Francisco Spine Inst, SpineCare Med Grp, 1850 Sullivan Ave, Daly City, CA 94015 USA.
   San Francisco Spine Inst, SpineCare Med Grp, Daly City, CA 94015 USA.},
DOI = {10.1097/00007632-200003150-00012},
ISSN = {0362-2436},
Keywords = {arthrodesis; circumferential lumbar fusions; outcomes},
Keywords-Plus = {LOW-BACK-PAIN; INTERBODY FUSION; POSTERIOR FUSION; ANTERIOR; SPINE},
Research-Areas = {Neurosciences \& Neurology; Orthopedics},
Web-of-Science-Categories  = {Clinical Neurology; Orthopedics},
Cited-References = {BLUMENTHAL SL, 1988, SPINE, V13, P566, DOI 10.1097/00007632-198805000-00023.
   Buttermann GR, 1998, SPINE, V23, P116, DOI 10.1097/00007632-199801010-00024.
   CROCK HV, 1982, CLIN ORTHOP RELAT R, P157.
   Daltroy LH, 1996, SPINE, V21, P741, DOI 10.1097/00007632-199603150-00017.
   DENNIS S, 1989, SPINE, V14, P876, DOI 10.1097/00007632-198908000-00019.
   Derby R, 1999, SPINE, V24, P364, DOI 10.1097/00007632-199902150-00014.
   ESSES SI, 1993, SPINE, V18, P2231, DOI 10.1097/00007632-199311000-00015.
   FARFAN HF, 1981, CLIN ORTHOP RELAT R, P198.
   Gertzbein SD, 1996, SPINE, V21, P1918, DOI 10.1097/00007632-199608150-00018.
   GILL K, 1989, LUMBAR INTERBODY FUS, P3.
   GROB D, 1991, ARCH ORTHOP TRAUM SU, V111, P20, DOI 10.1007/BF00390187.
   GROB D, 1991, CHIR ORG MOVIMENTO, P123.
   Hanley Edward N. Jr., 1997, P2157.
   Hinkley BS, 1997, SPINE, V22, P312, DOI 10.1097/00007632-199702010-00016.
   HSU K, 1989, M INT SOC STUD LUMB.
   KIRKALDY-WILLIS W H, 1978, Spine, V3, P319, DOI 10.1097/00007632-197812000-00004.
   KOZAK JA, 1990, SPINE, V15, P322, DOI 10.1097/00007632-199004000-00014.
   KUMAR A, 1993, SPINE, V18, P2393, DOI 10.1097/00007632-199312000-00005.
   LINSON MA, 1991, SPINE, V16, P143, DOI 10.1097/00007632-199102000-00008.
   LOGUIDICE VA, 1988, SPINE, V13, P366, DOI 10.1097/00007632-198803000-00027.
   NEWMAN MH, 1992, SPINE, V17, P831, DOI 10.1097/00007632-199207000-00017.
   OBRIEN JP, 1986, CLIN ORTHOP RELAT R, P191.
   RHYNE A, 1995, SPINE, V18, P1997.
   ROLANDER SVANTE D., 1966, ACTA ORTHOP SCAND, V90, P1.
   SCHOFFERMAN J, 1992, SPINE S, V17, P138.
   SMITH JS, 1997, POST PRES N AM SPIN.
   VONKORFF M, 1993, SPINE, V18, P855, DOI 10.1097/00007632-199306000-00008.
   Wahlgren DR, 1997, PAIN, V73, P213, DOI 10.1016/S0304-3959(97)00106-1.
   WEATHERLEY CR, 1986, J BONE JOINT SURG BR, V68, P142, DOI 10.1302/0301-620X.68B1.2934399.},
Number-of-Cited-References = {29},
Times-Cited = {67},
Usage-Count-Last-180-days = {0},
Usage-Count-Since-2013 = {0},
Journal-ISO = {SPINE},
Doc-Delivery-Number = {297AF},
Web-of-Science-Index = {Science Citation Index Expanded (SCI-EXPANDED)},
Unique-ID = {WOS:000086058400012},
DA = {2022-11-01},
}

@article{ WOS:000557508900005,
Author = {Yang, Li-Hui and Liu, Wei and Li, Jian and Zhu, Wen-Yi and An, Li-Kun
   and Yuan, Shuo and Ke, Han and Zang, Lei},
Title = {Lumbar decompression and lumbar interbody fusion in the treatment of
   lumbar spinal stenosis A systematic review and meta-analysis},
Journal = {MEDICINE},
Year = {2020},
Volume = {99},
Number = {27},
Month = {JUL 2},
Abstract = {Background: The goal of this study was to review relevant randomized
   controlled trials in order to determine the efficacy of decompression
   and lumbar interbody fusion in the treatment of lumbar spinal stenosis.
   Method: Using appropriate keywords, we identified relevant studies in
   PubMed, the Cochrane library, and Embase. Key pertinent sources in the
   literature were also reviewed, and all articles published through July
   2019 were considered for inclusion. For each study, we assessed odds
   ratios, mean difference, and 95\% confidence interval to assess and
   synthesize outcomes. Result: Twenty-one randomized controlled trials
   were eligible for this meta-analysis with a total of 3636 patients.
   Compared with decompression, decompression and fusion significantly
   increased length of hospital stay, operative time and estimated blood
   loss. Compared with fusion, decompression significantly decreased
   operative time, estimated blood loss and overall visual analogue scale
   (VAS) scores. Compared with endoscopic decompression, microscopic
   decompression significantly increased length of hospital stay, and
   operative time. Compared with traditional surgery, endoscopic discectomy
   significantly decreased length of hospital stay, operative time,
   estimated blood loss, and overall VAS scores and increased Japanese
   Orthopeadic Association score. Compared with TLIF, MIS-TLIF
   significantly decreased length of hospital stay, and increased operative
   time and SF-36 physical component summary score. Compared with
   multi-level decompression and single level fusion, multi-level
   decompression and multi-level fusion significantly increased operative
   time, estimated blood loss and SF-36 mental component summary score and
   decreased Oswestry disability index score. Compared with decompression,
   decompression with interlaminar stabilization significantly decreased
   operative time and the score of Zurich claudication questionnaire
   symptom severity, and increased VAS score. Conclusion: Considering the
   limited number of included studies, we still need larger-sample,
   high-quality, long-term studies to explore the optimal therapy for
   lumbar spinal stenosis.},
Publisher = {LIPPINCOTT WILLIAMS \& WILKINS},
Address = {TWO COMMERCE SQ, 2001 MARKET ST, PHILADELPHIA, PA 19103 USA},
Type = {Review},
Language = {English},
Affiliation = {Zang, L (Corresponding Author), Beijing Chao Yang Hosp, Dept Orthoped, 8 Gongti South Rd, Beijing 100020, Peoples R China.
   Yang, Li-Hui; Liu, Wei; Li, Jian; Zhu, Wen-Yi; An, Li-Kun; Yuan, Shuo; Ke, Han; Zang, Lei, Beijing Chao Yang Hosp, Dept Orthoped, 8 Gongti South Rd, Beijing 100020, Peoples R China.},
DOI = {10.1097/MD.0000000000020323},
Article-Number = {20323},
ISSN = {0025-7974},
EISSN = {1536-5964},
Keywords = {decompression; fusion; lumbar spinal stenosis; meta-analysis},
Keywords-Plus = {DEGENERATIVE SPONDYLOLISTHESIS; SURGERY; OUTCOMES; INTERLAMINAR;
   LAMINECTOMY; LAMINOTOMY},
Research-Areas = {General \& Internal Medicine},
Web-of-Science-Categories  = {Medicine, General \& Internal},
Author-Email = {canglei@263.net},
Cited-References = {Bisschop A, 2013, EUR SPINE J, V22, P1785, DOI 10.1007/s00586-013-2699-3.
   Deyo RA, 2010, JAMA-J AM MED ASSOC, V303, P1259, DOI 10.1001/jama.2010.338.
   Du Bois M, 2012, EUR SPINE J, V21, P2693, DOI 10.1007/s00586-012-2381-1.
   Farrokhi MR, 2018, PAIN PHYSICIAN, V21, P383.
   Feng Zhen-Zhou, 2011, Orthopedics, V34, P364, DOI 10.3928/01477447-20110317-05.
   Forsth P, 2016, NEW ENGL J MED, V374, P1413, DOI 10.1056/NEJMoa1513721.
   Ghogawala Z, 2016, NEW ENGL J MED, V374, P1424, DOI 10.1056/NEJMoa1508788.
   Hu DX, 2019, EXPERT REV MED DEVIC, V16, P317, DOI 10.1080/17434440.2019.1599282.
   Imai A, 2010, J ORTHOP SPORT PHYS, V40, P369, DOI 10.2519/jospt.2010.3211.
   Kang T, 2019, MEDICINE, V98, DOI 10.1097/MD.0000000000015451.
   Komp M, 2015, PAIN PHYSICIAN, V18, P61.
   Lian XF, 2010, EUR SPINE J, V19, P713, DOI 10.1007/s00586-010-1319-8.
   Liu Peisheng, 2014, Zhonghua Yi Xue Za Zhi, V94, P2731.
   Lu Xiaosheng, 2009, Zhongguo Xiu Fu Chong Jian Wai Ke Za Zhi, V23, P1200.
   Lund T, 2011, ORTHOP CLIN N AM, V42, P529, DOI 10.1016/j.ocl.2011.07.006.
   Luo Zhiping, 2015, Zhonghua Yi Xue Za Zhi, V95, P2681.
   Mobbs RJ, 2012, J CLIN NEUROSCI, V19, P829, DOI 10.1016/j.jocn.2011.10.004.
   Moojen WA, 2015, EUR SPINE J, V24, P2295, DOI 10.1007/s00586-014-3748-2.
   Nerland US, 2015, BMJ-BRIT MED J, V350, DOI 10.1136/bmj.h1603.
   NSW, 1985, LAMP, V42, P23.
   Park CH, 2017, PAIN PHYSICIAN, V20, P663.
   Polikeit A, 2003, SPINE, V28, P991, DOI 10.1097/00007632-200305150-00006.
   Rajasekaran S, 2013, SPINE, V38, P1737, DOI 10.1097/BRS.0b013e3182a056c1.
   Rodriguez-Vela J, 2009, EUR SPINE J, V18, P1194, DOI 10.1007/s00586-009-1010-0.
   Schmidt S, 2018, J NEUROSURG-SPINE, V28, P406, DOI 10.3171/2017.11.SPINE17643.
   Sembrano JN, 2016, SPINE, V41, pS123, DOI 10.1097/BRS.0000000000001471.
   Smorgick Y, 2013, SPINE, V38, P797, DOI 10.1097/BRS.0b013e31827db30f.
   Stromqvist BH, 2013, SPINE, V38, P1436, DOI 10.1097/BRS.0b013e31828ba413.
   Thome C, 2005, J NEUROSURG-SPINE, V3, P129, DOI 10.3171/spi.2005.3.2.0129.
   Usman M, 2013, JCPSP-J COLL PHYSICI, V23, P852, DOI 12.2013/JCPSP.852856.},
Number-of-Cited-References = {30},
Times-Cited = {2},
Usage-Count-Last-180-days = {0},
Usage-Count-Since-2013 = {2},
Journal-ISO = {Medicine (Baltimore)},
Doc-Delivery-Number = {MX1TE},
Web-of-Science-Index = {Science Citation Index Expanded (SCI-EXPANDED)},
Unique-ID = {WOS:000557508900005},
OA = {gold, Green Published},
DA = {2022-11-01},
}

@article{ WOS:000176730200002,
Author = {Foley, KT and Gupta, SK},
Title = {Percutaneous pedicle screw fixation of the lumbar spine: preliminary
   clinical results},
Journal = {JOURNAL OF NEUROSURGERY},
Year = {2002},
Volume = {97},
Number = {1, S},
Pages = {7-12},
Month = {JUL},
Abstract = {Object. Standard techniques for pedicle screw fixation of the lumbar
   spine involve open exposures and extensive muscle dissection. The
   purpose of this study was to report the initial clinical experience with
   a novel device for percutaneous posterior fixation of the lumbar spine.
   Methods. An existing multiaxial lumbar pedicle screw system was modified
   to allow screws to be placed percutaneously by using an extension sleeve
   that permits remote manipulation of the polyaxial screw heads and remote
   engagement of the screw-locking mechanism. A unique rod-insertion device
   was developed that linked to the screw extension sleeves, allowing for a
   precut and -contoured rod to be placed through a small stab wound.
   Because the insertion device relies on the geometrical constraint of the
   rod pathway through the screw heads, minimal manipulation is required to
   place the rods in a standard submuscular position, there is essentially
   no muscle dissection, and the need for direct visual feedback is
   avoided. Twelve patients (six men and six women) who ranged in age from
   23 to 68 years underwent pedicle screw fixation in which the
   rod-insertion device was used. Spondylolisthesis was present in 10
   patients and osseous nonunion of a prior interbody fusion was present in
   two. All patients underwent successful percutaneous fixation. Ten
   patients underwent single-level fusions (six at L5-S1, three at L4-5,
   and one at L2-3), and two underwent two-level fusions (one from L3-5 and
   the other from L4-S1). The follow-up period ranged from 10 to 19 months
   (mean 13.8 months).
   Conclusions. Although percutaneous lumbar pedicle screw placement has
   been described previously, longitudinal connector (rod or plate)
   insertion has been more problematic. The device used in this study
   allows for straightforward placement of lumbar pedicle screws and rods
   through percutaneous stab wounds. Paraspinous tissue trauma is minimized
   without compromising the quality of spinal fixation. Preliminary
   experience involving the use of this device has been promising.},
Publisher = {AMER ASSOC NEUROLOGICAL SURGEONS},
Address = {UNIV VIRGINIA, 1224 WEST MAIN ST, STE 450, CHARLOTTESVILLE, VA 22903 USA},
Type = {Article},
Language = {English},
Affiliation = {Foley, KT (Corresponding Author), Univ Tennessee, James Murphy Cin, Image Guided Surg Res Ctr, 220 S Claybrook,Suite 700, Memphis, TN 38104 USA.
   Univ Tennessee, James Murphy Cin, Image Guided Surg Res Ctr, Memphis, TN 38104 USA.
   Univ Tennessee, Dept Neurosurg, Memphis, TN USA.},
DOI = {10.3171/spi.2002.97.1.0007},
ISSN = {0022-3085},
Keywords = {percutaneous surgery; lumbar spine; pedicle screw; fixation},
Keywords-Plus = {INSERTION; INSTRUMENTATION; SURGERY; FUSION},
Research-Areas = {Neurosciences \& Neurology; Surgery},
Web-of-Science-Categories  = {Clinical Neurology; Surgery},
ResearcherID-Numbers = {Foley, Kevin/GQO-8748-2022},
Cited-References = {Foley K, 1997, TECH NEUROSURG, V3, P301.
   Foley K. T., 2000, OPER TECH ORTHOP, V10, P77.
   Foley KT, 2001, SPINE, V26, P347, DOI 10.1097/00007632-200102150-00009.
   Gaines RW, 2000, J BONE JOINT SURG AM, V82A, P1458, DOI 10.2106/00004623-200010000-00013.
   Lowery GL, 2000, EUR SPINE J, V9, pS126, DOI 10.1007/PL00008318.
   MACNAB I, 1971, J BONE JOINT SURG AM, VA 53, P891, DOI 10.2106/00004623-197153050-00004.
   Magerl F., 1982, CURRENT CONCEPTS EXT, P353.
   Mathews H., 1995, ORTHOP INT, V3, P496.
   Rampersaud YR, 2000, SPINE, V25, P2637, DOI 10.1097/00007632-200010150-00016.
   Schlenzka D, 2000, EUR SPINE J, V9, pS57, DOI 10.1007/PL00010023.
   Slomczykowski M, 1999, SPINE, V24, P975, DOI 10.1097/00007632-199905150-00009.
   Thomsen K, 1997, SPINE, V22, P2813, DOI 10.1097/00007632-199712150-00004.
   Wiesner L, 1999, SPINE, V24, P1599, DOI 10.1097/00007632-199908010-00015.
   YUAN HA, 1994, SPINE, V19, pS2279.
   ZUCHERMAN JF, 1995, SPINE, V20, P2029, DOI 10.1097/00007632-199509150-00015.},
Number-of-Cited-References = {15},
Times-Cited = {180},
Usage-Count-Last-180-days = {2},
Usage-Count-Since-2013 = {18},
Journal-ISO = {J. Neurosurg.},
Doc-Delivery-Number = {571RE},
Web-of-Science-Index = {Science Citation Index Expanded (SCI-EXPANDED)},
Unique-ID = {WOS:000176730200002},
DA = {2022-11-01},
}

@article{ WOS:A1993KQ55100008,
Author = {SIM, E},
Title = {LOCATION OF TRANSPEDICULAR SCREWS FOR FIXATION OF THE LOWER THORACIC AND
   LUMBAR SPINE - COMPUTED-TOMOGRAPHY OF 45 FRACTURE CASES},
Journal = {ACTA ORTHOPAEDICA SCANDINAVICA},
Year = {1993},
Volume = {64},
Number = {1},
Pages = {28-32},
Month = {FEB},
Abstract = {Postoperative CT examinations of an unselected group of 45 patients with
   fractures of the thoracolumbar and lumbar spine including 1 patient with
   traumatically activated spondylolisthesis were analyzed for the location
   of the 200 screws, the angles of insertion, and the screw vs pedicle
   diameters. In all cases transpedicular systems had been used for
   fixation, i.e., the AO-Fixateur Interne in 28 patients, a combination of
   Teinturier plates and USI screws in 11 patients, and the VSP system in 7
   patients. Using a standardized surgical technique and image
   intensification in 2 planes throughout, 92 percent of all pedicles were
   instrumented with acceptable deviations from the anatomic axes.
   Mismatches between the pedicle and the screw diameters were found in 3
   instances, and 2 screws were placed in the transverse processes only.
   Canal encroachment in 13 patients did not impede neural structures.
   Slight perforation of the anterior cortex of the vertebral body was
   recorded in 3 percent of cases, but did not cause any complications.},
Publisher = {TAYLOR \& FRANCIS AS},
Address = {KARL JOHANS GATE 5, NO-0154 OSLO, NORWAY},
Type = {Article},
Language = {English},
Affiliation = {MEIDLING TRAUMATOL CTR, VIENNA, AUSTRIA.},
DOI = {10.3109/17453679308994522},
ISSN = {0001-6470},
Research-Areas = {Orthopedics},
Web-of-Science-Categories  = {Orthopedics},
Cited-References = {Dick W, 1984, Aktuelle Probl Chir Orthop, V28, P1.
   GERTZBEIN SD, 1990, SPINE, V15, P11, DOI 10.1097/00007632-199001000-00004.
   Kluger P, 1986, Unfallchirurgie, V12, P68, DOI 10.1007/BF02588325.
   KRAG MH, 1988, SPINE, V13, P27, DOI 10.1097/00007632-198801000-00007.
   ROYCAMILLE R, 1986, CLIN ORTHOP RELAT R, V203, P7.
   WHITECLOUD TS, 1989, CLIN ORTHOP RELAT R, V245, P57.
   ZINDRICK MR, 1987, SPINE, V12, P160, DOI 10.1097/00007632-198703000-00012.},
Number-of-Cited-References = {7},
Times-Cited = {47},
Usage-Count-Last-180-days = {0},
Usage-Count-Since-2013 = {0},
Journal-ISO = {Acta Orthop. Scand.},
Doc-Delivery-Number = {KQ551},
Web-of-Science-Index = {Science Citation Index Expanded (SCI-EXPANDED)},
Unique-ID = {WOS:A1993KQ55100008},
DA = {2022-11-01},
}

@article{ WOS:000453618700038,
Author = {Granville, Michelle and Jacobson, Robert E.},
Title = {An Innovative Use of Cortoss Bone Cement to Stabilize a Nonunion after
   Interbody Fusion},
Journal = {CUREUS},
Year = {2017},
Volume = {9},
Number = {1},
Month = {JAN},
Abstract = {A 65-year-old male originally had surgery for spondylolisthesis at L5-S1
   in 2008 and then went on to have an L4-5 transforaminal lumbar interbody
   fusion (TLIF) with pedicle screw fixation from L4 to S1 and interbody
   graft in 2010. Despite having two surgical procedures, he continued with
   intractable back pain and was told he had a failed lumbar fusion. When
   he was evaluated with a computerized tomography (CT) scan from April
   2015, it demonstrated an erosive nonunion of the L4-5 interbody fusion
   without incorporation of the polyetheretherketone (PEEK) cage. In an
   attempt to perform a minimally invasive stabilization of the L4-5
   nonunion, he underwent a percutaneous lateral foraminal approach with an
   injection of Cortoss (R) cement (Stryker (R), Malvern, PA) into the L4-5
   interspace and around the graft. The objective was to stabilize the
   nonunion, resulting in intermediate relief of pain.},
Publisher = {CUREUS INC},
Address = {PO BOX 61002, PALO ALTO, CA 94306 USA},
Type = {Article},
Language = {English},
Affiliation = {Granville, M (Corresponding Author), Univ Miami Hosp, Miami Neurosurg Ctr, Miami, FL 33136 USA.
   Granville, Michelle, Univ Miami Hosp, Miami Neurosurg Ctr, Miami, FL 33136 USA.
   Jacobson, Robert E., Univ Miami Hosp, Miami Neurosurg Ctr, Coral Gables Surg Ctr, Miami, FL USA.},
DOI = {10.7759/cureus.986},
Article-Number = {e986},
EISSN = {2168-8184},
Keywords = {failed fusion; failed back syndrome; minimally invasive},
Research-Areas = {General \& Internal Medicine},
Web-of-Science-Categories  = {Medicine, General \& Internal},
Author-Email = {mgranville@hotmail.com},
Cited-References = {Bae H, 2012, SPINE, V37, P544, DOI 10.1097/BRS.0b013e31822ba50b.
   Chong E, 2015, BMC MUSCULOSKEL DIS, V16, DOI 10.1186/s12891-015-0546-x.
   COOK WD, 1983, J BIOMED MATER RES, V17, P275, DOI 10.1002/jbm.820170206.
   Erbe EM, 2001, EUR SPINE J, V10, pS147, DOI 10.1007/s005860100288.
   Fan SW, 2010, EUR SPINE J, V19, P316, DOI 10.1007/s00586-009-1191-6.
   Hayeri MR, 2009, APPL RADIOL.
   Kerr Eubulus J 3rd, 2011, J Surg Orthop Adv, V20, P193.
   Rohde V, 2015, NEUROSURG REV, V38, P191, DOI 10.1007/s10143-014-0573-3.
   Williams AL, 2005, AM J NEURORADIOL, V26, P2057.},
Number-of-Cited-References = {9},
Times-Cited = {4},
Usage-Count-Last-180-days = {0},
Usage-Count-Since-2013 = {0},
Journal-ISO = {Cureus},
Doc-Delivery-Number = {HE7LK},
Web-of-Science-Index = {Emerging Sources Citation Index (ESCI)},
Unique-ID = {WOS:000453618700038},
OA = {Green Submitted, gold, Green Published},
DA = {2022-11-01},
}

@article{ WOS:A1993ML67800020,
Author = {SOINI, J and LAINE, T and POHJOLAINEN, T and HURRI, H and ALARANTA, H},
Title = {SPONDYLODESIS AUGMENTED BY TRANSPEDICULAR FIXATION IN THE TREATMENT OF
   OLISTHETIC AND DEGENERATIVE CONDITIONS OF THE LUMBAR SPINE},
Journal = {CLINICAL ORTHOPAEDICS AND RELATED RESEARCH},
Year = {1993},
Number = {297},
Pages = {111-116},
Month = {DEC},
Abstract = {Fifty-one patients having lumbar or lumbosacral posterolateral fusion
   with pedicle screw internal fixation were reviewed retrospectively two
   years after the fusion by an independent observer. In 44 patients, the
   underlying condition was lytic or degenerative spondylolisthesis. The
   internal device was removed one year after the fusion. The fusion rate
   was 94\%. The subjective disability was assessed using the Oswestry
   disability index. The mean Oswestry score was 38\% preoperatively, and
   24\% two years after the fusion. Preoperatively, only every fifth
   patient was able to work; two years postoperatively, almost 60\% held
   jobs. Complications due to internal fixation were recorded in 57\% of
   the cases. Most of these, such as screw breakage and screw loosening in
   the sacrum, were of no clinical importance. The use of internal fixation
   seems to enhance the fusion rate but is associated with more
   complications than posterolateral fusion without implants.},
Publisher = {LIPPINCOTT WILLIAMS \& WILKINS},
Address = {TWO COMMERCE SQ, 2001 MARKET ST, PHILADELPHIA, PA 19103 USA},
Type = {Article},
Language = {English},
Affiliation = {SOINI, J (Corresponding Author), INVALID FDN, HOSP ORTHOPAED, TENHOLANTIE 10, SF-00280 HELSINKI, FINLAND.},
ISSN = {0009-921X},
EISSN = {1528-1132},
Keywords-Plus = {LOW-BACK-PAIN; INTERNAL-FIXATION; FIXATEUR-INTERNE; POSTERIOR FUSION},
Research-Areas = {Orthopedics; Surgery},
Web-of-Science-Categories  = {Orthopedics; Surgery},
Cited-References = {Aebi M, 1992, CURRENT ORTHOPAEDICS, V6, P24.
   Albee FH, 1911, JAMA-J AM MED ASSOC, V57, P885, DOI {[}10.1001/jama.1911.04260090107012, DOI 10.1001/JAMA.1911.04260090107012].
   BEDNAR DA, 1992, J SPINAL DISORD, V5, P93, DOI 10.1097/00002517-199203000-00012.
   BERNHARDT M, 1992, CLIN ORTHOP RELAT R, V284, P109.
   BOOS N, 1992, J SPINAL DISORD, V5, P403, DOI 10.1097/00002517-199212000-00004.
   DICK W, 1987, SPINE, V12, P882, DOI 10.1097/00007632-198711000-00009.
   DICK W, 1986, ARCH ORTHOP TRAUM SU, V105, P235, DOI 10.1007/BF00435488.
   DICK W, 1985, PARAPLEGIA, V23, P225, DOI 10.1038/sc.1985.38.
   ESSES SI, 1992, CLIN ORTHOP RELAT R, P87.
   Fairbank J C, 1980, Physiotherapy, V66, P271.
   FRYMOYER J W, 1978, Spine, V3, P7, DOI 10.1097/00007632-197803000-00002.
   GILL GG, 1955, J BONE JOINT SURG AM, V37, P493, DOI 10.2106/00004623-195537030-00005.
   HANLEY EN, 1989, SPINE, V14, P48, DOI 10.1097/00007632-198901000-00009.
   Hibbs RA., 1911, NY MED J, V93, P1013.
   JOHNSSON R, 1990, ORTHOP SURG TECH, V5, P19.
   KIVILUOTO O, 1985, ACTA ORTHOP SCAND, V56, P152, DOI 10.3109/17453678508994343.
   KOZAK JA, 1990, SPINE, V15, P322, DOI 10.1097/00007632-199004000-00014.
   LAASONEN EM, 1989, SPINE, V14, P210, DOI 10.1097/00007632-198902000-00011.
   LAURENT LE, 1976, CLIN ORTHOP RELAT R, V117, P85.
   LORENZ M, 1991, SPINE, V16, pS455, DOI 10.1097/00007632-199108001-00029.
   Seitsalo S, 1992, Eur Spine J, V1, P163, DOI 10.1007/BF00301307.
   STEINMANN JC, 1992, CLIN ORTHOP RELAT R, P80.
   THALGOTT JS, 1989, SPINE, V14, P91, DOI 10.1097/00007632-198901000-00018.
   TUNTURI T, 1979, ACTA ORTHOP SCAND, V50, P415, DOI 10.3109/17453677908989785.
   WHITECLOUD TS, 1989, SPINE, V14, P472, DOI 10.1097/00007632-198904000-00027.},
Number-of-Cited-References = {25},
Times-Cited = {34},
Usage-Count-Last-180-days = {0},
Usage-Count-Since-2013 = {0},
Journal-ISO = {Clin. Orthop. Rel. Res.},
Doc-Delivery-Number = {ML678},
Web-of-Science-Index = {Science Citation Index Expanded (SCI-EXPANDED)},
Unique-ID = {WOS:A1993ML67800020},
DA = {2022-11-01},
}

@article{ WOS:000268773100001,
Author = {Nakamura, Masao and Miyamoto, Kei and Shimizu, Katsuji},
Title = {Difference in evaluation of patients with low back pain using the
   Japanese Orthopaedic Association Score for Back Pain and the Japanese
   Version of the Roland-Morris Disability Questionnaire},
Journal = {JOURNAL OF ORTHOPAEDIC SCIENCE},
Year = {2009},
Volume = {14},
Number = {4},
Pages = {367-373},
Month = {JUL},
Abstract = {The number of patients suffering from degenerative diseases in the
   lumbar spine is increasing in Japan. Although various scales to measure
   disability or quality of life in patients with low back pain and/or
   lumbar diseases are currently available, it has been shown that one
   questionnaire is not always compatible with another. Our purpose is to
   evaluate the association and differences between the Japanese version of
   the Roland-Morris Disability Questionnaire and the Japanese Orthopaedic
   Association score for low back pain.
   These two scales were examined and compared using data from 602 patients
   with low back pain and/or lumbar disease. The associations between the
   Japanese version of the Roland-Morris Disability Questionnaire and each
   subscale in the Japanese Orthopaedic Association score in back pain
   dominant group and leg pain dominant group, and with respect to six
   pathological conditions (i.e., sciatica, spondylosis, spondylolisthesis,
   lumbar spinal canal stenosis, muscular pain, traumatic pain) were
   analyzed.
   While the Japanese version of the Roland-Morris Disability Questionnaire
   and the Subjective and Activities of daily living (ADL) subscale of the
   Japanese Orthopaedic Association score showed a good correlation (r >
   0.60), the Japanese version of the Roland-Morris Disability
   Questionnaire and the Clinical subscale showed a weak correlation (r =
   0.35). Among the six pathological conditions, the correlation between
   the Japanese version of the Roland-Morris Disability Questionnaire and
   the Japanese Orthopaedic Association score was the lowest (r = 0.66) in
   the lumbar spinal canal stenosis category.
   The clinical signs in patients with low back pain and/or lumbar diseases
   are not associated closely with the Japanese version of the
   Roland-Morris Disability Questionnaire. Therefore, a combination of the
   Japanese version of the Roland-Morris Disability Questionnaire and the
   Japanese Orthopaedic Association score can provide wide-ranging
   assessment of the level of impairment in patients with low back pain
   and/or lumbar diseases.},
Publisher = {ELSEVIER SCIENCE BV},
Address = {PO BOX 211, 1000 AE AMSTERDAM, NETHERLANDS},
Type = {Article},
Language = {English},
Affiliation = {Miyamoto, K (Corresponding Author), Gifu Univ, Grad Sch Med, Dept Reconstruct Surg Spine Bone \& Joint, 1-1 Yanagido, Gifu 5011194, Japan.
   Nakamura, Masao, Mino Municipal Hosp, Dept Orthopaed Surg, Gifu, Japan.
   Miyamoto, Kei, Gifu Univ, Grad Sch Med, Dept Reconstruct Surg Spine Bone \& Joint, Gifu 5011194, Japan.
   Shimizu, Katsuji, Gifu Univ, Grad Sch Med, Dept Orthopaed Surg, Gifu 5011194, Japan.},
DOI = {10.1007/s00776-009-1348-5},
ISSN = {0949-2658},
EISSN = {1436-2023},
Keywords-Plus = {NATURAL-HISTORY; DISORDERS; RESPONSIVENESS; RELIABILITY; SCALE},
Research-Areas = {Orthopedics},
Web-of-Science-Categories  = {Orthopedics},
Cited-References = {Anagnostis C, 2004, SPINE, V29, P2290, DOI 10.1097/01.brs.0000142221.88111.0f.
   Bombardier C, 2000, SPINE, V25, P3100, DOI 10.1097/00007632-200012150-00003.
   Davidson M, 2004, SPINE, V29, P586, DOI 10.1097/01.BRS.0000103346.38557.73.
   Davidson M, 2002, PHYS THER, V82, P8, DOI 10.1093/ptj/82.1.8.
   Fujii K, 2003, J BONE JOINT SURG BR, V85B, P1146, DOI 10.1302/0301-620X.85B8.14625.
   Fujiwara A, 2003, SPINE, V28, P1601, DOI 10.1097/00007632-200307150-00023.
   FUKUHARA S, 2004, USERS MANUAL JAPANES.
   Fukui M, 2008, J ORTHOP SCI, V13, P173, DOI 10.1007/s00776-008-1213-y.
   Fukui M, 2007, J ORTHOP SCI, V12, P526, DOI 10.1007/s00776-007-1168-4.
   Ganzer D, 2003, ARCH ORTHOP TRAUM SU, V123, P17, DOI 10.1007/s00402-002-0455-y.
   Grotle M, 2004, SPINE, V29, pE492, DOI 10.1097/01.brs.0000143664.02702.0b.
   KATZ JN, 1995, ARTHRITIS RHEUM, V38, P1236, DOI 10.1002/art.1780380910.
   Matsui H, 1997, SPINE, V22, P1242, DOI 10.1097/00007632-199706010-00014.
   MIMATSU K, 2000, J LUMBAR DISORD JAPA, V6, P13.
   Muramatsu N, 1997, J GERONTOL B-PSYCHOL, V52, pS222, DOI 10.1093/geronb/52B.4.S222.
   Nakamura M, 2003, SPINE, V28, P2414, DOI 10.1097/01.BRS.0000085425.90995.09.
   Ng L, 2005, SPINE, V30, P857, DOI 10.1097/01.brs.0000158878.93445.a0.
   ROLAND M, 1983, SPINE, V8, P145, DOI 10.1097/00007632-198303000-00005.
   ROLAND M, 1983, SPINE, V8, P141, DOI 10.1097/00007632-198303000-00004.
   ROLAND M, 1988, BRIT MED J, V297, P599, DOI 10.1136/bmj.297.6648.599.
   ROLAND MO, 1983, BRIT MED J, V286, P523, DOI 10.1136/bmj.286.6364.523.
   Statistics and Information Department Minister's secretariat Ministry of Health Labour and Welfare (MHLW) (Japan), 2001, COMPR SURV LIV COND.
   Suzukamo Yoshimi, 2003, J Orthop Sci, V8, P543, DOI 10.1007/s00776-003-0679-x.
   Takahashi Y., 2000, ORTHOP SURG, V1, P21.
   Tsuji T, 2001, J Orthop Sci, V6, P307, DOI 10.1007/s007760100023.
   Wind H, 2005, J OCCUP REHABIL, V15, P253, DOI 10.1007/s10926-005-1223-y.
   Zanoli G, 2001, SPINE, V26, P2375, DOI 10.1097/00007632-200111010-00015.},
Number-of-Cited-References = {27},
Times-Cited = {14},
Usage-Count-Last-180-days = {1},
Usage-Count-Since-2013 = {2},
Journal-ISO = {J. Orthop. Sci.},
Doc-Delivery-Number = {480YL},
Web-of-Science-Index = {Science Citation Index Expanded (SCI-EXPANDED)},
Unique-ID = {WOS:000268773100001},
DA = {2022-11-01},
}

@article{ WOS:000417679700021,
Author = {Afathi, M. and Zairi, F. and Devos, P. and Allaoui, M. and Marinho, P.
   and Chopin, D. and Assaker, R.},
Title = {Anterior lumbar sagittal alignment after anterior or lateral interbody
   fusion},
Journal = {ORTHOPAEDICS \& TRAUMATOLOGY-SURGERY \& RESEARCH},
Year = {2017},
Volume = {103},
Number = {8},
Pages = {1245-1250},
Month = {DEC},
Abstract = {Purpose: Anterior or lateral interbody fusion is a treatment option for
   lumbar disc disease. A segmental change occurs after such surgery. This
   study was designed to evaluate the changes in the lumbar regional
   alignment after a single or two-level standalone anterior or lateral
   interbody fusion (ALIF or LLIF).
   Methods: Data from patients referred to our institution between March
   2013 and November 2015 for standalone ALIF or LLIF for low-grade isthmic
   spondylolisthesis or degenerative discopathy were retrospectively
   included in our analysis. Patients with a history of spinal fusion were
   excluded. Global and regional alignments were analyzed pre- and
   postoperatively. Pelvic tilt (PT), sacral slope (SS), sagittal vertical
   axis (SVA), lumbar lordosis (LL), index segmental lordosis (ISL) and
   L4S1 lordosis were compared. Three groups according to the pelvic
   incidence (PI) (low, normal and high) were separately analyzed then
   compared.
   Results: Forty-one women and 27 men (mean age was 46 years; range 25-66)
   were included. The mean follow-up was 10.8 (range 3-34 months). The
   patients were globally well balanced preoperatively and remained after
   surgery (SVA stagnated from 16.76 +/- 28.42 mm to 15.97 +/- 28.20 mm, P=
   0.75). PT and LL did not vary. L4S1 lordosis, and ISL were significantly
   increased respectively from 30.56 +/- 8.59 to 34.58 +/- 7.47 (P= 0.0026)
   and from 5.94 +/- 5.25 to 12.99 +/- 5.87 (P< 0.0001) at latest
   follow-up.
   Conclusion: Despite effective changes in the segmental lordosis at the
   index levels, our findings suggest that one or two-levels standalone
   ALIF or LLIF had no effect on the global balance and the lumbar
   lordosis. The three groups behaved similarly, the regional lordosis was
   redistributed in a better harmony (L4S1/LL ratio went up from 55\% to
   61\%, P = 0.01).
   Study type: Retrospective study.
   Level of evidence: 4. (C) 2017 Elsevier Masson SAS. All rights reserved.},
Publisher = {ELSEVIER MASSON, CORPORATION OFFICE},
Address = {65 CAMILLE DESMOULINS CS50083 ISSY-LES-MOULINEAUX, 92442 PARIS, FRANCE},
Type = {Article},
Language = {English},
Affiliation = {Afathi, M (Corresponding Author), Univ Claude Bernard Lyon 1, Hosp Civils Lyon, P Wertheimer Hosp, Dept Neurosurg, F-69003 Lyon, France.
   Afathi, M., Univ Claude Bernard Lyon 1, Hosp Civils Lyon, P Wertheimer Hosp, Dept Neurosurg, F-69003 Lyon, France.
   Zairi, F.; Allaoui, M.; Marinho, P.; Chopin, D.; Assaker, R., Univ Hosp, Dept Neurosurg, F-59000 Lille, France.
   Devos, P., Univ Lille, CHU Lille, EA Sante Publ Epidemiol \& Qualite Soins 2694, F-59000 Lille, France.},
DOI = {10.1016/j.otsr.2017.09.014},
ISSN = {1877-0568},
Keywords = {Spino-pelvic alignment; Sagittal balance; Anterior lumbar interbody
   fusion; Lateral lumbar interbody fusion; Segmental lordosis},
Research-Areas = {Orthopedics; Surgery},
Web-of-Science-Categories  = {Orthopedics; Surgery},
Author-Email = {mehdiafathi@gmail.com},
ResearcherID-Numbers = {Afathi, Mehdi/AGX-8896-2022
   ZAIRI, Fahed/ABH-3459-2021
   Devos, Patrick/A-8167-2008
   },
ORCID-Numbers = {Devos, Patrick/0000-0001-7803-9552
   Zairi, Fahed/0000-0003-4158-8798
   Assaker, Richard/0000-0003-1763-2445},
Cited-References = {Baghdadi YMK, 2014, SPINE, V39, pE166, DOI 10.1097/BRS.0000000000000073.
   Barrey C, 2015, WORLD J ORTHOP, V6, P117, DOI 10.5312/wjo.v6.i1.117.
   Chastain CA, 2007, ORTHOPEDICS, V30, P389, DOI 10.3928/01477447-20070501-18.
   Deukmedjian AR, 2012, SCI WORLD J, DOI 10.1100/2012/789698.
   Janik TJ, 1998, J ORTHOPAED RES, V16, P766, DOI 10.1002/jor.1100160620.
   Maillot C, 2015, EUR SPINE J, V24, P1574, DOI 10.1007/s00586-015-3817-1.
   Robert G, 2014, J SPINAL DISORD TECH, V27, P253.
   Roussouly P, 2003, REV CHIR ORTHOP, V89, P632.
   Schwab F, 2009, SPINE, V34, P1828, DOI 10.1097/BRS.0b013e3181a13c08.
   Umehara S, 2000, SPINE, V25, P1617, DOI 10.1097/00007632-200007010-00004.},
Number-of-Cited-References = {10},
Times-Cited = {10},
Usage-Count-Last-180-days = {0},
Usage-Count-Since-2013 = {0},
Journal-ISO = {Orthop. Traumatol.-Surg. Res.},
Doc-Delivery-Number = {FP5RS},
Web-of-Science-Index = {Science Citation Index Expanded (SCI-EXPANDED)},
Unique-ID = {WOS:000417679700021},
OA = {Bronze},
DA = {2022-11-01},
}

@article{ WOS:000408438600046,
Author = {Belykh, Evgenii and Kalinin, Andrey A. and Patel, Arpan A. and Miller,
   Eric J. and Bohl, Michael A. and Stepanov, Ivan A. and Bardonova,
   Liudmila A. and Kerimbaev, Talgat and Asantsev, Anton O. and Giers,
   Morgan B. and Preul, Mark C. and Byvaltsev, Vadim A.},
Title = {Apparent diffusion coefficient maps in the assessment of surgical
   patients with lumbar spine degeneration},
Journal = {PLOS ONE},
Year = {2017},
Volume = {12},
Number = {8},
Month = {AUG 28},
Abstract = {Purpose
   To assess the utility of apparent diffusion coefficient (ADC) maps for
   the assessment of patients with advanced degenerative lumbar spine
   disease and describe characteristic features of ADC maps in various
   degenerative lumbar spinal conditions.
   Methods
   T1-weighted, T2-weighted and diffusion weighted (DWI) MR images of 100
   consecutive patients admitted to the spinal surgery service were
   assessed. ADC maps were generated from DWI images using Osyrix software.
   The ADC values and characteristic ADC maps were assessed in the regions
   of interest over the different pathological entities of the lumbar
   spine.
   Results
   The study included 452 lumbar vertebral segments available for analysis
   of ADCs. Characteristic ADC map features were identified for protrusion,
   extrusion and sequester types of lumbar disk herniations,
   spondylolisthesis, reactive Modic endplate changes, Pfirrmann grades of
   IVD degeneration, and compromised spinal nerves. Compromised nerve roots
   had significantly higher mean ADC values than adjacent (p < 0.001),
   contralateral (p < 0.001) or adjacent contralateral (p < 0.001) nerve
   roots. Compared to the normal bone marrow, Modic I changes showed higher
   ADC values (p = 0.01) and Modic 2 changes showed lower ADC values (p =
   0.02) respectively. ADC values correlated with the Pfirrmann grading,
   however differed from herniated and non-herniated disks of the matched
   Pfirrmann 3 and 4 grades.
   Conclusion
   Quantitative and qualitative evaluation of ADC mapping may provide
   additional useful information regarding the fluid dynamics of the
   degenerated spine and may complement standard MRI imaging protocol for
   the comprehensive assessment of surgical patients with lumbar spine
   pathology. ADC maps were advantageous in differentiating reactive bone
   marrow changes, and more precise assessment of the disk degeneration
   state. ADC mapping of compressed nerve roots showed promise but requires
   further investigation on a larger cohort of patients.},
Publisher = {PUBLIC LIBRARY SCIENCE},
Address = {1160 BATTERY STREET, STE 100, SAN FRANCISCO, CA 94111 USA},
Type = {Article},
Language = {English},
Affiliation = {Belykh, E (Corresponding Author), Irkutsk Sci Ctr Surg \& Traumatol, Lab Neurosurg, Irkutsk, Russia.
   Belykh, E (Corresponding Author), Irkutsk State Med Univ, Dept Neurosurg, Irkutsk, Russia.
   Belykh, E (Corresponding Author), St Josephs Hosp, Barrow Neurol Inst, Dept Neurosurg, Phoenix, AZ 85013 USA.
   Belykh, Evgenii; Kalinin, Andrey A.; Stepanov, Ivan A.; Bardonova, Liudmila A.; Asantsev, Anton O.; Byvaltsev, Vadim A., Irkutsk Sci Ctr Surg \& Traumatol, Lab Neurosurg, Irkutsk, Russia.
   Belykh, Evgenii; Kalinin, Andrey A.; Stepanov, Ivan A.; Bardonova, Liudmila A.; Asantsev, Anton O.; Byvaltsev, Vadim A., Irkutsk State Med Univ, Dept Neurosurg, Irkutsk, Russia.
   Belykh, Evgenii; Patel, Arpan A.; Miller, Eric J.; Bohl, Michael A.; Giers, Morgan B.; Preul, Mark C., St Josephs Hosp, Barrow Neurol Inst, Dept Neurosurg, Phoenix, AZ 85013 USA.
   Kerimbaev, Talgat, JSC Natl Sci Ctr Neurosurg, Dept Spinal Surg \& Pathol Peripheral Nervous Syst, Astana, Kazakhstan.},
DOI = {10.1371/journal.pone.0183697},
Article-Number = {e0183697},
ISSN = {1932-6203},
Keywords-Plus = {INTERVERTEBRAL DISC DEGENERATION; NERVE ROOT ENTRAPMENT; MODIC CHANGES;
   WEIGHTED MRI; HERNIATION; DISEASE; SYMPTOMS; SYSTEM},
Research-Areas = {Science \& Technology - Other Topics},
Web-of-Science-Categories  = {Multidisciplinary Sciences},
Author-Email = {belykhevgenii@gmail.com},
ResearcherID-Numbers = {Byvaltsev, Vadim A./GPX-8832-2022
   Kerimbayev, Talgat/Y-2409-2018
   Belykh, Evgenii/O-8279-2017
   Kalinin, Andrei A./R-7408-2016
   Kerimbayev, Talgat/N-7615-2019
   Giers, Morgan/AAT-1536-2021
   Byvaltsev, Vadim/D-1962-2018
   },
ORCID-Numbers = {Belykh, Evgenii/0000-0003-2060-5739
   Kalinin, Andrei A./0000-0002-6059-4344
   Byvaltsev, Vadim/0000-0003-4349-7101
   Stepanov, Ivan/0000-0001-9039-9147},
Funding-Acknowledgement = {Russian Science Foundation {[}15-15-30037]; Newsome Chair in
   Neurosurgery Research},
Funding-Text = {This work was supported by Russian Science Foundation, Project
   15-15-30037, WWW rsct.ru/en. Dr. Preul acknowledges support from a
   Newsome Chair in Neurosurgery Research. The funders had no role in study
   design, data collection and analysis, decision to publish, or
   preparation of the manuscript.; Authors are thankful to the staff of the
   radiology department at the Irkutsk Railway Clinical Hospital. Dr. Preul
   acknowledges support from a Newsome Chair in Neurosurgery Research.},
Cited-References = {Beattie PF, 2000, SPINE, V25, P819, DOI 10.1097/00007632-200004010-00010.
   Belykh E, 2015, WORLD NEUROSURG, V84, P871, DOI 10.1016/j.wneu.2015.08.011.
   Chuanting L, 2014, ACTA RADIOL, V55, P969.
   Dudli S, 2016, EUR SPINE J, V25, P3723, DOI 10.1007/s00586-016-4459-7.
   Eguchi Y, 2016, BONE JOINT J, V98B, P387, DOI 10.1302/0301-620X.98B3.36036.
   Eguchi Y, 2011, SPINE, V36, pE198, DOI 10.1097/BRS.0b013e3181d5ff05.
   Eguchi Y, 2010, EUR SPINE J, V19, P1874, DOI 10.1007/s00586-010-1520-9.
   Fardon DF, 2014, SPINE, V39, pE1448, DOI 10.1097/BRS.0b013e3182a8866d.
   Feng ZY, 2016, SPINE, V41, pE987, DOI 10.1097/BRS.0000000000001526.
   Griffith JF, 2007, SPINE, V32, pE708, DOI 10.1097/BRS.0b013e31815a59a0.
   Hoy D, 2014, ANN RHEUM DIS, V73, P968, DOI 10.1136/annrheumdis-2013-204428.
   Huang YC, 2014, NAT REV RHEUMATOL, V10, P561, DOI 10.1038/nrrheum.2014.91.
   Kottlors M, 2010, J NEUROSURG-SPINE, V12, P314, DOI 10.3171/2009.9.SPINE09114.
   Koyama H, 2013, CLIN IMAG, V37, P925, DOI 10.1016/j.clinimag.2013.05.001.
   Messiou C, 2012, BRIT J RADIOL, V85, pE1198, DOI 10.1259/bjr/52759767.
   MODIC MT, 1988, RADIOLOGY, V168, P177, DOI 10.1148/radiology.168.1.3289089.
   Niinimaki J, 2009, MAGN RESON IMAGING, V27, P641, DOI 10.1016/j.mri.2008.10.005.
   Patel KB, 2014, AM J NEURORADIOL, V35, P1647, DOI 10.3174/ajnr.A3948.
   Pfirrmann CWA, 2001, SPINE, V26, P1873, DOI 10.1097/00007632-200109010-00011.
   Reinhold M, 2015, EUR SPINE J, V24, P319, DOI 10.1007/s00586-014-3602-6.
   Rim Dae Cheol, 2016, Korean J Spine, V13, P1, DOI 10.14245/kjs.2016.13.1.1.
   Sakai T, 2014, J MED INVESTIG, V61, P197, DOI 10.2152/jmi.61.197.
   Sartoretti-Schefer S, 2013, CLIN IMAG, V37, P176, DOI 10.1016/j.clinimag.2012.02.022.
   Sucu HK, 2006, EUR SPINE J, V15, P570, DOI 10.1007/s00586-005-0971-x.
   Takashima H, 2013, SPINE, V38, pE998, DOI 10.1097/BRS.0b013e31829862d3.
   Yu HJ, 2015, EUR SPINE J, V24, P2442, DOI 10.1007/s00586-014-3721-0.
   Zhang W, 2014, EUR SPINE J, V23, P1830, DOI 10.1007/s00586-014-3285-z.
   Zhang ZP, 2012, MAGN RESON IMAGING, V30, P181, DOI 10.1016/j.mri.2011.09.021.
   Zhang ZW, 2009, SPINE, V34, pE245, DOI 10.1097/BRS.0b013e318197162e.},
Number-of-Cited-References = {29},
Times-Cited = {6},
Usage-Count-Last-180-days = {2},
Usage-Count-Since-2013 = {4},
Journal-ISO = {PLoS One},
Doc-Delivery-Number = {FE8EO},
Web-of-Science-Index = {Science Citation Index Expanded (SCI-EXPANDED)},
Unique-ID = {WOS:000408438600046},
OA = {gold, Green Published, Green Submitted},
DA = {2022-11-01},
}

@article{ WOS:000756832600036,
Author = {Sousa, Jose Miguel and Ribeiro, Hugo and Silva, Joao Luis and Nogueira,
   Paulo and Consciencia, Jose Guimaraes},
Title = {Clinical outcomes, complications and fusion rates in endoscopic assisted
   intraforaminal lumbar interbody fusion (iLIF) versus minimally invasive
   transforaminal lumbar interbody fusion (MI-TLIF): systematic review and
   meta-analysis},
Journal = {SCIENTIFIC REPORTS},
Year = {2022},
Volume = {12},
Number = {1},
Month = {FEB 8},
Abstract = {This meta-analysis aims to determine the clinical outcomes,
   complications, and fusion rates in endoscopic assisted intra-foraminal
   lumbar interbody fusion (iLIF) and minimally invasive transforaminal
   lumbar interbody fusion (MI-TLIF) for lumbar degenerative diseases. The
   MEDLINE, Embase, and Cochrane Library databases were searched. The
   inclusion criteria were: five or more consecutive patients who underwent
   iLIF or MI-TLIF for lumbar degenerative diseases; description of the
   surgical technique; clinical outcome measures, complications and imaging
   assessment; minimum follow-up of 12 months. Surgical time, blood loss,
   and length of hospital stay were extracted. Mean outcome improvements
   were pooled and compared with minimal clinically important differences
   (MCID). Pooled and direct meta-analysis were evaluated. We identified 42
   eligible studies. The iLIF group had significantly lower mean
   intra-operative blood loss, unstandardized mean difference (UMD) 110.61
   mL (95\%CI 70.43; 150.80; p value <0.0001), and significantly decreased
   length of hospital stay (UMD 2.36; 95\%CI 1.77; 2.94; p value < 0.0001).
   Visual analogue scale (VAS) back, VAS leg and Oswestry disability index
   (ODI) baseline to last follow-up mean improvements were statistically
   significant (p value < 0.0001), and clinically important for both groups
   (MCID VAS back >1.16; MCID VAS leg >1.36; MCID > 12.40). There was no
   significant difference in complication nor fusion rates between both
   cohorts. Interbody fusion using either iLIF or MI-TLIF leads to
   significant and clinically important improvements in clinical outcomes
   for lumbar degenerative diseases. Both procedures provide high rates of
   fusion at 12 months or later, without significant difference in
   complication rates. iLIF is associated with significantly less
   intraoperative blood loss and length of hospital stay.},
Publisher = {NATURE PORTFOLIO},
Address = {HEIDELBERGER PLATZ 3, BERLIN, 14197, GERMANY},
Type = {Review},
Language = {English},
Affiliation = {Sousa, JM (Corresponding Author), Ctr Hosp Lisboa Ocidental, Orthopaed Dept, Estr Forte Alto Duque, P-1449005 Lisbon, Portugal.
   Sousa, JM (Corresponding Author), Univ NOVA Lisboa, Comprehens Hlth Res Ctr, NOVA Med Sch, Campo Martires Patria 130, P-1169056 Lisbon, Portugal.
   Sousa, Jose Miguel; Ribeiro, Hugo; Silva, Joao Luis; Consciencia, Jose Guimaraes, Ctr Hosp Lisboa Ocidental, Orthopaed Dept, Estr Forte Alto Duque, P-1449005 Lisbon, Portugal.
   Sousa, Jose Miguel; Consciencia, Jose Guimaraes, Univ NOVA Lisboa, Comprehens Hlth Res Ctr, NOVA Med Sch, Campo Martires Patria 130, P-1169056 Lisbon, Portugal.
   Nogueira, Paulo, Univ Lisbon, Inst Med Prevent \& Saude Publ, Area Disciplinar Autonoma Bioestat, Fac Med,Lab Biomatemat, Ave Prof Egas Moniz, P-1649028 Lisbon, Portugal.},
DOI = {10.1038/s41598-022-05988-0},
Article-Number = {2101},
ISSN = {2045-2322},
Keywords-Plus = {LEARNING-CURVE; RADIOLOGICAL OUTCOMES; RADIOGRAPHIC ANALYSIS; SURGICAL
   TECHNIQUE; SPONDYLOLISTHESIS; DISEASES; TERM},
Research-Areas = {Science \& Technology - Other Topics},
Web-of-Science-Categories  = {Multidisciplinary Sciences},
Author-Email = {josemiguelsousa.spine@gmail.com},
ResearcherID-Numbers = {Nogueira, Paulo Jorge/AAR-5605-2020
   },
ORCID-Numbers = {Nogueira, Paulo Jorge/0000-0001-8316-5035
   consciencia, jose/0000-0002-7633-0589
   Silva, Joao/0000-0003-4042-1224},
Funding-Acknowledgement = {Fundacao Ciencia e Tecnologia, IP national support through CHRC
   {[}UIDP/04923/2020]},
Funding-Text = {The present publication was funded by Fundacao Ciencia e Tecnologia, IP
   national support through CHRC (UIDP/04923/2020).},
Cited-References = {Adogwa O, 2015, WORLD NEUROSURG, V83, P860, DOI 10.1016/j.wneu.2014.12.034.
   Ahn Y, 2019, ANN TRANSL MED, V7, DOI 10.21037/atm.2019.07.98.
   Ao SX, 2020, INT J SURG, V76, P136, DOI 10.1016/j.ijsu.2020.02.043.
   Bresnahan L, 2009, SPINE, V34, P17, DOI 10.1097/BRS.0b013e318191438b.
   Brodano GB, 2015, J SPINAL DISORD TECH, V28, pE559, DOI 10.1097/BSD.0000000000000034.
   Carreon LY, 2013, J NEUROSURG-SPINE, V18, P102, DOI 10.3171/2012.10.SPINE12727.
   Chan AK, 2020, NEUROSURGERY, V87, P555, DOI 10.1093/neuros/nyaa097.
   Chen XL, 2020, EUR SPINE J, V29, P1752, DOI 10.1007/s00586-020-06389-5.
   COHEN J, 1960, EDUC PSYCHOL MEAS, V20, P37, DOI 10.1177/001316446002000104.
   Dietz N, 2019, WORLD NEUROSURG, V130, P415, DOI 10.1016/j.wneu.2019.06.181.
   El Mansy Y, 2021, Musculoskelet Surg, V105, P297, DOI 10.1007/s12306-020-00659-7.
   Fan GX, 2016, J CLIN NEUROSCI, V33, P111, DOI 10.1016/j.jocn.2016.02.037.
   Fanous AA, 2020, J NEUROSURG-SPINE, V32, P390, DOI 10.3171/2019.8.SPINE181475.
   Foley KT, 2003, SPINE, V28, pS26, DOI 10.1097/00007632-200308011-00006.
   Gao AG, 2016, BIOMED RES-INDIA, V27, P1309.
   Gibson JNA, 2017, EUR SPINE J, V26, P847, DOI 10.1007/s00586-016-4885-6.
   Goh GSH, 2020, CLIN ORTHOP RELAT R, V478, P822, DOI 10.1097/CORR.0000000000001054.
   Gu GF, 2014, INT ORTHOP, V38, P817, DOI 10.1007/s00264-013-2169-x.
   Higgins JPT, 2002, STAT MED, V21, P1539, DOI 10.1002/sim.1186.
   Hoshide R., 2016, CUREUS J MED SCIENCE, V8.
   Jin MR, 2020, PAIN PHYSICIAN, V23, P165.
   KAMBIN P, 1991, MT SINAI J MED, V58, P159.
   KAMBIN P, 1992, ARTHROSCOPY, V8, P287, DOI 10.1016/0749-8063(92)90058-J.
   Keorochana G, 2018, NEUROSURG REV, V41, P755, DOI 10.1007/s10143-016-0806-8.
   Khan NR, 2015, NEUROSURGERY, V77, P847, DOI 10.1227/NEU.0000000000000913.
   Kim CW, 2016, WORLD NEUROSURG, V90, P228, DOI 10.1016/j.wneu.2016.02.075.
   Kim JE, 2021, CLIN SPINE SURG, V34, pE64, DOI 10.1097/BSD.0000000000001024.
   Kolcun JPG, 2019, NEUROSURG FOCUS, V46, DOI 10.3171/2018.12.FOCUS18701.
   Kuo CH, 2016, NEUROSURG FOCUS, V40, DOI 10.3171/2015.10.FOCUS15441.
   Lee JC, 2012, SPINE, V37, P1548, DOI 10.1097/BRS.0b013e318252d44b.
   Lee KH, 2014, J SPINAL DISORD TECH, V27, pE234, DOI 10.1097/BSD.0000000000000089.
   Lee KH, 2012, EUR SPINE J, V21, P2265, DOI 10.1007/s00586-012-2281-4.
   Li YB, 2017, CLIN SPINE SURG, V30, pE713, DOI 10.1097/BSD.0000000000000334.
   Liberati A, 2009, BMJ-BRIT MED J, V339, DOI {[}10.1371/journal.pmed.1000100, 10.1136/bmj.b2700, 10.7326/0003-4819-151-4-200908180-00136].
   Lin GX, 2019, NEUROL MED-CHIR, V59, P222, DOI 10.2176/nmc.oa.2018-0194.
   Lv Y, 2017, MINIM INVASIV THER, V26, P168, DOI 10.1080/13645706.2016.1273837.
   Macdonald G, 2012, COCHRANE DB SYST REV, DOI 10.1002/14651858.CD001930.pub3.
   Min SH, 2014, ASIAN SPINE J, V8, P453, DOI 10.4184/asj.2014.8.4.453.
   Mokawem M, 2019, J CLIN NEUROSCI, V68, P134, DOI 10.1016/j.jocn.2019.07.011.
   Morgenstern C, 2020, CLIN SPINE SURG, V33, P40, DOI 10.1097/BSD.0000000000000827.
   Morgenstern R, 2015, INT J SPINE SURG, V9, DOI 10.14444/2041.
   Muthu S, 2021, GLOB SPINE J, V11, P1104, DOI 10.1177/2192568220948814.
   Park Y, 2011, ASIAN SPINE J, V5, P228, DOI 10.4184/asj.2011.5.4.228.
   Phan K, 2015, EUR SPINE J, V24, P1017, DOI 10.1007/s00586-015-3903-4.
   Razak HRBA, 2017, ASIAN SPINE J, V11, P204, DOI 10.4184/asj.2017.11.2.204.
   Rouben D, 2011, J SPINAL DISORD TECH, V24, P288, DOI 10.1097/BSD.0b013e3181f9a60a.
   Saetia Kriangsak, 2013, Journal of the Medical Association of Thailand, V96, P41.
   Schwender JD, 2005, J SPINAL DISORD TECH, V18, pS1, DOI 10.1097/01.bsd.0000132291.50455.d0.
   Seng CS, 2013, SPINE, V38, P2049, DOI 10.1097/BRS.0b013e3182a8212d.
   Serban D, 2017, BIOMED RES INT, V2017, DOI 10.1155/2017/7236970.
   Shen J, 2019, WORLD NEUROSURG, V127, pE745, DOI 10.1016/j.wneu.2019.03.257.
   Shen XL, 2016, CLIN SPINE SURG, V29, pE1, DOI 10.1097/BSD.0000000000000042.
   Shen XL, 2014, J CLIN NEUROSCI, V21, P1612, DOI 10.1016/j.jocn.2013.11.055.
   Slim K, 2003, ANZ J SURG, V73, P712, DOI 10.1046/j.1445-2197.2003.02748.x.
   Syed H, 2016, J NEUROL SURG PART A, V77, P344, DOI 10.1055/s-0035-1558821.
   Thakkinstian A, 2005, AM J EPIDEMIOL, V162, P201, DOI 10.1093/aje/kwi184.
   Wagner R, 2020, NEUROSPINE, V17, pS120, DOI 10.14245/ns.2040130.065.
   Wang Y, 2020, J INT MED RES, V48, DOI 10.1177/0300060520920090.
   Ward SR, 2009, J BONE JOINT SURG AM, V91A, P176, DOI 10.2106/JBJS.G.01311.
   Wu AM, 2018, ANN TRANSL MED, V6, DOI 10.21037/atm.2018.02.11.
   Wu JL, 2018, BIOMED RES INT, V2018, DOI 10.1155/2018/5806037.
   Yang JC, 2019, BIOMED RES INT, V2019, DOI 10.1155/2019/3091459.
   Yang Y, 2017, J ORTHOP TRAUMATOL, V18, P395, DOI 10.1007/s10195-017-0464-9.
   Yang Y, 2017, INT J CLIN EXP MED, V10, P9424.
   Yang Y, 2015, INT J CLIN EXP MED, V8, P21319.
   Zhang D., 2017, MED BALTIMORE, V96.
   Zhao L., 2019, EUR J INFLAMM, V17.
   Zhao YF, 2018, J ORTHOP SURG RES, V13, DOI 10.1186/s13018-018-0764-7.
   Zhao YZ, 2018, INT ORTHOP, V42, P2835, DOI 10.1007/s00264-018-3974-z.},
Number-of-Cited-References = {69},
Times-Cited = {1},
Usage-Count-Last-180-days = {3},
Usage-Count-Since-2013 = {4},
Journal-ISO = {Sci Rep},
Doc-Delivery-Number = {ZB4SC},
Web-of-Science-Index = {Science Citation Index Expanded (SCI-EXPANDED)},
Unique-ID = {WOS:000756832600036},
OA = {gold, Green Published},
DA = {2022-11-01},
}

@article{ WOS:000246977300017,
Author = {Angevine, Peter D. and Dickman, Curtis A. and McCormick, Paul C.},
Title = {Lumbar fusion with and without pedicle screw fixation - Comments on a
   prospective, randomized study},
Journal = {SPINE},
Year = {2007},
Volume = {32},
Number = {13},
Pages = {1466-1471},
Month = {JUN 1},
Abstract = {Study Design. In this Journal Club review, the study design, conduct,
   and analysis of Zdeblick's prospective, randomized trial comparing
   instrumented and noninstrumented posterolateral lumbar fusion, ``A
   Prospective, Randomized Study of Lumbar Fusion: Preliminary Results,{''}
   are examined.
   Objective. The objective of this paper is to review one of the most
   frequently cited papers published in Spine, to evaluate and discuss its
   methods and conclusions, and to understand its significance in light of
   subsequent research. Summary of Background Data. At the time of
   publication (1993), there were no published studies comparing the fusion
   rates and clinical outcomes of noninstrumented and instrumented
   posterolateral lumbar fusion.
   Methods. The study protocol and methods were critically examined. The
   results as originally reported and as verified or modified by the
   reanalysis are discussed in their original context and based on ensuing
   studies.
   Results. The original paper reported a benefit with rigid pedicle screw
   fixation in both the proportion of patients achieving fusion and
   clinical outcome in patients with degenerative lumbar disease. The
   reanalysis demonstrated that the difference between the rigid fixation
   and noninstrumented groups persisted even after accounting for the
   postrandomization reassignment of patients. Although the difference in
   clinical outcome between the rigidly instrumented and noninstrumented
   groups was statistically significant, a non-validated, physician-based
   measure was used. Subgroup analyses of fusion did not reach statistical
   significance.
   Conclusions. This prospective, randomized trial demonstrated that,
   compared with noninstrumented posterolateral lumbar fusion, rigid
   pedicle screw fixation results in an increase in the proportion of
   patients achieving arthrodesis from 64\% to 88\%. It is not possible to
   generalize these results to other patient populations. Subsequent
   research by other investigators has generally confirmed the beneficial
   effect of rigid segmental fixation on achieving fusion, but a positive
   relationship between rigid fixation and clinical outcome has yet to be
   definitively demonstrated.},
Publisher = {LIPPINCOTT WILLIAMS \& WILKINS},
Address = {TWO COMMERCE SQ, 2001 MARKET ST, PHILADELPHIA, PA 19103 USA},
Type = {Article},
Language = {English},
Affiliation = {Angevine, PD (Corresponding Author), Columbia Univ, Coll Phys \& Surg, Neurol Inst New York, Dept Neurol Surg, 710 W 168th St,5th Floor, New York, NY 10032 USA.
   Columbia Univ, Coll Phys \& Surg, Neurol Inst New York, Dept Neurol Surg, New York, NY 10032 USA.
   Barrow Neurol Inst, Div Neurol Surg, Spine Sect, Phoenix, AZ 85013 USA.},
DOI = {10.1097/BRS.0b013e318060ccca},
ISSN = {0362-2436},
EISSN = {1528-1159},
Keywords = {Journal Club; pedicle screw; lumbar fusion},
Keywords-Plus = {QUALITY-OF-LIFE; CLINICAL-TRIALS; SPINAL STENOSIS; INSTRUMENTATION;
   SPONDYLOLISTHESIS; OUTCOMES; WINNER; VOLVO},
Research-Areas = {Neurosciences \& Neurology; Orthopedics},
Web-of-Science-Categories  = {Clinical Neurology; Orthopedics},
Author-Email = {pda9@columbia.edu},
Cited-References = {Assmann SF, 2000, LANCET, V355, P1064, DOI 10.1016/S0140-6736(00)02039-0.
   BRIDWELL KH, 1993, J SPINAL DISORD, V6, P461, DOI 10.1097/00002517-199306060-00001.
   BRODSKY AE, 1991, SPINE S, V16, P261.
   Fischgrund JS, 1997, SPINE, V22, P2807, DOI 10.1097/00007632-199712150-00003.
   France JC, 1999, SPINE, V24, P553, DOI 10.1097/00007632-199903150-00010.
   FRASER SCA, 1993, BRIT J SURG, V80, P163, DOI 10.1002/bjs.1800800210.
   Fritzell P, 2001, SPINE, V26, P2521, DOI 10.1097/00007632-200112010-00002.
   Gerszten PC, 1998, NEUROSURGERY, V43, P1146, DOI 10.1097/00006123-199811000-00072.
   GL O, 1958, JAMA-J AM MED ASSOC, V166, P23.
   GUYATT GH, 1993, ANN INTERN MED, V118, P622, DOI 10.7326/0003-4819-118-8-199304150-00009.
   KANT AP, 1995, SPINE, V20, P2313, DOI 10.1097/00007632-199511000-00009.
   LEE YJ, 1991, STAT MED, V10, P1595, DOI 10.1002/sim.4780101011.
   Leplege A, 1997, JAMA-J AM MED ASSOC, V278, P47, DOI 10.1001/jama.278.1.47.
   McCormick P C, 1997, Clin Neurosurg, V44, P29.
   Resnick DK, 2005, J NEUROSURG-SPINE, V2, P653, DOI 10.3171/spi.2005.2.6.0653.
   SCHUMACHER M, 1991, STAT MED, V10, P1915, DOI 10.1002/sim.4780101207.
   Shadish William., 2002, EXPT QUASIEXPERIMENT.
   TESTA MA, 1994, ANNU REV PUBL HEALTH, V15, P535.
   Thomsen K, 1997, SPINE, V22, P2813, DOI 10.1097/00007632-199712150-00004.
   ZDEBLICK TA, 1993, SPINE, V18, P983, DOI 10.1097/00007632-199306150-00006.},
Number-of-Cited-References = {20},
Times-Cited = {2},
Usage-Count-Last-180-days = {0},
Usage-Count-Since-2013 = {1},
Journal-ISO = {SPINE},
Doc-Delivery-Number = {174XX},
Web-of-Science-Index = {Science Citation Index Expanded (SCI-EXPANDED)},
Unique-ID = {WOS:000246977300017},
DA = {2022-11-01},
}

@article{ WOS:000486021200030,
Author = {Oishi, Yosuke and Nakamura, Eiichiro and Murase, Masaaki and Doi,
   Katsumi and Takeuchi, Yoshinori and Hamawaki, Jun-ichi and Sakai,
   Akinori},
Title = {Lower lumbar osteoporotic vertebral fractures with neurological symptoms
   might have two different pathogeneses according to early magnetic
   resonance images},
Journal = {ACTA NEUROCHIRURGICA},
Year = {2019},
Volume = {161},
Number = {10},
Pages = {2211-2222},
Month = {OCT},
Abstract = {Background Most osteoporotic vertebral fractures (OVFs) occur in the
   thoracolumbar area without neurological symptoms. The pathogenesis and
   clinical results of symptomatic lower lumbar OVFs have not been
   analysed. We aimed to retrospectively investigate the risk factors for
   the occurrence of neurological symptoms in patients with lower lumbar
   OVFs and to assess the clinical results of these symptoms using magnetic
   resonance (MR) images. Methods Of the 104 patients enrolled, 21\%
   reported neurological symptoms. We divided OVFs with neurological
   symptoms into various types using early MR images and investigated the
   risk factors for each type. Clinical results of symptomatic patients
   were also evaluated. Results Symptomatic patients with lower lumbar OVFs
   mainly had one of two fracture types, indicated by total low and
   superior/inferior low-intensity signals on T1-weighted images. A
   multivariate logistic regression analysis showed that a smaller canal
   area and longer disease duration were risk factors for all patients. For
   patients with OVFs indicated by total low intensity, symptomatic
   patients had a significantly smaller canal area than non-symptomatic
   patients. For patients with OVFs indicated by superior/inferior low
   intensity, symptomatic patients had a significantly higher frequency of
   L4 and L5 vertebral fractures, longer disease duration, smaller canal
   area, smaller angle between the facets, and higher frequency of
   coexisting degenerative spondylolisthesis than non-symptomatic patients.
   Symptomatic patients with OVFs indicated by total low intensity had
   poorer clinical results regarding walking ability than symptomatic
   patients with OVFs indicated by superior/inferior low intensity.
   Conclusions Lower lumbar OVFs with neurological symptoms might have two
   different pathogeneses according to early MR images. Compared with
   symptomatic patients with OVFs indicated by superior/inferior low
   intensity, symptomatic patients with OVFs indicated by total low
   intensity may require different treatment strategies to avoid symptoms.},
Publisher = {SPRINGER WIEN},
Address = {SACHSENPLATZ 4-6, PO BOX 89, A-1201 WIEN, AUSTRIA},
Type = {Article},
Language = {English},
Affiliation = {Oishi, Y (Corresponding Author), Hamawaki Orthopaed Hosp, Dept Orthoped Surg, Naka Ku, 4-6-6 Otemachi, Hiroshima 7300051, Japan.
   Oishi, Yosuke; Murase, Masaaki; Doi, Katsumi; Takeuchi, Yoshinori; Hamawaki, Jun-ichi, Hamawaki Orthopaed Hosp, Dept Orthoped Surg, Naka Ku, 4-6-6 Otemachi, Hiroshima 7300051, Japan.
   Nakamura, Eiichiro; Sakai, Akinori, Univ Occupat \& Environm Hlth, Dept Orthoped Surg, Yahatanishi Ku, 1-1 Iseigaoka, Kitakyushu, Fukuoka 8078555, Japan.},
DOI = {10.1007/s00701-019-04045-6},
ISSN = {0001-6268},
EISSN = {0942-0940},
Keywords = {Osteoporotic vertebral fracture; Lower lumbar spine; Magnetic resonance
   imaging; Neurological symptoms; Lumbar canal stenosis; Intervertebral
   instability},
Keywords-Plus = {COLLAPSE},
Research-Areas = {Neurosciences \& Neurology; Surgery},
Web-of-Science-Categories  = {Clinical Neurology; Surgery},
Author-Email = {ikyoku@hamawaki.or.jp},
ORCID-Numbers = {Oishi, Yosuke/0000-0002-7675-5712},
Funding-Acknowledgement = {Japanese Orthopaedic Association},
Funding-Text = {This work was supported in part by Japanese Orthopaedic Association
   Grants-in-Aid for Scientific Research (E.N.). The sponsor had no role in
   the design or conduct of this research.},
Cited-References = {BABA H, 1995, PARAPLEGIA, V33, P281, DOI 10.1038/sc.1995.64.
   Chung SK, 2002, J SPINAL DISORD TECH, V15, P461, DOI 10.1097/00024720-200212000-00005.
   Fukui M, 2009, J ORTHOP SCI, V14, P348, DOI 10.1007/s00776-009-1337-8.
   GENANT HK, 1993, J BONE MINER RES, V8, P1137, DOI 10.1002/jbmr.5650080915.
   Kanchiku Tsukasa, 2003, J Orthop Sci, V8, P463, DOI 10.1007/s00776-003-0665-3.
   Kanchiku T, 2014, J SPINAL DISORD TECH, V27, pE61, DOI 10.1097/BSD.0b013e318292b509.
   KANEDA K, 1992, SPINE, V17, pS295, DOI 10.1097/00007632-199208001-00015.
   KEMPINSKY WH, 1958, NEUROLOGY, V8, P181, DOI 10.1212/WNL.8.3.181.
   Lee YL, 1996, CLIN ORTHOP RELAT R, P91.
   Mochida J, 2001, J SPINAL DISORD, V14, P393, DOI 10.1097/00002517-200110000-00004.
   Nakajima H, 2016, J NEUROSURG-SPINE, V24, P39, DOI 10.3171/2015.4.SPINE14847.
   Sasaki M, 2011, NEUROL MED-CHIR, V51, P484, DOI 10.2176/nmc.51.484.
   Shen Michael, 2007, Am J Orthop (Belle Mead NJ), V36, P241.
   Taneichi H., 2002, RINSHO SEIKEI GEKA, V37, P437.
   Tsujio T, 2011, SPINE, V36, P1229, DOI 10.1097/BRS.0b013e3181f29e8d.},
Number-of-Cited-References = {15},
Times-Cited = {2},
Usage-Count-Last-180-days = {0},
Usage-Count-Since-2013 = {0},
Journal-ISO = {Acta Neurochir.},
Doc-Delivery-Number = {IX9PH},
Web-of-Science-Index = {Science Citation Index Expanded (SCI-EXPANDED)},
Unique-ID = {WOS:000486021200030},
DA = {2022-11-01},
}

@article{ WOS:000073048500003,
Author = {Espeland, A and Korsbrekke, K and Albrektsen, G and Larsen, JL},
Title = {Observer variation in plain radiography of the lumbosacral spine},
Journal = {BRITISH JOURNAL OF RADIOLOGY},
Year = {1998},
Volume = {71},
Number = {844},
Pages = {366-375},
Month = {APR},
Abstract = {In this study, interobserver and intraobserver variations in the
   interpretation of plain radiographs of the lumbosacral spine were
   evaluated. Three radiologists independently interpreted the radiographs
   from 200 consecutive outpatients, aged 13-93 years, mostly referred from
   general practitioners. Interobserver agreement was best for vertebral
   fractures, osteopenia, spondylolisthesis at L5-S1, lumbosacral
   junctional vertebra, reduced disc height at L4-S1 and osteophytes at
   L2-S1 (kappa 0.61-0.95), and poorest for spina bifida of S1,
   degenerative spondylolisthesis and facet joint arthrosis at T12-L4,
   sacroiliac joint arthrosis, narrow central spinal canal film quality,
   and for decisions concerning evaluation of facet joints and spinal canal
   (kappa<0.34). For several diagnoses, the number of abnormal findings
   differed significantly between observers (p<0.05, McNemar's test),
   indicating different diagnostic thresholds. Intraobserver agreement in
   36 reevaluated patients was fair to excellent for almost all variables
   (kappa>0.46). Although some diagnoses related to low back pain were
   quite consistently evaluated, the substantial disagreement on many
   findings should alert clinicians and radiologists against overestimating
   the validity and usefulness of the examinations. To improve diagnostic
   consistency, it is important to reduce variation caused by different
   thresholds for abnormality.},
Publisher = {BRITISH INST RADIOLOGY},
Address = {36 PORTLAND PLACE, LONDON W1N 4AT, ENGLAND},
Type = {Article},
Language = {English},
Affiliation = {Espeland, A (Corresponding Author), Haukeland Univ Hosp, Radiol Sect, N-5021 Bergen, Norway.
   Univ Bergen, Radiol Sect, Bergen, Norway.
   Univ Bergen, Div Med Stat, Bergen, Norway.
   Deaconess Hosp, Dept Radiol, Bergen, Norway.},
DOI = {10.1259/bjr.71.844.9659128},
ISSN = {0007-1285},
Keywords-Plus = {GRADING SACROILIAC RADIOGRAPHS; LOW-BACK-PAIN; LUMBAR SPINE; OSTEOPENIA;
   VARIABILITY; KAPPA},
Research-Areas = {Radiology, Nuclear Medicine \& Medical Imaging},
Web-of-Science-Categories  = {Radiology, Nuclear Medicine \& Medical Imaging},
Cited-References = {ALTMAN DG, 1995, PRACTICAL STAT MED R, P229.
   ANDERSSON GBJ, 1981, SPINE, V6, P154, DOI 10.1097/00007632-198103000-00008.
   {[}Anonymous], 1981, WILEY SERIES PROBABI.
   Assendelft WJJ, 1997, SPINE, V22, P1235, DOI 10.1097/00007632-199706010-00013.
   BELLAMY N, 1984, SCAND J RHEUMATOL, V13, P113, DOI 10.3109/03009748409100373.
   BRENNAN P, 1992, BMJ-BRIT MED J, V304, P1491, DOI 10.1136/bmj.304.6840.1491.
   Christiansen F, 1997, ACTA RADIOL, V38, P92.
   COSTE J, 1991, SPINE, V16, P426, DOI 10.1097/00007632-199104000-00006.
   DEYO RA, 1994, SPINE, V19, pS2057.
   DEYO RA, 1985, ARTHRITIS RHEUM, V28, P1066, DOI 10.1002/art.1780280916.
   Egglin TKP, 1996, JAMA-J AM MED ASSOC, V276, P1752, DOI 10.1001/jama.276.21.1752.
   FLEISS JL, 1969, PSYCHOL BULL, V72, P323, DOI 10.1037/h0028106.
   FRYMOYER JW, 1986, SPINE, V11, P1020, DOI 10.1097/00007632-198612000-00009.
   GARTON MJ, 1994, CLIN RADIOL, V49, P118, DOI 10.1016/S0009-9260(05)83453-1.
   HOLLINGSWORTH PN, 1983, J RHEUMATOL, V10, P247.
   JERGAS M, 1994, SKELETAL RADIOL, V23, P195.
   KER M, 1991, INVEST RADIOL, V26, P78, DOI 10.1097/00004424-199101000-00015.
   MACLURE M, 1987, AM J EPIDEMIOL, V126, P161, DOI 10.1093/aje/126.2.161.
   Masud T, 1996, BRIT J RADIOL, V69, P451, DOI 10.1259/0007-1285-69-821-451.
   NACHEMSON A L, 1976, Spine, V1, P59, DOI 10.1097/00007632-197603000-00009.
   {*}NAT I RAD HYG, 1993, UNPUB.
   PATHRIA M, 1987, RADIOLOGY, V164, P227, DOI 10.1148/radiology.164.1.3588910.
   THOMPSON WD, 1988, J CLIN EPIDEMIOL, V41, P949, DOI 10.1016/0895-4356(88)90031-5.
   THORNBURY JR, 1994, AM J ROENTGENOL, V162, P1.
   Waddell G, 1996, SPINE, V21, P2820, DOI 10.1097/00007632-199612150-00002.
   YAZICI H, 1987, ANN RHEUM DIS, V46, P139, DOI 10.1136/ard.46.2.139.},
Number-of-Cited-References = {26},
Times-Cited = {19},
Usage-Count-Last-180-days = {0},
Usage-Count-Since-2013 = {3},
Journal-ISO = {Br. J. Radiol.},
Doc-Delivery-Number = {ZG872},
Web-of-Science-Index = {Science Citation Index Expanded (SCI-EXPANDED)},
Unique-ID = {WOS:000073048500003},
DA = {2022-11-01},
}

@article{ WOS:000302190500008,
Author = {Murlimanju, B. V. and Prabhu, Latha V. and Pai, Mangala M. and
   Ganeshkumar, C. and Sarvepalli, Ankamma},
Title = {Lumbosacral Transitional Vertebrae: A Case Report and Clinical
   Implications},
Journal = {INTERNATIONAL JOURNAL OF MORPHOLOGY},
Year = {2011},
Volume = {29},
Number = {4},
Pages = {1123-1125},
Abstract = {A lumbosacral transitional vertebra is a rare congenital anomaly which
   occurs because of defect in the segmentation of the lumbosacral spine
   during development. During routine osteology classes for the medical
   students at the Kasturba Medical College, Mangalore, India, one of the
   sacra showed the fusion of the fifth lumbar vertebra with the sacrum.
   The specimen showed an incomplete fusion (sacralization) on the left
   side and the transverse process was of the large butterfly shape, while
   on the right it was about the usual size. Though this variation is well
   known, the details of this anomaly are rarely reported in the anatomical
   literature. Since there is a strong relationship between the lumbosacral
   transitional vertebrae and low back pain, this anomaly has gotten
   increased clinical interest. So this case was studied in detail with
   relevant review of literature and its surgical, radiological
   implications are discussed.},
Publisher = {SOC CHILENA ANATOMIA},
Address = {CASILLA 54-D, TEMUCO, 00000, CHILE},
Type = {Article},
Language = {English},
Affiliation = {Murlimanju, BV (Corresponding Author), Manipal Univ, Kasturba Med Coll, Dept Anat, Ctr Basic Sci, Mangalore 575004, India.
   Murlimanju, B. V.; Prabhu, Latha V.; Pai, Mangala M.; Ganeshkumar, C.; Sarvepalli, Ankamma, Manipal Univ, Kasturba Med Coll, Dept Anat, Ctr Basic Sci, Mangalore 575004, India.},
DOI = {10.4067/S0717-95022011000400008},
ISSN = {0717-9502},
EISSN = {0717-9367},
Keywords = {Back pain; Congenital anomaly; Lumbosacral vertebra; Sacralization;
   Transitional vertebra},
Keywords-Plus = {DEGENERATIVE SPONDYLOLISTHESIS; LUMBAR DISC; CLASSIFICATION;
   SACRALIZATION; PREVALENCE},
Research-Areas = {Anatomy \& Morphology},
Web-of-Science-Categories  = {Anatomy \& Morphology},
Author-Email = {flutesnowmm@gmail.com},
ResearcherID-Numbers = {BV, Murlimanju/T-8078-2018
   },
ORCID-Numbers = {BV, Murlimanju/0000-0003-1248-8296
   Prabhu, Latha/0000-0002-1386-0099
   Pai, Mangala/0000-0001-6995-5807},
Cited-References = {Cinotti G, 1997, INT ORTHOP, V21, P337, DOI 10.1007/s002640050180.
   Delport Elva G, 2006, Pain Physician, V9, P53.
   Ebraheim NA, 1997, SURG NEUROL, V48, P232, DOI 10.1016/S0090-3019(96)00176-0.
   Eyo MU, 2001, WEST AFR J RADIOL, V8, P1.
   Hambly MF, 1998, SPINE, V23, P1785, DOI 10.1097/00007632-199808150-00012.
   Hsieh CYJ, 2000, J MANIP PHYSIOL THER, V23, P483, DOI 10.1067/mmt.2000.108817.
   Kanchan T, 2009, SINGAP MED J, V50, pe85.
   Kim Nan Hyun, 1997, Bulletin Hospital for Joint Diseases, V56, P161.
   Kong CG, 2008, ASIAN SPINE J, V2, P34, DOI 10.4184/asj.2008.2.1.34.
   Moore BH, 1925, J BONE JOINT SURG, V7, P271.
   Otani K, 2001, J BONE JOINT SURG BR, V83B, P1137, DOI 10.1302/0301-620X.83B8.11736.
   Revuelta R, 2000, J NEUROSURG, V92, P98, DOI 10.3171/spi.2000.92.1.0098.
   TINI PG, 1977, RHEUMATOL REHABIL, V16, P180, DOI 10.1093/rheumatology/16.3.180.
   Wiese Matthias, 2004, Spine J, V4, P550, DOI 10.1016/j.spinee.2004.02.007.
   Williams P. C., 1965, LUMBOSACRAL SPINE EM, p{[}27, 149].
   Williams PL, 1989, GRAYS ANATOMY.},
Number-of-Cited-References = {16},
Times-Cited = {1},
Usage-Count-Last-180-days = {0},
Usage-Count-Since-2013 = {2},
Journal-ISO = {Int. J. Morphol.},
Doc-Delivery-Number = {917PN},
Web-of-Science-Index = {Science Citation Index Expanded (SCI-EXPANDED)},
Unique-ID = {WOS:000302190500008},
OA = {Green Submitted, Green Published, gold},
DA = {2022-11-01},
}

@article{ WOS:000819925500006,
Author = {Kulkarni, Arvind G. and Sagane, Shrikant S.},
Title = {Cervical facet joint effusion: A sign of instability in cervical
   degenerative spondylolisthesis},
Journal = {JOURNAL OF CRANIOVERTEBRAL JUNCTION AND SPINE},
Year = {2022},
Volume = {13},
Number = {1},
Pages = {38-41},
Month = {JAN-MAR},
Abstract = {Aims: The aim of this study was to trace the association between
   cervical facet joint effusion and cervical degenerative
   spondylolisthesis (CDS). CDS has not received as much attention as its
   lumbar counterpart. Identification of features of instability on
   magnetic resonance imaging (MRI) is crucial to avoid missing presence of
   CDS.
   Materials and Methods: The authors retrospectively reviewed cervical
   spine MRI scans and upright lateral flexion-extension radiographs of 17
   consecutive patients at a single institution between January 2017 and
   June 2018 that revealed CDS. Presence of cervical facet joint effusion
   and CDS was recorded. Data were analyzed to deduce possibility of an
   association between cervical facet joint effusion and CDS.
   Results: Seventeen patients fulfilled the inclusion criteria of cervical
   spondylotic myelopathy associated with CDS. Out of these, 10 patients
   revealed facet joint effusion at C3-C4 (4 patients) and C4-C5 (6
   patients) levels. The mean age of patients was 65.8 years (49-79) and
   M:F was 2.2:1. Amount of facet joint effusion varied and ranged from 1.6
   mm to 4.7 mm on the axial images. Ten patients (58.82\%) demonstrated
   facet joint effusion associated with mobile CDS. Seven patients
   (41.17\%) with CDS and without facet effusion did not demonstrate
   mobility of more than 0.5 mm in flexion-extension radiographs.
   Conclusion: The current study acknowledges the association of ``cervical
   facet effusion{''} and CDS. Clinically measurable facet joint effusion
   on MRI suggests the need for further attempts to diagnose CDS.},
Publisher = {WOLTERS KLUWER MEDKNOW PUBLICATIONS},
Address = {WOLTERS KLUWER INDIA PVT LTD , A-202, 2ND FLR, QUBE, C T S  NO 1498A-2
   VILLAGE MAROL, ANDHERI EAST, MUMBAI, Maharashtra, INDIA},
Type = {Article},
Language = {English},
Affiliation = {Kulkarni, AG (Corresponding Author), Bombay Hosp \& Med Res Ctr, Mumbai Spine Scoliosis \& Disc Replacement Ctr, Room 206, Mumbai 400002, Maharashtra, India.
   Kulkarni, Arvind G.; Sagane, Shrikant S., Bombay Hosp \& Med Res Ctr, Dept Orthopaed, Mumbai Spine Scoliosis \& Disc Replacement Ctr, Mumbai, Maharashtra, India.},
DOI = {10.4103/jcvjs.jcvjs\_155\_21},
ISSN = {0974-8237},
EISSN = {0976-9285},
Keywords = {Degenerative spondylolisthesis; facet joint; myelopathy; spinal fusion;
   spinal instability},
Keywords-Plus = {SPONDYLOTIC MYELOPATHY; RADICULOPATHY; SPINE},
Research-Areas = {Otorhinolaryngology},
Web-of-Science-Categories  = {Otorhinolaryngology},
Author-Email = {drarvindspines@gmail.com},
Cited-References = {Chaput C, 2007, SPINE, V32, P1883, DOI 10.1097/BRS.0b013e318113271a.
   Chaput CD, 2013, SPINE J, V13, P856, DOI 10.1016/j.spinee.2013.01.021.
   Cho BY, 2009, J NEUROSURG-SPINE, V11, P614, DOI 10.3171/2009.6.SPINE08413.
   DEBURGE A, 1995, J BONE JOINT SURG BR, V77B, P122, DOI 10.1302/0301-620X.77B1.7822368.
   Goel A, 2011, J NEUROSURG-SPINE, V14, P689, DOI 10.3171/2011.2.SPINE10601.
   Jiang SD, 2011, INT ORTHOP, V35, P869, DOI 10.1007/s00264-010-1203-5.
   Kawasaki M, 2007, J ORTHOP SCI, V12, P207, DOI 10.1007/s00776-007-1122-5.
   KIRKALDYWILLIS WH, 1985, SPINE, V10, P254, DOI 10.1097/00007632-198504000-00012.
   KOSNIK E J, 1979, Spine, V4, P203, DOI 10.1097/00007632-197905000-00004.
   Kouyialis AT, 2005, SOUTH MED J, V98, P223, DOI 10.1097/01.SMJ.0000129792.92433.B6.
   Kulkarni AG, 2020, CLIN SPINE SURG, V33, P391.
   Kulkarni AG, 2017, GLOB SPINE J, V7, P629, DOI 10.1177/2192568217700103.
   Lattig F, 2015, J SPINAL DISORD TECH, V28, P95, DOI 10.1097/BSD.0b013e318269c261.
   Lattig F, 2012, EUR SPINE J, V21, P276, DOI 10.1007/s00586-011-1993-1.
   Murata K, 2019, SCI REP-UK, V9, DOI 10.1038/s41598-019-41079-3.
   TAILLARD W, 1954, Acta Orthop Scand, V24, P115.
   Tani T, 2003, SPINE, V28, P1128, DOI 10.1097/00007632-200306010-00009.
   Xu C, 2016, SPINE J, V16, P10, DOI 10.1016/j.spinee.2015.09.035.},
Number-of-Cited-References = {18},
Times-Cited = {0},
Usage-Count-Last-180-days = {0},
Usage-Count-Since-2013 = {1},
Journal-ISO = {J. Craniovertebral Junction Spine},
Doc-Delivery-Number = {2P7ON},
Web-of-Science-Index = {Emerging Sources Citation Index (ESCI)},
Unique-ID = {WOS:000819925500006},
OA = {gold, Green Published},
DA = {2022-11-01},
}

@article{ WOS:000278400300010,
Author = {Juricek, M. and Rehak, L. and Horvath, J. and Tisovsky, P.},
Title = {Quality of life after elective lumbar spinal fusions},
Journal = {BRATISLAVA MEDICAL JOURNAL-BRATISLAVSKE LEKARSKE LISTY},
Year = {2010},
Volume = {111},
Number = {5},
Pages = {290-295},
Abstract = {Objectives: Our goal was to evaluate the quality of life in patients who
   underwent an elective lumbar stabilization and fusion.
   Materials and methods: We treated 208 patients (120 females and 88
   males) for degenerative lumbar spine conditions. In 165 cases we
   performed the transforaminal lumbar interbody fusion (TLIF), in 38 the
   posterolateral lumbar fusion (PLF) and in 5 the anterior lumbar
   interbody fusion (ALIF). Before and after the surgery, pain was
   evaluated with the VAS and the quality of life with the second version
   of the SF-6. Follow up was from six months to two years. We used the
   statistical tests chi-square, t-test and ANOVA.
   Results: Satisfied were 62.5 \% of patients, partially satisfied were
   19.7 \% and dissatisfied were 17.8 \% of patients. The average VAS
   decreased from 68 to 35. There was a significant improvement in mobility
   and decrease of consumption of analgetics after the surgery. Clinically
   significant improvements were in all domains of sf-36 except the mental
   health, social function and mental composite score. We had 30
   complications in 28 patients. A revision surgery was necessary in 18
   cases. Complications had no significant effect on the SF-36 and VAS
   score.
   Conclusion: The results are comparable with published data. Correctly
   indicated spinal operations are effective in reducing pain and
   improvement of the function. We have noted a significant decrease of
   pain, improvement of mobility, and a reduction of analgetics
   consumption. Despite the improvements, post-operatively all values of
   the SF-36 were lower than standards for the population. Complications
   and reoperations in our group are relatively common problems,
   surprisingly did not affected the quality of life after surgery (Tab. 9,
   Ref. 38). Full Text (Free, PDF) www.bmj.sk.},
Publisher = {COMENIUS UNIV},
Address = {SCH MEDICINE, SPITALSKA 24, BRATISLAVA I, SK-813 72, SLOVAKIA},
Type = {Article},
Language = {English},
Affiliation = {Juricek, M (Corresponding Author), Havlickova 2235, CZ-58001 Havlickuv Brod, Czech Republic.
   Comenius Univ, Fac Med, Dept Orthopaedy \& Traumatol 1, Univ Hosp, Bratislava 82606, Slovakia.
   Slovak Med Univ, Bratislava 82606, Slovakia.},
ISSN = {0006-9248},
EISSN = {1336-0345},
Keywords = {quality of life; sf-36; low back pain; lumbar fusion},
Keywords-Plus = {LOW-BACK-PAIN; DEGENERATIVE DISC DISEASE; 3 SURGICAL TECHNIQUES;
   INTERBODY FUSION; REOPERATION RATES; SURGERY; SPONDYLOLISTHESIS;
   STENOSIS; OUTCOMES; WORK},
Research-Areas = {General \& Internal Medicine},
Web-of-Science-Categories  = {Medicine, General \& Internal},
Author-Email = {martin\_juricek@hotmail.com},
Cited-References = {CHALOUPKA R, 2005, ACTA SPONDYLOLOGICA, V4, P40.
   CHERKIN DC, 1994, SPINE, V19, P1201, DOI 10.1097/00007632-199405310-00001.
   Derby R, 2005, J NEUROSURG-SPINE, V3, P255, DOI 10.3171/spi.2005.3.4.0255.
   Deyo RA, 2005, SPINE, V30, P1441, DOI 10.1097/01.brs.0000166503.37969.8a.
   Fenton JJ, 2007, SPINE, V32, P471, DOI 10.1097/01.brs.0000255809.95593.3b.
   Finkenberg J, 2001, Spine J, V1, P102, DOI 10.1016/S1529-9430(01)00010-9.
   Fischgrund JS, 1997, SPINE, V22, P2807, DOI 10.1097/00007632-199712150-00003.
   Fritzell P, 2002, SPINE, V27, P1131, DOI 10.1097/00007632-200206010-00002.
   Fritzell P, 2004, SPINE, V29, P421, DOI 10.1097/01.BRS.0000102681.61791.12.
   Fritzell P, 2003, EUR SPINE J, V12, P178, DOI 10.1007/s00586-002-0493-8.
   Gatchel RJ, 1999, SPINE, V24, P2162, DOI 10.1097/00007632-199910150-00017.
   Gehrchen PM, 2002, EUR SPINE J, V11, P423, DOI 10.1007/s00586-002-0401-2.
   Gibson JNA, 1999, SPINE, V24, P1820, DOI 10.1097/00007632-199909010-00012.
   Hackenberg L, 2005, EUR SPINE J, V14, P551, DOI 10.1007/s00586-004-0830-1.
   Hallett A, 2007, SPINE, V32, P1375, DOI 10.1097/BRS.0b013e318064520f.
   Hodges Scott D., 2001, Journal of the American Osteopathic Association, V101, P78.
   JAGER M, 2003, MED SCI MONITOR, V9, P324.
   KATZ JN, 1995, SPINE S, V20, P78.
   Lettice JJ, 2005, SPINE, V30, P675, DOI 10.1097/01.brs.0000155418.21183.ec.
   Madan SS, 2003, EUR SPINE J, V12, P567, DOI 10.1007/s00586-002-0516-5.
   Malter AD, 1998, SPINE, V23, P814, DOI 10.1097/00007632-199804010-00015.
   Mannion AF, 2006, EUR SPINE J, V15, pS93, DOI 10.1007/s00586-005-1045-9.
   Martin BI, 2007, SPINE, V32, P382, DOI 10.1097/01.brs.0000254104.55716.46.
   Moller H, 2000, SPINE, V25, P1716, DOI 10.1097/00007632-200007010-00017.
   Papageorgiou AC, 1997, SPINE, V22, P1137, DOI 10.1097/00007632-199705150-00014.
   Polly DW, 2007, SPINE, V32, pS20, DOI 10.1097/BRS.0b013e318053d4e5.
   Puolakka K, 2008, EUR SPINE J, V17, P386, DOI 10.1007/s00586-007-0552-2.
   Schade V, 1999, PAIN, V80, P239, DOI 10.1016/S0304-3959(98)00210-3.
   Stromqvist B, 2005, ACTA ORTHOP, V76, P3.
   Stromqvist B, 2001, ACTA ORTHOP SCAND, V72, P99, DOI 10.1080/000164701317323327.
   van der Giezen AM, 2000, PAIN, V87, P285, DOI 10.1016/S0304-3959(00)00292-X.
   WARE JE, 2002, SCORE VERSION 2 SF 3, P43.
   Weinstein JN, 2008, NEW ENGL J MED, V358, P794, DOI 10.1056/NEJMoa0707136.
   Weinstein JN, 2007, NEW ENGL J MED, V356, P2257, DOI 10.1056/NEJMoa070302.
   Weinstein JN, 2009, J BONE JOINT SURG AM, V91A, P1295, DOI 10.2106/JBJS.H.00913.
   Zanoli G, 2005, ACTA ORTHOP, V76, P5.
   Zanoli G, 2006, ACTA ORTHOP, V77, P298, DOI 10.1080/17453670610046064.
   ZENCICA P, 2004, ACTA SPONDYLOLOGICA, V3, P33.},
Number-of-Cited-References = {38},
Times-Cited = {11},
Usage-Count-Last-180-days = {0},
Usage-Count-Since-2013 = {1},
Journal-ISO = {Bratisl. Med. J.},
Doc-Delivery-Number = {606CY},
Web-of-Science-Index = {Science Citation Index Expanded (SCI-EXPANDED)},
Unique-ID = {WOS:000278400300010},
DA = {2022-11-01},
}

@article{ WOS:000498664800006,
Author = {Nordberg, Cecilie Lerche and Hansen, Bjarke Brandt and Nybing, Janus
   Damm and Hansen, Philip and Bliddal, Henning and Griffith, James F. and
   Fournier, Gilles and Guglielmi, Giuseppe and Boesen, Mikael},
Title = {Weight-bearing MRI of the Lumbar Spine: Technical Aspects},
Journal = {SEMINARS IN MUSCULOSKELETAL RADIOLOGY},
Year = {2019},
Volume = {23},
Number = {6},
Pages = {609-620},
Month = {DEC},
Abstract = {Magnetic resonance imaging (MRI) has an established role in the
   assessment of degenerative musculoskeletal conditions. However,
   conventional supine MRI findings often correlate poorly with clinical
   findings. Some patients experience accentuated back pain in the
   weight-bearing position. Therefore, supine MRI may underestimate the
   severity of degenerative spine findings. To try and improve the clinical
   validity of spine imaging, axial loading devices have been used with
   conventional supine MR imaging to simulate loading of the upright spine.
   More recently, upright weight-bearing MRI systems (0.25-0.6 T) were
   introduced, allowing images to be obtained in the standing or seated
   weight-bearing position and even during upright flexion or extension,
   rotation, or bending. Some scanners even enable capturing of real-time
   spinal movement. This review addresses the technical aspects and
   potential challenges of weight-bearing MRI, both in clinical practice
   and research.},
Publisher = {THIEME MEDICAL PUBL INC},
Address = {333 SEVENTH AVE, NEW YORK, NY 10001 USA},
Type = {Review},
Language = {English},
Affiliation = {Boesen, M (Corresponding Author), Univ Copenhagen, Dept Radiol, Bispebjerg \& Frederiksberg Hosp, DK-2400 Copenhagen, Denmark.
   Nordberg, Cecilie Lerche; Hansen, Bjarke Brandt; Bliddal, Henning, Univ Copenhagen, Dept Rheumatol, Parker Inst, Bispebjerg \& Frederiksberg Hosp, Copenhagen, Denmark.
   Nordberg, Cecilie Lerche; Nybing, Janus Damm; Hansen, Philip; Boesen, Mikael, Univ Copenhagen, Dept Radiol, Bispebjerg \& Frederiksberg Hosp, DK-2400 Copenhagen, Denmark.
   Griffith, James F., Chinese Univ Hong Kong, Dept Imaging \& Intervent Radiol, Sha Tin, Hong Kong, Peoples R China.
   Fournier, Gilles, Univ Copenhagen, Ctr Rheumatol \& Spine Dis, Rigshosp, Bispebjerg \& Frederiksberg Hosp, Copenhagen, Denmark.
   Guglielmi, Giuseppe, Univ Foggia, Dept Radiol, Foggia, Italy.},
DOI = {10.1055/s-0039-1697936},
ISSN = {1089-7860},
EISSN = {1098-898X},
Keywords = {magnetic resonance imaging; weight-bearing; spine; upright; lumbar},
Keywords-Plus = {LOW-BACK-PAIN; UPRIGHT POSITION; DEGENERATIVE SPONDYLOLISTHESIS;
   IDIOPATHIC SCOLIOSIS; COMPUTED-TOMOGRAPHY; BODY POSITION; AXIAL LOAD;
   SUPINE; STENOSIS; POSTURE},
Research-Areas = {Radiology, Nuclear Medicine \& Medical Imaging},
Web-of-Science-Categories  = {Radiology, Nuclear Medicine \& Medical Imaging},
Author-Email = {mikael.ploug.boesen@regionh.dk},
ResearcherID-Numbers = {Griffith, James/C-3186-2011
   },
ORCID-Numbers = {Griffith, James/0000-0001-5206-9382
   Hansen, Bjarke Brandt/0000-0002-4440-1960
   Hansen, Philip/0000-0002-6972-7852
   Nordberg, Cecilie Lerche/0000-0002-3116-0969
   Boesen, Mikael/0000-0002-8774-6563},
Funding-Acknowledgement = {Oak Foundation; Gigtforeningen; Frederiksberg and Bispebjerg Hospital},
Funding-Text = {Cecilie Lerche Nordberg: Oak Foundation:
   http://dx.doi.org/10.13039/100001275, Frederiksberg and Bispebjerg
   Hospital. Bjarke Brandt Hansen: Gigtforeningen,
   http://dx.doi.org/10.13039/100008368.},
Cited-References = {Alperin N, 2005, J MAGN RESON IMAGING, V22, P591, DOI 10.1002/jmri.20427.
   Alperin N, 2015, J MAGN RESON IMAGING, V42, P1158, DOI 10.1002/jmri.24882.
   Alyas F, 2008, CLIN RADIOL, V63, P1035, DOI 10.1016/j.crad.2007.11.022.
   Bendix T, 2012, SPINE, V37, P1756, DOI 10.1097/BRS.0b013e318257ffce.
   Berg L, 2013, SKELETAL RADIOL, V42, P1593, DOI 10.1007/s00256-013-1700-x.
   Brinjikji W, 2015, AM J NEURORADIOL, V36, P811, DOI 10.3174/ajnr.A4173.
   Chou R, 2007, ANN INTERN MED, V147, P478, DOI 10.7326/0003-4819-147-7-200710020-00006.
   Coffey AM, 2013, J MAGN RESON, V237, P169, DOI 10.1016/j.jmr.2013.10.013.
   Danielson B, 2001, SPINE, V26, P2601, DOI 10.1097/00007632-200112010-00015.
   Danielson BI, 1998, ACTA RADIOL, V39, P604, DOI 10.3109/02841859809175484.
   Hagerty SE, 2018, ATLAS IMAGE GUIDED S, P237.
   Hansen B B, 2017, DAN MED J, V64, P1.
   Hansen B B, 2019, ACTA RADIOL     0419.
   Hansen BB, 2015, SPINE, V40, P1690, DOI 10.1097/BRS.0000000000001120.
   Hansen BB, 2013, SKELETAL RADIOL, V42, P1437, DOI 10.1007/s00256-013-1688-2.
   Hansen BB, 2017, SPINE, V42, P662, DOI 10.1097/BRS.0000000000001889.
   Hansen BB, 2016, BEST PRACT RES CL RH, V30, P766, DOI 10.1016/j.berh.2016.08.008.
   Hansson T, 2009, EUR SPINE J, V18, P679, DOI 10.1007/s00586-009-0919-7.
   Hiwatashi A, 2004, AM J NEURORADIOL, V25, P170.
   Huang KY, 2009, EUR SPINE J, V18, P1851, DOI 10.1007/s00586-009-1059-9.
   Jarvik JG, 2003, JAMA-J AM MED ASSOC, V289, P2810, DOI 10.1001/jama.289.21.2810.
   Jensen RK, 2018, BMC MUSCULOSKEL DIS, V19, DOI 10.1186/s12891-018-1978-x.
   Jinkins JR, 2005, EUR RADIOL, V15, P1815, DOI 10.1007/s00330-005-2666-4.
   Kanno H, 2018, SPINE J, V18, P726, DOI 10.1016/j.spinee.2017.08.251.
   Kanno H, 2015, SPINE J, V15, P1255, DOI 10.1016/j.spinee.2015.02.016.
   Kanno H, 2012, SPINE, V37, pE985, DOI 10.1097/BRS.0b013e31821038f2.
   Karadimas EJ, 2006, J SPINAL DISORD TECH, V19, P495, DOI 10.1097/01.bsd.0000211213.98070.c2.
   Kim YK, 2013, SPINE, V38, pE1342, DOI 10.1097/BRS.0b013e3182a0dfa5.
   Kimura S, 2001, SPINE, V26, P2596, DOI 10.1097/00007632-200112010-00014.
   Lau YYO, 2017, EUR SPINE J, V26, P2666, DOI 10.1007/s00586-017-5211-7.
   Lee RKL, 2015, EUR RADIOL, V25, P2397, DOI 10.1007/s00330-015-3597-3.
   Lee RKL, 2015, SPINE, V40, P382, DOI 10.1097/BRS.0000000000000774.
   Lee SU, 2003, AVIAT SPACE ENVIR MD, V74, P512.
   Levinson W, 2018, JAMA-J AM MED ASSOC, V319, P1975, DOI 10.1001/jama.2018.2202.
   Madsen R, 2008, SPINE, V33, P61, DOI 10.1097/BRS.0b013e31815e395f.
   Mafi JN, 2013, JAMA INTERN MED, V173, P1573, DOI 10.1001/jamainternmed.2013.8992.
   Marques JP, 2019, J MAGN RESON IMAGING, V49, P1528, DOI 10.1002/jmri.26637.
   Mauch F, 2010, SPINE, V35, P1002, DOI 10.1097/BRS.0b013e3181bdb2d3.
   Merkle M, 2016, CLIN NEUROL NEUROSUR, V143, P4, DOI 10.1016/j.clineuro.2016.01.031.
   Morishita Y, 2008, J Orthop Surg (Hong Kong), V16, P348.
   Oliveira CB, 2018, EUR SPINE J, V27, P2791, DOI 10.1007/s00586-018-5673-2.
   Oren O, 2019, JAMA-J AM MED ASSOC, V321, P245, DOI 10.1001/jama.2018.20295.
   Ozawa H, 2012, AM J NEURORADIOL, V33, P1191, DOI 10.3174/ajnr.A2920.
   Pannu HK, 2015, J AM COLL RADIOL, V12, P134, DOI 10.1016/j.jacr.2014.10.021.
   Patel ND, 2016, J AM COLL RADIOL, V13, P1069, DOI 10.1016/j.jacr.2016.06.008.
   Ramadorai Uma, 2014, Evid Based Spine Care J, V5, P95, DOI 10.1055/s-0034-1386753.
   Schmid MR, 1999, AM J ROENTGENOL, V172, P1095, DOI 10.2214/ajr.172.4.10587155.
   Segebarth B, 2015, J SPINAL DISORD TECH, V28, P394, DOI 10.1097/BSD.0000000000000205.
   Shellock FG, 2004, RADIOLOGY, V232, P635, DOI 10.1148/radiol.2323030830.
   Shymon S, 2014, EUR SPINE J, V23, P1407, DOI 10.1007/s00586-014-3247-5.
   Simony A, 2016, EUR SPINE J, V25, P3366, DOI 10.1007/s00586-016-4747-2.
   Splendiani A, 2016, RADIOL MED, V121, P38, DOI 10.1007/s11547-015-0570-9.
   Srinivas SV, 2012, ARCH INTERN MED, V172, P1016, DOI 10.1001/archinternmed.2012.1838.
   Sudol-Szopinska I, 2015, SEMIN MUSCULOSKEL R, V19, P396, DOI 10.1055/s-0035-1564696.
   Tarantino U, 2013, J ORTHOP TRAUMATOL, V14, P15, DOI 10.1007/s10195-012-0213-z.
   Tonosu J, 2017, PLOS ONE, V12, DOI 10.1371/journal.pone.0188057.
   VanGoethem JWM, 2007, MED RADIOL DIAGN IMA, P1, DOI 10.1007/978-3-540-68483-1.
   Wang YC, 2008, J FORMOS MED ASSOC, V107, P334, DOI 10.1016/S0929-6646(08)60095-9.
   Weishaupt D, 2000, RADIOLOGY, V215, P247, DOI 10.1148/radiology.215.1.r00ap06247.
   Wessberg P, 2006, SPINE, V31, P3039, DOI 10.1097/01.brs.0000249513.91050.80.
   Wildermuth S, 1998, RADIOLOGY, V207, P391, DOI 10.1148/radiology.207.2.9577486.
   WILKINSON AG, 1991, CLIN RADIOL, V44, P338, DOI 10.1016/S0009-9260(05)81272-3.
   Willen J, 2001, SPINE, V26, P2607, DOI 10.1097/00007632-200112010-00016.
   Willen J, 2008, SPINE, V33, pE109, DOI 10.1097/BRS.0b013e318163f9ab.
   Zamani AA, 1998, JMRI-J MAGN RESON IM, V8, P1329, DOI 10.1002/jmri.1880080622.
   ZOU J, 2008, SPINE, V33, pE14.
   Zou J, 2009, SPINE, V34, P2545, DOI 10.1097/BRS.0b013e3181b32998.},
Number-of-Cited-References = {67},
Times-Cited = {7},
Usage-Count-Last-180-days = {2},
Usage-Count-Since-2013 = {7},
Journal-ISO = {Semin. Musculoskelet. Radiol.},
Doc-Delivery-Number = {JQ0SL},
Web-of-Science-Index = {Science Citation Index Expanded (SCI-EXPANDED)},
Unique-ID = {WOS:000498664800006},
DA = {2022-11-01},
}

@article{ WOS:000273274600002,
Author = {Rihn, Jeffrey A. and Berven, Sigurd and Allen, Todd and Phillips, Frank
   M. and Currier, Bradford L. and Glassman, Steven D. and Nash, David B.
   and Mick, Charles and Crockard, Alan and Albert, Todd J.},
Title = {Defining Value in Spine Care},
Journal = {AMERICAN JOURNAL OF MEDICAL QUALITY},
Year = {2009},
Volume = {24},
Number = {6, S},
Pages = {4S-14S},
Month = {NOV-DEC},
Abstract = {Spinal disorders are extremely common, debilitating, and costly to the
   payer and to society as a whole. The rate and cost of various spinal
   treatments are increasing at an astonishing rate, but it is unclear
   whether the resulting quality of spinal care is improving. Rather than
   focusing solely on quality improvement measures or cost-saving measures,
   there is a recent emphasis on the value of health care. Defining the
   value of spine care depends on a standardized, accurate method of
   measuring outcomes and costs. It is important that the outcomes measured
   are patient centered and that both the outcomes and costs are measured
   over time with long-term follow-up. The purpose of this article is to
   review current methods for measuring outcomes and propose a means by
   which the value of spine care can be more clearly defined.},
Publisher = {SAGE PUBLICATIONS INC},
Address = {2455 TELLER RD, THOUSAND OAKS, CA 91320 USA},
Type = {Article},
Language = {English},
Affiliation = {Rihn, JA (Corresponding Author), Thomas Jefferson Univ Hosp, Dept Orthopaed Surg, Rothman Inst, 925 Chestnut St,5th Floor, Philadelphia, PA 19107 USA.
   Rihn, Jeffrey A.; Albert, Todd J., Thomas Jefferson Univ Hosp, Dept Orthopaed Surg, Rothman Inst, Philadelphia, PA 19107 USA.
   Berven, Sigurd, Univ Calif San Francisco, Dept Orthopaed Surg, San Francisco, CA 94143 USA.
   Allen, Todd, Univ Calif San Diego, Dept Orthopaed Surg, San Diego, CA 92103 USA.
   Phillips, Frank M., Rush Univ, Dept Orthopaed Surg, Med Ctr, Chicago, IL 60612 USA.
   Currier, Bradford L., Mayo Clin, Dept Orthopaed Surg, Rochester, MN USA.
   Glassman, Steven D., Univ Louisville, Dept Orthopaed Surg, Louisville, KY 40292 USA.
   Nash, David B., Thomas Jefferson Univ, Jefferson Sch Populat Hlth, Philadelphia, PA 19107 USA.
   Mick, Charles, Pioneer Spine \& Sports, Northampton, MA USA.
   Crockard, Alan, Natl Hosp Neurol \& Neurosurg, Victor Horsley Dept Neurosurg, London WC1N 3BG, England.},
DOI = {10.1177/1062860609349214},
ISSN = {1062-8606},
EISSN = {1555-824X},
Keywords = {spine; value; lumbar; fusion},
Keywords-Plus = {LOW-BACK-PAIN; QUALITY-OF-LIFE; OSWESTRY DISABILITY INDEX; RESEARCH
   TRIAL SPORT; DEGENERATIVE LUMBAR SPONDYLOLISTHESIS; CLINICALLY IMPORTANT
   DIFFERENCE; HEALTH SURVEY QUESTIONNAIRE; RANDOMIZED CONTROLLED-TRIAL;
   COST-UTILITY ANALYSIS; SHORT-FORM 36},
Research-Areas = {Health Care Sciences \& Services},
Web-of-Science-Categories  = {Health Care Sciences \& Services},
Author-Email = {jrihn016@yahoo.com},
ORCID-Numbers = {Nash, David/0000-0001-8810-9673},
Cited-References = {BARNETT DB, 1991, AM J CARDIOL, V67, pC41.
   Beaton DE, 2003, CLIN ORTHOP RELAT R, P90, DOI 10.1097/01.blo.0000079772.06654.c8.
   Bell CM, 2006, BMJ-BRIT MED J, V332, P699, DOI 10.1136/bmj.38737.607558.80.
   BEURSKENS AJ, 1995, SPINE, V20, P1017, DOI 10.1097/00007632-199505000-00008.
   Brazier J, 2002, J HEALTH ECON, V21, P271, DOI 10.1016/S0167-6296(01)00130-8.
   Brazier J, 1998, J CLIN EPIDEMIOL, V51, P1115, DOI 10.1016/S0895-4356(98)00103-6.
   Brazier J, 2004, HEALTH ECON, V13, P873, DOI 10.1002/hec.866.
   BRAZIER JE, 1992, BMJ-BRIT MED J, V305, P160, DOI 10.1136/bmj.305.6846.160.
   Brown JL, 2008, PAIN MED, V9, P851, DOI 10.1111/j.1526-4637.2007.00357.x.
   Carreon LY, 2009, SPINE, V34, P238, DOI 10.1097/BRS.0b013e31818ffabe.
   Childs MJD, 2005, EUR SPINE J, V14, P1008, DOI 10.1007/s00586-005-0900-z.
   Copay AG, 2008, SPINE J, V8, P968, DOI 10.1016/j.spinee.2007.11.006.
   Copay AG, 2007, SPINE J, V7, P541, DOI 10.1016/j.spinee.2007.01.008.
   Davidson M, 2002, PHYS THER, V82, P8, DOI 10.1093/ptj/82.1.8.
   DEYO RA, 1993, SPINE, V18, P1463.
   ENTHOVEN AC, 1978, NEW ENGL J MED, V298, P1229, DOI 10.1056/NEJM197806012982204.
   Fairbank JCT, 2000, SPINE, V25, P2940, DOI 10.1097/00007632-200011150-00017.
   Fischgrund JS, 1997, SPINE, V22, P2807, DOI 10.1097/00007632-199712150-00003.
   Fritzell P, 2001, SPINE, V26, P2521, DOI 10.1097/00007632-200112010-00002.
   Fryback DG, 1997, MED DECIS MAKING, V17, P1, DOI 10.1177/0272989X9701700101.
   Fujiwara A, 2003, SPINE, V28, P1601, DOI 10.1097/00007632-200307150-00023.
   Ganiats TG, 1996, QUAL LIFE RES, V5, P162, DOI 10.1007/BF00435981.
   GARRATT AM, 1993, BMJ-BRIT MED J, V306, P1440, DOI 10.1136/bmj.306.6890.1440.
   Garratt AM, 2001, SPINE, V26, P71, DOI 10.1097/00007632-200101010-00014.
   Glassman SD, 2008, J BONE JOINT SURG AM, V90A, P1839, DOI 10.2106/JBJS.G.01095.
   Glassman SD, 2009, SPINE J, V9, P13, DOI 10.1016/j.spinee.2008.08.011.
   Grevitt M, 1997, J BONE JOINT SURG BR, V79B, P48, DOI 10.1302/0301-620X.79B1.1269.
   Grieve R, 2009, EUR J HEALTH ECON, V10, P15, DOI 10.1007/s10198-008-0097-2.
   Grotle M, 2004, SPINE, V29, pE492, DOI 10.1097/01.brs.0000143664.02702.0b.
   Hagg O, 2003, EUR SPINE J, V12, P12, DOI 10.1007/s00586-002-0464-0.
   Hansson T, 2008, SPINE, V33, P2819, DOI 10.1097/BRS.0b013e31818e2914.
   Hatten AL, 2006, CLIN J PAIN, V22, P700, DOI 10.1097/01.ajp.0000210934.66063.22.
   Hawthorne G, 2008, QUAL LIFE RES, V17, P1183, DOI 10.1007/s11136-008-9395-5.
   HERKOWITZ HN, 1991, J BONE JOINT SURG AM, V73A, P802, DOI 10.2106/00004623-199173060-00002.
   Junge A, 1996, SPINE, V21, P1056, DOI 10.1097/00007632-199605010-00013.
   Kaplan RM, 2005, MED CARE, V43, P79.
   Katz JN, 1997, SPINE, V22, P1123, DOI 10.1097/00007632-199705150-00012.
   Kornblum MB, 2004, SPINE, V29, P726, DOI 10.1097/01.BRS.0000119398.22620.92.
   Kuntz KM, 2000, SPINE, V25, P1132, DOI 10.1097/00007632-200005010-00015.
   LAUPACIS A, 1992, CAN MED ASSOC J, V146, P473.
   Lauridsen HH, 2006, BMC MUSCULOSKEL DIS, V7, DOI 10.1186/1471-2474-7-82.
   Leclaire R, 1997, SPINE, V22, P68, DOI 10.1097/00007632-199701010-00011.
   Luo XM, 2003, SPINE, V28, P1739, DOI 10.1097/00007632-200308010-00020.
   Malter AD, 1996, SPINE, V21, P1048, DOI 10.1097/00007632-199605010-00011.
   Mant J, 2001, INT J QUAL HEALTH C, V13, P475, DOI 10.1093/intqhc/13.6.475.
   Martin BI, 2008, JAMA-J AM MED ASSOC, V299, P656, DOI 10.1001/jama.299.6.656.
   MATTHEWS JNS, 1990, BRIT MED J, V300, P230, DOI 10.1136/bmj.300.6719.230.
   O'Brien BJ, 2003, HEALTH ECON, V12, P975, DOI 10.1002/hec.789.
   Orr RD, 2007, J BONE JOINT SURG AM, V89A, P70, DOI 10.2106/JBJS.G.00396.
   PATRICK DL, 1995, SPINE, V20, P1899, DOI 10.1097/00007632-199509000-00011.
   Petersen M, 2003, DIABETES CARE, V26, P917.
   Petrou S, 2005, HEALTH ECON, V14, P1169, DOI 10.1002/hec.1006.
   Polly DW, 2007, SPINE, V32, pS20, DOI 10.1097/BRS.0b013e318053d4e5.
   Price C, 2005, HEALTH TECHNOL ASSES, V9, P1.
   Prieto Luis, 2003, Health Qual Life Outcomes, V1, P80, DOI 10.1186/1477-7525-1-80.
   Reneman MF, 2002, J OCCUP REHABIL, V12, P119, DOI 10.1023/A:1016834409773.
   Rubin HR, 2001, INT J QUAL HEALTH C, V13, P469, DOI 10.1093/intqhc/13.6.469.
   Shaw JW, 2005, MED CARE, V43, P203, DOI 10.1097/00005650-200503000-00003.
   Sidhu KS, 1997, CLIN ORTHOP RELAT R, P39.
   Singh A, 2006, SPINE, V31, P639, DOI 10.1097/01.brs.0000202744.48633.44.
   Slover J, 2006, SPINE, V31, P1974, DOI 10.1097/01.brs.0000229252.30903.b9.
   Soegaard R, 2007, EUR SPINE J, V16, P657, DOI 10.1007/s00586-006-0179-8.
   Solberg TK, 2005, EUR SPINE J, V14, P1000, DOI 10.1007/s00586-005-0898-2.
   STUCKI G, 1995, J CLIN EPIDEMIOL, V48, P1369, DOI 10.1016/0895-4356(95)00054-2.
   Taylor SJ, 1999, SPINE, V24, P1805, DOI 10.1097/00007632-199909010-00010.
   Tosteson ANA, 2008, SPINE, V33, P2108, DOI 10.1097/BRS.0b013e318182e390.
   Tosteson ANA, 2008, ANN INTERN MED, V149, P845, DOI 10.7326/0003-4819-149-12-200812160-00003.
   TURNER JA, 1992, JAMA-J AM MED ASSOC, V268, P907, DOI 10.1001/jama.268.7.907.
   {*}US DEP HHS, VAL DRIV HEALTHC 4 C.
   van den Hout WB, 2008, BMJ-BRIT MED J, V336, P1351, DOI 10.1136/bmj.39583.709074.BE.
   van Stel HF, 2006, HEALTH QUAL LIFE OUT, V4, DOI 10.1186/1477-7525-4-20.
   Walsh DA, 2004, SPINE, V29, P87, DOI 10.1097/01.BRS.0000105533.09601.4F.
   Walsh TL, 2003, SPINE, V28, P607, DOI 10.1097/00007632-200303150-00017.
   Walters SJ, 2005, QUAL LIFE RES, V14, P1523, DOI 10.1007/s11136-004-7713-0.
   WARE J, 1994, SF 36 PHYS MENTAL HL.
   Ware JE, 1996, MED CARE, V34, P220, DOI 10.1097/00005650-199603000-00003.
   WARE JE, 1992, MED CARE, V30, P473, DOI 10.1097/00005650-199206000-00002.
   Ware JE., 1993, SF 36 HLTH SURVEY MA.
   WEATHERLEY CR, 1986, J BONE JOINT SURG BR, V68, P142, DOI 10.1302/0301-620X.68B1.2934399.
   Weinstein JN, 2008, NEW ENGL J MED, V358, P794, DOI 10.1056/NEJMoa0707136.
   Weinstein JN, 2007, NEW ENGL J MED, V356, P2257, DOI 10.1056/NEJMoa070302.
   Weinstein JN, 2006, JAMA-J AM MED ASSOC, V296, P2451, DOI 10.1001/jama.296.20.2451.
   Weinstein JN, 2006, JAMA-J AM MED ASSOC, V296, P2441, DOI 10.1001/jama.296.20.2441.
   Weinstein JN, 2006, SPINE, V31, P2707, DOI 10.1097/01.brs.0000248132.15231.fe.
   Weinstein JN, 2008, SPINE, V33, P2789, DOI 10.1097/BRS.0b013e31818ed8f4.
   {*}WHO, 2000, WORLD HLTH ORG ASS W.},
Number-of-Cited-References = {86},
Times-Cited = {27},
Usage-Count-Last-180-days = {0},
Usage-Count-Since-2013 = {2},
Journal-ISO = {Am. J. Med. Qual.},
Doc-Delivery-Number = {539RF},
Web-of-Science-Index = {Science Citation Index Expanded (SCI-EXPANDED); Social Science Citation Index (SSCI)},
Unique-ID = {WOS:000273274600002},
DA = {2022-11-01},
}

@article{ WOS:000752831200006,
Author = {Mohsinaly, Yann and Boissiere, Louis and Maillot, Cedric and Pesenti,
   Sebastien and Le Huec, Jean-Charles},
Title = {Treatment of lumbar canal stenosis in patients with compensated sagittal
   balance},
Journal = {ORTHOPAEDICS \& TRAUMATOLOGY-SURGERY \& RESEARCH},
Year = {2021},
Volume = {107},
Number = {7},
Month = {NOV},
Abstract = {Introduction: The need to combine fusion with decompression in patients
   with lumbar canal stenosis is still controversial. The aim of this study
   was to show that isolated decompression leads to the same outcomes as
   decompression plus fusion in patients who have preserved global sagittal
   balance.
   Materials and Methods: A single-center retrospective cohort of 110
   patients who were operated for a single-level lumbar stenosis was
   divided into two groups based on the treatment: isolated decompression
   or fusion-decompression. These patients had a normal odontoid-hip axis
   angle (ODHA) (-5 degrees to +2 degrees) and had no spondylolisthesis or
   frontal deformity. We compared the clinical outcome scores and
   spinal-pelvic parameters preoperatively and at 1 year of follow-up. We
   evaluated the minimal clinically important difference (MCID)
   corresponding to a 12.8-point difference in the Owestry Disability Index
   (ODI). The analysis in each group was based on the MCID.
   Results: The clinical outcome scores improved significantly in both
   groups. There was a 77\% decrease in the ODI > 12.8 points with no
   significant difference between groups. The analysis based on the MCID
   showed that patients with a poor clinical result at 1 year in the
   isolated decompression group were more likely to have lumbar pain, while
   the ones in the fusion-decompression group were more likely to have
   radicular pain.
   Conclusion: The clinical and radiological results of
   fusion-decompression are not superior at 1 year relative to isolated
   decompression for treating single-level lumbar canal stenosis in
   patients with compensated sagittal balance. Full-spine weight bearing
   radiographs are key to determining the patient's sagittal balance and to
   ensuring there are no radiological instability factors that may require
   a stabilizing procedure. (C) 2021 Elsevier Masson SAS. All rights
   reserved.},
Publisher = {ELSEVIER MASSON, CORP OFF},
Address = {65 CAMILLE DESMOULINS CS50083 ISSY-LES-MOULINEAUX, 92442 PARIS, FRANCE},
Type = {Article},
Language = {English},
Affiliation = {Le Huec, JC (Corresponding Author), Bordeaux Univ, PolyClin Bordeaux Nord Aquitaine, F-33000 Bordeaux, France.
   Mohsinaly, Yann; Boissiere, Louis; Le Huec, Jean-Charles, Bordeaux Univ, PolyClin Bordeaux Nord Aquitaine, F-33000 Bordeaux, France.
   Boissiere, Louis, ELSAN Polyclin Jean Villar, F-33520 Brugge, France.
   Maillot, Cedric, CHU Beaujon, Serv Chirurg Orthoped, F-92110 Clichy, France.
   Pesenti, Sebastien, CHU Timone, Serv Chirurg Orthoped Pediat, F-13000 Marseille, France.},
DOI = {10.1016/j.otsr.2021.102861},
EarlyAccessDate = {OCT 2021},
Article-Number = {102861},
ISSN = {1877-0568},
Keywords = {Sagittal balance; Lumbar spinal stenosis; Lumbar fusion; Odontoid-hip
   axis angle (ODHA); Decompression},
Keywords-Plus = {ADJACENT-SEGMENT DISEASE; SPINAL STENOSIS; DECOMPRESSIVE SURGERY;
   OUTCOMES; FUSION; DISABILITY; PARAMETERS; ALIGNMENT; FLATBACK; PAIN},
Research-Areas = {Orthopedics; Surgery},
Web-of-Science-Categories  = {Orthopedics; Surgery},
Author-Email = {jclehuec1@gmail.com},
ORCID-Numbers = {Pesenti, Sebastien/0000-0003-2230-2811},
Cited-References = {Adogwa O, 2013, J NEUROSURG-SPINE, V18, P139, DOI 10.3171/2012.11.SPINE12224.
   Amabile C, 2018, EUR SPINE J, V27, P458, DOI 10.1007/s00586-016-4830-8.
   Amabile C, 2016, EUR SPINE J, V25, P3666, DOI 10.1007/s00586-016-4552-y.
   Aoki Y, 2015, BMC MUSCULOSKEL DIS, V16, DOI 10.1186/s12891-015-0676-1.
   Barrey C, 2013, EUR SPINE J, V22, pS834, DOI 10.1007/s00586-013-3030-z.
   Bayerl SH, 2017, J NEUROSURG-SPINE, V27, P552, DOI 10.3171/2017.3.SPINE161269.
   Boissiere L, 2013, ORTHOP TRAUMATOL-SUR, V99, P945, DOI 10.1016/j.otsr.2013.09.003.
   Buckland AJ, 2017, SPINE J, V17, P1601, DOI 10.1016/j.spinee.2017.05.021.
   Chang WL, 2017, ARCH ORTHOP TRAUM SU, V137, P637, DOI 10.1007/s00402-017-2685-z.
   Copay AG, 2008, SPINE J, V8, P968, DOI 10.1016/j.spinee.2007.11.006.
   Farcy JPC, 1997, SPINE, V22, P2452, DOI 10.1097/00007632-199710150-00025.
   Forsth P, 2013, BONE JOINT J, V95B, P960, DOI 10.1302/0301-620X.95B7.30776.
   Gelalis ID, 2006, INT ORTHOP, V30, P59, DOI 10.1007/s00264-005-0030-6.
   Issack PS, 2012, J AM ACAD ORTHOP SUR, V20, P527, DOI 10.5435/JAAOS-20-08-527.
   Kim JK, 2014, J KOREAN NEUROSURG S, V56, P315, DOI 10.3340/jkns.2014.56.4.315.
   LAGRONE MO, 1988, J BONE JOINT SURG AM, V70A, P569, DOI 10.2106/00004623-198870040-00014.
   Le Huec JC, 2016, EUR SPINE J, V25, P3630, DOI 10.1007/s00586-016-4485-5.
   Le Huec JC, 2015, INT ORTHOP, V39, P87, DOI 10.1007/s00264-014-2516-6.
   Machado Gustavo C, 2016, Cochrane Database Syst Rev, V11, pCD012421.
   Machado GC, 2015, PLOS ONE, V10, DOI 10.1371/journal.pone.0122800.
   Molina M, 2011, REV MED CHILE, V139, P1488, DOI /S0034-98872011001100016.
   Omidi-Kashani F, 2014, ASIAN SPINE J, V8, P521, DOI 10.4184/asj.2014.8.4.521.
   Rothenfluh DA, 2015, EUR SPINE J, V24, P1251, DOI 10.1007/s00586-014-3454-0.
   Rothrock RJ, 2018, WORLD NEUROSURG, V118, P21, DOI 10.1016/j.wneu.2018.06.216.
   Schwab FJ, 2013, SPINE, V38, pE803, DOI 10.1097/BRS.0b013e318292b7b9.
   SENEGAS J, 1988, REV CHIR ORTHOP, V74, P15.
   Shin EK, 2017, SPINE J, V17, P175, DOI 10.1016/j.spinee.2016.08.023.
   Sobottke R, 2012, EUR SPINE J, V21, P411, DOI 10.1007/s00586-011-2016-y.
   Strube P, 2018, CLIN SPINE SURG, V31, P263, DOI 10.1097/BSD.0000000000000660.
   Takenaka H, 2019, SPINE J, V19, P1824, DOI 10.1016/j.spinee.2019.07.002.
   Tsutsui S, 2013, EUR SPINE J, V22, P2010, DOI 10.1007/s00586-013-2786-5.
   Wu Ai-Min, 2016, J Evid Based Med, V9, P166, DOI 10.1111/jebm.12215.},
Number-of-Cited-References = {32},
Times-Cited = {0},
Usage-Count-Last-180-days = {1},
Usage-Count-Since-2013 = {2},
Journal-ISO = {Orthop. Traumatol.-Surg. Res.},
Doc-Delivery-Number = {YV6IY},
Web-of-Science-Index = {Science Citation Index Expanded (SCI-EXPANDED)},
Unique-ID = {WOS:000752831200006},
DA = {2022-11-01},
}

@article{ WOS:000572604900002,
Author = {Ishak, Basem and Kikuta, Shogo and Scullen, Tyler and Iwanaga, Joe and
   Denis, Daniel J. and Maulucci, Christopher M. and Dumont, Aaron S. and
   Tubbs, R. Shane},
Title = {Does the L5 spinal nerve move? Anatomical evaluation with implications
   for postoperative L5 nerve palsy},
Journal = {SURGICAL AND RADIOLOGIC ANATOMY},
Year = {2021},
Volume = {43},
Number = {6, SI},
Pages = {813-818},
Month = {JUN},
Abstract = {Purpose While palsy of the L5 nerve root due to stretch injury is a
   known complication in complex lumbosacral spine surgery, the underlying
   pathophysiology remains unclear. The goal of this cadaveric study was to
   quantify movement of the L5 nerve root during flexion/extension of the
   hip and lower lumbar spine. Methods Five fresh-frozen human cadavers
   were dissected on both sides to expose the lumbar vertebral bodies and
   the L5 nerve roots. Movement of the L5 nerve root was tested during
   flexion and extension of the hip and lower lumbar spine. Four steps were
   undertaken to characterize these movements: (1) removal of the bilateral
   psoas muscles, (2) removal of the lumbar vertebral bodies including the
   transforaminal ligaments from L3 to L5, (3) opening and removing the
   dura mater laterally to visualize the rootlets, and (4) removal of
   remaining soft tissue surrounding the L5 nerve root. Two metal bars were
   inserted into the sacral body at the level of S1 as fixed landmarks. The
   tips of these bars were connected to make a line for the ruler that was
   used to measure movement of the L5 nerve roots. Movement was regarded as
   measurable when there was an L5 nerve excursion of at least 1 mm.
   Results The mean age at death was 86.6 years (range 68-89 years). None
   of the four steps revealed any measurable movement after
   flexion/extension of the hip and lower lumbar spine on either side (< 1
   mm). Flexion of the hip and lower lumbar spine revealed lax L5 nerve
   roots. Extension of the hip and lower lumbar spine showed taut ones.
   Conclusion Significant movement or displacement of the L5 nerve root
   could not be quantified in this study. No mechanical cause for L5 nerve
   palsy could be identified so the etiology of the condition remains
   unclear.},
Publisher = {SPRINGER FRANCE},
Address = {22 RUE DE PALESTRO, PARIS, 75002, FRANCE},
Type = {Article},
Language = {English},
Affiliation = {Iwanaga, J (Corresponding Author), Kurume Univ, Sch Med, Dent \& Oral Med Ctr, Kurume, Fukuoka, Japan.
   Iwanaga, J (Corresponding Author), Tulane Univ, Sch Med, Dept Neurosurg, Tulane Ctr Clin Neurosci, 131 S Robertson St,Suite 1300, New Orleans, LA 70112 USA.
   Iwanaga, J (Corresponding Author), Kurume Univ, Div Gross \& Clin Anat, Dept Anat, Sch Med, Kurume, Fukuoka, Japan.
   Iwanaga, J (Corresponding Author), Tulane Univ, Sch Med, Dept Neurol, 1430 Tulane Ave, New Orleans, LA 70112 USA.
   Ishak, Basem, Heidelberg Univ Hosp, Dept Neurosurg, Heidelberg, Germany.
   Kikuta, Shogo; Iwanaga, Joe, Kurume Univ, Sch Med, Dent \& Oral Med Ctr, Kurume, Fukuoka, Japan.
   Scullen, Tyler; Maulucci, Christopher M., Tulane Univ, New Orleans, LA 70118 USA.
   Scullen, Tyler; Maulucci, Christopher M., Tulane Univ, Sch Med, Ochsner Clin Neurosurg Program, 1430 Tulane Ave, New Orleans, LA 70112 USA.
   Iwanaga, Joe; Dumont, Aaron S.; Tubbs, R. Shane, Tulane Univ, Sch Med, Dept Neurosurg, Tulane Ctr Clin Neurosci, 131 S Robertson St,Suite 1300, New Orleans, LA 70112 USA.
   Iwanaga, Joe, Kurume Univ, Div Gross \& Clin Anat, Dept Anat, Sch Med, Kurume, Fukuoka, Japan.
   Denis, Daniel J., Ochsner Hlth Syst, Dept Neurosurg, New Orleans, LA USA.
   Tubbs, R. Shane, Ochsner Hlth Syst, Dept Neurosurg, New Orleans, LA USA.
   Tubbs, R. Shane, Ochsner Hlth Syst, Ochsner Neurosci Inst, New Orleans, LA USA.
   Tubbs, R. Shane, St Georges Univ, Dept Anat Sci, St Georges, Grenada.
   Tubbs, R. Shane, Tulane Univ, Sch Med, Dept Struct \& Cellular Biol, 1430 Tulane Ave, New Orleans, LA 70112 USA.
   Iwanaga, Joe; Tubbs, R. Shane, Tulane Univ, Sch Med, Dept Neurol, 1430 Tulane Ave, New Orleans, LA 70112 USA.},
DOI = {10.1007/s00276-020-02578-5},
EarlyAccessDate = {SEP 2020},
ISSN = {0930-1038},
EISSN = {1279-8517},
Keywords = {L5 nerve palsy; Stretch injury; Nerve strain; Nerve movement; Anatomical
   study},
Keywords-Plus = {HIGH-GRADE SPONDYLOLISTHESIS; REDUCTION; FUSION; COMPLICATIONS;
   CONDUCTION; STRETCH; STRAIN},
Research-Areas = {Anatomy \& Morphology; Radiology, Nuclear Medicine \& Medical Imaging;
   Surgery},
Web-of-Science-Categories  = {Anatomy \& Morphology; Radiology, Nuclear Medicine \& Medical Imaging;
   Surgery},
Author-Email = {iwanagajoeca@gmail.com},
ResearcherID-Numbers = {Iwanaga, Joe/ABC-7040-2021
   Ishak, Basem/ABG-1901-2020},
ORCID-Numbers = {Iwanaga, Joe/0000-0002-8502-7952
   },
Cited-References = {Ankith NV, 2019, INT ORTHOP, V43, P947, DOI 10.1007/s00264-018-4242-y.
   BROWN R, 1993, CLIN ORTHOP RELAT R, P288.
   DeWald CJ, 2005, SPINE, V30, pS49, DOI 10.1097/01.brs.0000155573.34179.7e.
   Gong Quan, 2013, Zhongguo Xiu Fu Chong Jian Wai Ke Za Zhi, V27, P393.
   Goyal N, 2009, J SPINAL DISORD TECH, V22, P321, DOI 10.1097/BSD.0b013e318182cdab.
   Karampalis C, 2012, EUR SPINE J, V21, pS200, DOI 10.1007/s00586-012-2190-6.
   Kasliwal MK, 2012, NEUROSURGERY, V71, P109, DOI 10.1227/NEU.0b013e3182535881.
   LEYSHON A, 1981, J BONE JOINT SURG BR, V63, P71, DOI 10.1302/0301-620X.63B1.7204478.
   Li XL, 2016, ACTA ORTHOP BELG, V82, P730.
   Lundborg G, 1973, J Bone Joint Surg Br, V55, P390.
   Mehdian SH, 2011, SPINE, V36, pE705, DOI 10.1097/BRS.0b013e3182158c1f.
   O'Brien J, 2014, SPINE, V39, P33, DOI 10.1097/BRS.0000000000000039.
   Ogilvie JW, 2005, SPINE, V30, pS97, DOI 10.1097/01.brs.0000155581.81997.80.
   Petraco DM, 1996, SPINE, V21, P1133, DOI 10.1097/00007632-199605150-00002.
   SCHOENECKER PL, 1990, J BONE JOINT SURG AM, V72A, P369, DOI 10.2106/00004623-199072030-00008.
   Sudarshan PK, 2018, INT J SPINE SURG, V12, P399, DOI 10.14444/5047.
   Tender G, 2017, J NEUROL SCI, V375, P321, DOI 10.1016/j.jns.2017.02.035.
   WALL EJ, 1992, J BONE JOINT SURG BR, V74, P126, DOI 10.1302/0301-620X.74B1.1732240.
   Yuan SG, 2015, INT ORTHOP, V39, P2135, DOI 10.1007/s00264-015-2831-6.},
Number-of-Cited-References = {19},
Times-Cited = {2},
Usage-Count-Last-180-days = {0},
Usage-Count-Since-2013 = {0},
Journal-ISO = {Surg. Radiol. Anat.},
Doc-Delivery-Number = {SK1HG},
Web-of-Science-Index = {Science Citation Index Expanded (SCI-EXPANDED)},
Unique-ID = {WOS:000572604900002},
DA = {2022-11-01},
}

@article{ WOS:000367832400007,
Author = {Baioni, Andrea and Di Silvestre, Mario and Greggi, Tiziana and Vommaro,
   Francesco and Lolli, Francesco and Scarale, Antonio},
Title = {Does hybrid fixation prevent junctional disease after posterior fusion
   for degenerative lumbar disorders? A minimum 5-year follow-up study},
Journal = {EUROPEAN SPINE JOURNAL},
Year = {2015},
Volume = {24},
Number = {7, SI},
Pages = {S855-S864},
Month = {NOV},
Abstract = {Purpose Medium-to long-term retrospective evaluation of clinical and
   radiographic outcome in the treatment of degenerative lumbar diseases
   with hybrid posterior fixation.
   Methods Thirty patients were included with the mean age of 47.8 years
   (range 35 to 60 years). All patients underwent posterior lumbar
   instrumentation using hybrid fixation for lumbar stenosis with
   instability (13 cases), degenerative spondylolisthesis Meyerding grade I
   (6 cases), degenerative disc disease of one or more adjacent levels in
   six cases and mild lumbar degenerative scoliosis in five patients.
   Clinical outcomes were evaluated using Oswestry disability index (ODI),
   Roland and Morris disability questionnaire (RMDQ), and the visual analog
   scale (VAS) pain scores. All patients were assessed by preoperative,
   postoperative and follow-up standing plain radiographs and lateral
   X-rays with flexion and extension. Adjacent disc degeneration was also
   evaluated by magnetic resonance imaging (MRI) at follow-up.
   Results At a mean follow-up of 6.1 years, we observed on X-rays and/or
   MRI 3 cases of adjacent segment disease (10.0 \%): two of them (6.6 \%)
   presented symptoms and recurred a new surgery. The last patient (3.3 \%)
   developed asymptomatic retrolisthesis of L3 not requiring revision
   surgery. The mean preoperative ODI score was 67.6, RMDQ score was 15.1,
   VAS back pain score was 9.5, and VAS leg pain score was 8.6.
   Postoperatively, these values improved to 28.1, 5.4, 3.1, and 2.9,
   respectively, and remained substantially unchanged at the final
   follow-up: (27.7, 5.2, 2.9, and 2.7, respectively).
   Conclusions After 5-year follow-up, hybrid posterior lumbar fixation
   presented satisfying clinical outcomes in the treatment of degenerative
   disease.},
Publisher = {SPRINGER},
Address = {233 SPRING ST, NEW YORK, NY 10013 USA},
Type = {Article},
Language = {English},
Affiliation = {Baioni, A (Corresponding Author), Rizzoli Orthopaed Inst, Spine Surg Dept, Via CG Pupilli 1, I-40136 Bologna, BO, Italy.
   Baioni, Andrea; Di Silvestre, Mario; Greggi, Tiziana; Vommaro, Francesco; Lolli, Francesco; Scarale, Antonio, Rizzoli Orthopaed Inst, Spine Surg Dept, I-40136 Bologna, BO, Italy.},
DOI = {10.1007/s00586-015-4269-3},
ISSN = {0940-6719},
EISSN = {1432-0932},
Keywords = {Hybrid posterior fixation; Adjacent segment disease; Degenerative lumbar
   disease},
Keywords-Plus = {ADJACENT SEGMENT DEGENERATION; DYNAMIC STABILIZATION; DISC DISEASE;
   INSTRUMENTATION; SPINE; IMPLANT; TRENDS},
Research-Areas = {Neurosciences \& Neurology; Orthopedics},
Web-of-Science-Categories  = {Clinical Neurology; Orthopedics},
Author-Email = {andribaioni@hotmail.it
   mario.disilvestre@ior.it
   tiziana.greggi@ior.it
   francesco.vommaro@ior.it
   francesco.lolli@fastwebnet.it
   antonio.scarale@hotmail.com},
ResearcherID-Numbers = {Greggi, Tiziana/AAB-7534-2019
   },
ORCID-Numbers = {Baioni, Andrea/0000-0002-2178-8963},
Cited-References = {Aebi M, 2005, EUR SPINE J, V14, P925, DOI 10.1007/s00586-005-1053-9.
   Barrey Cedric Y, 2008, SAS J, V2, P159, DOI 10.1016/SASJ-2008-0010-LR.
   Bono CM, 2009, J SPINAL DISORD TECH, V22, P376, DOI 10.1097/BSD.0b013e31817c6489.
   Bono CM, 2004, SPINE, V29, P455, DOI 10.1097/01.BRS.0000090825.94611.28.
   Cheh G, 2007, SPINE, V32, P2253, DOI 10.1097/BRS.0b013e31814b2d8e.
   Chen WJ, 2004, CLIN BIOMECH, V19, P763, DOI 10.1016/j.clinbiomech.2004.05.010.
   Chou WY, 2002, ARCH ORTHOP TRAUM SU, V122, P39, DOI 10.1007/s004020100314.
   Di Silvestre M, 2010, SPINE, V35, P227, DOI 10.1097/BRS.0b013e3181bd3be6.
   Galbusera F, 2011, MED ENG PHYS, V33, P490, DOI 10.1016/j.medengphy.2010.11.018.
   Heini PF, 2010, SURGERY FOR LOW BACK PAIN, P233, DOI 10.1007/978-3-642-04547-9\_5.9.
   Hudson William R S, 2011, SAS J, V5, P36, DOI 10.1016/j.esas.2011.01.003.
   Le Huec JC, 2015, EUR SPINE J, V24, pS112, DOI 10.1007/s00586-014-3659-2.
   LEE CK, 1984, SPINE, V9, P574, DOI 10.1097/00007632-198409000-00007.
   Maserati MB, 2010, NEUROSURG FOCUS, V28, DOI 10.3171/2010.3.FOCUS1055.
   Morishita Y, 2011, EUR SPINE J, V20, P1480, DOI 10.1007/s00586-011-1701-1.
   Nockels RP, 2005, SPINE, V30, pS68, DOI 10.1097/01.brs.0000174531.19982.99.
   Pfirrmann CWA, 2001, SPINE, V26, P1873, DOI 10.1097/00007632-200109010-00011.
   Putzier M, 2010, EUR SPINE J, V19, P2181, DOI 10.1007/s00586-010-1517-4.
   Rohlmann A, 2012, EUR SPINE J, V21, P666, DOI 10.1007/s00586-011-2047-4.
   Sangiorgio SN, 2011, SPINE, V36, pE1251, DOI 10.1097/BRS.0b013e318206cd84.
   Schmoelz W, 2003, J SPINAL DISORD TECH, V16, P418, DOI 10.1097/00024720-200308000-00015.
   Schnake KJ, 2006, SPINE, V31, P442, DOI 10.1097/01.brs.0000200092.49001.6e.
   Schwarzenbach O, 2010, EUR SPINE J, V19, P1010, DOI 10.1007/s00586-010-1282-4.
   Soh J, 2013, ASIAN SPINE J, V7, P273, DOI 10.4184/asj.2013.7.4.273.
   Weinstein JN, 2006, SPINE, V31, P2707, DOI 10.1097/01.brs.0000248132.15231.fe.
   Zander T, 2006, CLIN BIOMECH, V21, P767, DOI 10.1016/j.clinbiomech.2006.04.001.},
Number-of-Cited-References = {26},
Times-Cited = {13},
Usage-Count-Last-180-days = {0},
Usage-Count-Since-2013 = {8},
Journal-ISO = {Eur. Spine J.},
Doc-Delivery-Number = {DA5GY},
Web-of-Science-Index = {Science Citation Index Expanded (SCI-EXPANDED)},
Unique-ID = {WOS:000367832400007},
OA = {hybrid},
DA = {2022-11-01},
}

@article{ WOS:000520626200001,
Author = {Mehren, Christoph and Sauer, Daniel and Wuertinger, Christoph and Korge,
   Andreas},
Title = {The Facet Wedge: a minimally invasive technique for posterior segmental
   intra-articular fusion},
Journal = {OPERATIVE ORTHOPADIE UND TRAUMATOLOGIE},
Year = {2020},
Volume = {32},
Number = {3, SI},
Pages = {209-218},
Month = {JUN},
Abstract = {Objective Minimally invasive posterior segmental instrumentation and
   intra-articular fusion with the Facet Wedge device. Indications All
   fusion indications in degenerative disc disease without significant
   translational instability, postnucleotomy syndrome, spondylarthrosis,
   discitis. Contraindications Translatory instabilities, status after
   decompression with partial facet joint resection, spondylolysis in the
   affected segment. Surgical technique Through a 3 \& x202f;cm skin
   incision, blunt transmuscular approach to the corresponding facet joint
   L1/2 to L5/S1. Opening of the joint capsule and visualisation of the
   intra-articular space. Cartilage removal and intra-articular
   implantation of the Facet Wedge device. Fixation of the implant by means
   of two angle-stable screws inserted in the corresponding facet joint
   parts. Postoperative management Early mobilisation under
   thomboprophylaxis. Wearing a trunk-stabilizing brace for up to 12 weeks,
   depending on the type and extent of the procedure. No restrictions
   regarding walking distance, standing and sitting immediately
   postoperatively after pain. Results In all, 27 patients (mean age 51.2
   years, range 30-76 years) were enrolled in the prospective nonrandomized
   study from 02/2015 to 9/2017 with a total of 31 treated segments. In 23
   cases a ventrodorsal surgical technique was used, in 4 cases a purely
   dorsal procedure with interposition of an intervertebral cage. Follow-up
   was 2 years. The Oswestry Score (ODI) improved from an average of 40.6\%
   preoperatively to 16.6\% postoperatively. The visual analog scale (VAS)
   for back pain improved from an average of 6.7 points preoperatively to
   2.1 points 2 years postoperatively. During this observation period, 2
   implant-specific complications were observed. One Facet Wedge had to be
   revised due to misplacement with early loosening. In another case, loss
   of correction occurred in a preoperatively existing first-degree
   spondylolisthesis with revision to a dorsal screw-rod system.},
Publisher = {URBAN \& VOGEL},
Address = {NEUMARKTER STRASSE 43, D-81673 MUNICH, GERMANY},
Type = {Article},
Language = {German},
Affiliation = {Mehren, C (Corresponding Author), Paracelsus Med Univ Salzburg, Akad Lehrkrankenhaus, Wirbelsaulenzentrum, Schon Klin Munchen Harlaching, Harlachinger Str 51, D-81547 Munich, Germany.
   Mehren, Christoph; Sauer, Daniel; Wuertinger, Christoph; Korge, Andreas, Paracelsus Med Univ Salzburg, Akad Lehrkrankenhaus, Wirbelsaulenzentrum, Schon Klin Munchen Harlaching, Harlachinger Str 51, D-81547 Munich, Germany.
   Mehren, Christoph; Sauer, Daniel; Wuertinger, Christoph; Korge, Andreas, Paracelsus Med Univ Salzburg PMU, Salzburg, Austria.},
DOI = {10.1007/s00064-020-00659-7},
EarlyAccessDate = {MAR 2020},
ISSN = {0934-6694},
EISSN = {1439-0981},
Keywords = {Intervertebral disc degeneration; Intra-articular fusion; Visual analog
   scale; Oswestry score; Back pain},
Keywords-Plus = {PEDICLE SCREW PLACEMENT; LUMBAR SPINE; VIOLATION},
Research-Areas = {Orthopedics},
Web-of-Science-Categories  = {Orthopedics},
Author-Email = {CMehren@schoen-klinik.de},
ResearcherID-Numbers = {Mehren, Christoph/AAD-9193-2020},
Funding-Acknowledgement = {Paracelsus Medical University},
Funding-Text = {Open access funding provided by Paracelsus Medical University.},
Cited-References = {Aepli M, 2009, SPINE, V34, P1492, DOI 10.1097/BRS.0b013e3181a0934f.
   Cardoso MJ, 2008, SPINE, V33, P2868, DOI 10.1097/BRS.0b013e31818c63d3.
   Hartensuer R, 2014, EUR SPINE J, V23, P2321, DOI 10.1007/s00586-014-3533-2.
   Jones-Quaidoo SM, 2013, J NEUROSURG-SPINE, V18, P593, DOI 10.3171/2013.3.SPINE12829.
   Kandziora F, 2005, SPINE, V30, pE34, DOI 10.1097/01.brs.0000150484.85822.d0.
   KING D, 1948, J BONE JOINT SURG AM, V30-A, P560, DOI 10.2106/00004623-194830030-00003.
   Lau D, 2013, J NEUROSURG-SPINE, V18, P356, DOI 10.3171/2013.1.SPINE12882.
   MAGERL FP, 1984, CLIN ORTHOP RELAT R, P125.
   Yson SC, 2013, SPINE, V38, pE251, DOI 10.1097/BRS.0b013e31827ecbf1.},
Number-of-Cited-References = {9},
Times-Cited = {0},
Usage-Count-Last-180-days = {0},
Usage-Count-Since-2013 = {0},
Journal-ISO = {Oper. Orthopade Traumatol.},
Doc-Delivery-Number = {MD9LK},
Web-of-Science-Index = {Science Citation Index Expanded (SCI-EXPANDED)},
Unique-ID = {WOS:000520626200001},
OA = {hybrid},
DA = {2022-11-01},
}

@article{ WOS:000756910300010,
Author = {Ohyama, Shuhei and Aoki, Yasuchika and Inoue, Masahiro and Kubota, Go
   and Watanabe, Atsuya and Nakajima, Takayuki and Sato, Yusuke and
   Takahashi, Hiroshi and Nakajima, Arata and Saito, Junya and Eguchi,
   Yawara and Orita, Sumihisa and Inage, Kazuhide and Shiga, Yasuhiro and
   Nakagawa, Koichi and Ohtori, Seiji},
Title = {Influence of Preoperative Difference in Lumbar Lordosis Between the
   Standing and Supine Positions on Clinical Outcomes After Single-level
   Transforaminal Lumbar Interbody Fusion Minimum 2-year Follow-up},
Journal = {SPINE},
Year = {2021},
Volume = {46},
Number = {16},
Pages = {1070-1080},
Month = {AUG 15},
Abstract = {Study Design. Retrospective cohort study.
   Objective. The aim of this study was to investigate whether a
   preoperative difference in lumbar lordosis (D-LL) between the standing
   and supine positions is associated with clinical outcomes after
   transforaminal lumbar interbody fusion (TLIF).
   Summary of Background Data. Several factors have been reported to be
   associated with surgical outcomes after TLIF. However, the association
   between preoperative D-LL and clinical outcomes after TLIF is unknown.
   Methods. We enrolled 45 lumbar degenerative disease patients (mean age:
   65.7 +/- 11.3 years old; 24 males) treated with single-level TLIF.
   Surgical outcomes were assessed using Oswestry disability index, visual
   analog scale (VAS; low back pain {[}LBP], lower-extremity pain,
   numbness, LBP in motion, in standing, and in sitting), Japanese
   Orthopaedic Association Back Pain Evaluation Questionnaire, Japanese
   Orthopaedic Association score for intermittent claudication (JOA score),
   and Nakai's scoring system. The preoperative D-LL between the standing
   radiograph and computed tomography (CT) in the supine position was
   defined as LL in supine CT-standing radiograph. Patients were divided
   into two groups according to D-LL value (D-LL >-4 degrees, and D-LL <=-4
   degrees). Clinical outcomes were compared between the groups, and
   correlations between preoperative D-LL and clinical outcomes were
   analyzed.
   Results. There were no significant differences in preoperative clinical
   parameters between the two groups. Postoperative VASs for lower
   extremity pain, numbness, LBP in standing, and JOA score in D-LL >-4
   degrees group were significantly worse than in the D-LL <=-4 degrees
   group (P< 0.05). Preoperative D-LL showed a weak correlation with
   postoperative lower extremity pain and numbness (P< 0.05).
   Conclusion. This study revealed that lumbar degenerative disease
   patients, who have greater preoperative kyphotic lumbar alignment in the
   standing versus supine position, tend to have postoperative residual
   symptoms after TLIF. A preoperative comparison of lateral radiographs
   between the standing and supine positions is useful to predict patients'
   postoperative residual symptoms.},
Publisher = {LIPPINCOTT WILLIAMS \& WILKINS},
Address = {TWO COMMERCE SQ, 2001 MARKET ST, PHILADELPHIA, PA 19103 USA},
Type = {Article},
Language = {English},
Affiliation = {Aoki, Y (Corresponding Author), Eastern Chiba Med Ctr, Dept Orthopaed Surg, 3-6-2 Okayamadai, Togane, Chiba 2838686, Japan.
   Ohyama, Shuhei; Aoki, Yasuchika; Inoue, Masahiro; Watanabe, Atsuya; Nakajima, Takayuki; Sato, Yusuke, Eastern Chiba Med Ctr, Dept Orthopaed Surg, 3-6-2 Okayamadai, Togane, Chiba 2838686, Japan.
   Aoki, Yasuchika; Inoue, Masahiro; Watanabe, Atsuya; Nakajima, Takayuki; Sato, Yusuke, Chiba Univ, Grad Sch Med, Dept Gen Med Sci, Chiba, Chiba, Japan.
   Kubota, Go, Sawara Prefectural Hosp, Dept Orthopaed Surg, Katori, Chiba, Japan.
   Takahashi, Hiroshi, Univ Tsukuba, Dept Orthopaed Surg, Tsukuba, Ibaraki, Japan.
   Nakajima, Arata; Saito, Junya; Nakagawa, Koichi, Toho Univ, Dept Orthopaed Surg, Sakura Med Ctr, Sakura, Chiba, Japan.
   Eguchi, Yawara; Orita, Sumihisa; Inage, Kazuhide; Shiga, Yasuhiro; Ohtori, Seiji, Chiba Univ, Grad Sch Med, Dept Orthopaed Surg, Chiba, Chiba, Japan.},
DOI = {10.1097/BRS.0000000000003955},
ISSN = {0362-2436},
EISSN = {1528-1159},
Keywords = {Japanese Orthopaedic Association back pain evaluation questionnaire;
   lumbar degenerative disease; lumbar lordosis; Nakai's scoring system;
   postoperative residual symptoms; standing position; supine position;
   transforaminal lumbar interbody fusion; visual analogue scale},
Keywords-Plus = {PAIN EVALUATION QUESTIONNAIRE; LOW-BACK-PAIN; DEGENERATIVE
   SPONDYLOLISTHESIS; SPINOPELVIC PARAMETERS; RISK-FACTORS; ALIGNMENT;
   CAGES},
Research-Areas = {Neurosciences \& Neurology; Orthopedics},
Web-of-Science-Categories  = {Clinical Neurology; Orthopedics},
Author-Email = {yasuaoki35@fc4.so-net.ne.jp},
ResearcherID-Numbers = {Takahashi, Hiroshi/ABI-6573-2020
   },
ORCID-Numbers = {Takahashi, Hiroshi/0000-0002-3497-4802
   Aoki, Yasuchika/0000-0002-1018-9527},
Cited-References = {Aoki Y, 2015, BMC MUSCULOSKEL DIS, V16, DOI 10.1186/s12891-015-0676-1.
   Aoki Y, 2012, PAIN RES TREAT, V2012, DOI 10.1155/2012/680496.
   Aoki Y, 2012, J NEUROSURG-SPINE, V17, P153, DOI 10.3171/2012.5.SPINE111044.
   Benditz A, 2017, ROFO-FORTSCHR RONTG, V189, P233, DOI 10.1055/s-0042-120112.
   Chevillotte T, 2018, ORTHOP TRAUMATOL-SUR, V104, P565, DOI 10.1016/j.otsr.2018.06.005.
   Chun SW, 2017, SPINE J, V17, P1180, DOI 10.1016/j.spinee.2017.04.034.
   Fukui M, 2008, J ORTHOP SCI, V13, P173, DOI 10.1007/s00776-008-1213-y.
   Fukui M, 2007, J ORTHOP SCI, V12, P526, DOI 10.1007/s00776-007-1168-4.
   Fukui M, 2007, J ORTHOP SCI, V12, P443, DOI 10.1007/s00776-007-1162-x.
   Guan FL, 2017, WORLD NEUROSURG, V107, P789, DOI 10.1016/j.wneu.2017.08.109.
   HARMS J, 1982, Z ORTHOP GRENZGEB, V120, P343, DOI 10.1055/s-2008-1051624.
   Harroud A, 2013, EUR SPINE J, V22, P849, DOI 10.1007/s00586-012-2591-6.
   Hasegawa K, 2018, BMC MUSCULOSKEL DIS, V19, DOI 10.1186/s12891-018-2355-5.
   Haws BE, 2019, CLIN SPINE SURG, V32, pE37, DOI 10.1097/BSD.0000000000000713.
   Jia J, 2019, CLIN NEUROL NEUROSUR, V181, P119, DOI 10.1016/j.clineuro.2019.04.017.
   Kong LD, 2016, CLIN SPINE SURG, V29, pE87, DOI 10.1097/BSD.0000000000000104.
   Lauber S, 2006, SPINE, V31, P1693, DOI 10.1097/01.brs.0000224530.08481.4e.
   NAKAI O, 1991, J BONE JOINT SURG AM, V73A, P1184, DOI 10.2106/00004623-199173080-00007.
   Nowakowski Andrzej, 2007, Chir Narzadow Ruchu Ortop Pol, V72, P157.
   Park P, 2008, NEUROSURG FOCUS, V25, DOI 10.3171/FOC/2008/25/8/E16.
   Park SA, 2017, ARCH ORTHOP TRAUM SU, V137, P1223, DOI 10.1007/s00402-017-2757-0.
   Schizas C, 2010, SPINE, V35, P1919, DOI 10.1097/BRS.0b013e3181d359bd.
   Schwab F, 2009, SPINE, V34, P1828, DOI 10.1097/BRS.0b013e3181a13c08.
   Schwab FJ, 2013, SPINE, V38, pE803, DOI 10.1097/BRS.0b013e318292b7b9.
   Takahashi K, 1995, SPINE, V20, P2746, DOI 10.1097/00007632-199512150-00017.
   Takahashi T, 2014, NEUROL MED-CHIR, V54, P691, DOI 10.2176/nmc.st.2013-0394.
   Taneichi H, 2006, J NEUROSURG-SPINE, V4, P198, DOI 10.3171/spi.2006.4.3.198.
   Vazifehdan F, 2019, INT ORTHOP, V43, P891, DOI 10.1007/s00264-018-4222-2.
   Villavicencio AT, 2017, CLIN SPINE SURG, V30, pE765, DOI 10.1097/BSD.0000000000000392.
   Wang H, 2017, J PAIN RES, V10, P1019, DOI 10.2147/JPR.S132862.
   Yilgor C, 2017, J BONE JOINT SURG AM, V99, DOI 10.2106/JBJS.16.01594.
   Zhu CL, 2018, WORLD NEUROSURG, V117, pE396, DOI 10.1016/j.wneu.2018.06.042.},
Number-of-Cited-References = {32},
Times-Cited = {2},
Usage-Count-Last-180-days = {0},
Usage-Count-Since-2013 = {0},
Journal-ISO = {SPINE},
Doc-Delivery-Number = {ZB5VU},
Web-of-Science-Index = {Science Citation Index Expanded (SCI-EXPANDED)},
Unique-ID = {WOS:000756910300010},
DA = {2022-11-01},
}

@article{ WOS:000661101800021,
Author = {Yuan, Jing and Zhang, Peng and Shen, Wendong and Shen, Yixin},
Title = {COMPARISON OF MIS-TLIF UNILATERAL NAIL ROD COMBINED WITH CONTRALATERAL
   PERCUTANEOUS TRANSPEDICULAR PEDICLE SCREW FIXATION AND BILATERAL NAIL
   ROD FIXATION (PLIF) IN THE TREATMENT OF LUMBAR DEGENERATIVE DISEASES},
Journal = {ACTA MEDICA MEDITERRANEA},
Year = {2021},
Volume = {37},
Number = {3},
Pages = {1429-1434},
Abstract = {Objective: To compare the efficacy of minimally invasive transforaminal
   lumbar intervertebral fusion (Mis-TLIF) unilateral nail rod combined
   with contralateral percutaneous transarticular pedicle screw fixation
   and pedicle screw internal fixation (PLIF) in the treatment of lower
   lumbar degenerative disease.
   Methods: From January 2017 to January 2019, 58 patients with lower
   lumbar degenerative diseases were treated, including 32 males and 26
   females aged 35-72 years with an average age of 53.1 years. Among these
   patients, there were 20 causes of lumbar spinal stenosis, 32 cases of
   lumbar disc herination with lumbar instability, and six cases of
   I-degree lumbar spondylolisthesis. They were divided into two groups
   according to the two different fixation methods: 28 cases were treated
   with a Mis-TLIF unilateral nail rod combined with contralateral
   percutaneous transarticular process pedicle screw fixation (group A),
   and 30 patients were treated with bilateral nail rod system fixation
   (PLIF) (group B). Blood loss and operation times were recorded for the
   two procedures and compared. In addition, the Japan Orthopaedic
   Association (JOA) Scores and Oswestry Dysfunction Index (ODI) scores
   before and after surgery were compared to evaluate the patient's
   recovery.
   Results: All patien's received follow-up for 1 to 2 years, with an
   average of 15 months of follow-up. The patients in the two groups
   completed osseous fusion without complications, such as internal plant
   displacement or rupture. The operation time and bleeding volume in the
   Mis-TLIF group were better than those for the PLIF group (P<0.05); the
   JOA and ODI post-operative scores for the two groups were significantly
   improved compares at the pre-operative scores (p<0.05), but there was no
   significations differnce between the two groups (P<0.05).
   Conclusion: For patients with lumbar degenerative disease, the
   distoperative recovery effects of the two surgical methods are similar,
   but the Mis-TLIF unilateral nail rod combined with the contralateral
   percutaneous transarticular pedicle screw fixation involves less trauma,
   a shorter operation time, low blood during the operation, and so forth.
   It is a safe and feasible surgical method.},
Publisher = {CARBONE EDITORE},
Address = {VIA QUINTINO SELLA, 68, PALERMO, 90139, ITALY},
Type = {Article},
Language = {English},
Affiliation = {Shen, YX (Corresponding Author), Soochow Univ, Affiliated Hosp 2, Dept Orthoped, Suzhou, Peoples R China.
   Yuan, Jing; Zhang, Peng; Shen, Yixin, Soochow Univ, Affiliated Hosp 2, Dept Orthoped, Suzhou, Peoples R China.
   Shen, Wendong, Suzhou Municipal Hosp, Dept Orthoped Surg, Suzhou, Peoples R China.},
DOI = {10.19193/0393-6384\_2021\_3\_228},
ISSN = {0393-6384},
EISSN = {2283-9720},
Keywords = {Degenerative lumbar diseases; surgical procedures; transfacet pedicle
   screw; pedicle screw; internal fixation},
Keywords-Plus = {CAGE},
Research-Areas = {General \& Internal Medicine},
Web-of-Science-Categories  = {Medicine, General \& Internal},
Author-Email = {cmt98s@163.com},
Cited-References = {Badlani N, 2020, CLIN SPINE SURG, V33, P62, DOI 10.1097/BSD.0000000000000902.
   Belykh E, 2018, WORLD NEUROSURG, V114, pE959, DOI 10.1016/j.wneu.2018.03.121.
   Bhaskar Suryanarayanan, 2019, Surg Neurol Int, V10, P238, DOI 10.25259/SNI\_553\_2019.
   Buttermann G, 2020, EUR SPINE J, V29, P360, DOI 10.1007/s00586-019-06165-0.
   Fay LY, 2018, NEUROSPINE, V15, P231, DOI 10.14245/ns.1836108.054.
   Li J, 2019, WORLD NEUROSURG, V123, pE228, DOI 10.1016/j.wneu.2018.11.141.
   Morris MT, 2018, EUR SPINE J, V27, P1856, DOI 10.1007/s00586-018-5511-6.
   Schmoelz W, 2017, CLIN BIOMECH, V48, P30, DOI 10.1016/j.clinbiomech.2017.07.007.
   Segura-Trepichio M, 2017, PATIENT SAF SURG, V11, DOI 10.1186/s13037-017-0141-1.
   Tadokoro N, 2019, SPINAL CORD, V57, P1076, DOI 10.1038/s41393-019-0314-0.
   Tahir M, 2019, CUREUS, V11, DOI 10.7759/cureus.5493.
   Vanmechelen I, 2020, DEV MED CHILD NEUROL, V62, P489, DOI 10.1111/dmcn.14424.
   Wang Y, 2017, MED BAL TIMORE, V96, P9149.
   Xie L, 2016, CHINESE MED J-PEKING, V129, P1969, DOI 10.4103/0366-6999.187847.
   Yang SD, 2016, MED SCI MONITOR, V22, P890, DOI 10.12659/MSM.897639.
   Zhao CG, 2020, EXP THER MED, V19, P393, DOI 10.3892/etm.2019.8171.
   Zhao YZ, 2018, INT ORTHOP, V42, P2835, DOI 10.1007/s00264-018-3974-z.},
Number-of-Cited-References = {17},
Times-Cited = {0},
Usage-Count-Last-180-days = {1},
Usage-Count-Since-2013 = {3},
Journal-ISO = {Acta Medica Mediterr.},
Doc-Delivery-Number = {SR5SK},
Web-of-Science-Index = {Science Citation Index Expanded (SCI-EXPANDED)},
Unique-ID = {WOS:000661101800021},
DA = {2022-11-01},
}

@article{ WOS:000411677300023,
Author = {Makino, Takahiro and Kaito, Takashi and Fujiwara, Hiroyasu and Honda,
   Hirotsugu and Sakai, Yusuke and Takenaka, Shota and Yoshikawa, Hideki
   and Yonenobu, Kazuo},
Title = {Risk Factors for Poor Patient-reported Quality of Life Outcomes After
   Posterior Lumbar Interbody Fusion An Analysis of 2-Year Follow-up},
Journal = {SPINE},
Year = {2017},
Volume = {42},
Number = {19},
Pages = {1502-1510},
Month = {OCT 1},
Abstract = {Study Design. A retrospective review of prospectively collected data.
   Objective. The present study aimed to identify risk factors for poor
   patient-reported quality of life (QOL) outcomes, based on five
   categories (pain-related disorders, lumbar spine dysfunction, gait
   disturbance, social life dysfunction, and psychological disorders) of
   the Japanese Orthopaedic Association Back Pain Evaluation Questionnaire
   (JOABPEQ), after posterior lumbar interbody fusion (PLIF) at the 2-year
   follow-up.
   Summary of Background Data. Many studies have been reported on patient
   QOL outcomes after lumbar surgery; however, few reports have focused on
   risk factors for poor postoperative QOL outcomes in terms of the various
   disabilities and dysfunctions after PLIF.
   Methods. One hundred consecutive patients (39 men and 61 women; mean age
   69.6 {[}44-84] yr) who underwent single- or two-level PLIF for
   degenerative spondylolisthesis and/or foraminal stenosis with a 2-year
   follow-up were included. The effectiveness of surgery in each category
   of the JOABPEQ was evaluated. Demographic and clinical data and
   radiographic parameters were reviewed. Risk factors for poor
   postoperative QOL outcomes in each category of the JOABPEQ were
   investigated by multivariate logistic regression analysis.
   Results. Older age and spinopelvic malalignment (preoperative high
   pelvic tilt or postoperative decrease in lumbar lordosis
   {[}=postoperative increase in the mismatch between pelvic incidence and
   lumbar lordosis]) were risk factors for poor postoperative QOL outcomes
   in all categories of the JOABPEQ, except for lumbar spine dysfunction.
   In contrast, increase in number of PLIF segments, non-union, and
   radiographic adjacent segment degeneration were risk factors for poor
   postoperative QOL outcomes in lumbar spine dysfunction and gait
   disturbance.
   Conclusion. The risk factors for poor QOL outcomes after PLIF differed
   among the five categories of the JOABPEQ. In particular, surgery-related
   factors (e.g., increase in number of PLIF segments, nonunion, and
   radiographic adjacent segment degeneration) had a negative effect on the
   improvement of lumbar spine dysfunction and gait disturbance.},
Publisher = {LIPPINCOTT WILLIAMS \& WILKINS},
Address = {TWO COMMERCE SQ, 2001 MARKET ST, PHILADELPHIA, PA 19103 USA},
Type = {Article},
Language = {English},
Affiliation = {Kaito, T (Corresponding Author), Osaka Univ, Grad Sch Med, Dept Orthopaed Surg, 2-2 Yamadaoka, Suita, Osaka 5650871, Japan.
   Makino, Takahiro; Kaito, Takashi; Sakai, Yusuke; Takenaka, Shota; Yoshikawa, Hideki, Osaka Univ, Grad Sch Med, Dept Orthopaed Surg, 2-2 Yamadaoka, Suita, Osaka 5650871, Japan.
   Fujiwara, Hiroyasu, Natl Hosp Org Osaka Minami Med Ctr, Dept Orthoped Surg, Osaka, Japan.
   Honda, Hirotsugu, Japan Community Hlth Care Org Hoshigaoka Med Ctr, Dept Orthoped Surg, Osaka, Japan.
   Yonenobu, Kazuo, Jikei Inst Grad Sch Hlth Sci, Osaka, Japan.},
DOI = {10.1097/BRS.0000000000002137},
ISSN = {0362-2436},
EISSN = {1528-1159},
Keywords = {adjacent segment degeneration; aging; non-union; number of fusion
   segments; posterior lumbar interbody fusion; quality of life; risk
   factor; spinopelvic alignment; The Japanese Orthopaedic Association Back
   Pain Evaluation Questionnaire},
Keywords-Plus = {ADJACENT SEGMENT DISEASE; ADULT SPINAL DEFORMITY; LOCAL BONE-GRAFT;
   LORDOSIS MISMATCH; SURGICAL OUTCOMES; LONG-TERM; ARTHRODESIS; STIFFNESS;
   DEGENERATION; DISABILITY},
Research-Areas = {Neurosciences \& Neurology; Orthopedics},
Web-of-Science-Categories  = {Clinical Neurology; Orthopedics},
Author-Email = {takashikaito@gmail.com},
ResearcherID-Numbers = {Kaito, Takashi/AAJ-3892-2020
   Makino, Takahiro/AAQ-6308-2021
   },
ORCID-Numbers = {Makino, Takahiro/0000-0002-5652-1919},
Cited-References = {Aoki Y, 2015, BMC MUSCULOSKEL DIS, V16, DOI 10.1186/s12891-015-0676-1.
   Becker P, 2010, SPINE, V35, P1478, DOI 10.1097/BRS.0b013e3181c62294.
   Costa F, 2013, EUR SPINE J, V22, pS910, DOI 10.1007/s00586-013-3021-0.
   Crawford CH, 2011, SPINE, V36, P1065, DOI 10.1097/BRS.0b013e3181e8afa0.
   Deyo RA, 2005, SPINE, V30, P1441, DOI 10.1097/01.brs.0000166503.37969.8a.
   Fukui M, 2009, J ORTHOP SCI, V14, P348, DOI 10.1007/s00776-009-1337-8.
   Glassman SD, 2009, J BONE JOINT SURG AM, V91A, P783, DOI 10.2106/JBJS.H.00288.
   Hart RA, 2014, SPINE, V39, pE1468, DOI 10.1097/BRS.0000000000000595.
   Hart RA, 2013, SPINE J, V13, P157, DOI 10.1016/j.spinee.2012.12.001.
   Hart RA, 2013, SPINE J, V13, P150, DOI 10.1016/j.spinee.2012.10.014.
   Hashizume H, 2015, J ORTHOP SCI, V20, P264, DOI 10.1007/s00776-014-0693-1.
   Imagama S, 2009, SPINE, V34, P2775, DOI 10.1097/BRS.0b013e3181b4b1c2.
   Ishijima M, 2016, CLIN REV BONE MINER, V14, P77, DOI 10.1007/s12018-016-9212-6.
   Ito Z, 2010, SPINE, V35, pE1101, DOI 10.1097/BRS.0b013e3181de4f2e.
   Kaito T, 2010, J NEUROSURG-SPINE, V12, P671, DOI 10.3171/2009.12.SPINE08823.
   Kornblum MB, 2004, SPINE, V29, P726, DOI 10.1097/01.BRS.0000119398.22620.92.
   Lafage V, 2009, SPINE, V34, pE599, DOI 10.1097/BRS.0b013e3181aad219.
   Lee JH, 2011, SPINE J, V11, P647, DOI 10.1016/j.spinee.2011.04.029.
   Lettice JJ, 2005, SPINE, V30, P675, DOI 10.1097/01.brs.0000155418.21183.ec.
   Makino T, 2014, J ORTHOP SCI, V19, P707, DOI 10.1007/s00776-014-0591-6.
   Matsumoto T, 2017, J NEUROSURG-SPINE, P1.
   Nakashima H, 2015, SPINE, V40, pE831, DOI 10.1097/BRS.0000000000000917.
   {[}Population Division Department of Economic and Social Affairs United Nations], ESAPWP241 UN.
   Rothenfluh DA, 2015, EUR SPINE J, V24, P1251, DOI 10.1007/s00586-014-3454-0.
   Schreiber JJ, 2011, J BONE JOINT SURG AM, V93A, P1057, DOI 10.2106/JBJS.J.00160.
   Schwab F, 2012, SPINE, V37, P1077, DOI 10.1097/BRS.0b013e31823e15e2.
   Schwab FJ, 2013, SPINE, V38, pE803, DOI 10.1097/BRS.0b013e318292b7b9.
   Stief F, 2015, SPINE, V40, pE618, DOI 10.1097/BRS.0000000000000885.
   Tsutsumimoto T, 2008, EUR SPINE J, V17, P1107, DOI 10.1007/s00586-008-0695-9.
   Wang Y, 2012, SPINE, V37, P1490, DOI 10.1097/BRS.0b013e3182608ac4.
   Yoshimura N, 2016, CLIN REV BONE MINER, V14, P68, DOI 10.1007/s12018-016-9211-7.},
Number-of-Cited-References = {31},
Times-Cited = {26},
Usage-Count-Last-180-days = {0},
Usage-Count-Since-2013 = {4},
Journal-ISO = {SPINE},
Doc-Delivery-Number = {FI1FN},
Web-of-Science-Index = {Science Citation Index Expanded (SCI-EXPANDED)},
Unique-ID = {WOS:000411677300023},
DA = {2022-11-01},
}

@article{ WOS:000330643600001,
Author = {Payer, Michael and Nicolas, Smoll and Oezkan, Neriman and Tessitore,
   Enrico},
Title = {Dynamic transpedicular stabilisation and decompression in single-level
   degenerative anterolisthesis and stenosis},
Journal = {ACTA NEUROCHIRURGICA},
Year = {2014},
Volume = {156},
Number = {2},
Pages = {221-227},
Month = {FEB},
Abstract = {Different treatment options exist for symptomatic single-level
   degenerative anterolisthesis and stenosis. While simple
   micro-decompression has been advocated lately, most authors recommend
   posterior decompression with fusion. In recent years, decompression and
   dynamic transpedicular stabilisation has been introduced for this
   indication. The aim of this study was to evaluate the safety and
   efficacy of decompression and dynamic transpedicular stabilisation with
   the DynesysA (R) system in single-level degenerative anterolisthesis and
   stenosis.
   Thirty consecutive patients with symptomatic single-level degenerative
   anterolisthesis and stenosis without scoliosis underwent decompression
   and single-level Dynesys stabilisation at the level of degenerative
   anterolisthesis. Patients were followed prospectively for 24 months with
   radiographs, Oswestry Disability Index scores, visual analogue scale
   (VAS) for back and leg pain, and estimated pain-free walking distance.
   At the 2-year follow-up, back pain was reduced from 6.5 preoperatively
   to 2.5, leg pain from 5.4 to 0.6. The pain-free walking distance was
   estimated at 500 m preoperatively and at over 2 km after 2 years, while
   the ODI decreased from 54 \% to 18 \%. Screw loosening was found in 2/30
   cases. Symptomatic adjacent segment disease was found in 3/30 patients
   between 12 and 24 months postoperatively.
   Single-level Dynesys stabilisation combined with single- or multi-level
   decompression seems to be a safe and efficient treatment option in
   single-level degenerative anterolisthesis and stenosis over an
   observation period of 2 years, avoiding iliac crest or local bone
   grafting required by fusion procedures. However, it does not seem to
   avoid adjacent segment disease.},
Publisher = {SPRINGER WIEN},
Address = {SACHSENPLATZ 4-6, PO BOX 89, A-1201 WIEN, AUSTRIA},
Type = {Article},
Language = {English},
Affiliation = {Payer, M (Corresponding Author), Klin Hirslanden, Witellikerstr 40, CH-8032 Zurich, Switzerland.
   Payer, Michael, Hirslanden Klin, Dept Neurosurg, Zurich, Switzerland.
   Payer, Michael; Tessitore, Enrico, Univ Geneva, Dept Neurosurg, Geneva, Switzerland.
   Nicolas, Smoll, Frankston Hosp, Dept Surg, Frankston, Vic, Australia.
   Oezkan, Neriman, Univ Klinikum Essen, Dept Neurosurg, Essen, Germany.
   Payer, Michael, Klin Hirslanden, CH-8032 Zurich, Switzerland.},
DOI = {10.1007/s00701-013-1956-x},
ISSN = {0001-6268},
EISSN = {0942-0940},
Keywords = {Lumbar stenosis; Degenerative spondylolisthesis; Transpedicular
   stabilisation; Dynamic stabilisation},
Keywords-Plus = {LUMBAR SPONDYLOLISTHESIS; BILATERAL DECOMPRESSION; SPINAL STENOSIS;
   POSTERIOR STABILIZATION; SURGICAL-MANAGEMENT; UNILATERAL APPROACH;
   FUSION; SYSTEM; OUTCOMES; FIXATION},
Research-Areas = {Neurosciences \& Neurology; Surgery},
Web-of-Science-Categories  = {Clinical Neurology; Surgery},
Author-Email = {mpayer@hotmail.com},
ResearcherID-Numbers = {Smoll, Nicolas/D-3322-2013
   },
ORCID-Numbers = {Smoll, Nicolas/0000-0002-6923-9701
   Tessitore, Enrico/0000-0002-7116-6302},
Cited-References = {Abdu WA, 2009, SPINE, V34, P2351, DOI 10.1097/BRS.0b013e3181b8a829.
   Booth KC, 1999, SPINE, V24, P1721, DOI 10.1097/00007632-199908150-00014.
   Bothmann M, 2008, NEUROSURG REV, V31, P189, DOI 10.1007/s10143-007-0101-9.
   BRIDWELL KH, 1993, J SPINAL DISORD, V6, P461, DOI 10.1097/00002517-199306060-00001.
   Copay AG, 2008, SPINE J, V8, P968, DOI 10.1016/j.spinee.2007.11.006.
   Epstein NE, 1998, J SPINAL DISORD, V11, P116.
   Fayyazi AH, 2010, J SPINAL DISORD TECH, V23, P236, DOI 10.1097/BSD.0b013e3181a4bb0b.
   Gedet P, 2009, EUR SPINE J, V18, P1504, DOI 10.1007/s00586-009-1077-7.
   Grob D, 2005, SPINE, V30, P324, DOI 10.1097/01.brs.0000152584.46266.25.
   Haddad B, 2013, ACTA ORTHOP BELG, V79, P97.
   Hoppe S, 2016, CLIN SPINE SURG, V29, P72, DOI 10.1097/BSD.0b013e318277ca7a.
   Jahng TA, 2013, SPINE J, V13, P85, DOI 10.1016/j.spinee.2012.11.014.
   JANG JW, 2012, J SPINAL DISORD TECH, V15, DOI DOI 10.1097/BSD.0B013E31827566A8.
   Kaner T, 2010, ORTHOPEDICS, P33.
   Kinoshita T, 2001, J NEUROSURG, V95, P11, DOI 10.3171/spi.2001.95.1.0011.
   Kleinstueck FS, 2012, EUR SPINE J, V21, P268, DOI 10.1007/s00586-011-1896-1.
   Ko CC, 2010, NEUROSURG FOCUS, V28, DOI 10.3171/2010.3.FOCUS1052.
   Konno S, 2000, SPINE, V25, P1533, DOI 10.1097/00007632-200006150-00012.
   Kornblum MB, 2004, SPINE, V29, P726, DOI 10.1097/01.BRS.0000119398.22620.92.
   Kumar A, 2008, SPINE, V33, P2909, DOI 10.1097/BRS.0b013e31818bdca7.
   Lawhorne TW, 2009, EUR SPINE J, V18, P815, DOI 10.1007/s00586-009-0941-9.
   Majid K, 2008, J AM ACAD ORTHOP SUR, V16, P208, DOI 10.5435/00124635-200804000-00004.
   Martin CR, 2007, SPINE, V32, P1791, DOI 10.1097/BRS.0b013e3180bc219e.
   Musluman AM, 2012, J NEUROSURG-SPINE, V16, P68, DOI 10.3171/2011.7.SPINE11222.
   Niosi CA, 2006, EUR SPINE J, V15, P913, DOI 10.1007/s00586-005-0948-9.
   Park JH, 2012, ACTA NEUROCHIR, V154, P1205, DOI 10.1007/s00701-012-1394-1.
   Park P, 2004, SPINE, V29, P1938, DOI 10.1097/01.brs.0000137069.88904.03.
   Rousseau MA, 2005, EUR SPINE J, V14, P55, DOI 10.1007/s00586-004-0703-7.
   Sasai K, 2008, J NEUROSURG-SPINE, V9, P554, DOI 10.3171/SPI.2008.8.08122.
   Schaeren S, 2008, SPINE, V33, pE636, DOI 10.1097/BRS.0b013e31817d2435.
   Schilling C, 2011, EUR SPINE J, V20, P297, DOI 10.1007/s00586-010-1620-6.
   Schulte TL, 2008, EUR SPINE J, V17, P1057, DOI 10.1007/s00586-008-0667-0.
   Sengupta DK, 2005, SPINE, V30, pS71, DOI 10.1097/01.brs.0000155579.88537.8e.
   Welch William C, 2007, Neurosurg Focus, V22, pE8.
   Yu SW, 2012, ACTA ORTHOP BELG, V78, P230.},
Number-of-Cited-References = {35},
Times-Cited = {14},
Usage-Count-Last-180-days = {0},
Usage-Count-Since-2013 = {10},
Journal-ISO = {Acta Neurochir.},
Doc-Delivery-Number = {302ZJ},
Web-of-Science-Index = {Science Citation Index Expanded (SCI-EXPANDED)},
Unique-ID = {WOS:000330643600001},
OA = {Green Submitted},
DA = {2022-11-01},
}

@article{ WOS:000345133700009,
Author = {Hart, Robert A. and Marshall, Lynn M. and Hiratzka, Shannon L. and Kane,
   Marie S. and Volpi, Joseph and Hiratzka, Jayme R.},
Title = {Functional Limitations Due to Stiffness as a Collateral Impact of
   Instrumented Arthrodesis of the Lumbar Spine},
Journal = {SPINE},
Year = {2014},
Volume = {39},
Number = {24},
Pages = {E1468-E1474},
Month = {NOV 15},
Abstract = {Study Design. Prospective cohort study.
   Objective. To understand whether patients actually perceive increased
   limitations as compared with their preoperative state due to stiffness
   after lumbar arthrodesis.
   Summary of Background Data. Lumbar arthrodesis by intention eliminates
   spinal motion in an attempt to decrease pain, deformity, and
   instability. Independent of pain, loss of mobility can impact ability to
   perform certain activities of daily living. The lumbar stiffness
   disability index (LSDI) is a validated measure of the effect of lumbar
   stiffness on functional activities. To date, no prospective evaluations
   of stiffness impacts on patient function after lumbar arthrodesis have
   been reported.
   Methods. The LSDI, 36-Item Short Form Health Survey, and Oswestry
   Disability Index were administered preoperatively and at 2-year minimum
   follow-up to 62 adult patients undergoing lumbar fusion for degenerative
   disease or spinal deformity. Patients also completed a satisfaction
   questionnaire at 2 years. Patients were separated according to the
   number of lumbar arthrodesis levels. Pre- and postoperative LSDI,
   36-Item Short Form Health Survey physical composite score, and Oswestry
   Disability Index scores were compared using paired t tests.
   Results. Significant improvements in Oswestry Disability Index were
   observed across all arthrodesis levels, and significant improvements in
   physical composite score were observed at level 1 and at 5 or more
   levels. Patients undergoing 1-level arthrodesis demonstrated
   statistically significant decreases in LSDI scores, indicating less
   impact from stiffness than at baseline. Patients with 3 or 4 levels and
   5 or more levels of arthrodesis showed increases in LSDI scores,
   although none reached significance with the numbers available. Forty-six
   percent of patients reported that low back stiffness created significant
   limitations in activities of daily living, although 97\% indicated that
   they would undergo the same procedure again and 91\% reported that any
   increase in stiffness was an acceptable trade-off for their functional
   improvements from lumbar arthrodesis.
   Conclusion. Patients undergoing elective lumbar arthrodesis reported
   relatively limited functional deficit due to stiffness at 2-year
   follow-up. Paradoxically, patients undergoing 1-level arthrodesis
   actually reported significantly less limitation due to stiffness
   postoperatively. Although the effects of stiffness did trend toward
   greater impacts among patients undergoing longer fusions, 91\% of
   patients were satisfied with trade-offs of function and pain relief in
   exchange for perceived increases in lumbar stiffness.},
Publisher = {LIPPINCOTT WILLIAMS \& WILKINS},
Address = {530 WALNUT ST, PHILADELPHIA, PA 19106-3621 USA},
Type = {Article},
Language = {English},
Affiliation = {Hart, RA (Corresponding Author), Oregon Hlth \& Sci Univ, Dept Orthopaed, 3181 SW Sam Jackson Pk Rd,OP 31, Portland, OR 97239 USA.
   Hart, Robert A.; Marshall, Lynn M.; Hiratzka, Shannon L.; Kane, Marie S.; Volpi, Joseph; Hiratzka, Jayme R., Oregon Hlth \& Sci Univ, Dept Orthopaed, Portland, OR 97239 USA.},
DOI = {10.1097/BRS.0000000000000595},
ISSN = {0362-2436},
EISSN = {1528-1159},
Keywords = {lumbar fusion; surgery; outcomes; complications; adverse events},
Keywords-Plus = {OSWESTRY DISABILITY INDEX; LOW-BACK-PAIN; DEGENERATIVE
   SPONDYLOLISTHESIS; OUTCOME ASSESSMENT; DEFORMITY SURGERY; NONSURGICAL
   TREATMENT; CONCURRENT VALIDITY; ADULT DEFORMITY; FUSION; RELIABILITY},
Research-Areas = {Neurosciences \& Neurology; Orthopedics},
Web-of-Science-Categories  = {Clinical Neurology; Orthopedics},
Author-Email = {hartro@ohsu.edu},
Cited-References = {ALBERT TJ, 1995, SPINE, V20, P2002, DOI 10.1097/00007632-199509150-00009.
   AOTA Y, 1995, J SPINAL DISORD, V8, P464, DOI 10.1097/00024720-199512000-00006.
   Asher M, 2003, SPINE, V28, P63, DOI 10.1097/00007632-200301010-00015.
   Asher MA, 2000, SPINE, V25, P2381, DOI 10.1097/00007632-200009150-00018.
   Bafus T, 2005, CLIN ORTHOP RELAT R, P111, DOI 10.1097/01.blo.0000150563.31880.0a.
   Baldus C, 2008, SPINE, V33, P2214, DOI 10.1097/BRS.0b013e31817c0466.
   Berven S, 2003, SPINE, V28, P2164, DOI 10.1097/01.BRS.0000084666.53553.D6.
   Bridwell KH, 2005, SPINE, V30, P455, DOI 10.1097/01.brs.0000153393.82368.6b.
   Carreon LY, 2008, SPINE J, V8, P747, DOI 10.1016/j.spinee.2007.06.013.
   CLAVIEN PA, 1992, SURGERY, V111, P518.
   Daltroy LH, 1996, SPINE, V21, P741, DOI 10.1097/00007632-199603150-00017.
   Deisseroth K, 2012, SPINE, V37, P1628, DOI 10.1097/BRS.0b013e318255e214.
   Deyo RA, 2005, SPINE, V30, P1441, DOI 10.1097/01.brs.0000166503.37969.8a.
   Dickey JP, 2002, CLIN BIOMECH, V17, P345, DOI 10.1016/S0268-0033(02)00032-3.
   Dickey Terri L, 2002, JAAPA, V15, P28.
   Dimar JR, 2009, SPINE J, V9, P880, DOI 10.1016/j.spinee.2009.03.013.
   Fairbank JCT, 2000, SPINE, V25, P2940, DOI 10.1097/00007632-200011150-00017.
   Fischgrund JS, 1997, SPINE, V22, P2807, DOI 10.1097/00007632-199712150-00003.
   Gillet P, 2003, J SPINAL DISORD TECH, V16, P338, DOI 10.1097/00024720-200308000-00005.
   GREENOUGH CG, 1992, SPINE, V17, P36, DOI 10.1097/00007632-199201000-00006.
   Guan YB, 2007, J BIOMECH, V40, P1975, DOI 10.1016/j.jbiomech.2006.09.027.
   Hambly MF, 1998, SPINE, V23, P1785, DOI 10.1097/00007632-199808150-00012.
   Harada M, 2000, SPINE, V25, P1932, DOI 10.1097/00007632-200008010-00011.
   Hart R, 2012, CERVICAL SPINE, P1217.
   Hart R, 2013, SPINE, V38, P1508, DOI 10.1097/BRS.0b013e318285f05a.
   Hart RA, 2013, SPINE J, V13, P157, DOI 10.1016/j.spinee.2012.12.001.
   Hart RA, 2013, SPINE J, V13, P150, DOI 10.1016/j.spinee.2012.10.014.
   Hassanzadeh H, 2013, J BONE JOINT SURG AM, V95A, P1413, DOI 10.2106/JBJS.L.00358.
   Heary RF, 2002, NEUROSURGERY, V50, P510, DOI 10.1097/00006123-200203000-00015.
   Heary RF, 2002, NEUROSURGERY, V50, P6.
   KOPEC JA, 1995, SPINE, V20, P341, DOI 10.1097/00007632-199502000-00016.
   LEE CK, 1984, SPINE, V9, P574, DOI 10.1097/00007632-198409000-00007.
   LEE CK, 1988, SPINE, V13, P375, DOI 10.1097/00007632-198803000-00029.
   Love TW, 1999, J BONE JOINT SURG BR, V81B, P670, DOI 10.1302/0301-620X.81B4.9682.
   Martin BI, 2007, SPINE, V32, P382, DOI 10.1097/01.brs.0000254104.55716.46.
   Phillips FM, 2000, J SPINAL DISORD, V13, P432, DOI 10.1097/00002517-200010000-00011.
   Pichelmann MA, 2010, SPINE, V35, P219, DOI 10.1097/BRS.0b013e3181c91180.
   Ploumis A, 2007, SPINE J, V7, P428, DOI 10.1016/j.spinee.2006.07.015.
   Pratt RK, 2002, SPINE, V27, P84, DOI 10.1097/00007632-200201010-00020.
   Roland M, 2000, SPINE, V25, P3115, DOI 10.1097/00007632-200012150-00006.
   Schlegel JD, 1996, SPINE, V21, P970, DOI 10.1097/00007632-199604150-00013.
   Schwab FJ, 2002, SPINE, V27, P387, DOI 10.1097/00007632-200202150-00012.
   Silva FE, 2010, NEUROSURG FOCUS, V28, DOI 10.3171/2010.1.FOCUS09271.
   Taylor SJ, 1999, SPINE, V24, P1805, DOI 10.1097/00007632-199909010-00010.
   Untch C, 2004, SPINE, V29, P2376, DOI 10.1097/01.brs.0000143667.55696.bd.
   Weinstein JN, 2007, NEW ENGL J MED, V356, P2257, DOI 10.1056/NEJMoa070302.
   Weinstein JN, 2009, J BONE JOINT SURG AM, V91A, P1295, DOI 10.2106/JBJS.H.00913.},
Number-of-Cited-References = {47},
Times-Cited = {28},
Usage-Count-Last-180-days = {0},
Usage-Count-Since-2013 = {7},
Journal-ISO = {SPINE},
Doc-Delivery-Number = {AT7QY},
Web-of-Science-Index = {Science Citation Index Expanded (SCI-EXPANDED)},
Unique-ID = {WOS:000345133700009},
DA = {2022-11-01},
}

@article{ WOS:000281814200025,
Author = {Cheng, Frederick and You, John and Rampersaud, Y. Raja},
Title = {Relationship between spinal magnetic resonance imaging findings and
   candidacy for spinal surgery},
Journal = {CANADIAN FAMILY PHYSICIAN},
Year = {2010},
Volume = {56},
Number = {9},
Pages = {E323-E330},
Month = {SEP},
Abstract = {OBJECTIVE To compare the prevalence of spinal abnormalities found on
   magnetic resonance imaging (MRI) in symptomatic surgical candidates and
   non-surgical patients.
   DESIGN Retrospective cohort study.
   SETTING A single academic spine surgery practice in Toronto, Ont.
   PARTICIPANTS A total of 1586 symptomatic patients referred during a
   32-month period; based on chart review, patients were classified as
   surgical candidates (n = 722), non-surgical patients (n = 690), or
   indeterminate regarding surgical candidacy (n = 174).
   MAIN OUTCOME MEASURES Prevalence rates of different spinal abnormalities
   between the 2 cohorts, including type, severity, and number of levels of
   abnormalities detected on lumbar MRI.
   RESULTS The total number of abnormalities did not differ between the 2
   groups (P =.26). The non-surgical group exhibited more degenerative disk
   disease (P < .01), while surgical candidates had a higher prevalence of
   spinal stenosis and spondylolisthesis (P < .01). In multivariate
   analysis, age (adjusted odds ratio {[}AOR] per 10-year increase 3.33,
   95\% confidence interval {[}CI] 3.32 to 3.33), disk herniation (AOR
   1.49, 95\% CI 1.16 to 1.89), spinal stenosis (AOR 1.61, 95\% CI 1.26 to
   2.05), and spondylolisthesis (AOR 2.83, 95\% CI 2.08 to 3.88) were
   independent predictors of surgical candidacy.
   CONCLUSION These results might enable physicians without specialty
   training in spinal disorders to more effectively use MRI reports when
   deciding on referral to surgical or non-surgical specialists. In
   jurisdictions with long wait times for elective spinal surgery
   consultation, a more directed referral is one of many steps necessary to
   improve patient access and management.},
Publisher = {COLL FAMILY PHYSICIANS CANADA},
Address = {2630 SKYMARK AVE, MISSISSAUGA, ONTARIO L4W 5A4, CANADA},
Type = {Article},
Language = {English},
Affiliation = {Rampersaud, YR (Corresponding Author), Toronto Western Hosp, E Wing 1-441,399 Bathurst St, Toronto, ON M5T 2S8, Canada.
   Rampersaud, Y. Raja, Toronto Western Hosp, Toronto, ON M5T 2S8, Canada.
   Rampersaud, Y. Raja, Univ Toronto, Div Orthopaed Surg, Dept Surg, Toronto, ON M5S 1A1, Canada.
   You, John, McMaster Univ, Hamilton, ON, Canada.
   You, John, Inst Clin Evaluat Sci, Toronto, ON, Canada.},
ISSN = {0008-350X},
EISSN = {1715-5258},
Keywords-Plus = {PERIOPERATIVE COMPLICATIONS; LUMBAR DECOMPRESSION; STENOSIS; DISC; CARE;
   ARTHRODESIS; HERNIATION; OUTCOMES},
Research-Areas = {General \& Internal Medicine},
Web-of-Science-Categories  = {Primary Health Care; Medicine, General \& Internal},
Author-Email = {raja.rampersaud@uhn.on.ca},
Funding-Acknowledgement = {W. Garfield Weston Foundation; Ontario Ministry of Health and Long-Term
   Care},
Funding-Text = {We thank Ms Oma Persaud, MSc, for her assistance in the research ethics
   board submission process and her logistical support for this study. This
   study was funded principally by The W. Garfield Weston Foundation. Dr
   You is also supported by a Career Scientist Award from the Ontario
   Ministry of Health and Long-Term Care.},
Cited-References = {Amundsen T, 2000, SPINE, V25, P1424, DOI 10.1097/00007632-200006010-00016.
   Beattie PF, 2000, SPINE, V25, P819, DOI 10.1097/00007632-200004010-00010.
   BODEN SD, 1990, J BONE JOINT SURG AM, V72A, P403, DOI 10.2106/00004623-199072030-00013.
   Boos N, 1995, SPINE, V20, P2613, DOI 10.1097/00007632-199512150-00002.
   Braybrooke J, 2007, EUR SPINE J, V16, P1832, DOI 10.1007/s00586-007-0452-5.
   BUIRSKI G, 1993, SPINE, V18, P1808, DOI 10.1097/00007632-199310000-00016.
   Carlisle Elliot, 2005, Spine J, V5, P608, DOI 10.1016/j.spinee.2005.05.384.
   Carreon LY, 2003, J BONE JOINT SURG AM, V85A, P2089, DOI 10.2106/00004623-200311000-00004.
   Cassinelli EH, 2007, SPINE, V32, P230, DOI 10.1097/01.brs.0000251918.19508.b3.
   Dora C, 2002, EUR SPINE J, V11, P575, DOI 10.1007/s00586-002-0448-0.
   Hansson E, 2007, EUR SPINE J, V16, P329, DOI 10.1007/s00586-006-0131-y.
   Hurlbert RJ, 2008, CAN J NEUROL SCI, V35, P308, DOI 10.1017/S031716710000888X.
   Irwin ZN, 2005, SPINE, V30, P2208, DOI 10.1097/01.brs.0000181057.60012.08.
   JENSEN MC, 1994, NEW ENGL J MED, V331, P69, DOI 10.1056/NEJM199407143310201.
   Kapural L, 2007, CLIN J PAIN, V23, P571, DOI 10.1097/AJP.0b013e3180e00c34.
   Mirza SK, 2007, SPINE, V32, P816, DOI 10.1097/01.brs.0000259225.37454.38.
   Modic MT, 2007, RADIOLOGY, V245, P43, DOI 10.1148/radiol.2451051706.
   Peul WC, 2008, BRIT MED J, V336, P1355, DOI 10.1136/bmj.a143.
   Shabat S, 2007, ARCH GERONTOL GERIAT, V44, P235, DOI 10.1016/j.archger.2006.05.003.
   Sirvanci M, 2008, EUR SPINE J, V17, P679, DOI 10.1007/s00586-008-0646-5.
   Weinstein JN, 2008, NEW ENGL J MED, V358, P794, DOI 10.1056/NEJMoa0707136.
   Weinstein JN, 2007, NEW ENGL J MED, V356, P2257, DOI 10.1056/NEJMoa070302.
   Weinstein JN, 2006, JAMA-J AM MED ASSOC, V296, P2441, DOI 10.1001/jama.296.20.2441.},
Number-of-Cited-References = {23},
Times-Cited = {14},
Usage-Count-Last-180-days = {0},
Usage-Count-Since-2013 = {1},
Journal-ISO = {Can. Fam. Phys.},
Doc-Delivery-Number = {649ZF},
Web-of-Science-Index = {Science Citation Index Expanded (SCI-EXPANDED)},
Unique-ID = {WOS:000281814200025},
DA = {2022-11-01},
}

@article{ WOS:000247043800008,
Author = {Gallucci, Massimo and Limbucci, Nicola and Paonessa, Amalia and
   Splendiani, Alessandra},
Title = {Degenerative disease of the spine},
Journal = {NEUROIMAGING CLINICS OF NORTH AMERICA},
Year = {2007},
Volume = {17},
Number = {1},
Pages = {87+},
Month = {FEB},
Abstract = {Degenerative disease of the spine is a definition that includes a wide
   spectrum of degenerative abnormalities. Degeneration involves bony
   structures and the intervertebral disk, although many aspects of spine
   degeneration are strictly linked because the main common pathogenic
   factor is identified in chronic overload. During life the spine
   undergoes continuous changes as a response to physiologic axial load.
   These age-related changes are similar to pathologic degenerative changes
   and are a common asymptomatic finding in adults and elderly persons. A
   mild degree of degenerative changes is paraphysiologic and should be
   considered pathologic only if abnormalities determine symptoms. Imaging
   allows complete evaluation of static and dynamic factors related to
   degenerative disease of the spine and is useful in diagnosing the
   different aspects of spine degeneration.},
Publisher = {W B SAUNDERS CO-ELSEVIER INC},
Address = {1600 JOHN F KENNEDY BOULEVARD, STE 1800, PHILADELPHIA, PA 19103-2899 USA},
Type = {Article},
Language = {English},
Affiliation = {Gallucci, M (Corresponding Author), Univ Aquila, Dept Radiol, S Salvatore Hosp, Via Vetoio, I-67100 Laquila, Italy.
   Univ Aquila, Dept Radiol, S Salvatore Hosp, I-67100 Laquila, Italy.
   Loreto Nuovo Hosp, Dept Neuroradiol, Naples, Italy.},
DOI = {10.1016/j.nic.2007.01.002},
ISSN = {1052-5149},
EISSN = {1557-9867},
Keywords-Plus = {LUMBAR-DISK HERNIATION; LOW-BACK-PAIN; FOLLOW-UP; NUCLEUS PULPOSUS;
   NATURAL-HISTORY; NERVE ROOT; SPONDYLOLYSIS; PATHOGENESIS; INTENSITY;
   DIAGNOSIS},
Research-Areas = {Neurosciences \& Neurology; Radiology, Nuclear Medicine \& Medical
   Imaging},
Web-of-Science-Categories  = {Neurosciences; Neuroimaging; Radiology, Nuclear Medicine \& Medical
   Imaging},
Author-Email = {massimo.gallucci@cc.univaq.it},
ResearcherID-Numbers = {Splendiani, Alessandra/AAH-1489-2019
   Splendiani, Alessandra/AAB-8728-2019
   Limbucci, Nicola/AAE-4861-2019
   },
ORCID-Numbers = {Splendiani, Alessandra/0000-0002-2188-3506
   Limbucci, Nicola/0000-0002-0432-5414},
Cited-References = {Almen A, 2004, EUR RADIOL, V14, P1561, DOI 10.1007/s00330-004-2320-6.
   Bonaldi G, 2003, NEURORADIOLOGY, V45, P735, DOI 10.1007/s00234-003-1066-1.
   BOZZAO A, 1992, RADIOLOGY, V185, P135, DOI 10.1148/radiology.185.1.1523297.
   BUSH K, 1992, SPINE, V17, P1205, DOI 10.1097/00007632-199210000-00013.
   Cartolari R, 2002, RIV NEURORADIOL, V15, P393, DOI 10.1177/197140090201500406.
   CHOY D, 1992, SPINE, V17, P440.
   Congeni J, 1997, AM J SPORT MED, V25, P248, DOI 10.1177/036354659702500220.
   Czervionke LF, 1993, NEUROIMAG CLIN N AM, V3, P465.
   Czervionke LF, 2002, MAGNETIC RESONANCE I, P1633.
   DAVIS RA, 1994, J NEUROSURG, V80, P415, DOI 10.3171/jns.1994.80.3.0415.
   DELAUCHECAVALLIER MC, 1992, SPINE, V17, P927, DOI 10.1097/00007632-199208000-00010.
   Deyo RA, 2001, NEW ENGL J MED, V344, P363, DOI 10.1056/NEJM200102013440508.
   ELKHOURY GY, 1991, AM J ROENTGENOL, V157, P685, DOI 10.2214/ajr.157.4.1832511.
   Fardon DF, 2001, SPINE, V26, P461, DOI 10.1097/00007632-200103010-00007.
   Gallucci M, 2005, EUR RADIOL, V15, P591, DOI 10.1007/s00330-004-2618-4.
   GALLUCCI M, 1995, RIV NEURORADIOL, V8, P85, DOI 10.1177/19714009950080S110.
   GALLUCCI M, 1995, J COMPUT ASSIST TOMO, V19, P34, DOI 10.1097/00004728-199501000-00006.
   Gallucci M, 2007, RADIOLOGY, V242, P907, DOI 10.1148/radiol.2423051934.
   Harvey CJ, 1998, CLIN RADIOL, V53, P723, DOI 10.1016/S0009-9260(98)80313-9.
   Haughton VM, 2002, AM J NEURORADIOL, V23, P1110.
   HELBIG T, 1988, SPINE, V13, P61, DOI 10.1097/00007632-198801000-00015.
   Hiwatashi A, 2004, AM J NEURORADIOL, V25, P170.
   Jayakumar P, 2006, SPINE, V31, pE298, DOI 10.1097/01.brs.0000216602.98524.07.
   JENSEN MC, 1994, NEW ENGL J MED, V331, P69, DOI 10.1056/NEJM199407143310201.
   Jinkins JR, 2005, EUR RADIOL, V15, P1815, DOI 10.1007/s00330-005-2666-4.
   Jinkins JR, 2004, EUR J RADIOL, V50, P134, DOI 10.1016/j.ejrad.2003.10.014.
   Kawaji Y, 2001, J Orthop Sci, V6, P498.
   Komori H, 1996, SPINE, V21, P225, DOI 10.1097/00007632-199601150-00013.
   MCCARRON RF, 1987, SPINE, V12, P760, DOI 10.1097/00007632-198710000-00009.
   Milette PC, 1999, SPINE, V24, P44, DOI 10.1097/00007632-199901010-00011.
   Mitra D, 2004, EUR RADIOL, V14, P1574, DOI 10.1007/s00330-004-2314-4.
   Modic M T, 1999, Magn Reson Imaging Clin N Am, V7, P481.
   MODIC MT, 1988, RADIOLOGY, V168, P177, DOI 10.1148/radiology.168.1.3289089.
   MODIC MT, 1988, RADIOLOGY, V166, P193, DOI 10.1148/radiology.166.1.3336678.
   Murtagh R, 2000, NEUROIMAG CLIN N AM, V10, P465.
   Postacchini F, 1996, SPINE, V21, P1383, DOI 10.1097/00007632-199606010-00023.
   Rabischong P, 1997, RIV NEURORADIOL, V10, P515, DOI 10.1177/197140099701000504.
   RESNICK D, 1985, RADIOLOGY, V156, P3, DOI 10.1148/radiology.156.1.3923556.
   Rossi F, 1994, Radiol Med, V87, P397.
   RUSCALLEDA J, 1995, RIV NEURORADIOL, V8, P177, DOI 10.1177/19714009950080S119.
   Saal JA, 1996, SPINE, V21, pS2, DOI 10.1097/00007632-199612151-00002.
   Saifuddin A, 2003, SPINE, V28, pE449, DOI 10.1097/01.BRS.0000096460.37060.F1.
   SIMONETTI L, 1994, RIV NEURORADIOL S3, V7, P53.
   Splendiani A, 2004, NEURORADIOLOGY, V46, P916, DOI 10.1007/s00234-004-1232-0.
   YOSHIDA M, 1992, SPINE, V17, P1353, DOI 10.1097/00007632-199211000-00015.},
Number-of-Cited-References = {45},
Times-Cited = {57},
Usage-Count-Last-180-days = {2},
Usage-Count-Since-2013 = {12},
Journal-ISO = {Neuroimaging Clin. N. Am.},
Doc-Delivery-Number = {175WD},
Web-of-Science-Index = {Science Citation Index Expanded (SCI-EXPANDED)},
Unique-ID = {WOS:000247043800008},
DA = {2022-11-01},
}

@article{ WOS:000785710100001,
Author = {Kato, So and Nakamoto, Hideki and Matsubayashi, Yoshitaka and Taniguchi,
   Yuki and Doi, Toru and Yoshida, Yuichi and Higashikawa, Akiro and
   Takeshita, Yujiro and Fukushima, Masayoshi and Ono, Takashi and Hara,
   Nobuhiro and Okazaki, Rentaro and Iwai, Hiroki and Oshina, Masahito and
   Sugita, Shurei and Hirai, Shima and Masuda, Kazuhiro and Tanaka, Sakae
   and Oshima, Yasushi and Univ Tokyo Spine Grp},
Title = {Postoperative outcomes after degenerative lumbar spine surgery in
   rheumatoid arthritis patients -a propensity score-matched analysis},
Journal = {BMC MUSCULOSKELETAL DISORDERS},
Year = {2022},
Volume = {23},
Number = {1},
Month = {APR 22},
Abstract = {Background Although treatment options for rheumatoid arthritis (RA) have
   evolved significantly since the introduction of biologic agents,
   degenerative lumbar disease in RA patients remains a major challenge.
   Well-controlled comparisons between RA patients and their non-RA
   counterparts have not yet been reported. The objective of the present
   study was to compare postoperative outcomes of lumbar spine surgery
   between RA and non-RA patients by a retrospective propensity
   score-matched analysis. Methods Patients who underwent primary posterior
   spine surgery for degenerative lumbar disease in our prospective
   multicenter study group between 2017 and 2020 were enrolled. Demographic
   data including age, sex, body mass index (BMI), American Society of
   Anesthesiologists (ASA) physical status classification, diabetes
   mellitus, smoking, steroid usage, number of spinal levels involved, and
   preoperative patient-reported outcome (PRO) scores (numerical rating
   scale {[}NRS] for back pain and leg pain, Short Form-12 physical
   component summary {[}PCS], EuroQOL 5-dimension {[}EQ-5D], and Oswestry
   Disability Index {[}ODI]) were used to calculate a propensity score for
   RA diagnosis. One-to-one matching was performed and 1-year postoperative
   outcomes were compared between groups. Results Among the 4567 patients
   included, 90 had RA (2.0\%). RA patients in our cohort were more likely
   to be female, with lower BMI, higher ASA grade and lower current smoking
   rate than non-RA patients. Preoperative NRS scores for leg pain, PCS,
   EQ-5D, and ODI were worse in RA patients. Propensity score matching
   generated 61 pairs of RA and non-RA patients who underwent posterior
   lumbar surgery. After background adjustment, RA patients reported worse
   postoperative PCS (28.4 vs. 37.2, p = 0.008) and EQ-5D (0.640 vs. 0.738,
   p = 0.03), although these differences were not significant between RA
   and non-RA patients not on steroids. Conclusions RA patients showed
   worse postoperative quality of life outcomes after posterior surgery for
   degenerative lumbar disease, while steroid-independent RA cases showed
   equivalent outcomes to non-RA patients.},
Publisher = {BMC},
Address = {CAMPUS, 4 CRINAN ST, LONDON N1 9XW, ENGLAND},
Type = {Article},
Language = {English},
Affiliation = {Kato, S (Corresponding Author), Univ Tokyo, Dept Orthopaed Surg, Bunkyo Ku, 7-3-1 Hongo, Tokyo 1138655, Japan.
   Kato, So; Nakamoto, Hideki; Matsubayashi, Yoshitaka; Taniguchi, Yuki; Doi, Toru; Tanaka, Sakae; Oshima, Yasushi, Univ Tokyo, Dept Orthopaed Surg, Bunkyo Ku, 7-3-1 Hongo, Tokyo 1138655, Japan.
   Yoshida, Yuichi, Japanese Red Cross Med Ctr, Dept Spine \& Orthoped Surg, Shibuya Ku, 4-1-22 Hiroo, Tokyo 1508935, Japan.
   Higashikawa, Akiro, Japan Org Occupat Hlth \& Safety, Dept Orthoped Surg, Kanto Rosai Hosp, Nakahara Ku, Kizukisumiyoshi Cho, Kawasaki, Kanagawa 2118510, Japan.
   Takeshita, Yujiro, Japan Org Occupat Hlth \& Safety, Dept Orthoped Surg, Yokohama Rosai Hosp, Kohoku Ku, 3211 Kozukue ChO, Yokohama, Kanagawa 2220036, Japan.
   Fukushima, Masayoshi, Toranomon Gen Hosp, Spine Ctr, Minato Ku, 2-2-2 Toranomon, Tokyo 1058470, Japan.
   Ono, Takashi, Japan Community Hlth Care Org, Dept Spinal Surg, Tokyo Shinjuku Med Ctr, Shinjuku Ku, 5-1 Tsukudo Cho, Tokyo 1628543, Japan.
   Hara, Nobuhiro, Japanese Red Cross Musashino Hosp, Dept Orthoped Surg, 1-26-1 Kyonancho, Musashino, Tokyo 1808610, Japan.
   Okazaki, Rentaro, Saitama Red Cross Hosp, Dept Orthoped Surg, Chuo Ku, 1-5 Shintoshin, Saitama 3308553, Japan.
   Iwai, Hiroki, Iwai Orthopaed Med Hosp, Edogawa Ku, 8-17-2 Minamikoiwa, Tokyo 1330056, Japan.
   Oshina, Masahito, NETT Med Ctr Tokyo, Dept Orthoped Surg, Shinagawa Ku, 5-9-22 Higashi Gotanda, Tokyo 1418625, Japan.
   Sugita, Shurei, Komagome Hosp, Dept Orthoped Surg, Tokyo Metropolitan Canc \& Infect Dis Ctr, Bunkyo Ku, 3-18-22 Honkomagome, Tokyo 1138677, Japan.
   Hirai, Shima, Sagamihara Natl Hosp, Dept Orthoped Surg, Minami Ku, 18-1 Sakuradai, Sagamihara, Kanagawa 2520392, Japan.
   Masuda, Kazuhiro, Tokyo Metropolitan Tama Med Ctr, Dept Orthoped Surg, 2-8-29 Musashidai, Fuchu, Tokyo 1838524, Japan.},
DOI = {10.1186/s12891-022-05326-5},
Article-Number = {380},
EISSN = {1471-2474},
Keywords = {Degenerative lumbar disease; Lumbar spinal stenosis; Rheumatoid
   arthritis; Posterior surgery; Patient-reported outcomes; Numerical
   rating scale; Short-form 12 physical component summary; EuroQOL;
   Oswestry Disability Index; Propensity score matching},
Keywords-Plus = {CERVICAL-SPINE; STENOSIS; SPONDYLOLISTHESIS; MANAGEMENT; FUSION},
Research-Areas = {Orthopedics; Rheumatology},
Web-of-Science-Categories  = {Orthopedics; Rheumatology},
Author-Email = {sokato@g.eccu-tokyo.ac.jp},
ORCID-Numbers = {Iwai, Hiroki/0000-0002-5722-8706},
Funding-Acknowledgement = {University of Tokyo Spine Group},
Funding-Text = {The authors thank all members of the University of Tokyo Spine Group for
   supporting this work. University of Tokyo Spine Group Yasushi -Oshima1,
   Naohiro Kawamura,2 Akiro Higashikawa,3 Nobuhiro Hara,7 Takashi Ono,6
   Yujiro Takeshita,4 Yuki Taniguchi,1 Yoshitaka Matsubayashi,1 So -Kato1
   1Department of Orthopaedic Surgery, the University of Tokyo, 7-3-1
   Hongo, Bunkyo-ku, Tokyo, 113-8655, Japan, 2Department of Spine and
   Orthopedic Surgery, Japanese Red Cross Medical Center, 4-1-22 Hiroo,
   Shibuya-ku, Tokyo, 150-8935, Japan, 3Department of Orthopedic Surgery,
   Japan Organization of Occupational Health and Safety Kanto Rosai
   Hospital, Kizukisumiyoshi-cho, Nakahara-ku, Kawasaki, 211-8510, Japan,
   4Department of Orthopedic Surgery, Japan Organization of Occupational
   Health and Safety Yokohama Rosai Hospital, 3211 Kozukue-Cho, Kohoku-Ku,
   Yokohama, 222-0036, Japan, 6Department of Spinal Surgery, Japan
   Community Health-Care Organization Tokyo Shinjuku Medical Center, 5-1
   Tsukudo-cho, Shinjuku-ku, Tokyo, 162-8543, Japan, 7Department of
   Orthopedic Surgery, Japanese Red Cross Musashino Hospital, 1-26-1
   Kyonancho, Musashino, Tokyo, 180-8610, Japan.},
Cited-References = {Bernstein DN, 2018, SPINE J, V18, P1861, DOI 10.1016/j.spinee.2018.03.020.
   Black RJ, 2017, ARTHRITIS RES THER, V19, DOI 10.1186/s13075-017-1461-3.
   BODEN SD, 1993, J BONE JOINT SURG AM, V75A, P1282, DOI 10.2106/00004623-199309000-00004.
   Cheak-Zamora NC, 2009, QUAL LIFE RES, V18, P727, DOI 10.1007/s11136-009-9483-1.
   Crawford CH, 2008, EUR SPINE J, V17, P822, DOI 10.1007/s00586-008-0610-4.
   Fairbank J C, 1980, Physiotherapy, V66, P271.
   Gulati A, 2016, EUR J RHEUMATOL, V3, P56, DOI 10.5152/eurjrheum.2016.15070.
   Hagege B, 2018, EUR J CLIN INVEST, V48, DOI 10.1111/eci.12991.
   Haridoss M, 2021, INT J RHEUM DIS, V24, P314, DOI 10.1111/1756-185X.14066.
   HERKOWITZ HN, 1991, J BONE JOINT SURG AM, V73A, P802, DOI 10.2106/00004623-199173060-00002.
   Joo P, 2020, GLOB SPINE J, V10, P767, DOI 10.1177/2192568219886267.
   Kaito T, 2012, SPINE, V37, P1742, DOI 10.1097/BRS.0b013e318256b584.
   Kang CN, 2016, BONE JOINT J, V98B, P102, DOI 10.1302/0301-620X.98B1.36247.
   Kothe R, 2007, PAIN, V127, P103, DOI 10.1016/j.pain.2006.08.011.
   LAWRENCE JS, 1964, ANN RHEUM DIS, V23, P205, DOI 10.1136/ard.23.3.205.
   Mesfin A, 2015, J NEUROSURG-SPINE, V22, P367, DOI 10.3171/2014.10.SPINE14365.
   Mitsuyama T, 2013, NEUROL MED-CHIR, V53, P853, DOI 10.2176/nmc.oa2012-0299.
   Nam JL, 2014, ANN RHEUM DIS, V73, P516, DOI 10.1136/annrheumdis-2013-204577.
   Park JS, 2018, SPINE J, V18, P1578, DOI 10.1016/j.spinee.2018.02.005.
   ROSENBAUM PR, 1983, BIOMETRIKA, V70, P41, DOI 10.1093/biomet/70.1.41.
   Scott DL, 2010, LANCET, V376, P1094, DOI 10.1016/S0140-6736(10)60826-4.
   Seki S, 2018, SPINE J, V18, P99, DOI 10.1016/j.spinee.2017.06.030.
   SIMSWILLIAMS H, 1977, ANN RHEUM DIS, V36, P524, DOI 10.1136/ard.36.6.524.
   Solberg TK, 2011, ACTA ORTHOP, V82, P56, DOI 10.3109/17453674.2010.548024.
   Sugimura Y, 2016, MOD RHEUMATOL, V26, P342, DOI 10.3109/14397595.2015.1081326.
   WILLIAMS A, 1990, HEALTH POLICY, V16, P199.},
Number-of-Cited-References = {26},
Times-Cited = {0},
Usage-Count-Last-180-days = {0},
Usage-Count-Since-2013 = {0},
Journal-ISO = {BMC Musculoskelet. Disord.},
Doc-Delivery-Number = {0R6NX},
Web-of-Science-Index = {Science Citation Index Expanded (SCI-EXPANDED)},
Unique-ID = {WOS:000785710100001},
OA = {gold, Green Published, Green Submitted},
DA = {2022-11-01},
}

@article{ WOS:000756917700001,
Author = {Wangsawatwong, Piyanat and Sawa, Anna G. U. and Pereira, Bernardo de
   Andrada and Lehrman, Jennifer N. and Turner, Jay D. and Uribe, Juan S.
   and Kelly, Brian P.},
Title = {Does the Choice of Spinal Interbody Fusion Approach Significantly Affect
   Adjacent Segment Mobility?},
Journal = {SPINE},
Year = {2021},
Volume = {46},
Number = {21},
Pages = {E1119-E1124},
Month = {NOV 1},
Abstract = {Study Design. Biomechanical study of range of motion (ROM) at the
   vertebral levels adjacent to the construct of posterior pedicle
   screw-rod fixation with different types of lumbar interbody fusion
   techniques (LIF).
   Objective. To investigate the differences in adjacent segment mobility
   among three types of LIF: lateral lumbar interbody fusion (LLIF),
   transforaminal lumbar interbody fusion (TLIF), and posterior lumbar
   interbody fusion (PLIF).
   Summary of Background Data. Previous studies have concluded that LLIF,
   TLIF, and PLIF with posterior pedicle screw-rod fixation (PSR) provide
   equivalent stability in cadaveric specimens and are comparable in fusion
   rate and functional outcome. However, long-term complications, such as
   adjacent segment degeneration associated with each type of interbody
   device, are currently unclear. Little is known about the biomechanical
   effects of interbody fusion technique on the mobility of adjacent
   segments.
   Methods. Normalized ROM data at the levels adjacent to L3L4 PSR fixation
   with three different types of lumbar interbody fusion approaches (LLIF,
   TLIF, and PLIF) were analyzed. Intact (n = 21) and instrumented (n = 7
   per group) L2-L5 cadaveric specimens were tested multidirectionally
   under pure moment loading (7.5 Nm). Analysis of variance of adjacent
   segment ROM among the groups was performed. Statistical significance was
   set at P< 0.05.
   Results. Normalized ROM was significantly greater with PLIF than with
   LLIF in all directions at both proximal and distal adjacent segments (P
   <= 0.02) except for axial rotation at the distal adjacent segment (P =
   0.07). TLIF also had greater normalized ROM than LLIF during lateral
   bending at the proximal adjacent segment (P = 0.008) and during flexion,
   extension, and lateral bending at the distal adjacent segment (P <=
   0.03). Normalized ROM was not significantly different between PLIF and
   TLIF.
   Conclusion. The choice of lumbar interbody fusion approach influences
   adjacent segment motion in a cadaveric model. LLIF had the least
   adjacent segment motion.},
Publisher = {LIPPINCOTT WILLIAMS \& WILKINS},
Address = {TWO COMMERCE SQ, 2001 MARKET ST, PHILADELPHIA, PA 19103 USA},
Type = {Article},
Language = {English},
Affiliation = {Kelly, BP (Corresponding Author), St Josephs Hosp, Neurosci Publicat, Barrow Neurol Inst, 350 W Thomas Rd, Phoenix, AZ 85013 USA.
   Wangsawatwong, Piyanat; Sawa, Anna G. U.; Pereira, Bernardo de Andrada; Lehrman, Jennifer N.; Turner, Jay D.; Uribe, Juan S.; Kelly, Brian P., St Josephs Hosp, Dept Neurosurg, Barrow Neurol Inst, Phoenix, AZ 85013 USA.
   Wangsawatwong, Piyanat; Sawa, Anna G. U.; Pereira, Bernardo de Andrada; Lehrman, Jennifer N.; Turner, Jay D.; Uribe, Juan S.; Kelly, Brian P., St Josephs Hosp, Neurosci Publicat, Barrow Neurol Inst, 350 W Thomas Rd, Phoenix, AZ 85013 USA.},
DOI = {10.1097/BRS.0000000000004058},
ISSN = {0362-2436},
EISSN = {1528-1159},
Keywords = {adjacent segment degeneration; adjacent-level disease; axial rotation;
   flexion-extension; lateral bending; lumbar interbody fusion; pedicle
   screw fixation; proximal segment degeneration; range of motion; spine},
Keywords-Plus = {PEDICLE SCREW FIXATION; SPECIMEN LENGTH; LUMBAR; SPONDYLOLISTHESIS;
   POSTERIOR; DEGENERATION; BIOMECHANICS},
Research-Areas = {Neurosciences \& Neurology; Orthopedics},
Web-of-Science-Categories  = {Clinical Neurology; Orthopedics},
Author-Email = {Neuropub@barrowneuro.org},
ORCID-Numbers = {Wangsawatwong, Piyanat/0000-0001-5797-7179},
Funding-Acknowledgement = {Division of Neurosurgery, Department of Surgery, Faculty of Medicine,
   Chulalongkorn University; King Chulalongkorn Memorial Hospital; Thai Red
   Cross Society, Bangkok, Thailand},
Funding-Text = {Y Dr Wangsawatwong thanks Division of Neurosurgery, Department of
   Surgery, Faculty of Medicine, Chulalongkorn University, and King
   Chulalongkorn Memorial Hospital and the Thai Red Cross Society, Bangkok,
   Thailand, for scholarship support. The authors thank the staff of
   Neuroscience Publications at Barrow Neurological Institute for
   assistance with manuscript preparation.},
Cited-References = {Abdu WA, 2009, SPINE, V34, P2351, DOI 10.1097/BRS.0b013e3181b8a829.
   Bae JS, 2010, NEUROSURGERY, V67, P1600, DOI 10.1227/NEU.0b013e3181f91697.
   CRAWFORD NR, 1995, SPINE, V20, P2097, DOI 10.1097/00007632-199510000-00005.
   de Kunder SL, 2017, SPINE J, V17, P1712, DOI 10.1016/j.spinee.2017.06.018.
   Dickey JP, 2003, MED ENG PHYS, V25, P221, DOI 10.1016/S1350-4533(02)00152-2.
   Djurasovic Mladen O, 2008, Orthopedics, V31, P546.
   Ekman P, 2009, EUR SPINE J, V18, P1175, DOI 10.1007/s00586-009-0947-3.
   Godzik Jakub, 2018, J Spine Surg, V4, P180, DOI 10.21037/jss.2018.05.07.
   Hijji FY, 2017, SPINE J, V17, P1412, DOI 10.1016/j.spinee.2017.04.022.
   Joseph JR, 2015, NEUROSURG FOCUS, V39, DOI 10.3171/2015.7.FOCUS15278.
   Kaito T, 2010, J NEUROSURG-SPINE, V12, P671, DOI 10.3171/2009.12.SPINE08823.
   Kettler A, 2000, SPINE, V25, P543, DOI 10.1097/00007632-200003010-00003.
   Lin GX, 2018, WORLD NEUROSURG, V119, pE898, DOI 10.1016/j.wneu.2018.08.003.
   Mummaneni PV, 2004, J NEUROSURG-SPINE, V1, P24, DOI 10.3171/spi.2004.1.1.0024.
   Ozgur Burak M, 2006, Spine J, V6, P435, DOI 10.1016/j.spinee.2005.08.012.
   Panjabi MM, 2007, CLIN BIOMECH, V22, P257, DOI 10.1016/j.clinbiomech.2006.08.006.
   Perez-Orribo L, 2013, SPINE, V38, P635, DOI 10.1097/BRS.0b013e318279a95e.
   Ploumis A, 2008, J SPINAL DISORD TECH, V21, P120, DOI 10.1097/BSD.0b013e318060092f.
   Rothenfluh DA, 2015, EUR SPINE J, V24, P1251, DOI 10.1007/s00586-014-3454-0.
   Sim HB, 2010, J NEUROSURG-SPINE, V12, P700, DOI 10.3171/2009.12.SPINE09123.
   Wang BJ, 2019, WORLD NEUROSURG, V126, pE819, DOI 10.1016/j.wneu.2019.02.164.
   Yucesoy K, 2008, J NEUROSURG-SPINE, V8, P44, DOI 10.3171/SPI-08/01/044.
   Zhang QH, 2014, BMC MUSCULOSKEL DIS, V15, DOI 10.1186/1471-2474-15-367.
   Zhao X, 2018, WORLD NEUROSURG, V114, pE114, DOI 10.1016/j.wneu.2018.02.073.},
Number-of-Cited-References = {24},
Times-Cited = {0},
Usage-Count-Last-180-days = {2},
Usage-Count-Since-2013 = {5},
Journal-ISO = {SPINE},
Doc-Delivery-Number = {ZB5YP},
Web-of-Science-Index = {Science Citation Index Expanded (SCI-EXPANDED)},
Unique-ID = {WOS:000756917700001},
DA = {2022-11-01},
}

@article{ WOS:000410703700026,
Author = {Yokoyama, Kenji and Yamashita, Kazuta and Morimoto, Masatoshi and
   Tezuka, Fumitake and Hayashi, Fumio and Takata, Yoichiro and Sakai,
   Toshinori and Higashino, Kosaku and Chikawa, Takashi and Yonezu, Hiroshi
   and Nagamachi, Akihiro and Sairyo, Koichi},
Title = {Accurate diagnosis of chronic low back pain in a high-level college
   athlete : a case report},
Journal = {JOURNAL OF MEDICAL INVESTIGATION},
Year = {2017},
Volume = {64},
Number = {3-4},
Pages = {313-316},
Month = {AUG},
Abstract = {A 21-year-old woman who was high-level college softball player presented
   with a 6-month history of low back pain that had been treated
   unsuccessfully by medication at local clinics. There was tenderness in
   the left paravertebral muscle at the lower lumbar level. X-ray and
   computed tomography revealed congenital scoliosis and an L6
   hemivertebra. Short tau inversion recovery magnetic resonance imaging
   showed a fluid collection at the left L6-S1 facet joint. We performed a
   diagnostic facet injection, consisting of 1\% lidocaine and steroids,
   that was infiltrated into the left facet joint at L6-S1. Her persistent
   low back pain disappeared immediately after the facet block. We
   diagnosed left-sided facet arthritis at L6-S1. Due to her multiple
   congenital anomalies, excessive loading occurred at the facet joint.
   Therefore, we opted for conservative management, including mobilization
   of the thoracic spine and stretching of hamstrings and quadriceps. This
   case report underscores the importance of accurate diagnosis of low back
   pain and of the diagnostic utility of short tau inversion recovery
   magnetic resonance imaging and lumbar facet block in young athletes with
   chronic spinal pain.},
Publisher = {UNIV TOKUSHIMA SCH MEDICINE},
Address = {3-18-15, KURAMOTO-CHO, TOKUSHIMA, 00000, JAPAN},
Type = {Article},
Language = {English},
Affiliation = {Yamashita, K (Corresponding Author), Tokushima Univ, Grad Sch Med, 3-18-15 Kuramoto, Tokushima, Tokushima 7708503, Japan.
   Yokoyama, Kenji; Yamashita, Kazuta; Morimoto, Masatoshi; Tezuka, Fumitake; Hayashi, Fumio; Takata, Yoichiro; Sakai, Toshinori; Higashino, Kosaku; Chikawa, Takashi; Yonezu, Hiroshi; Nagamachi, Akihiro; Sairyo, Koichi, Tokushima Univ Hosp, Dept Orthoped, Tokushima, Japan.},
DOI = {10.2152/jmi.64.313},
ISSN = {1343-1420},
EISSN = {1349-6867},
Keywords = {low back pain; diagnosis; facet joint; athlete; MRI},
Keywords-Plus = {ADOLESCENTS; CHILDREN; PEDICLE; SPONDYLOLYSIS; PREVALENCE},
Research-Areas = {Research \& Experimental Medicine},
Web-of-Science-Categories  = {Medicine, Research \& Experimental},
Cited-References = {Bhatia NN, 2008, J PEDIATR ORTHOPED, V28, P230, DOI 10.1097/BPO.0b013e3181651bc8.
   Bono CM, 2004, J BONE JOINT SURG AM, V86A, P382, DOI 10.2106/00004623-200402000-00027.
   Borg B, 2011, AM J NEURORADIOL, V32, P1624, DOI 10.3174/ajnr.A2588.
   Combs JA, 1997, SOUTHERN MED J, V90, P789, DOI 10.1097/00007611-199708000-00004.
   Cook G, 2014, INT J SPORTS PHYS TH, V9, P396.
   Daniels JM, 2011, SPORTS HEALTH, V3, P336, DOI 10.1177/1941738111410861.
   Falco FJE, 2012, PAIN PHYSICIAN, V15, pE909.
   Feldman DS, 2000, J PEDIATR ORTHOPED, V20, P790, DOI 10.1097/01241398-200011000-00018.
   Gorbach C, 2006, AM J ROENTGENOL, V186, P1228, DOI 10.2214/AJR.04.1042.
   Kim HJ, 2008, CURR OPIN PEDIATR, V20, P37, DOI 10.1097/MOP.0b013e3282f357fe.
   Manchikanti L, 2016, WORLD J ORTHOP, V7, P315, DOI 10.5312/wjo.v7.i5.315.
   Moradi V, 2015, REHABIL RES PRACT, V2015, DOI 10.1155/2015/850184.
   Muller J, 2017, SCAND J MED SCI SPOR, V27, P448, DOI 10.1111/sms.12664.
   Mueller S, 2016, BMC SPORTS SCI MED R, V8, DOI 10.1186/s13102-016-0064-7.
   NACHEMSON AL, 1992, CLIN ORTHOP RELAT R, P8.
   Purcell L, 2009, SPORTS HEALTH, V1, P212, DOI 10.1177/1941738109334212.
   Sairyo K, 2006, SPINE, V31, P206, DOI 10.1097/01.brs.0000195161.60549.67.
   Sairyo K, 2005, AM J SPORT MED, V33, P583, DOI 10.1177/0363546504269035.
   Sairyo K, 2011, ARCH ORTHOP TRAUM SU, V131, P1485, DOI 10.1007/s00402-011-1336-z.
   Shirado O, 2010, SPINE, V35, pE811, DOI 10.1097/BRS.0b013e3181d7a4d2.
   Takeno K, 2009, SPINE, V34, P945.
   Weber U, 2009, ARTHRIT RHEUM-ARTHR, V61, P900, DOI 10.1002/art.24507.},
Number-of-Cited-References = {22},
Times-Cited = {0},
Usage-Count-Last-180-days = {0},
Usage-Count-Since-2013 = {3},
Journal-ISO = {J. Med. Investig.},
Doc-Delivery-Number = {FG8RJ},
Web-of-Science-Index = {Emerging Sources Citation Index (ESCI)},
Unique-ID = {WOS:000410703700026},
OA = {gold},
DA = {2022-11-01},
}

@article{ WOS:000348362400004,
Author = {Mulholland, Robert C.},
Title = {The Michel Benoist and Robert Mulholland yearly European Spine Journal
   Review: a survey of the ``surgical research{''} articles in the European
   Spine Journal 2014},
Journal = {EUROPEAN SPINE JOURNAL},
Year = {2015},
Volume = {24},
Number = {1},
Pages = {22-30},
Month = {JAN},
Abstract = {This is a review of some 50 papers published in the European Spine
   Journal in the year 2014. They are selected on the basis that the author
   felt they were significant contributions to the spinal literature in
   that year. A brief precis is provided of each paper, and each is
   accompanied by a short discussion explaining its importance and
   relevance.},
Publisher = {SPRINGER},
Address = {233 SPRING ST, NEW YORK, NY 10013 USA},
Type = {Article},
Language = {English},
Affiliation = {Mulholland, RC (Corresponding Author), 34 Regent St, Nottingham NG1 5BT, England.},
DOI = {10.1007/s00586-014-3718-8},
ISSN = {0940-6719},
EISSN = {1432-0932},
Keywords = {Review Eur Spine J 2014; Spondylolisthesis; Vertebroplasty; Fusion; Disc
   replacement; Spinal fractures; Spine infection; Cervical disc
   replacement},
Keywords-Plus = {LOW-BACK-PAIN; RANDOMIZED CONTROLLED-TRIAL; LUMBAR INTERBODY FUSION;
   PEDICLE SCREW FIXATION; VERTEBRAL FRACTURES; POSTEROLATERAL FUSION;
   SWISSSPINE REGISTRY; BALLOON KYPHOPLASTY; BURST FRACTURES; DISC
   HERNIATION},
Research-Areas = {Neurosciences \& Neurology; Orthopedics},
Web-of-Science-Categories  = {Clinical Neurology; Orthopedics},
Author-Email = {MULHOLLANDRCM@aol.com},
Cited-References = {Aebi M, 2014, EUR SPINE J, V23, P1157, DOI 10.1007/s00586-014-3383-y.
   Aebi M, 2014, EUR SPINE J, V23, P491, DOI 10.1007/s00586-014-3254-6.
   Aghayev E, 2014, EUR SPINE J, V23, P2114, DOI 10.1007/s00586-014-3418-4.
   Albert HB, 2014, EUR SPINE J, V23, P473, DOI 10.1007/s00586-013-2985-0.
   Ammendolia C, 2014, EUR SPINE J, V23, P1282, DOI 10.1007/s00586-014-3262-6.
   Bailly F, 2014, EUR SPINE J, V23, P493, DOI 10.1007/s00586-013-3036-6.
   Balaji VR, 2014, EUR SPINE J, V23, P1968, DOI 10.1007/s00586-014-3371-2.
   Berjano P, 2014, EUR SPINE J, V23, pS587, DOI 10.1007/s00586-014-3556-8.
   Brayda-Bruno M, 2014, EUR SPINE J, V23, pS315, DOI 10.1007/s00586-013-2960-9.
   Buttermann GR, 2014, EUR SPINE J, V23, P347, DOI 10.1007/s00586-013-2999-7.
   Chen CB, 2014, EUR SPINE J, V23, P1548, DOI 10.1007/s00586-014-3374-z.
   Christensen A, 2014, EUR SPINE J, V23, P1137, DOI 10.1007/s00586-014-3238-6.
   de Falco R, 2014, EUR SPINE J, V23, pS664, DOI 10.1007/s00586-014-3548-8.
   De Giorgi S, 2014, EUR SPINE J, V23, pS597, DOI 10.1007/s00586-014-3549-7.
   Deyo RA, 2014, EUR SPINE J, V23, P2028, DOI 10.1007/s00586-014-3540-3.
   Ding WB, 2014, EUR SPINE J, V23, P395, DOI 10.1007/s00586-013-3100-2.
   Dong Y, 2010, J ORTHOP TRAUMATOL, V23, P466.
   Fay LY, 2014, EUR SPINE J, V23, P627, DOI 10.1007/s00586-013-3123-8.
   Fischgrund JS, 1997, SPINE, V22, P2807, DOI 10.1097/00007632-199712150-00003.
   Freeman BJC, 2007, SPINE, V32, P2891, DOI 10.1097/BRS.0b013e31815b75e2.
   Galbusera F, 2014, EUR SPINE J, V23, pS324, DOI 10.1007/s00586-014-3203-4.
   Grannum S, 2014, EUR SPINE J, V23, P904, DOI 10.1007/s00586-013-3159-9.
   Han YC, 2014, EUR SPINE J, V23, P974, DOI 10.1007/s00586-014-3221-2.
   Jones ADR, 2014, EUR SPINE J, V23, P135, DOI 10.1007/s00586-013-2964-5.
   Jouve JL, 2014, EUR SPINE J, V23, P457, DOI 10.1007/s00586-014-3343-6.
   Kaaria S, 2014, EUR SPINE J, V23, P508, DOI 10.1007/s00586-013-3083-z.
   Kamper SJ, 2014, EUR SPINE J, V23, P1021, DOI 10.1007/s00586-013-3161-2.
   Lamartina C, 2014, EUR SPINE J, V23, pS585, DOI 10.1007/s00586-014-3562-x.
   Landi A, 2014, EUR SPINE J, V23, pS671, DOI 10.1007/s00586-014-3554-x.
   Li F, 2014, EUR SPINE J, V23, P933, DOI 10.1007/s00586-014-3167-4.
   Lian XF, 2014, EUR SPINE J, V23, P172, DOI 10.1007/s00586-013-2858-6.
   Lings S, 2014, EUR SPINE J, V23, P469, DOI 10.1007/s00586-013-2977-0.
   Liu N, 2014, EUR SPINE J, V23, P1059, DOI 10.1007/s00586-013-3108-7.
   Liu XY, 2014, EUR SPINE J, V23, P43, DOI 10.1007/s00586-013-2880-8.
   Maestretti G, 2014, EUR SPINE J, V23, P1354, DOI 10.1007/s00586-014-3206-1.
   Mannion AF, 2014, EUR SPINE J, V23, P1903, DOI 10.1007/s00586-014-3284-0.
   Medici A, 2014, EUR SPINE J, V23, pS677, DOI 10.1007/s00586-014-3557-7.
   Miscusi M, 2014, EUR SPINE J, V23, P1761, DOI 10.1007/s00586-013-3138-1.
   Mulholland RC, 2008, EUR SPINE J, V17, P619, DOI 10.1007/s00586-008-0612-2.
   Murray NJ, 2014, EUR SPINE J, V23, P1767, DOI 10.1007/s00586-014-3250-x.
   Neidlinger-Wilke C, 2014, EUR SPINE J, V23, pS333, DOI 10.1007/s00586-013-2855-9.
   Omi H, 2014, EUR SPINE J, V23, P2705, DOI 10.1007/s00586-014-3490-9.
   Quraishi NA, 2014, EUR SPINE J, V23, P1502, DOI 10.1007/s00586-014-3274-2.
   Ren CP, 2014, EUR SPINE J, V23, P1115, DOI 10.1007/s00586-014-3220-3.
   Rushton PRP, 2014, EUR SPINE J, V23, P1166, DOI 10.1007/s00586-014-3242-x.
   Skold C, 2013, EUR SPINE J, V22, P2288, DOI 10.1007/s00586-013-2926-y.
   Spross C, 2014, EUR SPINE J, V23, P1332, DOI 10.1007/s00586-013-3052-6.
   Steiger F, 2014, EUR SPINE J, V23, P945, DOI 10.1007/s00586-013-3144-3.
   Sun G, 2014, EUR SPINE J, V23, P1339, DOI 10.1007/s00586-013-3110-0.
   Vialle R, 2014, EUR SPINE J, V23, P452, DOI 10.1007/s00586-014-3342-7.
   Wahlman M, 2014, EUR SPINE J, V23, P129, DOI 10.1007/s00586-013-2896-0.
   Ye YP, 2014, EUR SPINE J, V23, P1918, DOI 10.1007/s00586-014-3453-1.},
Number-of-Cited-References = {52},
Times-Cited = {0},
Usage-Count-Last-180-days = {0},
Usage-Count-Since-2013 = {6},
Journal-ISO = {Eur. Spine J.},
Doc-Delivery-Number = {AZ6XS},
Web-of-Science-Index = {Science Citation Index Expanded (SCI-EXPANDED)},
Unique-ID = {WOS:000348362400004},
DA = {2022-11-01},
}

@article{ WOS:000075199700009,
Author = {Grobler, LJ},
Title = {Back and leg pain in older adults - Presentation, diagnosis, and
   treatment},
Journal = {CLINICS IN GERIATRIC MEDICINE},
Year = {1998},
Volume = {14},
Number = {3},
Pages = {543+},
Month = {AUG},
Abstract = {Back and leg pain in the older population are of diagnostic and
   therapeutic importance for both primary and tertiary care providers.
   Careful assessment of the clinical presentation, potential differential
   diagnosis, and treatment options are essential to optimize outcome
   results. Well-proven conservative treatment modalities always should be
   the first regimen after confirmatory diagnostic studies. The available
   surgical treatment options must be used judiciously for the correct
   indications in suitable patients. A team approach in taking care of this
   group of patients is both essential and rewarding.},
Publisher = {W B SAUNDERS CO-ELSEVIER INC},
Address = {1600 JOHN F KENNEDY BOULEVARD, STE 1800, PHILADELPHIA, PA 19103-2899 USA},
Type = {Review},
Language = {English},
Affiliation = {Grobler, LJ (Corresponding Author), Univ Iowa Hosp \& Clin, Dept Orthopaed Surg \& Biomed Engn, Spine Diagnost \& Treatment Ctr, 200 Hawkins Dr, Iowa City, IA 52242 USA.
   Univ Iowa Hosp \& Clin, Dept Orthopaed Surg \& Biomed Engn, Spine Diagnost \& Treatment Ctr, Iowa City, IA 52242 USA.},
ISSN = {0749-0690},
EISSN = {1879-8853},
Keywords-Plus = {LUMBAR SPINAL STENOSIS; NONSTEROIDAL ANTIINFLAMMATORY DRUGS; FACET JOINT
   MORPHOLOGY; NERVE ROOT COMPRESSION; DEGENERATIVE SPONDYLOLISTHESIS;
   POSTOPERATIVE INSTABILITY; EPIDURAL INJECTIONS; SURGICAL-MANAGEMENT;
   CLINICAL-FEATURES; NATURAL-HISTORY},
Research-Areas = {Geriatrics \& Gerontology},
Web-of-Science-Categories  = {Geriatrics \& Gerontology},
Cited-References = {ALEXANDER E, 1985, J NEUROSURG, V63, P840, DOI 10.3171/jns.1985.63.6.0840.
   ALLISON MC, 1992, NEW ENGL J MED, V327, P749, DOI 10.1056/NEJM199209103271101.
   AN HS, 1993, SEMIN ULTRASOUND CT, V14, P414, DOI 10.1016/S0887-2171(05)80035-6.
   ANDERSON GBJ, 1992, LUMBAR SPINAL STENOS, P227.
   ANNERTZ M, 1990, ACTA RADIOL, V31, P449.
   Beliveau P, 1971, Rheumatol Phys Med, V11, P40, DOI 10.1093/rheumatology/11.1.40.
   BERNHARDT M, 1993, J BONE JOINT SURG AM, V75A, P119, DOI 10.2106/00004623-199301000-00016.
   BISCHOFF RJ, 1993, J SPINAL DISORD, V6, P289, DOI 10.1097/00002517-199306040-00002.
   BLAU JN, 1961, LANCET, V1, P1081.
   BODEN SD, 1990, J BONE JOINT SURG AM, V72A, P403, DOI 10.2106/00004623-199072030-00013.
   BOGDUK N, 1985, MED J AUSTRALIA, V143, P402, DOI 10.5694/j.1326-5377.1985.tb123102.x.
   BOGDUK N, 1983, SPINE, V8, P286, DOI 10.1097/00007632-198304000-00009.
   BOGDUK N, 1993, EPIDURAL STEROIDS MA.
   Bohl W R, 1979, Spine (Phila Pa 1976), V4, P168, DOI 10.1097/00007632-197903000-00014.
   BOLESTA MJ, 1989, AAOS INSTR COURSE LE, V35, P1.
   BRADFORD DS, 1983, MANAGEMENT SPONDYLOL, P151.
   BREIVIK H, 1978, ADV PAIN RES THER, P927.
   BRIDWELL KH, 1993, J SPINAL DISORD, V6, P461, DOI 10.1097/00002517-199306060-00001.
   Brown M D, 1983, Instr Course Lect, V32, P162.
   BROWN MR, 1982, DIABETES, V31, P65, DOI 10.2337/diab.31.1.S65.
   Bruns L., 1890, BERL KLIN WOCHENSCHR, V27, P509.
   BUCKWALTER JA, 1996, AM ACAD ORTHOPAEDIC, V36, P607.
   BUSH K, 1991, SPINE, V16, P572, DOI 10.1097/00007632-199105000-00015.
   BUTLER D, 1990, SPINE, V15, P111, DOI 10.1097/00007632-199002000-00012.
   CAPUTY AJ, 1992, J NEUROSURG, V77, P669, DOI 10.3171/jns.1992.77.5.0669.
   CHANG KW, 1989, J SPINAL DISORD, V1, P247.
   CHEN QX, 1994, SPINE, V19, P2144, DOI 10.1097/00007632-199410000-00003.
   CIRIC I, 1985, NEUROL CLIN, V3, P417, DOI 10.1016/S0733-8619(18)31046-6.
   CORNEFJORD M, 1991, INT SOC STUD LUMB SP.
   CORRIGAN AB, 1982, MED J AUSTRALIA, V1, P224, DOI 10.5694/j.1326-5377.1982.tb132278.x.
   COVENTRY MB, 1945, J BONE JOINT SURG, V27, P233.
   COVENTRY MB, 1945, J BONE JOINT SURG, V27, P460.
   CUCKLER JM, 1985, J BONE JOINT SURG AM, V67A, P63, DOI 10.2106/00004623-198567010-00009.
   DALL BE, 1985, SPINE, V10, P668, DOI 10.1097/00007632-198509000-00013.
   DALY P, 1970, ANAESTHESIA, V25, P346, DOI 10.1111/j.1365-2044.1970.tb00219.x.
   Deyo RA, 1996, SPINE, V21, P2840, DOI 10.1097/00007632-199612150-00007.
   DEYO RA, 1993, SPINE, V18, P1463.
   DEYO RA, 1992, J BONE JOINT SURG AM, V74A, P536, DOI 10.2106/00004623-199274040-00009.
   DILKE TFW, 1973, BRIT MED J, V2, P635, DOI 10.1136/bmj.2.5867.635.
   DVORAK J, 1991, SPINE, V16, P943, DOI 10.1097/00007632-199108000-00014.
   EISENSTEIN S, 1977, J BONE JOINT SURG BR, V59, P173, DOI 10.1302/0301-620X.59B2.873978.
   EPSTEIN JA, 1973, J NEUROSURG, V39, P362, DOI 10.3171/jns.1973.39.3.0362.
   EPSTEIN JA, 1972, J NEUROSURG, V36, P584, DOI 10.3171/jns.1972.36.5.0584.
   Epstein Nancy E., 1997, P2055.
   EPSTEIN NE, 1983, NEUROSURGERY, V13, P555, DOI 10.1227/00006123-198311000-00012.
   FAIRBANK JCT, 1981, SPINE, V6, P598, DOI 10.1097/00007632-198111000-00011.
   FEFFER HL, 1985, SPINE, V10, P287, DOI 10.1097/00007632-198504000-00018.
   FISCHGRUND J, 1997, INT SOC STUD LUMB SP.
   Frymoyer, 1994, J Am Acad Orthop Surg, V2, P9.
   FRYMOYER JW, 1985, SPINE, V10, P280, DOI 10.1097/00007632-198504000-00017.
   GABRIEL SE, 1991, ANN INTERN MED, V115, P787, DOI 10.7326/0003-4819-115-10-787.
   GETTY CJM, 1981, J BONE JOINT SURG BR, V63, P330, DOI 10.1302/0301-620X.63B3.7263743.
   Ghormley RK, 1933, J AMER MED ASSOC, V101, P1773, DOI 10.1001/jama.1933.02740480005002.
   GLASSMAN SD, 1997, NASS 12 ANN M NEW YO.
   Grasland A, 1996, ARCH INTERN MED, V156, P668, DOI 10.1001/archinte.156.6.668.
   GROBLER JL, 1993, SPINE, V18, P80.
   GROBLER LJ, 1993, SPINE, V18, P1475.
   HALL S, 1985, ANN INTERN MED, V103, P271, DOI 10.7326/0003-4819-103-2-271.
   Hanley Edward N. Jr., 1997, P2157.
   HANLEY EN, 1986, SPINE, V11, P269, DOI 10.1097/00007632-198604000-00015.
   Heath J M, 1989, Ohio Med, V85, P484.
   HELLIWELL M, 1985, BRIT J CLIN PRACT, V39, P228.
   HERKOWITZ HN, 1991, J BONE JOINT SURG AM, V73A, P802, DOI 10.2106/00004623-199173060-00002.
   HERKOWITZ HN, 1994, AAOS INSTR COURS LEC, V43, P425.
   HERKOWITZ HN, 1995, SPINE, V20, P1084, DOI 10.1097/00007632-199505000-00018.
   HERNO A, 1993, SPINE, V18, P1471.
   HERRON LD, 1989, SPINE, V14, P534, DOI 10.1097/00007632-198905000-00013.
   HO PSP, 1988, RADIOLOGY, V169, P87, DOI 10.1148/radiology.169.1.3420284.
   HOPPMANN RA, 1991, ARCH INTERN MED, V151, P1309, DOI 10.1001/archinte.151.7.1309.
   JENSEN MC, 1994, NEW ENGL J MED, V331, P69, DOI 10.1056/NEJM199407143310201.
   JIA LS, 1991, CHINESE MED J-PEKING, V104, P303.
   JOHNSON AG, 1991, DRUGS AGING, V2, P130.
   JOHNSON LP, 1988, SPINE, V13, P93, DOI 10.1097/00007632-198801000-00022.
   JOHNSSON KE, 1986, SPINE, V11, P107, DOI 10.1097/00007632-198603000-00001.
   JOHNSSON KE, 1989, SPINE, V14, P591, DOI 10.1097/00007632-198906000-00008.
   JOHNSSON KE, 1991, SPINE, V16, P615, DOI 10.1097/00007632-199106000-00003.
   JOHNSSON KE, 1992, CLIN ORTHOPAEDICS, V729, P82.
   Junghanns H, 1930, ARCH ORTHOP UNF-CHIR, V29, P118.
   KANAMORI M, 1993, J SPINAL DISORD, V6, P232, DOI 10.1097/00002517-199306030-00008.
   Katz JN, 1997, SPINE, V22, P1123, DOI 10.1097/00007632-199705150-00012.
   KATZ JN, 1995, ARTHRITIS RHEUM, V38, P1236, DOI 10.1002/art.1780380910.
   KATZ JN, 1991, J BONE JOINT SURG AM, V73A, P809, DOI 10.2106/00004623-199173060-00003.
   KENT DL, 1992, AM J ROENTGENOL, V158, P1135, DOI 10.2214/ajr.158.5.1533084.
   KIRKALDYWILLIS WH, 1974, CLIN ORTHOP RELAT R, V99, P30, DOI DOI 10.1097/00003086-197403000-00004.
   KLENERMAN L, 1984, BRIT J RHEUMATOL, V23, P35.
   KOSTUIK JP, 1986, J BONE JOINT SURG AM, V68A, P386, DOI 10.2106/00004623-198668030-00011.
   LABAN MM, 1990, ARCH PHYS MED REHAB, V71, P384.
   LOMBARDI JS, 1985, SPINE, V10, P821, DOI 10.1097/00007632-198511000-00008.
   MACNAB I, 1950, J BONE JOINT SURG BR, V32, P325, DOI 10.1302/0301-620X.32B3.325.
   MARDJETKO SM, 1994, SPINE, V19, pS2256, DOI 10.1097/00007632-199410151-00002.
   MATHEWS JA, 1987, BRIT J RHEUMATOL, V26, P416.
   MATSUNAGA S, 1990, SPINE, V15, P1204, DOI 10.1097/00007632-199011010-00021.
   MCCULLOCH JA, 1991, ADULT SPINE PRINCIPL, P1821.
   McCulloch JA, 1997, MACNABS BACKACHE, V3rd.
   Mooney V, 1976, Clin Orthop Relat Res, P149.
   NAFTULIN S, 1993, SPINE, V18, P2419, DOI 10.1097/00007632-199312000-00009.
   NAKAI O, 1991, J BONE JOINT SURG AM, V73A, P1184, DOI 10.2106/00004623-199173080-00007.
   {*}NAT CTR HLTH STAT, 1997, NAT CTR HLTH STAT.
   {*}NAT HLTH MED RES, 1994, NAT HLTH MED RES COU.
   NEWMAN PH, 1976, CLIN ORTHOP RELAT R, P106.
   NEWMAN PH, 1963, J BONE JOINT SURG BR, V45, P39, DOI 10.1302/0301-620X.45B1.39.
   OLDRIDGE NB, 1994, AM J PUBLIC HEALTH, V84, P1292, DOI 10.2105/AJPH.84.8.1292.
   OLMARKER K, 1991, LUMBAR SPINAL STENOS, V7, P77.
   ONEL D, 1993, SPINE, V18, P291, DOI 10.1097/00007632-199302000-00020.
   PECH P, 1985, RADIOLOGY, V156, P699, DOI 10.1148/radiology.156.3.4023228.
   POPE JE, 1993, ARCH INTERN MED, V153, P477, DOI 10.1001/archinte.153.4.477.
   Porter RW, 1996, SPINE, V21, P2046, DOI 10.1097/00007632-199609010-00024.
   PORTER RW, 1984, SPINE, V9, P755, DOI 10.1097/00007632-198410000-00018.
   PORTER RW, 1980, SPINE, V5, P99, DOI 10.1097/00007632-198003000-00003.
   POSTACCHINI F, 1992, J BONE JOINT SURG BR, V74, P862, DOI 10.1302/0301-620X.74B6.1447247.
   REYNOLDS J, 1987, LUMBAR SPINE SURG TE, P279.
   REYNOLDS JB, 1979, SPINE, V4, P148.
   REYNOLDS JB, 1988, M N AM SPIN SOC COL.
   RIDLEY MG, 1988, BR J RHEUMATOL, V27, P905.
   ROBERTSON PA, 1993, SPINE, V18, P1483.
   ROCCO AG, 1989, PAIN, V36, P297, DOI 10.1016/0304-3959(89)90088-2.
   ROSEN CD, 1988, CLIN ORTHOP RELAT R, P270.
   ROSENBERG NJ, 1975, J BONE JOINT SURG AM, VA 57, P467, DOI 10.2106/00004623-197557040-00004.
   ROSENBERG NJ, 1976, CLIN ORTHOP RELAT R, V117, P112.
   Rosomoff H L, 1980, Clin Neurosurg, V27, P577.
   ROSOMOFF HL, 1981, CLIN ORTHOP RELAT R, P83.
   ROSS JS, 1992, CLIN ORTHOP RELAT R, P68.
   SAAG KG, 1994, SPINE, V19, P1530, DOI 10.1097/00007632-199407000-00021.
   Saal Jeffrey A., 1997, P1805.
   SAAL JS, 1997, INT SOC STUD LUMB SP.
   SANDERSON PL, 1993, J BONE JOINT SURG BR, V75, P393, DOI 10.1302/0301-620X.75B3.8496206.
   SCHWARZER AC, 1994, SPINE, V19, P1132, DOI 10.1097/00007632-199405001-00006.
   SILBERSTEIN EB, 1988, NUCLEAR MED SELF STU, V1, P93.
   SKLAR EML, 1991, RADIOLOGY, V181, P549, DOI 10.1148/radiology.181.2.1924803.
   SNOEK W, 1977, ACTA ORTHOP SCAND, V48, P635, DOI 10.3109/17453677708994810.
   SPENGLER DM, 1987, J BONE JOINT SURG AM, V69A, P305, DOI 10.2106/00004623-198769020-00027.
   STEWART JD, 1987, FOCAL PERIPHERAL NEU, P252.
   SUBRAMONY SH, 1982, J NEUROL SCI, V53, P293, DOI 10.1016/0022-510X(82)90014-4.
   SUN SF, 1981, ANN NEUROL, V9, P75, DOI 10.1002/ana.410090114.
   TAILLARD WF, 1976, CLIN ORTHOP RELAT R, V117, P30.
   TAKAHASHI K, 1991, INT SOC STUD LUMB SP.
   TAYLOR VM, 1994, SPINE, V19, P1207, DOI 10.1097/00007632-199405310-00002.
   THOMSEN K, 1997, INT SOC STUD LUMB SP.
   TSOU PM, 1987, SPINE STATE ART REV, P553.
   TSUNODA R, 1980, RINSHO SHINKEIGAKU, V15, P851.
   VALKENBURG HA, 1982, AM ACADEMY ORTHOPAED, P9.
   VANAKKERWEEKEN PF, 1989, THESIS U UTRECHT NET.
   VANTULDER MW, 1996, LOW BACK PAIN PRIMAR.
   VERBIEST H, 1954, J BONE JOINT SURG BR, V36, P230, DOI 10.1302/0301-620X.36B2.230.
   WATKINS PJ, 1990, Q J MED, V77, P1209, DOI 10.1093/qjmed/77.3.1209.
   WEINSTEIN SM, 1995, SPINE, V20, P1842, DOI 10.1097/00007632-199508150-00018.
   WIESEL SW, 1984, SPINE, V9, P549, DOI 10.1097/00007632-198409000-00003.
   YAMADA H, 1972, J NEUROSURG, V37, P83, DOI 10.3171/jns.1972.37.1.0083.
   YATES DW, 1978, RHEUMATOL REHABIL, V17, P181, DOI 10.1093/rheumatology/17.3.181.
   YU SW, 1991, RADIOL CLIN N AM, V29, P691.
   ZDEBLICK TA, 1993, SPINE, V18, P983, DOI 10.1097/00007632-199306150-00006.},
Number-of-Cited-References = {151},
Times-Cited = {2},
Usage-Count-Last-180-days = {0},
Usage-Count-Since-2013 = {1},
Journal-ISO = {Clin. Geriatr. Med.},
Doc-Delivery-Number = {107GV},
Web-of-Science-Index = {Science Citation Index Expanded (SCI-EXPANDED)},
Unique-ID = {WOS:000075199700009},
DA = {2022-11-01},
}

@article{ WOS:000750300800001,
Author = {Miyashita, Tomohiro and Ataka, Hiromi and Kato, Kei and Tanno, Takaaki},
Title = {Good 5-year postoperative outcomes after facet fusion using a
   percutaneous pedicle screw system for degenerative lumbar
   spondylolisthesis},
Journal = {NEUROSURGICAL REVIEW},
Year = {2022},
Volume = {45},
Number = {3},
Pages = {2269-2276},
Month = {JUN},
Abstract = {Many authors have reported no significant differences in clinical
   outcomes between posterolateral fusion (PLF) and interbody fusion, as
   well as satisfactory long-term outcomes after PLF. Facet fusion (FF), a
   minimally invasive evolution of PLF, has also resulted in good clinical
   outcomes. This study aimed to assess the clinical outcomes 5 years after
   FF for degenerative lumbar spondylolisthesis (DLS) and determine whether
   good clinical outcomes were maintained after FF. Records of 115 patients
   who underwent FF for single-level DLS with at least 5 years of follow-up
   were retrospectively studied. The therapeutic effectiveness of FF was
   assessed as a clinical outcome using the Japanese Orthopaedic
   Association Back Pain Evaluation Questionnaire (JOABPEQ), the
   Roland-Morris Disability Questionnaire (RMDQ), and the visual analogue
   scale (VAS) preoperatively and at 1 and 5 years postoperatively.
   Computed tomography was performed for fusion confirmation. The revision
   surgery rate was also evaluated. The JOABPEQ category scores
   demonstrated therapeutic effectiveness in 81.7\% of patients at 1 year
   postoperatively and 81.4\% of patients at 5 years postoperatively for
   low back pain; the corresponding proportions for walking ability were
   93.8\% and 86.6\%, respectively. There were no significant differences
   in therapeutic effectiveness at 1 and 5 years postoperatively for any
   category, including the RMDQ and VAS scores. The fusion rate was 90.4\%
   at the final follow-up. Four patients required revision surgery for
   adjacent segment disease 1-5 years after the first surgery (revision
   surgery rate, 3.5\%). Good clinical outcomes were maintained 5 years
   after FF, and FF had an extremely low revision surgery rate.},
Publisher = {SPRINGER},
Address = {ONE NEW YORK PLAZA, SUITE 4600, NEW YORK, NY, UNITED STATES},
Type = {Article},
Language = {English},
Affiliation = {Miyashita, T (Corresponding Author), Matsudo City Gen Hosp, Spine Ctr, 993-1 Sendabori, Matsudo, Chiba 2702296, Japan.
   Miyashita, Tomohiro; Kato, Kei, Matsudo City Gen Hosp, Spine Ctr, 993-1 Sendabori, Matsudo, Chiba 2702296, Japan.
   Ataka, Hiromi; Tanno, Takaaki, Matsudo Orthopaed Hosp, Spine Ctr, 1-161 Asahicho, Matsudo, Chiba 2710043, Japan.},
DOI = {10.1007/s10143-022-01747-x},
EarlyAccessDate = {JAN 2022},
ISSN = {0344-5607},
EISSN = {1437-2320},
Keywords = {Facet joint fusion; In situ fusion; Fusion rate; Adjacent segment
   disease; Nonunion; Posterolateral fusion},
Keywords-Plus = {INTERBODY FUSION; ADJACENT SEGMENT; POSTEROLATERAL FUSION; POSTERIOR
   APPROACH; REOPERATION RATE; RISK-FACTORS; LONG-TERM; SURGERY; PAIN},
Research-Areas = {Neurosciences \& Neurology; Surgery},
Web-of-Science-Categories  = {Clinical Neurology; Surgery},
Author-Email = {tommiya3@yahoo.co.jp},
ResearcherID-Numbers = {Miyashita, Tomohiro/R-7375-2019},
ORCID-Numbers = {Miyashita, Tomohiro/0000-0002-0369-3039},
Cited-References = {Andersen T, 2008, EUR SPINE J, V17, P272, DOI 10.1007/s00586-007-0494-8.
   Challier V, 2017, SPINE, V42, P531, DOI 10.1097/BRS.0000000000001857.
   Chrastil J, 2012, J AM ACAD ORTHOP SUR, V20, P283, DOI 10.5435/JAAOS-20-05-283.
   Colman MW, 2019, CLIN SPINE SURG, V32, pE71, DOI 10.1097/BSD.0000000000000729.
   Divi SN, 2019, SPINE J, V19, P1960, DOI 10.1016/j.spinee.2019.07.014.
   Fukui M, 2009, J ORTHOP SCI, V14, P348, DOI 10.1007/s00776-009-1337-8.
   Gaffney CJ, 2019, CLIN SPINE SURG, V32, pE91, DOI 10.1097/BSD.0000000000000733.
   Ghiselli G, 2004, J BONE JOINT SURG AM, V86A, P1497, DOI 10.2106/00004623-200407000-00020.
   Greiner-Perth R, 2004, SPINE, V29, P2516, DOI 10.1097/01.brs.0000144833.63581.c1.
   Kaito T, 2010, J NEUROSURG-SPINE, V12, P671, DOI 10.3171/2009.12.SPINE08823.
   Kim DH, 2020, SPINE J, V20, P337, DOI 10.1016/j.spinee.2019.10.010.
   Kim KT, 2006, SPINE, V31, P1351, DOI 10.1097/01.brs.0000218635.14571.55.
   Kornblum MB, 2004, SPINE, V29, P726, DOI 10.1097/01.BRS.0000119398.22620.92.
   Kuraishi S, 2016, ASIAN SPINE J, V10, P143, DOI 10.4184/asj.2016.10.1.143.
   Kuroki Hiroshi, 2002, J Orthop Sci, V7, P317, DOI 10.1007/s007760200054.
   Lee JC, 2014, SPINE, V39, pE339, DOI 10.1097/BRS.0000000000000164.
   McAnany SJ, 2016, SPINE, V41, pE1408, DOI 10.1097/BRS.0000000000001638.
   Miyashita T, 2021, NEUROSURG REV, V44, P2847, DOI 10.1007/s10143-021-01479-4.
   Miyashita T, 2019, NEUROSURG REV, V42, P691, DOI 10.1007/s10143-018-1030-5.
   Miyashita T, 2015, SPINE, V40, pE552, DOI 10.1097/BRS.0000000000000842.
   Norton RP, 2015, SPINE, V40, P1219, DOI 10.1097/BRS.0000000000000987.
   Noshchenko A, 2016, SPINE, V41, P9, DOI 10.1097/BRS.0000000000001113.
   Ogura Y, 2020, CLIN NEUROL NEUROSUR, V196, DOI 10.1016/j.clineuro.2020.105966.
   Park Y, 2014, CLIN ORTHOP RELAT R, V472, P1813, DOI 10.1007/s11999-013-3241-y.
   Parker SL, 2011, J NEUROSURG-SPINE, V14, P598, DOI 10.3171/2010.12.SPINE10472.
   Ren ZN, 2020, OPER NEUROSURG, V19, P255, DOI 10.1093/ons/opaa147.
   Santos ERG, 2003, SPINE, V28, P997, DOI 10.1097/00007632-200305150-00007.
   Sato S, 2015, SPINE J, V15, P1536, DOI 10.1016/j.spinee.2015.02.009.
   Turunen V, 2012, EUR SPINE J, V21, P2140, DOI 10.1007/s00586-012-2320-1.},
Number-of-Cited-References = {29},
Times-Cited = {0},
Usage-Count-Last-180-days = {0},
Usage-Count-Since-2013 = {1},
Journal-ISO = {Neurosurg. Rev.},
Doc-Delivery-Number = {1T6QW},
Web-of-Science-Index = {Science Citation Index Expanded (SCI-EXPANDED)},
Unique-ID = {WOS:000750300800001},
DA = {2022-11-01},
}

@article{ WOS:000392843200061,
Author = {Guo, Song and Zeng, Cheng and Yan, Meijun and Han, Yingchao and Xia,
   Dongdong and Sun, Guixin and Li, Lijun and Yang, Mingjie and Tan, Jun},
Title = {A Biomechanical Stability Study of Extraforaminal Lumbar Interbody
   Fusion on the Cadaveric Lumbar Spine Specimens},
Journal = {PLOS ONE},
Year = {2016},
Volume = {11},
Number = {12},
Month = {DEC 22},
Abstract = {Background
   Transforaminal lumbar interbody fusion (TLIF) is an effective surgery
   for lumbar degenerative disease. However, this fusion technique requires
   resection of inferior facet joint to provide access for superior facet
   joint resection, which results in reduced lumbar spinal stability and
   unnecessary trauma. We have previously developed extraforaminal lumbar
   interbody fusion (ELIF) that can avoid back muscle injury with direct
   nerve root decompression. This study aims to show that ELIF enhances
   lumbar spinal stability in comparison to TLIF by comparing lumbar spinal
   stability of L4-L5 range of motion (ROM) on 12 cadaveric spine specimens
   after performing TLIF or ELIF.
   Methods
   12 cadaveric spine specimens were randomly divided and treated in
   accordance with the different internal fixations, including ELIF with a
   unilateral pedicle screw (ELIF+UPS), TLIF with a unilateral pedicle
   screw (TLIF+UPS), TLIF with a bilateral pedicle screw (TLIF+BPS), ELIF
   with a unilateral pedicle screw and translaminar facet screw
   (ELIF+UPS+TLFS) and ELIF with a bilateral pedicle screw (ELIF+BPS). The
   treatment groups were exposed to a 400-N load and 6 N.m movement force
   to calculate the angular displacement of L4-L5 during anterior flexion,
   posterior extension, lateral flexion and rotation operation conditions.
   Results
   The ROM in ELIF+UPS group was smaller than that of TLIF+UPS group under
   all operating conditions, with the significant differences in left
   lateral flexion and right rotation by 36.15\% and 25.97\% respectively.
   The ROM in ELIF+UPS group was higher than that in TLIF+BPS group. The
   ROM in the ELIF+UPS+TLFS group was much smaller than that in the ELIF
   +UPS group, but was not significantly different than that in the
   TLIF+BPS group.
   Conclusions
   Despite that TLIF+BPS has great stability, which can be comparable by
   that of ELIF+UPS. Additionally, ELIF stability can be further improved
   by using translaminar facet screws without causing more tissue damage to
   patient.},
Publisher = {PUBLIC LIBRARY SCIENCE},
Address = {1160 BATTERY STREET, STE 100, SAN FRANCISCO, CA 94111 USA},
Type = {Article},
Language = {English},
Affiliation = {Yang, MJ; Tan, J (Corresponding Author), Tongji Univ, Sch Med, Shanghai East Hosp, Dept Spine, Shanghai, Peoples R China.
   Guo, Song; Zeng, Cheng; Yan, Meijun; Han, Yingchao; Xia, Dongdong; Li, Lijun; Yang, Mingjie; Tan, Jun, Tongji Univ, Sch Med, Shanghai East Hosp, Dept Spine, Shanghai, Peoples R China.
   Sun, Guixin, Tongji Univ, Sch Med, Shanghai East Hosp, Dept Traumatol, Shanghai, Peoples R China.},
DOI = {10.1371/journal.pone.0168498},
Article-Number = {e0168498},
ISSN = {1932-6203},
Keywords-Plus = {PEDICLE SCREW FIXATION; DEGENERATIVE DISC DISEASE; BACK MUSCLE INJURY;
   POSTEROLATERAL FUSION; TRANSLAMINAR SCREW; SURGERY; SPONDYLOLISTHESIS;
   DECOMPRESSION; OUTCOMES},
Research-Areas = {Science \& Technology - Other Topics},
Web-of-Science-Categories  = {Multidisciplinary Sciences},
Author-Email = {yangmingjietj2015@163.com
   tanjuntj2012@gmail.com},
ResearcherID-Numbers = {Yan, Meijun/AAE-6966-2019
   },
ORCID-Numbers = {Yan, Meijun/0000-0002-9517-2854},
Funding-Acknowledgement = {Programs for Academic Leaders in Shanghai Pudong New Area
   {[}PWRd-2011-02, PWRI2012-03]; Projects of Shanghai Municipal Commission
   of Health and Family Planning {[}201440049, 2013025]; Projects of Key
   Faculties Construction of Pudong Public Health Bureau of Shanghai
   {[}PWXZ2014-02]},
Funding-Text = {This work was supported by: Jun Tan, Programs for Academic Leaders in
   Shanghai Pudong New Area (PWRd-2011-02, PWRI2012-03),
   http://weisheng.pudong.gov.cn/portal/index/index.htm, this funder is
   used to study design; Lijun Li, Projects of Shanghai Municipal
   Commission of Health and Family Planning (201440049, 2013025),
   http://www.wsjsw.gov.cn/wsj/, this funder is used to data collection and
   analysis; and Mingjie Yang, Projects of Key Faculties Construction of
   Pudong Public Health Bureau of Shanghai (PWXZ2014-02), http://
   weisheng.pudong.gov.cn/portal/index/index.htm, this funder is used to
   preparation of the manuscript.},
Cited-References = {Branch CL, 2000, CLIN NEUROSURG, V47, P252.
   Chin KR, 2015, SPINE J, V15, P1077, DOI 10.1016/j.spinee.2013.06.103.
   Choi YS, 2009, ASIAN SPINE J, V3, P39, DOI 10.4184/asj.2009.3.1.39.
   Grob D, 2009, J BONE JOINT SURG BR, V91B, P1347, DOI 10.1302/0301-620X.91B10.22195.
   HARMS J, 1982, Z ORTHOP GRENZGEB, V120, P343, DOI 10.1055/s-2008-1051624.
   Harms JG, 1998, ORTHOP TRAUMATOL, V6, P88.
   KAWAGUCHI Y, 1994, SPINE, V19, P2590, DOI 10.1097/00007632-199411001-00017.
   Kawaguchi Y, 1996, SPINE, V21, P941, DOI 10.1097/00007632-199604150-00007.
   Kim JW, 2010, J CRIT SPINE CASES, V3, P144.
   KING D, 1948, J BONE JOINT SURG AM, V30-A, P560, DOI 10.2106/00004623-194830030-00003.
   {[}李立钧 Li Lijun], 2013, {[}中华创伤骨科杂志, Chinese Journal of Orthopaedic Trauma], V15, P50.
   Liu ZD, J ORTHOP SURG RES, V15.
   Malham GM, 2015, EUR SPINE J, V24, pS339, DOI 10.1007/s00586-015-3807-3.
   Nakashima H, 2015, SPINE, V40, pE831, DOI 10.1097/BRS.0000000000000917.
   Ntoukas V, 2010, MINIM INVAS NEUROSUR, V53, P21, DOI 10.1055/s-0030-1247560.
   PANJABI MM, 1988, SPINE, V13, P1129, DOI 10.1097/00007632-198810000-00013.
   Phillips FM, 2013, SPINE, V38, pE409, DOI 10.1097/BRS.0b013e3182877f11.
   Quint U, 2008, EUR SPINE J, V17, P1705, DOI 10.1007/s00586-008-0787-6.
   Rao PJ, 2015, NEUROSURGERY, V76, P7, DOI 10.1227/NEU.0000000000000561.
   Ruetten S, 2013, OPER ORTHOP TRAUMATO, V25, P31, DOI 10.1007/s00064-012-0195-2.
   Sakaura H, 2013, J NEUROSURG-SPINE, V19, P90, DOI 10.3171/2013.4.SPINE12651.
   Schleicher P, 2008, J NEUROSURG-SPINE, V9, P363, DOI 10.3171/SPI.2008.9.10.363.
   Sethi A, 2009, EUR SPINE J, V18, P430, DOI 10.1007/s00586-008-0825-4.
   Slucky Andrew V, 2006, Spine J, V6, P78, DOI 10.1016/j.spinee.2005.08.003.
   Suk SI, 1997, SPINE, V22, P210, DOI 10.1097/00007632-199701150-00016.
   Tai CL, 2008, BMC MUSCULOSKELET DI, V9.
   Talia AJ, 2015, J CLIN NEUROSCI, V22, P243, DOI 10.1016/j.jocn.2014.08.008.
   Tang SJ, 2012, TURK NEUROSURG, V22, P156, DOI 10.5137/1019-5149.JTN.4214-11.1.
   Tuli SK, 2005, ORTHOPEDICS, V28, P773.
   Weiler C, 2011, BMC RES NOTES, V16, P1.
   Wittayapairoj K, 2014, J ORTHOP SURG RES, V9, DOI 10.1186/1749-799X-9-33.
   Yang Ming-jie, 2012, Zhonghua Wai Ke Za Zhi, V50, P62.
   Yang MJ, 2014, PLOS ONE, V9, DOI 10.1371/journal.pone.0105646.},
Number-of-Cited-References = {33},
Times-Cited = {6},
Usage-Count-Last-180-days = {0},
Usage-Count-Since-2013 = {5},
Journal-ISO = {PLoS One},
Doc-Delivery-Number = {EI9QH},
Web-of-Science-Index = {Science Citation Index Expanded (SCI-EXPANDED)},
Unique-ID = {WOS:000392843200061},
OA = {Green Published, gold, Green Submitted},
DA = {2022-11-01},
}

@article{ WOS:000344724100014,
Author = {Yang Xiaoming and Wang Hong and Zhao Quanlai and Xu Hongguang and Liu
   Ping and Jin Yuelong},
Title = {A comparison of unilateral and bilateral pedicle screw fixation combined
   with transforaminal lumbar interbody fusion for lumbar degenerative
   diseases},
Journal = {CHINESE MEDICAL JOURNAL},
Year = {2014},
Volume = {127},
Number = {20},
Pages = {3592-3596},
Month = {OCT 20},
Abstract = {Background Bilateral transpedicular screw fixation in conjunction with
   interbody fusion is widely used to treat lumbar degenerative diseases;
   however, there are some disadvantages of using this fixation system.
   This study comparatively analyzes the results of unilateral and
   bilateral pedicle screw fixation combined with transforaminal lumbar
   interbody fusion (TLIF) for one-level lumbar degenerative diseases.
   Methods Sixty-six cases with one-level lumbar degenerative diseases were
   studied. The patients were divided according to surgical approach into a
   unilateral group (Group A) and a bilateral group (Group B). The patients
   were evaluated for pain by visual analog scale (VAS) and Oswestry
   Disability Index (ODI). Operating time, blood loss, duration of
   hospitalization, and complication rate were also evaluated. Patients
   were examined at 1, 3, 6, and 12 months postoperatively and every year
   thereafter.
   Results Group A patients' average preoperative VAS and ODI scores were
   7.03 +/- 0.98 and (64.22 +/- 6.38)\%, respectively, significantly
   decreased to 2.91 +/- 0.88 and (14.42 +/- 2.08)\%, respectively, at the
   last follow-up (P=0.000). In Group B, the average preoperative VAS and
   ODI scores were 6.79 +/- 0.86 and (63.22 +/- 4.70)\%, respectively,
   significantly decreased to 3.12 +/- 0.96 and (14.62 +/- 2.08)\%,
   respectively, at the last follow-up (P=0.000). No significant difference
   in the duration of hospitalization was found between groups. Operating
   time and blood loss of (125.9 +/- 13.0) minutes and (211.4 +/- 28.3) ml,
   respectively, in Group A were significantly less than (165.2 +/- 15.3)
   minutes and (258.6 +/- 18.3) ml, respectively, in Group B (P=0.000). All
   patients achieved good bone union and had no pseudarthrosis at the last
   follow-up.
   Conclusions There are no clinical differences between unilateral and
   bilateral pedicle screw fixation combined with TLIF for one-level lumbar
   degenerative diseases. Unilateral fixation reduces operating time,
   bleeding, and cost of hospitalization.},
Publisher = {CHINESE MEDICAL ASSOC},
Address = {42 DONGSI XIDAJIE, BEIJING 100710, PEOPLES R CHINA},
Type = {Article},
Language = {English},
Affiliation = {Xu, HG (Corresponding Author), Yijishan Hosp, Dept Orthoped, Wannan Med Coll, Wuhu 241001, Anhui, Peoples R China.
   Yang Xiaoming; Wang Hong; Zhao Quanlai; Xu Hongguang; Liu Ping, Yijishan Hosp, Dept Orthoped, Wannan Med Coll, Wuhu 241001, Anhui, Peoples R China.
   Jin Yuelong, Wannan Med Coll, Dept Prevent Med, Wuhu 241002, Anhui, Peoples R China.},
DOI = {10.3760/cma.j.issn.0366-6999.20141338},
ISSN = {0366-6999},
Keywords = {unilateral pedicle screw fixation; bilateral pedicle screw fixation;
   lumbar degenerative diseases},
Keywords-Plus = {SPONDYLOLISTHESIS; STABILITY; SEGMENT; CAGES; SPINE},
Research-Areas = {General \& Internal Medicine},
Web-of-Science-Categories  = {Medicine, General \& Internal},
Author-Email = {renmys2000@sina.com},
ResearcherID-Numbers = {xu, hong/GSD-8903-2022},
Funding-Acknowledgement = {Ministry of Health Funding for Research and Special Projects Public
   Service Sectors {[}201002018]},
Funding-Text = {This work was supported by a grant from the Ministry of Health Funding
   for Research and Special Projects Public Service Sectors (No.
   201002018).},
Cited-References = {Bae JS, 2010, NEUROSURGERY, V67, P1600, DOI 10.1227/NEU.0b013e3181f91697.
   BENZEL EC, 1995, J NEUROSURG, V82, P11, DOI 10.3171/jns.1995.82.1.0011.
   Beringer Will F, 2006, Neurosurg Focus, V20, pE4.
   Chen HH, 2005, SPINE, V30, pE92, DOI 10.1097/01.brs.0000153703.80747.16.
   Deutsch Harel, 2006, Neurosurg Focus, V20, pE10.
   Fernandez-Fairen M, 2007, SPINE, V32, P395, DOI 10.1097/01.brs.0000255023.56466.44.
   KABINS MB, 1992, J SPINAL DISORD, V5, P39, DOI 10.1097/00002517-199203000-00006.
   Kettler A, 2005, SPINE, V30, pE665, DOI 10.1097/01.brs.0000186466.01542.8c.
   Kornblum MB, 2004, SPINE, V29, P726, DOI 10.1097/01.BRS.0000119398.22620.92.
   Lee KK, 2004, MED ENG PHYS, V26, P183, DOI 10.1016/j.medengphy.2003.11.006.
   Martin CR, 2007, SPINE, V32, P1791, DOI 10.1097/BRS.0b013e3180bc219e.
   MCAFEE PC, 1991, SPINE, V16, pS190, DOI 10.1097/00007632-199106001-00003.
   Shono Y, 1998, SPINE, V23, P1550, DOI 10.1097/00007632-199807150-00009.
   Suk KS, 2000, SPINE, V25, P1843.
   Tuttle Jonathan, 2006, Neurosurg Focus, V20, pE5.
   Yucesoy K, 2008, J NEUROSURG-SPINE, V8, P44, DOI 10.3171/SPI-08/01/044.
   Zhao J, 2003, EUR SPINE J, V12, P173, DOI 10.1007/s00586-001-0376-4.},
Number-of-Cited-References = {17},
Times-Cited = {3},
Usage-Count-Last-180-days = {0},
Usage-Count-Since-2013 = {4},
Journal-ISO = {Chin. Med. J.},
Doc-Delivery-Number = {AT1XK},
Web-of-Science-Index = {Science Citation Index Expanded (SCI-EXPANDED)},
Unique-ID = {WOS:000344724100014},
DA = {2022-11-01},
}

@article{ WOS:000292320100013,
Author = {Mannion, Richard J. and Nowitzke, Adrian M. and Wood, Martin J.},
Title = {Promoting fusion in minimally invasive lumbar interbody stabilization
   with low-dose bone morphogenic protein-2-but what is the cost?},
Journal = {SPINE JOURNAL},
Year = {2011},
Volume = {11},
Number = {6},
Pages = {527-533},
Month = {JUN},
Abstract = {BACKGROUND: Using bone morphogenic protein (BMP) to augment fusion in
   spine surgery is widespread and lends itself in particular to minimally
   invasive lumbar fusion, where the surface area for fusion is
   significantly less than the equivalent open procedure.
   PURPOSE: Here we described the use of very low-dose BMP in promoting
   fusion in minimally invasive lumbar interbody fixation but also
   highlight some of the potential complications of BMP-2 use and
   techniques available to reduce or avoid them.
   STUDY DESIGN: Prospective observational study of consecutive patients
   undergoing minimally invasive lumbar interbody fusion with percutaneous
   pedicle screws.
   PATIENT SAMPLE: Thirty patients aged between 22 and 78 years (mean 53
   years).
   OUTCOME MEASURES: Thin-slice lumbar computed tomography scanning with
   multiplanar reconstruction at 6 and 12 months postoperative.
   METHODS: Thirty-six spinal levels were instrumented in total, of which
   four underwent posterior lumbar interbody fusion and 32 underwent
   transforaminal lumbar interbody fusion. Bone graft harvested locally was
   placed in the disc space with low-dose BMP-2 (1.4 mg per level).
   RESULTS: Thirty-three of 36 spinal levels showed complete fusion at a
   mean postoperative scan time of 7.1 months. Two levels demonstrated
   partial fusion at 6 months, which was complete at 12 months. There was
   one case of nonunion at 12 months, which also demonstrated vertebral
   body osteolysis. Despite very low-dose BMP-2, two cases of asymptomatic
   heterotopic ossification were observed, and there were two cases of
   perineural cyst formation, one of whom required revision of the
   interbody cage.
   CONCLUSIONS: The use of BMP with autograft in the disc space during
   minimally invasive lumbar interbody fusion is associated with a high
   rate of early fusion. Even with very low-dose BMP used in this study,
   complications related to BMP usage were not avoided completely. (C) 2011
   Elsevier Inc. All rights reserved.},
Publisher = {ELSEVIER SCIENCE INC},
Address = {STE 800, 230 PARK AVE, NEW YORK, NY 10169 USA},
Type = {Article},
Language = {English},
Affiliation = {Mannion, RJ (Corresponding Author), Cambridge Univ Hosp NHS Fdn Trust, Acad Surg Unit, Hills Rd, Cambridge CB2 2QQ, England.
   Mannion, Richard J., Cambridge Univ Hosp NHS Fdn Trust, Acad Surg Unit, Cambridge CB2 2QQ, England.
   Nowitzke, Adrian M.; Wood, Martin J., Princess Alexandra Hosp, Brisbane, Qld 4102, Australia.
   Wood, Martin J., Mater Private Hosp, Brisbane, Qld 4101, Australia.},
DOI = {10.1016/j.spinee.2010.07.005},
ISSN = {1529-9430},
EISSN = {1878-1632},
Keywords = {Minimally invasive; Fusion; BMP; Complications},
Keywords-Plus = {5-YEAR FOLLOW-UP; RADIOGRAPHIC OUTCOMES; SPINAL-FUSION; ECTOPIC BONE;
   GRAFT; RHBMP-2; SPONDYLOLISTHESIS; MINIMUM; RATES; PAIN},
Research-Areas = {Neurosciences \& Neurology; Orthopedics},
Web-of-Science-Categories  = {Clinical Neurology; Orthopedics},
Author-Email = {richard.mannion@nhs.net},
Funding-Acknowledgement = {Medtronic Australasia Pty Ltd; Medtronic Australasia Ltd; Medtronic
   Australasia},
Funding-Text = {RJM: Nothing to disclose. AMN: Consulting: Medtronic Australasia Pty Ltd
   (Financial, C); Speaking and/or Teaching Arrangements: Medtronic
   Australasia Ltd (Financial, C); Trips/Travel: Medtronic Australasia Ltd
   (Financial, unknown). MJW: Consulting: Medtronic (Nonfinancial,
   Advisory); Speaking and/or Teaching Arrangements: Medtronic
   (Nonfinancial); Scientific Advisory Board: Medtronic (Nonfinancial);
   Fellowship Support: Medtronic Australasia (D, partially funded
   fellowship).},
Cited-References = {Ackerman SJ, 2002, SPINE, V27, pS94, DOI 10.1097/00007632-200208151-00017.
   Benglis D, 2008, NEUROSURGERY, V62, P423, DOI 10.1227/01.neu.0000326030.24220.d8.
   Burkus JK, 2002, SPINE, V27, P2396, DOI 10.1097/00007632-200211010-00015.
   Chen NF, 2010, J NEUROSURG-SPINE, V12, P40, DOI 10.3171/2009.4.SPINE0876.
   Epstein NE, 2008, SPINE J, V8, P882, DOI 10.1016/j.spinee.2007.11.005.
   Faundez AA, 2009, EUR SPINE J, V18, P203, DOI 10.1007/s00586-008-0845-0.
   Fritzell P, 2002, SPINE, V27, P1131, DOI 10.1097/00007632-200206010-00002.
   Garrison KR, 2007, HEALTH TECHNOL ASSES, V11, P1.
   Glassman SD, 2008, SPINE, V33, P2843, DOI 10.1097/BRS.0b013e318190705d.
   Holly Langston T, 2006, Neurosurg Focus, V20, pE6.
   Joseph V, 2007, SPINE, V32, P2885, DOI 10.1097/BRS.0b013e31815b7596.
   Katayama Y, 2009, INT ORTHOP, V33, P1061, DOI 10.1007/s00264-008-0600-5.
   Lewandrowski KU, 2007, SPINE J, V7, P609, DOI 10.1016/j.spinee.2007.01.011.
   McKay B, 2002, SPINE, V27, pS66, DOI 10.1097/00007632-200208151-00014.
   Meisel HJ, 2008, EUR SPINE J, V17, P1735, DOI 10.1007/s00586-008-0799-2.
   Mindea SA, 2009, SPINE, V34, P1480, DOI 10.1097/BRS.0b013e3181a396a1.
   Molinari RW, 1999, SPINE, V24, P967, DOI 10.1097/00007632-199905150-00007.
[truncated: 2,655,965 more chars]
