# Supplementary material for: Research topics and hotspot trends of lumbar spondylolisthesis: A text-mining study with machine learning
Source: Front Surg. 2023 Jan 6;9:1037978. doi: 10.3389/fsurg.2022.1037978 (PMC9852633; doi:10.3389/fsurg.2022.1037978)
Supplement: Supplementary file 2 [file Datasheet2.zip › savedrecs (6).bib]

@article{ WOS:000242431200009,
Author = {Cutler, Aaron R. and Siddiqui, Saquib and Mohan, Avinash L. and Hillard,
   Virany H. and Cerabona, Franco and Das, Kaushik},
Title = {Comparison of polyetheretherketone cages with femoral cortical bone
   allograft as a single-piece interbody spacer in transforaminal lumbar
   interbody fusion},
Journal = {JOURNAL OF NEUROSURGERY-SPINE},
Year = {2006},
Volume = {5},
Number = {6},
Pages = {534-539},
Month = {DEC},
Abstract = {Object. Transforaminal lumbar interbody fusion (TLIF) is an accepted
   alternative to circumferential fusion of the lumbar spine in the
   treatment of degenerative disc disease, spondylolisthesis, and recurrent
   disc herniation. To maintain disc height while arthrodesis takes place,
   the technique requires the use of an interbody spacer. Although titanium
   cages are used in this capacity, the two most common spacers are
   polyetheretherketone (PEEK) cages and femoral cortical allografts
   (FCAs). The authors compared the clinical and radiographic outcomes of
   patients who underwent TLIF with pedicle screw fixation, in whom either
   a PEEK cage or an FCA was placed as an interbody spacer.
   Methods. The charts and x-ray films obtained in 39 patients (age range
   33-68 years, mean 44.7 years) who underwent single-level TLIF between
   October 2001 and April 2004 and in whom either a PEEK cage (18 patients)
   or FCA (21 patients) was placed as an interbody spacer were evaluated in
   a retrospective study. Radiological outcome was based on fusion rate and
   a comparison of the initial postoperative lordotic angle on standing
   lateral radiographs with that at long-term follow up (mean follow up
   15.1 months, minimum 12 months). To control for variations in
   radiographic magnification, the authors used lordotic angle as an
   indirect measure of disc space height. Clinical outcome was assessed
   using the Oswestry Disability Index (ODI).
   There were no major complications in either group. Radiographically
   documented fusion occurred in all patients in the PEEK group and 95.2\%
   of those in the FCA group. Pseudarthrosis developed in one patient in
   the FCA group, and this patient underwent additional surgery. In both
   groups, the mean lordotic angle changed by less than 2.20 degrees during
   the postoperative period, and the mean postoperative ODI score was more
   than 40 points lower than the mean preoperative score. There was no
   significant difference between the two groups in mean change in lordotic
   angle (p = 0.415) and mean change in ODI score (p = 0.491).
   Conclusions. Both PEEK cages and FCAs are highly effective in promoting
   interbody fusion, maintaining postoperative disc space height, and
   achieving desirable clinical outcomes in patients who undergo TLIF with
   pedicle screw fixation. The advantages of PEEK cages include a lower
   incidence of subsidence and their radiolucency, which permits easier
   visualization of bone growth.},
Publisher = {AMER ASSOC NEUROLOGICAL SURGEONS},
Address = {5550 MEADOWBROOK DRIVE, ROLLING MEADOWS, IL 60008 USA},
Type = {Article},
Language = {English},
Affiliation = {Das, K (Corresponding Author), New York Med Coll, Dept Neurosurg, Munger Pavil, Valhalla, NY 10595 USA.
   St Vincents Hosp Manhattan, New York Med Coll, Dept Neurosurg, New York, NY USA.
   St Vincents Hosp Manhattan, New York Med Coll, Dept Orthoped, New York, NY USA.},
DOI = {10.3171/spi.2006.5.6.534},
ISSN = {1547-5654},
EISSN = {1547-5646},
Keywords = {lumbar spine; intervertebral disc disease; spondylolisthesis},
Keywords-Plus = {PEDICLE SCREW; POSTERIOR; FIXATION; SPONDYLOLISTHESIS; INSTRUMENTATION;
   COMPLICATIONS; IMPLANT; HEIGHTS; SPINE; TLIF},
Research-Areas = {Neurosciences \& Neurology; Surgery},
Web-of-Science-Categories  = {Clinical Neurology; Surgery},
Author-Email = {kdmd914@yahoo.com},
ORCID-Numbers = {Hillard, Virany Huynh/0000-0003-2218-8182},
Cited-References = {Agazzi S, 1999, J NEUROSURG, V91, P186, DOI 10.3171/spi.1999.91.2.0186.
   Brantigan John W, 2004, Spine J, V4, P681, DOI 10.1016/j.spinee.2004.05.253.
   BRANTIGAN JW, 1994, SPINE, V19, P1436, DOI 10.1097/00007632-199407000-00002.
   BRANTIGAN JW, 1994, SPINE, V19, P1271, DOI 10.1097/00007632-199405310-00014.
   BRANTIGAN JW, 1993, SPINE, V18, P2106, DOI 10.1097/00007632-199310001-00030.
   Brantigan JW, 2000, SPINE, V25, P1437, DOI 10.1097/00007632-200006010-00017.
   BRANTIGAN JW, 1991, SPINE S, V16, P277.
   CLOWARD RB, 1985, CLIN ORTHOP RELAT R, P16.
   CLOWARD RB, 1953, J NEUROSURG, V10, P154, DOI 10.3171/jns.1953.10.2.0154.
   DENNIS S, 1989, SPINE, V14, P876, DOI 10.1097/00007632-198908000-00019.
   Diedrich O, 2001, J SPINAL DISORD, V14, P522, DOI 10.1097/00002517-200112000-00012.
   ENKER P, 1994, CLIN ORTHOP RELAT R, P90.
   Figueiredo N, 2004, ARQ NEURO-PSIQUIAT, V62, P815, DOI 10.1590/S0004-282X2004000500014.
   HARMS J, 1982, Z ORTHOP GRENZGEB, V120, P343, DOI 10.1055/s-2008-1051624.
   Harris BM, 2004, SPINE, V29, pE65, DOI 10.1097/01.BRS.0000113034.74567.86.
   Humphreys SC, 2001, SPINE, V26, P567.
   Kwon BK, 2003, J SPINAL DISORD TECH, V16, P469, DOI 10.1097/00024720-200310000-00006.
   Liljenqvist U, 1998, Eur Spine J, V7, P125, DOI 10.1007/s005860050042.
   Lowe TG, 2002, J SPINAL DISORD TECH, V15, P31, DOI 10.1097/00024720-200202000-00005.
   Lowe TG, 2002, J NEUROSURG, V97, P464, DOI 10.3171/spi.2002.97.4.0464.
   MA GWC, 1985, CLIN ORTHOP RELAT R, P57.
   McAfee PC, 2005, SPINE, V30, pS60, DOI 10.1097/01.brs.0000155578.62680.dd.
   Nord RM, 2003, CLIN ORTHOP RELAT R, P101, DOI 10.1097/01.blo.0000079445.64912.9f.
   Rivet DJ, 2004, J NEUROSURG-SPINE, V1, P261, DOI 10.3171/spi.2004.1.3.0261.
   Roland M, 2000, SPINE, V25, P3115, DOI 10.1097/00007632-200012150-00006.
   Rosenberg WS, 2001, NEUROSURGERY, V48, P569, DOI 10.1097/00006123-200103000-00022.
   Salehi SA, 2004, NEUROSURGERY, V54, P368, DOI 10.1227/01.NEU.0000103493.25162.18.
   SOINI J, 1994, J SPINAL DISORD, V7, P487.
   WILTSE LL, 1977, CLIN ORTHOP RELAT R, P22.},
Number-of-Cited-References = {29},
Times-Cited = {63},
Usage-Count-Last-180-days = {1},
Usage-Count-Since-2013 = {17},
Journal-ISO = {J. Neurosurg.-Spine},
Doc-Delivery-Number = {111DI},
Web-of-Science-Index = {Science Citation Index Expanded (SCI-EXPANDED)},
Unique-ID = {WOS:000242431200009},
DA = {2022-11-01},
}

@article{ WOS:000297401900014,
Author = {Terao, Tohru and Ishii, Takuya and Tani, Satoshi and Abe, Toshiaki},
Title = {Combination Therapy of Radiofrequency Lumbar Facet Joint Denervation and
   Epidural Spinal Cord Stimulation for Failed Back Surgery Syndrome-Case
   Report},
Journal = {NEUROLOGIA MEDICO-CHIRURGICA},
Year = {2011},
Volume = {51},
Number = {11},
Pages = {805-809},
Month = {NOV},
Abstract = {An 81-year-old woman with failed back surgery syndrome (FBSS) was
   treated using a combination of percutaneous radiofrequency (RF) lumbar
   zygapophysial joint denervation and epidural spinal cord stimulation
   (SCS). She had undergone a staged laminectomy for narrowing of the
   spinal canal from L1 to Si and degenerative spondylolisthesis at the
   L3-4 level. Postoperatively, in addition to low back pain (LBP) induced
   by dynamic motion, she began to experience intractable leg pain with a
   burning sensation, presumably caused by damage to the cauda equina. She
   initially underwent RF lumbar zygapophysial joint denervation for the
   LBP and subsequently underwent SCS via dual electrode leads for the leg
   pain. This combination therapy of RF denervation and SCS relieved the
   LBP almost entirely and relieved the leg pain by approximately 50\%. The
   combination of these two minimally invasive interventions is
   particularly effective for severe leg pain and LBP in elderly patients
   or medically compromised cases with contraindications against general
   anesthesia, as well as in patients with FBSS.},
Publisher = {JAPAN NEUROSURGICAL SOC},
Address = {7-3-1 HONGO BUNKYO-KU, TOKYO, 113-8655, JAPAN},
Type = {Article},
Language = {English},
Affiliation = {Terao, T (Corresponding Author), Atsugi City Hosp, Dept Neurosurg, 1-16-36 Mizuhiki, Atsugi, Kanagawa 2438588, Japan.
   Terao, Tohru; Ishii, Takuya, Atsugi City Hosp, Dept Neurosurg, Atsugi, Kanagawa 2438588, Japan.
   Tani, Satoshi; Abe, Toshiaki, Jikei Univ, Dept Neurosurg, Sch Med, Tokyo, Japan.},
ISSN = {0470-8105},
Keywords = {failed back surgery syndrome; lumbar zygapophysial joint; medial branch
   of the posterior ramus; radiofrequency lumbar facet joint denervation;
   spinal cord stimulation},
Keywords-Plus = {5-YEAR FOLLOW-UP; CONTROLLED-TRIAL; NEUROPATHIC PAIN; DISK SURGERY;
   DORSAL-HORN; REOPERATION; EXPERIENCE; FAILURE; PATIENT},
Research-Areas = {Neurosciences \& Neurology; Surgery},
Web-of-Science-Categories  = {Clinical Neurology; Surgery},
Author-Email = {tohru@jg7.so-net.ne.jp},
Cited-References = {ARONOFF GM, 1988, OCCUP MED, V3, P123.
   Babat LB, 2004, SPINE, V29, P2006, DOI 10.1097/01.brs.0000138306.02425.21.
   Dreyfuss P, 2000, SPINE, V25, P1270, DOI 10.1097/00007632-200005150-00012.
   FINNEGAN WJ, 1979, J BONE JOINT SURG AM, V61, P1077, DOI 10.2106/00004623-197961070-00018.
   Fogel Guy R, 2003, Pain Pract, V3, P144, DOI 10.1046/j.1533-2500.2003.03021.x.
   Gofeld Michael, 2007, Pain Physician, V10, P291.
   Kumar K, 2006, NEUROSURGERY, V58, P481, DOI 10.1227/01.NEU.0000192162.99567.96.
   Kumar K, 2008, NEUROSURGERY, V63, P762, DOI 10.1227/01.NEU.0000325731.46702.D9.
   LAW JD, 1978, J NEUROSURG, V48, P259, DOI 10.3171/jns.1978.48.2.0259.
   LEHMANN TR, 1981, SPINE, V6, P615, DOI 10.1097/00007632-198111000-00014.
   Linderoth B, 2000, PAIN SURG, P505.
   Nie H, 2009, J NEUROPHYSIOL, V101, P2041, DOI 10.1152/jn.91138.2008.
   NORTH RB, 1991, NEUROSURGERY, V28, P685, DOI 10.1227/00006123-199105000-00008.
   NORTH RB, 1991, NEUROSURGERY, V28, P692, DOI 10.1227/00006123-199105000-00009.
   North RB, 2005, NEUROSURGERY, V56, P98, DOI 10.1227/01NEU.0000144839.65524.E0.
   NORTH RB, 1993, NEUROSURGERY, V32, P384, DOI 10.1227/00006123-199303000-00008.
   NORTH RB, 1991, J NEUROSURG, V74, P236, DOI 10.3171/jns.1991.74.2.0236.
   North RB, 2007, NEUROSURGERY, V61, P361, DOI 10.1227/01.NEU.0000255522.42579.EA.
   OGSBURY JS, 1977, PAIN, V3, P257, DOI 10.1016/0304-3959(77)90006-9.
   SAAL JS, 1995, SPINE, V20, P1821, DOI 10.1097/00007632-199508150-00013.
   SHEALY CN, 1975, J NEUROSURG, V43, P448, DOI 10.3171/jns.1975.43.4.0448.
   Smits H, 2009, NEUROSCI LETT, V450, P70, DOI 10.1016/j.neulet.2008.11.013.
   TERAO T, 2009, FUNCT NEUROSURG, V48, P106.
   Turner JA, 2004, PAIN, V108, P137, DOI 10.1016/j.pain.2003.12.016.
   TURNER JA, 1995, NEUROSURGERY, V37, P1088, DOI 10.1227/00006123-199512000-00008.
   TURNER JA, 1992, JAMA-J AM MED ASSOC, V268, P907, DOI 10.1001/jama.268.7.907.
   van Kleef M, 1999, SPINE, V24, P1937, DOI 10.1097/00007632-199909150-00013.
   van Wijk RMAW, 2005, CLIN J PAIN, V21, P335, DOI 10.1097/01.ajp.0000120792.69705.c9.
   WADDELL G, 1979, J BONE JOINT SURG AM, V61, P201, DOI 10.2106/00004623-197961020-00007.
   WILKINSON H, 1991, FAILED BACK SYNDROME.},
Number-of-Cited-References = {30},
Times-Cited = {2},
Usage-Count-Last-180-days = {0},
Usage-Count-Since-2013 = {0},
Journal-ISO = {Neurol. Med.-Chir.},
Doc-Delivery-Number = {853BT},
Web-of-Science-Index = {Science Citation Index Expanded (SCI-EXPANDED)},
Unique-ID = {WOS:000297401900014},
DA = {2022-11-01},
}

@article{ WOS:000537693400007,
Author = {Karhade, V, Aditya and Cha, Thomas D. and Fogel, Harold A. and Hershman,
   Stuart H. and Tobert, Daniel G. and Schoenfeld, Andrew J. and Bono,
   Christopher M. and Schwab, Joseph H.},
Title = {Predicting prolonged opioid prescriptions in opioid-naive lumbar spine
   surgery patients},
Journal = {SPINE JOURNAL},
Year = {2020},
Volume = {20},
Number = {6},
Pages = {888-895},
Month = {JUN},
Abstract = {IMPORTANCE: Preoperative determination of the potential for
   postoperative opioid dependence in previously naive patients undergoing
   elective spine surgery may facilitate targeted interventions.
   OBJECTIVE: The purpose of this study was to develop supervised machine
   learning algorithms for preoperative prediction of prolonged opioid
   prescription use in opioid-naive patients following lumbar spine
   surgery.
   DESIGN: Retrospective review of clinical registry data. Variables
   considered for prediction included demographics, insurance status,
   preoperative medications, surgical factors, laboratory values,
   comorbidities, and neighborhood characteristics. Five supervised machine
   learning algorithms were developed and assessed by discrimination,
   calibration, Brier score, and decision curve analysis.
   SETTING: One healthcare entity (two academic medical centers, three
   community hospitals), 2000 to 2018.
   PARTICIPANTS: Opioid-naive patients undergoing decompression and/or
   fusion for lumbar disk herniation, stenosis, and spondylolisthesis.
   MAIN OUTCOME: Sustained prescription opioid use exceeding 90 days after
   surgery.
   RESULTS: Overall, of 8,435 patients included, 359 (4.3\%) were found to
   have prolonged postoperative opioid prescriptions. The elastic-net
   penalized logistic regression achieved the best performance in the
   independent testing set not used for algorithm development with
   c-statistic=0.70, calibration intercept=0.06, calibration slope=1.02,
   and Brier score=0.039. The five most important factors for prolonged
   opioid prescriptions were use of instrumented spinal fusion,
   preoperative benzodiazepine use, preoperative antidepressant use,
   preoperative gabapentin use, and uninsured status. Individual
   patient-level explanations were provided for the algorithm predictions
   and the algorithms were incorporated into an open access digital
   application available here:
   https://sorgapps.shinyapps.io/lumbaropioidnaive/.
   CONCLUSION AND RELEVANCE: The clinician decision aid developed in this
   study may be helpful to preoperatively risk-stratify opioid-naive
   patients undergoing lumbar spine surgery. The tool demonstrates moderate
   discriminative capacity for identifying those at greatest risk of
   prolonged prescription opioid use. External validation is required to
   further support the potential utility of this tool in practice. (C) 2019
   Elsevier Inc. All rights reserved.},
Publisher = {ELSEVIER SCIENCE INC},
Address = {STE 800, 230 PARK AVE, NEW YORK, NY 10169 USA},
Type = {Article},
Language = {English},
Affiliation = {Schwab, JH (Corresponding Author), Harvard Med Sch, Massachusetts Gen Hosp, Dept Orthoped Surg, 55 Fruit St, Boston, MA 02114 USA.
   Karhade, Aditya, V; Cha, Thomas D.; Fogel, Harold A.; Hershman, Stuart H.; Tobert, Daniel G.; Bono, Christopher M.; Schwab, Joseph H., Harvard Med Sch, Massachusetts Gen Hosp, Dept Orthoped Surg, 55 Fruit St, Boston, MA 02114 USA.
   Karhade, Aditya, V; Schoenfeld, Andrew J., Harvard Med Sch, Brigham \& Womens Hosp, Dept Orthoped Surg, Boston, MA 02114 USA.},
DOI = {10.1016/j.spinee.2019.12.019},
ISSN = {1529-9430},
EISSN = {1878-1632},
Keywords = {Disk herniation; Opioid; Prediction; Spine; Spondylolisthesis; Stenosis},
Keywords-Plus = {FUSION SURGERY; RISK-FACTORS},
Research-Areas = {Neurosciences \& Neurology; Orthopedics},
Web-of-Science-Categories  = {Clinical Neurology; Orthopedics},
Author-Email = {jhschwab@mgh.harvard.edu},
ORCID-Numbers = {Tobert, Daniel/0000-0001-6168-0175},
Cited-References = {Anderson JT, 2015, SPINE, V40, P1775, DOI 10.1097/BRS.0000000000001054.
   Brummett CM, 2017, JAMA SURG, V152, DOI 10.1001/jamasurg.2017.0504.
   Cicero TJ, 2014, JAMA PSYCHIAT, V71, P821, DOI 10.1001/jamapsychiatry.2014.366.
   Clarke H, 2014, BMJ-BRIT MED J, V348, DOI 10.1136/bmj.g1251.
   Collins GS, 2015, J CLIN EPIDEMIOL, V68, P112, DOI {[}10.1161/CIRCULATIONAHA.114.014508, 10.1016/j.jclinepi.2014.11.010, 10.1002/bjs.9736, 10.7326/M14-0697, 10.1136/bmj.g7594, 10.1186/s12916-014-0241-z].
   Connolly J, 2017, SPINE, V42, P1405, DOI 10.1097/BRS.0000000000002133.
   Dunn LK, 2018, J NEUROSURG-SPINE, V28, P119, DOI 10.3171/2017.5.SPINE1734.
   Forsth P, 2016, NEW ENGL J MED, V374, P1413, DOI 10.1056/NEJMoa1513721.
   Hruschak Valerie, 2018, J Opioid Manag, V14, P345, DOI 10.5055/jom.2018.0467.
   Jain N, 2018, SPINE, V43, P1331, DOI 10.1097/BRS.0000000000002609.
   Jiang XY, 2017, ANN SURG, V265, P722, DOI 10.1097/SLA.0000000000001780.
   Kalakoti P, 2018, SPINE, V43, P1208, DOI 10.1097/BRS.0000000000002734.
   Karhade AV, 2019, NEUROSURGERY, V85, pE671, DOI 10.1093/neuros/nyz070.
   Karhade AV, 2019, SPINE J, VS1529-9430, P31157.
   Lee Dennis, 2014, J Bone Joint Surg Am, V96, pe89.
   Luo W, 2016, J MED INTERNET RES, V18, DOI 10.2196/jmir.5870.
   O'Connell C, 2018, NEUROSURG FOCUS, V44, DOI 10.3171/2017.10.FOCUS17563.
   Okie S, 2010, NEW ENGL J MED, V363, P1981, DOI 10.1056/NEJMp1011512.
   Schoenfeld AJ, 2018, J BONE JOINT SURG AM, V100, P914, DOI 10.2106/JBJS.17.00862.
   Schoenfeld AJ, 2017, J BONE JOINT SURG AM, V99, P1247, DOI 10.2106/JBJS.16.01075.
   Soffin EM, 2019, NEUROSURG FOCUS, V46, DOI 10.3171/2019.1.FOCUS18645.
   Stekhoven DJ, 2012, BIOINFORMATICS, V28, P112, DOI 10.1093/bioinformatics/btr597.
   Steyerberg EW, 2014, EUR HEART J, V35, P1925, DOI 10.1093/eurheartj/ehu207.
   Sun EC, 2016, JAMA INTERN MED, V176, P1286, DOI 10.1001/jamainternmed.2016.3298.
   Wright AK, 2020, SPINE, V45, pE54, DOI 10.1097/BRS.0000000000003199.
   Yi JL, 2019, WORLD NEUROSURG, V121, pE786, DOI 10.1016/j.wneu.2018.09.223.
   Zhu WJ, 2019, NEW ENGL J MED, V380, P1043, DOI 10.1056/NEJMsa1807069.},
Number-of-Cited-References = {27},
Times-Cited = {26},
Usage-Count-Last-180-days = {0},
Usage-Count-Since-2013 = {4},
Journal-ISO = {Spine Journal},
Doc-Delivery-Number = {LU3XZ},
Web-of-Science-Index = {Science Citation Index Expanded (SCI-EXPANDED)},
Unique-ID = {WOS:000537693400007},
DA = {2022-11-01},
}

@article{ WOS:000711168600017,
Author = {Chiang, Wan-Chi and Tu, Tsung-Hsi and Wu, Jau-Ching and Huang, Wen-Cheng
   and Kuo, Chao-Hung},
Title = {Traumatic Vertebral Fracture in a Patient With Transforaminal Lumbar
   Interbody Fusion: A Rare Complication},
Journal = {CUREUS},
Year = {2021},
Volume = {13},
Number = {10},
Month = {OCT 24},
Abstract = {Transforaminal lumbar interbody fusion (TLIF) offers the potential
   benefits of anterior and posterior column decompression and fusion.
   Pseudarthrosis and infection are among the most common perioperative
   complications. Vertebral fracture after TLIF is a rare and unusual
   complication. A 74-year-old female underwent L3-5 TLIF for lumbar
   spondylolisthesis that caused back pain and neurogenic claudication. She
   recovered well after surgery. However, she subsequently experienced
   progressive back pain and recurrent claudication after a fall. Elongated
   anterior-posterior length of the L5 body with progressive L5-S1
   listhesis was observed in the serial radiographic follow-ups. The CT
   scan revealed complicated fracture lines crossing the L5 body. Further
   extended fixation was performed for decompression and reconstruction of
   the lumbosacral alignment. Although vertebral fracture after TLIF is a
   rare complication, a high index of suspicion is the key to early
   diagnosis, preferably with CT scans, for patients with traumatic
   accidents after TLIF surgery.},
Publisher = {CUREUS INC},
Address = {PO BOX 61002, PALO ALTO, CA 94306 USA},
Type = {Article},
Language = {English},
Affiliation = {Kuo, CH (Corresponding Author), Taipei Vet Gen Hosp, Dept Neurosurg, Taipei, Taiwan.
   Kuo, CH (Corresponding Author), Natl Yang Ming Chiao Tung Univ, Sch Med, Taipei, Taiwan.
   Kuo, CH (Corresponding Author), Natl Yang Ming Chiao Tung Univ, Dept Biomed Engn, Taipei, Taiwan.
   Chiang, Wan-Chi; Tu, Tsung-Hsi; Wu, Jau-Ching; Huang, Wen-Cheng; Kuo, Chao-Hung, Taipei Vet Gen Hosp, Dept Neurosurg, Taipei, Taiwan.
   Tu, Tsung-Hsi; Wu, Jau-Ching; Huang, Wen-Cheng; Kuo, Chao-Hung, Natl Yang Ming Chiao Tung Univ, Sch Med, Taipei, Taiwan.
   Kuo, Chao-Hung, Natl Yang Ming Chiao Tung Univ, Dept Biomed Engn, Taipei, Taiwan.},
DOI = {10.7759/cureus.19004},
Article-Number = {e19004},
EISSN = {2168-8184},
Keywords = {computed tomography; vertebral facture; trauma; tlif; spondyolisthesis},
Research-Areas = {General \& Internal Medicine},
Web-of-Science-Categories  = {Medicine, General \& Internal},
Author-Email = {chaohungk@gmail.com},
ResearcherID-Numbers = {Kuo, Chao-Hung/AAT-7883-2021},
ORCID-Numbers = {Kuo, Chao-Hung/0000-0001-5528-204X},
Cited-References = {Amritanand R, 2021, ASIAN SPINE J, V15, P596, DOI 10.31616/asj.2020.0252.
   Bridwell KH, 2006, NEUROSURG CLIN N AM, V17, P331, DOI 10.1016/j.nec.2006.04.011.
   Chrastil J, 2012, J AM ACAD ORTHOP SUR, V20, P283, DOI 10.5435/JAAOS-20-05-283.
   Hu YH, 2019, BMC MUSCULOSKEL DIS, V20, DOI 10.1186/s12891-019-2630-0.
   Khan IS, 2013, J NEUROSURG-SPINE, V18, P260, DOI 10.3171/2012.11.SPINE12558.
   Kolcun JPG, 2019, NEUROSURG FOCUS, V46, DOI 10.3171/2018.12.FOCUS18701.
   Koller H, 2013, OPER ORTHOP TRAUMATO, V25, P294, DOI 10.1007/s00064-012-0160-0.
   Kunze KN, 2020, INT J SPINE SURG, V14, P327, DOI 10.14444/7044.
   Kuo CH, 2018, J NEUROSURG-SPINE, V29, P250, DOI 10.3171/2018.1.SPINE17993.
   Kuo CH, 2016, NEUROSURG FOCUS, V40, DOI 10.3171/2015.10.FOCUS15441.
   Mobbs Ralph J, 2015, J Spine Surg, V1, P2, DOI 10.3978/j.issn.2414-469X.2015.10.05.
   Oh Chang Hyun, 2013, Korean J Spine, V10, P232, DOI 10.14245/kjs.2013.10.4.232.
   Poppenborg P, 2021, EUR SPINE J, V30, P1320, DOI 10.1007/s00586-020-06689-w.
   Saville PA, 2016, EUR SPINE J, V25, pS230, DOI 10.1007/s00586-016-4517-1.
   Tormenti MJ, 2012, J NEUROSURG-SPINE, V16, P44, DOI 10.3171/2011.9.SPINE11373.},
Number-of-Cited-References = {15},
Times-Cited = {0},
Usage-Count-Last-180-days = {0},
Usage-Count-Since-2013 = {0},
Journal-ISO = {Cureus},
Doc-Delivery-Number = {WM6BK},
Web-of-Science-Index = {Emerging Sources Citation Index (ESCI)},
Unique-ID = {WOS:000711168600017},
OA = {gold, Green Published},
DA = {2022-11-01},
}

@article{ WOS:000177646900001,
Author = {Scarfo, GB},
Title = {Towards a functional definition of lumbar vertebral instability},
Journal = {RIVISTA DI NEURORADIOLOGIA},
Year = {2002},
Volume = {15},
Number = {2},
Pages = {163-180},
Month = {APR},
Abstract = {We attempted to define lumbar vertebral instability by investigating its
   characteristic biomechanical anomalies. The computed tomography
   ``morphological{''} variations described, obtained with axial loading,
   are constant, reproducible, can be transformed into animations and are
   functionally significant.
   Ninety patients (47 men, 43 women; age range 21-80 years, mean 51 years)
   with a clinical diagnosis of vertebral instability underwent
   conventional non invasive neurophysiologic, radiological and
   neuroradiological examination. They also underwent axial loaded computed
   tomography (ALCT), the images of which were processed to obtain
   animations (cine-ALCT). Elementary and complex dynamic modifications
   (EDMs and CDMs) characterising ``morphological{''} variations in the
   components of functional spinal units (FSUs) under load and their
   interactions are described case by case, and were found to match the
   respective individual clinical signs and symptoms well.
   Investigation by ALCT and cine-ALCT makes it possible to build a
   reliable and methodologically valid identikit of anomalous
   paraphysiological and sometimes clearly pathological functioning of this
   segment of the human spine, i.e. lumbar vertebral instability.},
Publisher = {EDIZIONI CENTAURO},
Address = {VIA DEL PRATELLO, 8, 40122 BOLOGNA, ITALY},
Type = {Article},
Language = {English},
Affiliation = {Univ Siena, Policlin Scotte, Neurosurg clin, I-53100 Siena, Italy.},
DOI = {10.1177/197140090201500201},
ISSN = {1120-9976},
Keywords = {spine; vertebral instability; low back pain; spondylolisthesis},
Keywords-Plus = {LOADED COMPUTED-TOMOGRAPHY},
Research-Areas = {Neurosciences \& Neurology; Radiology, Nuclear Medicine \& Medical
   Imaging},
Web-of-Science-Categories  = {Neurosciences; Neuroimaging; Radiology, Nuclear Medicine \& Medical
   Imaging},
Cited-References = {Cartolari R, 1996, RIV NEURORADIOL, V9, P147, DOI 10.1177/197140099600900203.
   Cartolari R, 1998, RIV NEURORADIOL, V11, P275, DOI 10.1177/197140099801100306.
   KIRKALDYWILLIS WH, 1982, CLIN ORTHOP RELAT R, P110.
   Mazzocchio R, 2000, J SPINAL DISORD, V13, P487, DOI 10.1097/00002517-200012000-00004.},
Number-of-Cited-References = {4},
Times-Cited = {3},
Usage-Count-Last-180-days = {0},
Usage-Count-Since-2013 = {0},
Journal-ISO = {Riv. Neuroradiol.},
Doc-Delivery-Number = {587NF},
Web-of-Science-Index = {Science Citation Index Expanded (SCI-EXPANDED)},
Unique-ID = {WOS:000177646900001},
DA = {2022-11-01},
}

@article{ WOS:A1997WH91000012,
Author = {Pitkanen, M and Manninen, HI and Lindgren, KA and Turunen, M and
   Airaksinen, O},
Title = {Limited usefulness of traction-compression films in the radiographic
   diagnosis of lumbar spinal instability - Comparison with
   flexion-extension films},
Journal = {SPINE},
Year = {1997},
Volume = {22},
Number = {2},
Pages = {193-197},
Month = {JAN 15},
Abstract = {Study Design. A prospective, within patient comparison of two methods
   for functional radiography of lumbar spine with consecutive patients.
   Objective. To evaluate the usefulness of traction-compression
   radiography compared with conventional flexion-extension radiography in
   diagnosis of lumbar spinal instability.
   Summary of Background Data. Flexion-extension radiography generally is
   used and widely recognized as an effective method for diagnosis of
   segmental lumbar spinal instability, but the usefulness and findings of
   traction-compression films are less well known.
   Methods. Flexion-extension and traction-compression radiography were
   performed on 306 consecutive patients (mean age, 43 years; range, 14-68
   years) with clinically suspected lumbar spinal instability. Radiography
   was performed of each patient in upright position. Axial traction was
   accomplished by letting the patient hang by his or her hands from a
   horizontal bar. Compression views were taken when the patient had
   sandbags of approximately 30\% of the his or her weight on the
   shoulders. Main interest was translational forward backward displacement
   of one vertebra on another.
   Results. Signs of translational instability were present On the
   functional radiographs of 27\% (84 of 306) of the patients. In diagnosis
   of instability, the overall agreement of flexion-extension had
   fraction-compression films was only 0.786, and also Statistic Kappa
   remained poor (0.05). Flexion-extension films more frequently revealed
   signs of instability than traction-compression films: 81 versus seven
   patents.
   Conclusions. Traction-compression films seem to be of questionable value
   in diagnosis of lumbar spinal instability.},
Publisher = {LIPPINCOTT WILLIAMS \& WILKINS},
Address = {TWO COMMERCE SQ, 2001 MARKET ST, PHILADELPHIA, PA 19103 USA},
Type = {Article},
Language = {English},
Affiliation = {KUOPIO UNIV HOSP, DEPT CLIN RADIOL, SF-70210 KUOPIO, FINLAND.
   KUOPIO UNIV HOSP, REHABIL CLIN, KUOPIO, FINLAND.
   KUOPIO UNIV HOSP, DEPT PHYSIOTHERAPY, KUOPIO, FINLAND.},
DOI = {10.1097/00007632-199701150-00012},
ISSN = {0362-2436},
EISSN = {1528-1159},
Keywords = {flexion-extension; lumbar radiography; lumbar spine; segmental
   instability; traction-compression},
Keywords-Plus = {SPONDYLOLISTHESIS},
Research-Areas = {Neurosciences \& Neurology; Orthopedics},
Web-of-Science-Categories  = {Clinical Neurology; Orthopedics},
Cited-References = {{[}Anonymous], 1981, WILEY SERIES PROBABI.
   COHEN J, 1960, EDUC PSYCHOL MEAS, V20, P37, DOI 10.1177/001316446002000104.
   DUPUIS PR, 1985, SPINE, V10, P262, DOI 10.1097/00007632-198504000-00015.
   FLEISS JL, 1969, PSYCHOL BULL, V72, P323, DOI 10.1037/h0028106.
   FRIBERG O, 1987, SPINE, V12, P119, DOI 10.1097/00007632-198703000-00007.
   FRYMOYER JW, 1985, SPINE, V10, P280, DOI 10.1097/00007632-198504000-00017.
   HAYES MA, 1989, SPINE, V14, P327, DOI 10.1097/00007632-198903000-00014.
   KALEBO P, 1989, SKELETAL RADIOL, V17, P570, DOI 10.1007/BF02569403.
   Kirkaldy-Willis W H, 1979, Spine (Phila Pa 1976), V4, P102, DOI 10.1097/00007632-197903000-00003.
   KIRKALDYWILLIS WH, 1982, CLIN ORTHOP RELAT R, P110.
   Knutsson F, 1944, ACTA RADIOL, V25, P593, DOI 10.3109/00016924409136488.
   MANNINEN H, 1988, SPINE, V13, P409, DOI 10.1097/00007632-198804000-00007.
   MORGAN FP, 1957, J BONE JOINT SURG BR, V39, P6, DOI 10.1302/0301-620X.39B1.6.
   NACHEMSON A, 1985, SPINE, V10, P290, DOI 10.1097/00007632-198504000-00019.
   NACHEMSON A, 1981, SPINE, V6, P306, DOI 10.1097/00007632-198105000-00020.
   PARIS SV, 1985, SPINE, V10, P277, DOI 10.1097/00007632-198504000-00016.
   PENNING L, 1980, AM J ROENTGENOL, V134, P293, DOI 10.2214/ajr.134.2.293.
   PITKANEN M, 1994, CLIN RADIOL, V49, P109, DOI 10.1016/S0009-9260(05)83451-8.
   POSNER I, 1982, SPINE, V7, P374, DOI 10.1097/00007632-198207000-00008.
   PUTTO E, 1990, SPINE, V15, P107, DOI 10.1097/00007632-199002000-00011.},
Number-of-Cited-References = {20},
Times-Cited = {31},
Usage-Count-Last-180-days = {0},
Usage-Count-Since-2013 = {0},
Journal-ISO = {SPINE},
Doc-Delivery-Number = {WH910},
Web-of-Science-Index = {Science Citation Index Expanded (SCI-EXPANDED)},
Unique-ID = {WOS:A1997WH91000012},
DA = {2022-11-01},
}

@article{ WOS:A1993LD46200013,
Author = {SANDERSON, PL and WOOD, PLR},
Title = {SURGERY FOR LUMBAR SPINAL STENOSIS IN OLD-PEOPLE},
Journal = {JOURNAL OF BONE AND JOINT SURGERY-BRITISH VOLUME},
Year = {1993},
Volume = {75},
Number = {3},
Pages = {393-397},
Month = {MAY},
Abstract = {We have reviewed 31 consecutive patients, aged 65 years or more, after
   surgical decompression for degenerative lumbar spinal stenosis. The
   average follow-up was 42 months. Assessment included a standard
   questionnaire, a pain diagram which was completed by the patient, and
   clinical and radiological examination.
   Patients were considered in three groups; degenerative spondylolisthesis
   (19), lateral recess stenosis (5), and central-mixed stenosis (7). The
   indication for surgery was leg pain: no patient had an operation for
   back pain alone. Fusion was never performed.
   Overall, 64\% of the patients had an excellent result, 17\% a good
   result and 19\% a poor result. We conclude that the long-term outcome of
   decompressive surgery in the elderly is good; it does not differ from
   that reported for younger patients.},
Publisher = {BRITISH EDITORIAL SOC BONE JOINT SURGERY},
Address = {22 BUCKINGHAM STREET, LONDON, ENGLAND WC2N 6ET},
Type = {Article},
Language = {English},
Affiliation = {WRIGHTINGTON HOSP JOINT DIS,WIGAN WN6 9EP,LANCS,ENGLAND.},
DOI = {10.1302/0301-620X.75B3.8496206},
ISSN = {0301-620X},
Keywords-Plus = {SURGICAL-TREATMENT},
Research-Areas = {Orthopedics; Surgery},
Web-of-Science-Categories  = {Orthopedics; Surgery},
Cited-References = {FAST A, 1985, ARCH PHYS MED REHAB, V66, P149.
   FEFFER HL, 1985, SPINE, V10, P287, DOI 10.1097/00007632-198504000-00018.
   GETTY CJM, 1980, J BONE JOINT SURG BR, V62, P481, DOI 10.1302/0301-620X.62B4.6448861.
   GRABIAS S, 1980, J BONE JOINT SURG AM, V62, P308, DOI 10.2106/00004623-198062020-00023.
   HERKOWITZ HN, 1991, J BONE JOINT SURG AM, V73A, P802, DOI 10.2106/00004623-199173060-00002.
   HOWE J, 1985, SPINE, V10, P804, DOI 10.1097/00007632-198511000-00004.
   KATZ JN, 1991, J BONE JOINT SURG AM, V73A, P809, DOI 10.2106/00004623-199173060-00003.
   MORRIS L, 1976, CLIN ORTHOPAEDICS, V115, P49.
   NASCA RJ, 1987, SPINE, V12, P809, DOI 10.1097/00007632-198710000-00019.
   NIXON JE, 1991, SPINAL STENOSIS, P342.
   PAINE KWE, 1976, CLIN ORTHOP RELAT R, V115, P77.
   SURIN V, 1982, ACTA ORTHOP SCAND, V53, P79, DOI 10.3109/17453678208992183.
   TILE M, 1976, CLIN ORTHOPAEDICS, V115, P104.
   VERBIEST H, 1977, J BONE JOINT SURG BR, V59, P181, DOI 10.1302/0301-620X.59B2.141452.
   WADDELL G, 1984, SPINE, V9, P209, DOI 10.1097/00007632-198403000-00013.
   WILTSE LL, 1976, CLIN ORTHOP RELAT R, P83.},
Number-of-Cited-References = {16},
Times-Cited = {111},
Usage-Count-Last-180-days = {0},
Usage-Count-Since-2013 = {1},
Journal-ISO = {J. Bone Joint Surg.-Br. Vol.},
Doc-Delivery-Number = {LD462},
Web-of-Science-Index = {Science Citation Index Expanded (SCI-EXPANDED)},
Unique-ID = {WOS:A1993LD46200013},
DA = {2022-11-01},
}

@article{ WOS:000319361700002,
Author = {Ebata, Shigeto and Sato, Hirokazu and Orii, Hisaya and Sasaki, Shinichi
   and Ohba, Tetsuro and Haro, Hirotaka},
Title = {Risk management in posterior spinal endoscopic surgery in lumbar
   diseases},
Journal = {JOURNAL OF ORTHOPAEDIC SCIENCE},
Year = {2013},
Volume = {18},
Number = {3},
Pages = {369-373},
Month = {MAY},
Abstract = {Minimally invasive posterior spinal endoscopic surgery has increased in
   popularity. However, a steep learning curve may result in a high
   frequency of complications. Additionally, device failure may occur
   during routine use. We retrospectively investigated the incidence of
   such safety issues in a population of patients undergoing endoscopic
   spinal surgery at our institution.
   A total of 611 cases were included. Underlying diseases that required
   endoscopic surgery were lumbar disc herniation in 382 patients, lumbar
   spinal stenosis in 123 patients, lumbar degenerated spondylolisthesis in
   100 patients, and lumbar facet joint cysts in 6 patients. Surgical
   complications, anatomic abnormality, and mechanical failure and/or
   damage of surgical instruments were considered adverse events associated
   with the surgery. The time period was divided into first and second
   halves in order to investigate the effects of the learning curve.
   Complications were divided into perioperative and postoperative
   complications. Due to operator inexperience, complications such as
   intraoperative dural tear, wrong disc level surgery, and contralateral
   symptoms due to lack of nerve decompression were more common during the
   first 5 years. In contrast, no improvement was seen in the frequency of
   epidural hematoma in the late phase. This report indicates that during
   endoscopic spinal surgery, some safety issues and surgical complications
   are independent of surgeon experience, and may include radicular
   anomaly, postoperative hematoma, and mechanical damage of instruments.},
Publisher = {ELSEVIER},
Address = {RADARWEG 29, 1043 NX AMSTERDAM, NETHERLANDS},
Type = {Article},
Language = {English},
Affiliation = {Haro, H (Corresponding Author), Univ Yamanashi, Dept Orthopaed Surg, 1110 Shimokato, Chuo, Yamanashi 4093898, Japan.
   Ebata, Shigeto; Ohba, Tetsuro; Haro, Hirotaka, Univ Yamanashi, Dept Orthopaed Surg, Chuo, Yamanashi 4093898, Japan.
   Sato, Hirokazu; Orii, Hisaya, Saiseikai Kawaguchi Gen Hosp, Dept Orthopaed Surg, Kawaguchi, Saitama, Japan.
   Sato, Hirokazu; Orii, Hisaya, Saiseikai Kawaguchi Gen Hosp, Spine Ctr, Kawaguchi, Saitama, Japan.
   Sasaki, Shinichi, Yokohama City Minato Red Cross Hosp, Dept Orthopaed Surg, Yokohama, Kanagawa, Japan.},
DOI = {10.1007/s00776-013-0360-y},
ISSN = {0949-2658},
EISSN = {1436-2023},
Keywords-Plus = {DECOMPRESSION},
Research-Areas = {Orthopedics},
Web-of-Science-Categories  = {Orthopedics},
Author-Email = {haro@yamanashi.ac.jp},
Cited-References = {Dezawa A, 2005, STATE ART MINIMALLY.
   Foley K, 1997, TECH NEUROSURG, V3, P301.
   Guiot BH, 2002, SPINE, V27, P432, DOI 10.1097/00007632-200202150-00021.
   Hasegawa T, 2011, J JPN ORTHOP ASSOC, V85, P761.
   Hasegawa T, 2007, J JPN ORTHOP ASSOC, V81, P1072.
   Ikuta K, 2005, J NEUROSURG-SPINE, V2, P624, DOI 10.3171/spi.2005.2.5.0624.
   Khoo LT, 2002, NEUROSURGERY, V51, pS146, DOI 10.1227/01.NEU.0000031220.75770.29.
   Kim CW, 2011, J BONE JOINT SURG AM, V93A, P582.
   Matsumoto M, 2009, J JPN ORTHOP ASSOC, V83, P56.
   Minamide A, 2008, J SPINE RES, V19, P630.
   Nakagawa Y, 2007, J SPINE RES, V18, P613.
   Nakagawa Y, 2007, J SPINE RES, V18, P651.
   NEIDRE A, 1983, SPINE, V8, P294, DOI 10.1097/00007632-198304000-00010.
   Robarto CM, 2011, NEUROSURGERY, V68, P1568.
   Wu XT, 2006, SPINE, V31, P2689, DOI 10.1097/01.brs.0000244615.43199.07.},
Number-of-Cited-References = {15},
Times-Cited = {5},
Usage-Count-Last-180-days = {0},
Usage-Count-Since-2013 = {1},
Journal-ISO = {J. Orthop. Sci.},
Doc-Delivery-Number = {150AD},
Web-of-Science-Index = {Science Citation Index Expanded (SCI-EXPANDED)},
Unique-ID = {WOS:000319361700002},
DA = {2022-11-01},
}

@article{ WOS:A1997WJ70400019,
Author = {Papagelopoulos, PJ and Peterson, HA and Ebersold, MJ and Emmanuel, PR
   and Choudhury, SN and Quast, LM},
Title = {Spinal column deformity and instability after lumbar or thoracolumbar
   laminectomy for intraspinal tumors in children and young adults},
Journal = {SPINE},
Year = {1997},
Volume = {22},
Number = {4},
Pages = {442-451},
Month = {FEB 15},
Abstract = {Study Design. A retrospective study about the occurrence of spinal
   column deformity or instability after multilevel lumbar or thoracolumbar
   total laminectomy for removal of benign intraspinal tumors in children
   and young adults.
   Objectives. To analyze the long-term clinical and radiographic outcome
   of these patients, and to specify factors that affect the occurrence of
   postlaminectomy spinal column deformity and instability.
   Summary of Background Data. Spinal column deformity is not uncommon
   after multilevel cervical or thoracic laminectomies for removal of
   intraspinal tumors in children, its incidence in the lumbar and
   thoracolumbar spine reportedly is low.
   Methods. Thirty-six consecutive patients (23 male, 13 female) underwent
   multilevel lumbar or thoracolumbar total laminectomy for removal of
   benign intraspinal tumors from 1966 to 1989. Twelve patients were aged
   17 years or younger (''children and adolescents''; mean age, 11 years),
   and 24 were aged 18-30 years (''young adults''; mean age, 24 years). All
   patients had preoperative, immediate postoperative, and follow-up
   clinical and radiographic examinations.
   Results. At a mean follow-up period of 14 years (range, 4-28 years), six
   patients (16.6\%) had spinal deformity (lordosis or thoracolumbar
   kyphosis associated with scoliosis), and four (11\%) had
   spondylolisthesis, Spinal column deformity occurred in 33\% of children
   and adolescents and in 8\% of young adults. Spondylolisthesis occurred
   in 16.6\% of children and adolescents and in 8\% of young adults. Three
   patients had fur sign for spinal column deformity. Pain was present in
   eight patients, and other neurologic signs and symptoms were found in
   18. There was an increased incidence of postoperative spinal deformity
   in patients who had more than two laminae removed (P<0.01) or a
   facetectomy performed at the time of the initial operation (P<0.05).
   There was not association between the occurrence of the deformity and
   sex, neurologic condition after laminectomy, or length of follow-up
   period.
   Conclusions. Spinal deformity or instability after multilevel lumbar or
   thoracolumbar total laminectomy is not uncommon in children and
   adolescents. Limiting laminae removal and facet destruction may decrease
   this incidence. Fusion may be required to correct post-laminectomy
   deformity and to stabilize the spine.},
Publisher = {LIPPINCOTT-RAVEN PUBL},
Address = {227 EAST WASHINGTON SQ, PHILADELPHIA, PA 19106},
Type = {Article},
Language = {English},
Affiliation = {MAYO CLIN \& MAYO FDN,DEPT ORTHOPED,ROCHESTER,MN 55905.
   MAYO CLIN \& MAYO FDN,DEPT NEUROL SURG,ROCHESTER,MN 55905.},
DOI = {10.1097/00007632-199702150-00019},
ISSN = {0362-2436},
Keywords-Plus = {WILMS-TUMOR},
Research-Areas = {Neurosciences \& Neurology; Orthopedics},
Web-of-Science-Categories  = {Clinical Neurology; Orthopedics},
ResearcherID-Numbers = {Papagelopoulos, Panayiotis/AAR-9492-2020},
ORCID-Numbers = {Papagelopoulos, Panayiotis/0000-0003-2211-5709},
Cited-References = {ARKIN AM, 1950, J BONE JOINT SURG AM, V32-A, P396, DOI 10.2106/00004623-195032020-00018.
   BOERSMA G, 1969, CURVATURE SPINE FOLL, P257.
   DUBOUSSET J, 1973, COMPRESSIONS MED NON, P218.
   EVANS AE, 1991, CANCER, V67, P331, DOI 10.1002/1097-0142(19910115)67:2<331::AID-CNCR2820670202>3.0.CO;2-7.
   FRASER RD, 1977, J BONE JOINT SURG BR, V59, P143, DOI 10.1302/0301-620X.59B2.873974.
   HAFT H, 1959, PEDIATRICS, V23, P1152.
   Ingraham FD, 1954, NEUROSURGERY INFANCY, V42, P111.
   LONSTEIN JE, 1977, CLIN ORTHOP RELAT R, V128, P93.
   Lonstein JE., 1995, MOES TXB SCOLIOSIS O, P506.
   LONSTEIN JF, 1976, J BONE JOINT SURG AM, V58, P727.
   LUNARDI P, 1993, ACTA NEUROCHIR, V120, P59, DOI 10.1007/BF02001471.
   MUNECHIKA Y, 1973, J JPN ORTHOP ASSOC, V47, P111.
   OGILVIE JW, 1995, MOES TXB SCOLIOSIS O, P541.
   PANJABI MM, 1975, J BIOMECH, V8, P327, DOI 10.1016/0021-9290(75)90085-8.
   Peterson Hamlet A., 1994, P651.
   RAIMONDI AJ, 1976, J NEUROSURG, V45, P555, DOI 10.3171/jns.1976.45.5.0555.
   RISEBOROUGH EJ, 1976, J BONE JOINT SURG AM, V58, P526, DOI 10.2106/00004623-197658040-00016.
   SHARMA M, 1995, SPINE, V20, P887, DOI 10.1097/00007632-199504150-00003.
   SHIKATA J, 1990, CLIN ORTHOP RELAT R, V259, P92.
   SIENKIEWICZ PJ, 1987, CLIN ORTHOP RELAT R, V221, P172.
   SIM FH, 1974, J BONE JOINT SURG AM, VA 56, P564, DOI 10.2106/00004623-197456030-00014.
   TACHDJIA.MO, 1965, J BONE JOINT SURG AM, VA 47, P223, DOI 10.2106/00004623-196547020-00001.
   THOMAS PRM, 1983, INT J RADIAT ONCOL, V9, P651, DOI 10.1016/0360-3016(83)90230-4.
   WHITE AH, 1976, J BONE JOINT SURG AM, V58, P727.
   WINTER RB, 1990, LOVELL WINTERS PEDIA, V2, P682.
   YASUOKA S, 1982, J NEUROSURG, V57, P441, DOI 10.3171/jns.1982.57.4.0441.
   YASUOKA S, 1981, NEUROSURGERY, V9, P145, DOI 10.1227/00006123-198108000-00006.},
Number-of-Cited-References = {27},
Times-Cited = {130},
Usage-Count-Last-180-days = {0},
Usage-Count-Since-2013 = {3},
Journal-ISO = {SPINE},
Doc-Delivery-Number = {WJ704},
Web-of-Science-Index = {Science Citation Index Expanded (SCI-EXPANDED)},
Unique-ID = {WOS:A1997WJ70400019},
DA = {2022-11-01},
}

@article{ WOS:000406369500001,
Author = {Shao, Zhen-Xuan and Wang, Jian-Shun and Lin, Zhong-Ke and Ni, Wen-Fei
   and Wang, Xiang-Yang and Wu, Ai-Min},
Title = {Improving the trajectory of transpedicular transdiscal lumbar screw
   fixation with a computer-assisted 3D-printed custom drill guide},
Journal = {PEERJ},
Year = {2017},
Volume = {5},
Month = {JUL 13},
Abstract = {Transpedicular transdiscal screw fixation is an alternative technique
   used in lumbar spine fixation; however, it requires an accurate screw
   trajectory. The aim of this study is to design a novel 3D-printed custom
   drill guide and investigate its accuracy to guide the trajectory of
   transpedicular transdiscal (TPTD) lumbar screw fixation. Dicom images of
   thirty lumbar functional segment units (FSU, two segments) of L1-L4 were
   acquired from the PACS system in our hospital (patients who underwent a
   CT scan for other abdomen diseases and had normal spine anatomy) and
   imported into reverse design software for three-dimensional
   reconstructions. Images were used to print the 3D lumbar models and were
   imported into CAD software to design an optimal TPTD screw trajectory
   and a matched custom drill guide. After both the 3D printed FSU models
   and 3D-printed custom drill guide were prepared, the TPTD screws will be
   guided with a 3D-printed custom drill guide and introduced into the 3D
   printed FSU models, No significant statistical difference in screw
   trajectory angles was observed between the digital model and the
   3D-printed model (P > 0.05). Our present study found that, with the help
   of CAD software, it is feasible to design a TPTD screw custom drill
   guide that could guide the accurate TPTD screw trajectory on 3D-printed
   lumbar models.},
Publisher = {PEERJ INC},
Address = {341-345 OLD ST, THIRD FLR, LONDON, EC1V 9LL, ENGLAND},
Type = {Article},
Language = {English},
Affiliation = {Wu, AM (Corresponding Author), Wenzhou Med Univ, Dept Spine Surg, Affiliated Hosp 2, Wenzhou, Zhejiang, Peoples R China.
   Wu, Ai-Min, Wenzhou Med Univ, Dept Spine Surg, Affiliated Hosp 2, Wenzhou, Zhejiang, Peoples R China.
   Wenzhou Med Univ, Yuying Childrens Hosp, Digital Orthoped Inst, Zhejiang Spine Surg Ctr,Med Sch 2, Wenzhou, Zhejiang, Peoples R China.},
DOI = {10.7717/peerj.3564},
Article-Number = {e3564},
ISSN = {2167-8359},
Keywords = {Transpedicular transdiscal lumbar screw fixation; Three dimensional
   printed template; Lumbar spine; Three dimensional reconstruction},
Keywords-Plus = {PEDICLE SCREWS; LUMBOSACRAL SPINE; INTERBODY FUSION; THORACIC SPINE;
   PLACEMENT; ACCURACY; SAFETY; SPONDYLOLISTHESIS; TEMPLATE},
Research-Areas = {Science \& Technology - Other Topics},
Web-of-Science-Categories  = {Multidisciplinary Sciences},
Author-Email = {aiminwu@163.com},
Funding-Acknowledgement = {National Natural Science Foundation of China {[}81501933, 81572214];
   Wenzhou Science and Technology Project {[}Y20160369]; Wenzhou Medical
   University {[}WYX201401020]; Natural Science Foundation of China
   Zhejiang Province {[}LY14H060008]},
Funding-Text = {This work was supported by the National Natural Science Foundation of
   China (81501933, 81572214), Wenzhou Science and Technology Project
   (Y20160369), Scientific research project for student of Wenzhou Medical
   University (WYX201401020), Natural Science Foundation of China Zhejiang
   Province (LY14H060008). The funders had no role in study design, data
   collection and analysis, decision to publish, or preparation of the
   manuscript.},
Cited-References = {ABDU WA, 1994, SPINE, V19, P710, DOI 10.1097/00007632-199403001-00011.
   Adogwa O, 2011, J NEUROSURG-SPINE, V15, P138, DOI 10.3171/2011.3.SPINE10562.
   Aghayev K, 2014, SPINE J, V14, P705, DOI 10.1016/j.spinee.2013.08.033.
   Assaker R, 2001, SPINE, V26, P2160, DOI 10.1097/00007632-200110010-00024.
   Berry E, 2005, P I MECH ENG H, V219, P111, DOI 10.1243/095441105X9273.
   Birkenmaier C, 2010, BMC MUSCULOSKEL DIS, V11, DOI 10.1186/1471-2474-11-199.
   Boos N, 1997, Eur Spine J, V6, P2, DOI 10.1007/BF01676569.
   Chiu CK, 2015, BONE JOINT J, V97B, P1111, DOI 10.1302/0301-620X.97B8.35330.
   Di Angelo L, 2015, COMPUT METH PROG BIO, V121, P36, DOI 10.1016/j.cmpb.2015.04.003.
   Giordano RA, 1996, J BIOMAT SCI-POLYM E, V8, P63, DOI 10.1163/156856297X00588.
   Goffin J, 2001, SPINE, V26, P1343, DOI 10.1097/00007632-200106150-00017.
   Grob D, 1996, Eur Spine J, V5, P281, DOI 10.1007/BF00301335.
   Guo SZ, 2014, LANGMUIR, V30, P1142, DOI 10.1021/la4036425.
   Halou H, 2013, ANAT SCI EDUC, V6, P48, DOI 10.1002/ase.1304.
   Haverman T M, 2013, Ned Tijdschr Tandheelkd, V120, P136.
   Horn Timothy J., 2012, Science Progress, V95, P255, DOI 10.3184/003685012X13420984463047.
   Kim YJ, 2004, SPINE, V29, P333, DOI 10.1097/01.BRS.0000109983.12113.9B.
   Koutsoumbelis S, 2011, J BONE JOINT SURG AM, V93A, P1627, DOI 10.2106/JBJS.J.00039.
   Lu S, 2009, SPINE, V34, pE959, DOI 10.1097/BRS.0b013e3181c09985.
   Lu S, 2009, EUR SPINE J, V18, P1379, DOI 10.1007/s00586-009-1051-4.
   Mason A, 2014, J NEUROSURG-SPINE, V20, P196, DOI 10.3171/2013.11.SPINE13413.
   Mastrangelo G, 2005, OCCUP MED-OXFORD, V55, P498, DOI 10.1093/occmed/kqi048.
   Miekisiak G, 2015, J SPINAL DISORD TECH, V28, pE194, DOI 10.1097/BSD.0000000000000243.
   Modi HN, 2008, EUR SPINE J, V17, P1686, DOI 10.1007/s00586-008-0795-6.
   Nottmeier EW, 2013, J NEUROSURG-SPINE, V18, P479, DOI 10.3171/2013.2.SPINE12819.
   Owen BD, 2007, COMPUT AIDED SURG, V12, P303, DOI 10.1080/10929080701662826.
   Rajaee SS, 2014, BONE JOINT J, V96B, P807, DOI 10.1302/0301-620X.96B6.31149.
   Singer G, 2005, J AM ACAD ORTHOP SUR, V13, P69, DOI 10.5435/00124635-200501000-00009.
   Sugawara T, 2013, J NEUROSURG-SPINE, V19, P185, DOI 10.3171/2013.4.SPINE121059.
   Suk SI, 2012, EUR SPINE J, V21, P13, DOI 10.1007/s00586-011-1986-0.
   Tian NF, 2011, EUR SPINE J, V20, P846, DOI 10.1007/s00586-010-1577-5.
   Tian NF, 2009, INT ORTHOP, V33, P895, DOI 10.1007/s00264-009-0792-3.
   Tjardes T, 2010, EUR SPINE J, V19, P25, DOI 10.1007/s00586-009-1091-9.
   Umeta RSG, 2011, SPINE J, V11, P668, DOI 10.1016/j.spinee.2011.04.026.
   Webb PA, 2000, J MED ENG TECHNOL, V24, P149, DOI 10.1080/03091900050163427.
   Wu AM, 2013, BONE JOINT J, V95B, P977, DOI 10.1302/0301-620X.95B7.31393.
   Wu AM, 2015, PLOS ONE, V10, DOI 10.1371/journal.pone.0124291.
   Zhang LQ, 2008, ANAT SCI EDUC, V1, P56, DOI 10.1002/ase.15.},
Number-of-Cited-References = {38},
Times-Cited = {9},
Usage-Count-Last-180-days = {2},
Usage-Count-Since-2013 = {14},
Journal-ISO = {PeerJ},
Doc-Delivery-Number = {FB8DQ},
Web-of-Science-Index = {Science Citation Index Expanded (SCI-EXPANDED)},
Unique-ID = {WOS:000406369500001},
OA = {Green Submitted, Green Published, gold},
DA = {2022-11-01},
}

@article{ WOS:000082805300008,
Author = {Vitaz, TW and Raque, GH and Shields, CB and Glassman, SD},
Title = {Surgical treatment of lumbar spinal stenosis in patients older than 75
   years of age},
Journal = {JOURNAL OF NEUROSURGERY},
Year = {1999},
Volume = {91},
Number = {2, S},
Pages = {181-185},
Month = {OCT},
Abstract = {Object. The purpose of this study was to evaluate the safety and
   efficacy of the surgical treatment of lumbar spinal stenosis in patients
   older than 75 years of age.
   Methods. The authors reviewed the records of 65 patients with lumbar
   spinal stenosis who were at least 75 years of age at the time of
   surgery, which was performed between November 1990 and May 1996.
   The 65 patients (43 women, 22 men; average age 78 years) underwent a
   total of 71 operations (one patient underwent three, and four patients
   underwent two). Fifteen patients (21\%) underwent isolated lumbar
   decompression, and 56 patients (79\%) underwent decompression in
   conjunction with posterior spinal fusion. There was an average of 1.7
   levels decompressed per isolated lumbar decompression and 2.6 levels per
   decompression and fusion procedure. Seven patients (10\%) experienced
   one or more serious postoperative complication, which included wound
   infection, septicemia, small bowel obstruction, stroke, myocardial
   infarction, gastrointestinal bleeding, and pulmonary embolus. In
   addition there was one intraoperative complication (hypotension {[}1\%])
   that required modification of the planned surgical procedure. No deaths
   were documented in the perioperative period.
   Conclusions. With appropriate preoperative selection and evaluation,
   careful intraoperative monitoring, and attentive perioperative care, the
   surgical treatment of elderly patients with lumbar spinal stenosis can
   effect significant improvement with acceptable levels of morbidity and
   mortality.},
Publisher = {AMER ASSOC NEUROLOGICAL SURGEONS},
Address = {5550 MEADOWBROOK DRIVE, ROLLING MEADOWS, IL 60008 USA},
Type = {Article},
Language = {English},
Affiliation = {Vitaz, TW (Corresponding Author), Univ Louisville, Sch Med, Dept Neurol Surg, 210 E Gray St,Suite 1102, Louisville, KY 40202 USA.
   Univ Louisville, Sch Med, Dept Neurol Surg, Louisville, KY 40202 USA.
   Univ Louisville, Sch Med, Dept Orthoped Surg, Louisville, KY 40202 USA.
   Kenton D Leatherman Spine Ctr, Louisville, KY USA.},
DOI = {10.3171/spi.1999.91.2.0181},
ISSN = {0022-3085},
Keywords = {lumbar spine; spinal stenosis; surgical treatment; outcome},
Keywords-Plus = {DEGENERATIVE SPONDYLOLISTHESIS; DECOMPRESSIVE LAMINECTOMY; FOLLOW-UP;
   SURGERY; FUSION; OUTCOMES; INSTRUMENTATION; ARTHRODESIS; COMPLICATIONS;
   METAANALYSIS},
Research-Areas = {Neurosciences \& Neurology; Surgery},
Web-of-Science-Categories  = {Clinical Neurology; Surgery},
Cited-References = {ABUMI K, 1990, SPINE, V15, P1142, DOI 10.1097/00007632-199011010-00011.
   Atlas SJ, 1996, SPINE, V21, P1787, DOI 10.1097/00007632-199608010-00012.
   Bolesta M J, 1989, Instr Course Lect, V38, P157.
   BOOTH RE, 1994, AAOS INSTR COURS LEC, V43, P441.
   BRIDWELL KH, 1993, J SPINAL DISORD, V6, P461, DOI 10.1097/00002517-199306060-00001.
   CAPUTY AJ, 1992, J NEUROSURG, V77, P669, DOI 10.3171/jns.1992.77.5.0669.
   Ciol MA, 1996, J AM GERIATR SOC, V44, P285, DOI 10.1111/j.1532-5415.1996.tb00915.x.
   DEEN HG, 1995, MAYO CLIN PROC, V70, P33.
   DEYO RA, 1992, J BONE JOINT SURG AM, V74A, P536, DOI 10.2106/00004623-199274040-00009.
   diPierro CG, 1996, J NEUROSURG, V84, P166, DOI 10.3171/jns.1996.84.2.0166.
   ESSES SI, 1992, CLIN ORTHOP RELAT R, P87.
   FEFFER HL, 1985, SPINE, V10, P287, DOI 10.1097/00007632-198504000-00018.
   Fischgrund JS, 1997, SPINE, V22, P2807, DOI 10.1097/00007632-199712150-00003.
   Fox MW, 1996, J NEUROSURG, V85, P793, DOI 10.3171/jns.1996.85.5.0793.
   Frazier DD, 1997, SPINE, V22, P2025, DOI 10.1097/00007632-199709010-00017.
   GARFIN SR, 1994, AAOS INSTR COURS LEC, V43, P411.
   GARFIN SR, 1992, BRIS MYER Z, P137.
   GROB D, 1995, J BONE JOINT SURG AM, V77A, P1036, DOI 10.2106/00004623-199507000-00009.
   Hanley EN, 1995, SPINE, V20, pS143.
   HERKOWITZ HN, 1991, J BONE JOINT SURG AM, V73A, P802, DOI 10.2106/00004623-199173060-00002.
   HERKOWITZ HN, 1994, AAOS INSTR COURS LEC, V43, P425.
   HERKOWITZ HN, 1995, SPINE, V20, P1084, DOI 10.1097/00007632-199505000-00018.
   HERRON LD, 1989, SPINE, V14, P534, DOI 10.1097/00007632-198905000-00013.
   Hu SS, 1996, J SPINAL DISORD, V9, P460.
   Jonsson B, 1997, SPINE, V22, P2932, DOI 10.1097/00007632-199712150-00016.
   Jonsson B, 1997, SPINE, V22, P2938, DOI 10.1097/00007632-199712150-00017.
   Katz JN, 1997, SPINE, V22, P1123, DOI 10.1097/00007632-199705150-00012.
   Katz JN, 1996, SPINE, V21, P92, DOI 10.1097/00007632-199601010-00022.
   Katz JN, 1995, SPINE, V20, pS78, DOI 10.1097/00007632-199512151-00002.
   LOMBARDI JS, 1985, SPINE, V10, P821, DOI 10.1097/00007632-198511000-00008.
   MARDJETKO SM, 1994, SPINE, V19, pS2256, DOI 10.1097/00007632-199410151-00002.
   MIRKOVIC S, 1992, INSTR COURSE LECT, V43, P165.
   Mullin BB, 1996, J SPINAL DISORD, V9, P107, DOI 10.1097/00002517-199604000-00004.
   Porter RW, 1996, SPINE, V21, P2046, DOI 10.1097/00007632-199609010-00024.
   POSTACCHINI F, 1992, J BONE JOINT SURG BR, V74, P862, DOI 10.1302/0301-620X.74B6.1447247.
   Postacchini F, 1996, J BONE JOINT SURG BR, V78B, P154, DOI 10.1302/0301-620X.78B1.0780154.
   Sidhu KS, 1997, CLIN ORTHOP RELAT R, P39.
   SIMMONS ED, 1992, SPINE, V17, pS117, DOI 10.1097/00007632-199206001-00009.
   STROMQVIST B, 1993, ACTA ORTHOP SCAND, V64, P138, DOI 10.3109/17453679309160145.
   TURNER JA, 1992, SPINE, V17, P1, DOI 10.1097/00007632-199201000-00001.
   Vaccaro AR, 1995, SPINE, V20, pS157.
   WHITE AH, 1975, J BONE JOINT SURG, V58, P727.
   Yone K, 1996, SPINE, V21, P242, DOI 10.1097/00007632-199601150-00016.
   YUAN HA, 1994, SPINE, V19, pS2279.
   ZDEBLICK TA, 1993, SPINE, V18, P983, DOI 10.1097/00007632-199306150-00006.
   Zdeblick TA, 1995, SPINE, V20, pS126, DOI 10.1097/00007632-199512151-00009.},
Number-of-Cited-References = {46},
Times-Cited = {58},
Usage-Count-Last-180-days = {0},
Usage-Count-Since-2013 = {1},
Journal-ISO = {J. Neurosurg.},
Doc-Delivery-Number = {240BF},
Web-of-Science-Index = {Science Citation Index Expanded (SCI-EXPANDED)},
Unique-ID = {WOS:000082805300008},
DA = {2022-11-01},
}

@article{ WOS:A1996VQ59600002,
Author = {Baba, H and Uchida, K and Maezawa, Y and Furusawa, N and Okumura, Y and
   Imura, S},
Title = {Microsurgical nerve root canal widening without fusion for lumbosacral
   intervertebral foraminal stenosis: Technical notes and early results},
Journal = {SPINAL CORD},
Year = {1996},
Volume = {34},
Number = {11},
Pages = {644-650},
Month = {NOV},
Abstract = {We describe a technique for microsurgical widening of the nerve root
   canal in the lumbosacral spine. We also report our early results in 31
   patients (19 men and 12 women; average followup, 3.2 years) with such
   foraminal stenosis but without osseous defects in the pars
   interarticularis and/or spondylolisthesis. The affected nerve root was
   decompressed by interlaminar medial foraminotomy followed by lateral
   laminotomy and foraminotomy using a microsurgical technique. The
   procedure aimed at preserving bony continuity of the pars
   interarticularis and segmental motion. Neurological results showed a
   favourable improvement of radicular symptoms and of intermittent
   claudication. The need for segmental fusion at the operated segment was
   excluded in 30 patients, but one patient subsequently required a
   transpedicular screw procedure with bone grafting. We recommend the
   present technique for effective decompression of the nerve root within
   the neural foramen, simultaneously maintaining lumbar spine mobile
   function.},
Publisher = {STOCKTON PRESS},
Address = {HOUNDMILLS, BASINGSTOKE, HAMPSHIRE, ENGLAND RG21 6XS},
Type = {Article},
Language = {English},
Affiliation = {Baba, H (Corresponding Author), FUKUI MED SCH,DEPT ORTHOPAED SURG,SHIMOAIZUKI 23,MATSUOKA,FUKUI 91011,JAPAN.},
DOI = {10.1038/sc.1996.116},
ISSN = {1362-4393},
Keywords = {intervertebral foramen; stenosis; lumbosacral spine; surgical
   decompression; microsurgery; lumbar radiculopathy},
Keywords-Plus = {LATERAL DISK HERNIATION; LUMBAR-DISK; DIAGNOSIS},
Research-Areas = {Neurosciences \& Neurology; Rehabilitation},
Web-of-Science-Categories  = {Clinical Neurology; Rehabilitation},
Cited-References = {AN HS, 1990, J SPINAL DISORD, V3, P143.
   AUTRICQUE A, 1989, J CHIR-PARIS, V126, P338.
   Baba H, 1996, SPINAL CORD, V34, P427, DOI 10.1038/sc.1996.76.
   BABA H, 1993, 6 INT C LUMB FUS STA.
   BEATTY R, 1991, SPINE, V16, pS295.
   CHEN QX, 1994, SPINE, V19, P2144, DOI 10.1097/00007632-199410000-00003.
   DARDEN BV, 1995, SPINE, V20, P1500, DOI 10.1097/00007632-199507000-00011.
   EPSTEIN NE, 1995, J SPINAL DISORD, V8, P383.
   EPSTEIN NE, 1990, SPINE, V15, P534, DOI 10.1097/00007632-199006000-00019.
   FANKHAUSER H, 1991, OPERATIVE SPINAL SUR, P145.
   GARRIDO E, 1991, J NEUROSURG, V74, P754, DOI 10.3171/jns.1991.74.5.0754.
   JANE JA, 1990, J NEUROSURG, V72, P143, DOI 10.3171/jns.1990.72.1.0143.
   KUNOGI J, 1991, SPINE, V16, P1312, DOI 10.1097/00007632-199111000-00012.
   LEE CK, 1988, SPINE, V13, P313, DOI 10.1097/00007632-198803000-00015.
   MACNAB I, 1971, J BONE JOINT SURG AM, VA 53, P891, DOI 10.2106/00004623-197153050-00004.
   MAJOR HM, 1993, NEUROIMAG CLIN N AM, V3, P557.
   MAROON JC, 1990, J NEUROSURG, V72, P378, DOI 10.3171/jns.1990.72.3.0378.
   REULEN HJ, 1987, ACTA NEUROCHIR, V84, P64, DOI 10.1007/BF01456353.
   SMITH GA, 1993, SPINE, V18, P629, DOI 10.1097/00007632-199304000-00016.
   STEPHENS MM, 1991, SPINE, V16, P525, DOI 10.1097/00007632-199105000-00007.
   ZINREICH SJ, 1995, SPINE STATE ART REV, P287.},
Number-of-Cited-References = {21},
Times-Cited = {35},
Usage-Count-Last-180-days = {0},
Usage-Count-Since-2013 = {1},
Journal-ISO = {Spinal Cord},
Doc-Delivery-Number = {VQ596},
Web-of-Science-Index = {Science Citation Index Expanded (SCI-EXPANDED)},
Unique-ID = {WOS:A1996VQ59600002},
OA = {Bronze},
DA = {2022-11-01},
}

@article{ WOS:000754080600020,
Author = {Aihara, Takato and Kojima, Atsushi and Urushibara, Makoto and Endo,
   Kenji and Sawaji, Yasunobu and Suzuki, Hidekazu and Nishimura, Hirosuke
   and Murata, Kazuma and Konishi, Takamitsu and Yamamoto, Kengo},
Title = {Long-term reoperation rates and causes for reoperations following lumbar
   microendoscopic discectomy and decompression: 10-year follow-up},
Journal = {JOURNAL OF CLINICAL NEUROSCIENCE},
Year = {2022},
Volume = {95},
Pages = {123-128},
Month = {JAN},
Abstract = {Objective: To investigate the 10-year rates and causes of reoperations
   following lumbar microendoscopic discectomy for disc herniation (MEDH)
   and microendoscopic decompression for spinal stenosis (MEDS), as well as
   to define the reoperations at index and different lumbar levels.
   Methods: Between June 2005 and May 2011, the same surgeon had been using
   MEDH and/or MEDS on 355 consecutive patients. The follow-up rate was
   88.3\%. The causes and rates of reoperations (RORs) were determined at
   10 years after the initial operations. Results: The 10-year reoperation
   rate for all patients combined was 22.1\% (67/303). The 10-year
   reoperation rate for all cases that underwent repeat operations in the
   same segment was 16.5\% (50/303); the most frequent reason for
   reoperation (FRR) was recurrence of disc herniation (ROR, 25/251 =
   9.96\%), the second FRR was an increase of postoperative
   spondylolisthesis and/or instability (ROR, 8/303 = 2.64\%), and the
   third FRR was surgical site infection (ROR, 5/303 = 1.65\%). Ten-year
   reoperation rate for all cases that underwent repeat operation at
   different lumbar levels was 5.61\% (17/303); the most FRR was new disc
   herniation at another lumbar level (ROR, 10/303 = 3.30\%), the second
   FRR was residual segmental stenosis (ROR, 4/303 = 1.32\%), and the third
   FRR was new segmental stenosis at other lumbar levels (ROR, 2/303 =
   0.66\%). Conclusions: Three-fourths of all repeat operations were
   conducted in the same segment and one-fourth were performed at different
   lumbar levels. We believe that it is important to understand and prevent
   related problems.},
Publisher = {ELSEVIER SCI LTD},
Address = {THE BOULEVARD, LANGFORD LANE, KIDLINGTON, OXFORD OX5 1GB, OXON, ENGLAND},
Type = {Article},
Language = {English},
Affiliation = {Aihara, T (Corresponding Author), Tokyo Med Univ, Dept Orthoped Surg, Shinjuku Ku, 6-7-1 Nishishinjuku, Tokyo 1600023, Japan.
   Aihara, Takato; Endo, Kenji; Sawaji, Yasunobu; Suzuki, Hidekazu; Nishimura, Hirosuke; Murata, Kazuma; Konishi, Takamitsu; Yamamoto, Kengo, Tokyo Med Univ, Dept Orthoped Surg, Tokyo, Japan.
   Kojima, Atsushi; Urushibara, Makoto, Funabashi Orthoped Hosp, Dept Orthoped Surg, Funabashi, Chiba, Japan.},
DOI = {10.1016/j.jocn.2021.11.015},
EarlyAccessDate = {DEC 2021},
ISSN = {0967-5868},
EISSN = {1532-2653},
Keywords = {10-year reoperation rate; Microendoscopic discectomy; Lumbar disc
   herniation; Microendoscopic decompression; Lumbar spinal stenosis; Cause
   of reoperation; 10-year follow-up},
Keywords-Plus = {SPINAL STENOSIS; SURGERY; COMPRESSION},
Research-Areas = {Neurosciences \& Neurology},
Web-of-Science-Categories  = {Clinical Neurology; Neurosciences},
Author-Email = {aiharaty@tokyo-med.ac.jp},
Cited-References = {Aihara T, 2020, SPINE, V45, P71, DOI 10.1097/BRS.0000000000003206.
   Aihara Takato, 2012, Journal of Musculoskeletal Research, V15, P1250020, DOI 10.1142/S0218957712500200.
   Deyo RA, 2011, J BONE JOINT SURG AM, V93A, P1979, DOI 10.2106/JBJS.J.01292.
   Hakkinen A, 2007, BMC MUSCULOSKEL DIS, V8, DOI 10.1186/1471-2474-8-2.
   Irmola TM, 2018, SPINE, V43, P295, DOI 10.1097/BRS.0000000000002291.
   Jansson KA, 2005, EUR SPINE J, V14, P659, DOI 10.1007/s00586-004-0851-9.
   Jung JM, 2020, SPINE, V45, P1277, DOI 10.1097/BRS.0000000000003515.
   Kato M, 2017, GLOB SPINE J, V7, P498, DOI 10.1177/2192568217699192.
   Kim CH, 2019, SPINE, V44, P1382, DOI 10.1097/BRS.0000000000003065.
   Kristof RA, 2002, J NEUROSURG, V97, P281, DOI 10.3171/spi.2002.97.3.0281.
   Lang Z, 2019, EUR SPINE J, V28, P1371, DOI 10.1007/s00586-018-5681-2.
   Martin BI, 2007, SPINE, V32, P2119, DOI 10.1097/BRS.0b013e318145a56a.
   Matsumoto M, 2013, J NEUROL SURG PART A, V74, P222, DOI 10.1055/s-0032-1320031.
   Minamide A, 2015, EUR SPINE J, V24, P396, DOI 10.1007/s00586-014-3599-x.
   Sato K, 1997, SPINE, V22, P1898, DOI 10.1097/00007632-199708150-00018.
   Shabat S, 2011, J SPINAL DISORD TECH, V24, P142, DOI 10.1097/BSD.0b013e3181de4b61.
   Siegel R, 2012, CA-CANCER J CLIN, V62, P10, DOI 10.3322/caac.20138.
   TAILLARD W, 1954, Acta Orthop Scand, V24, P115.},
Number-of-Cited-References = {18},
Times-Cited = {2},
Usage-Count-Last-180-days = {2},
Usage-Count-Since-2013 = {2},
Journal-ISO = {J. Clin. Neurosci.},
Doc-Delivery-Number = {YX4MX},
Web-of-Science-Index = {Science Citation Index Expanded (SCI-EXPANDED)},
Unique-ID = {WOS:000754080600020},
DA = {2022-11-01},
}

@article{ WOS:000362087100005,
Author = {Zeng, Zhong-you and Zhang, Jian-qiao and Song, Yong-xin and Yan,
   Wei-feng and Wu, Peng and Tang, Hong-cao and Han, Jian-fu},
Title = {Combination of Percutaneous Unilateral Translaminar Facet Screw Fixation
   and Interbody Fusion for Treatment of Lower Lumbar Vertebra Diseases: a
   Follow-Up Study},
Journal = {ORTHOPAEDIC SURGERY},
Year = {2014},
Volume = {6},
Number = {2},
Pages = {110-117},
Month = {MAY},
Abstract = {Objective: To investigate the feasibility and efficacy of sight-guided
   percutaneous unilateral translaminar facet screw fixation (TLFSF) with
   interbody fusion for treatment of lower lumbar vertebra diseases.
   Methods: Twenty-nine adult patients with lower lumbar disease underwent
   sight-guided percutaneous unilateral TLFSF combined with microsurgical
   spinal decompression, discectomy, and interbody fusion from June 2007 to
   June 2008. All 29 patients had low back pain caused by lumbar disc
   degeneration (20 cases), in situ recurrent lumbar disc herniation (2),
   primary diskitis (1), lumbar disc herniation with spinal stenosis (3),
   and first-degree lumbar degenerative spondylolisthesis (3). Twenty-three
   cases had lesions at L-4,L-5; three at L5S1, one at L-3,L-4, L-4,L-5,
   and two at L-4,L-5, L5S1.
   Results: No patient experienced significant postoperative complications.
   The mean incision length was 4.48 +/- 0.55 cm; operative time 1.34 +/-
   0.22 h; intraoperative blood loss 280 +/- 175 mL; and postoperative
   drainage volume 165 +/- 85 mL. Screw position results: type I, 21 cases
   (23 segments); type II, 7 cases (8 segments); and type III, 1 case (1
   segment). Twenty-eight patients were followed up for 24-60 months
   (average, 47.5 months). Interbody fusion rate was 93.5\%). Postoperative
   intervertebral height recovered significantly; however, loss of
   intervertebral height oc urred during follow-up.
   Conclusion: Sight-guided percutaneous unilateral TLFSF with interbody
   fusion for treatment of lower lumbar disease is simple and minimally
   invasive, with good screw accuracy and security, high fusion rate, and
   good efficacy. However, specific surgical indications must be strictly
   followed.},
Publisher = {WILEY},
Address = {111 RIVER ST, HOBOKEN 07030-5774, NJ USA},
Type = {Article},
Language = {English},
Affiliation = {Zeng, ZY (Corresponding Author), Armed Police Forces, Zhejiang Gen Corps Hosp, Dept Orthopaed 2, 16 Nanhu Rd, Jiaxing 314000, Peoples R China.
   Zeng, Zhong-you; Zhang, Jian-qiao; Song, Yong-xin; Yan, Wei-feng; Wu, Peng; Tang, Hong-cao; Han, Jian-fu, Armed Police Forces, Zhejiang Gen Corps Hosp, Dept Orthopaed 2, Jiaxing 314000, Peoples R China.},
DOI = {10.1111/os.12100},
ISSN = {1757-7853},
EISSN = {1757-7861},
Keywords = {Facet fixation; Fusion; Lower lumbar vertebra; Percutaneous;
   Sight-guided},
Keywords-Plus = {SPINE; PLACEMENT; GUIDANCE},
Research-Areas = {Orthopedics},
Web-of-Science-Categories  = {Orthopedics},
Author-Email = {zjzengzy@126.com},
ResearcherID-Numbers = {Han, Jianfu/AAH-7280-2020},
Cited-References = {Aepli M, 2009, SPINE, V34, P1492, DOI 10.1097/BRS.0b013e3181a0934f.
   Amoretti N, 2013, RADIOLOGY, V268, P548, DOI 10.1148/radiol.13120907.
   BENINI A, 1993, BRIT J NEUROSURG, V7, P413, DOI 10.3109/02688699309103497.
   Harris BM, 2004, SPINE, V29, pE65, DOI 10.1097/01.BRS.0000113034.74567.86.
   Humke T, 1998, SPINE, V23, P1180, DOI 10.1097/00007632-199805150-00021.
   Jang JS, 2003, J NEUROSURG, V98, P100, DOI 10.3171/spi.2003.98.1.0100.
   Kang HY, 2007, J NEUROSURG-SPINE, V7, P95, DOI 10.3171/SPI-07/07/095.
   KORNBLATT MD, 1986, CLIN ORTHOP RELAT R, P141.
   Lieberman IH, 2006, NEUROSURGERY, V59, P641, DOI 10.1227/01.NEU.0000229055.00829.5B.
   Pavlov PW, 2004, SPINE, V29, P1893, DOI 10.1097/01.brs.0000137067.68630.70.
   Shim CS, 2005, SPINE, V30, P838, DOI 10.1097/01.brs.0000157473.17313.6f.
   {[}曾忠友 ZENG Zhong-you], 2009, {[}中国临床解剖学杂志, Chinese Journal of Clinical Anatomy], V27, P420.
   Zeng ZY, 2009, ZHONGGUO LIN CHUANG, V27, P425.
   Zeng ZY, 2011, ZHONGHUA SHI YAN WAI, V28, P1783.
   Zeng ZY, 2009, ZHONGGUO GU YU GUANJ, V24, P761.
   Zeng ZY, 2007, ZHONGGUO GU YU GUAN, V22, P508.
   Zeng ZY, 2004, ZHONGGUO JI ZHU JI S, V14, P184.},
Number-of-Cited-References = {17},
Times-Cited = {5},
Usage-Count-Last-180-days = {0},
Usage-Count-Since-2013 = {5},
Journal-ISO = {Orthop. Surg.},
Doc-Delivery-Number = {CS5AG},
Web-of-Science-Index = {Science Citation Index Expanded (SCI-EXPANDED)},
Unique-ID = {WOS:000362087100005},
OA = {hybrid, Green Published},
DA = {2022-11-01},
}

@article{ WOS:000429916100006,
Author = {Onen, Mehmet Resid and Basgul, Cemile and Yilmaz, Ilhan and Ozkaya,
   Mustafa and Demir, Teyfik and Naderi, Sait},
Title = {Comparison of rigid and semi-rigid instrumentation under acute load on
   vertebrae treated with posterior lumbar interbody fusion/transforaminal
   lumbar interbody fusion procedures: An experimental study},
Journal = {PROCEEDINGS OF THE INSTITUTION OF MECHANICAL ENGINEERS PART H-JOURNAL OF
   ENGINEERING IN MEDICINE},
Year = {2018},
Volume = {232},
Number = {4},
Pages = {388-394},
Month = {APR},
Abstract = {Rigid and semi-rigid fixations are investigated several times in order
   to compare their biomechanical stability. Interbody fusion techniques
   are also preferable for maintaining the sagittal balance by protecting
   the disk height. In this study, the biomechanical comparison of
   semi-rigid and rigid fixations with posterior lumbar interbody fusion or
   transforaminal lumbar interbody fusion procedures is conducted under
   trauma. There were four different test groups to analyze the effect of
   acute load on treated ovine vertebrae. First and second groups were
   fixed with polyetheretherketone rods and transforaminal lumbar interbody
   fusion and posterior lumbar interbody fusion cages, respectively. Third
   and fourth groups were fixed with titanium rods and posterior lumbar
   interbody fusion and transforaminal lumbar interbody fusion cages,
   respectively. The drop tests were conducted with 7kg weight. There were
   six samples in each group so the drop test repeated 24 times in total.
   The test samples were photographed and X-rayed (laterally and
   anteroposteriorly) before and after drop test. Two fractures were
   observed on group 1. Conversely, there were no fractures observed for
   group 2. There were no anterior element fractures for both groups 1 and
   2. However, one fracture seen on group 3 was anterior element fracture,
   whereas the other three were posterior element fractures. All three
   fractures were anterior element fractures for group 4. Treated vertebrae
   with polyetheretherketone rods and posterior lumbar interbody fusion
   cages showed the best durability to the drop tests among the groups.
   Semi-rigid fixation gave better results than rigid fixation according to
   failed segments. Posterior lumbar interbody fusion cages seem to be
   better option for semi-rigid fixation, however mentioned surgical
   disadvantages must be considered.},
Publisher = {SAGE PUBLICATIONS LTD},
Address = {1 OLIVERS YARD, 55 CITY ROAD, LONDON EC1Y 1SP, ENGLAND},
Type = {Article},
Language = {English},
Affiliation = {Demir, T (Corresponding Author), TOBB Univ Econ \& Technol, Dept Mech Engn, Sogutozu St 43, TR-06560 Ankara, Turkey.
   Onen, Mehmet Resid; Yilmaz, Ilhan; Naderi, Sait, Umraniye Training \& Res Hosp, Dept Neurosurg, Istanbul, Turkey.
   Basgul, Cemile; Demir, Teyfik, TOBB Univ Econ \& Technol, Dept Mech Engn, Sogutozu St 43, TR-06560 Ankara, Turkey.
   Ozkaya, Mustafa, KTO Karatay Univ, Dept Mech Engn, Konya, Turkey.},
DOI = {10.1177/0954411918755416},
ISSN = {0954-4119},
EISSN = {2041-3033},
Keywords = {Semi-rigid fixation; rigid fixation; posterior lumbar interbody fusion;
   transforaminal lumbar interbody fusion; polyetheretherketone rod;
   posterior fusion; drop mechanism; fracture energy; compression load;
   load sharing},
Keywords-Plus = {ADJACENT-SEGMENT DEGENERATION; POLYETHERETHERKETONE RODS; BURST
   FRACTURE; SPINE; TLIF; PLIF; SPONDYLOLISTHESIS; TITANIUM; DISEASE},
Research-Areas = {Engineering},
Web-of-Science-Categories  = {Engineering, Biomedical},
Author-Email = {tdemir@etu.edu.tr},
ResearcherID-Numbers = {Demir, Teyfik/AAH-8324-2020
   Özkaya, Mustafa/F-1338-2019},
ORCID-Numbers = {Demir, Teyfik/0000-0001-6352-8302
   Özkaya, Mustafa/0000-0002-3916-1261},
Cited-References = {Ahn YH, 2008, BIOMED MATER, V3, DOI 10.1088/1748-6041/3/4/044101.
   Al Barbarawi MM, 2015, SCOLIOSIS, P10.
   Audat Z, 2012, SINGAP MED J, V53, P183.
   BAGBY GW, 1988, ORTHOPEDICS, V11, P931.
   Colangeli S, 2015, J NEUROSURG SCI, V59, P91.
   Cole CD, 2009, CURR REV MUSCULOSKE, V2, P118, DOI 10.1007/s12178-009-9053-8.
   DiPaola CP, 2008, J AM ACAD ORTHOP SUR, V16, P130, DOI 10.5435/00124635-200803000-00004.
   Fleege C, 2015, ORTHOPADE, V44, P114, DOI 10.1007/s00132-014-3065-9.
   Gornet MF, 2011, J BIOMECH ENG-T ASME, V133, DOI 10.1115/1.4004862.
   Highsmith Jason M, 2007, Neurosurg Focus, V22, pE11.
   Kallemeier PM, 2008, J SPINAL DISORD TECH, V21, P216, DOI 10.1097/BSD.0b013e31807a2f61.
   Karakoyun DO, 2015, P I MECH ENG H, V229, P778, DOI 10.1177/0954411915612493.
   Korovessis Panagiotis, 2002, Stud Health Technol Inform, V91, P457.
   Kumar MN, 2001, EUR SPINE J, V10, P314, DOI 10.1007/s005860000239.
   Liu JM, 2016, EUR SPINE J, V25, P1575, DOI 10.1007/s00586-015-4086-8.
   Magerl F, 1994, Eur Spine J, V3, P184, DOI 10.1007/BF02221591.
   Mavrogenis AF, 2014, EUR J ORTHOP SURG TR, V1, P111, DOI DOI 10.1007/s00590-014-1421-4.
   Okuda S, 2004, SPINE, V29, P1535, DOI 10.1097/01.BRS.0000131417.93637.9D.
   Okuda S, 2014, J NEUROSURG-SPINE, V20, P538, DOI 10.3171/2014.2.SPINE13800.
   Ozkaya M, 2016, WORLD NEUROSURG, V86, P199, DOI 10.1016/j.wneu.2015.09.062.
   Panjabi MM, 2000, CLIN BIOMECH, V15, P73, DOI 10.1016/S0268-0033(99)00048-0.
   Ponnappan RK, 2009, SPINE J, V9, P263, DOI 10.1016/j.spinee.2008.08.002.
   Sakeb N, 2013, INDIAN J ORTHOP, V47, P255, DOI 10.4103/0019-5413.111484.
   Sarbello JF, 2010, SPINE, V35, pE843, DOI 10.1097/BRS.0b013e3181d95316.
   Tender GC, 2014, OCHSNER J, V14, P123.
   Turner JL, 2010, SPINE, V35, pE1076, DOI 10.1097/BRS.0b013e3181df1b85.
   Xu H, 2013, NEUROSURGERY, V72, P21, DOI 10.1227/NEU.0b013e3182742a69.
   Yan DL, 2008, EUR SPINE J, V17, P1311, DOI 10.1007/s00586-008-0739-1.
   Yasuhara T, 2013, ACTA MED OKAYAMA, V67, P197.
   Yeager MS, 2015, ADV ORTHOP, V2015, DOI 10.1155/2015/895931.},
Number-of-Cited-References = {30},
Times-Cited = {3},
Usage-Count-Last-180-days = {0},
Usage-Count-Since-2013 = {14},
Journal-ISO = {Proc. Inst. Mech. Eng. Part H-J. Eng. Med.},
Doc-Delivery-Number = {GC6QD},
Web-of-Science-Index = {Science Citation Index Expanded (SCI-EXPANDED)},
Unique-ID = {WOS:000429916100006},
DA = {2022-11-01},
}

@article{ WOS:000640535000005,
Author = {Patel, Vikas V. and Billys, James and Okonkwo, David O. and He, David Y.
   and Ryaby, James T. and Radcliff, Kris},
Title = {Three- and 4-Level Lumbar Arthrodesis Using Adjunctive Pulsed
   Electromagnetic Field Stimulation: A Multicenter Retrospective
   Evaluation of Fusion Rates and a Review of the Literature},
Journal = {INTERNATIONAL JOURNAL OF SPINE SURGERY},
Year = {2021},
Volume = {15},
Number = {2},
Pages = {228-233},
Month = {APR 1},
Abstract = {Background: The incidence of 3- and 4-level lumbar arthrodesis is rising
   due to an aging population, and fusion rates affect clinical success in
   this population. Pulsed electromagnetic field (PEMF) stimulation is used
   as an adjunct to increase fusion rates following multilevel arthrodesis.
   The purpose of the study was to evaluate the fusion rates for subjects
   who underwent 3- and 4-level lumbar interbody arthrodesis following PEMF
   treatment.
   Methods: In this retrospective, multicenter study, patient charts that
   listed 3- or 4-level lumbar arthrodesis with adjunctive use of a PEMF
   device were evaluated. Inclusion criteria included patients who were
   diagnosed with lumbar degenerative disease, spinal stenosis, and/or
   spondylolisthesis (grade 1 or 2). A radiographic evaluation of fusion
   status was performed at 12 months by the treating physicians. Fusion
   rates were stratified by graft material, surgical interbody approach,
   and certain clinical risk factors for pseudoarthrosis.
   Results: A total of 55 patients were identified who had a 12-month
   follow-up. The radiographic fusion rate was 92.7\% (51 patients) at 12
   months. There were no significant differences in fusion rates for
   patients treated with allograft or autograft, for patients with
   different interbody approaches, or for those with or without certain
   clinical risk factors.
   Conclusions: With modern fusion techniques and PEMF, the overall fusion
   rate was high following 3- and 4-level lumbar arthrodesis.},
Publisher = {INT SOC ADVANCEMENT SPINE SURGERY-ISASS},
Address = {301 S COUNTY FARM RD, STE L, WHEATON, IL, UNITED STATES},
Type = {Review},
Language = {English},
Affiliation = {Radcliff, K (Corresponding Author), Rothman Inst, 2500 English Creek Ave,Bldg 1300, Egg Harbor Township, NJ 08234 USA.
   Patel, Vikas V., Univ Colorado, Dept Orthoped, Anschurz Med Campus, Aurora, CO USA.
   Billys, James, Back Ctr, Melbourne, FL USA.
   Okonkwo, David O., Univ Pittsburgh, Pittsburgh, PA USA.
   He, David Y., Analyt Solut Grp Inc, North Potomac, MD USA.
   Ryaby, James T., Orthofix Inc, Lewisville, TX USA.
   Radcliff, Kris, Rothman Inst, 2500 English Creek Ave,Bldg 1300, Egg Harbor Township, NJ 08234 USA.},
DOI = {10.14444/8031},
EISSN = {2211-4599},
Keywords = {pulsed electromagnetic field stimulation; lumbar arthrodesis; adjunctive
   therapy; spinal fusion; bone stimulation; lumbar fusion; pseudarthrosis;
   failed fusion},
Keywords-Plus = {INTERBODY FUSION; POSTEROLATERAL FUSION; CLINICAL-OUTCOMES; SMOKING;
   COMPLICATIONS; PHOSPHATE; SURGERY},
Research-Areas = {Surgery},
Web-of-Science-Categories  = {Surgery},
Author-Email = {radcliffk@gmail.com},
Funding-Acknowledgement = {Orthofix},
Funding-Text = {The study was funded by Orthofix. V.V.P., J.B., and D.O.O. received
   Orthofix funding to support clinical research. K.R. did not receive
   funding for this study from Orthofix. D.Y.H. is a consultant of
   Orthofix. J.T. R. is employed by and owns stock in Orthofix.},
Cited-References = {Ahmadian A, 2015, J CLIN NEUROSCI, V22, P740, DOI 10.1016/j.jocn.2014.08.036.
   Appaduray SP, 2013, J CLIN NEUROSCI, V20, P1713, DOI 10.1016/j.jocn.2013.01.021.
   Berjano P, 2015, EUR SPINE J, V24, pS369, DOI 10.1007/s00586-015-3929-7.
   Bose B, 2001, ADV THER, V18, P12, DOI 10.1007/BF02850247.
   Bydon M, 2014, SPINE, V39, P1765, DOI 10.1097/BRS.0000000000000527.
   Coric D, 2018, BONE JOINT RES, V7, P124, DOI 10.1302/2046-3758.72.BJR-2017-0221.R1.
   Dorward IG, 2013, SPINE, V38, pE755, DOI 10.1097/BRS.0b013e31828d6ca3.
   Farrokhi MR, 2018, PAIN PHYSICIAN, V21, P383.
   Foley KT, 2008, SPINE J, V8, P436, DOI 10.1016/j.spinee.2007.06.006.
   Gan JC, 2006, EUR SPINE J, V15, P1301, DOI 10.1007/s00586-006-0087-y.
   Garland D E, 1991, Contemp Orthop, V22, P295.
   Gaston MS, 2007, J BONE JOINT SURG BR, V89B, P1553, DOI 10.1302/0301-620X.89B12.
   Glassman Steven D, 2003, Spine J, V3, P496, DOI 10.1016/S1529-9430(03)00426-1.
   Hannemann PFW, 2014, ARCH ORTHOP TRAUM SU, V134, P1093, DOI 10.1007/s00402-014-2014-8.
   Hilibrand AS, 2001, J BONE JOINT SURG AM, V83A, P668, DOI 10.2106/00004623-200105000-00004.
   Inage K, 2011, SPINE, V36, P1392, DOI 10.1097/BRS.0b013e3181f40e69.
   Lau D, 2014, J NEUROSURG-SPINE, V21, P547, DOI 10.3171/2014.6.SPINE13762.
   Lauweryns P, 2015, INT J SPINE SURG, V9, DOI 10.14444/2002.
   Lechner R, 2017, INT ORTHOP, V41, P333, DOI 10.1007/s00264-016-3297-x.
   Linovitz RJ, 2002, SPINE, V27, P1383, DOI 10.1097/00007632-200207010-00002.
   Mayer T, 1998, SPINE, V23, P598, DOI 10.1097/00007632-199803010-00013.
   Min SH, 2013, EUR SPINE J, V22, P1164, DOI 10.1007/s00586-012-2619-y.
   Nelson Fred R T, 2003, J Am Acad Orthop Surg, V11, P344.
   Ni JQ, 2015, EUR SPINE J, V24, P791, DOI 10.1007/s00586-014-3745-5.
   Noshchenko A, 2016, SPINE, V41, P9, DOI 10.1097/BRS.0000000000001113.
   Ong KL, 2014, NEUROSURG FOCUS, V36, DOI 10.3171/2014.4.FOCUS1440.
   Parker RM, 2017, EUR SPINE J, V26, P754, DOI 10.1007/s00586-016-4927-0.
   Phan K, 2017, WORLD NEUROSURG, V107, P334, DOI 10.1016/j.wneu.2017.08.014.
   Ryaby JT, 1998, CLIN ORTHOP RELAT R, pS205.
   Tang HH, 2014, J ORTHOP SURG RES, V9, DOI 10.1186/1749-799X-9-15.
   Thaler M, 2013, EUR SPINE J, V22, P1173, DOI 10.1007/s00586-012-2541-3.
   Waldorff EI, 2017, J ORTHOP TRANSL, V9, P60, DOI 10.1016/j.jot.2017.02.006.
   Watkins R, 2014, MEDICINE, V93, DOI 10.1097/MD.0000000000000275.
   Wu CH, 2008, ACTA ORTHOP, V79, P67, DOI 10.1080/17453670710014789.
   Zhu GD, 2018, MEDICINE, V97, DOI 10.1097/MD.0000000000012680.},
Number-of-Cited-References = {35},
Times-Cited = {1},
Usage-Count-Last-180-days = {1},
Usage-Count-Since-2013 = {1},
Journal-ISO = {Int. J. Spine Surg.},
Doc-Delivery-Number = {RN7LO},
Web-of-Science-Index = {Emerging Sources Citation Index (ESCI)},
Unique-ID = {WOS:000640535000005},
OA = {Green Published, gold},
DA = {2022-11-01},
}

@article{ WOS:000379157300092,
Author = {Han, Kang and Gao, Quanyou and Gao, Haoran and Lu, Yao and Bian, Na and
   Meng, Qingxi and Chen, Xiang and Yang, Changsheng and Yang, Zengkun and
   Qian, Jixian and Zhao, Tingbao},
Title = {Clinical outcomes and cost analysis for unilateral versus bilateral
   pedicle screw fixation in two levels during minimally invasive
   transforaminal lumbar interbody fusion (MIS-TLIF): a comparative
   analysis},
Journal = {INTERNATIONAL JOURNAL OF CLINICAL AND EXPERIMENTAL MEDICINE},
Year = {2016},
Volume = {9},
Number = {6},
Pages = {11566-11573},
Abstract = {Study Design: Retrospective clinical study of 116 patients who underwent
   either a bilateral or unilateral TLIF procedure for the treatment of
   degenerative lumbar diseases. Objectives: We design this retrospective
   clinical study to compare the clinical, radiological outcomes and
   complication of unilateral pedicle screw (UPS) versus bilateral pedicle
   screw (BPS) in degenerative lumbar diseases after MIS-TLIF. Summary of
   Background Data. Studies have shown that minimally invasive
   transforaminal lumbar interbody fusion (MIS-TLIF) was used in a large
   number of lumbar degenerative disorders. However, unilateral or
   bilateral pedicle screw fixation after MITLIF remains controversial,
   especially in two-level surgery. Methods: We retrospectively analyzed
   116 consecutive patients who had two-level MIS-TLIF at L4/L5 and L5/S1
   from January 2010 to January 2014 and the clinical and radiological
   outcome and the complication were compared. Of the 116 patients for
   analysis, 52 patients underwent unilateral fixation, and 64 patients
   underwent bilateral fixation. Results: There was no statistically
   significant difference in baseline demographic characteristics and in
   hospital-stay period between the two groups (P>0.05). There was a
   significantly longer operating time, more blood loss and X-ray exposure
   times in BPS comparing with UPS (P<0.05). Clinical outcomes in two
   groups such as the pain (VAS) and Oswestry Disability Index (ODI)
   improved significantly after surgery and no difference was found between
   them (P<0.05). The number of patients who have good or excellent
   outcomes in UPS was 84.6\% which in BPS was 82.3\%. No significant
   difference was found in fusion rate and total complication rate between
   the two groups (P>0.05). Conclusion: There was no significant difference
   between the two fixation methods of MIS-TLIF in clinical outcomes and
   complications. However, unilateral pedicle screw has some superiorities
   such as shorter operating time, lower cost, less blood loss and X-ray
   exposure. Unilateral pedicle screw might be more suitable in performing
   two-level pedicle screw fixation after MIS-TLIF.},
Publisher = {E-CENTURY PUBLISHING CORP},
Address = {40 WHITE OAKS LN, MADISON, WI 53711 USA},
Type = {Article},
Language = {English},
Affiliation = {Zhao, TB (Corresponding Author), Chinese PLA, Jinan Mil Area Command, Gen Hosp, Dept Spinal Cord Injury, Jinan, Shandong, Peoples R China.
   Qian, JX (Corresponding Author), Fourth Mil Med Univ, Tangdu Hosp, Chinese PLA, Dept Orthoped Surg,Orthoped Oncol Inst, Xian, Shaanxi, Peoples R China.
   Han, Kang; Bian, Na; Meng, Qingxi; Yang, Changsheng; Yang, Zengkun; Zhao, Tingbao, Chinese PLA, Jinan Mil Area Command, Gen Hosp, Dept Spinal Cord Injury, Jinan, Shandong, Peoples R China.
   Han, Kang; Gao, Quanyou; Gao, Haoran; Qian, Jixian, Fourth Mil Med Univ, Tangdu Hosp, Chinese PLA, Dept Orthoped Surg,Orthoped Oncol Inst, Xian, Shaanxi, Peoples R China.
   Lu, Yao, Xi An Jiao Tong Univ, Coll Med, Xian Honghui Hosp, Dept Orthoped Surg, 76 Nanguo Rd, Xian, Shanxi, Peoples R China.
   Chen, Xiang, Dept Baylor Coll Med, 1709 Dryden Rd, Houston, TX USA.},
ISSN = {1940-5901},
Keywords = {Minimally invasive; transforaminal lumbar interbody fusion (tlif);
   unilatera; bilateral; pedicle screw fixation; degenerative
   spondylolisthesis; clinical outcomes; radiographic analysis},
Keywords-Plus = {FACET JOINT SCREWS; SHORT-TERM; FOLLOW-UP; SPINE; CAGE; INSTRUMENTATION;
   STABILIZATION; SURGERY; SPONDYLOLISTHESIS; MIGRATION},
Research-Areas = {Research \& Experimental Medicine},
Web-of-Science-Categories  = {Medicine, Research \& Experimental},
Author-Email = {gan\_7758525@sina.com
   gan\_7758525@163.com},
Funding-Acknowledgement = {General Hospital of Jinan Military Area Command of Chinese PLA
   {[}2015ZX01]},
Funding-Text = {The reported work was supported in part by research grants from the
   president funding of General Hospital of Jinan Military Area Command of
   Chinese PLA (Grant\# 2015ZX01 to KH). We would like to thank Shoufeng
   Jiao, Qunqun Shan, Quanyou Gao, Weigao Xue, Jian Qi, Zhaohu Mao, Shusen
   Tan, Baolong Wang and Zengkun Yang for their excellent technical
   assistance and helpful discussions. The research was approved by the
   Ethics Review Committee of General Hospital of Jinan Military Area
   Command of Chinese PLA, Jinan, Shandong, China (approval ID: 2014103)
   and written informed consent was obtained from all participating
   patients.},
Cited-References = {Aoki Y, 2012, J NEUROSURG-SPINE, V17, P153, DOI 10.3171/2012.5.SPINE111044.
   Aoki Y, 2010, J NEUROSURG-SPINE, V13, P381, DOI 10.3171/2010.3.SPINE09590.
   Awad BI, 2013, GLOB SPINE J, V3, P225, DOI 10.1055/s-0033-1349399.
   BOUCHER HH, 1959, J BONE JOINT SURG BR, V41, P248.
   Brantigan JW, 2000, SPINE, V25, P1437, DOI 10.1097/00007632-200006010-00017.
   BRIDWELL KH, 1995, SPINE, V20, P1410, DOI 10.1097/00007632-199520120-00014.
   Chen SH, 2012, BMC MUSCULOSKEL DIS, V13, DOI 10.1186/1471-2474-13-72.
   Cole CD, 2009, CURR REV MUSCULOSKE, V2, P118, DOI 10.1007/s12178-009-9053-8.
   Duncan JW, 2013, EUR SPINE J, V22, P439, DOI 10.1007/s00586-012-2458-x.
   Eliades P, 2015, CUREUS, V7, DOI 10.7759/cureus.249.
   Ferrara LA, 2003, SPINE, V28, P1226, DOI 10.1097/01.BRS.0000065485.46539.17.
   GOEL VK, 1991, SPINE, V16, pS155, DOI 10.1097/00007632-199103001-00023.
   HARMS J, 1982, Z ORTHOP GRENZGEB, V120, P343, DOI 10.1055/s-2008-1051624.
   Hawker GA, 2011, ARTHRIT CARE RES, V63, pS240, DOI 10.1002/acr.20543.
   JACOBS RR, 1989, SPINE, V14, P12, DOI 10.1097/00007632-198901000-00003.
   Karikari IO, 2010, SPINE, V35, pS294, DOI 10.1097/BRS.0b013e3182022ddc.
   Kawaguchi Y, 1996, SPINE, V21, P941, DOI 10.1097/00007632-199604150-00007.
   KING D, 1948, J BONE JOINT SURG AM, V30-A, P560, DOI 10.2106/00004623-194830030-00003.
   Kong YS, 2015, J PHYS THER SCI, V27, P2749, DOI 10.1589/jpts.27.2749.
   Korovessis P, 2004, SPINE, V29, P735, DOI 10.1097/01.BRS.0000112072.83196.0F.
   Kuslich SD, 2000, SPINE, V25, P2656, DOI 10.1097/00007632-200010150-00018.
   Lee KH, 2012, EUR SPINE J, V21, P2265, DOI 10.1007/s00586-012-2281-4.
   MAGERL FP, 1984, CLIN ORTHOP RELAT R, P125.
   MCAFEE PC, 1991, SPINE, V16, pS190, DOI 10.1097/00007632-199106001-00003.
   Molinari RW, 2015, GLOB SPINE J, V5, P185, DOI 10.1055/s-0035-1552986.
   MONTESANO PX, 1988, ORTHOPEDICS, V11, P1393.
   ODOM GL, 1958, JAMA-J AM MED ASSOC, V166, P23, DOI 10.1001/jama.1958.02990010025006.
   Park P, 2008, NEUROSURG FOCUS, V25, DOI 10.3171/FOC/2008/25/8/E16.
   Park Y, 2011, SPINE J, V11, P205, DOI 10.1016/j.spinee.2011.01.023.
   Peng Chan Wearn Benedict, 2009, Spine (Phila Pa 1976), V34, P1385, DOI 10.1097/BRS.0b013e3181a4e3be.
   Schleicher P, 2008, J NEUROSURG-SPINE, V9, P363, DOI 10.3171/SPI.2008.9.10.363.
   Slucky Andrew V, 2006, Spine J, V6, P78, DOI 10.1016/j.spinee.2005.08.003.
   Tsantrizos A, 2000, SPINE, V25, P1899, DOI 10.1097/00007632-200008010-00007.
   Whitecloud TS, 2001, J SPINAL DISORD, V14, P100, DOI 10.1097/00002517-200104000-00002.
   Xue HM, 2012, SPINE J, V12, P209, DOI 10.1016/j.spinee.2012.01.010.
   Yucesoy K, 2008, J NEUROSURG-SPINE, V8, P44, DOI 10.3171/SPI-08/01/044.},
Number-of-Cited-References = {36},
Times-Cited = {1},
Usage-Count-Last-180-days = {0},
Usage-Count-Since-2013 = {2},
Journal-ISO = {Int. J. Clin. Exp. Med.},
Doc-Delivery-Number = {DQ4ES},
Web-of-Science-Index = {Science Citation Index Expanded (SCI-EXPANDED)},
Unique-ID = {WOS:000379157300092},
DA = {2022-11-01},
}

@article{ WOS:000700762300001,
Author = {Miyaoka, Yoshinari and Uehara, Masashi and Oba, Hiroki and Kamanaka,
   Takayuki and Ikegami, Shota and Kuraishi, Shugo and Futatsugi, Toshimasa
   and Tsutsumimoto, Takahiro and Kaneko, Tomoki and Fujinaga, Yasunari and
   Nakao, Satoshi and Kodaira, Minori and Sekijima, Yoshiki and Maruyama,
   Takahiro and Hamano, Yujiro and Ichikawa, Michitaro and Imamura, Hiroshi
   and Kuroiwa, Masafumi and Horiuchi, Tetsuyoshi and Tanaka, Satoshi and
   Kawamata, Mikito and Takahashi, Jun},
Title = {Pseudohypoxic brain swelling and secondary hydrocephalus with
   pseudomeningocele after lumbar surgery: a case report},
Journal = {BRITISH JOURNAL OF NEUROSURGERY},
Abstract = {Background Postoperative intracranial complications are rare in spine
   surgery not including cranial procedures. We describe an uncommon case
   of pseudohypoxic brain swelling (PHBS) and secondary hydrocephalus after
   transforaminal lumbar interbody fusion (TLIF) presenting as impaired
   consciousness and repeated seizures. Case presentation A 65-year-old man
   underwent L4-5 TLIF for lumbar spondylolisthesis and began experiencing
   generalized seizures immediately postoperatively. Computed tomography
   (CT) revealed diffuse cerebral edema-like hypoxic ischemic
   encephalopathy. He was transported to our hospital, at which time
   epidural drainage was halted and anti-edema therapy was commenced. His
   impaired consciousness improved. However, he suffered secondary
   hydrocephalus due to continuous bleeding from a dural defect and spinal
   epidural fluid collection 3 months later. Following the completion of
   dural repair and insertion of a ventriculoperitoneal shunt, his
   neurologic symptoms and neuroimaging findings improved significantly.
   Conclusions PHBS can be considered in patients with unexpected
   neurological deterioration following lumbar spine surgery even with the
   absence of documented durotomy. This might be due to postoperative
   intracranial hypotension-associated venous congestion, and to be
   distinguished from the more common postoperative cerebral ischemic
   events-caused by arterial or venous occlusions-or anesthetics
   complications.},
Publisher = {TAYLOR \& FRANCIS LTD},
Address = {2-4 PARK SQUARE, MILTON PARK, ABINGDON OR14 4RN, OXON, ENGLAND},
Type = {Article; Early Access},
Language = {English},
Affiliation = {Uehara, M (Corresponding Author), Shinshu Univ, Dept Orthopaed Surg, Sch Med, 3-1-1 Asahi, Matsumoto, Nagano 3908621, Japan.
   Miyaoka, Yoshinari; Uehara, Masashi; Oba, Hiroki; Kamanaka, Takayuki; Ikegami, Shota; Kuraishi, Shugo; Takahashi, Jun, Shinshu Univ, Dept Orthopaed Surg, Sch Med, 3-1-1 Asahi, Matsumoto, Nagano 3908621, Japan.
   Futatsugi, Toshimasa; Tsutsumimoto, Takahiro, Marunouchi Hosp, Dept Orthopaed Surg, Nagano, Japan.
   Kaneko, Tomoki; Fujinaga, Yasunari, Shinshu Univ, Dept Radiol, Sch Med, Nagano, Japan.
   Nakao, Satoshi; Kodaira, Minori; Sekijima, Yoshiki, Shinshu Univ, Dept Med Neurol \& Rheumatol, Sch Med, Nagano, Japan.
   Maruyama, Takahiro; Hamano, Yujiro; Ichikawa, Michitaro; Imamura, Hiroshi, Shinshu Univ, Dept Emergency \& Crit Care Med, Sch Med, Nagano, Japan.
   Kuroiwa, Masafumi; Horiuchi, Tetsuyoshi, Shinshu Univ, Dept Neurosurg, Sch Med, Nagano, Japan.
   Tanaka, Satoshi; Kawamata, Mikito, Shinshu Univ, Dept Anesthesiol \& Resuscitol, Sch Med, Nagano, Japan.},
DOI = {10.1080/02688697.2021.1958157},
EarlyAccessDate = {SEP 2021},
ISSN = {0268-8697},
EISSN = {1360-046X},
Keywords = {Pseudohypoxic brain swelling; hydrocephalus; dural injury; lumbar spine
   surgery; epidural suction drainage},
Keywords-Plus = {SPONTANEOUS INTRACRANIAL HYPOTENSION; CSF},
Research-Areas = {Neurosciences \& Neurology; Surgery},
Web-of-Science-Categories  = {Clinical Neurology; Surgery},
Author-Email = {umasa@shinshu-u.ac.jp},
ResearcherID-Numbers = {Uehara, Masashi/AAE-6698-2021
   },
ORCID-Numbers = {Uehara, Masashi/0000-0003-0718-6357},
Cited-References = {BORGESEN SE, 1984, ACTA NEUROCHIR, V71, P1, DOI 10.1007/BF01401149.
   Burtis MT, 2005, AM J NEURORADIOL, V26, P34.
   Chidambaram S, 2020, WORLD NEUROSURG, V133, P155, DOI 10.1016/j.wneu.2019.07.228.
   Dickinson J, 2018, CUREUS, V10, DOI 10.7759/cureus.2454.
   Hadizadeh DR, 2010, AM J NEURORADIOL, V31, P100, DOI 10.3174/ajnr.A1749.
   Masamura Tomona, 2015, Masui, V64, P426.
   Mokri B, 2001, NEUROLOGY, V56, P1746, DOI 10.1212/WNL.56.12.1746.
   Panikulam B, 2017, NEUROLOGY, V88.
   Parpaley Y, 2011, NEUROSURGERY, V68, pE277, DOI 10.1227/NEU.0b013e3181fead14.
   Savoiardo M, 2007, BRAIN, V130, P1884, DOI 10.1093/brain/awm101.
   Schievink WI, 2011, J NEUROSURG-SPINE, V15, P433, DOI 10.3171/2011.5.SPINE10890.
   Sotoudeh H, 2020, WORLD NEUROSURG, V133, P221, DOI 10.1016/j.wneu.2019.10.018.
   Van Roost D, 2003, NEUROSURGERY, V53, P1315, DOI 10.1227/01.NEU.0000093498.08913.9E.
   Yokota H, 2009, CLIN NEUROL NEUROSUR, V111, P900, DOI 10.1016/j.clineuro.2009.08.007.},
Number-of-Cited-References = {14},
Times-Cited = {0},
Usage-Count-Last-180-days = {0},
Usage-Count-Since-2013 = {1},
Journal-ISO = {Br. J. Neurosurg.},
Doc-Delivery-Number = {UX3SD},
Web-of-Science-Index = {Science Citation Index Expanded (SCI-EXPANDED)},
Unique-ID = {WOS:000700762300001},
DA = {2022-11-01},
}

@article{ WOS:000285038400011,
Author = {Gelalis, Ioannis D. and Arnaoutoglou, Christina and Christoforou,
   Giorgos and Lykissas, Marios G. and Batsilas, Ioannis and Xenakis,
   Theodoros},
Title = {Prospective analysis of surgical outcomes in patients undergoing
   decompressive laminectomy and posterior instrumentation for degenerative
   lumbar spinal stenosis},
Journal = {ACTA ORTHOPAEDICA ET TRAUMATOLOGICA TURCICA},
Year = {2010},
Volume = {44},
Number = {3},
Pages = {235-240},
Month = {MAY-JUN},
Abstract = {Objectives: The aim of this study was to evaluate the outcome of wide
   surgical decompression and concomitant posterior instrumentation in
   patients with degenerative lumbar spinal stenosis.
   Methods: Thirty-seven consecutive patients (14 men, 23 women; mean age
   64 years; range 36 to 82 years) with degenerative lumbar spinal stenosis
   were prospectively evaluated following surgical treatment with spinal
   decompression and concomitant instrumented posterior fusion. The mean
   duration of symptoms before surgery was 24 months (range 12 to 60
   months). Preoperatively, six patients had degenerative spondylolisthesis
   (grade 1) and two patients had degenerative lumbar scoliosis.
   Decompression was performed at one level in four patients, at two levels
   in 16 patients, at three levels in 11 patients, and at four levels in
   six patients. Discectomy was also performed in seven patients.
   Preoperatively and postoperatively, the patients were assessed by the
   Oswestry Disability Index and a visual analog scale for overall pain
   (leg and low back pain). The satisfaction level of the patients for
   surgical outcome was also questioned. The mean follow-up period was 4.6
   years (range 1 to 7 years).
   Results: Preoperatively, the mean Oswestry Disability Index score was
   60.5\% and the mean overall pain score was 7.5. Postoperatively, the
   Oswestry Disability Index score significantly decreased to 36.8\% and
   the overall pain score significantly decreased to 3.5 (p<0.001).
   Preoperative and postoperative walking distances of the patients were as
   follows, respectively: more than 1,000 meters (6 and 14 patients), 500
   to 1,000 meters (5 and 7 patients), less than 500 meters (26 and 16
   patients). Twenty patients did not use any analgesics and eight patients
   used analgesics on a weekly basis. Twenty-six patients were satisfied
   with the surgical outcome, nine patients were somewhat satisfied, and
   two patients were dissatisfied. Overall, the outcomes were excellent to
   good in 22 patients (59.5\%). None of the patients required revision
   surgery.
   Conclusion: Most patients with degenerative lumbar spinal stenosis
   benefit from decompressive surgery. Patients with long-standing
   preoperative symptoms and concomitant diseases often have poor results
   and are less satisfied with the postoperative outcome.},
Publisher = {TURKISH ASSOC ORTHOPAEDICS TRAUMATOLOGY},
Address = {SEHREMINI MAH KOYUNCU SK CIGDEM APT NO 4 D 5 FATIH, ISTANBUL, 00000,
   TURKEY},
Type = {Article},
Language = {English},
Affiliation = {Gelalis, ID (Corresponding Author), Univ Ioannina, Sch Med, Dept Orthopaed Surg, GR-45110 Ioannina, Greece.
   Gelalis, Ioannis D.; Arnaoutoglou, Christina; Christoforou, Giorgos; Lykissas, Marios G.; Batsilas, Ioannis; Xenakis, Theodoros, Univ Ioannina, Sch Med, Dept Orthopaed Surg, GR-45110 Ioannina, Greece.},
DOI = {10.3944/AOTT.2010.2278},
ISSN = {1017-995X},
Keywords = {Decompression, surgical; laminectomy; lumbar vertebrae; spinal
   stenosis/surgery; treatment outcome},
Keywords-Plus = {LONG-TERM; NATURAL COURSE; SURGERY; SPONDYLOLISTHESIS; ARTHRODESIS;
   FUSION; METAANALYSIS; 10-YEAR},
Research-Areas = {Orthopedics},
Web-of-Science-Categories  = {Orthopedics},
Author-Email = {idgelalis@msn.com},
ResearcherID-Numbers = {Gelalis, Ioannis/AAK-8223-2020},
Cited-References = {Amundsen T, 2000, SPINE, V25, P1424, DOI 10.1097/00007632-200006010-00016.
   ARNOLDI CC, 1976, CLIN ORTHOP RELAT R, P4.
   Booth KC, 1999, SPINE, V24, P1721, DOI 10.1097/00007632-199908150-00014.
   Cornefjord M, 2000, EUR SPINE J, V9, P563, DOI 10.1007/s005860000161.
   FEFFER HL, 1985, SPINE, V10, P287, DOI 10.1097/00007632-198504000-00018.
   Fischgrund JS, 1997, SPINE, V22, P2807, DOI 10.1097/00007632-199712150-00003.
   Gelalis ID, 2006, INT ORTHOP, V30, P59, DOI 10.1007/s00264-005-0030-6.
   GROB D, 1995, J BONE JOINT SURG AM, V77A, P1036, DOI 10.2106/00004623-199507000-00009.
   Hansraj KK, 2001, CLIN ORTHOP RELAT R, P10.
   Hansraj KK, 2001, CLIN ORTHOP RELAT R, P18.
   JOHNSSON KE, 1992, CLIN ORTHOP RELAT R, P82.
   JOHNSSON KE, 1991, SPINE, V16, P615, DOI 10.1097/00007632-199106000-00003.
   JONSSON B, 1993, ACTA ORTHOP SCAND, V64, P69.
   Katz JN, 1997, SPINE, V22, P1123, DOI 10.1097/00007632-199705150-00012.
   Katz JN, 1996, SPINE, V21, P92, DOI 10.1097/00007632-199601010-00022.
   Kornblum MB, 2004, SPINE, V29, P726, DOI 10.1097/01.BRS.0000119398.22620.92.
   MARDJETKO SM, 1994, SPINE, V19, pS2256, DOI 10.1097/00007632-199410151-00002.
   NIGGEMEYER S, 1997, EUR SPINE J, V6, P423.
   Oertel MF, 2006, NEUROSURGERY, V59, P1264, DOI 10.1227/01.NEU.0000245616.32226.58.
   Sengupta DK, 2003, ORTHOP CLIN N AM, V34, P281, DOI 10.1016/S0030-5898(02)00069-X.
   TURNER JA, 1992, SPINE, V17, P1, DOI 10.1097/00007632-199201000-00001.},
Number-of-Cited-References = {21},
Times-Cited = {14},
Usage-Count-Last-180-days = {1},
Usage-Count-Since-2013 = {5},
Journal-ISO = {Acta Orthop. Traumatol. Turc.},
Doc-Delivery-Number = {690WB},
Web-of-Science-Index = {Science Citation Index Expanded (SCI-EXPANDED)},
Unique-ID = {WOS:000285038400011},
OA = {gold, Green Submitted},
DA = {2022-11-01},
}

@article{ WOS:000249404200023,
Author = {Barrey, Cedric and Jund, Jerome and Noseda, Olivier and Roussouly,
   Pierre},
Title = {Sagittal balance of the pelvis-spine complex and lumbar degenerative
   diseases. A comparative study about 85 cases},
Journal = {EUROPEAN SPINE JOURNAL},
Year = {2007},
Volume = {16},
Number = {9},
Pages = {1459-1467},
Month = {SEP},
Abstract = {Retrospective analysis of the spino-pelvic alignment in a population of
   85 patients with a lumbar degenerative disease. Several previous
   publications reported the analysis of spino-pelvic alignment in the
   normal and low back pain population. Data suggested that patients with
   lumbar diseases have variations of sagittal alignment such as less
   distal lordosis, more proximal lumbar lordosis and a more vertical
   sacrum. Nevertheless most of these variations have been reported without
   reference to the pelvis shape which is well-known to strongly influence
   spino-pelvic alignment. The objective of this study was to analyse
   spino-pelvic parameters, including pelvis shape, in a population of 85
   patients with a lumbar degenerative disease and compare these patients
   with a control group of normal volunteers. We analysed three different
   lumbar degenerative diseases: disc herniation (DH), n = 25; degenerative
   disc disease (DDD), n = 32; degenerative spondylolisthesis (DSPL), n =
   28. Spino-pelvic alignment was analysed pre-operatively on full spine
   radiographs. Spino-pelvic parameters were measured as following: pelvic
   incidence, sacral slope, pelvic tilt, lumbar lordosis, thoracic
   kyphosis, spino-sacral angle and positioning of C7 plumb line. For each
   group of patients the sagittal profile was compared with a control
   population of 154 asymptomatic adults that was the subject of a previous
   study. In order to understand variations of spino-pelvic parameters in
   the patients' population a stratification (matching) according to the
   pelvic incidence was done between the control group and each group of
   patients. Concerning first the pelvis shape, patients with DH and those
   with DDD demonstrated to have a mean pelvic incidence equal to 49.8
   degrees and 51.6 degrees, respectively, versus 52 degrees for the
   control group (no significant difference). Only young patients, less
   than 45 years old, with a disc disease (DH or DDD) demonstrated to have
   a pelvic incidence significantly lower (48.3 degrees) than the control
   group, P < 0.05. On the contrary, in the DSPL group the pelvic incidence
   was significantly greater (60 degrees) than the control group (52
   degrees), P < 0.0005. Secondly the three groups of patients were
   characterized by significant variations in spino-pelvic alignment:
   anterior translation of the C7 plumb line (P < 0.005 for DH, P < 0.05
   for DDD and P < 0.05 for DSPL); loss of lumbar lordosis after matching
   according to pelvic incidence (P < 0.0005 for DH, DDD and DSPL);
   decrease of sacral slope after matching according to pelvic incidence (P
   = 0.001 for DH, P < 0.0005 for DDD and P < 0.0005 for DSPL). Measurement
   of the pelvic incidence and matching according to this parameter between
   each group of patients and the control group permitted to understand
   variations of spino-pelvic parameters in a population of patients.},
Publisher = {SPRINGER},
Address = {ONE NEW YORK PLAZA, SUITE 4600, NEW YORK, NY, UNITED STATES},
Type = {Article},
Language = {English},
Affiliation = {Barrey, C (Corresponding Author), 11 Rue St Gervais, F-69008 Lyon, France.
   Hop Neurochirurg, Dept Neurosurg, F-69394 Lyon, France.
   Ctr Hosp Reg Annecienne, Dept Biostat, Annecy, France.
   Clin Med Chirurg Massues, Dept Orthoped Surg, F-69005 Lyon, France.},
DOI = {10.1007/s00586-006-0294-6},
ISSN = {0940-6719},
EISSN = {1432-0932},
Keywords = {sagittal balance; pelvis shape; pelvic incidence; spinal alignment;
   lumbar lordosis; lumbar herniation; spondylolisthesis},
Keywords-Plus = {RECIPROCAL ANGULATION; VERTEBRAL BODIES; ALIGNMENT; PLANE; VOLUNTEERS;
   PARAMETERS},
Research-Areas = {Neurosciences \& Neurology; Orthopedics},
Web-of-Science-Categories  = {Clinical Neurology; Orthopedics},
Author-Email = {c.barrey@wanadoo.fr},
ResearcherID-Numbers = {BARREY, Cédric Y/B-9873-2011},
Cited-References = {BARREY C, 2004, THESIS U CLAUDE BERN.
   Berlemann U, 1998, Eur Spine J, V7, P376, DOI 10.1007/s005860050093.
   Berthonnaud E, 2005, J SPINAL DISORD TECH, V18, P40, DOI 10.1097/01.bsd.0000117542.88865.77.
   DURING J, 1985, SPINE, V10, P83, DOI 10.1097/00007632-198501000-00013.
   Duval-Beaupere G., 2004, REV RHUM, V71, P105, DOI {[}10.1016/j.rhum.2003.09.018, DOI 10.1016/J.RHUM.2003.09.018].
   GELB DE, 1995, SPINE, V20, P1351, DOI 10.1097/00007632-199506000-00005.
   Guigui P, 2003, REV CHIR ORTHOP, V89, P496.
   Izumi Y, 2001, EUR J ORTHOP SURG TR, V11, P9.
   Jackson RP, 2000, SPINE, V25, P575, DOI 10.1097/00007632-200003010-00008.
   JACKSON RP, 1994, SPINE, V19, P1611, DOI 10.1097/00007632-199407001-00010.
   Kobayashi T, 2004, SPINE, V29, P671, DOI 10.1097/01.BRS.0000115127.51758.A2.
   Korovessis P, 2002, J SPINAL DISORD TECH, V15, P384, DOI 10.1097/00024720-200210000-00007.
   Korovessis PG, 1998, SPINE, V23, P700, DOI 10.1097/00007632-199803150-00010.
   Kumar MN, 2001, EUR SPINE J, V10, P314, DOI 10.1007/s005860000239.
   Lazennec JY, 2000, EUR SPINE J, V9, P47, DOI 10.1007/s005860050008.
   Legaye J, 1998, Eur Spine J, V7, P99, DOI 10.1007/s005860050038.
   Legaye J., 1993, RACHIS, V5, P215.
   Mangione P, 1997, REV CHIR ORTHOP, V83, P22.
   MARNAY T, 1988, EQUILIBRE RACHIS BAS, P281.
   MATSUNAGA S, 1990, SPINE, V15, P1204, DOI 10.1097/00007632-199011010-00021.
   MOREL E, 2004, ANAL EQUILIBRE SAGIT, P107.
   Rajnics P, 2002, INT ORTHOP, V26, P104, DOI 10.1007/s00264-001-0317-1.
   Roussouly P, 2005, SPINE, V30, P346, DOI 10.1097/01.brs.0000152379.54463.65.
   Roussouly P, 2006, SPINE, V31, pE320, DOI 10.1097/01.brs.0000218263.58642.ff.
   STAGNARA P, 1982, SPINE, V7, P335, DOI 10.1097/00007632-198207000-00003.
   Vaz G, 2002, EUR SPINE J, V11, P80, DOI 10.1007/s005860000224.
   Vital JM, 2004, REV RHUM, V71, P120.},
Number-of-Cited-References = {27},
Times-Cited = {379},
Usage-Count-Last-180-days = {0},
Usage-Count-Since-2013 = {30},
Journal-ISO = {Eur. Spine J.},
Doc-Delivery-Number = {209QX},
Web-of-Science-Index = {Science Citation Index Expanded (SCI-EXPANDED)},
Unique-ID = {WOS:000249404200023},
OA = {Green Published},
DA = {2022-11-01},
}

@inproceedings{ WOS:000361386600044,
Author = {Elnoamany, H. and Mohi Eldin, M.},
Book-Group-Author = {MEDIMOND S R L},
Title = {Microsurgical decompression with Coflex interspinous dynamic
   stabilization for treating lumbar degenerative stenosis},
Booktitle = {15TH EUROPEAN CONGRESS OF NEUROSURGERY},
Year = {2015},
Pages = {241-247},
Note = {15th European Congress of Neurosurgery, Prague, CZECH REPUBLIC, OCT
   12-17, 2014},
Abstract = {Introduction: Degenerative lumbar canal stenosis is a disease affecting
   population between 40-80 years of age and is treated by many surgical
   modalities. Patients suffering from a single level degenerative lumbar
   spinal stenosis are included in this prospective cohort study. The
   purpose of this study is to determine efficacy and safety and to analyze
   the clinical and radiological results of using Coflex device after
   microsurgical decompression of a single level degenerative lumbar spinal
   stenosis.
   Patients and Methods: Twelve patients with lumbar spinal stenosis who
   treated by microsurgical decompression and Coflex stabilization were
   reported. Coflex stabilization was used after decompression of lumbar
   canal to treat degenerative segmental stenosis. 10-point Visual Analogue
   Scale (VAS) was used to evaluate leg pain and back pain post procedure.
   The neurogenic claudication distance was also calculated. The median
   follow-up period was 24 months Radiographic data was collected and
   implant position and spinal segment motion was evaluated.
   Results: Back pain was significantly improved in 83.3\% of patients (P
   left perpendicular 0.05), while radiculopathic pain was significantly
   improved in 91.6\% of patients (P left perpendicular 0.05). Also
   significant improvement in walking distance is achieved in 91.6\% of the
   patients (P left perpendicular 0.05). No expulsions or implant migration
   in postoperative follow-up occurred. Radiographic analysis revealed a
   significant decrease in spinal segment motion postoperatively during
   follow-up period.
   Conclusions: Coflex implantation is safe and effective in treating
   degenerative lumbar spinal stenosis. It is rapid minimally invasive
   technique with no reported serious complications. It also, demonstrates
   excellent results along the whole time of follow-up for improvement of
   back pain, neurogenic claudication and patient's postoperative
   satisfaction.},
Publisher = {MEDIMOND S R L},
Address = {VIA MASERATI 5, 40128 BOLOGNA, 00000, ITALY},
Type = {Proceedings Paper},
Language = {English},
Affiliation = {Elnoamany, H (Corresponding Author), Menoufiya Univ, Fac Med, Dept Neurosurg, Menoufia, Egypt.
   Elnoamany, H., Menoufiya Univ, Fac Med, Dept Neurosurg, Menoufia, Egypt.
   Mohi Eldin, M., Cairo Univ, Fac Med, Dept Neurosurg, Cairo, Egypt.},
ISBN = {978-88-7587-716-3},
Keywords = {lumbar spinal stenosis; microscopic lumbar decompression; interspinous
   devices; Coflex},
Keywords-Plus = {SPINAL STENOSIS; SPONDYLOLISTHESIS; METAANALYSIS; INSTABILITY; SURGERY},
Research-Areas = {Neurosciences \& Neurology; Surgery},
Web-of-Science-Categories  = {Clinical Neurology; Surgery},
ResearcherID-Numbers = {Elnoamany, Hossam/AAF-9925-2021},
Cited-References = {Adelt D, 2007, PARADIGM SPINE J, V1, P1.
   Anjarwalla NK, 2007, EUR SPINE J, V16, P1842, DOI 10.1007/s00586-007-0393-z.
   Atlas SJ, 2005, SPINE, V30, P936, DOI 10.1097/01.brs.0000158953.57966.c0.
   Bono CM, 2007, J SPINAL DISORD TECH, V20, P255, DOI 10.1097/BSD.0b013e3180331352.
   Fairbank JCT, 2000, SPINE, V25, P2940, DOI 10.1097/00007632-200011150-00017.
   Kaech DL, 2002, SPINAL RESTABILIZATION PROCEDURES: DIAGNOSTIC AND THERAPEUTIC ASPECTS OF INTERVERTEBRAL FUSION CAGES, ARTIFICIAL DISCS AND MOBILE IMPLANTS, P355.
   Kalichman L, 2009, SPINE J, V9, P545, DOI 10.1016/j.spinee.2009.03.005.
   Kettler A, 2008, CLIN BIOMECH, V23, P242, DOI 10.1016/j.clinbiomech.2007.09.004.
   Kong DS, 2007, J KOREAN MED SCI, V22, P330, DOI 10.3346/jkms.2007.22.2.330.
   Lee JB, 2004, J SPINAL DISORD TECH, V17, P72, DOI 10.1097/00024720-200402000-00013.
   MARDJETKO SM, 1994, SPINE, V19, pS2256, DOI 10.1097/00007632-199410151-00002.
   Richter A, 2010, EUR SPINE J, V19, P283, DOI 10.1007/s00586-009-1229-9.
   Schmier1 JK, 2014, DOVEPRESS J CLINICOE, P125.
   Singer BH, 1998, P NATL ACAD SCI USA, V95, P15618, DOI 10.1073/pnas.95.26.15618.
   TURNER JA, 1992, SPINE, V17, P1, DOI 10.1097/00007632-199201000-00001.
   Weinstein JN, 2007, NEW ENGL J MED, V356, P2257, DOI 10.1056/NEJMoa070302.
   Wilke HJ, 2008, EUR SPINE J, V17, P1049, DOI 10.1007/s00586-008-0657-2.
   Zang L, 2013, CHINESE MED J-PEKING, V126, P2517, DOI 10.3760/cma.j.issn.0366-6999.20130304.},
Number-of-Cited-References = {18},
Times-Cited = {0},
Usage-Count-Last-180-days = {0},
Usage-Count-Since-2013 = {3},
Doc-Delivery-Number = {BD5FU},
Web-of-Science-Index = {Conference Proceedings Citation Index - Science (CPCI-S)},
Unique-ID = {WOS:000361386600044},
DA = {2022-11-01},
}

@article{ WOS:000414540900003,
Author = {Schoenfeld, Andrew J. and Makanji, Heeren and Jiang, Wei and Koehlmoos,
   Tracey and Bono, Christopher M. and Haider, Adil H.},
Title = {Is There Variation in Procedural Utilization for Lumbar Spine Disorders
   Between a Fee-for-Service and Salaried Healthcare System?},
Journal = {CLINICAL ORTHOPAEDICS AND RELATED RESEARCH},
Year = {2017},
Volume = {475},
Number = {12},
Pages = {2838-2844},
Month = {DEC},
Abstract = {Whether compensation for professional services drives the use of those
   services is an important question that has not been answered in a robust
   manner. Specifically, there is a growing concern that spine care
   practitioners may preferentially choose more costly or invasive
   procedures in a fee-for-service system, irrespective of the underlying
   lumbar disorder being treated.
   (1) Were proportions of interbody fusions higher in the fee-for-service
   setting as opposed to the salaried Department of Defense setting? (2)
   Were the odds of interbody fusion increased in a fee-for-service setting
   after controlling for indications for surgery?
   Patients surgically treated for lumbar disc herniation, spinal stenosis,
   and spondylolisthesis (2006-2014) were identified. Patients were divided
   into two groups based on whether the surgery was performed in the
   fee-for-service setting (beneficiaries receive care at a civilian
   facility with expenses covered by TRICARE insurance) or at a Department
   of Defense facility (direct care). There were 28,344 patients in the
   entire study, 21,290 treated in fee-for-service and 7054 treated in
   Department of Defense facilities. Differences in the rates of
   fusion-based procedures, discectomy, and decompression between both
   healthcare settings were assessed using multinomial logistic regression
   to adjust for differences in case-mix and surgical indication.
   TRICARE beneficiaries treated for lumbar spinal disorders in the
   fee-for-service setting had higher odds of receiving interbody fusions
   (fee-for-service: 7267 of 21,290 {[}34\%], direct care: 1539 of 7054
   {[}22\%], odds ratio {[}OR]: 1.25 {[}95\% confidence interval
   1.20-1.30], p < 0.001). Purchased care patients were more likely to
   receive interbody fusions for a diagnosis of disc herniation (adjusted
   OR 2.61 {[}2.36-2.89], p < 0.001) and for spinal stenosis (adjusted OR
   1.39 {[}1.15-1.69], p < 0.001); however, there was no difference for
   patients with spondylolisthesis (adjusted OR 0.99 {[}0.84-1.16], p =
   0.86).
   The preferential use of interbody fusion procedures was higher in the
   fee-for-service setting irrespective of the underlying diagnosis. These
   results speak to the existence of provider inducement within the field
   of spine surgery. This reality portends poor performance for surgical
   practices and hospitals in Accountable Care Organizations and bundled
   payment programs in which provider inducement is allowed to persist.
   Level III, economic and decision analysis.},
Publisher = {SPRINGER},
Address = {233 SPRING ST, NEW YORK, NY 10013 USA},
Type = {Article},
Language = {English},
Affiliation = {Schoenfeld, AJ (Corresponding Author), Harvard Med Sch, Brigham \& Womens Hosp, Dept Orthopaed Surg, Ctr Surg \& Publ Hlth, 75 Francis St, Boston, MA 02115 USA.
   Schoenfeld, Andrew J.; Jiang, Wei; Haider, Adil H., Harvard Med Sch, Brigham \& Womens Hosp, Dept Orthopaed Surg, Ctr Surg \& Publ Hlth, 75 Francis St, Boston, MA 02115 USA.
   Makanji, Heeren; Bono, Christopher M., Harvard Med Sch, Brigham \& Womens Hosp, Dept Orthopaed Surg, Boston, MA USA.
   Koehlmoos, Tracey, Uniformed Serv Univ Hlth Sci, Dept Prevent Med \& Biostat, Bethesda, MD 20814 USA.},
DOI = {10.1007/s11999-017-5229-5},
ISSN = {0009-921X},
EISSN = {1528-1132},
Keywords-Plus = {REGIONAL-VARIATIONS; UNITED-STATES; SURGERY; SPONDYLOLISTHESIS;
   OUTCOMES; STENOSIS; TRENDS; MANAGEMENT; FUSION},
Research-Areas = {Orthopedics; Surgery},
Web-of-Science-Categories  = {Orthopedics; Surgery},
Author-Email = {ajschoen@neomed.edu},
Funding-Acknowledgement = {Henry M. Jackson Foundation of the Department of Defense},
Funding-Text = {This study was supported in part by a grant from the Henry M. Jackson
   Foundation of the Department of Defense (AHH). All ICMJE Conflict of
   Interest Forms for authors and Clinical Orthopaedics and Related
   Research (R) editors and board members are on file with the publication
   and can be viewed on request. Each author certifies that his or her
   institution approved the human protocol for this investigation and that
   all investigations were conducted in conformity with ethical principles
   of research. This work was performed at the Center for Surgery and
   Public Health, Brigham and Women's Hospital, Harvard Medical School,
   Boston, MA, USA.},
Cited-References = {Adler JT, 2014, ANN SURG, V260, P550, DOI 10.1097/SLA.0000000000000896.
   Bae HW, 2013, SPINE, V38, P916, DOI 10.1097/BRS.0b013e3182833e7c.
   Bagchi AD, 2011, MED CARE, V49, P489, DOI 10.1097/MLR.0b013e318207ef87.
   DEYO RA, 1992, J CLIN EPIDEMIOL, V45, P613, DOI 10.1016/0895-4356(92)90133-8.
   Deyo RA, 2010, JAMA-J AM MED ASSOC, V303, P1259, DOI 10.1001/jama.2010.338.
   Enewold L, 2012, CANCER-AM CANCER SOC, V118, P812, DOI 10.1002/cncr.26346.
   Fisher ES, 2003, ANN INTERN MED, V138, P273, DOI 10.7326/0003-4819-138-4-200302180-00006.
   Ghogawala Z, 2016, NEW ENGL J MED, V374, P1424, DOI 10.1056/NEJMoa1508788.
   Helmchen LA, 2010, HEALTH ECON, V19, P1300, DOI 10.1002/hec.1551.
   Kornblum MB, 2004, SPINE, V29, P726, DOI 10.1097/01.BRS.0000119398.22620.92.
   Lubelski D, 2016, SPINE, V41, P978, DOI 10.1097/BRS.0000000000001396.
   Miller DC, 2013, JAMA SURG, V148, P549, DOI 10.1001/jamasurg.2013.1699.
   Nguyen NX, 1997, HEALTH SERV RES, V32, P283.
   Pearson AM, 2013, SPINE, V38, P1799, DOI 10.1097/BRS.0b013e3182a314d0.
   Rajaee SS, 2012, SPINE, V37, P67, DOI 10.1097/BRS.0b013e31820cccfb.
   Schoenfeld AJ, 2016, ANN SURG.
   Schoenfeld AJ, 2014, SPINE J, V14, P2793, DOI 10.1016/j.spinee.2014.07.002.
   Schoenfeld AJ, 2014, J BONE JOINT SURG AM, V96A, DOI 10.2106/JBJS.M.01050.
   Schoenfeld AJ, 2012, SPINE J, V12, P817, DOI 10.1016/j.spinee.2011.04.028.
   Schoenfeld AJ, 2011, SPINE, V36, P1512, DOI 10.1097/BRS.0b013e31822418ae.
   Weinstein JN, 2006, SPINE, V31, P2707, DOI 10.1097/01.brs.0000248132.15231.fe.
   Zogg CK, 2016, J TRAUMA ACUTE CARE, V80, P764, DOI 10.1097/TA.0000000000001004.},
Number-of-Cited-References = {22},
Times-Cited = {23},
Usage-Count-Last-180-days = {0},
Usage-Count-Since-2013 = {6},
Journal-ISO = {Clin. Orthop. Rel. Res.},
Doc-Delivery-Number = {FL8ZX},
Web-of-Science-Index = {Science Citation Index Expanded (SCI-EXPANDED)},
Unique-ID = {WOS:000414540900003},
OA = {Green Published, Bronze},
DA = {2022-11-01},
}

@article{ WOS:000521084300001,
Author = {Doktor, Klaus and Jensen, Tue Secher and Christensen, Henrik Wulff and
   Fredberg, Ulrich and Kindt, Morten and Boyle, Eleanor and Hartvigsen,
   Jan},
Title = {Degenerative findings in lumbar spine MRI: an inter-rater reliability
   study involving three raters},
Journal = {CHIROPRACTIC \& MANUAL THERAPIES},
Year = {2020},
Volume = {28},
Number = {1},
Month = {FEB 11},
Abstract = {Background For diagnostic procedures to be clinically useful, they must
   be reliable. The interpretation of lumbar spine MRI scans is subject to
   variability and there is a lack of studies where reliability of multiple
   degenerative pathologies are rated simultaneously. The objective of our
   study was to determine the inter-rater reliability of three independent
   raters evaluating degenerative pathologies seen with lumbar spine MRI.
   Methods Fifty-nine people, 35 patients with low back pain (LBP) or LBP
   and leg pain and 24 people without LBP or leg pain, received an MRI of
   the lumbar spine. Three raters (one radiologist and two chiropractors)
   evaluated the MRIs for the presence and severity of eight degenerative
   spinal pathologies using a standardized format: Spondylolisthesis,
   scoliosis, annular fissure, disc degeneration, disc contour, nerve root
   compromise, spinal stenosis and facet joint degeneration. Findings were
   identified and classified at disc level according to type and severity.
   Raters were instructed to evaluate all study sample persons once to
   assess inter-rater reliability (fully crossed design). Reliability was
   calculated using Gwet's Agreement Coefficients (AC(1) and AC(2)) and
   Cohen's Kappa (kappa) and Conger's extension of Cohen's. Gwet's
   probabilistic benchmarking method to the Landis and Koch scale was used.
   MRI-findings achieving substantial reliability was considered
   acceptable. Results Inter-rater reliability for all raters combined,
   ranged from (Gwet's AC(1) or AC(2)): 0.64-0.99 and according to
   probabilistic benchmarking to the Landis and Koch scale equivalent to
   moderate to almost perfect reliability. Overall reliability level for
   individual pathologies was almost perfect reliability for
   spondylolisthesis, spinal stenosis, scoliosis and annular fissure,
   substantial for nerve root compromise and disc degeneration, and
   moderate for facet joint degeneration and disc contour. Conclusion
   Inter-rater reliability for 3 raters, evaluating 177 disc levels, was
   found to be overall acceptable for 6 out of 8 degenerative MRI-findings
   in the lumbar spine. Ratings of facet joint degeneration and disc
   contour achieved moderate reliability and was considered unacceptable.},
Publisher = {BMC},
Address = {CAMPUS, 4 CRINAN ST, LONDON N1 9XW, ENGLAND},
Type = {Article},
Language = {English},
Affiliation = {Doktor, K (Corresponding Author), Univ Southern Denmark, Dept Sport Sci \& Clin Biomech, Odense, Denmark.
   Doktor, K (Corresponding Author), Nord Inst Chiropract \& Clin Biomech, Odense, Denmark.
   Doktor, K (Corresponding Author), Aarhus Univ, Silkeborg Reg Hosp, Univ Res Clin Innovat Patient Pathways, Diagnost Ctr, Odense, Denmark.
   Doktor, Klaus; Boyle, Eleanor; Hartvigsen, Jan, Univ Southern Denmark, Dept Sport Sci \& Clin Biomech, Odense, Denmark.
   Doktor, Klaus; Jensen, Tue Secher; Christensen, Henrik Wulff; Hartvigsen, Jan, Nord Inst Chiropract \& Clin Biomech, Odense, Denmark.
   Doktor, Klaus; Jensen, Tue Secher; Fredberg, Ulrich; Kindt, Morten, Aarhus Univ, Silkeborg Reg Hosp, Univ Res Clin Innovat Patient Pathways, Diagnost Ctr, Odense, Denmark.
   Jensen, Tue Secher, Aarhus Univ, Dept Clin Med, Odense, Denmark.
   Fredberg, Ulrich, Univ Southern Denmark, Odense Univ Hosp, Rheumatol Res Unit, Odense, Denmark.},
DOI = {10.1186/s12998-020-0297-0},
Article-Number = {8},
EISSN = {2045-709X},
Keywords = {Agreement; Reliability; Reproducibility; Lumbar spine; Low Back pain;
   Leg pain; Sciatica; No-low back pain; Recumbent MRI; Supine MRI; MR;
   Magnetic resonance imaging},
Keywords-Plus = {DISC HERNIATION; HIGH AGREEMENT; LOW KAPPA; VARIABILITY; PATIENT;
   REPRODUCIBILITY; CLASSIFICATION; READINGS},
Research-Areas = {Rehabilitation},
Web-of-Science-Categories  = {Rehabilitation},
Author-Email = {k.doktor@nikkb.dk},
ResearcherID-Numbers = {Boyle, Eleanor/G-4567-2016
   Jensen, Tue Secher/P-7400-2019
   },
ORCID-Numbers = {Boyle, Eleanor/0000-0002-9012-9128
   Jensen, Tue Secher/0000-0002-7456-4306
   Fredberg, Ulrich/0000-0002-7181-1113
   Doktor, Klaus Knarberg/0000-0001-8483-9361
   Hartvigsen, Jan/0000-0002-5876-7410
   Wulff Christensen, Henrik/0000-0001-8903-0473},
Funding-Acknowledgement = {Foundation for Chiropractic and Clinical Biomechanics in Denmark},
Funding-Text = {Funding was provided from the Foundation for Chiropractic and Clinical
   Biomechanics in Denmark.},
Cited-References = {A multicentre audit of hospital referral for radiological investigation in England and Wales, 1991, BMJ CLIN RES ED, V303, P809, DOI {[}10.1136/bmj.303.6806.809, DOI 10.1136/BMJ.303.6806.809].
   APRILL C, 1992, BRIT J RADIOL, V65, P361, DOI 10.1259/0007-1285-65-773-361.
   Carrino JA, 2009, RADIOLOGY, V250, P161, DOI 10.1148/radiol.2493071999.
   Cascade PN, 1998, AM J ROENTGENOL, V170, P561, DOI 10.2214/ajr.170.3.9490931.
   Chou R, 2012, RADIOL CLIN N AM, V50, P569, DOI 10.1016/j.rcl.2012.04.005.
   CICCHETTI DV, 1990, J CLIN EPIDEMIOL, V43, P551, DOI 10.1016/0895-4356(90)90159-M.
   COBB JR, 1958, J BONE JOINT SURG AM, V40, P507, DOI 10.2106/00004623-195840030-00002.
   CONGER AJ, 1980, PSYCHOL BULL, V88, P322, DOI 10.1037/0033-2909.88.2.322.
   de Zoete A, 2015, SPINE, V40, pE653, DOI 10.1097/BRS.0000000000000896.
   Devereux G, 2014, J CYST FIBROS, V13, P557, DOI 10.1016/j.jcf.2014.01.010.
   DEYO RA, 1987, ARCH INTERN MED, V147, P141, DOI 10.1001/archinte.147.1.141.
   Doktor K, 2019, CHIROPR MAN THER, V27, DOI 10.1186/s12998-019-0241-3.
   FEINSTEIN AR, 1990, J CLIN EPIDEMIOL, V43, P543, DOI 10.1016/0895-4356(90)90158-L.
   FLACK VF, 1988, PSYCHOMETRIKA, V53, P321, DOI 10.1007/BF02294215.
   Fu MC, 2014, SPINE J, V14, P2442, DOI 10.1016/j.spinee.2014.03.010.
   GOLDSTEIN LA, 1973, CLIN ORTHOP RELAT R, P10.
   Gwet K.L., 2014, HDB INTERRATER RELIA, V4th ed., P375.
   Gwet KL, 2014, BENCHMARKING AGREEME.
   Herzog R, 2017, SPINE J, V17, P554, DOI 10.1016/j.spinee.2016.11.009.
   Jarvik JG, 2009, RADIOLOGY, V250, P15, DOI 10.1148/radiol.2493081458.
   Jensen TS, 2007, ACTA RADIOL, V48, P748, DOI 10.1080/02841850701422112.
   Kottner J, 2011, J CLIN EPIDEMIOL, V64, P96, DOI 10.1016/j.jclinepi.2010.03.002.
   Kovacs FM, 2009, ACTA RADIOL, V50, P497, DOI 10.1080/02841850902838074.
   LANDIS JR, 1977, BIOMETRICS, V33, P363, DOI 10.2307/2529786.
   Lee S, 2010, AM J ROENTGENOL, V194, P1095, DOI 10.2214/AJR.09.2772.
   Li YP, 2015, CLIN ORTHOP RELAT R, V473, P1896, DOI 10.1007/s11999-014-3674-y.
   Lurie JD, 2008, SPINE, V33, P1605, DOI 10.1097/BRS.0b013e3181791af3.
   Lurie JD, 2008, SPINE, V33, P991, DOI 10.1097/BRS.0b013e31816c8379.
   Masharawi Y, 2008, SPINE, V33, P2094, DOI 10.1097/BRS.0b013e31817f19f7.
   MEYERDING H W, 1956, J Int Coll Surg, V26, P566.
   MODIC MT, 1988, RADIOLOGY, V168, P177, DOI 10.1148/radiology.168.1.3289089.
   Moll LT, 2018, CHIROPR MAN THER, V26, DOI 10.1186/s12998-018-0210-2.
   Mulconrey Daniel S, 2006, Spine J, V6, P177, DOI 10.1016/j.spinee.2005.08.011.
   Pathria M, 2005, SEMIN MUSCULOSKEL R, V9, P88, DOI 10.1055/s-2005-867101.
   Pfirrmann CWA, 2001, SPINE, V26, P1873, DOI 10.1097/00007632-200109010-00011.
   Ross J.S., 2015, DIAGNOSTIC IMAGING S, V3rd ed..
   Speciale AC, 2002, SPINE, V27, P1082, DOI 10.1097/00007632-200205150-00014.
   Uebersax J, 2002, KAPPA COEFFICIENTS C.
   van Rijn JC, 2005, AM J ROENTGENOL, V184, P299, DOI 10.2214/ajr.184.1.01840299.
   Wildermuth S, 1998, RADIOLOGY, V207, P391, DOI 10.1148/radiology.207.2.9577486.
   Wongpakaran N, 2013, BMC MED RES METHODOL, V13, DOI 10.1186/1471-2288-13-61.},
Number-of-Cited-References = {41},
Times-Cited = {5},
Usage-Count-Last-180-days = {0},
Usage-Count-Since-2013 = {2},
Journal-ISO = {Chiropr. Man. Ther.},
Doc-Delivery-Number = {KW3RN},
Web-of-Science-Index = {Science Citation Index Expanded (SCI-EXPANDED)},
Unique-ID = {WOS:000521084300001},
OA = {gold, Green Published},
DA = {2022-11-01},
}

@article{ WOS:000496966300170,
Author = {Liu, Kaiyu and Chang, Hengrui and Wang, Lifei and Wang, Chunlei and
   Chen, Tao and Meng, Xianzhong},
Title = {Risk Factors for Cage Retropulsion After Lumbar Interbody Fusion:
   Systematic Review and Meta-Analysis},
Journal = {WORLD NEUROSURGERY},
Year = {2019},
Volume = {132},
Pages = {273-281},
Month = {DEC},
Abstract = {OBJECTIVE: Although many risk factors for cage retropulsion (CR) after
   lumbar interbody fusion (LIF) have been described in the literature,
   they still remain controversial. The purpose of this study is to
   investigate the risk factors for CR after LIF.
   METHODS: The literature was searched in PubMed, Cochrane library, and
   Embase from October 2000 to October 2018. The key words and combinations
   used in the search included LIF, cage, retropulsion, posterior
   migration, and risk factors. Only studies with sufficient data to
   calculate odds ratio for CR were included. Odds ratio and 95\%
   confidence interval were calculated for outcomes via RevMan5.3 and SPSS
   22.0.
   RESULTS: A total of 10 studies were included in this study. Twelve risk
   factors were assessed by analyzing 4467 patients. The pooled results
   indicated that a pear-shaped disk and straight cage were significant
   risk factors for CR. However, factors that had no significant relation
   with CR were preoperative diagnosis (disk herniation, spinal stenosis,
   and spondylolisthesis); gender; surgical segments (from L2 to S1);
   multilevel fusion; and unilateral pedicle screws fixation.
   CONCLUSIONS: According to current evidence, a pear-shaped disk and
   straight cage are significant risk factors for CR. However, preoperative
   diagnosis, gender, multilevel fusion, surgical segments, and unilateral
   pedicle screws fixation are not the risk factors associated with CR. A
   revision surgery is needed when neurologic symptoms happen after CR. The
   conclusion should be consulted cautiously due to the limited number of
   included studies. Therefore larger-scale studies are still needed to
   investigate the risk factors for CR.},
Publisher = {ELSEVIER SCIENCE INC},
Address = {STE 800, 230 PARK AVE, NEW YORK, NY 10169 USA},
Type = {Review},
Language = {English},
Affiliation = {Meng, XZ (Corresponding Author), Hebei Med Univ, Dept Orthopaed Surg, Hosp 3, Shijiazhuang, Hebei, Peoples R China.
   Liu, Kaiyu; Chang, Hengrui; Wang, Lifei; Wang, Chunlei; Meng, Xianzhong, Hebei Med Univ, Dept Orthopaed Surg, Hosp 3, Shijiazhuang, Hebei, Peoples R China.
   Chen, Tao, Hebei Med Univ, Dept Neurosurg, Hosp 3, Shijiazhuang, Hebei, Peoples R China.},
DOI = {10.1016/j.wneu.2019.09.019},
ISSN = {1878-8750},
EISSN = {1878-8769},
Keywords = {Cage posterior migration; Cage retropulsion; Lumbar interbody fusion;
   Meta-analysis; Risk factors},
Keywords-Plus = {PEDICLE SCREW FIXATION; POSTERIOR MIGRATION; CLINICAL-OUTCOMES;
   SPONDYLOLISTHESIS; COMPLICATIONS; DISEASE},
Research-Areas = {Neurosciences \& Neurology; Surgery},
Web-of-Science-Categories  = {Clinical Neurology; Surgery},
Author-Email = {drmengxz2018@sina.com},
Cited-References = {Aoki Y, 2010, J NEUROSURG-SPINE, V13, P381, DOI 10.3171/2010.3.SPINE09590.
   Aoki Y, 2009, SPINE, V34, pE54, DOI 10.1097/BRS.0b013e3181918aae.
   Arnold Paul M, 2009, Am J Orthop (Belle Mead NJ), V38, pE115.
   Baeesa SS, 2016, ASIAN SPINE J, V10, P1100, DOI 10.4184/asj.2016.10.6.1100.
   Chen DJ, 2018, WORLD NEUROSURG, V115, pE516, DOI 10.1016/j.wneu.2018.04.085.
   Chen L, 2005, SPINE, V30, P2171, DOI 10.1097/01.brs.0000180402.50500.5b.
   Cho W, 2008, CLIN BIOMECHAN, V23.
   Deng QX, 2016, J MATER SCI-MATER M, V27, DOI 10.1007/s10856-016-5712-7.
   Duncan JW, 2013, EUR SPINE J, V22, P439, DOI 10.1007/s00586-012-2458-x.
   Eichholz Kurt M, 2003, Neurosurg Focus, V15, pE1.
   Goz V, 2014, SPINE J, V14, P2019, DOI 10.1016/j.spinee.2013.11.050.
   Hayashi K, 2016, GLOB SPINE J, V6, P665, DOI 10.1055/s-0036-1578806.
   Houten John K, 2006, Neurosurg Focus, V20, pE8.
   Huang WQ, 2016, MEDICINE, V95, DOI 10.1097/MD.0000000000003857.
   Kimura H, 2012, SPINE, V37, P1164, DOI 10.1097/BRS.0b013e318257f12a.
   Lee DY, 2018, ASIAN SPINE J, V12, P59, DOI 10.4184/asj.2018.12.1.59.
   Li H, 2017, MEDICINE, V96, DOI 10.1097/MD.0000000000007804.
   Liang Y, 2015, EUR SPINE J, V24, P2560, DOI 10.1007/s00586-015-3933-y.
   Liu FB, 2017, CLIN SPINE SURG, V30, pE776, DOI 10.1097/BSD.0000000000000416.
   Madera M, 2016, SPINE J, V16, pS278.
   McAfee PC, 2005, SPINE, V30, pS60, DOI 10.1097/01.brs.0000155578.62680.dd.
   Moisi M, 2015, CUREUS, V7, DOI 10.7759/cureus.268.
   Nagamoto Y, 2019, WORLD NEUROSURG, V121, pE808, DOI 10.1016/j.wneu.2018.09.227.
   Pan FM, 2016, INT J SURG, V30, P56, DOI 10.1016/j.ijsu.2016.04.025.
   Park MK, 2019, SPINE J, V19, P437, DOI 10.1016/j.spinee.2018.08.007.
   Proubasta Ignacio R, 2002, Spine (Phila Pa 1976), V27, pE399, DOI 10.1097/00007632-200209010-00029.
   Rihn JA, 2009, SPINE J, V9, P623, DOI 10.1016/j.spinee.2009.04.004.
   Salvi GE, 2018, CLIN ORAL IMPLAN RES, V29, P294, DOI 10.1111/clr.13123.
   Selznick LA, 2009, J SPINAL DISORD TECH, V22, P207, DOI 10.1097/BSD.0b013e318169026f.
   Sethi A, 2011, AM J ROENTGENOL, V197, pW128, DOI 10.2214/AJR.10.5484.
   Shi-Bao LU, 2016, J SPINAL SURG, V14, P16.
   Stang A, 2010, EUR J EPIDEMIOL, V25, P603, DOI 10.1007/s10654-010-9491-z.
   Takahashi T, 2011, NEUROL MED-CHIR, V51, P829, DOI 10.2176/nmc.51.829.
   Vaidya R, 2008, J SPINAL DISORD TECH, V21, P557, DOI 10.1097/BSD.0b013e31815ea897.
   Watanabe K, 2011, J SPINAL DISORD TECH, V24, P137, DOI 10.1097/BSD.0b013e3181e1cd99.
   Zhao Feng-dong, 2012, Orthop Surg, V4, P227, DOI 10.1111/os.12004.},
Number-of-Cited-References = {36},
Times-Cited = {4},
Usage-Count-Last-180-days = {1},
Usage-Count-Since-2013 = {11},
Journal-ISO = {World Neurosurg.},
Doc-Delivery-Number = {JN5VR},
Web-of-Science-Index = {Science Citation Index Expanded (SCI-EXPANDED)},
Unique-ID = {WOS:000496966300170},
DA = {2022-11-01},
}

@article{ WOS:000326205900006,
Author = {Yang, Sang-Mi and Park, Hyung-Ki and Chang, Jae-chil and Kim, Ra-Sun and
   Park, Sukh-Que and Cho, Sung-Jin},
Title = {Minimum 3-Year Outcomes in Patients with Lumbar Spinal Stenosis after
   Bilateral Microdecompression by Unilateral or Bilateral Laminotomy},
Journal = {JOURNAL OF KOREAN NEUROSURGICAL SOCIETY},
Year = {2013},
Volume = {54},
Number = {3},
Pages = {194-200},
Month = {SEP},
Abstract = {Objective : Lumbar spine stenosis (LSS) can result in symptomatic
   compression of the neural elements, requiring surgical treatment if
   conservative management fails. Minimally invasive surgery has come to be
   more commonly used for the treatment of LSS. The current study describes
   outcomes of bilateral microdecompression by unilateral or bilateral
   laminotomy (BML) for degenerative LSS after a minimum follow-up period
   of 3 years and investigates factors that result in a poor outcome.
   Methods : Twenty-one patients who were followed-up for at least 3 years
   were included in this study. For clinical evaluation, the Japanese
   Orthopedic Association (JOA) scoring system for low back pain was used.
   The modified grading system of Finneson and Cooper was used for outcome
   assessment. Radiographic evaluation was also performed for
   spondylolisthesis, sagittal rotation angle, and disc height.
   Results : Twenty-one patients (10 men, 11 women) aged 53-82 years (64.1
   +/- 8.9 years) were followed-up for a minimum of 3 years (36-69 months).
   During follow-up, two patients underwent reoperation. Average
   preoperative JOA score and clinical symptoms, except persistent low back
   pain, improved significantly at the latest follow-up. There were no
   significant differences in radiological findings preoperatively and
   postoperatively. Thirteen patients (61.9\%) had excellent to fair
   outcomes.
   Conclusion : BML resulted in a favorable and persistent outcome for
   patients with degenerative LSS without radiological instability over a
   mid-term follow-up period. Persistent low back pain unrelated to
   postoperative instability adversely affects mid-term outcomes.},
Publisher = {KOREAN NEUROSURGICAL SOC},
Address = {\#402 POSCO \# OFFICE BUILDING 151 SUNHWA-DONG, JUNG-GU, SEOUL, 100-130,
   SOUTH KOREA},
Type = {Article},
Language = {English},
Affiliation = {Park, HK (Corresponding Author), Soonchunhyang Univ, Coll Med, Dept Neurosurg, 22 Daesagwan Gil, Seoul 140743, South Korea.
   Yang, Sang-Mi; Park, Hyung-Ki; Chang, Jae-chil; Kim, Ra-Sun; Park, Sukh-Que; Cho, Sung-Jin, Soonchunhyang Univ, Coll Med, Dept Neurosurg, Seoul 140743, South Korea.},
DOI = {10.3340/jkns.2013.54.3.194},
ISSN = {2005-3711},
EISSN = {1598-7876},
Keywords = {Minimally invasive; Lumbar stenosis; Laminotomy; Midterm Outcomes},
Keywords-Plus = {DECOMPRESSIVE LAMINECTOMY; CANAL STENOSIS; DEGENERATIVE
   SPONDYLOLISTHESIS; SURGICAL-TREATMENT; FENESTRATION; ARTHRODESIS;
   SURGERY; FUSION},
Research-Areas = {Neurosciences \& Neurology; Surgery},
Web-of-Science-Categories  = {Clinical Neurology; Surgery},
Author-Email = {phk007@schmc.ac.kr},
Funding-Acknowledgement = {Soonchunhyang University Research Fund},
Funding-Text = {This work was supported by the Soonchunhyang University Research Fund.},
Cited-References = {ARYANPUR J, 1990, NEUROSURGERY, V26, P429, DOI 10.1227/00006123-199003000-00009.
   Atlas SJ, 2005, SPINE, V30, P936, DOI 10.1097/01.brs.0000158953.57966.c0.
   Cavusoglu H, 2007, EUR SPINE J, V16, P2133, DOI 10.1007/s00586-007-0471-2.
   Costa F, 2007, J NEUROSURG-SPINE, V7, P579, DOI 10.3171/SPI-07/12/579.
   Finneson B E, 1979, Spine (Phila Pa 1976), V4, P141, DOI 10.1097/00007632-197903000-00008.
   Fischgrund JS, 1997, SPINE, V22, P2807, DOI 10.1097/00007632-199712150-00003.
   GETTY CJM, 1981, J BONE JOINT SURG BR, V63, P330, DOI 10.1302/0301-620X.63B3.7263743.
   HERKOWITZ HN, 1991, J BONE JOINT SURG AM, V73A, P802, DOI 10.2106/00004623-199173060-00002.
   Iguchi T, 2000, SPINE, V25, P1754, DOI 10.1097/00007632-200007150-00003.
   Inoue H, 1999, SKELETAL RADIOL, V28, P638, DOI 10.1007/s002560050566.
   JOHNSSON KE, 1986, SPINE, V11, P107, DOI 10.1097/00007632-198603000-00001.
   Jolles BM, 2001, J BONE JOINT SURG BR, V83B, P949, DOI 10.1302/0301-620X.83B7.11722.
   Katz JN, 1996, SPINE, V21, P92, DOI 10.1097/00007632-199601010-00022.
   Kleeman TJ, 2000, SPINE, V25, P865, DOI 10.1097/00007632-200004010-00016.
   Mackay DC, 1998, BRIT J NEUROSURG, V12, P556, DOI 10.1080/02688699844420.
   MARDJETKO SM, 1994, SPINE, V19, pS2256, DOI 10.1097/00007632-199410151-00002.
   Mayer HM, 2003, ORTHOPADE, V32, P889, DOI 10.1007/s00132-003-0536-9.
   McCulloch JA, 1998, SPINE, V23, P2243, DOI 10.1097/00007632-199810150-00020.
   Musluman AM, 2012, J NEUROSURG-SPINE, V16, P68, DOI 10.3171/2011.7.SPINE11222.
   NAKAI O, 1991, J BONE JOINT SURG AM, V73A, P1184, DOI 10.2106/00004623-199173080-00007.
   Nakanishi K, 2013, J SPINAL DISORD TECH, V26, P351, DOI 10.1097/BSD.0b013e318247f1fd.
   Oertel MF, 2006, NEUROSURGERY, V59, P1264, DOI 10.1227/01.NEU.0000245616.32226.58.
   Palmer S, 2002, J NEUROSURG, V97, P213, DOI 10.3171/spi.2002.97.2.0213.
   Papavero L, 2009, NEUROSURGERY, V65, P182, DOI 10.1227/01.NEU.0000341906.65696.08.
   POLETTI CE, 1995, NEUROSURGERY, V37, P343, DOI 10.1227/00006123-199508000-00025.
   POSTACCHINI F, 1993, J BONE JOINT SURG BR, V75, P386, DOI 10.1302/0301-620X.75B3.8496205.
   Rompe JD, 1999, NEUROSURG REV, V22, P102, DOI 10.1007/s101430050040.
   SANDERSON PL, 1993, J BONE JOINT SURG BR, V75, P393, DOI 10.1302/0301-620X.75B3.8496206.
   Spetzger U, 1997, ACTA NEUROCHIR, V139, P392, DOI 10.1007/BF01808872.
   Spetzger U, 1997, ACTA NEUROCHIR, V139, P397, DOI 10.1007/BF01808874.
   Thomas NWM, 1997, NEUROSURGERY, V41, P567, DOI 10.1097/00006123-199709000-00011.
   Thome C, 2005, J NEUROSURG-SPINE, V3, P129, DOI 10.3171/spi.2005.3.2.0129.
   Toyoda H, 2011, SPINE, V36, P410, DOI 10.1097/BRS.0b013e3181d25829.
   Tsai RYC, 1998, J SPINAL DISORD, V11, P389.
   Weiner BK, 1999, SPINE, V24, P2268, DOI 10.1097/00007632-199911010-00016.
   Weinstein JN, 2007, NEW ENGL J MED, V356, P2257, DOI 10.1056/NEJMoa070302.
   YOUNG S, 1988, NEUROSURGERY, V23, P628, DOI 10.1227/00006123-198811000-00014.},
Number-of-Cited-References = {37},
Times-Cited = {4},
Usage-Count-Last-180-days = {0},
Usage-Count-Since-2013 = {15},
Journal-ISO = {J. Korean. Neurosurg. Soc.},
Doc-Delivery-Number = {241YZ},
Web-of-Science-Index = {Science Citation Index Expanded (SCI-EXPANDED)},
Unique-ID = {WOS:000326205900006},
OA = {Green Published, gold},
DA = {2022-11-01},
}

@article{ WOS:000277213200007,
Author = {Zencica, P. and Chaloupka, R. and Hladikova, J. and Krbec, M.},
Title = {Adjacent Segment Degeneration after Lumbosacral Fusion in
   Spondylolisthesis: A Retrospective Radiological and Clinical Analysis},
Journal = {ACTA CHIRURGIAE ORTHOPAEDICAE ET TRAUMATOLOGIAE CECHOSLOVACA},
Year = {2010},
Volume = {77},
Number = {2},
Pages = {124-130},
Month = {APR},
Abstract = {PURPOSE OF THE STUDY
   Whereas the posterior lumbar interbody fusion (PLIF) technique with
   pedicle screw fixation has shown satisfactory clinical results, solid
   fusion has been reported to accelerate degenerative changes at adjacent
   unfused levels, especially at the cranial level.
   The aim of this retrospective study was to evaluate a group of patients
   with adjacent segment disease (ASD) developed after 360-degrees lumbar
   fusion for spondylolisthesis performed by PLIF with transpedicular
   fixation and posterolateral fusion (PLF). Radiographic examinations were
   focused on the origin or progression of degenerative changes at the
   adjacent segments after the operation, with statistical evaluation of
   some parameters. Clinical evaluations included back pain or neurologic
   symptomatology which emerged later in the post-operative period in
   patients with adjacent segment degeneration.
   MATERIAL
   The authors performed a retrospective analysis on a group of 91 patients
   (49 females, 42 males) with isthmic, degenerative or dysplastic
   spondylolisthesis at the L4-L5 level who had undergone the PLIF
   technique on L4/L5 or L5/S1 with transpedicular fixation surgery and PLF
   in the period from 1990 to 2001. Isthmic spondylolisthesis was observed
   in 70 patients, degenerative or dysplastic forms were found in 14 and 7
   patients, respectively. The patients were operated on at 40.8 years on
   average, and were followed-up for an average of 6.1 years.
   Seven patients had isthmic, two had degenerative and one had dysplastic
   spondylolisthesis.
   METHODS
   The data for the patients with ASD were obtained retrospectively, based
   on radiographic examinations and clinical sequential follow-up
   examinations. The radiographs were analysed with regard to degeneration
   at the adjacent levels preoperatively, immediately after surgery and at
   the time of the last follow-up visit. The origin or progression of
   L3-L4, L4-5 or L5-S1 segment degeneration was defined, as a condition
   giving rise to segmental instability (defined by White and Panjabi),
   significant disc herniation, spinal stenosis, disc narrowing or slippage
   (spondylolisthesis or retrolisthesis), on the basis of a comparison with
   the pre-operative and post-fusion lateral radiographs, those before
   additional surgery and at the time of the last follow-up.
   The following sagittal parameters were measured and compared: lumbar
   lordosis (L1-S1); distal lordosis (L4-S1) segmental lordosis the slip
   angle (SA) at the fused and the adjacent segment, respectively; sacral
   slope (SS) and slippage (SLIP). The correlation and regression analyses
   were used for the statistical evaluation of angular characteristics. The
   results were statistically analysed using MINITAB statistical software.
   Functional disability was measured by the Oswestry disability index
   (ODI) questionnaire and pain was assessed using a 100-mm VAS.
   RESULTS
   Of the 91 patients, symptomatic adjacent segment disease developed from
   a previously asymptomatic level in 10 (11\%) patients. Their mean age at
   the time of initial surgery was 42.8 years and the mean follow-up period
   was 8.7 years. The mean period between the initial surgery and the onset
   of adjacent segment degeneration was 3.8 years.
   In every case fusion involved the use of autologous bone graft and, with
   the PLIF technique, cages were used in three, bone dowels in six and an
   autofibular graft in one patient
   The patients of this group frequently had more than one degenerative
   process. Four patients had signs of instability above the fusion and
   seven patients showed degeneration which was above the fusion in four
   and below it in three. The degenerative changes included spinal canal
   stenosis due to disc herniation and/or facet hypertrophy in four, disc
   narrowing in five and spondylolisthesis or retrolisthesis in five
   patients.
   Clinical deterioration was manifested as progressive back pain in three,
   back and leg pain in seven and lower extremity paresthesia in two
   patients. The mean pre- and post-operative values were 50.5\% and 28.6\%
   for ODI scores and 7.1 and 3.5 for VAS scores, respectively. At the time
   of ASD, the ODI value was 39\% and the VAS was 5.2.
   The four patients with instability in the cranial adjacent segment
   successfully underwent additional surgery by 360-degree instrumented
   fusion (anterior lumbar interbody fusion - ALIF in three patients and
   PLIF with decompression in one patient). No statistically significant
   correlations were revealed by the comparison of radiological angular
   characteristics before surgery, after it and at the onset of ADS.
   DISCUSSION
   On X-ray images obtained prior to surgery, signs of hypermobility in the
   cranial adjacent segment were present in one patient. This hypermobility
   affected the rigidity of fusion in the caudal segment, which accelerated
   the progress of instability and required further surgery. The subsequent
   clinical deterioration, which usually develops due to a combination of
   significant disc degeneration, herniation, degenerative stenosis,
   segmental instability, spondylolisthesis or retrolistesis at the motion
   segment adjacent to fusion, is in agreement with the findings presented
   by the authors using the same surgical technique.
   CONCLUSIONS
   An increased occurrence of degenerative changes and the instability
   predominantly at the level immediately above single-segment instrumented
   360-degree fusion with clinical deterioration give support to the view
   that this is due to increased mechanical stress at the motion segments
   adjacent to fusion. However, the size of our sample was not large enough
   to allow us to draw generally valid conclusions from the results of
   radiological angular characteristics.
   The causes of instability in younger patients could also include spine
   overloading, damage to the stability of ligaments and bone structures
   sustained during the operation, or a combination of both. The authors
   recommend a permanent reduction in physical activity after lumbar or
   lumbosacral spinal fusion and, in cases where symptomatic instability or
   degeneration of the adjacent motion segment is manifested, the use of
   360-degree instrumented fusion (ALIF or PLIF), dynamic or semi-rigid
   stabilisation or total disc replacement.
   A thorough examination of levels adjacent to the planned spinal fusion
   will prevent termination of the fusion at the potentially painful
   segment, with a possibility to use a fusion combined with dynamic
   neutralisation at the adjacent segment},
Publisher = {GALEN SRO},
Address = {NA BELIDLE 34, PRAGUE 5, 150 00, CZECH REPUBLIC},
Type = {Article},
Language = {Czech},
Affiliation = {Zencica, P (Corresponding Author), Ortoped Klin FN Brno Bohunice, Jihlavska 20, Brno 62500, Czech Republic.
   Zencica, P.; Chaloupka, R.; Krbec, M., Ortoped Klin FN Brno Bohunice, Brno 62500, Czech Republic.},
ISSN = {0001-5415},
Keywords = {adjacent segment disease; spondylolisthesis; PLIF},
Keywords-Plus = {LUMBAR FUSION; SPINE; STENOSIS; SURGERY},
Research-Areas = {Orthopedics},
Web-of-Science-Categories  = {Orthopedics},
Cited-References = {Aiki H, 2005, J ORTHOP SCI, V10, P490, DOI 10.1007/s00776-005-0919-3.
   BRODSKY AE, 1976, CLIN ORTHOP RELAT R, P130.
   CHALOUPKA R, VYBRANE KAPITOLY LTV, P88.
   CHALOUPKA R, 2007, SPONDYLOLISTEZA, P23.
   COCHRAN T, 1983, SPINE, V8, P576, DOI 10.1097/00007632-198309000-00003.
   DEKUTOSKI MB, 1994, SPINE, V19, P1745, DOI 10.1097/00007632-199408000-00015.
   DePalma A F, 1969, Clin Orthop Relat Res, V63, P162.
   EVANS JH, 1985, CLIN ORTHOP RELAT R, P38.
   EVANS JH, 1989, LUMBAR INTERBODY FUS, P9.
   FRYMOYER JW, 1979, SPINE, V4, P435, DOI 10.1097/00007632-197909000-00008.
   HACKEL M, 2003, ACTA SPONDYLOLOGICA, V1, P11.
   Hrabalek L, 2009, ACTA CHIR ORTHOP TR, V76, P417.
   Hsu K, 1993, LUMBAR FUSION STABIL, P54.
   HSU KY, 1988, J BONE JT SURG, V12, P605.
   KIRKALDY-WILLIS W H, 1978, Spine, V3, P319, DOI 10.1097/00007632-197812000-00004.
   Krbec M, 2000, Acta Chir Orthop Traumatol Cech, V67, P13.
   Kumar MN, 2001, EUR SPINE J, V10, P314, DOI 10.1007/s005860000239.
   LEE CK, 1984, SPINE, V9, P574, DOI 10.1097/00007632-198409000-00007.
   LEE CK, 1988, SPINE, V13, P375, DOI 10.1097/00007632-198803000-00029.
   LEONG JCY, 1983, SPINE, V8, P793, DOI 10.1097/00007632-198310000-00018.
   LUK KDK, 1993, LUMBAR SPINAL FUSION, P65.
   LUKAS R, 2004, ACTA SPONDYLOLOGICA, V1, P10.
   NAVRAT T, 2007, WACBE WORLD C BIOENG, P181.
   NEWMAN P H, 1965, J Bone Joint Surg Br, V47, P472.
   UNANDER-SCHARIN L, 1951, Acta Orthop Scand, V20, P335, DOI 10.3109/17453675108991180.
   WETZEL FT, 1991, SPINE, V16, P839, DOI 10.1097/00007632-199107000-00027.
   ZENCICA P, 2004, ACTA SPONDYLOLOGICA, V1, P33.},
Number-of-Cited-References = {27},
Times-Cited = {34},
Usage-Count-Last-180-days = {0},
Usage-Count-Since-2013 = {16},
Journal-ISO = {Acta Chir. Orthop. Traumatol. Cechoslov.},
Doc-Delivery-Number = {590GM},
Web-of-Science-Index = {Science Citation Index Expanded (SCI-EXPANDED)},
Unique-ID = {WOS:000277213200007},
DA = {2022-11-01},
}

@article{ WOS:A1997XM75400026,
Author = {Schwab, FJ and Farcy, JPC and Roye, DP},
Title = {The sagittal pelvic tilt index as a criterion in the evaluation of
   spondylolisthesis - Preliminary observations},
Journal = {SPINE},
Year = {1997},
Volume = {22},
Number = {14},
Pages = {1661-1667},
Month = {JUL 15},
Abstract = {Study Design. Radiographic analysis of a pediatric population with
   spondylolisthesis was performed to examine sagittal plane pelvic
   rotation and degree of slip over time.
   Objectives. To determine whether the degree of standing sagittal offset
   of L5 with respect to the acetabulum correlated with slip progression
   and symptoms.
   Summary of Background Data, The natural history of isthmic
   spondylolisthesis remains unclear. Attempts to predict slip progression
   in the clinical setting, and thus the possible need for eventual
   surgical intervention, remain imprecise. Predicting slip progression
   based on sagittal alignment of the L5 vertebra with respect to the
   acetabulum has been proposed by some investigators.
   Methods. Fifty-two children and adolescents were followed clinically and
   radiographically for an average of 5.6 years. Serial lateral standing
   radiographs that included the hips and lumbar spine were measured to
   compute a sagittal pelvic tilt index. The latter value is a ratio of
   relative distances from the center of S2 to the projection of L5 and the
   center of the femoral heads on the horizontal.
   Results. Of the 52 patients studied, 38 have remained asymptomatic
   without significant slip progression or change in sagittal pelvic tilt
   index ratio. Of the original group, 13 patients had significant symptoms
   and revealed a decrease in the sagittal pelvic tilt index over time.
   Eight of the 13 stabilized at the end of adolescence, whereas 5 had
   continued decrease in the sagittal pelvic tilt index ratio. These five
   required operative treatment for pain and progressive slip.
   Conclusions. The sagittal pelvic tilt index gives the examiner an
   objective measure of the stability of the lumbosacral junction by
   quantifying the relationship between S2, the center of the hip, and L5.
   A decreasing sagittal pelvic tilt index ratio in this preliminary series
   correlated with slip progression and risk of conservative treatment
   failure, whereas those patients with a stable sagittal pelvic tilt index
   did not progress and remained clinically asymptomatic.},
Publisher = {LIPPINCOTT WILLIAMS \& WILKINS},
Address = {TWO COMMERCE SQ, 2001 MARKET ST, PHILADELPHIA, PA 19103 USA},
Type = {Article},
Language = {English},
Affiliation = {MAIMONIDES HOSP, BROOKLYN SPINE CTR, BROOKLYN, NY 11219 USA.
   COLUMBIA UNIV, COLL PHYS \& SURG, COLUMBIA PRESBYTERIAN MED CTR, BABIES \& CHILDRENS HOSP, NEW YORK, NY USA.},
DOI = {10.1097/00007632-199707150-00026},
ISSN = {0362-2436},
EISSN = {1528-1159},
Keywords = {prognosis; sagittal alignment; spondylolisthesis},
Keywords-Plus = {ISTHMIC SPONDYLOLISTHESIS; ADOLESCENTS; REDUCTION; CHILDREN; INSITU;
   FUSION},
Research-Areas = {Neurosciences \& Neurology; Orthopedics},
Web-of-Science-Categories  = {Clinical Neurology; Orthopedics},
Cited-References = {BOOS N, 1991, J SPINAL DISORD, V4, P472, DOI 10.1097/00002517-199112000-00011.
   BOXALL D, 1979, J BONE JOINT SURG AM, V61, P479, DOI 10.2106/00004623-197961040-00001.
   BRADFORD DS, 1987, MOES TXB SCOLIOSIS O, P403.
   BRADFORD DS, 1985, PEDIAT SPINE, P403.
   Capener N, 1932, BRIT J SURG, V19, P374, DOI 10.1002/bjs.1800197505.
   DANIELSON BI, 1991, SPINE, V16, P422, DOI 10.1097/00007632-199104000-00005.
   EDWARDS CC, 1994, SPINE, V19, P1535.
   FRENNERED AK, 1991, J PEDIATR ORTHOPED, V11, P209, DOI 10.1097/01241398-199103000-00014.
   HENSINGER R N, 1976, Spine, V1, P207, DOI 10.1097/00007632-197612000-00005.
   HW Meyerding, 1932, SURG GYNECOL OBSTET, V54, P371.
   JACKSON DW, 1976, CLIN ORTHOP RELAT R, P68.
   LENKE LG, 1992, J SPINAL DISORD, V5, P433, DOI 10.1097/00002517-199212000-00008.
   Newman P H, 1973, J Bone Joint Surg Br, V55, P7.
   OBRIEN JP, 1994, CLIN ORTHOP RELAT R, V300, P64.
   Osterman K, 1993, CLIN ORTHOP RELAT R, V297, P65.
   PHALEN GS, 1961, J BONE JOINT SURG AM, V43, P505, DOI 10.2106/00004623-196143040-00005.
   POUSSA M, 1993, SPINE, V18, P894, DOI 10.1097/00007632-199306000-00014.
   TAILLARD W, 1954, Acta Orthop Scand, V24, P115.
   VIDAL J, 1983, REV CHIR ORTHOP, V69, P17.
   WILTSE LL, 1975, J BONE JOINT SURG AM, VA 57, P17, DOI 10.2106/00004623-197557010-00003.},
Number-of-Cited-References = {20},
Times-Cited = {29},
Usage-Count-Last-180-days = {0},
Usage-Count-Since-2013 = {1},
Journal-ISO = {SPINE},
Doc-Delivery-Number = {XM754},
Web-of-Science-Index = {Science Citation Index Expanded (SCI-EXPANDED)},
Unique-ID = {WOS:A1997XM75400026},
DA = {2022-11-01},
}

@article{ WOS:000085968900019,
Author = {Ludwig, SC and Kowalski, JM and Boden, SD},
Title = {Osteoinductive bone graft substitutes},
Journal = {EUROPEAN SPINE JOURNAL},
Year = {2000},
Volume = {9},
Number = {1},
Pages = {S119-S125},
Month = {FEB},
Abstract = {This review will summarize the major efforts currently underway to
   develop osteoinductive bone graft substitutes for minimally invasive
   spine fusions. The primary categories of substitute include purl fled
   bone growth factors, recombinant bone growth factors, and growth factors
   delivered by gene therapy approaches. Clinical trials are underway for
   the purified and recombinant bone growth factors and pre-clinical
   studies have yielded promising results for a variety of gene therapy
   techniques for generating bone.},
Publisher = {SPRINGER},
Address = {ONE NEW YORK PLAZA, SUITE 4600, NEW YORK, NY, UNITED STATES},
Type = {Article},
Language = {English},
Affiliation = {Boden, SD (Corresponding Author), Emory Spine Ctr, 2165 N Decatur Rd, Decatur, GA 30033 USA.
   Emory Univ, Sch Med, Emory Spine Ctr, Atlanta, GA USA.},
DOI = {10.1007/PL00008317},
ISSN = {0940-6719},
EISSN = {1432-0932},
Keywords = {bone morphogenetic protein; gene therapy; bone graft substitute; spine
   fusion},
Keywords-Plus = {LUMBAR SPINAL-FUSION; MORPHOGENETIC PROTEIN; DEMINERALIZED BONE;
   GENE-THERAPY; MODEL; RHBMP-2; MATRIX; SPONDYLOLISTHESIS; ARTHRODESIS;
   AUTOGRAFT},
Research-Areas = {Neurosciences \& Neurology; Orthopedics},
Web-of-Science-Categories  = {Clinical Neurology; Orthopedics},
Cited-References = {Alden TD, 1999, J NEUROSURG, V90, P109, DOI 10.3171/spi.1999.90.1.0109.
   Boden SD, 1998, J SPINAL DISORD, V11, P95.
   Boden SD, 1998, SPINE, V23, P2486, DOI 10.1097/00007632-199812010-00003.
   Boden SD, 1995, SPINE, V20, P2626, DOI 10.1097/00007632-199512150-00003.
   Boden SD, 1996, SPINE, V21, P2689, DOI 10.1097/00007632-199611150-00020.
   BODEN SD, 1996, 42 ANN M ORTH RES SO, V21, P118.
   BODEN SD, 1999, ANN M AM AC ORTH SUR.
   BODEN SD, 1998, 65 ANN M AM AC ORTH.
   BRIDWELL KH, 1993, J SPINAL DISORD, V6, P461, DOI 10.1097/00002517-199306060-00001.
   CENTRELLA M, 1991, J BONE JOINT SURG AM, V73A, P1418, DOI 10.2106/00004623-199173090-00022.
   CONATY JP, 1981, J BONE JOINT SURG AM, V63, P1218, DOI 10.2106/00004623-198163080-00003.
   COOK SD, 1994, SPINE, V19, P1655, DOI 10.1097/00007632-199408000-00002.
   COVENTRY MB, 1972, J BONE JOINT SURG AM, VA 54, P83, DOI 10.2106/00004623-197254010-00008.
   Cunningham BW, 1999, SPINE, V24, P509, DOI 10.1097/00007632-199903150-00002.
   DAHNERS LE, 1985, SOUTH MED J, V78, P933, DOI 10.1097/00007611-198508000-00009.
   Fang JM, 1996, P NATL ACAD SCI USA, V93, P5753, DOI 10.1073/pnas.93.12.5753.
   FERLIC DC, 1975, J BONE JOINT SURG AM, VA 57, P349, DOI 10.2106/00004623-197557030-00012.
   Fischgrund JS, 1997, J SPINAL DISORD, V10, P467.
   FRENKEL SR, 1993, SPINE, V18, P1634, DOI 10.1097/00007632-199309000-00011.
   FRIEDLAENDER G E, 1987, Journal of Bone and Joint Surgery American Volume, V69, P786.
   GOLDBERG VM, 1987, CLIN ORTHOP RELAT R, V225, P7.
   HAHN GV, 1992, GENOMICS, V14, P759, DOI 10.1016/S0888-7543(05)80181-8.
   Hecht BP, 1999, SPINE, V24, P629, DOI 10.1097/00007632-199904010-00004.
   HEIPLE KG, 1963, J BONE JOINT SURG AM, V45, P1593, DOI 10.2106/00004623-196345080-00003.
   Hollinger EH, 1996, J SPINAL DISORD, V9, P125.
   Inui K, 1998, CALCIFIED TISSUE INT, V63, P490, DOI 10.1007/s002239900563.
   JOHNSON EE, 1988, CLIN ORTHOP RELAT R, P249.
   JOHNSON EE, 1988, CLIN ORTHOP RELAT R, V234, P235.
   Lieberman JR, 1998, J ORTHOP RES, V16, P330, DOI 10.1002/jor.1100160309.
   LINDHOLM TS, 1988, CLIN ORTHOP RELAT R, P296.
   Macewen W., 1881, P R SOC LOND, V32, P232, DOI 10.1098/rspl.1881.0025.
   MCGUIRE RA, 1993, SPINE, V18, P1662, DOI 10.1097/00007632-199309000-00015.
   Morone MA, 1998, SPINE, V23, P159, DOI 10.1097/00007632-199801150-00003.
   MUSCHLER GF, 1994, CLIN ORTHOP RELAT R, P229.
   RAGNI P, 1991, CLIN ORTHOP RELAT R, V272, P292.
   REID RL, 1968, J BONE JOINT SURG AM, VA 50, P757, DOI 10.2106/00004623-196850040-00012.
   Sandhu HS, 1995, SPINE, V20, P2669, DOI 10.1097/00007632-199512150-00008.
   SCHIMANDLE JH, 1995, SPINE, V20, P1326, DOI 10.1097/00007632-199506000-00002.
   Scutt A, 1999, CALCIFIED TISSUE INT, V64, P69, DOI 10.1007/s002239900581.
   TULI SM, 1978, J BONE JOINT SURG BR, V60, P116, DOI 10.1302/0301-620X.60B1.342532.
   URIST MR, 1984, P NATL ACAD SCI-BIOL, V81, P371, DOI 10.1073/pnas.81.2.371.
   URIST MR, 1983, SCIENCE, V220, P680, DOI 10.1126/science.6403986.
   URIST MR, 1965, SCIENCE, V150, P893, DOI 10.1126/science.150.3698.893.
   URIST MR, 1987, METHOD ENZYMOL, V146, P294.
   URIST MR, 1983, P SOC EXP BIOL MED, V173, P194.
   WOZNEY JM, 1992, MOL REPROD DEV, V32, P160, DOI 10.1002/mrd.1080320212.
   Younger E M, 1989, J Orthop Trauma, V3, P192, DOI 10.1097/00005131-198909000-00002.
   Zdeblick TA, 1998, SPINE, V23, P758, DOI 10.1097/00007632-199804010-00002.
   ZDEBLICK TA, 1993, SPINE, V18, P983, DOI 10.1097/00007632-199306150-00006.
   {[}No title captured].},
Number-of-Cited-References = {50},
Times-Cited = {41},
Usage-Count-Last-180-days = {0},
Usage-Count-Since-2013 = {4},
Journal-ISO = {Eur. Spine J.},
Doc-Delivery-Number = {295LX},
Web-of-Science-Index = {Science Citation Index Expanded (SCI-EXPANDED)},
Unique-ID = {WOS:000085968900019},
OA = {Green Published},
DA = {2022-11-01},
}

@article{ WOS:000752578500005,
Author = {Amritanand, Rohit and Arockiaraj, Justin and David, Kenny S. and
   Krishnan, Venkatesh},
Title = {Does the Surgical Reduction of High Grade Spondylolisthesis Restore
   Spino-Pelvic Alignment An Analysis of 35 Patients},
Journal = {ASIAN SPINE JOURNAL},
Year = {2021},
Volume = {15},
Number = {5},
Pages = {596-603},
Month = {OCT},
Abstract = {Study Design: Retrospective case series.
   Purpose: This study aimed to analyze how the sagittal spinopelvic
   alignment is influenced by an attempted surgical reduction of the L5-S1
   segment in patients with high-grade spondylolisthesis (HGS).
   Overview of Literature: Conventional treatment strategies stress the
   importance of achieving fusion across the lumbosacral junction in
   patients with HGS. The role of reduction in this subset of patients is
   controversial.
   Methods: This is a retrospective case series of 35 patients with
   Meyerding grades III, IV, or V spondylolisthesis who underwent surgical
   treatment in our institution. Before and after surgery, we took standing
   lateral radiographs from L1 vertebra to pelvis, including the femoral
   heads, and measured the slip grade, pelvic incidence, sacral slope,
   pelvic tilt, lumbosacral angle, and lumbar lordosis. Patients were
   subdivided into ``balanced{''} and ``unbalanced{''} pelvis groups. To
   determine the effect and correlation of reduction on these spinopelvic
   parameters, we statistically compared the pre- and postoperative
   measurements.
   Results: The average follow-up was 9 months (range, 3-169 months). Slip
   grade improved from an average 74.0\%+/- 13.2\% to 30.0\%+/- 14.0\%
   (p<0.001), and lumbosacral angle reduced from an average 32.0 degrees
   +/- 11.6 degrees to 6.0 degrees +/- 0.6 degrees (p<0.001). Although the
   pelvic tilt was reduced, this was not significant. There was a modest
   negative correlation between the reduction in slip grade and the
   increase in sacral slope (r=-0.3,p=0.06). At follow-up, five patients
   improved, from an unbalanced pelvis to a balanced pelvis. Fusion
   occurred in 33 patients (95\%).
   Conclusions: Surgical reduction of HGS restores the lumbosacral
   alignment. However, a similar trend is not noted with the pelvic
   parameters.},
Publisher = {KOREAN SOC SPINE SURGERY},
Address = {DEPT ORTHOPAEDIC SURGERY, YONSEI UNIV, COLL MEDICINE, SEOUL, 120-752,
   SOUTH KOREA},
Type = {Article},
Language = {English},
Affiliation = {Amritanand, R (Corresponding Author), Christian Med Coll \& Hosp, Dept Orthopaed, Spinal Disorders Surg, Ida Scudder Rd, Vellore 632004, Tamil Nadu, India.
   Amritanand, Rohit; Arockiaraj, Justin; David, Kenny S.; Krishnan, Venkatesh, Christian Med Coll \& Hosp, Dept Orthopaed, Spinal Disorder Surg Unit, Vellore, Tamil Nadu, India.},
DOI = {10.31616/asj.2020.0252},
ISSN = {1976-1902},
EISSN = {1976-7846},
Keywords = {Lumbosacral spine; High-grade spondylolisthesis; Sagittal balance;
   Reduction},
Keywords-Plus = {IN-SITU FUSION; ISTHMIC SPONDYLOLISTHESIS; LONG-TERM; MONOSEGMENTAL
   FUSION; INTERBODY FUSION; CHILDREN; DECOMPRESSION; PARAMETERS;
   MANAGEMENT; BALANCE},
Research-Areas = {Orthopedics},
Web-of-Science-Categories  = {Orthopedics},
Author-Email = {rohit@cmcvellore.ac.in},
Cited-References = {BERNHARDT M, 1989, SPINE, V14, P717, DOI 10.1097/00007632-198907000-00012.
   Dubousset J, 1997, CLIN ORTHOP RELAT R, P77.
   Faldini C, 2014, EUR SPINE J, V23, pS714, DOI 10.1007/s00586-014-3552-z.
   Glassman SD, 2005, SPINE, V30, P2024, DOI 10.1097/01.brs.0000179086.30449.96.
   Glassman SD, 2005, SPINE, V30, P682, DOI 10.1097/01.brs.0000155425.04536.f7.
   Hresko MT, 2007, SPINE, V32, P2208, DOI 10.1097/BRS.0b013e31814b2cee.
   Hresko MT, 2009, J PEDIATR ORTHOPED, V29, P157, DOI 10.1097/BPO.0b013e3181977de8.
   Ilharreborde B, 2007, J PEDIATR ORTHOP B, V16, P16, DOI 10.1097/BPB.0b013e3280107195.
   Jalanko T, 2011, EUR SPINE J, V20, P766, DOI 10.1007/s00586-010-1591-7.
   Labelle H, 2008, EUR SPINE J, V17, P1170, DOI 10.1007/s00586-008-0713-y.
   Lamberg T, 2007, J BONE JOINT SURG AM, V89A, P512, DOI 10.2106/JBJS.E.00545.
   Lazennec JY, 2000, EUR SPINE J, V9, P47, DOI 10.1007/s005860050008.
   Martiniani M, 2012, EUR SPINE J, V21, pS134, DOI 10.1007/s00586-012-2230-2.
   MAURICE HD, 1989, SPINE, V14, P214, DOI 10.1097/00007632-198902000-00012.
   Meyerding H.W., 1932, SURG GYNECOLOGY OBST, V54, P371.
   Mizuno K, 2014, MEDICINE, V93, DOI 10.1097/MD.0000000000000244.
   Moller H, 2000, SPINE, V25, P1711, DOI 10.1097/00007632-200007010-00016.
   Passias PG, 2015, INT J SPINE SURG, V9, DOI 10.14444/2050.
   PEEK RD, 1989, J BONE JOINT SURG AM, V71A, P62, DOI 10.2106/00004623-198971010-00011.
   Petraco DM, 1996, SPINE, V21, P1133, DOI 10.1097/00007632-199605150-00002.
   Roca J, 1999, SPINE, V24, P709, DOI 10.1097/00007632-199904010-00019.
   Ruf M, 2006, SPINE, V31, P269, DOI 10.1097/01.brs.0000197204.91891.eb.
   SEITSALO S, 1990, J BONE JOINT SURG BR, V72, P259, DOI 10.1302/0301-620X.72B2.2312566.
   Shufflebarger HL, 2005, SPINE, V30, pS42, DOI 10.1097/01.brs.0000155583.55856.f9.
   Smith JA, 2001, SPINE, V26, P2227, DOI 10.1097/00007632-200110150-00014.
   Tian W, 2015, CHINESE MED J-PEKING, V128, P865, DOI 10.4103/0366-6999.154278.},
Number-of-Cited-References = {26},
Times-Cited = {1},
Usage-Count-Last-180-days = {1},
Usage-Count-Since-2013 = {1},
Journal-ISO = {Asian Spine J.},
Doc-Delivery-Number = {YV2RM},
Web-of-Science-Index = {Emerging Sources Citation Index (ESCI)},
Unique-ID = {WOS:000752578500005},
OA = {gold, Green Published},
DA = {2022-11-01},
}

@article{ WOS:000417695000014,
Author = {Seki, Shoji and Hirano, Norikazu and Matsushita, Isao and Kawaguchi,
   Yoshiharu and Nakano, Masato and Yasuda, Taketoshi and Motomura, Hiraku
   and Suzuki, Kayo and Yahara, Yasuhito and Watanabe, Kenta and Makino,
   Hiroto and Kimura, Tomoatsu},
Title = {Lumbar spine surgery in patients with rheumatoid arthritis (RA): what
   affects the outcomes?},
Journal = {SPINE JOURNAL},
Year = {2018},
Volume = {18},
Number = {1},
Pages = {99-106},
Month = {JAN},
Abstract = {BACKGROUND CONTEXT: Although the cervical spine is only occasionally
   involved in rheumatoid arthritis (RA), involvement of the lumbar spine
   is even less common. A few reports on lumbar spinal stenosis in patients
   with RA have appeared. Although disc space narrowing occurs in aging,
   postoperative adjacent segment disease (ASD) in patients with RA has not
   been subject to much analysis.
   PURPOSE: The objective of this study was to investigate differences in
   ASD and clinical outcomes between lumbar spinal decompression with and
   without fusion in patients with RA.
   STUDY DESIGN/SETTING: This is a retrospective comparative study.
   PATIENT SAMPLE: A total of 52 patients with RA who underwent surgery for
   lumbar spinal disorders were included. Twenty-seven patients underwent
   decompression surgery with fusion and 25 underwent decompression surgery
   alone.
   OUTCOME MEASURES: Intervertebral disc space narrowing and
   spondylolisthesis of the segment immediately cranial to the surgical
   site were measured using a three-dimensional volume rendering software.
   Pre- and postoperative evaluation of RA activity and Japanese
   Orthopaedic Association (JOA) scores were conducted.
   MATERIALS AND METHODS: All patients had preoperative and annual
   postoperative lumbar radiographs and were followed up for a mean of 5.1
   years (range 3.5-10.9 years). Pre- and postoperative (2 years after
   surgery) JOA scores were recorded and any postoperative complications
   were investigated. Degrees of intervertebral disc narrowing and
   spondylolisthesis at the adjacent levels were evaluated on radiographs
   and were compared between the two groups. Analysis was performed to look
   for any correlation between ASD and RA disease activities.
   RESULTS: Postoperative JOA scores were significantly improved in both
   groups. The rate of revision surgery was significantly higher in the
   fusion group than that in the non-fusion group. The rate of ASD was
   significantly greater in the fusion group than that in the non-fusion
   group at the final follow-up examination. Both matrix metalloproteinase
   3 (MMP-3) and the 28-joint disease activity score incorporating
   C-reactive protein levels (DAS28-CRP) were significantly associated with
   the incidence and severity of ASD.
   CONCLUSIONS: Adjacent segment disease and the need for revision surgery
   were significantly higher in the fusion group than those in the
   non-fusion group. Apreoperative high MMP-3 and DAS28-CRP are likely to
   be associated with postoperative ASD. (C) 2017 Elsevier Inc. All rights
   reserved.},
Publisher = {ELSEVIER SCIENCE INC},
Address = {360 PARK AVE SOUTH, NEW YORK, NY 10010-1710 USA},
Type = {Article},
Language = {English},
Affiliation = {Seki, S (Corresponding Author), Univ Toyama, Dept Orthopaed Surg, Fac Med, 2630 Sugitani, Toyama, Toyama 9300194, Japan.
   Seki, Shoji; Matsushita, Isao; Kawaguchi, Yoshiharu; Yasuda, Taketoshi; Motomura, Hiraku; Suzuki, Kayo; Yahara, Yasuhito; Watanabe, Kenta; Makino, Hiroto; Kimura, Tomoatsu, Univ Toyama, Dept Orthopaed Surg, Fac Med, 2630 Sugitani, Toyama, Toyama 9300194, Japan.
   Hirano, Norikazu, Toyama Rousai Hosp, Dept Orthopaed Surg, 662 Rokuromaru, Uozu, Toyama 9370042, Japan.
   Nakano, Masato, Takaoka City Hosp, Dept Orthopaed Surg, 4-1 Takaramachi, Takaoka, Toyama 9338550, Japan.},
DOI = {10.1016/j.spinee.2017.06.030},
ISSN = {1529-9430},
EISSN = {1878-1632},
Keywords = {C-Reactive protein; Decompression; surgical; Intervertebral disc; Lumbar
   vertebrae; Matrix metalloproteinase 3; Prognosis; Radiography;
   Rheumatoid arthritis/SU; Spinal fusion/AE; Surgical revision},
Keywords-Plus = {ADJACENT SEGMENT DISEASE; CERVICAL-SPINE; ACTIVITY SCORE; FUSION;
   CLASSIFICATION; METHOTREXATE; LESIONS},
Research-Areas = {Neurosciences \& Neurology; Orthopedics},
Web-of-Science-Categories  = {Clinical Neurology; Orthopedics},
Author-Email = {seki@med.u-toyama.ac.jp},
ResearcherID-Numbers = {Yahara, Yasuhito/AAO-7487-2020
   },
ORCID-Numbers = {Makino, Hiroto/0000-0003-0286-4489},
Cited-References = {Alentado VJ, 2016, SPINE, V41, P1167, DOI 10.1097/BRS.0000000000001493.
   ARNETT FC, 1988, ARTHRITIS RHEUM, V31, P315, DOI 10.1002/art.1780310302.
   CONLON PW, 1966, ANN RHEUM DIS, V25, P120, DOI 10.1136/ard.25.2.120.
   Crawford CH, 2008, EUR SPINE J, V17, P822, DOI 10.1007/s00586-008-0610-4.
   HEYWOOD AWB, 1986, J BONE JOINT SURG BR, V68, P362, DOI 10.1302/0301-620X.68B3.3733796.
   Ibrahim M, 2015, J SPINAL DISORD TECH, V28, pE154, DOI 10.1097/BSD.0000000000000197.
   Inoue E, 2007, ANN RHEUM DIS, V66, P407, DOI 10.1136/ard.2006.054205.
   Kang CN, 2016, BONE JOINT J, V98B, P102, DOI 10.1302/0301-620X.98B1.36247.
   Kawaguchi Y, 2003, J SPINAL DISORD TECH, V16, P38, DOI 10.1097/00024720-200302000-00007.
   Klareskog L, 2004, LANCET, V363, P675, DOI 10.1016/S0140-6736(04)15640-7.
   Lipsky PE, 2000, NEW ENGL J MED, V343, P1594, DOI 10.1056/NEJM200011303432202.
   MEYERDING H W, 1956, J Int Coll Surg, V26, P566.
   Ohkohchi T, 1998, SPINE SPINAL CORD JP, V11, P657.
   Olsen NJ, 2004, NEW ENGL J MED, V350, P2167, DOI 10.1056/NEJMra032906.
   Pfirrmann CWA, 2001, SPINE, V26, P1873, DOI 10.1097/00007632-200109010-00011.
   PREVOO MLL, 1995, ARTHRITIS RHEUM, V38, P44, DOI 10.1002/art.1780380107.
   RANAWAT CS, 1979, J BONE JOINT SURG AM, V61, P1003, DOI 10.2106/00004623-197961070-00006.
   Sakai T, 2008, SPINE J, V8, P605, DOI 10.1016/j.spinee.2007.03.008.
   Seki E, 2009, CLIN RHEUMATOL, V28, P453, DOI 10.1007/s10067-008-1076-9.
   TAKAHASHI K, 1990, SPINE, V15, P1211, DOI 10.1097/00007632-199011010-00022.
   VANDERHEIJDE DMFM, 1990, ANN RHEUM DIS, V49, P916, DOI 10.1136/ard.49.11.916.
   Yamasaki K, 2017, SPINE, V42, pE86, DOI 10.1097/BRS.0000000000001728.},
Number-of-Cited-References = {22},
Times-Cited = {17},
Usage-Count-Last-180-days = {0},
Usage-Count-Since-2013 = {4},
Journal-ISO = {Spine Journal},
Doc-Delivery-Number = {FP5WZ},
Web-of-Science-Index = {Science Citation Index Expanded (SCI-EXPANDED)},
Unique-ID = {WOS:000417695000014},
DA = {2022-11-01},
}

@article{ WOS:000779669100010,
Author = {Sinkov, Vladimir and Lockey, Stephen Daniel and Cunningham, Bryan W.},
Title = {Single Position Lateral Lumbar Interbody Fusion With Posterior
   Instrumentation Utilizing Computer Navigation and Robotic Assistance:
   Retrospective case review and surgical technique considerations},
Journal = {GLOBAL SPINE JOURNAL},
Year = {2022},
Volume = {12},
Number = {2\_SUPPL, 2\_, SI},
Pages = {75S-81S},
Month = {APR},
Abstract = {Study Design: Retrospective cohort study.
   Objective: To determine safety and short-term outcomes of
   single-position lateral lumbar interbody fusion (LLIF) with bilateral
   posterior instrumentation and robotic assistance. The article also
   describes surgical technique considerations for the procedure.
   Methods: 20 patients underwent single-position LLIF with posterior
   instrumentation and robotic assistance. The patients were followed for a
   minimum of 3 months post-operatively.
   Results: Average operative time was 211 +/- 34 minutes, average blood
   loss was 51.25 +/- 17 cc's, and average length of stay was 1.4 +/- .75
   days. There were no intraoperative complications, readmissions, revision
   surgeries, and no incidence of hardware malposition. Significant
   improvement in pain and ODI scores was noted at 3 month follow up.
   Conclusions: The study demonstrated safety and short-term clinical
   efficacy of minimally invasive single-position lateral lumbar interbody
   fusion with bilateral posterior instrumentation utilizing robotic
   assistance and navigation. There are certain surgical technique
   considerations that must be followed to ensure optimal surgical workflow
   and predictable outcomes.},
Publisher = {SAGE PUBLICATIONS LTD},
Address = {1 OLIVERS YARD, 55 CITY ROAD, LONDON EC1Y 1SP, ENGLAND},
Type = {Review},
Language = {English},
Affiliation = {Sinkov, V (Corresponding Author), Sinkov Spine Ctr, 1627 E Windmill Ln,Suite 100, Las Vegas, NV 89123 USA.
   Sinkov, Vladimir, Sinkov Spine Ctr, 1627 E Windmill Ln,Suite 100, Las Vegas, NV 89123 USA.
   Lockey, Stephen Daniel, MedStar Georgetown Univ Hosp, Orthopaed Surg, Washington, DC USA.
   Cunningham, Bryan W., MedStar Union Mem Hosp, Orthoped Surg, Baltimore, MD USA.},
DOI = {10.1177/21925682221083909},
ISSN = {2192-5682},
EISSN = {2192-5690},
Keywords = {lumbar; degenerative disc disease; fusion; lumbar interbody fusion;
   pedicle screw; fixation; computer assisted navigation; low back pain;
   spinal navigation; XLIF; LLIF; single position; lateral fusion; robotic
   assisted surgery},
Keywords-Plus = {MINIMALLY INVASIVE SURGERY; SPINE SURGERY; NEUROGENIC SYMPTOMS;
   OUTCOMES; SPONDYLOLISTHESIS; SCOLIOSIS},
Research-Areas = {Neurosciences \& Neurology; Orthopedics},
Web-of-Science-Categories  = {Clinical Neurology; Orthopedics},
Author-Email = {vsinkov@hotmail.com},
ORCID-Numbers = {Cunningham, Bryan/0000-0002-4604-395X
   Sinkov, Vladimir/0000-0003-1429-7119},
Cited-References = {Ahern DP, 2020, CLIN SPINE SURG, V33, P179, DOI 10.1097/BSD.0000000000000809.
   Andersen K, 2016, INT J ORAL MAX SURG, V45, P1209, DOI 10.1016/j.ijom.2016.05.015.
   Blizzard DJ, 2018, SPINE, V43, P440, DOI 10.1097/BRS.0000000000002330.
   Buckland AJ, 2021, SPINE J, V21, P810, DOI 10.1016/j.spinee.2020.11.002.
   Campbell PG, 2018, NEUROSURG FOCUS, V44, DOI 10.3171/2017.10.FOCUS17566.
   D'Souza Marissa, 2019, Robot Surg, V6, P9, DOI 10.2147/RSRR.S190720.
   Ge DH, 2019, SPINE, V44, pE555, DOI 10.1097/BRS.0000000000002903.
   Guiroy A, 2021, WORLD NEUROSURG, V151, pE379, DOI 10.1016/j.wneu.2021.04.039.
   Hiyama A, 2019, BMC MUSCULOSKEL DIS, V20, DOI 10.1186/s12891-019-2992-3.
   Huntsman KT, 2020, J ROBOT SURG, V14, P643, DOI 10.1007/s11701-019-01034-w.
   Kim CW, 2010, SPINE, V35, pS281, DOI 10.1097/BRS.0b013e3182022d32.
   Louw DF, 2004, NEUROSURGERY, V54, P525, DOI 10.1227/01.NEU.0000108638.05274.E9.
   Mahadevan D, 2010, J ORTHOP TRAUMATOL, V11, P159, DOI 10.1007/s10195-010-0105-z.
   Mueller K, 2019, OPER NEUROSURG, V16, P750, DOI 10.1093/ons/opy221.
   Mummaneni PV, 2017, NEUROSURG FOCUS, V43, DOI 10.3171/2017.5.FOCUS17188.
   Ouchida J, 2020, EUR SPINE J, V29, P1277, DOI 10.1007/s00586-020-06388-6.
   Ozgur Burak M, 2006, Spine J, V6, P435, DOI 10.1016/j.spinee.2005.08.012.
   Pelton MA, 2012, SPINE, V37, P1914, DOI 10.1097/BRS.0b013e318257d490.
   Phan K, 2015, EUR SPINE J, V24, P2503, DOI 10.1007/s00586-015-4126-4.
   Price JP, 2018, CLIN SPINE SURG, V31, pE121, DOI 10.1097/BSD.0000000000000581.
   Ryu DS, 2019, MINIM INVASIV THER, V28, P33, DOI 10.1080/13645706.2018.1457542.
   Singh K, 2014, SPINE J, V14, P1694, DOI 10.1016/j.spinee.2013.10.053.
   Smith JS, 2011, SPINE, V36, P556, DOI 10.1097/BRS.0b013e3181eadd41.
   Tay KS, 2017, SPINE J, V17, P34, DOI 10.1016/j.spinee.2016.05.022.
   Tay KS, 2016, SPINE J, V16, P182, DOI 10.1016/j.spinee.2015.10.026.
   Vaccaro AR., 2017, SPINE J, V17, pS261.
   Wu MH, 2017, SPINE J, V17, P1082, DOI 10.1016/j.spinee.2017.04.002.
   Ziino Chason, 2018, J Spine Surg, V4, P717, DOI 10.21037/jss.2018.12.03.},
Number-of-Cited-References = {28},
Times-Cited = {0},
Usage-Count-Last-180-days = {1},
Usage-Count-Since-2013 = {1},
Journal-ISO = {Glob. Spine J.},
Doc-Delivery-Number = {0I8MW},
Web-of-Science-Index = {Science Citation Index Expanded (SCI-EXPANDED)},
Unique-ID = {WOS:000779669100010},
OA = {Green Published, gold},
DA = {2022-11-01},
}

@article{ WOS:000345233700007,
Author = {Chopko, Bohdan and Liu, John C. and Khan, Mohammad K.},
Title = {Anatomic Surgical Management of Chronic Low Back Pain},
Journal = {NEUROMODULATION},
Year = {2014},
Volume = {17},
Number = {2, SI},
Pages = {46-51},
Month = {OCT},
Abstract = {Objective: To review spine surgery management strategies for patients
   with chronic low back pain (CLBP) that has failed to respond to all
   nonsurgical treatment options.
   Materials and Methods: Literature review was conducted for spine surgery
   in the treatment of CLBP without compressive anatomical disease. The
   main diagnosis identified was degenerated disc disease, and surgical
   options targeted for the treatment of CLBP were reviewed.
   Results: The history of current spine intervention for CLBP was
   reviewed, including various surgical options. Surgical treatment options
   for patients with CLBP include lumbar fusion, lumbar disc arthroplasty,
   and dynamic stabilization. Lumbar fusion remains the most frequent spine
   surgery performed for CLBP, but questions still exist regarding its
   efficacy in comparison with conservative care or interventional pain
   management. Lumbar disc arthroplasty and dynamic stabilization can both
   be considered only for select patients with CLBP, and their uses are
   currently limited.
   Conclusion: Despite the number of spine surgeries that have been
   performed for CLBP, the surgical outcome still remains questionable.
   Until a precise identification of the cause of CLBP in any given patient
   can be precisely determined, surgical solutions will continue to be less
   than optimal.},
Publisher = {WILEY},
Address = {111 RIVER ST, HOBOKEN 07030-5774, NJ USA},
Type = {Article},
Language = {English},
Affiliation = {Chopko, B (Corresponding Author), Stanford Ctr Neurosurg, 2865 Siena Hts Dr, Henderson, NV 89052 USA.
   Chopko, Bohdan, Stanford Univ, Dept Neurosurg, Stanford, CA 94305 USA.
   Liu, John C.; Khan, Mohammad K., Cedars Sinai Spine Ctr, Los Angeles, CA USA.},
DOI = {10.1111/ner.12169},
ISSN = {1094-7159},
EISSN = {1525-1403},
Keywords = {Chronic low back pain; surgery},
Keywords-Plus = {TOTAL DISC REPLACEMENT; INVESTIGATIONAL DEVICE EXEMPTION; LUMBAR
   INSTRUMENTED FUSION; HIGH-INTENSITY ZONE; COGNITIVE INTERVENTION;
   ASYMPTOMATIC SUBJECTS; FOLLOW-UP; PART I; SPINE; SPONDYLOLISTHESIS},
Research-Areas = {Research \& Experimental Medicine; Neurosciences \& Neurology},
Web-of-Science-Categories  = {Medicine, Research \& Experimental; Clinical Neurology},
Author-Email = {bchopko@stanford.edu},
Cited-References = {ALLAN DB, 1989, ACTA ORTHOP SCAND, V60, P1, DOI 10.3109/17453678909153916.
   APRILL C, 1992, BRIT J RADIOL, V65, P361, DOI 10.1259/0007-1285-65-773-361.
   Blumenthal S, 2005, SPINE, V30, P1565, DOI 10.1097/01.brs.0000170587.32676.0e.
   BODEN SD, 1990, J BONE JOINT SURG AM, V72A, P403, DOI 10.2106/00004623-199072030-00013.
   Bono CM, 2007, J SPINAL DISORD TECH, V20, P255, DOI 10.1097/BSD.0b013e3180331352.
   Borenstein DG, 2001, J BONE JOINT SURG AM, V83A, P1306, DOI 10.2106/00004623-200109000-00002.
   BOUCHER HH, 1959, J BONE JOINT SURG BR, V41, P248.
   Brox JI, 2006, PAIN, V122, P145, DOI 10.1016/j.pain.2006.01.027.
   Brox JI, 2003, SPINE, V28, P1913.
   Carragee EJ, 2000, SPINE, V25, P2987, DOI 10.1097/00007632-200012010-00005.
   Carragee Eugene, 2006, Spine J, V6, P624, DOI 10.1016/j.spinee.2006.03.005.
   Carragee EJ, 2006, SPINE, V31, P2115, DOI 10.1097/01.brs.0000231436.30262.dd.
   Carragee Eugene J, 2005, Spine J, V5, P24, DOI 10.1016/j.spinee.2004.05.250.
   Cassidy JD, 1998, SPINE, V23, P1860, DOI 10.1097/00007632-199809010-00012.
   Christensen FB, 2002, SPINE, V27, P2674, DOI 10.1097/00007632-200212010-00006.
   Christensen FB, 2002, SPINE, V27, P1269, DOI 10.1097/00007632-200206150-00006.
   Delamarter RB, 2005, ORTHOP CLIN N AM, V36, P301, DOI 10.1016/j.ocl.2005.03.004.
   Delamarter R, 2011, J BONE JOINT SURG AM, V93A, P705, DOI {[}10.2106/JBJS.I.00680, 10.2106/JBJS.1.00680].
   Fairbank J, 2005, BMJ-BRIT MED J, V330, P1233, DOI 10.1136/bmj.38441.620417.8F.
   Fernstrom U, 1966, Acta Chir Scand Suppl, V357, P154.
   France JC, 1999, SPINE, V24, P553, DOI 10.1097/00007632-199903150-00010.
   Freeman BJC, 2006, EUR SPINE J, V15, pS439, DOI 10.1007/s00586-006-0186-9.
   Frelinghuysen P, 2005, ORTHOP CLIN N AM, V36, P293, DOI 10.1016/j.ocl.2005.02.014.
   Fritzell P, 2002, SPINE, V27, P1131, DOI 10.1097/00007632-200206010-00002.
   Fu KMG, 2010, J NEUROSURG-SPINE, V12, P443, DOI 10.3171/2009.11.SPINE09531.
   Gibson JNA, 2005, SPINE, V30, P2312, DOI 10.1097/01.brs.0000182315.88558.9c.
   HARRINGTON PR, 1962, J BONE JOINT SURG AM, V44, P591, DOI 10.2106/00004623-196244040-00001.
   HOLDSWORTH FW, 1953, J BONE JOINT SURG BR, V35, P540, DOI 10.1302/0301-620X.35B4.540.
   Huang RC, 2004, SPINE, V29, P2538, DOI 10.1097/01.brs.0000144829.57885.20.
   Ito M, 1998, SPINE, V23, P1252, DOI 10.1097/00007632-199806010-00016.
   JENSEN MC, 1994, NEW ENGL J MED, V331, P69, DOI 10.1056/NEJM199407143310201.
   Khoueir Paul, 2007, Neurosurg Focus, V22, pE3.
   Kim CW, 2011, J BONE JOINT SURG AM, V93A, P582.
   KING D, 1948, J BONE JOINT SURG AM, V30-A, P560, DOI 10.2106/00004623-194830030-00003.
   LUQUE ER, 1982, CLIN ORTHOP RELAT R, P192.
   MACNAB I, 1986, CLIN ORTHOP RELAT R, V208, P3.
   MARDJETKO SM, 1994, SPINE, V19, pS2256, DOI 10.1097/00007632-199410151-00002.
   Minns RJ, 1997, SPINE, V22, P1819, DOI 10.1097/00007632-199708150-00004.
   MODIC MT, 1988, RADIOLOGY, V166, P193, DOI 10.1148/radiology.166.1.3336678.
   Moller H, 2000, SPINE, V25, P1711, DOI 10.1097/00007632-200007010-00016.
   Putzier M, 2006, EUR SPINE J, V15, P183, DOI 10.1007/s00586-005-1022-3.
   SKOVRON ML, 1994, SPINE, V19, P129, DOI 10.1097/00007632-199401001-00002.
   Swan Justin, 2006, Spine J, V6, P606, DOI 10.1016/j.spinee.2006.02.032.
   Swanson KE, 2003, SPINE, V28, P2192.
   Szpalski M, 2002, EUR SPINE J, V11, pS65, DOI 10.1007/s00586-002-0474-y.
   Tosteson ANA, 2011, SPINE, V36, P2061, DOI 10.1097/BRS.0b013e318235457b.
   Weinstein JN, 2008, NEW ENGL J MED, V358, P794, DOI 10.1056/NEJMoa0707136.
   Weinstein JN, 2010, SPINE, V35, P1329, DOI 10.1097/BRS.0b013e3181e0f04d.
   Weinstein JN, 2011, JAMA-J AM MED ASSOC, V296, P2451.
   Weishaupt D, 1998, RADIOLOGY, V209, P661, DOI 10.1148/radiology.209.3.9844656.
   Wiseman CM, 2005, SPINE, V30, P903, DOI 10.1097/01.brs.0000158876.51771.f8.
   WOOD GW, 1995, SPINE, V20, P819, DOI 10.1097/00007632-199504000-00017.
   YUAN HA, 1994, SPINE, V19, pS2279.
   ZDEBLICK TA, 1993, SPINE, V18, P983, DOI 10.1097/00007632-199306150-00006.
   Zigler J, 2007, SPINE, V32, P1155, DOI 10.1097/BRS.0b013e318054e377.},
Number-of-Cited-References = {55},
Times-Cited = {7},
Usage-Count-Last-180-days = {0},
Usage-Count-Since-2013 = {5},
Journal-ISO = {Neuromodulation},
Doc-Delivery-Number = {AT9FP},
Web-of-Science-Index = {Science Citation Index Expanded (SCI-EXPANDED)},
Unique-ID = {WOS:000345233700007},
DA = {2022-11-01},
}

@article{ WOS:000449493600005,
Author = {Hart, Elspeth and Meehan, III, William P. and Bae, Donald S. and
   d'Hemecourt, Pierre and Stracciolini, Andrea},
Title = {The Young Injured Gymnast: A Literature Review and Discussion},
Journal = {CURRENT SPORTS MEDICINE REPORTS},
Year = {2018},
Volume = {17},
Number = {11},
Pages = {366-375},
Month = {NOV},
Abstract = {Gymnastics is a sport requiring grace, strength, and flexibility,
   resulting in a wide variety of injuries. This article is an overview of
   the sport of gymnastics and associated injury trends in the artistic
   gymnastics population. Injury rates in gymnastics range from 1.08 to
   50.3 per 1000 h of exposure. More injuries occur in competition versus
   practice. Fewer injuries occur in recreational gymnastics than
   competitive gymnastics. The most common injury in gymnastics occurs in
   the lower extremity, and is an ankle sprain, followed by knee internal
   derangement. However, in men's gymnastics the most common gymnastics
   injury occurs in the upper body (specifically the shoulder). The most
   common skills causing injury to a gymnast are front/back handsprings and
   saltos/flips. Unique injuries commonly seen when caring for the young
   gymnast include spondylolysis, ostoechondritis dissecans of the
   capetillium and talus, Gymnast wrist, Grip lock, Osgood-Schlatter,
   patellofemoral syndrome, Sever's disease, and ankle sprains. Research
   efforts should focus on injury rates after the 2006 rule change, injury
   prevention, men's gymnastics injury patterns, concussions, hip injuries,
   and ACL injuries in gymnasts.},
Publisher = {LIPPINCOTT WILLIAMS \& WILKINS},
Address = {TWO COMMERCE SQ, 2001 MARKET ST, PHILADELPHIA, PA 19103 USA},
Type = {Review},
Language = {English},
Affiliation = {Hart, E (Corresponding Author), 45 Leland Rd, Chestnut Hill, MA 02467 USA.
   Boston Childrens Hosp, Div Sports Med, Dept Orthopaed, Boston, MA USA.
   Harvard Med Sch, Boston, MA USA.
   Micheli Ctr Sports Injury Prevent, Waltham, MA USA.},
DOI = {10.1249/JSR.0000000000000536},
ISSN = {1537-890X},
EISSN = {1537-8918},
Keywords-Plus = {LOW-BACK-PAIN; WRIST PAIN; LUMBAR SPONDYLOLYSIS; CLUB GYMNASTS;
   CHILDREN; EPIDEMIOLOGY; STRESS; ADULTS; ELBOW},
Research-Areas = {Sport Sciences},
Web-of-Science-Categories  = {Sport Sciences},
Author-Email = {GymnasticsMedicine@gmail.com},
Cited-References = {BAUER M, 1992, CLIN ORTHOP RELAT R, P156.
   Caine D, 2005, MED SPORT SCI, V48, P18, DOI 10.1159/000084282.
   CAINE D, 1992, AM J SPORT MED, V20, P290, DOI 10.1177/036354659202000310.
   Cupisti A, 2007, J SPORT MED PHYS FIT, V47, P203.
   Daly RM, 2001, BRIT J SPORT MED, V35, P8, DOI 10.1136/bjsm.35.1.8.
   Dexel J, 2014, INT J SPORTS MED, V35, P960, DOI 10.1055/s-0034-1371835.
   DiFiori JP, 2006, AM J SPORT MED, V34, P840, DOI 10.1177/0363546505284848.
   DiFiori JP, 2002, CLIN J SPORT MED, V12, P348, DOI 10.1097/00042752-200211000-00005.
   Fellander-Tsai L, 1998, CLIN J SPORT MED, V8, P232, DOI 10.1097/00042752-199807000-00012.
   Hecht SS, 2009, CURR SPORT MED REP, V8, P113, DOI 10.1249/JSR.0b013e3181a61993.
   Keller MS, 2009, PEDIATR RADIOL, V39, P1299, DOI 10.1007/s00247-009-1431-2.
   Kerr ZY, 2015, J ATHL TRAINING, V50, P870, DOI 10.4085/1062-6050-50.7.02.
   Kirialanis P, 2003, BRIT J SPORT MED, V37, P137, DOI 10.1136/bjsm.37.2.137.
   Klein G, 2009, J PEDIATR ORTHOPED, V29, P146, DOI 10.1097/BPO.0b013e3181977fc5.
   Kobayashi A, 2013, AM J SPORT MED, V41, P169, DOI 10.1177/0363546512464946.
   Kruse D, 2009, CURR SPORT MED REP, V8, P20, DOI 10.1249/JSR.0b013e3181967ca6.
   LINDNER KJ, 1990, CAN J SPORT SCI, V15, P254.
   Lund SS, 2011, SCAND J MED SCI SPOR, V21, pE439, DOI 10.1111/j.1600-0838.2011.01362.x.
   MANDELBAUM BR, 1989, AM J SPORT MED, V17, P305, DOI 10.1177/036354658901700301.
   Marshall SW, 2007, J ATHL TRAINING, V42, P234.
   MICHELI LJ, 1985, CLIN SPORT MED, V4, P85.
   Miller R, 2013, J PEDIATR ORTHOPED, V33, P282, DOI 10.1097/BPO.0b013e318287fffb.
   Nadler SF, 2001, AM J PHYS MED REHAB, V80, P572, DOI 10.1097/00002060-200108000-00005.
   O'Kane JW, 2011, CLIN J SPORT MED, V21, P486, DOI 10.1097/JSM.0b013e31822e89a8.
   ONEILL DB, 1992, AM J SPORT MED, V20, P151, DOI 10.1177/036354659202000210.
   Overlin AJF, 2011, CURR SPORT MED REP, V10, P304, DOI 10.1249/JSR.0b013e31822dc3b2.
   Poletto ED, 2012, PEDIATR EMERG CARE, V28, P484, DOI 10.1097/PEC.0b013e318259a5cc.
   Saifuddin A, 1998, J BONE JOINT SURG BR, V80B, P208, DOI 10.1302/0301-620X.80B2.8219.
   Sairyo K, 2009, J BONE JOINT SURG BR, V91B, P206, DOI 10.1302/0301-620X.91B2.21256.
   Saluan P, 2015, ORTHOP J SPORTS MED, V3, DOI 10.1177/2325967115577596.
   SANDS WA, 1993, AM J SPORT MED, V21, P271, DOI 10.1177/036354659302100218.
   Singh S, 2008, PEDIATRICS, V121, pE954, DOI 10.1542/peds.2007-0767.
   Soler T, 2000, AM J SPORT MED, V28, P57, DOI 10.1177/03635465000280012101.
   Webb BG, 2008, CURR SPORT MED REP, V7, P289, DOI 10.1249/JSR.0b013e3181870471.
   Westermann RW, 2015, SPORTS HEALTH, V7, P161, DOI 10.1177/1941738114559705.},
Number-of-Cited-References = {35},
Times-Cited = {22},
Usage-Count-Last-180-days = {5},
Usage-Count-Since-2013 = {43},
Journal-ISO = {Curr. Sport. Med. Rep.},
Doc-Delivery-Number = {GZ5UB},
Web-of-Science-Index = {Science Citation Index Expanded (SCI-EXPANDED)},
Unique-ID = {WOS:000449493600005},
OA = {Bronze},
DA = {2022-11-01},
}

@article{ WOS:000439498500114,
Author = {Pereira, Claudia and Silva, Pedro Santos and Cunha, Marisa and Vaz, Rui
   and Pereira, Paulo},
Title = {How Does Minimally Invasive Transforaminal Lumbar Interbody Fusion
   Influence Lumbar Radiologic Parameters?},
Journal = {WORLD NEUROSURGERY},
Year = {2018},
Volume = {116},
Pages = {E895-E902},
Month = {AUG},
Abstract = {BACKGROUND: Minimally invasive transforaminal lumbar interbody fusion
   (MIS-TLIF) has become a popular method of interbody fusion. Clinical
   outcomes after single-level MIS-TLIF have been reported, but few studies
   have focused on the radiologic changes in the segmental parameters of
   the operated and adjacent segments and in lumbar lordosis.
   METHODS: From March 2009 to September 2016, 117 patients who underwent a
   single-level MIS-TLIF surgery for lumbar degenerative disease were
   enrolled in this retrospective study. The anterior disc height (ADH),
   posterior disc height (PDH), and segmental angle (SA) of the operated
   and adjacent levels and lumbar lordosis (LL) were evaluated on
   radiographs obtained pre- and postoperatively at 6- to 12-month
   follow-up visits. Cage-related parameters including fusion and
   subsidence rates were analyzed on postoperative computed tomography
   scans. Clinical assessment used validated outcome scores such as the
   Oswestry Disability Index questionnaire and the Odom criteria.
   RESULTS: ADH and PDH of the operated segment increased significantly
   after surgery, but no significant changes were seen in the SA of that
   level. Statistically significant decreases were observed in the PDH of
   both adjacent segments and increases in the adjacent superior SA. LL
   showed a slight but statistically significant improvement after surgery
   that was mostly correlated with a postoperative increase in the adjacent
   superior SA (r = 0.58; P< 0.001). No significant correlations were found
   between clinical and radiologic results.
   CONCLUSIONS: Single-level MIS-TLIF increased disc height but not the SA
   at the operated level. LL improvement after surgery was mainly
   associated with the increase of the cranial segmental angle.},
Publisher = {ELSEVIER SCIENCE INC},
Address = {360 PARK AVE SOUTH, NEW YORK, NY 10010-1710 USA},
Type = {Article},
Language = {English},
Affiliation = {Pereira, C (Corresponding Author), Univ Porto, Fac Med, Porto, Portugal.
   Pereira, Claudia; Silva, Pedro Santos; Cunha, Marisa; Vaz, Rui; Pereira, Paulo, Univ Porto, Fac Med, Porto, Portugal.
   Silva, Pedro Santos; Cunha, Marisa; Vaz, Rui; Pereira, Paulo, Ctr Hosp Sao Joao, Dept Neurosurg, Porto, Portugal.
   Silva, Pedro Santos; Vaz, Rui; Pereira, Paulo, Neurosci Ctr CUF, Porto, Portugal.},
DOI = {10.1016/j.wneu.2018.05.125},
ISSN = {1878-8750},
EISSN = {1878-8769},
Keywords = {Lumbar lordosis; Lumbar radiologic outcomes; Minimally invasive surgery;
   Single-level fusion; Transforaminal lumbar interbody fusion},
Keywords-Plus = {SAGITTAL ALIGNMENT; CLINICAL-OUTCOMES; TLIF; ANTERIOR; RESTORATION;
   LORDOSIS; SPONDYLOLISTHESIS; DISEASE; SEGMENT; PAIN},
Research-Areas = {Neurosciences \& Neurology; Surgery},
Web-of-Science-Categories  = {Clinical Neurology; Surgery},
Author-Email = {cmrp.06@gmail.com},
ResearcherID-Numbers = {Pereira, Paulo/GRS-0578-2022
   Silva, Pedro Santos/J-9914-2019
   },
ORCID-Numbers = {Pereira, Paulo/0000-0001-6961-9213
   Silva, Pedro Santos/0000-0002-7523-5782
   Vaz, Rui/0000-0001-7527-8187},
Cited-References = {Akamaru T, 2003, SPINE, V28, P1560, DOI 10.1097/00007632-200307150-00016.
   Calmels P., 2005, Annales de Readaptation et de Medecine Physique, V48, P288, DOI 10.1016/j.annrmp.2005.04.008.
   Cheng XF, 2018, WORLD NEUROSURG, V109, pE244, DOI 10.1016/j.wneu.2017.09.154.
   Choi WS, 2018, NEUROSURGERY, V82, P289, DOI 10.1093/neuros/nyx212.
   Choi WS, 2016, BIOMED RES INT, V2016.
   Cole CD, 2009, CURR REV MUSCULOSKE, V2, P118, DOI 10.1007/s12178-009-9053-8.
   Deutsch Harel, 2006, Neurosurg Focus, V20, pE10.
   Fairbank J C, 1980, Physiotherapy, V66, P271.
   Fan SW, 2010, SPINE, V35, P1615, DOI 10.1097/BRS.0b013e3181c70fe3.
   Faundez AA, 2008, J SPINAL DISORD TECH, V21, P175, DOI 10.1097/BSD.0b013e318074bb7d.
   Franke J, 2016, CUREUS, V8, DOI 10.7759/cureus.640.
   Garg J, 2010, J VASC SURG, V51, P946, DOI 10.1016/j.jvs.2009.11.039.
   Giorgi H, 2015, ORTHOP TRAUMATOL-SUR, V101, pS241, DOI 10.1016/j.otsr.2015.07.001.
   Hawasli AH, 2017, NEUROSURG FOCUS, V43, DOI 10.3171/2017.5.FOCUS17197.
   Hawker GA, 2011, ARTHRIT CARE RES, V63, pS240, DOI 10.1002/acr.20543.
   Holly Langston T, 2006, Neurosurg Focus, V20, pE6.
   Hsieh PC, 2007, J NEUROSURG-SPINE, V7, P379, DOI 10.3171/SPI-07/10/379.
   Jagannathan J, 2009, NEUROSURGERY, V64, P955, DOI 10.1227/01.NEU.0000343544.77456.46.
   JENSEN MP, 1989, CLIN J PAIN, V5, P153, DOI 10.1097/00002508-198906000-00005.
   Karikari IO, 2010, SPINE, V35, pS294, DOI 10.1097/BRS.0b013e3182022ddc.
   Kepler Christopher K, 2012, Orthop Surg, V4, P15, DOI 10.1111/j.1757-7861.2011.00165.x.
   Kim JS, 2009, J KOREAN NEUROSURG S, V45, P74, DOI 10.3340/jkns.2009.45.2.74.
   Kim JT, 2015, EUR SPINE J, V24, P2588, DOI 10.1007/s00586-015-3899-9.
   Kim MC, 2011, ASIAN SPINE J, V5, P111, DOI 10.4184/asj.2011.5.2.111.
   Kim SB, 2009, CLIN ORTHOP SURG, V1, P207, DOI 10.4055/cios.2009.1.4.207.
   Kwon BK, 2003, J SPINAL DISORD TECH, V16, P469, DOI 10.1097/00024720-200310000-00006.
   Lee CK, 2010, J KOREAN NEUROSURG S, V48, P219, DOI 10.3340/jkns.2010.48.3.219.
   Lee DY, 2008, J NEUROSURG-SPINE, V9, P137, DOI 10.3171/SPI/2008/9/8/137.
   Lee JC, 2012, SPINE, V37, P1548, DOI 10.1097/BRS.0b013e318252d44b.
   Liang Y, 2015, EUR SPINE J, V24, P2560, DOI 10.1007/s00586-015-3933-y.
   Lim Jae Kwan, 2013, Korean J Spine, V10, P65, DOI 10.14245/kjs.2013.10.2.65.
   Mobbs Ralph J, 2015, J Spine Surg, V1, P2, DOI 10.3978/j.issn.2414-469X.2015.10.05.
   Ould-Slimane M, 2012, EUR SPINE J, V21, P1200, DOI 10.1007/s00586-011-2124-8.
   Ozgur BM, 2005, EUR SPINE J, V14, P887, DOI 10.1007/s00586-005-0941-3.
   Pereira P, 2015, PLOS ONE, V10.
   Polly DW, 2000, J SPINAL DISORD, V13, P58, DOI 10.1097/00002517-200002000-00012.
   Price JP, 2018, CLIN SPINE SURG, V31, pE121, DOI 10.1097/BSD.0000000000000581.
   Rice JW, 2016, GLOB SPINE J, V6, P229, DOI 10.1055/s-0035-1559583.
   Rouben D, 2011, J SPINAL DISORD TECH, V24, P288, DOI 10.1097/BSD.0b013e3181f9a60a.
   Schwender JD, 2005, J SPINAL DISORD TECH, V18, pS1, DOI 10.1097/01.bsd.0000132291.50455.d0.
   Sheehan JM, 2001, CLIN ORTHOP RELAT R, P61.
   Umehara S, 2000, SPINE, V25, P1617, DOI 10.1097/00007632-200007010-00004.
   Watkins RG, 2014, J SPINAL DISORD TECH, V27, P253, DOI 10.1097/BSD.0b013e31828a8447.
   Wu RH, 2010, SPINE, V35, P2273, DOI 10.1097/BRS.0b013e3181cd42cc.},
Number-of-Cited-References = {44},
Times-Cited = {5},
Usage-Count-Last-180-days = {0},
Usage-Count-Since-2013 = {2},
Journal-ISO = {World Neurosurg.},
Doc-Delivery-Number = {GN9GM},
Web-of-Science-Index = {Science Citation Index Expanded (SCI-EXPANDED)},
Unique-ID = {WOS:000439498500114},
OA = {Green Submitted},
DA = {2022-11-01},
}

@article{ WOS:000328077400009,
Author = {Boissiere, L. and Perrin, G. and Rigal, J. and Michel, F. and Barrey, C.},
Title = {Lumbar-sacral fusion by a combined approach using interbody PEEK cage
   and posterior pedicle-screw fixation: Clinical and radiological results
   from a prospective study},
Journal = {ORTHOPAEDICS \& TRAUMATOLOGY-SURGERY \& RESEARCH},
Year = {2013},
Volume = {99},
Number = {8},
Pages = {945-951},
Month = {DEC},
Abstract = {Introduction: This prospective series evaluated the clinical and
   radiological results of a circumferential lumbar fusion achieved by a
   combined approach in one stage (anterior then posterior) using interbody
   PEEK cages and posterior pedicle-screw fixation.
   Hypothesis: The combined approach in one stage is a safe and efficient
   technique with few complications to achieve a fusion with a satisfying
   clinical and radiological outcome.
   Materials and methods: Thirty-nine consecutive patients were
   prospectively included, with a one-year clinical and radiological
   minimum follow-up, from December 2008 to July 2011. All patients
   suffering from degenerative disc disease or low-grade isthmic
   spondylolisthesis requiring L5S1, L4L5 or L4S1 spinal fusions were
   included. Clinical outcome was assessed using VAS, ODI and
   Rolland-Morris scores. Radiological outcome was assessed by analyzing
   PI, PT, lumbar lordosis, segmental lordosis, disc height, C7/CSFD ratio
   on full spine radiographies and the quality of bone fusion on a CT scan
   at 1-year follow-up. Blood loss, surgery time and adverse events were
   also recorded.
   Results: Twenty-nine patients (74\%) were operated for a lumbar
   degenerative disc disease and 10 patients (26\%) for an isthmic
   spondylolisthesis. Mean age was 46 (+/- 10.1) years old. Clinical
   outcome were satisfactory. VAS, ODI and Rolland-Morris scores
   substantially improved. Mean follow-up was 22.5 months (+/- 8.7). Mean
   surgery time was 227 min (+/- 41.4) for complete surgical procedure
   time. Mean blood loss was 308 mL (+/- 179.2) for total surgery. Fusion
   was assessed in all cases. Disc height and segmental lordosis
   significantly improved in postoperative. The segmental lordosis at
   operated level(s) increased by 8.5 degrees (+/- 5) regardless of the
   level, and by 11.6 degrees (+/- 6) for L5-S1.
   Conclusion: The combined procedure meets the requested criteria for a
   lumbar fusion in terms of clinical and functional results, fusion rates,
   and restoration of segmental lordosis. It cumulates the advantages of
   the anterior and posterior approach performed alone and should be
   considered by surgeons before realizing a lumbar fusion. (C) 2013
   Elsevier Masson SAS. All rights reserved.},
Publisher = {ELSEVIER MASSON},
Address = {VIA PALEOCAPA 7, 20121 MILANO, ITALY},
Type = {Article},
Language = {English},
Affiliation = {Boissiere, L (Corresponding Author), Grp Hosp Pellegrin, Unite Chirurg Orthoped Rachis 1, Pl Amelie Raba Leon, F-33000 Bordeaux, France.
   Boissiere, L.; Rigal, J., Grp Hosp Pellegrin, Unite Chirurg Orthoped Rachis 1, F-33000 Bordeaux, France.
   Perrin, G.; Michel, F.; Barrey, C., Univ Lyon 1, Dept Neurochirurg \& Chirurg Rachis, Hop P Wertheimer, Hosp Civils Lyon, F-69003 Lyon, France.
   Barrey, C., Arts \& Metiers ParisTech, ENSAM, Biomech Lab, F-75013 Paris, France.},
DOI = {10.1016/j.otsr.2013.09.003},
ISSN = {1877-0568},
Keywords = {Spinal fusion; Neurosurgical procedures; Orthopedic surgical procedure;
   Lordosis; Combined approach; Sagittal balance},
Keywords-Plus = {CREST BONE-GRAFT; COMBINED ANTERIOR; SPINAL DEFORMITY; DISC DISEASE;
   SURGERY; HEIGHT; PAIN; INSTRUMENTATION; RESTORATION; ARTHRODESIS},
Research-Areas = {Orthopedics; Surgery},
Web-of-Science-Categories  = {Orthopedics; Surgery},
Author-Email = {boissierelouis@yahoo.fr},
ResearcherID-Numbers = {BARREY, Cédric Y/B-9873-2011},
Cited-References = {Anderson DG, 2011, EUR SPINE J, V20, P1323, DOI 10.1007/s00586-011-1782-x.
   Athiviraham A, 2007, CLIN ORTHOP RELAT R, P90, DOI 10.1097/BLO.0b013e31803799a9.
   Barrey C., 2011, EUR SPINE J, V20, P1, DOI 10.1007/s00586-011-1930-3.
   Barrey C, 2013, WORLD NEUROSURG, V79, P784, DOI 10.1016/j.wneu.2012.03.019.
   Burkus J K, 2001, Neurosurg Focus, V10, pE11.
   Burkus JK, 2004, J NEUROSURG-SPINE, V1, P254, DOI 10.3171/spi.2004.1.3.0254.
   Burkus JK, 2003, J SPINAL DISORD TECH, V16, P113, DOI 10.1097/00024720-200304000-00001.
   Burkus JK, 2003, SPINE, V28, P372, DOI 10.1097/00007632-200302150-00012.
   Drain O, 2008, REV CHIR ORTHOP, V94, P472, DOI 10.1016/j.rco.2008.03.031.
   Dubousset J, 2007, REV CHIR ORTHOP, V93, P141, DOI 10.1016/S0035-1040(07)92729-4.
   El Masry MA, 2004, INT ORTHOP, V28, P294, DOI 10.1007/s00264-004-0587-5.
   EPSTEIN JOSEPH A., 1959, BULL NEW YORK ACAD MED, V35, P370.
   Fang A, 2005, SPINE, V30, P1460, DOI 10.1097/01.brs.0000166532.58227.4f.
   Garg J, 2010, J VASC SURG, V51, P946, DOI 10.1016/j.jvs.2009.11.039.
   Gibson JNA, 1999, SPINE, V24, P1820, DOI 10.1097/00007632-199909010-00012.
   Gibson JNA, 2005, SPINE, V30, P2312, DOI 10.1097/01.brs.0000182315.88558.9c.
   Gruskay J, 2012, SPINE, V37, P1170, DOI 10.1097/BRS.0b013e3182407859.
   Hsieh PC, 2007, J NEUROSURG-SPINE, V7, P379, DOI 10.3171/SPI-07/10/379.
   Karikari IO, 2010, SPINE, V35, pS294, DOI 10.1097/BRS.0b013e3182022ddc.
   Kumar MN, 2001, EUR SPINE J, V10, P314, DOI 10.1007/s005860000239.
   Kwon B, 2006, SPINE, V31, P245, DOI 10.1097/01.brs.0000195346.35996.26.
   Lafage V, 2008, SPINE, V33, P1572, DOI 10.1097/BRS.0b013e31817886a2.
   Lazennec JY, 2000, EUR SPINE J, V9, P47, DOI 10.1007/s005860050008.
   Lee CS, 2011, CLIN ORTHOP SURG, V3, P39, DOI 10.4055/cios.2011.3.1.39.
   Lee KH, 2012, EUR SPINE J, V21, P2265, DOI 10.1007/s00586-012-2281-4.
   Liebensteiner MC, 2011, J SPINAL DISORD TECH, V24, P44, DOI 10.1097/BSD.0b013e3181d67c7c.
   Moore KR, 2002, SPINE, V27, P1680, DOI 10.1097/00007632-200208010-00018.
   Mulconrey DS, 2008, SPINE, V33, P2153, DOI 10.1097/BRS.0b013e31817bd91e.
   Ould-Slimane M, 2012, EUR SPINE J, V21, P1200, DOI 10.1007/s00586-011-2124-8.
   Oxland TR, 2000, EUR SPINE J, V9, pS95, DOI 10.1007/PL00010028.
   Pradhan BB, 2002, J SPINAL DISORD TECH, V15, P355, DOI 10.1097/00024720-200210000-00003.
   Sarwat AM, 2001, EUR SPINE J, V10, P237, DOI 10.1007/s005860000236.
   Sasso RC, 2005, J SPINAL DISORD TECH, V18, pS77, DOI 10.1097/01.bsd.0000112045.36255.83.
   STONECIPHER T, 1989, SPINE, V14, P468, DOI 10.1097/00007632-198904000-00026.
   Swan Justin, 2006, Spine J, V6, P606, DOI 10.1016/j.spinee.2006.02.032.
   Zheng FY, 2002, SPINE, V27, P818, DOI 10.1097/00007632-200204150-00008.},
Number-of-Cited-References = {36},
Times-Cited = {18},
Usage-Count-Last-180-days = {0},
Usage-Count-Since-2013 = {15},
Journal-ISO = {Orthop. Traumatol.-Surg. Res.},
Doc-Delivery-Number = {267DR},
Web-of-Science-Index = {Science Citation Index Expanded (SCI-EXPANDED)},
Unique-ID = {WOS:000328077400009},
OA = {Bronze},
DA = {2022-11-01},
}

@article{ WOS:000418961100007,
Author = {Spoor, Jochem K. H. and Dallenga, Alof H. G. and Gadjradj, Pravesh S.
   and de Klerk, Luuk and van Biezen, Frans C. and Bijvoet, Henk W. C. and
   Harhangi, Biswadjiet S.},
Title = {A novel noninstrumented surgical approach for foramen reconstruction for
   isthmic spondylolisthesis in patients with radiculopathy: preliminary
   clinical and radiographic outcomes},
Journal = {NEUROSURGICAL FOCUS},
Year = {2018},
Volume = {44},
Number = {1},
Month = {JAN},
Abstract = {OBJECTIVE The health care costs for instrumented spine surgery have
   increased dramatically in the last few decades. The authors present a
   novel noninstrumented surgical approach for patients with isthmic
   spondylolisthesis, with clinical and radiographic results.
   METHODS Charts of patients who underwent this technique were reviewed.
   The procedure consisted of nerve root decompression by reconstruction of
   the intervertebral foramen. This was achieved by removal of the pedicle
   followed by noninstrumented posterolateral fusion in which autologous
   bone graft from the right iliac crest was used. Outcomes regarding
   radicular complaints, bony fusion, progression of the slip, and
   complications were evaluated using patient history and radiographs
   obtained at follow-up intervals of 3-18 months after surgery.
   RESULTS A total of 58 patients with a mean age of 47 years were treated
   with this method. Partial removal of the pedicle was performed in 93.1\%
   of the cases, whereas in 6.9\% of the cases the entire pedicle was
   removed. The mean duration of surgery was 216.5 +/- 54.5 minutes (range
   91-340 minutes). The mean (+/- SD) duration of hospitalization was 10.1
   +/- 2.9 days (range 5-18 days). After 3 months of follow-up, 86\% of the
   patients reported no leg pain, and this dropped to 81\% at last
   follow-up. Radiographic follow-up showed bony fusion in 87.7\% of the
   patients. At 1 year, 5 patients showed progression of the slip, which in
   1 patient prompted a second operation within 1 year. No major
   complications occurred.
   CONCLUSIONS Treatment of isthmic spondylolisthesis by reconstruction of
   the intervertebral neuroforamen and posterolateral fusion in situ is a
   safe procedure and has comparable results with the existing techniques.
   Cost-effectiveness research comparing this technique to conventional
   instrumented fusion techniques is necessary to evaluate the merits for
   both patients and society.},
Publisher = {AMER ASSOC NEUROLOGICAL SURGEONS},
Address = {5550 MEADOWBROOK DRIVE, ROLLING MEADOWS, IL 60008 USA},
Type = {Article},
Language = {English},
Affiliation = {Harhangi, BS (Corresponding Author), Erasmus MC, Univ Med Ctr Rotterdam, Rotterdam, Netherlands.
   Spoor, Jochem K. H.; Dallenga, Alof H. G.; Gadjradj, Pravesh S.; Bijvoet, Henk W. C.; Harhangi, Biswadjiet S., Erasmus MC, Univ Med Ctr Rotterdam, Dept Neurosurg, Rotterdam, Netherlands.
   van Biezen, Frans C., Erasmus MC, Univ Med Ctr Rotterdam, Dept Orthoped, Rotterdam, Netherlands.
   Gadjradj, Pravesh S., Leiden Univ, Med Ctr, Dept Neurosurg, Leiden, Netherlands.
   de Klerk, Luuk, Sint Maartensklin, Dept Orthoped Surg, Nijmegen, Netherlands.},
DOI = {10.3171/2017.10.FOCUS17571},
Article-Number = {E7},
ISSN = {1092-0684},
Keywords = {isthmic spondylolisthesis; foramen reconstruction; radiculopathy; novel
   surgical technique},
Keywords-Plus = {LUMBAR INTERBODY FUSION; POSTEROLATERAL FUSION; ADULT SPONDYLOLISTHESIS;
   MANAGEMENT; SURGERY; FIXATION},
Research-Areas = {Neurosciences \& Neurology; Surgery},
Web-of-Science-Categories  = {Clinical Neurology; Surgery},
Author-Email = {b.s.harhangi@erasmusmc.nl},
ResearcherID-Numbers = {Gadjradj, Pravesh/GLQ-9231-2022
   Harhangi, Biswadjiet/P-7866-2018},
ORCID-Numbers = {Gadjradj, Pravesh/0000-0001-9672-4238
   },
Cited-References = {Bydon M, 2015, SPINE J, V15, P492, DOI 10.1016/j.spinee.2014.10.007.
   de Rooij JD, 2017, SPINE, V42, P311, DOI 10.1097/BRS.0000000000001743.
   Ekman P, 2007, SPINE, V32, P2178, DOI 10.1097/BRS.0b013e31814b1bd8.
   Farrokhi MR, 2012, J NEUROTRAUM, V29, P1567, DOI 10.1089/neu.2011.2167.
   Forsth P, 2016, NEW ENGL J MED, V374, P1413, DOI 10.1056/NEJMoa1513721.
   Ganju Aruna, 2002, Neurosurg Focus, V13, pE1.
   Ghogawala Z, 2016, NEW ENGL J MED, V374, P1424, DOI 10.1056/NEJMoa1508788.
   GILL GG, 1955, J BONE JOINT SURG AM, V37, P493, DOI 10.2106/00004623-195537030-00005.
   Kim NH, 1999, SPINE, V24, P812, DOI 10.1097/00007632-199904150-00014.
   Lee GW, 2014, SPINE, V39, pE1475, DOI 10.1097/BRS.0000000000000596.
   MCGUIRE RA, 1993, SPINE, V18, P1662, DOI 10.1097/00007632-199309000-00015.
   Moller H, 2000, SPINE, V25, P1711, DOI 10.1097/00007632-200007010-00016.
   Moller H, 2000, SPINE, V25, P1716, DOI 10.1097/00007632-200007010-00017.
   Pirris SM, 2014, J NEUROSURG-SPINE, V21, P595, DOI 10.3171/2014.6.SPINE13902.
   PIZZUTILLO PD, 1989, J PEDIATR ORTHOPED, V9, P538, DOI 10.1097/01241398-198909010-00007.
   Sakaura H, 2013, GLOB SPINE J, V3, P219, DOI 10.1055/s-0033-1348088.
   Schulte TL, 2016, EUR SPINE J, V25, P2359, DOI 10.1007/s00586-015-4177-6.
   Thirukumaran CP, 2016, SPINE, V41, P490, DOI 10.1097/BRS.0000000000001238.
   Wang SJ, 2014, ARCH ORTHOP TRAUM SU, V134, P777, DOI 10.1007/s00402-014-1985-9.
   WILTSE LL, 1983, J BONE JOINT SURG AM, V65, P768, DOI 10.2106/00004623-198365060-00007.
   Ye YP, 2014, EUR SPINE J, V23, P1918, DOI 10.1007/s00586-014-3453-1.},
Number-of-Cited-References = {21},
Times-Cited = {0},
Usage-Count-Last-180-days = {0},
Usage-Count-Since-2013 = {1},
Journal-ISO = {Neurosurg. Focus},
Doc-Delivery-Number = {FR3IT},
Web-of-Science-Index = {Science Citation Index Expanded (SCI-EXPANDED)},
Unique-ID = {WOS:000418961100007},
OA = {gold},
DA = {2022-11-01},
}

@article{ WOS:000257543900002,
Author = {Wu, Chin-Hsien and Wong, Chak-Bor and Chen, Lih-Huei and Niu, Chi-Chien
   and Tsai, Tung-Ting and Chen, Wen-Jer},
Title = {Instrumented posterior lumbar interbody fusion for patients with
   degenerative lumbar scoliosis},
Journal = {JOURNAL OF SPINAL DISORDERS \& TECHNIQUES},
Year = {2008},
Volume = {21},
Number = {5},
Pages = {310-315},
Month = {JUL},
Abstract = {Objective: Surgery for degenerative lumbar scoliosis remains challenging
   for spine surgeons even with the application of pedicle screw
   instrumentation. This retrospective study assesses the outcomes of
   instrumented posterior lumbar interbody fusion (PLIF) for degenerative
   lumbar scoliosis.
   Methods: From April 2000 to April 2004, 26 patients with degenerative
   lumbar scoliosis were treated with instrumented PLIF. Mean age of the 15
   females and 11 males was 64.2 years (range, 51 to 77 y). Clinical and
   radiographic outcomes were retrospectively reviewed for each case at a
   minimum follow-up of 2 years (median follow-up, 3 y; range, 2 to 6 y).
   At final follow-up, patients were classified as ``satisfied{''} or
   ``dissatisfied{''} according to self-reported outcomes.
   Results: At most recent follow-up, the average Oswestry Disability Index
   score was significantly lower than the preoperative score (25.8 vs.
   58.0; P<0.001). Twenty (76.9\%) patients reported that they were
   satisfied with their surgical outcomes. The average lumbar scoliosis
   angles were significantly less than preoperative angles (7.4 vs. 16.5
   degrees; P < 0.001), resulting in a reduction in mean scoliosis angles
   of 55.2\%. The average angles of lumbar lordosis were significantly
   higher than preoperative angles (30.1 vs. 22.2 degrees; P = 0.001), an
   increase in mean lumbar lordosis angles of 35.6\%. No perioperative
   deaths or major medical complications occurred. Five patients had
   adjacent segment degeneration and 4 (80\%) of 5 reported dissatisfactory
   outcomes. Further study is required to identify the etiologies of
   adjacent segment degeneration and methods for avoiding such
   degeneration.
   Conclusions: Analytical results demonstrate that instrumented PLIF after
   laminectomy in patients with degenerative lumbar scoliosis is an
   effective and safe procedure.},
Publisher = {LIPPINCOTT WILLIAMS \& WILKINS},
Address = {530 WALNUT ST, PHILADELPHIA, PA 19106-3621 USA},
Type = {Article},
Language = {English},
Affiliation = {Chen, WJ (Corresponding Author), Gung Univ, Coll Med, Chang Gung Mem Hosp, Dept Orthopaed, 5 Fu Hsing St,333 Kweishan, Tao Yuan, Taiwan.
   Wu, Chin-Hsien; Wong, Chak-Bor; Chen, Lih-Huei; Niu, Chi-Chien; Tsai, Tung-Ting; Chen, Wen-Jer, Gung Univ, Coll Med, Chang Gung Mem Hosp, Dept Orthopaed, Tao Yuan, Taiwan.
   Wu, Chin-Hsien, I Shou Univ, EDA Hosp, Dept Orthopaed, Kaohsiung, Taiwan.},
DOI = {10.1097/BSD.0b013e318148b256},
ISSN = {1536-0652},
Keywords = {degenerative lumbar scoliosis; instrumented posterior lumbar interbody
   fusion; adjacent degeneration},
Keywords-Plus = {ADJACENT SEGMENT DEGENERATION; PEDICLE SCREW FIXATION; POSTEROLATERAL
   FUSION; SPINE; SPONDYLOLISTHESIS; COMPLICATIONS; ANTERIOR; SURGERY},
Research-Areas = {Neurosciences \& Neurology; Orthopedics},
Web-of-Science-Categories  = {Clinical Neurology; Orthopedics},
Author-Email = {chenwenj@adm.cgmh.org.tw},
ResearcherID-Numbers = {Niu, Chi-Chien/AAT-4229-2021},
Cited-References = {AEBI M, 1988, CLIN ORTHOP RELAT R, P80.
   AEBI M, 1998, SPINE STATE ART REV, V12, P73.
   Boos N, 1997, Eur Spine J, V6, P2, DOI 10.1007/BF01676569.
   BRADFORD DS, 1988, CLIN ORTHOP RELAT R, P70.
   CHEN DY, 1995, SPINE, V20, P74, DOI 10.1097/00007632-199501000-00014.
   CLOWARD RB, 1953, J NEUROSURG, V10, P154, DOI 10.3171/jns.1953.10.2.0154.
   Cobb J., 1948, AM ACADEMY ORTHOPAED, V5, P261.
   Daffner Scott D, 2003, Am J Orthop (Belle Mead NJ), V32, P77.
   Eagle KA, 2002, CIRCULATION, V105, P1257, DOI 10.1161/hc1002.104956.
   ENKER P, 1994, CLIN ORTHOP RELAT R, P90.
   FRASER RD, 1995, SPINE S, V20, P167.
   Gertzbein SD, 1996, SPINE, V21, P1918, DOI 10.1097/00007632-199608150-00018.
   Ghiselli G, 2004, J BONE JOINT SURG AM, V86A, P1497, DOI 10.2106/00004623-200407000-00020.
   Gibson JNA, 1999, SPINE, V24, P1820, DOI 10.1097/00007632-199909010-00012.
   GRUBB SA, 1988, SPINE, V13, P241, DOI 10.1097/00007632-198803000-00004.
   Hasegawa K, 2003, J NEUROSURG, V99, P125, DOI 10.3171/spi.2003.99.1.0125.
   Hee HT, 2001, J SPINAL DISORD, V14, P533, DOI 10.1097/00002517-200112000-00013.
   KOZAK JA, 1990, SPINE, V15, P322, DOI 10.1097/00007632-199004000-00014.
   Kumar MN, 2001, EUR SPINE J, V10, P314, DOI 10.1007/s005860000239.
   La Rosa G, 2003, J NEUROSURG, V99, P143, DOI 10.3171/spi.2003.99.2.0143.
   Lai PL, 2004, SPINE, V29, P2527, DOI 10.1097/01.brs.0000144408.02918.20.
   LONSTEIN JE, 1987, MOES TXB SCOLIOSIS, P369.
   MARCHESI DG, 1992, SPINE, V17, P304.
   MARDJETKO SM, 1994, SPINE, V19, pS2256, DOI 10.1097/00007632-199410151-00002.
   MCPHEE IB, 1988, B HOSP JOINT DIS, V57, P16.
   PERENNOU D, 1994, SPINE, V19, P123, DOI 10.1097/00007632-199401001-00001.
   POSNER I, 1982, SPINE, V7, P374, DOI 10.1097/00007632-198207000-00008.
   PRITCHETT JW, 1993, SPINE, V18, P700, DOI 10.1097/00007632-199305000-00004.
   Rosenberg WS, 2001, NEUROSURGERY, V48, P569, DOI 10.1097/00006123-200103000-00022.
   SCHLEGEL KF, 1985, CLIN ORTHOP RELAT R, P115.
   Simmons ED, 2001, CLIN ORTHOP RELAT R, P45.
   SIMMONS ED, 1992, SPINE S, V17, P117.
   STEFFEE AD, 1993, SPINE, V18, P1160, DOI 10.1097/00007632-199307000-00007.
   Suk SI, 1997, SPINE, V22, P210, DOI 10.1097/00007632-199701150-00016.
   Vamvanij V, 2001, Spine (Phila Pa 1976), V26, pE13.
   VANDERPOOL DW, 1969, J BONE JOINT SURG AM, VA 51, P446, DOI 10.2106/00004623-196951030-00002.
   Wang JC, 2005, SPINE, V30, pS33, DOI 10.1097/01.brs.0000174559.13749.83.
   WEATHERLEY CR, 1986, J BONE JOINT SURG BR, V68, P142, DOI 10.1302/0301-620X.68B1.2934399.
   Zurbriggen C, 1999, ACTA NEUROCHIR, V141, P21, DOI 10.1007/s007010050261.},
Number-of-Cited-References = {39},
Times-Cited = {47},
Usage-Count-Last-180-days = {0},
Usage-Count-Since-2013 = {4},
Journal-ISO = {J. Spinal Disord. Tech.},
Doc-Delivery-Number = {324UC},
Web-of-Science-Index = {Science Citation Index Expanded (SCI-EXPANDED)},
Unique-ID = {WOS:000257543900002},
DA = {2022-11-01},
}

@article{ WOS:000833003100004,
Author = {Hines, Kevin and Schaefer, Joseph and Tecce, Eric and Gonzalez, Glenn A.
   and Hafazalla, Karim and Franco, Daniel and Leibold, Adam and
   Montenegro, Thiago S. and Prasad, Srinivas and Jallo, Jack and Heller,
   Joshua and Sharan, Ashwini and Harrop, James},
Title = {Patient-Reported Outcomes for Lumbar Fusion in Patients with Previously
   Treated Cervical Myelopathy},
Journal = {WORLD NEUROSURGERY},
Year = {2022},
Volume = {161},
Pages = {E395-E400},
Month = {MAY},
Abstract = {BACKGROUND: Patients with a history of surgically treated cervical
   myelopathy and lumbar pathology requiring fusion present complex
   challenges, and literature describing patient-reported outcomes in this
   cohort beyond patients with tandem spinal stenosis is sparse. This has
   led to unclear guidelines in the literature. We present the first
   dataset comparing patient-reported outcomes for lumbar fusion in
   patients with isolated lumbar pathology versus patients with a history
   of surgically treated cervical myelopathy.
   METHODS: In this retrospective cohort study of a prospectively collected
   lumbar fusion database, variables of interest included demographics,
   comorbidities, type and levels of fusion, Oswestry Disability Index
   (ODI), and minimal clinically important difference.
   RESULTS: Of 325 patients identified, 309 met inclusion criteria. Of
   these, 29 patients had previous cervical surgery to address cervical
   myelopathy. Median time between cervical and lumbar surgery was 4.0
   years (range, 0.3-19.7). There was no statistical difference in
   preoperative ODI score (24.8 vs. 25.6, P = 0.687), 6-month postoperative
   ODI score (17.3 vs. 18.7, P = 0.459), change in ODI score (7.5 vs. 6.9,
   P = 0.673), or minimal clinically important difference for ODI score
   (62.1\% vs. 58.6\%, P = 0.710) in patients who had undergone cervical
   surgery versus patients who had not.
   CONCLUSIONS: Patients with a history of previously treated cervical
   myelopathy have a similar rate of clinically relevant improvement after
   lumbar fusion compared with patients without such history. As such,
   these patients appear to benefit from lumbar fusion surgery to the same
   degree as patients without a history of surgically treated cervical
   myelopathy.},
Publisher = {ELSEVIER SCIENCE INC},
Address = {STE 800, 230 PARK AVE, NEW YORK, NY 10169 USA},
Type = {Article},
Language = {English},
Affiliation = {Hines, K (Corresponding Author), Thomas Jefferson Univ, Dept Neurosurg, Philadelphia, PA 19107 USA.
   Hines, Kevin, Thomas Jefferson Univ, Dept Neurosurg, Philadelphia, PA 19107 USA.
   Jefferson Hosp Neurosci, Philadelphia, PA 19107 USA.},
DOI = {10.1016/j.wneu.2022.02.024},
ISSN = {1878-8750},
EISSN = {1878-8769},
Keywords = {Cervical; Fusion; Lumbar; Myelopathy; Stenosis},
Keywords-Plus = {RANDOMIZED CONTROLLED-TRIAL; TANDEM SPINAL STENOSIS; LOW-BACK-PAIN;
   NATURAL-HISTORY; SURGERY; SPONDYLOLISTHESIS; DECOMPRESSION; MANAGEMENT;
   IMPACT},
Research-Areas = {Neurosciences \& Neurology; Surgery},
Web-of-Science-Categories  = {Clinical Neurology; Surgery},
Author-Email = {kevin.hines@jefferson.edu},
ORCID-Numbers = {Gonzalez, Glenn A./0000-0002-5051-3141
   Schaefer, Joseph/0000-0003-4596-4826
   Montenegro, Thiago/0000-0002-2901-8664
   Tecce, Eric/0000-0002-1719-7271
   Hines, Kevin/0000-0003-1700-174X},
Cited-References = {ABUMI K, 1990, SPINE, V15, P1142, DOI 10.1097/00007632-199011010-00011.
   Alvin MD, 2018, CLIN NEUROL NEUROSUR, V166, P50, DOI 10.1016/j.clineuro.2018.01.024.
   Cao JM, 2021, J ORTHOP SURG RES, V16, DOI 10.1186/s13018-021-02357-x.
   Cassinelli Ezequiel H, 2006, Spine J, V6, P428, DOI 10.1016/j.spinee.2005.11.003.
   DAGI TF, 1987, J NEUROSURG, V66, P842, DOI 10.3171/jns.1987.66.6.0842.
   Eskander MS, 2011, J SPINAL DISORD TECH, V24, P409, DOI 10.1097/BSD.0b013e318201bf94.
   Fairbank J, 2005, BMJ-BRIT MED J, V330, P1233, DOI 10.1136/bmj.38441.620417.8F.
   Fritzell P, 2001, SPINE, V26, P2521, DOI 10.1097/00007632-200112010-00002.
   Glassman SD, 2005, SPINE, V30, P682, DOI 10.1097/01.brs.0000155425.04536.f7.
   Glassman SD, 2010, SPINE, V35, P578, DOI 10.1097/BRS.0b013e3181b0f2f8.
   HERKOWITZ HN, 1991, J BONE JOINT SURG AM, V73A, P802, DOI 10.2106/00004623-199173060-00002.
   Hsieh C H, 1998, Changgeng Yi Xue Za Zhi, V21, P429.
   Iizuka H, 2012, ARCH ORTHOP TRAUM SU, V132, P607, DOI 10.1007/s00402-012-1465-z.
   Kikuike K, 2009, J SPINAL DISORD TECH, V22, P593, DOI 10.1097/BSD.0b013e3181929cbd.
   LaBan MM, 2004, AM J PHYS MED REHAB, V83, P187, DOI 10.1097/01.PHM.0000113405.48879.45.
   LAROCHE M, 1992, CLIN RHEUMATOL, V11, P533, DOI 10.1007/BF02283114.
   Lee SH, 2010, SPINE, V35, P2057, DOI 10.1097/BRS.0b013e3181f4588a.
   Li HX, 2017, INT J SURG, V44, P344, DOI 10.1016/j.ijsu.2017.07.027.
   Luo CA, 2019, EUR SPINE J, V28, P61, DOI 10.1007/s00586-018-5795-6.
   McCulloch John A, 2002, Instr Course Lect, V51, P233.
   Moller H, 2000, SPINE, V25, P1711, DOI 10.1097/00007632-200007010-00016.
   Monticone M, 2012, EUR SPINE J, V21, P122, DOI 10.1007/s00586-011-1959-3.
   Overley SC, 2017, JBJS REV, V5, DOI 10.2106/JBJS.RVW.17.00007.
   Schwab F, 2006, SPINE, V31, P2109, DOI 10.1097/01.brs.0000231725.38943.ab.
   TENG P, 1964, ARCH NEUROL-CHICAGO, V10, P298, DOI 10.1001/archneur.1964.00460150068007.
   Tsutsumimoto T, 2012, J BONE JOINT SURG BR, V94B, P378, DOI 10.1302/0301-620X.94B3.27867.
   Weinstein JN, 2007, ENGL J MED DEGENERAT, V356, P2257.
   Wood K, 2003, J BONE JOINT SURG AM, V85A, P773, DOI 10.2106/00004623-200305000-00001.
   Xu RS, 2010, SPINE, V35, P1044, DOI 10.1097/BRS.0b013e3181bdafed.
   Yamada T, 2018, J ORTHOP SURG RES, V13, DOI 10.1186/s13018-018-0765-6.},
Number-of-Cited-References = {30},
Times-Cited = {0},
Usage-Count-Last-180-days = {1},
Usage-Count-Since-2013 = {1},
Journal-ISO = {World Neurosurg.},
Doc-Delivery-Number = {3I9BS},
Web-of-Science-Index = {Science Citation Index Expanded (SCI-EXPANDED)},
Unique-ID = {WOS:000833003100004},
DA = {2022-11-01},
}

@article{ WOS:000738048500027,
Author = {Zhao, Yao and Xu, Beiyu and Qi, Longtao and Li, Chunde and Yue, Lei and
   Yu, Zhengrong and Wang, Shijun and Sun, Haolin},
Title = {Hybrid surgery with PEEK rods for lumbar degenerative diseases: a 2-year
   follow-up study},
Journal = {BMC MUSCULOSKELETAL DISORDERS},
Year = {2022},
Volume = {23},
Number = {1},
Month = {JAN 3},
Abstract = {Background Finite element analyses and biomechanical tests have shown
   that PEEK rods promote fusion and prevent adjacent segment degeneration.
   The purpose of this study was to evaluate the effects and complications
   of hybrid surgery with PEEK rods in lumbar degenerative diseases.
   Methods From January 2015-December 2017, 28 patients who underwent
   lumbar posterior hybrid surgery with PEEK rods were included in the
   study. The patients were diagnosed with lumbar disc herniation, lumbar
   spinal stenosis, or degenerative grade I spondylolisthesis. Before the
   operation and at the last follow-up, the patients completed lumbar
   anteroposterior and lateral X-ray, dynamic X-ray, MRI examinations. In
   addition, at the last follow-up the patients also completed lumbar CT
   examinations. The radiographic parameters, clinical visual analog scale
   (VAS) score and Oswestry disability index (ODI) score were compared.
   Results The average age of the patients was 44.8 +/- 12.6 years, and the
   average follow-up duration was 26.4 +/- 3.6 months. The VAS score
   improved from 6.3 +/- 1.6 to 1.0 +/- 0.9, and the ODI score decreased
   from 38.4 +/- 10.8 to 6.8 +/- 4.6. The fusion rate of the fused segment
   was 100\%. There were no significant changes in the modified Pfirrmann
   classifications or disc height index for the nonfused segments and the
   upper adjacent segments from pre- to postoperatively. No cases of screw
   loosening, broken screws, broken rods or other mechanical complications
   were found. Conclusion Hybrid surgery with PEEK rods for lumbar
   degenerative diseases can yield good clinical results and effectively
   reduce the incidence of complications such as adjacent segment diseases.},
Publisher = {BMC},
Address = {CAMPUS, 4 CRINAN ST, LONDON N1 9XW, ENGLAND},
Type = {Article},
Language = {English},
Affiliation = {Li, CD (Corresponding Author), Peking Univ First Hosp, Dept Orthopaed, Beijing 100034, Peoples R China.
   Zhao, Yao; Xu, Beiyu; Qi, Longtao; Li, Chunde; Yue, Lei; Yu, Zhengrong; Wang, Shijun; Sun, Haolin, Peking Univ First Hosp, Dept Orthopaed, Beijing 100034, Peoples R China.},
DOI = {10.1186/s12891-021-04895-1},
Article-Number = {4},
EISSN = {1471-2474},
Keywords = {Lumbar degenerative diseases; PEEK rods; Hybrid surgery; Adjacent
   segment diseases},
Keywords-Plus = {ADJACENT SEGMENT DISEASE; POLYETHERETHERKETONE RODS; DYNAMIC
   STABILIZATION; FUSION; TITANIUM; SPINE; INSTRUMENTATION; CONSTRUCT;
   MOTION; SYSTEM},
Research-Areas = {Orthopedics; Rheumatology},
Web-of-Science-Categories  = {Orthopedics; Rheumatology},
Author-Email = {lichunde@vip.sina.com},
ResearcherID-Numbers = {Sun, Haolin/GXH-3267-2022
   },
ORCID-Numbers = {Zhao, Yao/0000-0003-4591-8598},
Cited-References = {Abode-Iyamah K, 2014, J CLIN NEUROSCI, V21, P651, DOI 10.1016/j.jocn.2013.08.010.
   Ahn YH, 2008, BIOMED MATER, V3, DOI 10.1088/1748-6041/3/4/044101.
   Biswas JK, 2019, P I MECH ENG H, V233, P1292, DOI 10.1177/0954411919880694.
   Biswas JK, 2018, J ORTHOP SCI, V23, P258, DOI 10.1016/j.jos.2017.10.009.
   Bydon M, 2019, NEUROSURG CLIN N AM, V30, P299, DOI 10.1016/j.nec.2019.02.003.
   Cheh G, 2007, SPINE, V32, P2253, DOI 10.1097/BRS.0b013e31814b2d8e.
   Chen BL, 2011, EUR SPINE J, V20, P1946, DOI 10.1007/s00586-011-1888-1.
   Chou PH, 2017, BIOMED RES INT, V2017, DOI 10.1155/2017/4385620.
   Chou WK, 2015, J SPINAL DISORD TECH, V28, pE121, DOI 10.1097/BSD.0000000000000176.
   De Iure F, 2012, EUR SPINE J, V21, pS50, DOI 10.1007/s00586-012-2219-x.
   Ghogawala Z, 2016, NEW ENGL J MED, V374, P1424, DOI 10.1056/NEJMoa1508788.
   Griffith JF, 2007, SPINE, V32, pE708, DOI 10.1097/BRS.0b013e31815a59a0.
   Guen YL, 2011, SKELETAL RADIOL, V40, P1033, DOI 10.1007/s00256-011-1102-x.
   Highsmith JM, 2007, NEUROSURG FOCUS, V22, pE11, DOI DOI 10.3171/FOC.2007.22.1.11.
   Hsieh YY, 2020, BMC MUSCULOSKEL DIS, V21, DOI 10.1186/s12891-020-3111-1.
   Huang WM, 2016, BMC MUSCULOSKEL DIS, V17, DOI 10.1186/s12891-016-0913-2.
   Jahng TA, 2013, SPINE J, V13, P85, DOI 10.1016/j.spinee.2012.11.014.
   Krieg SM, 2020, J NEUROSURG-SPINE, V32, P366, DOI 10.3171/2019.8.SPINE181434.
   Kurtz SM, 2013, EUR SPINE J, V22, P2752, DOI 10.1007/s00586-013-2920-4.
   Mesbah M, 2020, P I MECH ENG H, V234, P931, DOI 10.1177/0954411920934956.
   Ogrenci A, 2019, TURK NEUROSURG, V29, P392, DOI 10.5137/1019-5149.JTN.24320-18.2.
   Okuda S, 2018, SPINE, V43, pE1384, DOI 10.1097/BRS.0000000000002710.
   Ormond DR, 2016, CLIN SPINE SURG, V29, pE371, DOI 10.1097/BSD.0b013e318277cb9b.
   Payer M, 2014, ACTA NEUROCHIR, V156, P221, DOI 10.1007/s00701-013-1956-x.
   Qi L, 2013, ACTA NEUROCHIR, V155, P1187, DOI 10.1007/s00701-013-1772-3.
   Radcliff KE, 2013, SPINE J, V13, P1339, DOI 10.1016/j.spinee.2013.03.020.
   Sapkas G, 2012, ORTHOPEDICS, V35, pE1497, DOI 10.3928/01477447-20120919-19.
   Sarbello JF, 2010, SPINE, V35, pE843, DOI 10.1097/BRS.0b013e3181d95316.
   Schwab F, 2012, SPINE, V37, P1077, DOI 10.1097/BRS.0b013e31823e15e2.
   Selim A, 2018, INT J SPINE SURG, V12, P190, DOI 10.14444/5027.
   Sengupta DK, 2013, ADV ORTHOP, V2013, DOI 10.1155/2013/745610.
   Sengupta DK, 2004, ORTHOP CLIN N AM, V35, P43, DOI 10.1016/S0030-5898(03)00087-7.
   Turner JL, 2010, SPINE, V35, pE1076, DOI 10.1097/BRS.0b013e3181df1b85.
   Yeager MS, 2015, ADV ORTHOP, V2015, DOI 10.1155/2015/895931.
   Zhou RZ, 2016, CLIN BIOMECH, V40, P1, DOI 10.1016/j.clinbiomech.2016.10.001.},
Number-of-Cited-References = {35},
Times-Cited = {0},
Usage-Count-Last-180-days = {2},
Usage-Count-Since-2013 = {5},
Journal-ISO = {BMC Musculoskelet. Disord.},
Doc-Delivery-Number = {YA0QJ},
Web-of-Science-Index = {Science Citation Index Expanded (SCI-EXPANDED)},
Unique-ID = {WOS:000738048500027},
OA = {Green Published, gold},
DA = {2022-11-01},
}

@article{ WOS:000179064900017,
Author = {Stoll, TM and Dubois, G and Schwarzenbach, O},
Title = {The dynamic neutralization system for the spine: a multi-center study of
   a novel non-fusion system},
Journal = {EUROPEAN SPINE JOURNAL},
Year = {2002},
Volume = {11},
Number = {2},
Pages = {S170-S178},
Month = {OCT},
Abstract = {Various forms of lumbar instability require a surgical stabilization. As
   an alternative to fusion, a mobile, dynamic stabilization restricting
   segmental motion would be advantageous in various indications, allowing
   greater physiological function and reducing the inherent disadvantages
   of rigid instrumentation and fusion. The dynamic neutralization system
   for the spine (Dynesys) is a pedicle screw system for mobile
   stabilization, consisting of titanium alloy screws connected by an
   elastic synthetic compound, controlling motion in any plane (non-fusion
   system). This prospective, multi-center study evaluated the safety and
   efficacy of Dynesys in the treatment of lumbar instability conditions,
   evaluating pre- and postoperative pain, function, and radiological data
   on a consecutive series of 83 patients. Indications consisted of
   unstable segmental conditions, mainly combined with spinal stenosis
   (60.2\%) and with degenerative discopathy (24.1\%), in some cases with
   disc herniation (8.4\%), and with revision surgery (6.0\%). Thirty-nine
   patients additionally had degenerative spondylolisthesis, and 30
   patients had undergone previous lumbar surgery. In 56 patients
   instrumentation was combined with direct decompression. The mean age at
   operation was 58.2 (range 26.8-85.3) years; the mean follow-up time was
   38.1 months (range 11.2-79.1 months). There were nine complications
   unrelated to the implant, and one due to a screw malplacement. Four of
   them required an early surgical reintervention. Additional lumbar
   surgery in the follow-up period included: implant removal and conversion
   into spinal fusion with rigid instrumentation for persisting pain in
   three cases, laminectomy of an index segment in one case and screw
   removal due to loosening in one case. In seven cases, radiological signs
   of screw loosening were observed. In seven cases, adjacent segment
   degeneration necessitated further surgery. Mean pain and function scores
   improved significantly from baseline to follow-up, as follows: back pain
   scale from 7.4 to 3.1, leg pain scale from 6.9 to 2.4, and Oswestry
   Disability Index from 55.4\% to 22.9\%. These study results compare well
   with those obtained by conventional procedures; in addition to which,
   mobile stabilization is less invasive than fusion. Long-term screw
   fixation is dependent on correct screw dimension and proper screw
   positioning. The natural course of poly-segmental disease in some cases
   necessitates further surgery as the disease progresses. Dynamic
   neutralization proved to be a safe and effective alternative in the
   treatment of unstable lumbar conditions.},
Publisher = {SPRINGER-VERLAG},
Address = {175 FIFTH AVE, NEW YORK, NY 10010 USA},
Type = {Article},
Language = {English},
Affiliation = {Stoll, TM (Corresponding Author), Bethesda Spital, Dept Spinal Surg, Gellertstr 144, CH-4020 Basel, Switzerland.
   Bethesda Spital, Dept Spinal Surg, CH-4020 Basel, Switzerland.
   Nouvelle Clin Union, St Jean, France.
   Spital Thun Simmental, Thun, Switzerland.},
DOI = {10.1007/s00586-002-0438-2},
ISSN = {0940-6719},
Keywords = {lumbar spine; surgical treatment; non-fusion; instrumentation;
   instability},
Keywords-Plus = {PEDICLE SCREW FIXATION; TERM FOLLOW-UP; DEGENERATIVE LUMBAR
   SPONDYLOLISTHESIS; DISC DISEASE; STABILIZATION; COMPLICATIONS;
   INSTABILITY; STENOSIS; ADJACENT; INSTRUMENTATION},
Research-Areas = {Neurosciences \& Neurology; Orthopedics},
Web-of-Science-Categories  = {Clinical Neurology; Orthopedics},
Cited-References = {ABUMI K, 1990, SPINE, V15, P1142, DOI 10.1097/00007632-199011010-00011.
   Amiot LP, 2000, SPINE, V25, P606, DOI 10.1097/00007632-200003010-00012.
   Amundsen T, 2000, SPINE, V25, P1424, DOI 10.1097/00007632-200006010-00016.
   AOTA Y, 1995, J SPINAL DISORD, V8, P464, DOI 10.1097/00024720-199512000-00006.
   BODEN SD, 1994, J BONE JOINT SURG AM, V76A, P1847, DOI 10.2106/00004623-199412000-00012.
   Brechbuhler D, 1998, ACTA NEUROCHIR, V140, P521, DOI 10.1007/s007010050135.
   BRIDWELL KH, 1993, J SPINAL DISORD, V6, P461, DOI 10.1097/00002517-199306060-00001.
   Dubois G, 1999, LUMBAR SEGMENTAL INS, P233.
   ESSES SI, 1993, SPINE, V18, P2231, DOI 10.1097/00007632-199311000-00015.
   Fischgrund JS, 1997, SPINE, V22, P2807, DOI 10.1097/00007632-199712150-00003.
   Freudiger S, 1999, ARCH ORTHOP TRAUM SU, V119, P127, DOI 10.1007/s004020050375.
   FRYMOYER JW, 1985, SPINE, V10, P280, DOI 10.1097/00007632-198504000-00017.
   GARDNER ADH, 1999, LUMBAR SEGMENTAL INS, P175.
   Gibson JNA, 1999, SPINE, V24, P1820, DOI 10.1097/00007632-199909010-00012.
   Graf H, 1992, RACHIS, V412, P123.
   GROB D, 1995, J BONE JOINT SURG AM, V77A, P1036, DOI 10.2106/00004623-199507000-00009.
   Hadlow SV, 1998, SPINE, V23, P1172, DOI 10.1097/00007632-199805150-00020.
   HERKOWITZ HN, 1991, J BONE JOINT SURG AM, V73A, P802, DOI 10.2106/00004623-199173060-00002.
   HUSSON JL, 1996, RESTABILISATION INTE, P13.
   JOHNSSON KE, 1986, SPINE, V11, P107, DOI 10.1097/00007632-198603000-00001.
   Jonsson B, 1992, Eur Spine J, V1, P100, DOI 10.1007/BF00300935.
   KIRKALDYWILLIS WH, 1982, CLIN ORTHOP RELAT R, P110.
   Kumar MN, 2001, EUR SPINE J, V10, P309, DOI 10.1007/s005860000207.
   LEHMANN TR, 1987, SPINE, V12, P97, DOI 10.1097/00007632-198703000-00004.
   MARDJETKO SM, 1994, SPINE, V19, pS2256, DOI 10.1097/00007632-199410151-00002.
   MARKWALDER TM, 1995, ACTA NEUROCHIR, V134, P1, DOI 10.1007/BF01428494.
   MATSUZAKI H, 1990, SPINE, V15, P1159, DOI 10.1097/00007632-199011010-00014.
   OHLIN A, 1994, SPINE, V19, P2774, DOI 10.1097/00007632-199412150-00007.
   Okuyama K, 1999, ACTA ORTHOP SCAND, V70, P329, DOI 10.3109/17453679908997819.
   PANJABI MM, 1992, J SPINAL DISORD, V5, P390, DOI 10.1097/00002517-199212000-00002.
   Pihlajamaki H, 1997, J BONE JOINT SURG BR, V79B, P183, DOI 10.1302/0301-620X.79B2.7224.
   PROLO DJ, 1986, SPINE, V11, P601, DOI 10.1097/00007632-198607000-00012.
   Rahm MD, 1996, J SPINAL DISORD, V9, P392.
   Rigby MC, 2001, EUR SPINE J, V10, P234, DOI 10.1007/s005860100254.
   Rohlmann A, 2000, SPINE, V25, P2981, DOI 10.1097/00007632-200012010-00004.
   Scharen S, 1998, OSTEOSYNTHESE INT, V6, P173.
   Schlegel JD, 1996, SPINE, V21, P970, DOI 10.1097/00007632-199604150-00013.
   Schulitz KP, 1996, Z ORTHOP GRENZGEB, V134, P171, DOI 10.1055/s-2008-1039791.
   SENEGAS J, 1988, FR J ORTHOP SURG, V2, P93.
   SOINI J, 1993, CLIN ORTHOP RELAT R, P111.
   TURNER JA, 1992, JAMA-J AM MED ASSOC, V268, P907, DOI 10.1001/jama.268.7.907.
   TURNER JA, 1993, ACTA ORTHOP SCAND S, V251, P120.
   WEST JL, 1991, SPINE, V16, P576, DOI 10.1097/00007632-199105000-00016.
   WILTSE LL, 1988, SPINE, V13, P1008.},
Number-of-Cited-References = {44},
Times-Cited = {252},
Usage-Count-Last-180-days = {0},
Usage-Count-Since-2013 = {8},
Journal-ISO = {Eur. Spine J.},
Doc-Delivery-Number = {612FY},
Web-of-Science-Index = {Science Citation Index Expanded (SCI-EXPANDED)},
Unique-ID = {WOS:000179064900017},
OA = {Green Published},
DA = {2022-11-01},
}

@article{ WOS:000268100400012,
Author = {Meakin, Judith R. and Gregory, Jennifer S. and Aspden, Richard M. and
   Smith, Francis W. and Gilbert, Fiona J.},
Title = {The intrinsic shape of the human lumbar spine in the supine, standing
   and sitting postures: characterization using an active shape model},
Journal = {JOURNAL OF ANATOMY},
Year = {2009},
Volume = {215},
Number = {2},
Pages = {206-211},
Month = {AUG},
Abstract = {The shape of the lumbar spine in the sagittal plane varies between
   individuals and as a result of postural changes but it is not known how
   the shape in different postures is related. Sagittal images of the
   lumbar spines of 24 male volunteers were acquired using a positional
   magnetic resonance scanner. The subjects were imaged lying supine,
   standing and sitting. An active shape model was used to characterize
   shape in terms of independent modes of variation. Two modes were
   identified that described the total (mode 1) and distribution (mode 2)
   of the curvature. The spinal shape was found to be intercorrelated
   between the three postures for both modes, suggesting that the lumbar
   spine has an element of shape that is partially maintained despite
   postural alterations. Mode 1 values indicated that the spine was
   straightest when standing and curviest when sitting. Mode 2 values
   indicated that the distribution in the curvature was most even when
   sitting and least even when lying supine. Systematic differences in the
   behaviour of the spine, when changing posture, were found that suggest
   that the shape of the spine may affect its biomechanics.},
Publisher = {WILEY},
Address = {111 RIVER ST, HOBOKEN 07030-5774, NJ USA},
Type = {Article},
Language = {English},
Affiliation = {Meakin, JR (Corresponding Author), Room 2-26 IMS Bldg,Foresterhill, Aberdeen AB25 2ZD, Scotland.
   Meakin, Judith R.; Gregory, Jennifer S.; Aspden, Richard M., Univ Aberdeen, Bone \& Musculoskeletal Programme, Div Appl Med, Aberdeen, Scotland.
   Smith, Francis W.; Gilbert, Fiona J., Univ Aberdeen, Imaging Programme, Div Appl Med, Aberdeen, Scotland.},
DOI = {10.1111/j.1469-7580.2009.01102.x},
ISSN = {0021-8782},
EISSN = {1469-7580},
Keywords = {active shape model; lordosis; lumbar spine; positional magnetic
   resonance imaging; posture},
Keywords-Plus = {SAGITTAL-PLANE; COBB TECHNIQUE; IN-VIVO; LORDOSIS; POSITION;
   SPONDYLOLISTHESIS; DEGENERATION; RADIOGRAPHS; ORIENTATION; ALIGNMENT},
Research-Areas = {Anatomy \& Morphology},
Web-of-Science-Categories  = {Anatomy \& Morphology},
Author-Email = {j.meakin@abdn.ac.uk},
ResearcherID-Numbers = {Meakin, Judith/AAL-6094-2021
   },
ORCID-Numbers = {Gregory, Jennifer/0000-0002-6328-4560
   Aspden, Richard/0000-0002-0693-1194
   Gilbert, Fiona/0000-0002-0124-9962},
Cited-References = {ASPDEN RM, 1989, SPINE, V14, P266, DOI 10.1097/00007632-198903000-00005.
   Battie MC, 2008, J APPL PHYSIOL, V104, P379, DOI 10.1152/japplphysiol.01009.2007.
   Berthonnaud E, 2005, J SPINAL DISORD TECH, V18, P40, DOI 10.1097/01.bsd.0000117542.88865.77.
   Bland JM, 1996, BRIT MED J, V313, P744.
   BLAND JM, 1986, LANCET, V1, P307, DOI 10.1016/s0140-6736(86)90837-8.
   Bridger R.S., 1992, INT J IND ERG, V9, P235, DOI {[}10.1016/0169-8141(92)90017-T, DOI 10.1016/0169-8141(92)90017-T].
   Chen YL, 1999, SPINE, V24, P1786, DOI 10.1097/00007632-199909010-00007.
   Chernukha KV, 1998, SPINE, V23, P74, DOI 10.1097/00007632-199801010-00016.
   Cootes TF, 2004, BRIT J RADIOL, V77, pS133, DOI 10.1259/bjr/20343922.
   DAY JW, 1984, PHYS THER, V64, P510, DOI 10.1093/ptj/64.4.510.
   DOLAN P, 1988, SPINE, V13, P197, DOI 10.1097/00007632-198802000-00012.
   Dryden IL, 2008, STAT MED, V27, P1993, DOI 10.1002/sim.3162.
   DUVALBEAUPERE G, 1987, INT ORTHOP, V11, P261, DOI 10.1007/BF00271459.
   FARFAN HF, 1972, J BONE JOINT SURG AM, VA 54, P492, DOI 10.2106/00004623-197254030-00004.
   Grados F, 1999, OSTEOPOROSIS INT, V10, P450, DOI 10.1007/s001980050253.
   Hirasawa Y, 2007, SPINE, V32, pE136, DOI 10.1097/01.brs.0000255202.94153.ca.
   Jackson RP, 2003, SPINE, V28, P151, DOI 10.1097/00007632-200301150-00011.
   KEEGAN JJ, 1953, J BONE JOINT SURG AM, V35-A, P589, DOI 10.2106/00004623-195335030-00007.
   Keller Tony S, 2005, Spine J, V5, P297, DOI 10.1016/j.spinee.2004.10.050.
   Kim HJ, 2006, EUR SPINE J, V15, P409, DOI 10.1007/s00586-005-0976-5.
   Labelle H, 2004, SPINE, V29, P2049, DOI 10.1097/01.brs.0000138279.53439.cc.
   Legaye J, 2007, EUR SPINE J, V16, P219, DOI 10.1007/s00586-006-0090-3.
   Andreasen ML, 2007, J MANIP PHYSIOL THER, V30, P26, DOI 10.1016/j.jmpt.2006.11.009.
   Lord MJ, 1997, SPINE, V22, P2571, DOI 10.1097/00007632-199711010-00020.
   Masharawi Y, 2008, CLIN ANAT, V21, P46, DOI 10.1002/ca.20532.
   McCarthy JJ, 2000, SPINE, V25, P211, DOI 10.1097/00007632-200001150-00011.
   Meakin JR, 2008, J BIOMECH, V41, P2850, DOI 10.1016/j.jbiomech.2008.06.035.
   Meakin JR, 2008, SPINE, V33, P807, DOI 10.1097/BRS.0b013e31816949e6.
   Nourbakhsh MR, 2001, J SPINAL DISORD, V14, P283, DOI 10.1097/00002517-200108000-00002.
   Peleg S, 2007, AM J PHYS ANTHROPOL, V133, P967, DOI 10.1002/ajpa.20599.
   PETERSON MD, 1995, SPINE, V20, P1419, DOI 10.1097/00007632-199506000-00015.
   POONI JS, 1986, SURG RADIOL ANAT, V8, P175, DOI 10.1007/BF02427846.
   REUBEN JD, 1979, CLIN ORTHOP RELAT R, P17.
   Roussouly P, 2005, SPINE, V30, P346, DOI 10.1097/01.brs.0000152379.54463.65.
   Scannell JP, 2003, PHYS THER, V83, P907, DOI 10.1093/ptj/83.10.907.
   Shirazi-Adl A, 2002, EUR SPINE J, V11, P519, DOI 10.1007/s00586-002-0397-7.
   SHIRAZIADL A, 1999, T ORTH RES SOC AN CA, P1012.
   STAGNARA P, 1982, SPINE, V7, P335, DOI 10.1097/00007632-198207000-00003.
   Thiong JMM, 2004, SPINE, V29, P1642, DOI 10.1097/01.BRS.0000132312.78469.7B.
   Wood KB, 1996, J SPINAL DISORD, V9, P165.},
Number-of-Cited-References = {40},
Times-Cited = {39},
Usage-Count-Last-180-days = {3},
Usage-Count-Since-2013 = {9},
Journal-ISO = {J. Anat.},
Doc-Delivery-Number = {472AH},
Web-of-Science-Index = {Science Citation Index Expanded (SCI-EXPANDED)},
Unique-ID = {WOS:000268100400012},
OA = {Green Published, Bronze, Green Submitted},
DA = {2022-11-01},
}

@article{ WOS:000534251000075,
Author = {Constantinescu, Caius M. and Jacobsen, Michael K. and Gerke, Oke and
   Andersen, Mikkel O. and Hoilund-Carlsen, Poul F.},
Title = {Fusion and Healing Prediction in Posterolateral Spinal Fusion Using
   F-18-Sodium Fluoride-PET/CT},
Journal = {DIAGNOSTICS},
Year = {2020},
Volume = {10},
Number = {4},
Month = {APR},
Abstract = {This study measures the total graft of F-18-sodium fluoride (NaF) uptake
   in non-instrumented posterolateral lumbar fusion (niPLF) patients one
   month after surgery and correlates it with the difference in the
   clinical findings between the baseline and one year after surgery. The
   walking distance (WLK-D), visual analog scale of back pain (VAS-B), VAS
   score of leg pain (VAS-L), tandem test (TAN), Oswestry Disability Index
   questionnaire (ODI), and European Quality of Life-5 Dimensions
   questionnaire (EQ-5D) were assessed before surgery and one year after.
   The graft NaF uptake was analyzed quantitatively with a fixed threshold
   algorithm resulting in the total graft uptake (SUVtotal) and partial
   volume corrected SUVtotal (cSUVtotal). Only 4 out of 18 patients
   experienced fusion; they had an insignificantly lower median total graft
   uptakes, i.e., 1178 SUVtotal vs. 1224 SUVtotal (p = 0.73) and 1282
   cSUVtotal vs. 1231 cSUVtotal (p = 0.35), respectively. Similarly, fused
   patients experienced insignificantly larger pain decreases, i.e., median
   VAS-B 4.3 vs. 3.8 (p = 0.92) and VAS-L -6.4 vs. -4.4 (p = 0.2). We found
   an insignificant trend for a lower NaF uptake and less pain in fused
   patients. The NaF uptake did not correlate with the chronological change
   in the clinical parameters.},
Publisher = {MDPI},
Address = {ST ALBAN-ANLAGE 66, CH-4052 BASEL, SWITZERLAND},
Type = {Article},
Language = {English},
Affiliation = {Constantinescu, CM (Corresponding Author), Univ Southern Denmark, Dept Clin Res, DK-5230 Odense, Denmark.
   Constantinescu, CM (Corresponding Author), Odense Univ Hosp, Dept Nucl Med, DK-5000 Odense, Denmark.
   Constantinescu, Caius M.; Gerke, Oke; Hoilund-Carlsen, Poul F., Univ Southern Denmark, Dept Clin Res, DK-5230 Odense, Denmark.
   Constantinescu, Caius M.; Gerke, Oke; Hoilund-Carlsen, Poul F., Odense Univ Hosp, Dept Nucl Med, DK-5000 Odense, Denmark.
   Jacobsen, Michael K.; Andersen, Mikkel O., Sygehus Lillebaelt, Ctr Spine Surg \& Res, DK-5500 Middelfart, Denmark.
   Andersen, Mikkel O., Univ Southern Denmark, Dept Reg Hlth Res, DK-5230 Odense, Denmark.},
DOI = {10.3390/diagnostics10040226},
Article-Number = {226},
EISSN = {2075-4418},
Keywords = {spondylolisthesis; positron emission tomography; computed tomography;
   sodium fluoride},
Keywords-Plus = {DEGENERATIVE LUMBAR SPONDYLOLISTHESIS; POSITRON-EMISSION-TOMOGRAPHY;
   BONE; QUANTIFICATION; METABOLISM; SURGERY; HIP},
Research-Areas = {General \& Internal Medicine},
Web-of-Science-Categories  = {Medicine, General \& Internal},
Author-Email = {Caius.Mihail.Constantinescu@rsyd.dk
   dickiekjacobsen@gmail.com
   Oke.Gerke@rsyd.dk
   Mikkel.Andersen2@rsyd.dk
   pfhc@rsyd.dk},
ResearcherID-Numbers = {Constantinescu, Caius Mihail/AAJ-5633-2020
   },
ORCID-Numbers = {Constantinescu, Caius Mihail/0000-0001-8135-3411
   Andersen, Mikkel Osterheden/0000-0001-8478-8218
   Gerke, Oke/0000-0001-6335-3303},
Funding-Acknowledgement = {Ortotech Danmark (Kolding, Denmark) {[}Kokbjerg 9. DK-6000]},
Funding-Text = {The main project was funded by Ortotech Danmark (Kolding, Denmark).
   Kokbjerg 9. DK-6000.},
Cited-References = {Alavi A, 2018, MOL IMAGING BIOL, V20, P1, DOI 10.1007/s11307-017-1146-y.
   Andersen M., 2018, DANSPINE RYGKIRURGI.
   Aratake M, 2009, KNEE SURG SPORT TR A, V17, P53, DOI 10.1007/s00167-008-0641-8.
   Beheshti M, 2015, EUR J NUCL MED MOL I, V42, P1767, DOI 10.1007/s00259-015-3138-y.
   Blomberg BA, 2014, J NUCL CARDIOL, V21, P293, DOI 10.1007/s12350-013-9829-5.
   Blomberg BA, 2014, J NUCL CARDIOL, V21, P588, DOI 10.1007/s12350-014-9884-6.
   Brans B, 2012, EJNMMI RES, V2, DOI 10.1186/2191-219X-2-42.
   Christensen FB, 1999, EUR SPINE J, V8, P54, DOI 10.1007/s005860050127.
   Czernin J, 2010, J NUCL MED, V51, P1826, DOI 10.2967/jnumed.110.077933.
   Dasa V, 2008, CLIN ORTHOP RELAT R, V466, P1081, DOI 10.1007/s11999-008-0219-2.
   Demir O, 2019, TURK NEUROSURG, V29, P262, DOI 10.5137/1019-5149.JTN.23801-18.2.
   Hannan S Alam, 2006, Int J Surg, V4, P187, DOI 10.1016/j.ijsu.2006.03.002.
   Hofheinz F, 2012, EJNMMI RES, V2, DOI 10.1186/2191-219X-2-16.
   Hudson J., 2018, USE I FACTOR PEPTIDE.
   Kobayashi N, 2013, CLIN NUCL MED, V38, pE379, DOI 10.1097/RLU.0b013e31828d30c0.
   Liang HF, 2017, EUR SPINE J, V26, P3084, DOI 10.1007/s00586-017-5200-x.
   Lim R, 2007, J PEDIATR ORTHOPED, V27, P277, DOI 10.1097/BPO.0b013e31803409ba.
   Martin CR, 2007, SPINE, V32, P1791, DOI 10.1097/BRS.0b013e3180bc219e.
   McKenney-Drake ML, 2018, EUR J NUCL MED MOL I, V45, P2190, DOI 10.1007/s00259-018-4078-0.
   Mobbs RJ, 2014, J NEUROSURG-SPINE, V21, P867, DOI 10.3171/2014.9.SPINE131151.
   Park Paul, 2014, Evid Based Spine Care J, V5, P87, DOI 10.1055/s-0034-1386752.
   Quon A, 2012, EUR J NUCL MED MOL I, V39, P1737, DOI 10.1007/s00259-012-2196-7.
   Salavati A, 2015, MOL IMAGING BIOL, V17, P140, DOI 10.1007/s11307-014-0776-6.
   Saleh A, 2017, SPINE J, V17, P1106, DOI 10.1016/j.spinee.2017.03.019.
   Soret M, 2007, J NUCL MED, V48, P932, DOI 10.2967/jnumed.106.035774.
   Strobel K, 2010, EUR J NUCL MED MOL I, V37, P1760, DOI 10.1007/s00259-010-1464-7.
   Tan AL, 2013, RHEUMATOLOGY, V52, P898, DOI 10.1093/rheumatology/kes384.
   Temmerman OPP, 2008, MOL IMAGING BIOL, V10, P288, DOI 10.1007/s11307-008-0153-4.
   Wilde F, 2009, ORAL SURG ORAL MED O, V107, P412, DOI 10.1016/j.tripleo.2008.09.019.},
Number-of-Cited-References = {29},
Times-Cited = {2},
Usage-Count-Last-180-days = {1},
Usage-Count-Since-2013 = {1},
Journal-ISO = {Diagnostics},
Doc-Delivery-Number = {LP3XB},
Web-of-Science-Index = {Science Citation Index Expanded (SCI-EXPANDED)},
Unique-ID = {WOS:000534251000075},
OA = {Green Published, gold},
DA = {2022-11-01},
}

@article{ WOS:000439693800042,
Author = {Rumalla, Kavelin and Yarbrough, Chester K. and Pugely, Andrew J. and
   Dorward, Ian G.},
Title = {Spinal Fusion for Pediatric Spondylolisthesis: National Trends,
   Complications, and Short-Term Outcomes},
Journal = {NEUROSURGERY},
Year = {2018},
Volume = {82},
Number = {5},
Pages = {701-708},
Month = {MAY},
Abstract = {BACKGROUND: Current surgical management guidelines for pediatric
   spondylolisthesis (PS) are reliant on data from single-center cohorts.
   OBJECTIVE: To analyze national trends and predictors of short-term
   outcomes in spinal fusion surgery for PS by performing a retrospective
   cross-sectional analysis of the Kids' Inpatient Database (KID).
   METHODS: The KID (sampled every 3 yr) was queried from 2003 to 2012 to
   identify all cases (age 5-17) of spinal fusion for PS (n = 2646). We
   analyzed trends in patient characteristics, surgical management, and
   short-term outcomes. Both univariate and multivariable analyses were
   utilized.
   RESULTS: The 2646 spinal fusions for PS included posterior-only fusions
   (86.8\%, PSF), anterior lumbar interbody fusions (4.8\%, ALIF), and
   combined anterior and posterior fusions (8.4\%, APLF) procedures. The
   utilization of APLF decreased over time (9.9\%-6.4\%, P =.023), whereas
   the number of total spinal fusions and the proportion of PSF and ALIF
   procedures have not changed significantly. Uptrends in Medicaid insured
   individuals (1.2\%-18.9\%), recombinant human bone morphogenetic
   protein-2 insertion (8.8\%-16.6\%), decompression (34.7\%-42.8\%),
   andmean inflation-adjusted hospital costs (\$ 21 855-\$ 32 085) were
   identified (all P <.001). In multivariable analysis, Medicaid status
   (odds ratio {[}OR] = 1.93, P =.004), teaching hospitals (OR = 1.94, P
   =.01), decompression (OR = 1.78, P =.004), and the APLF procedure (OR=
   2.47, P=. 001) increased the likelihood of complication occurrence (all
   P<.001).
   CONCLUSION: The addition of decompression during fusion and the APLF
   procedurewere associated with more in-hospital complications, though
   this may have been indicative of greater surgical complexity. The
   utilization of the APLF procedure has decreased significantly, while
   costs associated with the treatment of PS have increased over time.},
Publisher = {OXFORD UNIV PRESS INC},
Address = {JOURNALS DEPT, 2001 EVANS RD, CARY, NC 27513 USA},
Type = {Article},
Language = {English},
Affiliation = {Dorward, IG (Corresponding Author), Washington Univ, Sch Med, Dept Neurol Surg, CB 8057,660 South Euclid Ave, St Louis, MO 63110 USA.
   Rumalla, Kavelin; Yarbrough, Chester K.; Pugely, Andrew J.; Dorward, Ian G., Washington Univ, Sch Med, Dept Neurol Surg, CB 8057,660 South Euclid Ave, St Louis, MO 63110 USA.},
DOI = {10.1093/neuros/nyx295},
ISSN = {0148-396X},
EISSN = {1524-4040},
Keywords = {Complication; Epidemiology; Kids inpatient database; Outcome; Pediatric;
   Spinal fusion; Spondylolisthesis},
Keywords-Plus = {HIGH-GRADE SPONDYLOLISTHESIS; SURGICAL-MANAGEMENT; ISTHMIC
   SPONDYLOLISTHESIS; IDIOPATHIC SCOLIOSIS; UNITED-STATES; IN-SITU;
   CIRCUMFERENTIAL FUSION; NONOPERATIVE TREATMENT; OPERATIVE TREATMENT;
   LONG-TERM},
Research-Areas = {Neurosciences \& Neurology; Surgery},
Web-of-Science-Categories  = {Clinical Neurology; Surgery},
Author-Email = {dorwardi@wudosis.wustl.edu},
ResearcherID-Numbers = {Kavelin Rumalla, Neurosurgery PGY-1/AAS-6131-2021
   },
ORCID-Numbers = {Kavelin Rumalla, Neurosurgery PGY-1/0000-0002-2063-9587
   Pugely, Andrew/0000-0002-7812-2484},
Cited-References = {Agabegi SS, 2010, SPINE J, V10, P530, DOI 10.1016/j.spinee.2010.02.023.
   Andres TM, 2013, SPINE J, V13, P651, DOI 10.1016/j.spinee.2012.11.055.
   Attiah MA, 2014, SPONDYLOLYSIS, V6, P230.
   Bae HW, 2013, SPINE, V38, P916, DOI 10.1097/BRS.0b013e3182833e7c.
   Bouyer B, 2014, CHILD NERV SYST, V30, P505, DOI 10.1007/s00381-013-2260-z.
   Bureau of Labor Statistics, 2015, CPI INFL CALC.
   Campbell PG, 2011, J NEUROSURG-SPINE, V14, P16, DOI 10.3171/2010.9.SPINE10151.
   Cheung EV, 2006, J AM ACAD ORTHOP SUR, V14, P488, DOI 10.5435/00124635-200608000-00006.
   DEYO RA, 1992, J CLIN EPIDEMIOL, V45, P613, DOI 10.1016/0895-4356(92)90133-8.
   Deyo RA, 2010, JAMA-J AM MED ASSOC, V303, P1259, DOI 10.1001/jama.2010.338.
   Elixhauser A, 1998, MED CARE, V36, P8, DOI 10.1097/00005650-199801000-00004.
   Fineberg SJ, 2013, SPINE, V38, pE1189, DOI 10.1097/BRS.0b013e31829cc19b.
   Fu KMG, 2011, SPINE, V36, P308, DOI 10.1097/BRS.0b013e3181cf3a1d.
   Healthcare Cost and Utilization Project (HCUP), 2003, 2012 HCUP COST TO CH.
   Healthcare Cost and Utilization Project (HCUP), 2003, 2012 HCUP KIDS INP D.
   Healthcare Cost and Utilization Project (HCUP), 2008, HCUP KID TRENDS SUPP.
   Helenius I, 2006, SPINE, V31, P190, DOI 10.1097/01.brs.0000194843.94071.09.
   Jalanko T, 2011, EUR SPINE J, V20, P766, DOI 10.1007/s00586-010-1591-7.
   Kasliwal MK, 2012, NEUROSURGERY, V71, P109, DOI 10.1227/NEU.0b013e3182535881.
   Le V, 2015, SPONDYLOLISTHESIS, P3.
   LINDHOLM TS, 1990, SPINE, V15, P1350, DOI 10.1097/00007632-199012000-00021.
   Longo UG, 2014, J BONE JOINT SURG AM, V96A, P53, DOI 10.2106/JBJS.L.01012.
   Lundine KM, 2014, J PEDIATR ORTHOPED, V34, P483, DOI 10.1097/BPO.0000000000000133.
   Mac-Thiong JM, 2006, EUR SPINE J, V15, P1425, DOI 10.1007/s00586-006-0101-4.
   Martin CT, 2014, SPINE, V39, P1676, DOI 10.1097/BRS.0000000000000501.
   Molinari MRW, 1999, SPINE, V24, P1701, DOI 10.1097/00007632-199908150-00012.
   Muschik M, 1997, SPINE, V22, P2036, DOI 10.1097/00007632-199709010-00020.
   Nandyala SV, 2014, SPINE, V39, P417, DOI 10.1097/BRS.0000000000000149.
   Norton RP, 2015, SPINE, V40, P1219, DOI 10.1097/BRS.0000000000000987.
   Nuno M, 2013, SPINE J, V13, P116, DOI 10.1016/j.spinee.2012.10.005.
   O'Sullivan PB, 1997, SPINE, V22, P2959, DOI 10.1097/00007632-199712150-00020.
   Patil CG, 2008, SPINE J, V8, P904, DOI 10.1016/j.spinee.2008.02.002.
   PIZZUTILLO PD, 1989, J PEDIATR ORTHOPED, V9, P538, DOI 10.1097/01241398-198909010-00007.
   POUSSA M, 1993, SPINE, V18, P894, DOI 10.1097/00007632-199306000-00014.
   Rajaee SS, 2012, SPINE, V37, P67, DOI 10.1097/BRS.0b013e31820cccfb.
   Shaner AC, 2015, SPONDYLOLISTHESIS, P301.
   Singh K, 2014, SPINE, V39, P91, DOI 10.1097/BRS.0000000000000004.
   STEINER ME, 1985, SPINE, V10, P937, DOI 10.1097/00007632-198512000-00013.
   Stoker GE, 2011, ARGOSPINE NEWS J, V23, P33, DOI DOI 10.1007/S12240-011-0007-9.
   Sys J, 2001, EUR SPINE J, V10, P498, DOI 10.1007/s005860100326.
   Wollowick A.L., 2015, SPONDYLOLISTHESIS DI.
   Yoshihara H, 2015, SPINE J, V15, P265, DOI 10.1016/j.spinee.2014.09.026.},
Number-of-Cited-References = {42},
Times-Cited = {6},
Usage-Count-Last-180-days = {0},
Usage-Count-Since-2013 = {3},
Journal-ISO = {Neurosurgery},
Doc-Delivery-Number = {GO1FE},
Web-of-Science-Index = {Science Citation Index Expanded (SCI-EXPANDED)},
Unique-ID = {WOS:000439693800042},
DA = {2022-11-01},
}

@article{ WOS:000263067400008,
Author = {Wimmer, Cornelius},
Title = {Percutaneous Fusion Technique on the Thoracolumbar Spine with the
   Expedium LIS},
Journal = {OPERATIVE ORTHOPADIE UND TRAUMATOLOGIE},
Year = {2008},
Volume = {20},
Number = {6},
Pages = {511-524},
Month = {DEC},
Abstract = {Objective
   Fusion can be done from the thoracic spine up to the sacrum. A
   cannulated Expedium screw as well as the rod can be placed
   percutaneously. This minimally invasive approach creates only a minor
   muscular trauma.
   Indications
   Osteochondrosis of the lumbar and thoracic spine. Spondylolisthesis
   grade I-III according to Meyerding. Instability after nucleotomy. Type A
   and B fractures according to Magerl. Spondylodiscitis. Flexible
   scoliosis of the lumbar and thoracic spine.
   Contraindications
   Osteoporosis (t score < -1.5).
   Spondylolisthesis grade IV according to Meyerding.
   Surgical Technique
   The patient should be positioned prone, lying flat on the table. Use of
   two C-arms, one in anteroposterior and the other in lateral view.
   Marking of the entry point of the pedicle on the skin. Short skin
   incision (15 mm). Insertion of the Jamshidi needle into the pedicle. A
   guide wire should be inserted. Removal of the needle and start with the
   dilatation system,first the small one and then the big one. Preparation
   of the pedicle with a tap and insertion of the pedicle screw with the
   open and closed extension sleeves. Measurement of the rod length and
   insertion of the rod. Fixation of the rod with screw and removal of the
   extension sleeves.
   Postoperative Management
   The patient should be mobilized on the same day or the 1st day after
   surgery with or without a corset.
   Results
   From 2005 to 2006,72 patients (45 female, 27 male) with a mean age of 44
   years (35-73 years) were treated using this technique. Follow-up
   examinations were performed 3, 6,12, and 24 months after surgery. The
   mean follow-up was 14 months (3-24 months). Fusion rate was evaluated by
   computed tomography scan or X-ray. Implant-related complications were
   not observed.},
Publisher = {URBAN \& VOGEL},
Address = {NEUMARKTER STRASSE 43, D-81673 MUNICH, GERMANY},
Type = {Article},
Language = {German},
Affiliation = {Wimmer, C (Corresponding Author), PMU Salzburg, BHZ Vogtareuth, CA Klin Wirbelsaulenchirurg Skoliosezentrum, Lehrabt, Krankenhausstr 20, D-83569 Vogtareuth, Germany.
   PMU Salzburg, BHZ Vogtareuth, CA Klin Wirbelsaulenchirurg Skoliosezentrum, Lehrabt, D-83569 Vogtareuth, Germany.},
DOI = {10.1007/s00064-008-1507-4},
ISSN = {0934-6694},
EISSN = {1439-0981},
Keywords = {Lumbar spine; Thoracic spine; Posterior percutaneous technique; Fusion},
Keywords-Plus = {PEDICLE SCREWS; INSERTION},
Research-Areas = {Orthopedics},
Web-of-Science-Categories  = {Orthopedics},
Author-Email = {cwimmer@schoen-kliniken.de},
Cited-References = {ASSAKER R, 2004, SPINE, V71, P459.
   FOLEY KT, 2004, SPINE, V29, P598.
   German JW, 2005, SPINE, V30, pS52, DOI 10.1097/01.brs.0000174501.53285.9d.
   Guyer RD, 2003, SPINE, V28, pS15, DOI 10.1097/00007632-200308011-00004.
   Jaikumar S, 2002, NEUROSURGERY, V51, pS1, DOI 10.1227/01.NEU.0000030922.20555.BB.
   Lee SH, 2006, J NEUROSURG-SPINE, V5, P228, DOI 10.3171/spi.2006.5.3.228.
   Lee Sang-Ho, 2004, Spine J, V4, P644, DOI 10.1016/j.spinee.2004.04.012.
   Mac Millan M, 2005, J SPINAL DISORD TECH, V18, pS90, DOI 10.1097/01.bsd.0000112044.70321.d4.
   Thalgott JS, 2000, EUR SPINE J, V9, pS51, DOI 10.1007/PL00010022.
   Thongtrangan I, 2004, NEUROSURG FOCUS, V16.
   Wiesner L, 2000, SPINE, V25, P615, DOI 10.1097/00007632-200003010-00013.
   Wiesner L, 1999, SPINE, V24, P1599, DOI 10.1097/00007632-199908010-00015.
   WIMMER C, 2006, 1 INSTR COURS NEW TR, P35.
   WIMMER C, 2006, EUR SPINE J, V10, P179.
   WIMMER C, 2006, NOV HAMB, P24.
   WIMMER C, 2006, INT 24 COURS PERC EN, P26.
   WIMMER C, 2006, DGOC BERL, P25.
   WIMMER C, 2007, INT 25 COURS PERC EN, P26.
   WIMMER C, 2004, VAL DEG LUMB SPIN M, P34.
   WIMMER C, 2006, NOV HAMB, P97.
   WIMMER C, 2005, JATROS, V4, P6.},
Number-of-Cited-References = {21},
Times-Cited = {5},
Usage-Count-Last-180-days = {0},
Usage-Count-Since-2013 = {8},
Journal-ISO = {Oper. Orthopade Traumatol.},
Doc-Delivery-Number = {403FB},
Web-of-Science-Index = {Science Citation Index Expanded (SCI-EXPANDED)},
Unique-ID = {WOS:000263067400008},
DA = {2022-11-01},
}

@article{ WOS:000406330500007,
Author = {Schmidt, Cameron K. and Rustagi, Tarush and Alonso, Fernando and Loukas,
   Marios and Chapman, Jens R. and Oskouian, Rod J. and Tubbs, R. Shane},
Title = {Nerve root anomalies: making sense of a complicated literature},
Journal = {CHILDS NERVOUS SYSTEM},
Year = {2017},
Volume = {33},
Number = {8},
Pages = {1261-1273},
Month = {AUG},
Abstract = {Introduction Nerve root anomalies (NRAs) are a set of well-described
   congenital irregularities for which several classification systems have
   been devised over the years.
   Conclusion This comprehensive review examines the anatomy and
   characteristics of NRAs; their surgical, radiographic, and cadaveric
   prevalence rates; clinical and radiographic presentations; and surgical
   management. In addition, the top 5 NRA classification systems are
   presented and related.},
Publisher = {SPRINGER},
Address = {233 SPRING ST, NEW YORK, NY 10013 USA},
Type = {Review},
Language = {English},
Affiliation = {Schmidt, CK (Corresponding Author), Seattle Sci Fdn, 550 17th Ave,James Tower,Suite 600, Seattle, WA 98122 USA.
   Schmidt, Cameron K.; Tubbs, R. Shane, Seattle Sci Fdn, 550 17th Ave,James Tower,Suite 600, Seattle, WA 98122 USA.
   Rustagi, Tarush; Alonso, Fernando; Chapman, Jens R.; Oskouian, Rod J., Swedish Neurosci Inst, 550 17th Ave, Seattle, WA 98122 USA.
   Loukas, Marios, St Georges Univ, Dept Anat Sci, Sch Med, True Blue, Grenada.},
DOI = {10.1007/s00381-017-3457-3},
ISSN = {0256-7040},
EISSN = {1433-0350},
Keywords = {Spine; Spinal nerve; Variations; Anatomy; Imaging; Duplicated},
Keywords-Plus = {HERNIATED NUCLEUS PULPOSUS; OF-THE-LITERATURE; LUMBAR-DISC SURGERY;
   METRIZAMIDE MYELOGRAPHY; PREOPERATIVE DIAGNOSIS; CAUDA-EQUINA; ANATOMY;
   SPONDYLOLISTHESIS; IDENTIFICATION; FEATURES},
Research-Areas = {Neurosciences \& Neurology; Pediatrics; Surgery},
Web-of-Science-Categories  = {Clinical Neurology; Pediatrics; Surgery},
Author-Email = {Cameronkurtschmidt@gmail.com},
Cited-References = {Akbasak A, CONJOINED LUMBOSACRA.
   Aota Y, 1997, J SPINAL DISORD, V10, P167.
   Artico M, 2006, NEUROCIRUGIA, V17, P54.
   Aziz A, 2012, PAK J SURG, V28, P160.
   Bottcher J, 2004, EUR SPINE J, V13, P147, DOI 10.1007/s00586-003-0634-8.
   BOUCHARD JM, 1978, SURG NEUROL, V10, P229.
   CAIL WS, 1983, SURG NEUROL, V20, P113, DOI 10.1016/0090-3019(83)90460-3.
   CANNON BW, 1962, J NEUROSURG, V19, P208, DOI 10.3171/jns.1962.19.3.0208.
   CHOTIGAVANICH C, 1992, CLIN ORTHOP RELAT R, P46.
   COHEN MS, 1991, J BONE JOINT SURG BR, V73, P381, DOI 10.1302/0301-620X.73B3.1670432.
   COUGHLIN JR, 1983, J CAN ASSOC RADIOL, V34, P23.
   DAVELLA D, 1979, J NEUROSURG, V51, P819, DOI 10.3171/jns.1979.51.6.0819.
   Davidson D, 2006, SPINE, V31, pE718, DOI 10.1097/01.brs.0000232808.09107.f4.
   Engar C, 2014, CLIN IMAG, V38, P892, DOI 10.1016/j.clinimag.2014.07.009.
   EPSTEIN JA, 1981, J NEUROSURG, V55, P585, DOI 10.3171/jns.1981.55.4.0585.
   ETHELBERG S, 1952, J BONE JOINT SURG BR, V34, P442, DOI 10.1302/0301-620X.34B3.442.
   GOFFIN J, 1987, CLIN NEUROL NEUROSUR, V89, P117, DOI 10.1016/0303-8467(87)90186-7.
   Goldstein Barry, 2002, Phys Med Rehabil Clin N Am, V13, P423, DOI 10.1016/S1047-9651(02)00017-7.
   GOMEZ JG, 1993, ACTA NEUROCHIR, V120, P155, DOI 10.1007/BF02112035.
   Haijiao W, 2001, J SPINAL DISORD, V14, P143, DOI 10.1097/00002517-200104000-00009.
   Halil C, 2015, TURK NEUROSURG, DOI {[}10.5137/1019-5149.JTN.16490-15.1, DOI 10.5137/1019-5149.JTN.16490-15.1].
   Hauck EF, 2008, INTRADURAL MICROANAT.
   HELMS CA, 1982, RADIOLOGY, V144, P803, DOI 10.1148/radiology.144.4.7111728.
   HODDICK WK, 1985, RADIOLOGY, V154, P119, DOI 10.1148/radiology.154.1.3964929.
   Hogan Q, 1996, ANESTHESIOLOGY, V85, P37, DOI 10.1097/00000542-199607000-00006.
   Hogan Q, 1999, REGION ANESTH PAIN M, V24, P303, DOI 10.1016/S1098-7339(99)90103-7.
   Houra K, 2010, COLLEGIUM ANTROPOL, V34, P1105.
   Jokhi Vispi H, 2015, J Orthop Case Rep, V5, P14, DOI 10.13107/jocr.2250-0685.334.
   KADISH LJ, 1984, J BONE JOINT SURG BR, V66, P411, DOI 10.1302/0301-620X.66B3.6725353.
   Kang CH, 2008, SKELETAL RADIOL, V37, P225, DOI 10.1007/s00256-007-0421-4.
   Keon-Cohen B, 1968, J Bone Joint Surg Br, V50, P261.
   Kessely YC, 2016, IRANIAN J NEUROSURGE, V1.
   KIKUCHI S, 1984, SPINE, V9, P23, DOI 10.1097/00007632-198401000-00007.
   Kitab SA, 2009, NEUROSURGERY, V65, P161, DOI 10.1227/01.NEU.0000347002.67982.8F.
   Lotan R, 2010, EUR SPINE J, V19, P1094, DOI 10.1007/s00586-010-1329-6.
   MCCORMICK CC, 1982, CLIN RADIOL, V33, P427, DOI 10.1016/S0009-9260(82)80312-7.
   MEYER JD, 1983, J COMPUT ASSIST TOMO, V7, P202, DOI 10.1097/00004728-198302000-00184.
   Morishita Y, 2012, J ORTHOP SURG-HONG K, V20, P90, DOI 10.1177/230949901202000118.
   NEIDRE A, 1983, SPINE, V8, P294, DOI 10.1097/00007632-198304000-00010.
   PAMIR MN, 1992, PARAPLEGIA, V30, P370, DOI 10.1038/sc.1992.85.
   PEYSTER RG, 1985, SPINE, V10, P331, DOI 10.1097/00007632-198505000-00008.
   POSTACCHINI F, 1982, J BONE JOINT SURG AM, V64, P721, DOI 10.2106/00004623-198264050-00009.
   Prestar F, 1996, INVASIVE NEUROSURG, V39, P133.
   RASK MR, 1977, SURG NEUROL, V8, P139.
   Scuderi GJ, 2004, J SPINAL DISORD TECH, V17, P86, DOI 10.1097/00024720-200404000-00002.
   Song SJ, 2008, SKELETAL RADIOL, V37, P133, DOI 10.1007/s00256-007-0403-6.
   Stambough J L, 1988, J Spinal Disord, V1, P111.
   Taghipour M, 2009, J SPINAL DISORD TECH, V22, P413, DOI 10.1097/BSD.0b013e31818f00a0.
   TORRICELLI P, 1987, NEURORADIOLOGY, V29, P374, DOI 10.1007/BF00348918.
   WHITE JG, 1982, J NEUROSURG, V56, P114, DOI 10.3171/jns.1982.56.1.0114.},
Number-of-Cited-References = {50},
Times-Cited = {5},
Usage-Count-Last-180-days = {0},
Usage-Count-Since-2013 = {1},
Journal-ISO = {Childs Nerv. Syst.},
Doc-Delivery-Number = {FB7OS},
Web-of-Science-Index = {Science Citation Index Expanded (SCI-EXPANDED)},
Unique-ID = {WOS:000406330500007},
DA = {2022-11-01},
}

@article{ WOS:000368505400013,
Author = {Kim, Hyeun Sung and Ju, Chang Il and Kim, Seok Won and Kang, Jung Hoon},
Title = {Lying Down Instability Undetected on Standing Dynamic Radiographs},
Journal = {JOURNAL OF KOREAN NEUROSURGICAL SOCIETY},
Year = {2015},
Volume = {58},
Number = {6},
Pages = {560-562},
Month = {DEC},
Abstract = {It is well known that spinal instability should be evaluated in the
   standing lateral position. Standing dynamic flexion and extension
   radiographs are usually used to assess spinal instability. Here, we
   report a patient who experienced distraction instability while in the
   supine position rather than the standard standing position. To our
   knowledge, this is the first report of lying-down instability undetected
   on standing dynamic flexion and extension radiographs. We discuss the
   pathophysiological mechanism of this uncommon but possible entity and
   provide a review of the literature.},
Publisher = {KOREAN NEUROSURGICAL SOC},
Address = {\#402 POSCO \# OFFICE BUILDING 151 SUNHWA-DONG, JUNG-GU, SEOUL, 100-130,
   SOUTH KOREA},
Type = {Article},
Language = {English},
Affiliation = {Kim, SW (Corresponding Author), Chosun Univ, Coll Med, Dept Neurosurg, 365 Pilmun Daero, Gwangju 61453, South Korea.
   Kim, Hyeun Sung, Heori Sarang Hosp, Dept Neurosurg, Daejeon, South Korea.
   Ju, Chang Il; Kim, Seok Won, Chosun Univ, Coll Med, Dept Neurosurg, 365 Pilmun Daero, Gwangju 61453, South Korea.
   Kang, Jung Hoon, Chosun Univ, Coll Med, Dept Rehabil, Gwangju, South Korea.},
DOI = {10.3340/jkns.2015.58.6.560},
ISSN = {2005-3711},
EISSN = {1598-7876},
Keywords = {Distraction; Dynamic; Instability},
Keywords-Plus = {LUMBAR; SPONDYLOLISTHESIS},
Research-Areas = {Neurosciences \& Neurology; Surgery},
Web-of-Science-Categories  = {Clinical Neurology; Surgery},
Author-Email = {chosunns@chosun.ac.kr},
ResearcherID-Numbers = {Kim, Hyeun-Sung/H-3400-2018},
ORCID-Numbers = {Kim, Hyeun-Sung/0000-0001-5361-5234},
Cited-References = {Choi KC, 2009, J KOREAN NEUROSURG S, V46, P265, DOI 10.3340/jkns.2009.46.3.265.
   D'Andrea G, 2005, J SPINAL DISORD TECH, V18, P80, DOI 10.1097/01.bsd.0000133062.43337.81.
   Iguchi T, 2004, J SPINAL DISORD TECH, V17, P284, DOI 10.1097/01.bsd.0000102473.95064.9d.
   Kanayama M, 2003, SPINE, V28, P2368, DOI 10.1097/01.BRS.0000085357.24025.27.
   KANAYAMA M, 1995, CLIN BIOMECH, V10, P193, DOI 10.1016/0268-0033(95)91397-W.
   PENNING L, 1980, AM J ROENTGENOL, V134, P293, DOI 10.2214/ajr.134.2.293.
   Schafer RC, 1987, CLIN BIOMECHANICS MU, P789.
   Schneider G, 2005, SPINE, V30, P1159, DOI 10.1097/01.brs.0000162400.06685.37.
   TENCER AF, 1982, J BIOMECH ENG-T ASME, V104, P193, DOI 10.1115/1.3138348.
   Wagner H, 2012, THEOR BIOL MED MODEL, V9, DOI 10.1186/1742-4682-9-13.},
Number-of-Cited-References = {10},
Times-Cited = {4},
Usage-Count-Last-180-days = {0},
Usage-Count-Since-2013 = {1},
Journal-ISO = {J. Korean. Neurosurg. Soc.},
Doc-Delivery-Number = {DB4TE},
Web-of-Science-Index = {Science Citation Index Expanded (SCI-EXPANDED)},
Unique-ID = {WOS:000368505400013},
OA = {Green Published, gold, Green Submitted},
DA = {2022-11-01},
}

@article{ WOS:A1997YF18100013,
Author = {Terrell, T and Woods, M and Hough, DO},
Title = {Blunt trauma reveals a single kidney - A disqualification dilemma},
Journal = {PHYSICIAN AND SPORTSMEDICINE},
Year = {1997},
Volume = {25},
Number = {11},
Pages = {75-79},
Month = {NOV},
Abstract = {An 18-year-old stunt water-skier collided with a stationary boat,
   causing an impact to his right flank and thigh. Imaging studies revealed
   spondylolisthesis, fractures to the transverse processes of three lumbar
   vertebrae, and a single right kidney, which was uninjured. The kidney
   lay slightly anterior to the normal position, making it more vulnerable
   to injury. Consequently, the patient was advised to avoid water-skiing
   and all collision sports, This case points up the dilemmas physicians
   may face when treating athletes who have just one member of a paired
   organ.},
Publisher = {MCGRAW HILL HEALTHCARE PUBLICATIONS},
Address = {4530 WEST 77TH ST, MINNEAPOLIS, MN 55435-5000},
Type = {Article},
Language = {English},
Affiliation = {Terrell, T (Corresponding Author), UNIV MARYLAND,KERNAN HOSP,2200 KERNAN DR,MANS HOUSE,BALTIMORE,MD 21201, USA.},
DOI = {10.3810/psm.1997.11.1442},
ISSN = {0091-3847},
Research-Areas = {General \& Internal Medicine; Orthopedics; Sport Sciences},
Web-of-Science-Categories  = {Primary Health Care; Orthopedics; Sport Sciences},
Cited-References = {{*}AM AC PED COMM SP, 1994, PEDIATRICS, V94, P757.
   BAUER SB, 1992, CAMPBELLS UROLOGY, V2, P1347.
   EMMANUEL B, 1977, J TRAUMA, V17, P275.
   Moeller JL, 1996, PHYSICIAN SPORTSMED, V24, P57, DOI 10.3810/psm.1996.09.1354.
   PERSKY L, 1962, JAMA-J AM MED ASSOC, V182, P709, DOI 10.1001/jama.1962.03050460001001.
   REID JS, 1973, AUST NZ J SURG, V42, P260.
   STRAUSS RH, 1990, PHYSICIAN SPORTSMED, V18, P53, DOI 10.1080/00913847.1990.11710064.
   STRICKER PR, 1993, PHYSICIAN SPORTSMED, V21, P59, DOI 10.1080/00913847.1993.11947588.
   WICHMANN S, 1992, PHYSICIAN SPORTSMED, V19, P176.},
Number-of-Cited-References = {9},
Times-Cited = {2},
Usage-Count-Last-180-days = {0},
Usage-Count-Since-2013 = {0},
Journal-ISO = {Physician Sportsmed.},
Doc-Delivery-Number = {YF181},
Web-of-Science-Index = {Science Citation Index Expanded (SCI-EXPANDED)},
Unique-ID = {WOS:A1997YF18100013},
DA = {2022-11-01},
}

@article{ WOS:000431533600010,
Author = {Tamai, Koji and Chen, Jessica and Stone, Michael and Arakelyan, Anush
   and Paholpak, Permsak and Nakamura, Hiroaki and Buser, Zorica and Wang,
   Jeffrey C.},
Title = {The evaluation of lumbar paraspinal muscle quantity and quality using
   the Goutallier classification and lumbar indentation value},
Journal = {EUROPEAN SPINE JOURNAL},
Year = {2018},
Volume = {27},
Number = {5},
Pages = {1005-1012},
Month = {MAY},
Abstract = {The cross-sectional area and fat infiltration are accepted as standard
   parameters for quantitative and qualitative evaluation of muscle
   degeneration. However, they are time-consuming, which prevents them from
   being used in a clinical setting. The aim of this study was to analyze
   the relationship between lumbar muscle degeneration and spinal
   degenerative disorders, using lumbar indentation value (LIV) as
   quantitative and Goutallier classification as qualitative measures.
   This is a retrospective analysis of kinematic magnetic resonance images
   (kMRI). Two-hundred and thirty patients with kMRIs taken in
   weight-bearing positions were selected randomly. The LIV and Goutallier
   classification were evaluated at L4-5. The correlation of these two
   parameters with patients' age, gender, lumbar lordosis (LL), range of
   motion, disc degeneration, disc height, and Modic change were analyzed.
   There was no significant trend of LIV among the different grades of
   Goutallier classification (p = 0.943). There was a significant increase
   in age with higher grades of Goutallier classification (p < 0.001). In
   contrast, there was no correlation between LIV and age (p = 0.799). The
   Goutallier classification positively correlated with LL (r = 0.377) and
   severe disc degeneration (r = 0.249). The LIV positively correlated with
   LL (r = 0.476) and degenerative spondylolisthesis (r = 0.184).
   Multinomial logistic regression analysis showed that age (p = 0.026),
   gender (p = 0.003), and LIV (p < 0.001) were significant predictors for
   patients with low LL (< 10A degrees).
   Lumbar muscle quantity and quality showed specific correlation with age
   and spine disorders. Additionally, LL can be predicted by the muscle
   quantity, but not the quality. These time-saving evaluation tools
   potentially accelerate the study of lumbar muscles.
   {[}GRAPHICS]},
Publisher = {SPRINGER},
Address = {ONE NEW YORK PLAZA, SUITE 4600, NEW YORK, NY, UNITED STATES},
Type = {Article},
Language = {English},
Affiliation = {Buser, Z (Corresponding Author), Univ Southern Calif, Keck Sch Med, Dept Orthopaed Surg, Los Angeles, CA 90033 USA.
   Tamai, Koji; Chen, Jessica; Stone, Michael; Paholpak, Permsak; Buser, Zorica; Wang, Jeffrey C., Univ Southern Calif, Keck Sch Med, Dept Orthopaed Surg, Los Angeles, CA 90033 USA.
   Arakelyan, Anush; Nakamura, Hiroaki, Univ Southern Calif, Keck Sch Med, Dept Neurol Surg, Los Angeles, CA USA.
   Tamai, Koji, Osaka City Univ, Grad Sch Med, Dept Orthoped, Osaka, Japan.
   Paholpak, Permsak, Khon Kaen Univ, Dept Orthopaed, Fac Med, Khon Kaen, Thailand.},
DOI = {10.1007/s00586-018-5485-4},
ISSN = {0940-6719},
EISSN = {1432-0932},
Keywords = {Lumbar indentation value; Goutallier classification; Paraspinal muscle;
   Muscle degeneration; Lumbar lordosis},
Keywords-Plus = {LOW-BACK-PAIN; FATTY INFILTRATION; DEGENERATION; MULTIFIDUS; AGE; SIZE},
Research-Areas = {Neurosciences \& Neurology; Orthopedics},
Web-of-Science-Categories  = {Clinical Neurology; Orthopedics},
Author-Email = {zbuser@usc.edu},
ResearcherID-Numbers = {Paholpak, Permsak/AAR-9800-2020
   },
ORCID-Numbers = {Paholpak, Permsak/0000-0003-0826-306X
   Tamai, Koji/0000-0003-1467-2599},
Cited-References = {Andersson GBJ, 1999, LANCET, V354, P581, DOI 10.1016/S0140-6736(99)01312-4.
   Bailey JF, 2018, SPINE J, V18, P7, DOI 10.1016/j.spinee.2017.08.261.
   Barry JJ, 2013, J SHOULDER ELB SURG, V22, P18, DOI 10.1016/j.jse.2011.12.014.
   Battaglia PJ, 2014, J MANIP PHYSIOL THER, V37, P190, DOI 10.1016/j.jmpt.2013.12.010.
   Crawford RJ, 2016, AM J NEURORADIOL, V37, P742, DOI 10.3174/ajnr.A4596.
   Fortin M, 2013, PHYS THER, V93, P1540, DOI 10.2522/ptj.20130051.
   Freeman MD, 2010, PM\&R, V2, P142, DOI 10.1016/j.pmrj.2009.11.006.
   GOUTALLIER D, 1994, CLIN ORTHOP RELAT R, P78.
   HABERMAN SJ, 1973, BIOMETRICS, V29, P205, DOI 10.2307/2529686.
   Haddas R, 2018, EUR SPINE J, V27, P1178, DOI 10.1007/s00586-017-5321-2.
   Jun HS, 2016, NEUROSURGERY, V79, P847, DOI 10.1227/NEU.0000000000001269.
   Kader DF, 2000, CLIN RADIOL, V55, P145, DOI 10.1053/crad.1999.0340.
   Lee JC, 2008, SPINE, V33, P318, DOI 10.1097/BRS.0b013e318162458f.
   Mannion AF, 2000, EUR SPINE J, V9, P273, DOI 10.1007/s005860000189.
   MCLOUGHLIN RF, 1994, J COMPUT ASSIST TOMO, V18, P275, DOI 10.1097/00004728-199403000-00021.
   MODIC MT, 1988, RADIOLOGY, V166, P193, DOI 10.1148/radiology.166.1.3336678.
   Paholpak P, 2018, EUR SPINE J, V27, P1021, DOI 10.1007/s00586-017-5306-1.
   Pfirrmann CWA, 2001, SPINE, V26, P1873, DOI 10.1097/00007632-200109010-00011.
   Raz Y, 2015, FRONT AGING NEUROSCI, V7, DOI 10.3389/fnagi.2015.00236.
   Rossi A, 2010, OBESITY, V18, P2379, DOI 10.1038/oby.2010.48.
   Schwab F, 2012, SPINE, V37, P1077, DOI 10.1097/BRS.0b013e31823e15e2.
   Shahidi B, 2017, SPINE, V42, P616, DOI 10.1097/BRS.0000000000001848.
   Silva FE, 2010, NEUROSURG FOCUS, V28, DOI 10.3171/2010.1.FOCUS09271.
   Takayama K, 2016, SPINE, V41, pE84, DOI 10.1097/BRS.0000000000001154.
   Teichtahl AJ, 2015, ARTHRITIS RES THER, V17, DOI 10.1186/s13075-015-0831-y.
   Teichtahl AJ, 2015, SPINE J, V15, P1593, DOI 10.1016/j.spinee.2015.03.039.
   Ward SR, 2009, J BONE JOINT SURG AM, V91A, P176, DOI 10.2106/JBJS.G.01311.},
Number-of-Cited-References = {27},
Times-Cited = {20},
Usage-Count-Last-180-days = {0},
Usage-Count-Since-2013 = {5},
Journal-ISO = {Eur. Spine J.},
Doc-Delivery-Number = {GE9EU},
Web-of-Science-Index = {Science Citation Index Expanded (SCI-EXPANDED)},
Unique-ID = {WOS:000431533600010},
DA = {2022-11-01},
}

@article{ WOS:000565459300015,
Author = {Chang, Sam Yeol and Nam, Yunjin and Lee, Jeongik and Chang, Bong-Soon
   and Lee, Choon-Ki and Kim, Hyoungmin},
Title = {Clinical Significance of Radiologic Improvement Following Single-Level
   Oblique Lateral Interbody Fusion With Percutaneous Pedicle Screw
   Fixation},
Journal = {ORTHOPEDICS},
Year = {2020},
Volume = {43},
Number = {4},
Pages = {E283-E290},
Month = {JUL-AUG},
Abstract = {Indirect decompression using oblique lateral interbody fusion (OLIF)
   improves spinal canal dimensions by reducing spondylolisthesis and
   restoring intervertebral disk height in patients with degenerative
   lumbar diseases. However, the clinical significance of these
   radiological improvements has not been fully evaluated in the
   literature. To examine the relationship between the clinical and
   radiological outcomes following OLIF, the authors prospectively studied
   41 patients who underwent single-level OLIF with percutaneous pedicle
   screw fixation for lumbar degenerative disease, including degenerative
   and spondylolytic spondylolisthesis and spinal stenosis with disk height
   loss. Clinical scores were obtained preoperatively and at 1 year
   postoperatively using multiple questionnaires. Radiological outcomes
   were evaluated using plain radiographs, computed tomography (CT) scans,
   and magnetic resonance imaging (MRI) at 1 year postoperatively.
   Following a single-level OLIF, all categories of clinical scores showed
   statistically significant improvement. Rate of cage subsidence was
   14.6\% and 31.7\% at 1 week and 1 year postoperatively, respectively.
   Patients with subsidence had higher Oswestry Disability Index (P=.026)
   scores and lower physical composite summary scores on the Short Form-36
   Health Survey (P=.007). On CT scan, 28 (68.3\%) patients showed a
   complete interbody fusion and 13 (31.7\%) had intermediate fusion. All
   parameters from the MRI, except for foraminal width, showed significant
   improvement at 1 year postoperatively. The improvement ratio of
   foraminal height was associated with the percent improvement of
   lower-extremity radiating pain (Pearson coefficient=0.384; P=.013) and
   the walking ability score of the Japanese Orthopaedic Association Back
   Pain Evaluation Questionnaire (Pearson coefficient=0.319; P=.042) at 1
   year postoperatively. Restoration of foraminal height while preserving
   the endplates is associated with favorable results following OLIF.},
Publisher = {SLACK INC},
Address = {6900 GROVE RD, THOROFARE, NJ 08086 USA},
Type = {Article},
Language = {English},
Affiliation = {Kim, H (Corresponding Author), Seoul Natl Univ Hosp, Dept Orthoped Surg, 101 Daehangno, Seoul, South Korea.
   Chang, Sam Yeol; Nam, Yunjin; Lee, Jeongik; Chang, Bong-Soon; Lee, Choon-Ki; Kim, Hyoungmin, Seoul Natl Univ Hosp, Dept Orthoped Surg, 101 Daehangno, Seoul, South Korea.},
DOI = {10.3928/01477447-20200521-02},
ISSN = {0147-7447},
EISSN = {1938-2367},
Keywords-Plus = {INDIRECT NEURAL DECOMPRESSION; LUMBAR; COMPLICATIONS},
Research-Areas = {Orthopedics},
Web-of-Science-Categories  = {Orthopedics},
Author-Email = {hmkim21@gmail.com},
ResearcherID-Numbers = {Nam, Yunjin/AAJ-1482-2021},
Cited-References = {Abe K, 2017, SPINE, V42, P55, DOI 10.1097/BRS.0000000000001650.
   Cho W, 2013, CLIN ORTHOP SURG, V5, P49, DOI 10.4055/cios.2013.5.1.49.
   Choi KC, 2011, ACTA NEUROCHIR, V153, P567, DOI 10.1007/s00701-010-0876-2.
   Fairbank JCT, 2000, SPINE, V25, P2940, DOI 10.1097/00007632-200011150-00017.
   Fujibayashi S, 2015, SPINE, V40, pE175, DOI 10.1097/BRS.0000000000000703.
   Fukui M, 2009, J ORTHOP SCI, V14, P348, DOI 10.1007/s00776-009-1337-8.
   Gruskay JA, 2014, SPINE J, V14, P531, DOI 10.1016/j.spinee.2013.07.459.
   Kim JS, 2016, NEUROSURGERY, V63, P190, DOI DOI 10.1227/01.neu.0000489803.65103.84.
   Lee GY, 2011, SKELETAL RADIOL, V40, P1127, DOI 10.1007/s00256-011-1153-z.
   Lee S, 2010, AM J ROENTGENOL, V194, P1095, DOI 10.2214/AJR.09.2772.
   Li JXJ, 2017, WORLD NEUROSURG, V98, P113, DOI 10.1016/j.wneu.2016.10.074.
   Mehren C, 2016, CLIN ORTHOP RELAT R, V474, P2020, DOI 10.1007/s11999-016-4883-3.
   Ohtori S, 2015, ASIAN SPINE J, V9, P565, DOI 10.4184/asj.2015.9.4.565.
   Oliveira L, 2010, SPINE, V35, pS331, DOI 10.1097/BRS.0b013e3182022db0.
   Park SJ, 2017, CLIN SPINE SURG, V30, pE784, DOI 10.1097/BSD.0000000000000406.
   Pereira EAC, 2017, J CLIN NEUROSCI, V35, P56, DOI 10.1016/j.jocn.2016.09.010.
   Rao PJ, 2015, SPINE J, V15, P817, DOI 10.1016/j.spinee.2014.12.019.
   Sato J, 2017, EUR SPINE J, V26, P671, DOI 10.1007/s00586-015-4170-0.
   Silvestre C, 2012, ASIAN SPINE J, V6, P89, DOI 10.4184/asj.2012.6.2.89.
   Ware JE, 2000, SPINE, V25, P3130, DOI 10.1097/00007632-200012150-00008.
   Woods KRM, 2017, SPINE J, V17, P545, DOI 10.1016/j.spinee.2016.10.026.},
Number-of-Cited-References = {21},
Times-Cited = {6},
Usage-Count-Last-180-days = {0},
Usage-Count-Since-2013 = {4},
Journal-ISO = {Orthopedics},
Doc-Delivery-Number = {NI6KD},
Web-of-Science-Index = {Science Citation Index Expanded (SCI-EXPANDED)},
Unique-ID = {WOS:000565459300015},
DA = {2022-11-01},
}

@article{ WOS:000287497500017,
Author = {Choi, Kyung-Chul and Ahn, Yong and Kang, Byung-Uk and Jang, Joo-Hee and
   Kim, Kyeong-Ki and Shin, Yong Hwan and Choi, Jong-Oh and Lee, Sang-Ho},
Title = {Failed anterior lumbar interbody fusion due to incomplete foraminal
   decompression},
Journal = {ACTA NEUROCHIRURGICA},
Year = {2011},
Volume = {153},
Number = {3},
Pages = {567-574},
Month = {MAR},
Abstract = {Anterior lumbar interbody fusion (ALIF) has gained widespread popularity
   for spinal disorders requiring fusion. The purpose of this study was to
   analyze ALIF failures.
   The medical records of 223 patients treated with ALIF between January
   2007 and June 2008 were retrospectively reviewed. Patients with
   unfavorable outcomes, including subsequent posterior decompression at
   the index level or poor outcomes after ALIF were identified based on
   clinical and radiological findings. The patients were divided into two
   groups: an unfavorable group and a favorable group. Preoperative
   clinical and radiological factors for each group were statistically
   analyzed.
   Two hundred of the 223 patients were enrolled in this study. Thirteen
   (6.5\%) of 200 patients resulted in unfavorable outcome. Four patients
   (2\%) of them underwent posterior decompressive surgery. The main cause
   of unfavorable outcomes was incomplete decompression of the foraminal
   stenosis. Unfavorable outcomes were obtained in patients with the level
   of L5-S1 (p = 0.036), higher body mass index (p = 0.048), higher
   percentage of slippage (p = 0.024), and severe facet arthropathy (p =
   0.013). However, there was no difference in preoperative disc height,
   foraminal size, facet angle, facet tropism, or preoperative visual
   analog scale for back and leg pain, the Oswestry disability index,
   symptom duration, and fusion rate between the two groups.
   Based on these results, posterior decompression and fusion may be
   considered for obese patients with the level of L5-S1, high-grade
   spondylolisthesis, or severe facet arthropathy. On the other hand, ALIF
   can be used an effective alternative treatment in many spinal disorders
   requiring fusion.},
Publisher = {SPRINGER WIEN},
Address = {SACHSENPLATZ 4-6, PO BOX 89, A-1201 WIEN, AUSTRIA},
Type = {Article},
Language = {English},
Affiliation = {Ahn, Y (Corresponding Author), Daegu Wooridul Spine Hosp, Dept Neurosurg, Taegu 700732, South Korea.
   Choi, Kyung-Chul; Ahn, Yong; Kang, Byung-Uk; Kim, Kyeong-Ki; Shin, Yong Hwan, Daegu Wooridul Spine Hosp, Dept Neurosurg, Taegu 700732, South Korea.
   Jang, Joo-Hee, Daegu Wooridul Spine Hosp, Dept Gen Surg, Taegu 700732, South Korea.
   Choi, Jong-Oh, Daegu Wooridul Spine Hosp, Dept Radiol, Taegu 700732, South Korea.
   Lee, Sang-Ho, Wooridul Spine Hosp, Dept Neurosurg, Seoul, South Korea.},
DOI = {10.1007/s00701-010-0876-2},
ISSN = {0001-6268},
EISSN = {0942-0940},
Keywords = {Failed anterior lumbar interbody fusion; Foraminal stenosis; Incomplete
   decompression},
Keywords-Plus = {PEDICLE SCREW FIXATION; ISTHMIC-SPONDYLOLISTHESIS; NERVE ROOT; DISC;
   FORAMEN; SPINE; DISTRACTION; ENTRAPMENT; STENOSIS; SURGERY},
Research-Areas = {Neurosciences \& Neurology; Surgery},
Web-of-Science-Categories  = {Clinical Neurology; Surgery},
Author-Email = {ns-ay@hanmail.net},
Cited-References = {CHEN D, 1995, SPINE, V95, P74.
   Cheung KMC, 2003, SPINE, V28, P1385, DOI 10.1097/00007632-200307010-00007.
   DENNIS S, 1989, SPINE, V14, P876, DOI 10.1097/00007632-198908000-00019.
   Ghogawala Z, 2004, J NEUROSURG-SPINE, V1, P267, DOI 10.3171/spi.2004.1.3.0267.
   HASEGAWA T, 1995, J BONE JOINT SURG AM, V77A, P32, DOI 10.2106/00004623-199501000-00005.
   Hsieh PC, 2007, J NEUROSURG-SPINE, V7, P379, DOI 10.3171/SPI-07/10/379.
   JINKINS JR, 1992, AM J ROENTGENOL, V159, P799, DOI 10.2214/ajr.159.4.1529846.
   Karacan I, 2004, SPINE, V29, P1132, DOI 10.1097/00007632-200405150-00016.
   Kim JS, 2009, J SPINAL DISORD TECH, V22, P114, DOI 10.1097/BSD.0b013e318169bff5.
   Kim KW, 2004, J SPINAL DISORD TECH, V17, P220, DOI 10.1097/00024720-200406000-00009.
   Kim SY, 2008, J SPINAL DISORD TECH, V21, P33, DOI 10.1097/BSD.0b013e3180577223.
   LAURENT L. E., 1961, ACTA ORTHOPAED SCAND, V31, P45.
   Lee DY, 2007, J KOREAN NEUROSURG S, V41, P377.
   Lee SH, 2006, J NEUROSURG-SPINE, V5, P228, DOI 10.3171/spi.2006.5.3.228.
   Lee Sang-Ho, 2004, Spine J, V4, P644, DOI 10.1016/j.spinee.2004.04.012.
   Min JH, 2007, J NEUROSURG-SPINE, V7, P21, DOI 10.3171/SPI-07/07/021.
   Min JH, 2009, J KOREAN NEUROSURG S, V46, P65, DOI 10.3340/jkns.2009.46.1.65.
   Motosuneya T, 2005, J SPINAL DISORD TECH, V18, P18, DOI 10.1097/01.bsd.0000133509.99670.95.
   RIOU JPA, 1992, AM J SURG, V163, P324, DOI 10.1016/0002-9610(92)90014-I.
   ROBERTS JV, 1992, J HOSP INFECT, V20, P217, DOI 10.1016/0195-6701(92)90090-9.
   SCHLEGEL JD, 1994, SPINE, V19, P2041, DOI 10.1097/00007632-199409150-00004.
   Waguespack A, 2002, PAIN MED, V3, P18, DOI 10.1046/j.1526-4637.2002.02007.x.
   Wang M, 2007, SPINE J, V7, P563, DOI 10.1016/j.spinee.2006.10.019.
   Weishaupt D, 1999, SKELETAL RADIOL, V28, P215, DOI 10.1007/s002560050503.},
Number-of-Cited-References = {24},
Times-Cited = {12},
Usage-Count-Last-180-days = {0},
Usage-Count-Since-2013 = {6},
Journal-ISO = {Acta Neurochir.},
Doc-Delivery-Number = {723HN},
Web-of-Science-Index = {Science Citation Index Expanded (SCI-EXPANDED)},
Unique-ID = {WOS:000287497500017},
DA = {2022-11-01},
}

@article{ WOS:000547345000001,
Author = {Proietti, Luca and Perna, Andrea and Ricciardi, Luca and Fumo, Caterina
   and Santagada, Domenico Alessandro and Giannelli, Ilaria and
   Tamburrelli, Francesco Ciro and Leone, Antonio},
Title = {Radiological evaluation of fusion patterns after lateral lumbar
   interbody fusion: institutional case series},
Journal = {RADIOLOGIA MEDICA},
Year = {2021},
Volume = {126},
Number = {2},
Pages = {250-257},
Month = {FEB},
Abstract = {Introduction There is no consensus on how to evaluate segmental fusion
   after lateral lumbar interbody fusion (LLIF). Bone bridges (BB) between
   two contiguous vertebra are reported as pathognomonic criteria for
   anterior fusion. However, to the best of our knowledge, there are no
   radiological investigations on zygapophyseal joints (ZJ) status after
   LLIF. The aim of this radiological study was to investigate the
   different fusion patterns after LLIF. Materials and methods This is a
   retrospective single-centre radiological study. Patients who underwent
   LLIF and posterior percutaneous screw fixation for degenerative
   spondylolisthesis, on a single lumbar level, were considered for
   eligibility. Complete radiological data and a minimum follow-up of 1
   year were the inclusion criteria. Intervertebral BB were investigated
   for evaluating anterior fusion and ZJ ankylotic degeneration was
   evaluated according Pathria et al., as a matter of proof of posterior
   fusion and segmental immobilization. Results Seventy-four patients were
   finally included in the present study. Twelve months after surgery,
   intervertebral BB were recognized in 58 segments (78.3\%), whereas ZJ
   Pathria grade was I in 8 (10.8\%) patients, II in 15 (20.3\%) and III in
   51 (68.9\%) that were considered posteriorly fused. The overlapping rate
   between anteriorly and posteriorly fused segments was 72.4\% (42
   segments), whereas 10 (13.5\%) did not achieve any fusion, anterior or
   posterior, and 6 (8.1\%) were posteriorly fused only. Conclusions Our
   results seem to suggest that anterior fusion is not sufficient to
   achieve segmental immobilization. Further properly designed
   investigations are needed to investigate eventual clinical-radiological
   correlations.},
Publisher = {SPRINGER-VERLAG ITALIA SRL},
Address = {VIA DECEMBRIO, 28, MILAN, 20137, ITALY},
Type = {Article},
Language = {English},
Affiliation = {Ricciardi, L (Corresponding Author), Pia Fdn Culto \& Relig Cardinal G Pan, UO Neurochirurg, Via Pio X 4, I-73039 Tricase, LE, Italy.
   Ricciardi, L (Corresponding Author), Azienda Osped St Andrea, UO Neurochirurg, Fac Med \& Psicol, Rome, Italy.
   Proietti, Luca; Perna, Andrea; Fumo, Caterina; Santagada, Domenico Alessandro; Giannelli, Ilaria; Tamburrelli, Francesco Ciro; Leone, Antonio, Fdn Policlin Univ A Gemelli IRCCS, Rome, Italy.
   Proietti, Luca; Perna, Andrea; Fumo, Caterina; Santagada, Domenico Alessandro; Giannelli, Ilaria; Tamburrelli, Francesco Ciro, Univ Cattolica Sacro Cuore, Ist Ortopedia \& Traumatol, Rome, Italy.
   Ricciardi, Luca, Pia Fdn Culto \& Relig Cardinal G Pan, UO Neurochirurg, Via Pio X 4, I-73039 Tricase, LE, Italy.
   Ricciardi, Luca, Azienda Osped St Andrea, UO Neurochirurg, Fac Med \& Psicol, Rome, Italy.
   Leone, Antonio, Univ Cattolica Sacro Cuore, Dipartimento Sci Radiol, Rome, Italy.},
DOI = {10.1007/s11547-020-01252-5},
EarlyAccessDate = {JUL 2020},
ISSN = {0033-8362},
EISSN = {1826-6983},
Keywords = {Spine; Instrumentation; Fusion; LLIF; Spondylolisthesis; Minimally
   invasive spine surgery},
Keywords-Plus = {JOINT; ADHESIONS; INSTRUMENTATION; PARAMETERS; ALIGNMENT; ACCURACY;
   FIXATION; CAGES},
Research-Areas = {Radiology, Nuclear Medicine \& Medical Imaging},
Web-of-Science-Categories  = {Radiology, Nuclear Medicine \& Medical Imaging},
Author-Email = {ricciardi.lu@gmail.com},
ResearcherID-Numbers = {Perna, Andrea/Q-6472-2019
   Ricciardi, Luca/L-5405-2019
   Fumo, Caterina/GPS-9211-2022
   },
ORCID-Numbers = {Perna, Andrea/0000-0002-2475-1955
   Ricciardi, Luca/0000-0001-5110-8386
   Fumo, Caterina/0000-0001-9841-6431
   Leone, Antonio/0000-0003-3669-6321
   TAMBURRELLI, Francesco Ciro/0000-0002-3140-5700
   Santagada, Domenico Alessandro/0000-0002-0928-9213},
Cited-References = {Barone G, 2017, EUR SPINE J, V26, P457, DOI 10.1007/s00586-017-5136-1.
   Barrey C, 2015, WORLD J ORTHOP, V6, P117, DOI 10.5312/wjo.v6.i1.117.
   Berjano P, 2015, EUR SPINE J, V24, pS369, DOI 10.1007/s00586-015-3929-7.
   Berjano P, 2013, EUR SPINE J, V22, pS242, DOI 10.1007/s00586-012-2426-5.
   BRIDWELL KH, 1995, SPINE, V20, P1410, DOI 10.1097/00007632-199520120-00014.
   Carreon LY, 2007, SPINE, V32, P892, DOI 10.1097/01.brs.0000259808.47104.dd.
   Choudhri TF, 2014, J NEUROSURG-SPINE, V21, P23, DOI 10.3171/2014.4.SPINE14267.
   Cramer GD, 2010, J MANIP PHYSIOL THER, V33, P508, DOI 10.1016/j.jmpt.2010.08.002.
   Fischer DR, 2011, EUR SPINE J, V20, P640, DOI 10.1007/s00586-010-1643-z.
   Godzik J, 2018, WORLD NEUROSURG, V113, pE439, DOI 10.1016/j.wneu.2018.02.053.
   Hamada Y, 2005, INT J ORAL MAX SURG, V34, P727, DOI 10.1016/j.ijom.2005.02.009.
   Hase M, 2002, AUST DENT J, V47, P163, DOI 10.1111/j.1834-7819.2002.tb00322.x.
   Jackson RP, 2000, SPINE, V25, P2808, DOI 10.1097/00007632-200011010-00014.
   KAHANOVITZ N, 1984, SPINE, V9, P268, DOI 10.1097/00007632-198404000-00008.
   Krengel WF, 2015, GLOB SPINE J, V5, P233, DOI 10.1055/s-0035-1549432.
   Malham GM, 2012, SCI WORLD J, DOI 10.1100/2012/246989.
   McAfee PC, 2001, SPINE, V26, P320, DOI 10.1097/00007632-200102010-00020.
   Ozgur Burak M, 2006, Spine J, V6, P435, DOI 10.1016/j.spinee.2005.08.012.
   PATHRIA M, 1987, RADIOLOGY, V164, P227, DOI 10.1148/radiology.164.1.3588910.
   Proietti L, 2015, ORTHOP TRAUMATOL-SUR, V101, P375, DOI 10.1016/j.otsr.2015.01.013.
   Ricciardi L, 2018, WORLD NEUROSURG, V115, pE659, DOI 10.1016/j.wneu.2018.04.126.
   Rodgers W B, 2010, SAS J, V4, P63, DOI 10.1016/j.esas.2010.03.001.
   Schmoelz W, 2017, CLIN BIOMECH, V48, P30, DOI 10.1016/j.clinbiomech.2017.07.007.
   Seo DK, 2017, MEDICINE, V96, DOI 10.1097/MD.0000000000007816.
   Sharma AK, 2011, J SPINAL DISORD TECH, V24, P242, DOI 10.1097/BSD.0b013e3181ecf995.
   Tamburrelli FC, 2018, EUR SPINE J, V27, P237, DOI 10.1007/s00586-018-5627-8.
   Tan GH, 2007, EUR SPINE J, V16, P1875, DOI 10.1007/s00586-007-0376-0.
   Tromme A, 2019, EUR SPINE J, V28, P1121, DOI 10.1007/s00586-017-5173-9.
   Vaishya Raju, 2018, J Orthop Case Rep, V8, P43, DOI 10.13107/jocr.2250-0685.1204.
   Williams AL, 2005, AM J NEURORADIOL, V26, P2057.
   Yukawa Y, 2018, EUR SPINE J, V27, P426, DOI 10.1007/s00586-016-4807-7.},
Number-of-Cited-References = {31},
Times-Cited = {12},
Usage-Count-Last-180-days = {0},
Usage-Count-Since-2013 = {2},
Journal-ISO = {Radiol. Med.},
Doc-Delivery-Number = {QG8WM},
Web-of-Science-Index = {Science Citation Index Expanded (SCI-EXPANDED)},
Unique-ID = {WOS:000547345000001},
DA = {2022-11-01},
}

@article{ WOS:000324674200018,
Author = {Jeon, C-H. and Park, J-U. and Chung, N-S. and Son, K-H. and Lee, Y-S.
   and Kim, J-J.},
Title = {Degenerative retrolisthesis IS IT A COMPENSATORY MECHANISM FOR SAGITTAL
   IMBALANCE?},
Journal = {BONE \& JOINT JOURNAL},
Year = {2013},
Volume = {95B},
Number = {9},
Pages = {1244-1249},
Month = {SEP},
Abstract = {We investigated the spinopelvic morphology and global sagittal balance
   of patients with a degenerative retrolisthesis or anterolisthesis. A
   total of 269 consecutive patients with a degenerative spondylolisthesis
   were included in this study. There were 95 men and 174 women with a mean
   age of 64.3 years (SD 10.5; 40 to 88). A total of 106 patients had a
   pure retrolisthesis (R group), 130 had a pure anterolisthesis (A group),
   and 33 had both (R+A group).
   A backward slip was found in the upper lumbar levels (mostly L2 or L3)
   with an almost equal gender distribution in both the R and R+A groups.
   The pelvic incidence and sacral slope of the R group were significantly
   lower than those of the A (both p < 0.001) and R+A groups (both p <
   0.001). The lumbar lordosis of the R+A group was significantly greater
   than that of the R (p = 0.025) and A groups (p = 0.014). The C7 plumb
   line of the R group was located more posteriorly than that of the A
   group (p = 0.023), but was no different from than that of the R+A group
   (p = 0.422). The location of C7 plumb line did not differ between the
   three groups (p = 0.068). The spinosacral angle of the R group was
   significantly smaller than that of the A group (p < 0.001) and R+A group
   (p < 0.001).
   Our findings imply that there are two types of degenerative
   retrolisthesis: one occurs primarily as a result of degeneration in
   patients with low pelvic incidence, and the other occurs secondarily as
   a compensatory mechanism in patients with an anterolisthesis and high
   pelvic incidence.},
Publisher = {BRITISH EDITORIAL SOC BONE JOINT SURGERY},
Address = {22 BUCKINGHAM STREET, LONDON WC2N 6ET, ENGLAND},
Type = {Article},
Language = {English},
Affiliation = {Chung, NS (Corresponding Author), Ajou Univ, Sch Med, Dept Orthopaed Surg, San 5 Wonchon Dong, Suwon 441749, South Korea.
   Jeon, C-H.; Park, J-U.; Chung, N-S.; Son, K-H.; Lee, Y-S.; Kim, J-J., Ajou Univ, Sch Med, Dept Orthopaed Surg, Suwon 441749, South Korea.},
DOI = {10.1302/0301-620X.95B9.31237},
ISSN = {2049-4394},
Keywords-Plus = {TRAUMATIC RETROLISTHESIS; SPINOPELVIC BALANCE; SPONDYLOLISTHESIS;
   LUMBAR; CHILDREN; PELVIS},
Research-Areas = {Orthopedics; Surgery},
Web-of-Science-Categories  = {Orthopedics; Surgery},
Author-Email = {namsuchung@gmail.com},
Cited-References = {Ahmed A, 2005, J TRAUMA, V58, P393, DOI 10.1097/01.TA.0000073998.94089.D1.
   Barrey C., 2011, EUR SPINE J, V20, P1, DOI 10.1007/s00586-011-1930-3.
   Barrey C, 2007, NEUROSURGERY, V61, P981, DOI 10.1227/01.neu.0000303194.02921.30.
   Bassewitz H, 2001, CLIN ORTHOP RELAT R, P54.
   Bergmark A, 1989, Acta Orthop Scand Suppl, V230, P1.
   Berlemann U, 1999, Acta Orthop Belg, V65, P472.
   Berthonnaud E, 2005, J SPINAL DISORD TECH, V18, P40, DOI 10.1097/01.bsd.0000117542.88865.77.
   Cobb J. R., 1948, OUTLINE STUDY SCOLIO, P261.
   COHN SL, 1989, SPINE, V14, P132, DOI 10.1097/00007632-198901000-00031.
   Driscoll C, 2011, EUR SPINE J, V20, P1711, DOI {[}10.1007/s00586-011-1801-y, 10.1007/s00586-011-1932-1].
   Faro FD, 2004, SPINE, V29, P2284, DOI 10.1097/01.brs.0000142224.46796.a7.
   Hambly MF, 1998, SPINE, V23, P1785, DOI 10.1097/00007632-199808150-00012.
   Herbinaux G., 1782, TRAITE DIVERS ACCOUC.
   Hu Serena S, 2008, Instr Course Lect, V57, P431.
   Iguchi T, 2002, J SPINAL DISORD TECH, V15, P93, DOI 10.1097/00024720-200204000-00001.
   Labelle H, 2004, SPINE, V29, P2049, DOI 10.1097/01.brs.0000138279.53439.cc.
   LEE C, 1986, SKELETAL RADIOL, V15, P439, DOI 10.1007/BF00355101.
   Legaye J, 1998, Eur Spine J, V7, P99, DOI 10.1007/s005860050038.
   Mac-Thiong JM, 2007, EUR SPINE J, V16, P227, DOI 10.1007/s00586-005-0013-8.
   Mardjetko S, 2005, SPINE, V30, pS3, DOI 10.1097/01.brs.0000155556.32449.ae.
   Park P, 2004, SPINE, V29, P1938, DOI 10.1097/01.brs.0000137069.88904.03.
   ROTHMAN SLG, 1985, COMPUT RADIOL, V9, P223, DOI 10.1016/0730-4862(85)90079-4.
   Roussouly P., 2011, EUR SPINE J, V20, P609, DOI 10.1007/s00586-011-1928-x.
   Roussouly P, 2011, EUR SPINE J S5, V20, P578, DOI {[}DOI 10.1007/S00586-011-1924-1, 10.1007/s00586-011-1924-1].
   Schuller S, 2011, EUR SPINE J, V20, P713, DOI 10.1007/s00586-010-1640-2.
   Schwab F, 2009, SPINE, V34, P1828, DOI 10.1097/BRS.0b013e3181a13c08.
   Sengupta DK, 2005, SPINE, V30, pS71, DOI 10.1097/01.brs.0000155579.88537.8e.
   Shen M, 2007, SPINE J, V7, P406, DOI 10.1016/j.spinee.2006.08.011.
   Tsirikos AI, 2010, J BONE JOINT SURG BR, V92B, P751, DOI 10.1302/0301-620X.92B6.23014.
   WILTSE LL, 1962, J BONE JOINT SURG AM, V44, P539, DOI 10.2106/00004623-196244030-00011.},
Number-of-Cited-References = {30},
Times-Cited = {13},
Usage-Count-Last-180-days = {0},
Usage-Count-Since-2013 = {4},
Journal-ISO = {Bone Joint J.},
Doc-Delivery-Number = {221QT},
Web-of-Science-Index = {Science Citation Index Expanded (SCI-EXPANDED)},
Unique-ID = {WOS:000324674200018},
DA = {2022-11-01},
}

@article{ WOS:000593528000004,
Author = {Abbasi, Hamid},
Title = {Physiologic Decompression of Lumbar Spinal Stenosis Through Anatomic
   Restoration Using Trans-Kambin Oblique Lateral Posterior Lumbar
   Interbody Fusion (OLLIF): A Retrospective Analysis},
Journal = {CUREUS},
Year = {2020},
Volume = {12},
Number = {11},
Month = {NOV 26},
Abstract = {Introduction
   Lumbar spinal stenosis (LSS) is one of the most common indications for
   spinal surgery. Traditionally, decompression is achieved by removing
   bony and ligamentous structures through open surgery. However, recent
   studies have shown that symptomatic relief can be accomplished in many
   patients by increasing intervertebral and interpedicular height using
   fusion alone. In this study, we evaluate whether trans-Kambin oblique
   lateral lumbar interbody fusion (OLLIF) can effectively and safely
   relieve symptoms of LSS when an indication for fusion is present.
   Methods
   This is a retrospective single surgeon cohort study of 187 patients with
   LSS who underwent 189 OLLIF procedures between 2012 and August 2, 2019.
   Inclusion criteria for this study were age >18 years with symptoms of
   LSS, including pain, sensory, and motor deficits, and an additional
   indication for fusion, which included spondylolisthesis, degenerative
   disk disease, disk herniation, or scoliosis. Exclusion criteria were the
   bony obstruction of the approach, osteogenic spinal canal stenosis,
   large facet hypertrophy, and listhesis grade II or greater. The primary
   outcome was a change in the Oswestry Disability Index (ODI) one year
   after surgery. Secondary outcomes were the resolution of radiculopathy
   at the first follow-up visit and one year after surgery, complication
   rates, surgery time, blood loss, and hospital stay.
   Results
   ODI improved from 52\% pre-op to 37\% at the one-year follow-up. At the
   first follow-up, radiculopathy had resolved in 39\% of patients, and
   72\% of patients experienced improvement of 50\% or greater. One year
   after surgery, radiculopathy had resolved in 52\% of patients and 74\%
   experienced improvement of 50\% or greater. Single-level surgeries
   required 56.4 +/- 21.5 minutes, with a mean hospital stay of 1.6-+/- 2.4
   days. Nerve irritation occurred in 12\% of patients at the first
   postoperative follow-up and persisted in 6.8\% of patients one year
   after surgery. There was one case each of persistent weakness at one
   year, infection, and cage subsidence.
   Conclusion
   Trans-Kambin OLLIF delivers anatomic restoration of intradiscal and
   interpedicular distance, which results in physiologic decompression of
   lumbar spinal stenosis in patients undergoing lumbar fusion for
   degenerative or herniated disk disease, spondylolisthesis, or scoliosis.
   Amongst patients with LSS, OLLIF results in significant improvement of
   radiculopathy and patient-reported disability in the majority of
   patients with low rates of long-term complications. Unlike other
   minimally invasive surgery (MIS) fusions, OLLIF can be safely used from
   T12-S1.},
Publisher = {CUREUS INC},
Address = {PO BOX 61002, PALO ALTO, CA 94306 USA},
Type = {Article},
Language = {English},
Affiliation = {Abbasi, H (Corresponding Author), Tristate Brain \& Spine Inst, Ambulatory Surg Clin, Alexandria, VA 56308 USA.
   Abbasi, H (Corresponding Author), Inspired Spine Hlth, Neurosurg, Minneapolis, MN 55337 USA.
   Abbasi, Hamid, Tristate Brain \& Spine Inst, Ambulatory Surg Clin, Alexandria, VA 56308 USA.
   Abbasi, Hamid, Inspired Spine Hlth, Neurosurg, Minneapolis, MN 55337 USA.},
DOI = {10.7759/cureus.11716},
Article-Number = {e11716},
EISSN = {2168-8184},
Keywords = {spine; new technology in spine surgery; minimally invasive and robotic
   spine surgery; lumbar spinal stenosis (lss); spinal fusion; lumbar
   fusion},
Keywords-Plus = {COMPARATIVE OUTCOMES; SURGERY; DISEASE},
Research-Areas = {General \& Internal Medicine},
Web-of-Science-Categories  = {Medicine, General \& Internal},
Author-Email = {abbasi@tristatebrainspine.com},
Cited-References = {Abbasi A, 2019, CUREUS, V11, DOI 10.7759/cureus.4029.
   Abbasi H, 2016, CUREUS, V8, DOI 10.7759/cureus.699.
   Abbasi H, 2018, CUREUS, V10, DOI 10.7759/cureus.2288.
   Abbasi H, 2015, CUREUS, V7, DOI 10.7759/cureus.351.
   Abbasi H, 2015, CUREUS, V7, DOI 10.7759/cureus.292.
   Andersson GBJ, 1999, LANCET, V354, P581, DOI 10.1016/S0140-6736(99)01312-4.
   Castellvi AE, 2014, CLIN ORTHOP RELAT R, V472, P1784, DOI 10.1007/s11999-014-3464-6.
   Fairbank JCT, 2000, SPINE, V25, P2940, DOI 10.1097/00007632-200011150-00017.
   Foley KT, 2002, J NEUROSURG, V97, P7, DOI 10.3171/spi.2002.97.1.0007.
   Forsth P, 2016, NEW ENGL J MED, V374, P1413, DOI 10.1056/NEJMoa1513721.
   FRYMOYER JW, 1991, ORTHOP CLIN N AM, V22, P263.
   Ghogawala Z, 2016, NEW ENGL J MED, V374, P1424, DOI 10.1056/NEJMoa1508788.
   Goldstein CL, 2014, CLIN ORTHOP RELAT R, V472, P1727, DOI 10.1007/s11999-014-3465-5.
   Hammad A, 2019, J ORTHOP SURG RES, V14, DOI 10.1186/s13018-019-1266-y.
   Hermansen E, 2019, BMC MUSCULOSKEL DIS, V20, DOI 10.1186/s12891-019-2407-5.
   Isaacs RE., 2016, SPINE PHILA PA 1976, V41, P133.
   Isaacs RE, 2010, SPINE, V35, pS322, DOI 10.1097/BRS.0b013e3182022e04.
   Jin CZ, 2018, J ORTHOP SURG RES, V13, DOI 10.1186/s13018-018-0740-2.
   Kambin P, 1997, MINIMALLY INVASIVE S, P331, DOI {[}10.1007/3-540-29490-2\_37, DOI 10.1007/3-540-29490-2\_37].
   Lurie J, 2016, BMJ-BRIT MED J, V352, DOI 10.1136/bmj.h6234.
   Malham GM, 2015, EUR SPINE J, V24, pS339, DOI 10.1007/s00586-015-3807-3.
   Martin BI, 2019, SPINE, V44, P369, DOI 10.1097/BRS.0000000000002822.
   Ozgur BM, 2005, EUR SPINE J, V14, P887, DOI 10.1007/s00586-005-0941-3.
   Ozgur Burak M, 2006, Spine J, V6, P435, DOI 10.1016/j.spinee.2005.08.012.
   Park P, 2004, SPINE, V29, P1938, DOI 10.1097/01.brs.0000137069.88904.03.
   Sembrano JN, 2016, SPINE, V41, pS123, DOI 10.1097/BRS.0000000000001471.
   Silvestre C, 2012, ASIAN SPINE J, V6, P89, DOI 10.4184/asj.2012.6.2.89.
   Yoshihara H, 2017, J CLIN NEUROSCI, V44, P63, DOI 10.1016/j.jocn.2017.06.061.},
Number-of-Cited-References = {28},
Times-Cited = {1},
Usage-Count-Last-180-days = {0},
Usage-Count-Since-2013 = {0},
Journal-ISO = {Cureus},
Doc-Delivery-Number = {OX4HP},
Web-of-Science-Index = {Emerging Sources Citation Index (ESCI)},
Unique-ID = {WOS:000593528000004},
OA = {gold, Green Published},
DA = {2022-11-01},
}

@article{ WOS:000370046600083,
Author = {Matsudaira, Ko and Hara, Nobuhiro and Oka, Hiroyuki and Kunogi, Junichi
   and Yamazaki, Takashi and Takeshita, Katsushi and Atsushi, Seichi and
   Tanaka, Sakae},
Title = {Predictive Factors for Subjective Improvement in Lumbar Spinal Stenosis
   Patients with Nonsurgical Treatment: A 3-Year Prospective Cohort Study},
Journal = {PLOS ONE},
Year = {2016},
Volume = {11},
Number = {2},
Month = {FEB 10},
Abstract = {Objective
   To assess the predictive factors for subjective improvement with
   nonsurgical treatment in consecutive patients with lumbar spinal
   stenosis (LSS).
   Materials and Methods
   Patients with LSS were enrolled from 17 medical centres in Japan. We
   followed up 274 patients (151 men; mean age, 71 +/- 7.4 years) for 3
   years. A multivariable logistic regression model was used to assess the
   predictive factors for subjective symptom improvement with nonsurgical
   treatment.
   Results
   In 30\% of patients, conservative treatment led to a subjective
   improvement in the symptoms; in 70\% of patients, the symptoms remained
   unchanged, worsened, or required surgical treatment. The multivariable
   analysis of predictive factors for subjective improvement with
   nonsurgical treatment showed that the absence of cauda equina symptoms
   (only radicular symptoms) had an odds ratio (OR) of 3.31 (95\%
   confidence interval {[}CI]: 1.50-7.31); absence of degenerative
   spondylolisthesis/scoliosis had an OR of 2.53 (95\% CI: 1.13-5.65);
   <1-year duration of illness had an OR of 3.81 (95\% CI: 1.46-9.98); and
   hypertension had an OR of 2.09 (95\% CI: 0.92-4.78).
   Conclusions
   The predictive factors for subjective symptom improvement with
   nonsurgical treatment in LSS patients were the presence of only
   radicular symptoms, absence of degenerative spondylolisthesis/scoliosis,
   and an illness duration of <1 year.},
Publisher = {PUBLIC LIBRARY SCIENCE},
Address = {1160 BATTERY STREET, STE 100, SAN FRANCISCO, CA 94111 USA},
Type = {Article},
Language = {English},
Affiliation = {Oka, H (Corresponding Author), Univ Tokyo, Fac Med, Dept Med Res \& Management Musculoskeletal Pain, 22nd Century Med \& Res Ctr, Tokyo 113, Japan.
   Matsudaira, Ko; Oka, Hiroyuki, Univ Tokyo, Fac Med, Dept Med Res \& Management Musculoskeletal Pain, 22nd Century Med \& Res Ctr, Tokyo 113, Japan.
   Hara, Nobuhiro; Yamazaki, Takashi, Musashino Red Cross Hosp, Dept Orthopaed Surg, Tokyo, Japan.
   Kunogi, Junichi, Japanese Red Cross Med Ctr, Dept Spine \& Orthopaed Surg, Tokyo, Japan.
   Takeshita, Katsushi, Jichi Med Univ, Dept Orthopaed Surg, Shimotsuke, Tochigi, Japan.
   Atsushi, Seichi, Mitsui Mem Hosp, Dept Orthopaed Surg, Tokyo 101, Japan.
   Tanaka, Sakae, Univ Tokyo, Dept Orthopaed Surg, Tokyo, Japan.},
DOI = {10.1371/journal.pone.0148584},
Article-Number = {e0148584},
ISSN = {1932-6203},
Keywords-Plus = {MANAGEMENT; SYMPTOMS; OUTCOMES; LIFE},
Research-Areas = {Science \& Technology - Other Topics},
Web-of-Science-Categories  = {Multidisciplinary Sciences},
Author-Email = {okah-tky@umin.ac.jp},
ResearcherID-Numbers = {Tanaka, Sakae/Y-3061-2019},
ORCID-Numbers = {Tanaka, Sakae/0000-0001-9210-9414},
Cited-References = {Almeida OP, 1999, INT J GERIATR PSYCH, V14, P858, DOI 10.1002/(SICI)1099-1166(199910)14:10<858::AID-GPS35>3.0.CO;2-8.
   Amundsen T, 2000, SPINE, V25, P1424, DOI 10.1097/00007632-200006010-00016.
   Athiviraham A, 2007, CLIN ORTHOP RELAT R, P90, DOI 10.1097/BLO.0b013e31803799a9.
   Atlas SJ, 2000, SPINE, V25, P556, DOI 10.1097/00007632-200003010-00005.
   Atlas SJ, 2005, SPINE, V30, P936, DOI 10.1097/01.brs.0000158953.57966.c0.
   Benoist M, 2002, JOINT BONE SPINE, V69, P450, DOI 10.1016/S1297-319X(02)00429-3.
   Bridwell KH, 2009, SPINE, V34, P2171, DOI 10.1097/BRS.0b013e3181a8fdc8.
   Everett CR, 2007, SPINE, V32, pS130, DOI 10.1097/BRS.0b013e318134ea88.
   Ishimoto Y, 2012, OSTEOARTHR CARTILAGE, V20, P1103, DOI 10.1016/j.joca.2012.06.018.
   JOHNSSON KE, 1991, SPINE, V16, P615, DOI 10.1097/00007632-199106000-00003.
   Katz JN, 2008, NEW ENGL J MED, V358, P818, DOI 10.1056/NEJMcp0708097.
   Kauppila LI, 2004, SPINE, V29, P2147, DOI 10.1097/01.brs.0000141168.77393.b8.
   Kobayashi S, 2004, J ORTHOP RES, V22, P170, DOI 10.1016/S0736-0266(03)00131-1.
   Kovacs FM, 2011, SPINE, V36, pE1335, DOI 10.1097/BRS.0b013e31820c97b1.
   Lotan R, 2008, J SPINAL DISORD TECH, V21, P247, DOI 10.1097/BSD.0b013e31813707af.
   Miyamoto H, 2008, J SPINAL DISORD TECH, V21, P563, DOI 10.1097/BSD.0b013e31815d896c.
   Munting E, 2015, EUR SPINE J, V24, P358, DOI 10.1007/s00586-014-3349-0.
   Ng LCL, 2007, EUR SPINE J, V16, P199, DOI 10.1007/s00586-006-0078-z.
   Rothoerl RD, 1998, BRIT J NEUROSURG, V12, P250.
   Siebert E, 2009, NAT REV NEUROL, V5, P392, DOI 10.1038/nrneurol.2009.90.
   Stucki G, 1996, SPINE, V21, P796, DOI 10.1097/00007632-199604010-00004.
   Uesugi K, 2013, SPINE, V38, pE540, DOI 10.1097/BRS.0b013e31828a2517.
   VERBIEST H, 1954, J BONE JOINT SURG BR, V36, P230, DOI 10.1302/0301-620X.36B2.230.
   Weinstein JN, 2007, NEW ENGL J MED, V356, P2257, DOI 10.1056/NEJMoa070302.},
Number-of-Cited-References = {24},
Times-Cited = {4},
Usage-Count-Last-180-days = {0},
Usage-Count-Since-2013 = {1},
Journal-ISO = {PLoS One},
Doc-Delivery-Number = {DD6PR},
Web-of-Science-Index = {Science Citation Index Expanded (SCI-EXPANDED)},
Unique-ID = {WOS:000370046600083},
OA = {Green Published, gold, Green Submitted},
DA = {2022-11-01},
}

@inproceedings{ WOS:A1997BJ58E00059,
Author = {Merloz, P and Tonetti, J and Eid, A and Faure, C and Pittet, L and
   Coulomb, M and Sautot, P and Raoult, O},
Editor = {Troccaz, J and Grimson, E and Mosges, R},
Title = {Computer-assisted versus manual spine surgery: Clinical report},
Booktitle = {CVRMED-MRCAS'97: FIRST JOINT CONFERENCE - COMPUTER VISION, VIRTUAL
   REALITY AND ROBOTICS IN MEDICINE AND MEDICAL ROBOTICS AND
   COMPUTER-ASSISTED SURGERY},
Series = {Lecture Notes in Computer Science},
Year = {1997},
Volume = {1205},
Pages = {541-544},
Note = {1st Joint Conference on Computer Vision, Virtual Reality and Robotics in
   Medicine / Medical Robotics and Computer-Assisted Surgery (CVRMed-MRCAS
   97), GRENOBLE, FRANCE, MAR 19-22, 1997},
Organization = {European Community DGXIII; Univ Joseph Fourier; Serv Liaison Univ Ind;
   Inst Informat \& Math Appl Grenoble; CNRS; INSERM; Shadyside Hosp; Johns
   Hopkins Univ; Ctr Hospitalier Univ grenoble; Mairie Grenoble; Dept
   Isere; Reg Rhone Alpes},
Abstract = {Clinical evaluation of a computer-assisted spine surgery system is
   presented. 40 pedicle screws have been inserted in lumbar and thoracic
   vertebrae in different types of disorder including scoliosis,
   spondylolisthesis, and iatrogenic or degenerative instability. 20 screws
   were inserted with a computer-assisted system while 20 were inserted
   manually. Surgery was followed by post-operative X-ray and CT
   examination, on which measurements of screw position relative to pedicle
   could be done. Comparison between the two groups show that the
   computer-assisted technique is much more accurate and safe than manual
   insertion.},
Publisher = {SPRINGER-VERLAG BERLIN},
Address = {HEIDELBERGER PLATZ 3, D-14197 BERLIN, GERMANY},
Type = {Article; Proceedings Paper},
Language = {English},
Affiliation = {Merloz, P (Corresponding Author), UNIV GRENOBLE, DEPT ORTHOPAED SURG, CHU A MICHALLON, BP 217, F-38043 GRENOBLE 9, FRANCE.
   UNIV GRENOBLE, CHU A MICHALLON, DEPT RADIOL, F-38043 GRENOBLE 9, FRANCE.
   PRAXIM, F-38700 LA TRONCHE, FRANCE.},
ISSN = {0302-9743},
ISBN = {3-540-62734-0},
Research-Areas = {Computer Science; Engineering; Radiology, Nuclear Medicine \& Medical
   Imaging},
Web-of-Science-Categories  = {Computer Science, Artificial Intelligence; Computer Science,
   Interdisciplinary Applications; Computer Science, Theory \& Methods;
   Engineering, Biomedical; Radiology, Nuclear Medicine \& Medical Imaging},
Cited-References = {CAMILLE RR, 1986, ORTHOP CLIN N AM, P147.
   DIGIOIA AM, 1997, IN PRESS COMPUTER AS.
   FOLEY KT, 1995, AANS P APR.
   JEROSCH J, 1993, Z ORTHOP, P479.
   Lavallee S, 1995, J Image Guid Surg, V1, P65, DOI 10.1002/(SICI)1522-712X(1995)1:1<65::AID-IGS10>3.3.CO;2-E.
   LAVALLEE S, 1996, COMPUTER INTEGRATED, pCH32.
   MIRKOVIC S, 1991, ORTHOP T, P235.
   NOLTE LP, 1994, MRCAS 94, P323.
   SAILLANT G, 1995, COMPLICATIONS VISEE.
   SIM E, 1993, ACTA ORTHOP SCAND, V64, P28, DOI 10.3109/17453679308994522.
   SMITH KR, 1994, COMPUT MED IMAG GRAP, V18, P247, DOI 10.1016/0895-6111(94)90049-3.
   TAYLOR RH, 1996, COMPUTER INTEGRATED.
   VACCARO AR, 1995, J BONE JOINT SURG AM, V77A, P1200, DOI 10.2106/00004623-199508000-00009.
   WEINSTEIN JN, 1988, SPINE, V13, P1012, DOI 10.1097/00007632-198809000-00008.},
Number-of-Cited-References = {14},
Times-Cited = {2},
Usage-Count-Last-180-days = {0},
Usage-Count-Since-2013 = {0},
Doc-Delivery-Number = {BJ58E},
Web-of-Science-Index = {Conference Proceedings Citation Index - Science (CPCI-S); Science Citation Index Expanded (SCI-EXPANDED)},
Unique-ID = {WOS:A1997BJ58E00059},
DA = {2022-11-01},
}

@article{ WOS:000562813200004,
Author = {Li, Jia and Zhang, Di and Shen, Yong and Qi, Xiangbei},
Title = {Lumbar degenerative disease after oblique lateral interbody fusion:
   sagittal spinopelvic alignment and its impact on low back pain},
Journal = {JOURNAL OF ORTHOPAEDIC SURGERY AND RESEARCH},
Year = {2020},
Volume = {15},
Number = {1},
Month = {AUG 14},
Abstract = {Background We determined the incidence and risk factors of low back pain
   (LBP) in patients with lumbar degenerative disease after single-level
   oblique lateral interbody fusion (OLIF). Methods We retrospectively
   reviewed 120 lumbar degenerative disease patients who underwent
   single-level OLIF. We compared preoperative and postoperative
   radiographic parameters, including segmental lordosis (SL), lumbar
   lordosis (LL), disk height (DH), pelvic incidence (PI), pelvic tilt
   (PT), sacral slope (SS), thoracic kyphosis (TK), and C7-sagittal
   vertical axis (SVA). Clinical outcomes were evaluated using the Oswestry
   Disability Index (ODI) scores and visual analog scale (VAS) scores for
   back and leg pain. All patients were followed up for at least 2 years.
   Results Thirty-eight patients had postoperative LBP (VAS score for back
   pain >= 3; LBP group); the remaining 82 patients were in the non-LBP
   group. Age (P= 0.082), gender (P= 0.425), body mass index (P= 0.138),
   diagnosis (degenerative spondylolisthesis vs. lumbar spinal stenosis;P=
   0.529), surgical level (P= 0.651), blood loss (P= 0.889), and operative
   time (P= 0.731) did not differ between the groups. In both groups, the
   ODI and VAS scores for back pain and leg pain significantly improved at
   the final follow-up compared with the preoperative scores (P= 0.003).
   Except for the VAS score for back pain (P= 0.000), none of the scores
   significantly differed between the two groups at the final follow-up (P>
   0.05). In the non-LBP group, LL, SL, DH, TK, and SS significantly
   improved, while PT and C7-SVA significantly decreased at the final
   follow-up as compared with the preoperative values. In both groups, DH
   significantly improved postoperatively, with no significant
   between-group difference (P= 0.325). At the final follow-up, LL, PI-LL
   mismatch, PT, and C7-SVA showed significantly greater improvement in the
   non-LBP group than in the LBP group (P< 0.05). Multivariate analysis
   identified PT, PI-LL mismatch, and C7-SVA as significant risk factors
   for LBP after OLIF. Conclusion OLIF for single-level lumbar degenerative
   disease had satisfactory clinical outcomes. PT, PI-LL mismatch, and
   C7-SVA were significant risk factors for postoperative LBP. Patients
   with appropriately decreased PT, improved C7-SVA, and PI-LL match
   experienced less LBP.},
Publisher = {BMC},
Address = {CAMPUS, 4 CRINAN ST, LONDON N1 9XW, ENGLAND},
Type = {Article},
Language = {English},
Affiliation = {Qi, XB (Corresponding Author), Hebei Med Univ, Dept Orthopaed Surg, Hosp 3, Shijiazhuang 050051, Hebei, Peoples R China.
   Qi, XB (Corresponding Author), Hebei Med Univ, Key Lab Orthoped Biomech Hebei Prov, Hosp 3, Shijiazhuang 050051, Hebei, Peoples R China.
   Li, Jia; Zhang, Di; Shen, Yong; Qi, Xiangbei, Hebei Med Univ, Dept Orthopaed Surg, Hosp 3, Shijiazhuang 050051, Hebei, Peoples R China.
   Li, Jia; Zhang, Di; Shen, Yong; Qi, Xiangbei, Hebei Med Univ, Key Lab Orthoped Biomech Hebei Prov, Hosp 3, Shijiazhuang 050051, Hebei, Peoples R China.},
DOI = {10.1186/s13018-020-01837-w},
Article-Number = {326},
ISSN = {1749-799X},
Keywords = {Lumbar degenerative disease; Oblique lateral interbody fusion; Sagittal
   spinopelvic alignment; Low back pain},
Keywords-Plus = {ADJACENT SEGMENT DISEASE; PELVIC PARAMETERS; RISK-FACTORS; BALANCE;
   SPONDYLOLISTHESIS; LORDOSIS},
Research-Areas = {Orthopedics},
Web-of-Science-Categories  = {Orthopedics},
Author-Email = {docqixiangbei@sohu.com},
Cited-References = {Abbasi A, 2019, CUREUS, V11, DOI 10.7759/cureus.4029.
   Aoki Y, 2015, BMC MUSCULOSKEL DIS, V16, DOI 10.1186/s12891-015-0676-1.
   Buckland AJ, 2017, SPINE J, V17, P1601, DOI 10.1016/j.spinee.2017.05.021.
   BUELL TJ, 2019, J NEUROSURG-SPINE, V21, P1.
   Carlson BB, 2019, SPINE J, V19, P951, DOI 10.1016/j.spinee.2018.10.017.
   Chang SY, 2019, ORTHOP SURG, V11, P66, DOI 10.1111/os.12419.
   Cho JH, 2017, SPINE J, V17, P1794, DOI 10.1016/j.spinee.2017.05.029.
   Chun SW, 2017, SPINE J, V17, P1180, DOI 10.1016/j.spinee.2017.04.034.
   Farrokhi MR, 2016, CLIN NEUROL NEUROSUR, V151, P136, DOI 10.1016/j.clineuro.2016.10.020.
   Gille O, 2017, EUR SPINE J, V26, P3096, DOI 10.1007/s00586-017-5275-4.
   Hori Y, 2019, J ORTHOP SCI, V24, P224, DOI 10.1016/j.jos.2018.10.005.
   Imai N, 2019, J ORTHOP SURG RES, V14, DOI 10.1186/s13018-019-1165-2.
   Johnson RD, 2013, J CLIN NEUROSCI, V20, P576, DOI 10.1016/j.jocn.2012.05.032.
   Kim MK, 2011, BMC MUSCULOSKEL DIS, V12, DOI 10.1186/1471-2474-12-69.
   Lai Q, 2018, BMC MUSCULOSKEL DIS, V19, DOI 10.1186/s12891-018-2073-z.
   Li JXJ, 2017, WORLD NEUROSURG, V98, P113, DOI 10.1016/j.wneu.2016.10.074.
   Lin GX, 2018, WORLD NEUROSURG, V119, pE898, DOI 10.1016/j.wneu.2018.08.003.
   Liow MHL, 2020, CLIN SPINE SURG, DOI {[}10.1097/BSD.0000000000000923, DOI 10.1097/BSD.0000000000000923.{[}EPUB].
   Madkouri R, 2018, WORLD NEUROSURG, V114, pE417, DOI 10.1016/j.wneu.2018.03.002.
   Mardare Mihai, 2016, Eur J Orthop Surg Traumatol, V26, P735, DOI 10.1007/s00590-016-1842-3.
   Nagamoto Y, 2019, J NEUROSURG SPINE, V12, P1.
   Ogura Y, 2019, J NEUROSURG-SPINE, V30, P470, DOI 10.3171/2018.10.SPINE181094.
   Phan K, 2018, EUR SPINE J, V27, P1981, DOI 10.1007/s00586-018-5629-6.
   Saadeh YS, 2019, WORLD NEUROSURG, V126, pE1374, DOI 10.1016/j.wneu.2019.03.106.
   Schwab F, 2010, SPINE, V35, P2224, DOI 10.1097/BRS.0b013e3181ee6bd4.
   Sebaaly A, 2018, EUR SPINE J, V27, P489, DOI 10.1007/s00586-017-5404-0.
   Sun J, 2018, WORLD NEUROSURG, V110, pE567, DOI 10.1016/j.wneu.2017.11.049.
   Tatsumi M, 2019, BMC MUSCULOSKEL DIS, V20, DOI 10.1186/s12891-019-2953-x.
   Tempel ZJ, 2017, NEUROSURGERY, V80, P880, DOI 10.1093/neuros/nyw073.
   Tessitore E, 2019, J NEUROSURG SCI, V63, P187, DOI 10.23736/S0390-5616.16.03776-0.
   Xia WW, 2019, BMC MUSCULOSKEL DIS, V20, DOI 10.1186/s12891-019-2837-0.
   Xiao L, 2020, WORLD NEUROSURG, V133, pE156, DOI 10.1016/j.wneu.2019.08.158.
   Xu DS, 2018, ANN TRANSL MED, V6, DOI 10.21037/atm.2018.03.24.
   Yamasaki K, 2017, SPINE, V42, pE86, DOI 10.1097/BRS.0000000000001728.
   Zarate-Kalfopulos B, 2019, WORLD NEUROSURG, V126, pE417, DOI 10.1016/j.wneu.2019.02.067.
   ZHAO J, 2018, CLUSTER COMPUTING, V0008, P00001.},
Number-of-Cited-References = {36},
Times-Cited = {4},
Usage-Count-Last-180-days = {2},
Usage-Count-Since-2013 = {5},
Journal-ISO = {J. Orthop. Surg. Res.},
Doc-Delivery-Number = {NE7VZ},
Web-of-Science-Index = {Science Citation Index Expanded (SCI-EXPANDED)},
Unique-ID = {WOS:000562813200004},
OA = {Green Published, Green Submitted, gold},
DA = {2022-11-01},
}

@article{ WOS:000283677400032,
Author = {Bonmati, Alejandro and Gomez-Olivencia, Asier and Arsuaga, Juan-Luis and
   Miguel Carretero, Jose and Gracia, Ana and Martinez, Ignacio and
   Lorenzo, Carlos and Maria Bermudez de Castro, Jose and Carbonell, Eudald},
Title = {Middle Pleistocene lower back and pelvis from an aged human individual
   from the Sima de los Huesos site, Spain},
Journal = {PROCEEDINGS OF THE NATIONAL ACADEMY OF SCIENCES OF THE UNITED STATES OF
   AMERICA},
Year = {2010},
Volume = {107},
Number = {43},
Pages = {18386-18391},
Month = {OCT 26},
Abstract = {We report a nearly complete lumbar spine from the Middle Pleistocene
   site of the Sima de los Huesos (SH) that is assigned to the previously
   published SH male Pelvis 1 {[}Arsuaga JL, et al. (1999). Nature 399:
   255-258]. The ``SH Pelvis 1 individual{''} is a unique nearly complete
   lumbo-pelvic complex from the human Middle Pleistocene fossil record,
   and offers a rare glimpse into the anatomy and past lifeways of Homo
   heidelbergensis. A revised reconstruction of Pelvis 1, together with the
   current fossil evidence, confirms our previous hypothesis that the
   morphology of this pelvis represents the primitive pattern within the
   genus Homo. Here we argue that this primitive pattern is also
   characterized by sexual dimorphism in the pelvic canal shape, implying
   complicated deliveries. In addition, this individual shows signs of
   lumbar kyphotic deformity, spondylolisthesis, and Baastrup disease. This
   suite of lesions would have postural consequences and was most likely
   painful. As a result, the individual's daily physical activities would
   have been restricted to some extent. Reexamination of the age-at-death
   agrees with this individual being over 45 y old, relying on the modern
   human pattern of changes of the articular surfaces of the os coxae. The
   presence of degenerative pathological lesions and the advanced
   age-at-death of this individual make it the most ancient postcranial
   evidence of an aged individual in the human fossil record. Additional
   nonpathological SH lumbo-pelvic remains are consistent with previous
   hypotheses, suggesting a less-pronounced sagittal spinal curvature in
   Neandertals compared with Homo sapiens.},
Publisher = {NATL ACAD SCIENCES},
Address = {2101 CONSTITUTION AVE NW, WASHINGTON, DC 20418 USA},
Type = {Article},
Language = {English},
Affiliation = {Arsuaga, JL (Corresponding Author), Univ Complutense Madrid, Ctr Mixto, Inst Salud Carlos III Evoluc \& Comportamiento Hum, Madrid 28029, Spain.
   Bonmati, Alejandro; Gomez-Olivencia, Asier; Arsuaga, Juan-Luis; Gracia, Ana; Martinez, Ignacio; Lorenzo, Carlos, Univ Complutense Madrid, Ctr Mixto, Inst Salud Carlos III Evoluc \& Comportamiento Hum, Madrid 28029, Spain.
   Bonmati, Alejandro; Arsuaga, Juan-Luis, Univ Complutense Madrid, Dept Paleontol, Fac Ciencias Geol, E-28040 Madrid, Spain.
   Gomez-Olivencia, Asier, Univ Cambridge, Leverhulme Ctr Human Evolutionary Studies, Cambridge CB2 1QH, England.
   Miguel Carretero, Jose, Univ Burgos, Dept Ciencias Hist \& Geog, Fac Humanidades \& Educ, Burgos 09001, Spain.
   Gracia, Ana; Martinez, Ignacio, Univ Alcala de Henares, Area Paleontol, Dept Geol, Alcala De Henares 28871, Spain.
   Lorenzo, Carlos; Carbonell, Eudald, Univ Rovira \& Virgili, Inst Paleoecol Humana \& Evolucio Social, Area Prehist, Tarragona 43005, Spain.
   Maria Bermudez de Castro, Jose, Ctr Nacl Invest Evoluc Humana, Burgos 09004, Spain.},
DOI = {10.1073/pnas.1012131107},
ISSN = {0027-8424},
EISSN = {1091-6490},
Keywords = {human evolution; Sierra de Atapuerca; spino-pelvic morphology;
   paleopathology},
Keywords-Plus = {LUMBAR DEGENERATIVE KYPHOSIS; ATAPUERCA-SIMA; SPINE; (SIERRA; SHAPE;
   SPONDYLOLISTHESIS; MORPHOLOGY; EVOLUTION; ALIGNMENT; SACRUM},
Research-Areas = {Science \& Technology - Other Topics},
Web-of-Science-Categories  = {Multidisciplinary Sciences},
Author-Email = {jlarsuaga@isciii.es},
ResearcherID-Numbers = {Lorenzo, Carlos/E-4290-2015
   Díaz, José-Miguel Carretero/L-1703-2018
   Olivencia, Asier Gómez/D-6531-2015
   Carretero, José-Miguel/AAN-1926-2020
   Carbonell, Eudald/G-3003-2015
   },
ORCID-Numbers = {Lorenzo, Carlos/0000-0001-5706-293X
   Díaz, José-Miguel Carretero/0000-0003-0409-8087
   Olivencia, Asier Gómez/0000-0001-7831-3902
   Carretero, José-Miguel/0000-0003-0409-8087
   martinez, ignacio/0000-0002-1835-9199
   Arsuaga, Juan Luis/0000-0001-5361-2295
   Bermudez de Castro, Jose Maria/0000-0003-1314-3273},
Funding-Acknowledgement = {Ministerio de Ciencia e Innovacion of Spain {[}CGL2006-13532-C03,
   CGL2009-12703-C03]; Junta de Castilla y Leon {[}BU032A06, BU005A09];
   European Community; Fundacion Atapuerca/Duques de Soria; Fundacion
   Atapuerca},
Funding-Text = {We thank the Atapuerca excavation team, especially that of the Simade
   los Huesos (A. Esquivel, R. Quam, N. Garcia); M. C. Ortega and A.
   Citores for their work on the Pelvis 1 reconstruction; our colleagues at
   the Centro Mixto Universidad Complutense de Madrid-Instituto de Salud
   Carlos III de Evolucion y Comportamiento Humanos (particularly to F.
   Gracia and J. Lira); the Laboratorio de Evolucion Humana of Burgos
   University (especially to L. Rodriguez, R. Garcia and E. Santos), and J.
   Trueba; and R. G. Franciscus, F. Gusi i Jener, Y. Haile-Selassie, P.
   Mennecier, M. Negro, R. Potts, J. Radovcic, Y. Rak, and the staff of the
   Instituto de Antropologia of Coimbra University for access to the
   skeletal collections in their care. Technical assistance was provided by
   A. Fort, L. Huet, V. Laborde, L. Jellema, and J. Clark. We appreciate
   fruitful discussions with A. Bartsiokas, E. Been, R. Hernandez, I.
   Hershkovitz, J. C. Ohman, A. Planillo, J. Rios, and the two reviewers.
   Help in the field from the Grupo Espeleologico Edelweiss was essential.
   This work was funded by the Ministerio de Ciencia e Innovacion of Spain
   (CGL2006-13532-C03 and CGL2009-12703-C03), the Junta de Castilla y Leon
   (BU032A06 and BU005A09), and the SYNTHESYS Project (European Community
   Research Infrastructure Action, FP6 ``Structuring the European Research
   Area{''} Programme). A.B. received a grant from the Fundacion
   Atapuerca/Duques de Soria. Funding for the fieldwork came from the Junta
   de Castilla y Leon and Fundacion Atapuerca.},
Cited-References = {ARENSBURG B, 1991, MOUSTERIAN SKELETON, V2, P113.
   Arsuaga JL, 1999, NATURE, V399, P255, DOI 10.1038/20430.
   Arsuaga JL, 1997, J HUM EVOL, V33, P109, DOI 10.1006/jhev.1997.0132.
   Arsuaga JL, 2001, ANTHROPOLOGIE, V105, P161.
   Arsuaga JL, 1997, J HUM EVOL, V33, P219, DOI 10.1006/jhev.1997.0133.
   ARSUAGA JL, 1994, AM J PHYS ANTHROPOL, V93, P241, DOI 10.1002/ajpa.1330930208.
   Baastrup CL, 1933, ACTA RADIOL, V14, P52, DOI 10.3109/00016923309132353.
   Barnes E, 1994, DEV DEFECTS AXIAL SK.
   Barrey C, 2007, EUR SPINE J, V16, P1459, DOI 10.1007/s00586-006-0294-6.
   Been E., 2005, THESIS TEL AVIV U TE.
   Been E, 2010, AM J PHYS ANTHROPOL, V142, P549, DOI 10.1002/ajpa.21256.
   Bischoff JL, 2007, J ARCHAEOL SCI, V34, P763, DOI 10.1016/j.jas.2006.08.003.
   Bonmati A, 2005, AM J PHYS ANTHROPOL, P76.
   Boulay C, 2006, EUR SPINE J, V15, P415, DOI 10.1007/s00586-005-0984-5.
   Caspari R, 2004, P NATL ACAD SCI USA, V101, P10895, DOI 10.1073/pnas.0402857101.
   Clifford Paul D, 2007, Am J Orthop (Belle Mead NJ), V36, P560.
   de Castro JMB, 2004, J ANTHROPOL RES, V60, P5.
   DeGusta D, 2002, J ARCHAEOL SCI, V29, P1435, DOI 10.1006/jasc.2001.0808.
   DIGIOVANNI BF, 1989, SPINE, V14, P712, DOI 10.1097/00007632-198907000-00011.
   DUVALBEAUPERE G, 1992, ANN BIOMED ENG, V20, P451, DOI 10.1007/BF02368136.
   Endo B., 1970, AMUD MAN HIS CAVE SI, P231.
   Gomez-Olivencia A., 2009, THESIS U BURGOS BURG.
   Gracia A, 2009, P NATL ACAD SCI USA, V106, P6573, DOI 10.1073/pnas.0900965106.
   Jang JS, 2007, SPINE, V32, P2694, DOI 10.1097/BRS.0b013e31815a590b.
   Labelle H, 2008, EUR SPINE J, V17, P1170, DOI 10.1007/s00586-008-0713-y.
   Legaye J, 2007, EUR SPINE J, V16, P219, DOI 10.1007/s00586-006-0090-3.
   Lordkipanidze D, 2005, NATURE, V434, P717, DOI 10.1038/434717b.
   Martinez I, 1997, J HUM EVOL, V33, P283, DOI 10.1006/jhev.1997.0155.
   Marty C, 2002, EUR SPINE J, V11, P119, DOI 10.1007/s00586-001-0349-7.
   MCHENRY HM, 1975, AM J PHYS ANTHROPOL, V43, P245, DOI 10.1002/ajpa.1330430211.
   Merbs CF, 1996, YEARB PHYS ANTHROPOL, V39, P201.
   Ogilvie MD, 1998, J HUM EVOL, V35, P597, DOI 10.1006/jhev.1998.0249.
   Ohman J.C., 2002, Human Evolution, V17, P129, DOI 10.1007/BF02436366.
   Ortner DJ, 2003, METHODS USED ANALYSE, V2nd.
   Peleg S, 2007, AM J PHYS ANTHROPOL, V133, P967, DOI 10.1002/ajpa.20599.
   PEREZ PJ, 2003, PALEOPATHOLOGY UNWRI, P295.
   Rajnics P, 2002, INT ORTHOP, V26, P104, DOI 10.1007/s00264-001-0317-1.
   RAK Y, 1987, AM J PHYS ANTHROPOL, V73, P227, DOI 10.1002/ajpa.1330730209.
   Rosas A., 1999, Human Evolution, V14, P83, DOI 10.1007/BF02436198.
   Rosenberg KR, 1998, NEANDERTALS AND MODERN HUMANS IN WESTERN ASIA, P367.
   Ruff C, 2010, J HUM EVOL, V58, P166, DOI 10.1016/j.jhevol.2009.10.003.
   SCHEUER L, 2000, DEV JUVENILE OSTEOLO.
   Simpson SW, 2008, SCIENCE, V322, P1089, DOI 10.1126/science.1163592.
   TAKEMITSU Y, 1988, SPINE, V13, P1317, DOI 10.1097/00007632-198811000-00019.
   TRINKAUS E, 1976, AM J PHYS ANTHROPOL, V44, P95, DOI 10.1002/ajpa.1330440113.
   Weaver TD, 2009, P NATL ACAD SCI USA, V106, P8151, DOI 10.1073/pnas.0812554106.
   Weber J, 2008, EUR SPINE J, V17, pS327, DOI 10.1007/s00586-008-0640-y.},
Number-of-Cited-References = {47},
Times-Cited = {83},
Usage-Count-Last-180-days = {0},
Usage-Count-Since-2013 = {25},
Journal-ISO = {Proc. Natl. Acad. Sci. U. S. A.},
Doc-Delivery-Number = {673QG},
Web-of-Science-Index = {Science Citation Index Expanded (SCI-EXPANDED); Social Science Citation Index (SSCI)},
Unique-ID = {WOS:000283677400032},
OA = {Green Published},
DA = {2022-11-01},
}

@article{ WOS:000653918700001,
Author = {Jo, Seong Hyeon and Cho, Jang Hyuk and Lee, Dong Gyu},
Title = {Can Foraminal Stenosis Due to Lumbar Isthmic Spondylolisthesis Cause
   Axonopathy in the Lower Extremity?},
Journal = {HEALTHCARE},
Year = {2021},
Volume = {9},
Number = {5},
Month = {MAY},
Abstract = {This study aimed to investigate, using electrodiagnosis, whether
   foraminal stenosis due to isthmic spondylolisthesis (IS) causes
   peripheral nerve axonopathy. We retrospectively reviewed the medical
   records of the Yeungnam University Hospital and included 46 patients
   (mean age = 60.8 +/- 13.7 years; male:female = 24:22) with foraminal
   stenosis due to IS. We classified foraminal stenosis grading based on T2
   and T1 sagittal spinal magnetic resonance imaging (MRI). Patients were
   divided into mild (n = 18) and severe foraminal stenosis (n = 28)
   groups. To evaluate axonopathy in the lower extremity, results of
   compound motor action potential (CMAP) of the extensor digitorum brevis
   muscle (EDB) and abductor hallucis brevis muscle (AHB), and sensory
   nerve action potential (SNAP) of the sural nerve were retrieved. No
   statistically significant difference was observed in the amplitude of
   CMAP of the EDB and AHB and SNAP of the sural nerve with the severity of
   foraminal stenosis. However, age showed a statistically significant
   relationship with the amplitude of NCS in the EDB, AHB, and sural nerves
   (p < 0.001). The severity of foraminal stenosis due to IS showed no
   relationship with axonopathy beyond age-related degeneration of the
   lower extremities. Therefore, if there is robust axonopathy in lower
   extremities, physicians should consider pathologies other than foraminal
   stenosis due to IS.},
Publisher = {MDPI},
Address = {ST ALBAN-ANLAGE 66, CH-4052 BASEL, SWITZERLAND},
Type = {Article},
Language = {English},
Affiliation = {Lee, DG (Corresponding Author), Yeungnam Univ, Coll Med, Dept Phys Med \& Rehabil, Daegu 42415, South Korea.
   Jo, Seong Hyeon; Lee, Dong Gyu, Yeungnam Univ, Coll Med, Dept Phys Med \& Rehabil, Daegu 42415, South Korea.
   Cho, Jang Hyuk, Keimyung Univ, Sch Med, Dept Rehabil Med, Dongsan Hosp, Daegu 42601, South Korea.},
DOI = {10.3390/healthcare9050511},
Article-Number = {511},
EISSN = {2227-9032},
Keywords = {lumbar spine; foraminal stenosis; electrodiagnostic study; nerve
   conduction study; axonopathy},
Keywords-Plus = {NERVE-CONDUCTION; SPINAL STENOSIS; PATHOPHYSIOLOGY; DIAGNOSIS; SYSTEM;
   MRI},
Research-Areas = {Health Care Sciences \& Services},
Web-of-Science-Categories  = {Health Care Sciences \& Services; Health Policy \& Services},
Author-Email = {cshyun123@naver.com
   chojang75@hanmail.net
   painfree@yu.ac.kr},
ORCID-Numbers = {Cho, Jang Hyuk/0000-0001-7916-8428
   Lee, Dong Gyu/0000-0002-4787-4448},
Funding-Acknowledgement = {Yeungnam University},
Funding-Text = {This word was supported by the 2021 Yeungnam University Research grant.},
Cited-References = {Adamova B, 2005, EUR SPINE J, V14, P269, DOI 10.1007/s00586-004-0738-9.
   Baramki HG, 1999, EUR SPINE J, V8, P411, DOI 10.1007/s005860050196.
   Choi KC, 2009, J KOREAN NEUROSURG S, V46, P265, DOI 10.3340/jkns.2009.46.3.265.
   Choi SJ, 2015, ULTRASONOGRAPHY, V34, P275, DOI 10.14366/usg.14060.
   Dillingham TR, 2013, PM\&R, V5, pS41, DOI 10.1016/j.pmrj.2013.03.015.
   El Miedany YM, 2004, RHEUMATOLOGY, V43, P887, DOI 10.1093/rheumatology/keh190.
   FALCO FJE, 1992, AM J PHYS MED REHAB, V71, P263, DOI 10.1097/00002060-199210000-00003.
   Fayaz A, 2016, BMJ OPEN, V6, DOI 10.1136/bmjopen-2015-010364.
   Haig AJ, 2005, SPINE, V30, P2667, DOI 10.1097/01.brs.0000188400.11490.5f.
   Forero JJ, 2013, ARCH PHYS MED REHAB, V94, P1287, DOI 10.1016/j.apmr.2012.12.018.
   Jang SW, 2020, MEDICINE, V99, DOI 10.1097/MD.0000000000021466.
   Kaufman MA, 1996, ORTHOP CLIN N AM, V27, P245.
   Kobayashi S, 2004, J ORTHOP RES, V22, P180, DOI 10.1016/S0736-0266(03)00132-3.
   Kobayashi S, 2014, WORLD J ORTHOP, V5, P134, DOI 10.5312/wjo.v5.i2.134.
   Lee BH, 2020, ASIAN SPINE J, V14, P682, DOI 10.31616/asj.2020.0472.
   Lee S, 2010, AM J ROENTGENOL, V194, P1095, DOI 10.2214/AJR.09.2772.
   Mackinnon SE, 2002, HAND CLIN, V18, P231, DOI 10.1016/S0749-0712(01)00012-9.
   Ozcan-Eksi EE, 2016, MUSCLE NERVE, V53, P422, DOI 10.1002/mus.24759.
   Palve SS, 2018, J NEUROSCI RURAL PRA, V9, P112, DOI 10.4103/jnrp.jnrp\_323\_17.
   Plastaras Christopher T, 2003, Phys Med Rehabil Clin N Am, V14, P57, DOI 10.1016/S1047-9651(02)00050-5.
   Reinhold AK, 2017, PFLUG ARCH EUR J PHY, V469, P123, DOI 10.1007/s00424-016-1920-8.
   Sakka L, 2016, OPER NEUROSURG, V12, P168, DOI 10.1227/NEU.0000000000001048.
   Silav G, 2016, J NEUROSURG SCI, V60, P339.
   STETSON DS, 1992, MUSCLE NERVE, V15, P1095, DOI 10.1002/mus.880151007.
   Szpalski M, 1998, BAILLIERE CLIN RHEUM, V12, P141, DOI 10.1016/S0950-3579(98)80009-5.
   The Jamovi Project, 2020, JAM VERS 1 2 COMP SO.
   Verdu E, 2000, J PERIPHER NERV SYST, V5, P191, DOI 10.1046/j.1529-8027.2000.00026.x.
   Ziegler M.S., 2014, J NEUROL NEUROPHYSIO, V5, P1, DOI {[}10.4172/2155-9562.1000203, DOI 10.4172/2155-9562.1000203].},
Number-of-Cited-References = {28},
Times-Cited = {0},
Usage-Count-Last-180-days = {0},
Usage-Count-Since-2013 = {1},
Journal-ISO = {Healthcare},
Doc-Delivery-Number = {SH1TS},
Web-of-Science-Index = {Science Citation Index Expanded (SCI-EXPANDED); Social Science Citation Index (SSCI)},
Unique-ID = {WOS:000653918700001},
OA = {Green Published, gold},
DA = {2022-11-01},
}

@article{ WOS:000220149500033,
Author = {Duggal, N and Mendiondo, I and Pares, HR and Jhawar, BS and Das, K and
   Kenny, K and Dickman, CA},
Title = {Anterior lumbar interbody fusion for treatment of failed back surgery
   syndrome: An outcome analysis},
Journal = {NEUROSURGERY},
Year = {2004},
Volume = {54},
Number = {3},
Pages = {636-643},
Month = {MAR},
Abstract = {OBJECTIVE: Anterior lumbar interbody fusion (ALIF) has gained popularity
   for the treatment of degenerative disease of the lumbar spine. In this
   report, we present our experience with the ALIF procedure for treatment
   of failed back surgery syndrome (FBSS) in a noncontrolled prospective
   cohort.
   METHODS: In a 2-year period, we treated patients diagnosed with FBSS
   with ALIF. Clinical and radiological outcomes were recorded in a
   prospective, nonrandomized, longitudinal manner. Neurological, pain, and
   functional outcomes were measured preoperatively and 12 months after
   surgery. Operative data, perioperative complications, and radiological
   and clinical outcomes were recorded.
   RESULTS: Thirty-three patients with a preoperative diagnosis of FBSS,
   with degenerative disc disease (n = 17), postsurgical spondylolisthesis
   (n = 13), or pseudarthrosis (n = 3), underwent ALIF. Back pain, leg
   pain, and functional status improved significantly, by 76\% (P < 0.01),
   80\% (P < 0.01), and 67\% (P < 0.01), respectively.
   CONCLUSION: On the basis of our results, we found ALIF to be a safe and
   effective procedure for the treatment of FBSS for selected patients.},
Publisher = {OXFORD UNIV PRESS INC},
Address = {JOURNALS DEPT, 2001 EVANS RD, CARY, NC 27513 USA},
Type = {Article},
Language = {English},
Affiliation = {Duggal, N (Corresponding Author), Univ Western Ontario, London Hlth Sci Ctr, Dept Clin Neurol Sci, Univ Campus,339 Windermere Rd, London, ON N6A 5A5, Canada.
   Univ Western Ontario, London Hlth Sci Ctr, Dept Clin Neurol Sci, London, ON N6A 5A5, Canada.
   Barrow Neurol Inst, Phoenix, AZ 85013 USA.
   Univ Western Ontario, London, ON N6A 3K7, Canada.
   New York Med Coll, Dept Neurosurg, Valhalla, NY 10595 USA.},
DOI = {10.1227/01.NEU.0000108423.87889.9E},
ISSN = {0148-396X},
EISSN = {1524-4040},
Keywords = {anterior lumbar interbody fusion; failed back surgery syndrome;
   functional outcome},
Keywords-Plus = {DISCOGENIC PAIN; FOLLOW-UP; MANAGEMENT; FAILURE; REOPERATION; OPERATION},
Research-Areas = {Neurosciences \& Neurology; Surgery},
Web-of-Science-Categories  = {Clinical Neurology; Surgery},
Cited-References = {AN HS, 1991, COMPLICATIONS SPINAL, P537.
   ARMSTRONG JR, 1951, J BONE JOINT SURG BR, V33, P31, DOI 10.1302/0301-620X.33B1.31.
   BARR JS, 1963, J BONE JOINT SURG AM, V45, P1553.
   Barrick WT, 2000, SPINE, V25, P853, DOI 10.1097/00007632-200004010-00014.
   Boccanera L, 1984, Ital J Orthop Traumatol, V10, P321.
   Brodke DS, 1997, SPINE, V22, P26, DOI 10.1097/00007632-199701010-00005.
   Burns BH, 1933, LANCET, V1, P1233.
   BURTON CV, 1981, CLIN ORTHOP RELAT R, P191.
   Capener N, 1932, BRIT J SURG, V19, P374, DOI 10.1002/bjs.1800197505.
   CAUCHOIX J, 1978, Spine, V3, P256.
   CLOWARD RB, 1953, J NEUROSURG, V10, P154, DOI 10.3171/jns.1953.10.2.0154.
   COVENTRY MB, 1969, AM ACADEMY ORTHOPAED, P132.
   CROCK HV, 1976, J BONE JOINT SURG BR, V58, P193, DOI 10.1302/0301-620X.58B2.932081.
   CROCK HV, 1982, CLIN ORTHOP RELAT R, V165, P157.
   DERWEILER PW, 1998, CONT NEUROSURG, V20, P1.
   Dickman CA., 1997, BNI Q, V13, P4.
   FINNEGAN W, 1975, J BONE JOINT SURG AM, V57, P1034.
   FINNEGAN WJ, 1979, J BONE JOINT SURG AM, V61, P1077, DOI 10.2106/00004623-197961070-00018.
   FREEBODY D, 1971, Journal of Bone and Joint Surgery British Volume, V53, P617.
   FRYMOYER JW, 1991, ORTHOP CLIN N AM, V22, P263.
   Fujimaki A, 1982, Clin Orthop Relat Res, P164.
   GREENWOOD J, 1952, J NEUROSURG, V9, P15, DOI 10.3171/jns.1952.9.1.0015.
   HANLEY EN, 1989, J BONE JOINT SURG AM, V71A, P719, DOI 10.2106/00004623-198971050-00013.
   HIRSCH C, 1963, CLIN ORTHOP RELAT R, V29, P189.
   HUGHES HC, 1970, J BONE JOINT SURG AM, VA 52, P1274.
   JAIN KK, 1975, INT SURG, V60, P29.
   JENSEN MP, 1986, PAIN, V27, P117, DOI 10.1016/0304-3959(86)90228-9.
   KELLEY JH, 1954, P STAFF M MAYO CLIN, V29, P546.
   KIRKALDYWILLIS WH, 1965, J BONE JOINT SURG AM, VA 47, P87, DOI 10.2106/00004623-196547010-00005.
   KOSTUIK JP, 1997, ADULT SPINE PRINCIPL, V2, P2277.
   Kuslich SD, 1998, SPINE, V23, P1267, DOI 10.1097/00007632-199806010-00019.
   LAW JD, 1978, J NEUROSURG, V48, P259, DOI 10.3171/jns.1978.48.2.0259.
   LEATHERMAN KD, 1973, CLIN ORTHOP RELAT R, P215, DOI 10.1097/00003086-197306000-00021.
   LEHMANN TR, 1981, SPINE, V6, P615, DOI 10.1097/00007632-198111000-00014.
   LONG DM, 1988, J NEUROSURG, V69, P61, DOI 10.3171/jns.1988.69.1.0061.
   MOE JH, 1978, MOES TXB SCOLIOSIS O, P210.
   MOORE J H, 1970, Journal of Bone and Joint Surgery American Volume, V52, P1259.
   MOORE JH, 1968, J BONE JOINT SURG AM, VA 50, P1269.
   NEWMAN MH, 1992, SPINE, V17, P831, DOI 10.1097/00007632-199207000-00017.
   NORTH RB, 1991, NEUROSURGERY, V28, P685, DOI 10.1227/00006123-199105000-00008.
   Oxland TR, 1996, SPINE, V21, P2558, DOI 10.1097/00007632-199611150-00005.
   PAPINEAU LJ, 1972, UNION MED CAN, V101, P1792.
   PHEASANT HC, 1975, ORTHOP CLIN N AM, V6, P319.
   RISH BL, 1984, SPINE, V9, P500, DOI 10.1097/00007632-198407000-00016.
   SCHLARB H, 1977, ADV NEUROSURG, V4, P32.
   SPANGFORT EV, 1972, ACTA ORTHOP SCAND, P1.
   Stauffer R N, 1971, Orthop Clin North Am, V2, P533.
   STENER B, 1978, Spine, V3, P351, DOI 10.1097/00007632-197812000-00009.
   STURGILL M, 1999, SPINE SURG TECHNIQUE, V1, P169.
   Tiusanen H, 1996, CLIN ORTHOP RELAT R, P153.
   Vishteh AG, 2001, NEUROSURGERY, V48, P334.
   WADDELL G, 1984, SPINE, V9, P209, DOI 10.1097/00007632-198403000-00013.
   WADDELL G, 1979, J BONE JOINT SURG AM, V61, P201, DOI 10.2106/00004623-197961020-00007.
   WEATHERLEY CR, 1986, J BONE JOINT SURG BR, V68, P142, DOI 10.1302/0301-620X.68B1.2934399.
   Weber H, 1978, J Oslo City Hosp, V28, P89.
   Weber H, 1978, J Oslo City Hosp, V28, P33.
   WEIR BKA, 1980, SPINE, V5, P366, DOI 10.1097/00007632-198007000-00010.
   WILKINSON HA, 1983, FAILED BACK SYNDROME, P15.
   YUAN HA, 1994, SPINE, V19, pS2279.},
Number-of-Cited-References = {59},
Times-Cited = {47},
Usage-Count-Last-180-days = {0},
Usage-Count-Since-2013 = {2},
Journal-ISO = {Neurosurgery},
Doc-Delivery-Number = {802FN},
Web-of-Science-Index = {Science Citation Index Expanded (SCI-EXPANDED)},
Unique-ID = {WOS:000220149500033},
DA = {2022-11-01},
}

@article{ WOS:000232669800012,
Author = {Gibson, JNA and Waddell, G},
Title = {Surgery for degenerative lumbar spondylosis: Updated Cochrane Review},
Journal = {SPINE},
Year = {2005},
Volume = {30},
Number = {20},
Pages = {2312-2320},
Month = {OCT 15},
Abstract = {Study Design. An updated Cochrane review.
   Objective. To review current scientific evidence on the effectiveness of
   surgical interventions for degenerative lumbar spondylosis.
   Summary of Background Data. There is still limited scientific evidence
   on spinal surgery.
   Methods. Use of standard Cochrane review methods to analyze all
   randomized controlled trials published to March 31, 2005.
   Results. A total of 31 randomized controlled trials were identified.
   Most of the earlier trials reported mainly surgical outcomes; more of
   the recent trials also reported patient-centered outcomes of pain or
   disability. There is still very little information on occupational
   outcomes or long-term outcomes beyond 2-3 years. Seven heterogeneous
   trials on spondylolisthesis, spinal stenosis, and nerve compression
   permitted limited conclusions. There were two new trials on fusion that
   showed conflicting results. One trial showed that fusion gave better
   clinical outcomes than conventional physiotherapy, and the other showed
   that fusion was no better than a modern exercise and rehabilitation
   program. There were 8 trials that showed that instrumented fusion
   produces a higher fusion rate, but any improvement in clinical outcomes
   is probably marginal.
   Conclusions. No conclusions are possible about the relative
   effectiveness of anterior, posterior, or circumferential fusion. The
   preliminary results of three small trials of intradiscal electrotherapy
   suggest it is ineffective, except possibly in highly selected patients.
   Preliminary data from three trials of disc arthroplasty do not permit
   firm conclusions.},
Publisher = {LIPPINCOTT WILLIAMS \& WILKINS},
Address = {TWO COMMERCE SQ, 2001 MARKET ST, PHILADELPHIA, PA 19103 USA},
Type = {Review},
Language = {English},
Affiliation = {Gibson, JNA (Corresponding Author), Royal Infirm, Spinal Unit, Edinburgh EH16 4SU, Midlothian, Scotland.
   Royal Infirm, Spinal Unit, Edinburgh EH16 4SU, Midlothian, Scotland.
   Univ Edinburgh, Edinburgh, Midlothian, Scotland.},
DOI = {10.1097/01.brs.0000182315.88558.9c},
ISSN = {0362-2436},
EISSN = {1528-1159},
Keywords = {Cochrane Review; decompression; degenerative disc disease; disc
   arthroplasty; fusion; instrumented fusion; lumbar spondylosis;
   meta-analysis; outcomes; randomized controlled trials; spinal stenosis;
   surgery; systematic review},
Keywords-Plus = {LOW-BACK-PAIN; RANDOMIZED CONTROLLED TRIAL; PULSED
   ELECTROMAGNETIC-FIELDS; SPINAL STENOSIS; DOUBLE-BLIND; ISTHMIC
   SPONDYLOLISTHESIS; COGNITIVE INTERVENTION; ELECTRICAL-STIMULATION;
   NONSURGICAL TREATMENT; CLINICAL-TRIAL},
Research-Areas = {Neurosciences \& Neurology; Orthopedics},
Web-of-Science-Categories  = {Clinical Neurology; Orthopedics},
Author-Email = {j.n.a.gibson@ed.ac.uk},
Cited-References = {Amundsen T, 2000, SPINE, V25, P1424, DOI 10.1097/00007632-200006010-00016.
   {[}Anonymous], 2004, COCHRANE REV HDB 4 2.
   Barendse GAM, 2001, SPINE, V26, P287, DOI 10.1097/00007632-200102010-00014.
   BLUMENTHAL SL, 1993, SPINE, V18, P1186, DOI 10.1097/00007632-199307000-00010.
   Bono CM, 2004, SPINE, V29, P455, DOI 10.1097/01.BRS.0000090825.94611.28.
   BRIDWELL KH, 1993, J SPINAL DISORD, V6, P461, DOI 10.1097/00002517-199306060-00001.
   Brox JI, 2003, SPINE, V28, P1913.
   Burkus JK, 2002, SPINE, V27, P2396, DOI 10.1097/00007632-200211010-00015.
   Carragee EJ, 1997, J BONE JOINT SURG AM, V79A, P1175, DOI 10.2106/00004623-199708000-00009.
   Cha CW, 2003, SPINE, V28, pS74, DOI 10.1097/00007632-200308011-00013.
   Christensen FB, 2002, SPINE, V27, P2674, DOI 10.1097/00007632-200212010-00006.
   Ciol MA, 1996, J AM GERIATR SOC, V44, P285, DOI 10.1111/j.1532-5415.1996.tb00915.x.
   Debnath UK, 2003, J BONE JOINT SURG BR, V85B, P244, DOI 10.1302/0301-620X.85B2.13074.
   Delamarter RB, 2003, SPINE, V28, pS167, DOI 10.1097/01.BRS.0000092220.66650.2B.
   Deyo RA, 1998, SPINE, V23, P2003, DOI 10.1097/00007632-199809150-00018.
   EMERY SE, 1995, ORTHOP T, V19, P362.
   Ercelen O, 2003, SPINE, V28, P1922, DOI 10.1097/01.BRS.0000083326.39944.73.
   Fischgrund JS, 1997, SPINE, V22, P2807, DOI 10.1097/00007632-199712150-00003.
   France JC, 1999, SPINE, V24, P553, DOI 10.1097/00007632-199903150-00010.
   Fritzell P, 2001, SPINE, V26, P2521, DOI 10.1097/00007632-200112010-00002.
   Geisler FH, 2004, J NEUROSURG-SPINE, V1, P143, DOI 10.3171/spi.2004.1.2.0143.
   Goodwin CB, 1999, SPINE, V24, P1349, DOI 10.1097/00007632-199907010-00013.
   GOOSENS M, 1998, SBU REPORT BACK PAIN.
   GROB D, 1995, J BONE JOINT SURG AM, V77A, P1036, DOI 10.2106/00004623-199507000-00009.
   HERKOWITZ HN, 1991, J BONE JOINT SURG AM, V73A, P802, DOI 10.2106/00004623-199173060-00002.
   INDAHL A, 1995, SPINE, V20, P473, DOI 10.1097/00007632-199502001-00011.
   Jenis LG, 2000, J SPINAL DISORD, V13, P290, DOI 10.1097/00002517-200008000-00004.
   KANT AP, 1995, SPINE, V20, P2313, DOI 10.1097/00007632-199511000-00009.
   Keller A, 2004, SPINE, V29, P3, DOI 10.1097/01.BRS.0000103946.26548.EB.
   KITCHEL SH, 2002, CURR CONCEPTS REV.
   Laine T, 2000, EUR SPINE J, V9, P235, DOI 10.1007/s005860000146.
   Linovitz RJ, 2002, SPINE, V27, P1383, DOI 10.1097/00007632-200207010-00002.
   MARDJETKO SM, 1994, SPINE, V19, pS2256, DOI 10.1097/00007632-199410151-00002.
   McAfee PC, 2003, SPINE, V28, pS153, DOI 10.1097/01.BRS.0000092217.34981.E1.
   MCGUIRE RA, 1993, SPINE, V18, P1662, DOI 10.1097/00007632-199309000-00015.
   Moller H, 2000, SPINE, V25, P1711, DOI 10.1097/00007632-200007010-00016.
   MOONEY V, 1990, SPINE, V15, P708, DOI 10.1097/00007632-199007000-00016.
   Mooney V, 2001, SPINE, V26, P2532, DOI 10.1097/00007632-200112010-00003.
   Pauza Kevin J, 2004, Spine J, V4, P27, DOI 10.1016/j.spinee.2003.07.001.
   POSTACCHINI F, 1993, J BONE JOINT SURG BR, V75, P386, DOI 10.1302/0301-620X.75B3.8496205.
   ROGOZINSKI A, 1995, ORTHOP T, V19, P362.
   ROYCAMILLE R, 1986, CLIN ORTHOP RELAT R, V203, P7.
   Sanden B, 2002, J BONE JOINT SURG BR, V84B, P387, DOI 10.1302/0301-620X.84B3.12388.
   Sasso RC, 2004, SPINE, V29, P113, DOI 10.1097/01.BRS.0000107007.31714.77.
   Schofferman J, 2001, Spine (Phila Pa 1976), V26, pE207, DOI 10.1097/00007632-200105150-00019.
   SCHULZ KF, 1995, JAMA-J AM MED ASSOC, V273, P408, DOI 10.1001/jama.273.5.408.
   SZPALSKI M, 1997, P 4 BRUSS INT SPIN S.
   Thomsen K, 1997, SPINE, V22, P2813, DOI 10.1097/00007632-199712150-00004.
   TURNER JA, 1992, JAMA-J AM MED ASSOC, V268, P907, DOI 10.1001/jama.268.7.907.
   TURNER JA, 1992, SPINE, V17, P1, DOI 10.1097/00007632-199201000-00001.
   van Tulder M, 2003, SPINE, V28, P1290, DOI 10.1097/01.BRS.0000065484.95996.AF.
   ZDEBLICK TA, 1993, SPINE, V18, P983, DOI 10.1097/00007632-199306150-00006.
   ZDEBLICK TA, 1996, ORTHOP T, V20, P1064.
   Zigler JE, 2003, J SPINAL DISORD TECH, V16, P352, DOI 10.1097/00024720-200308000-00007.
   Zucherman JF, 2004, EUR SPINE J, V13, P22, DOI 10.1007/s00586-003-0581-4.},
Number-of-Cited-References = {55},
Times-Cited = {222},
Usage-Count-Last-180-days = {0},
Usage-Count-Since-2013 = {23},
Journal-ISO = {SPINE},
Doc-Delivery-Number = {975NS},
Web-of-Science-Index = {Science Citation Index Expanded (SCI-EXPANDED)},
Unique-ID = {WOS:000232669800012},
DA = {2022-11-01},
}

@article{ WOS:000534263700006,
Author = {Shepard, Nicholas and Samim, Mohammad and Kim, Yong and Razi, Afshin},
Title = {A Practical Approach to Spine Magnetic Resonance Imaging},
Journal = {JBJS REVIEWS},
Year = {2020},
Volume = {8},
Number = {3},
Month = {MAR},
Abstract = {>> Magnetic resonance imaging (MRI) plays an important role in the
   evaluation of patients with spine disorders, providing excellent
   evaluation of both normal and pathologic anatomy.
   >> Interpreting MRI findings can be difficult as anatomic abnormalities
   may not correlate with clinical symptoms and MRI may show abnormal
   findings in asymptomatic individuals.
   >> Using a systematic approach to interpreting a spinal MRI can help to
   achieve an accurate diagnosis and guide therapeutic decision-making,
   surgical intervention, and treatment monitoring.},
Publisher = {LIPPINCOTT WILLIAMS \& WILKINS},
Address = {TWO COMMERCE SQ, 2001 MARKET ST, PHILADELPHIA, PA 19103 USA},
Type = {Article},
Language = {English},
Affiliation = {Shepard, N (Corresponding Author), NYU Langone Hlth, Dept Orthoped Surg, NYU Langone Orthoped Hosp, New York, NY 10016 USA.
   Shepard, Nicholas; Kim, Yong, NYU Langone Hlth, Dept Orthoped Surg, NYU Langone Orthoped Hosp, New York, NY 10016 USA.
   Samim, Mohammad, NYU Langone Hlth, Dept Radiol, NYU Langone Orthoped Hosp, New York, NY USA.
   Razi, Afshin, Maimonides Hosp Ctr, Dept Orthoped Surg, Brooklyn, NY USA.},
DOI = {10.2106/JBJS.RVW.19.00099},
Article-Number = {e0099},
ISSN = {2329-9185},
Keywords-Plus = {LOW-BACK-PAIN; CROSS-SECTIONAL AREA; POSTOPERATIVE SPINE; SIGNAL
   INTENSITY; LUMBAR SPINE; MRI; STENOSIS; SPONDYLOLISTHESIS; DEGENERATION;
   DIAGNOSIS},
Research-Areas = {Surgery},
Web-of-Science-Categories  = {Surgery},
ORCID-Numbers = {Samim, Mohammad/0000-0002-6186-8247
   RAZI, AFSHIN/0000-0002-3443-4582
   kim, yong/0000-0001-5971-6378},
Cited-References = {Alsaleh K, 2017, EUR SPINE J, V26, P362, DOI 10.1007/s00586-016-4724-9.
   Alyas F, 2008, CLIN RADIOL, V63, P1035, DOI 10.1016/j.crad.2007.11.022.
   Andreisek G, 2013, AM J ROENTGENOL, V201, pW735, DOI 10.2214/AJR.12.10163.
   Bendo J A, 2001, Am J Orthop (Belle Mead NJ), V30, P247.
   Bittane RM, 2014, NEUROIMAG CLIN N AM, V24, P295, DOI 10.1016/j.nic.2014.01.006.
   BODEN SD, 1990, J BONE JOINT SURG AM, V72A, P403, DOI 10.2106/00004623-199072030-00013.
   Brinjikji W, 2015, AM J NEURORADIOL, V36, P2394, DOI 10.3174/ajnr.A4498.
   Brinjikji W, 2015, AM J NEURORADIOL, V36, P811, DOI 10.3174/ajnr.A4173.
   Busscher I, 2010, EUR SPINE J, V19, P1104, DOI 10.1007/s00586-010-1326-9.
   Bydon A, 2010, SPINE J, V10, P820, DOI 10.1016/j.spinee.2010.04.010.
   Carragee Eugene, 2006, Spine J, V6, P624, DOI 10.1016/j.spinee.2006.03.005.
   Chaput C, 2007, SPINE, V32, P1883, DOI 10.1097/BRS.0b013e318113271a.
   Chou R, 2009, LANCET, V373, P463, DOI 10.1016/S0140-6736(09)60172-0.
   Cousins JP, 2009, J AM ACAD ORTHOP SUR, V17, P22, DOI 10.5435/00124635-200901000-00004.
   Dhouib A, 2018, EUR SPINE J, V27, P1058, DOI 10.1007/s00586-017-5305-2.
   Even JL, 2014, SPINE J, V14, P1965, DOI 10.1016/j.spinee.2013.11.057.
   Fardon DF, 2014, SPINE J, V14, P2525, DOI 10.1016/j.spinee.2014.04.022.
   Guillevin R, 2007, J NEURORADIOLOGY, V34, P311, DOI 10.1016/j.neurad.2007.05.003.
   HAMANISHI C, 1994, J SPINAL DISORD, V7, P388.
   Hollenberg GM, 2002, SPINE, V27, P181, DOI 10.1097/00007632-200201150-00012.
   Jain NK, 2014, NEUROIMAG CLIN N AM, V24, P375, DOI 10.1016/j.nic.2014.01.001.
   James SLJ, 2006, EUR J RADIOL, V58, P27, DOI 10.1016/j.ejrad.2005.12.002.
   Jarvik JG, 2003, JAMA-J AM MED ASSOC, V289, P2810, DOI 10.1001/jama.289.21.2810.
   Jensen RK, 2012, EUR SPINE J, V21, P2271, DOI 10.1007/s00586-012-2309-9.
   Kanno H, 2015, SPINE J, V15, P1255, DOI 10.1016/j.spinee.2015.02.016.
   Kuhns BD, 2015, SPINE J, V15, P1956, DOI 10.1016/j.spinee.2014.08.006.
   Kulkarni AG, 2017, GLOB SPINE J, V7, P629, DOI 10.1177/2192568217700103.
   Lee S, 2010, AM J ROENTGENOL, V194, P1095, DOI 10.2214/AJR.09.2772.
   Leone A, 2007, RADIOLOGY, V245, P62, DOI 10.1148/radiol.2451051359.
   Luoma K, 2001, SPINE, V26, P680, DOI 10.1097/00007632-200103150-00026.
   Maimon S, 2016, ADV TECH STAND NEURO, V43, P111, DOI 10.1007/978-3-319-21359-0\_5.
   Marawar SV, 2016, WORLD NEUROSURG, V96, P165, DOI 10.1016/j.wneu.2016.08.093.
   MODIC MT, 1985, RADIOLOGY, V157, P157, DOI 10.1148/radiology.157.1.3875878.
   MODIC MT, 1988, RADIOLOGY, V166, P193, DOI 10.1148/radiology.166.1.3336678.
   Nouri A, 2017, SPINE, V42, P1851, DOI 10.1097/BRS.0000000000002234.
   OKADA Y, 1993, SPINE, V18, P2024, DOI 10.1097/00007632-199310001-00016.
   Patel ND, 2016, J AM COLL RADIOL, V13, P1069, DOI 10.1016/j.jacr.2016.06.008.
   Phalke VV, 2006, NEUROIMAG CLIN N AM, V16, P241, DOI 10.1016/j.nic.2006.02.005.
   Ranger TA, 2017, SPINE J, V17, P1729, DOI 10.1016/j.spinee.2017.07.002.
   Segebarth B, 2015, J SPINAL DISORD TECH, V28, P394, DOI 10.1097/BSD.0000000000000205.
   Spivak JM, 1998, J BONE JOINT SURG AM, V80A, P1053, DOI 10.2106/00004623-199807000-00015.
   Splendiani A, 2016, RADIOL MED, V121, P38, DOI 10.1007/s11547-015-0570-9.
   Steurer J, 2011, BMC MUSCULOSKEL DIS, V12, DOI 10.1186/1471-2474-12-175.
   Tali ET, 2015, NEUROIMAG CLIN N AM, V25, P193, DOI 10.1016/j.nic.2015.01.003.
   Teraguchi M, 2018, SCOLIOSIS SPINAL DIS, V13, DOI 10.1186/s13013-018-0168-9.
   Toossi S, 2012, NEUROLOGY, V79, P25, DOI 10.1212/WNL.0b013e3182582f07.
   Yukawa Y, 2002, J BONE JOINT SURG AM, V84A, P1954, DOI 10.2106/00004623-200211000-00008.},
Number-of-Cited-References = {47},
Times-Cited = {0},
Usage-Count-Last-180-days = {0},
Usage-Count-Since-2013 = {2},
Journal-ISO = {JBJS Rev.},
Doc-Delivery-Number = {LP4BR},
Web-of-Science-Index = {Emerging Sources Citation Index (ESCI)},
Unique-ID = {WOS:000534263700006},
DA = {2022-11-01},
}

@article{ WOS:000424716100028,
Author = {Safaee, Michael M. and Oh, Taemin and Pekmezci, Murat and Clark, Aaron
   J.},
Title = {Radiation exposure with hybrid image-guidance-based minimally invasive
   transforaminal lumbar interbody fusion},
Journal = {JOURNAL OF CLINICAL NEUROSCIENCE},
Year = {2018},
Volume = {48},
Pages = {122-127},
Month = {FEB},
Abstract = {The transforaminal lumbar interbody fusion (TLIF) is used for the
   treatment of back and leg pain secondary to spinal stenosis,
   degenerative disc disease, and spondylolisthesis. Minimally invasive
   surgery (MIS) is associated with less estimated blood loss (EBL),
   decreased length of stay, lower infection rates, and similar outcomes
   compared to the traditional TLIF. Fluoroscopy time has been reported
   with MIS-TLIF, but there are limited data on specific radiation dosages.
   We performed a retrospective analysis of a prospectively acquired cohort
   of patients undergoing MIS-TLIF. A total of 50 patients were included.
   Mean age was 53 years with 60\% women and mean BMI of 30 (range 21-41).
   Diagnoses were as follows: 45 stenosis (90\%), 29 spondylolisthesis
   (58\%), 5 facet cysts (10\%), 3 scoliosis (6\%), and 1 cauda equina
   syndrome (2\%). A single level was fused in 33 cases (66\%), two levels
   in 15 (30\%), three levels in 2 (4\%). Average cage height was 10 mm
   with mean EBL of 80 ml and operative time of 240 min. The average
   radiation doses from intraoperative CT scan and fluoroscopy were 35.3
   and 26.5 mGy, respectively. Average CT scan and fluoroscopy times were
   5.2 and 37.1 s, respectively, for a total of 42.2 s. Average length of
   stay was 3 days (range 1-7 days). Although these data represent a
   preliminary experience, by streamlining the timing of intraoperative CT
   scan and minimizing the amount of intraoperative fluoroscopy, this
   protocol has the potential for decreasing operative time and radiation
   exposure. (C) 2017 Elsevier Ltd. All rights reserved.},
Publisher = {ELSEVIER SCI LTD},
Address = {THE BOULEVARD, LANGFORD LANE, KIDLINGTON, OXFORD OX5 1GB, OXON, ENGLAND},
Type = {Article},
Language = {English},
Affiliation = {Clark, AJ (Corresponding Author), Univ Calif San Francisco, Dept Neurol Surg, 505 Parnassus Ave Room M779, San Francisco, CA 94143 USA.
   Safaee, Michael M.; Oh, Taemin; Clark, Aaron J., Univ Calif San Francisco, Dept Neurol Surg, 505 Parnassus Ave Room M779, San Francisco, CA 94143 USA.
   Pekmezci, Murat, Univ Calif San Francisco, Dept Orthopaed Surg, San Francisco, CA 94143 USA.},
DOI = {10.1016/j.jocn.2017.09.026},
ISSN = {0967-5868},
EISSN = {1532-2653},
Keywords = {Minimally invasive; Transforaminal lumbar interbody fusion; Radiation
   exposure; Fluoroscopy; Image-guidance; Navigation},
Keywords-Plus = {BEAM-COMPUTED TOMOGRAPHY; O-ARM; OUTCOMES; SURGEON; FLUOROSCOPY;
   TECHNOLOGY; PLACEMENT; PATIENT; TLIF},
Research-Areas = {Neurosciences \& Neurology},
Web-of-Science-Categories  = {Clinical Neurology; Neurosciences},
Author-Email = {Aaron.Clark@ucsf.edu},
Cited-References = {Abdullah KG, 2012, SPINE, V37, pE1074, DOI 10.1097/BRS.0b013e31825786d8.
   Clark JC, 2013, NEUROSURG FOCUS, V35, DOI 10.3171/2013.5.FOCUS13144.
   Fan SW, 2010, SPINE, V35, P1615, DOI 10.1097/BRS.0b013e3181c70fe3.
   Foley Kevin T, 2002, Clin Neurosurg, V49, P499.
   Foley KT, 2003, SPINE, V28, pS26, DOI 10.1097/00007632-200308011-00006.
   Gelalis ID, 2012, EUR SPINE J, V21, P247, DOI 10.1007/s00586-011-2011-3.
   Khan NR, 2015, NEUROSURGERY, V77, P847, DOI 10.1227/NEU.0000000000000913.
   Kim CW, 2016, WORLD NEUROSURG, V90, P228, DOI 10.1016/j.wneu.2016.02.075.
   Kim MC, 2013, J SPINAL DISORD TECH, V26, P87, DOI 10.1097/BSD.0b013e318237b9b1.
   Lee KH, 2012, EUR SPINE J, V21, P2265, DOI 10.1007/s00586-012-2281-4.
   Malham GM, 2015, J NEUROSURG-SPINE, V23, P589, DOI 10.3171/2015.1.SPINE14566.
   Mendelsohn D, 2016, SPINE J, V16, P343, DOI 10.1016/j.spinee.2015.11.020.
   Nottmeier EW, 2012, INT J MED ROBOT COMP, V8, P196, DOI 10.1002/rcs.450.
   Park Paul, 2010, Surg Neurol Int, V1, P44, DOI 10.4103/2152-7806.68705.
   Peng Chan Wearn Benedict, 2009, Spine (Phila Pa 1976), V34, P1385, DOI 10.1097/BRS.0b013e3181a4e3be.
   Schizas C, 2009, INT ORTHOP, V33, P1683, DOI 10.1007/s00264-008-0687-8.
   Schwender JD, 2005, J SPINAL DISORD TECH, V18, pS1, DOI 10.1097/01.bsd.0000132291.50455.d0.
   Seng CS, 2013, SPINE, V38, P2049, DOI 10.1097/BRS.0b013e3182a8212d.
   Singh K, 2014, SPINE J, V14, P1694, DOI 10.1016/j.spinee.2013.10.053.
   Tabaraee E, 2013, SPINE, V38, P1953, DOI 10.1097/BRS.0b013e3182a51d1e.
   Theologis AA, 2016, BONE JOINT J, V98B, P696, DOI 10.1302/0301-620X.98B5.36287.
   Tian NF, 2013, EUR SPINE J, V22, P1741, DOI 10.1007/s00586-013-2747-z.
   Van de Kelft E, 2012, SPINE, V37, pE1580, DOI 10.1097/BRS.0b013e318271b1fa.
   Villard J, 2014, SPINE, V39, P1004, DOI 10.1097/BRS.0000000000000351.
   Wong AP, 2014, NEUROSURG CLIN N AM, V25, P279, DOI 10.1016/j.nec.2013.12.007.
   Yu E, 2014, CLIN ORTHOP RELAT R, V472, P1738, DOI 10.1007/s11999-014-3503-3.},
Number-of-Cited-References = {26},
Times-Cited = {7},
Usage-Count-Last-180-days = {0},
Usage-Count-Since-2013 = {5},
Journal-ISO = {J. Clin. Neurosci.},
Doc-Delivery-Number = {FV6TX},
Web-of-Science-Index = {Science Citation Index Expanded (SCI-EXPANDED)},
Unique-ID = {WOS:000424716100028},
DA = {2022-11-01},
}

@article{ WOS:000358937300037,
Author = {Takeuchi, Mikinobu and Kamiya, Mitsuhiro and Wakao, Norimitsu and
   Hirasawa, Atsuhiko and Kawanami, Katsuhisa and Osuka, Koji and Takayasu,
   Masakazu},
Title = {Large volume inside the cage leading incomplete interbody bone fusion
   and residual back pain after posterior lumbar interbody fusion},
Journal = {NEUROSURGICAL REVIEW},
Year = {2015},
Volume = {38},
Number = {3},
Pages = {573-578},
Month = {JUL},
Abstract = {The purpose of this study is to compare intervertebral bone fusion and
   clinical outcomes in L4-5 posterior lumbar interbody fusion (PLIF) using
   the same posterior instrumentation with four combinations of one of
   three types of interbody cage with one of two bone grafts, iliac and
   local or only local. In 67 patients who underwent L4-5 PLIF, 19 patients
   had the Brantigan cage and iliac and local bone graft, 18 with the
   TELAMON C cage and iliac and local bone graft, 16 with the TELAMON C
   cage and local bone graft (TL), and 14 with the OIC PEEK cage and local
   bone graft. Clinical assessments were based on Japanese Orthopaedic
   Association (JOA) scores and on the visual analogue scale (VAS). The
   bone fusion assessments were based on radiography and CT scans according
   to the Brantigan, Steffee, and Fraser criteria. More than 2 years after
   surgery, these assessments were made. In the results, the fusion outcome
   for the group receiving TL was significantly less than those for the
   other three groups. In TL, multivariate logistic regression analysis
   showed that the inside volume of the cage of >= 2.0 mL was the only
   significant factor for incomplete fusion. Moreover, the VAS (low back
   pain) score was significantly higher for TL than for the other three
   groups. In conclusions, we believe that the large volume inside the cage
   (>= 2.0 mL) with local bone graft may lead incomplete interbody bone
   fusion and residual postsurgical low back pain after PLIF.},
Publisher = {SPRINGER},
Address = {ONE NEW YORK PLAZA, SUITE 4600, NEW YORK, NY, UNITED STATES},
Type = {Article},
Language = {English},
Affiliation = {Takeuchi, M (Corresponding Author), Aichi Med Univ Hosp, Dept Spine Ctr, Nagakute, Aichi 4801195, Japan.
   Takeuchi, Mikinobu; Kamiya, Mitsuhiro; Wakao, Norimitsu; Hirasawa, Atsuhiko; Takayasu, Masakazu, Aichi Med Univ Hosp, Dept Spine Ctr, Nagakute, Aichi 4801195, Japan.
   Takeuchi, Mikinobu; Osuka, Koji; Takayasu, Masakazu, Aichi Med Univ Hosp, Dept Neurol Surg, Nagakute, Aichi 4801195, Japan.
   Kamiya, Mitsuhiro; Wakao, Norimitsu; Hirasawa, Atsuhiko; Kawanami, Katsuhisa, Aichi Med Univ Hosp, Dept Orthoped Surg, Nagakute, Aichi 4801195, Japan.},
DOI = {10.1007/s10143-015-0610-x},
ISSN = {0344-5607},
EISSN = {1437-2320},
Keywords = {Lumbar spinal stenosis with spondylolisthesis; PLIF; Interbody bone
   fusion; Cage; Local bone; Iliac bone},
Keywords-Plus = {SPINAL STENOSIS; AUTOGRAFT; GRAFT; SPONDYLOLISTHESIS; ARTHRODESIS;
   REPLACEMENT; GEL},
Research-Areas = {Neurosciences \& Neurology; Surgery},
Web-of-Science-Categories  = {Clinical Neurology; Surgery},
Author-Email = {take7106@aichi-med-u.ac.jp},
Cited-References = {AN HS, 1995, J SPINAL DISORD, V8, P131.
   Boden SD, 2002, SPINE, V27, P2662, DOI 10.1097/00007632-200212010-00005.
   Carreon LY, 2005, SPINE, V30, pE243, DOI 10.1097/01.brs.0000160846.85397.44.
   CLOWARD RB, 1985, CLIN ORTHOP RELAT R, P16.
   Dai LY, 2008, SPINE, V33, P1299, DOI 10.1097/BRS.0b013e3181732a8e.
   Dimar JR, 2009, J BONE JOINT SURG AM, V91A, P1377, DOI 10.2106/JBJS.H.00200.
   Fischgrund JS, 1997, SPINE, V22, P2807, DOI 10.1097/00007632-199712150-00003.
   Fogel GR, 2008, SPINE J, V8, P570, DOI 10.1016/j.spinee.2007.03.013.
   Haid Regis W Jr, 2004, Spine J, V4, P527, DOI 10.1016/j.spinee.2004.03.025.
   Hashimoto T, 2001, Spine J, V1, P283, DOI 10.1016/S1529-9430(01)00028-6.
   HERKOWITZ HN, 1991, J BONE JOINT SURG AM, V73A, P802, DOI 10.2106/00004623-199173060-00002.
   HUSKISSON EC, 1974, LANCET, V2, P1127, DOI 10.1016/S0140-6736(74)90884-8.
   Ito Z, 2010, SPINE, V35, pE1101, DOI 10.1097/BRS.0b013e3181de4f2e.
   Izumida S, 1986, J JPN ORTHOP ASS, V60, P391.
   Korovessis P, 2010, SPINE, V35, P898, DOI 10.1097/BRS.0b013e3181d51e84.
   LANDIS JR, 1977, BIOMETRICS, V33, P159, DOI 10.2307/2529310.
   MAGERL FP, 1984, CLIN ORTHOP RELAT R, P125.
   Martin GJ, 1999, SPINE, V24, P637, DOI 10.1097/00007632-199904010-00005.
   Miura Y, 2003, SPINE, V28, P2386, DOI 10.1097/01.BRS.0000085326.73430.68.
   Nakashima H, 2011, EUR SPINE J, V20, P1496, DOI 10.1007/s00586-011-1739-0.
   ROTHMAN SLG, 1985, CLIN ORTHOP RELAT R, P47.
   Shah RR, 2003, EUR SPINE J, V12, P378, DOI 10.1007/s00586-002-0517-4.
   Vaccaro AR, 2008, SPINE J, V8, P457, DOI 10.1016/j.spinee.2007.03.012.
   Violas P, 2004, SPINE, V29, P189, DOI 10.1097/01.BRS.0000105536.65164.B1.
   Walsh WR, 2004, EUR SPINE J, V13, P359, DOI 10.1007/s00586-003-0597-9.},
Number-of-Cited-References = {25},
Times-Cited = {6},
Usage-Count-Last-180-days = {0},
Usage-Count-Since-2013 = {4},
Journal-ISO = {Neurosurg. Rev.},
Doc-Delivery-Number = {CO1TE},
Web-of-Science-Index = {Science Citation Index Expanded (SCI-EXPANDED)},
Unique-ID = {WOS:000358937300037},
DA = {2022-11-01},
}

@article{ WOS:000322115900017,
Author = {Athanasakopoulos, Michael and Mavrogenis, Andreas F. and
   Triantafyllopoulos, George and Koufos, Spiros and Pneumaticos, Spiros G.},
Title = {Posterior Spinal Fusion Using Pedicle Screws},
Journal = {ORTHOPEDICS},
Year = {2013},
Volume = {36},
Number = {7},
Pages = {E951-E957},
Month = {JUL},
Abstract = {Few clinical studies have reported polyetheretherketone (PEEK) rod
   pedicle screw spinal instrumentation systems (CD-Horizon Legacy PEEK
   rods; Medtronic, Minneapolis, Minnesota). This article describes a
   clinical series of 52 patients who underwent posterior spinal fusion
   using the PEEK Rod System between 2007 and 2010. Of the 52 patients, 25
   had degenerative disk disease, 10 had lateral recess stenosis, 6 had
   degenerative spondylolisthesis, 6 had lumbar spine vertebral fracture, 4
   had combined lateral recess stenosis and degenerative spondylolisthesis,
   and 1 had an L5 giant cell tumor. Ten patients had 1-segment fusion, 29
   had 2-segment fusion, and 13 had 3-segment fusion. Mean follow-up was 3
   years (range, 1.5-4 years); no patient was lost to follow-up. Clinical
   evaluation was performed using the Oswestry Disability Index and a low
   back and leg visual analog pain scale. Imaging evaluation of fusion was
   performed with standard and dynamic radiographs. Complications were
   recorded. Mean Oswestry Disability Index scores improved from 76\%
   preoperatively (range, 52\%-90\%) to 48\% at 6 weeks postoperatively,
   and to 34\%, 28\%, and 30\% at 3, 6, and 12 months postoperatively,
   respectively. Mean low back and leg pain improved from 8 and 9 points
   preoperatively, respectively, to 6 and 5 points immediately
   postoperatively, respectively, and to 2 points each thereafter. Imaging
   union of the arthrodesis was observed in 50 (96\%) patients by 1-year
   follow-up. Two patients sustained screw breakage: 1 had painful loss of
   sagittal alignment of the lumbar spine and underwent revision spinal
   surgery with pedicle screws and titanium rods and the other had
   superficial wound infection and was treated with wound dressing changes
   and antibiotics for 6 weeks. No adjacent segment degeneration was
   observed in any patient until the time of this writing.},
Publisher = {SLACK INC},
Address = {6900 GROVE RD, THOROFARE, NJ 08086 USA},
Type = {Article},
Language = {English},
Affiliation = {Pneumaticos, SG (Corresponding Author), Univ Athens, Sch Med, Dept Orthopaed 3, 41 Ventouri St, Athens 15562, Greece.
   Athanasakopoulos, Michael; Triantafyllopoulos, George; Koufos, Spiros; Pneumaticos, Spiros G., Univ Athens, Sch Med, Dept Orthopaed 3, Athens 15562, Greece.
   Mavrogenis, Andreas F., Univ Athens, Sch Med, Dept Orthopaed 1, Athens 15562, Greece.},
DOI = {10.3928/01477447-20130624-28},
ISSN = {0147-7447},
EISSN = {1938-2367},
Keywords-Plus = {ADJACENT-SEGMENT DISEASE; LUMBAR SPINE; POLYETHERETHERKETONE RODS;
   TITANIUM; INSTRUMENTATION; STABILIZATION; EXTENSION; FIXATION; IMPLANTS;
   OUTCOMES},
Research-Areas = {Orthopedics},
Web-of-Science-Categories  = {Orthopedics},
Author-Email = {irosp@bcm.tmc.edu},
Cited-References = {Adogwa O, 2012, J NEUROSURG-SPINE, V16, P141, DOI 10.3171/2011.9.SPINE11419.
   Ahn YH, 2008, BIOMED MATER, V3, DOI 10.1088/1748-6041/3/4/044101.
   Anandjiwala J, 2011, EUR SPINE J, V20, P1951, DOI 10.1007/s00586-011-1917-0.
   Andrews C L, 2000, Semin Musculoskelet Radiol, V4, P259, DOI 10.1055/s-2000-9338.
   Asher MA, 2007, J SPINAL DISORD TECH, V20, P549, DOI 10.1097/BSD.0b013e31804c98e5.
   Berquist TH, 2006, RADIOL CLIN N AM, V44, P407, DOI 10.1016/j.rcl.2006.01.002.
   BLUMENTHAL SL, 1993, SPINE, V18, P1186, DOI 10.1097/00007632-199307000-00010.
   Bono CM, 2007, SPINE, V32, P417, DOI 10.1097/01.brs.0000255201.74795.20.
   Boscainos PJ, 2003, CLIN ORTHOP RELAT R, P40, DOI 10.1097/01.blo.0000068361.47147.79.
   Bruner HJ, 2010, J NEUROSURG-SPINE, V13, P766, DOI 10.3171/2010.5.SPINE09948.
   Burkus JK, 2003, SPINE, V28, P372, DOI 10.1097/00007632-200302150-00012.
   Cammisa FP, 2004, SPINE, V29, P660, DOI 10.1097/01.BRS.0000116588.17129.B9.
   Carragee EJ, 2010, SPINE J, V10, P313, DOI 10.1016/j.spinee.2010.02.001.
   Cavagna R, 2008, J SPINAL DISORD TECH, V21, P86, DOI 10.1097/BSD.0b013e3180590c23.
   Cook SD, 2004, SPINE, V29, P1118, DOI 10.1097/00007632-200405150-00013.
   De Iure F, 2012, EUR SPINE J, V21, pS50, DOI 10.1007/s00586-012-2219-x.
   Dobbs MB, 2006, SPINE, V31, P2386, DOI 10.1097/01.brs.0000238965.81013.c5.
   FISHMAN EK, 1986, RADIOLOGY, V160, P675, DOI 10.1148/radiology.160.3.3737905.
   Goel VK, 2006, J BONE JOINT SURG AM, V88A, P103, DOI 10.2106/JBJS.E.01363.
   Gornet MF, 2011, J BIOMECH ENG-T ASME, V133, DOI 10.1115/1.4004862.
   Grob D, 2005, SPINE, V30, P324, DOI 10.1097/01.brs.0000152584.46266.25.
   Henk C B, 1999, Top Magn Reson Imaging, V10, P247, DOI 10.1097/00002142-199908000-00006.
   Highsmith Jason M, 2007, Neurosurg Focus, V22, pE11.
   Hikata T, J SPINAL DISORD TECH.
   Hilibrand AS, 1998, ORTHOP CLIN N AM, V29, P591, DOI 10.1016/S0030-5898(05)70033-X.
   Katz J, 1999, SURG CLIN N AM, V79, P231, DOI 10.1016/S0039-6109(05)70381-9.
   Kowalski R J, 2001, Neurosurg Focus, V10, pE2.
   Kurtz SM, 2007, BIOMATERIALS, V28, P4845, DOI 10.1016/j.biomaterials.2007.07.013.
   Lund T, 2011, ORTHOP CLIN N AM, V42, P529, DOI 10.1016/j.ocl.2011.07.006.
   Mandigo Christopher E, 2007, Neurosurg Focus, V22, pE9.
   MCMASTER MJ, 1980, J BONE JOINT SURG BR, V62, P65, DOI 10.1302/0301-620X.62B1.7351437.
   Moon SM, 2009, SPINE J, V9, P330, DOI 10.1016/j.spinee.2008.11.012.
   Nockels RP, 2007, AM ASS NEUR SURG ANN.
   Ormond DR, J SPINAL DISORD TECH.
   Panjabi MM, 2007, CLIN BIOMECH, V22, P257, DOI 10.1016/j.clinbiomech.2006.08.006.
   Park P, 2004, SPINE, V29, P1938, DOI 10.1097/01.brs.0000137069.88904.03.
   Ponnappan RK, 2009, SPINE J, V9, P263, DOI 10.1016/j.spinee.2008.08.002.
   Rutherford EE, 2007, RADIOGRAPHICS, V27, P1737, DOI 10.1148/rg.276065205.
   Sagomonyants KB, 2008, BIOMATERIALS, V29, P1563, DOI 10.1016/j.biomaterials.2007.12.001.
   Sandhu HS, 2000, SPINE, V27, P567.
   Sapkas G, 2012, ORTHOPEDICS, V35, pE1497, DOI 10.3928/01477447-20120919-19.
   Sapkas GS, 2007, ORTHOPEDICS, V30, P859, DOI 10.3928/01477447-20071001-18.
   Sarbello JF, 2010, SPINE, V35, pE843, DOI 10.1097/BRS.0b013e3181d95316.
   Schuler TC, 2004, J SPINAL DISORD TECH, V17, P372, DOI 10.1097/01.bsd.0000109836.59382.47.
   Sears WR, 2011, SPINE J, V11, P11, DOI 10.1016/j.spinee.2010.09.026.
   Senegas J, 2002, EUR SPINE J, V11, pS164, DOI 10.1007/s00586-002-0423-9.
   Turner JL, 2010, SPINE, V35, pE1076, DOI 10.1097/BRS.0b013e3181df1b85.
   Vaccaro AR, 2007, ORTHOPEDICS, V30, P567, DOI 10.3928/01477447-20070701-06.
   Wang JC, 2005, SPINE, V30, pS33, DOI 10.1097/01.brs.0000174559.13749.83.
   Wedemeyer M, 2007, SPINE, V32, P42, DOI 10.1097/01.brs.0000251036.99413.20.
   Welch William C, 2007, Neurosurg Focus, V22, pE8.
   Williams AL, 2005, AM J NEURORADIOL, V26, P2057.},
Number-of-Cited-References = {52},
Times-Cited = {26},
Usage-Count-Last-180-days = {0},
Usage-Count-Since-2013 = {9},
Journal-ISO = {Orthopedics},
Doc-Delivery-Number = {187KD},
Web-of-Science-Index = {Science Citation Index Expanded (SCI-EXPANDED)},
Unique-ID = {WOS:000322115900017},
DA = {2022-11-01},
}

@article{ WOS:000088424100004,
Author = {Inaoka, M and Yamazaki, Y and Hosono, N and Tada, K and Yonenobu, K},
Title = {Radiographic analysis of lumbar spine for low-back pain in the general
   population},
Journal = {ARCHIVES OF ORTHOPAEDIC AND TRAUMA SURGERY},
Year = {2000},
Volume = {120},
Number = {7-8},
Pages = {380-385},
Month = {JUN},
Abstract = {We sought to demonstrate a correlation between low-back pain (LBP) and
   the plain radiographic findings of the lumbar spine in the general
   population based on an analysis of 838 persons, 387 of whom presented
   with complaints of low-back pain. The incidence of intervertebral
   narrowing and irregular ossification of the vertebral end-plate image
   increased consistently with age and was higher in the presence of LBP in
   any age or gender group. Multiregression analysis was performed with the
   imaging factors as multivariates. As a result, multiregression equations
   with irregular ossification of the vertebral end-plate image,
   intervertebral narrowing, spondylolisthesis and abnormal lumbar lordotic
   angle combined as variates showed the highest significance as predictors
   of a relationship with LBP. The discrimination analysis was performed
   using the linear discriminant function, resulting in a true
   discrimination rate of 65\%. Plain radiography of the lumbar spine is
   thus significant as it provides information which can be evaluated as
   meaningful findings in the investigation of LBP. In addition, while the
   significance can be increased by considering multiple factors, it is
   important to understand the limits of the accuracy of this prediction.},
Publisher = {SPRINGER VERLAG},
Address = {175 FIFTH AVE, NEW YORK, NY 10010 USA},
Type = {Article},
Language = {English},
Affiliation = {Inaoka, M (Corresponding Author), Nissay Hosp, Dept Orthopaed Surg, Nishi Ku, 6-3-8 Itachibori, Osaka 550, Japan.
   Nissay Hosp, Dept Orthopaed Surg, Nishi Ku, Osaka 550, Japan.
   Kansai Rosai Hosp, Dept Orthopaed Surg, Hyougo, Japan.
   Osaka Univ, Sch Med, Dept Orthopaed Surg, Suita, Osaka 565, Japan.},
DOI = {10.1007/PL00013766},
ISSN = {0936-8051},
Research-Areas = {Orthopedics; Surgery},
Web-of-Science-Categories  = {Orthopedics; Surgery},
Cited-References = {COSTE J, 1991, SPINE, V16, P426, DOI 10.1097/00007632-199104000-00006.
   FRYMOYER JW, 1984, J BONE JOINT SURG AM, V66A, P1048, DOI 10.2106/00004623-198466070-00011.
   JACKSON RP, 1994, SPINE, V19, P1611, DOI 10.1097/00007632-199407001-00010.
   SCAVONE JG, 1981, AM J ROENTGENOL, V136, P715, DOI 10.2214/ajr.136.4.715.
   SIMMONS ED, 1995, SPINE, V20, P1839, DOI 10.1097/00007632-199508150-00017.
   TORGERSON WR, 1976, J BONE JOINT SURG AM, V58, P850, DOI 10.2106/00004623-197658060-00017.},
Number-of-Cited-References = {6},
Times-Cited = {11},
Usage-Count-Last-180-days = {0},
Usage-Count-Since-2013 = {2},
Journal-ISO = {Arch. Orthop. Trauma Surg.},
Doc-Delivery-Number = {338MP},
Web-of-Science-Index = {Science Citation Index Expanded (SCI-EXPANDED)},
Unique-ID = {WOS:000088424100004},
DA = {2022-11-01},
}

@article{ WOS:A1996UL49600007,
Author = {Dohler, M},
Title = {Diseases of the spine - Interdisciplinary challenge},
Journal = {MEDIZINISCHE WELT},
Year = {1996},
Volume = {47},
Number = {4},
Pages = {171-174},
Month = {APR},
Abstract = {The spine is the concern of orthopaedic surgeons, traumatologists and
   neurosurgeons. By conservative and surgical means orthopaedic medicine
   is primarily dealing with deformities, infections and tumours of the
   spine. The cooperation with radiologists, anaesthetists, neurologists,
   pathologists and physiotherapists is essential. This paper gives an
   overview over the frequent and important diseases of the spine, i. e.
   spina bifida, spondylolisthesis, Scheuermann kyphosis, degenerative disc
   disease, stenosis of the lumbar canal, ankylosing spondylitis, tumours
   and metastases, osteoporosis and scoliosis. Modern therapeutical
   concepts are briefly presented.},
Publisher = {F K SCHATTAUER VERLAG GMBH},
Address = {P O BOX 10 45 45, LENZHALDE 3, D-70040 STUTTGART, GERMANY},
Type = {Article},
Language = {German},
Affiliation = {KRANKENHAUS PLAU AM SEE,CHIRURG ABT 1,PLAU AM SEE,GERMANY.},
ISSN = {0025-8512},
Keywords = {spine; congenital; degenerative; inflammatory; tumourous and systemic
   diseases; therapeutic basics},
Research-Areas = {General \& Internal Medicine},
Web-of-Science-Categories  = {Medicine, General \& Internal},
Cited-References = {Bradford DS, 1987, MOES TXB SCOLIOSIS O.
   DICKSON RA, 1985, J BONE JOINT SURG BR, V67, P176, DOI 10.1302/0301-620X.67B2.3872301.
   DOHLER JR, 1992, WEHRMED MONATSSCHR, V10, P411.
   FREDRICKSON BE, 1984, J BONE JOINT SURG AM, V66A, P699, DOI 10.2106/00004623-198466050-00008.
   FRYMOYER JW, 1985, J BONE JOINT SURG AM, V67A, P1113, DOI 10.2106/00004623-198567070-00016.
   HAHNEL H, 1987, ZBL CHIR, V112, P63.
   Hehne HJ, 1990, WIRBELSAULE FORSCHUN, V112.
   KECK E, 1994, OSTEOPOROSE KLINIK D.
   LIFESO RM, 1985, J BONE JOINT SURG AM, V67A, P1405, DOI 10.2106/00004623-198567090-00017.
   PARSCH KD, 1995, UNPUB SPINA BIFIDA K.
   ROSE GK, 1983, J BONE JOINT SURG BR, V65, P242, DOI 10.1302/0301-620X.65B3.6841389.
   SACHS B, 1987, J BONE JOINT SURG AM, V69A, P50, DOI 10.2106/00004623-198769010-00009.
   SPENGLER DM, 1987, J BONE JOINT SURG AM, V69A, P305, DOI 10.2106/00004623-198769020-00027.
   WADDELL G, 1988, J BONE JOINT SURG BR, V70, P723, DOI 10.1302/0301-620X.70B5.2973465.},
Number-of-Cited-References = {14},
Times-Cited = {0},
Usage-Count-Last-180-days = {0},
Usage-Count-Since-2013 = {0},
Journal-ISO = {Med. Welt},
Doc-Delivery-Number = {UL496},
Web-of-Science-Index = {Science Citation Index Expanded (SCI-EXPANDED)},
Unique-ID = {WOS:A1996UL49600007},
DA = {2022-11-01},
}

@article{ WOS:000819845600024,
Author = {Kuo, Yi-Hsuan and Kuo, Chao-Hung and Chang, Hsuan-Kan and Ko, Chin-Chu
   and Tu, Tsung-Hsi and Chang, Chih-Chang and Cheng, Henrich and Lirng,
   Jiing-Feng and Huang, Wen-Cheng and Wu, Jau-Ching},
Title = {Cortical Bone Trajectory-Based Dynamic Stabilization},
Journal = {WORLD NEUROSURGERY},
Year = {2022},
Volume = {159},
Pages = {E416-E424},
Month = {MAR},
Abstract = {BACKGROUND: Cortical bone trajectory (CBT) screws have demonstrated
   similar biomechanical strength and fusion rates as conventional pedicle
   screws for short-segment lumbar fusion. However, very few studies have
   verified the viability of CBT screws in dynamic stabilization. In the
   present study, we compared the clinical outcomes of CBT-based Dynesys
   dynamic stabilization (CBT-DDS) with standard minimally invasive
   transforaminal lumbar interbody fusion (MI-TLIF).
   METHODS: Consecutive patients who had undergone CBT-DDS or MI-TLIF at
   L4-L5 or L3-L5 were retrospectively reviewed. All the radiological and
   clinical outcomes were compared between the 2 groups. The
   patient-reported outcomes included the visual analog scale scores for
   back and leg pain, Japanese Orthopaedic Association scores, and Oswestry
   disability index. The pre- and postoperative radiological evaluations
   were also reviewed.
   RESULTS: A total of 60 patients (20 patients in the CBT-DDS and 40 in
   the MI-TLIF groups) were analyzed. The MI-TLIF group had required a
   longer operation time (P = 0.010) than the CBT-DDS group but had had a
   similar estimated blood loss (P = 0.484). The perioperative
   complications, including screw loosening, wound infection, and
   radiculopathy, were similar in both groups (P > 0.05 for all). The
   degree of decreased range of motion after surgery was similar between
   the 2 groups (P = 0.781), and no pseudarthrosis developed in the MI-TLIF
   group.
   CONCLUSIONS: Because the clinical and radiological outcomes of CBT-DDS
   were similar to those of MI-TLIF in patients with L4-L5 or L3-L5
   spondylosis and spondylolisthesis, CBT-DDS appears to be a viable and
   effective alternative to MI-TLIF, with a shorter operation time and
   similarly limited segmental motility.},
Publisher = {ELSEVIER SCIENCE INC},
Address = {STE 800, 230 PARK AVE, NEW YORK, NY 10169 USA},
Type = {Article},
Language = {English},
Affiliation = {Ko, CC (Corresponding Author), Neurol Inst Taipei Vet Gen Hosp, Dept Neurosurg, Taipei, Taiwan.
   Ko, CC (Corresponding Author), Natl Yang Ming Chiao Tung Univ, Sch Med, Taipei, Taiwan.
   Ko, CC (Corresponding Author), Natl Yang Ming Chiao Tung Univ, Inst Pharmacol, Taipei, Taiwan.
   Kuo, Yi-Hsuan; Kuo, Chao-Hung; Chang, Hsuan-Kan; Ko, Chin-Chu; Tu, Tsung-Hsi; Chang, Chih-Chang; Cheng, Henrich; Huang, Wen-Cheng; Wu, Jau-Ching, Neurol Inst Taipei Vet Gen Hosp, Dept Neurosurg, Taipei, Taiwan.
   Kuo, Yi-Hsuan; Kuo, Chao-Hung; Chang, Hsuan-Kan; Ko, Chin-Chu; Tu, Tsung-Hsi; Chang, Chih-Chang; Cheng, Henrich; Lirng, Jiing-Feng; Huang, Wen-Cheng; Wu, Jau-Ching, Natl Yang Ming Chiao Tung Univ, Sch Med, Taipei, Taiwan.
   Kuo, Yi-Hsuan, Natl Yang Ming Chiao Tung Univ, Inst Biomed Informat, Taipei, Taiwan.
   Kuo, Chao-Hung; Chang, Chih-Chang, Natl Yang Ming Chiao Tung Univ, Sch Biomed Sci \& Engn, Dept Biomed Engn, Taipei, Taiwan.
   Chang, Hsuan-Kan, Natl Yang Ming Chiao Tung Univ, Dept Biomed Imaging \& Radiol Sci, Taipei, Taiwan.
   Ko, Chin-Chu; Cheng, Henrich, Natl Yang Ming Chiao Tung Univ, Inst Pharmacol, Taipei, Taiwan.
   Lirng, Jiing-Feng, Taipei Vet Gen Hosp, Dept Radiol, Taipei, Taiwan.},
DOI = {10.1016/j.wneu.2021.12.061},
ISSN = {1878-8750},
EISSN = {1878-8769},
Keywords = {Cortical bone trajectory; Dynamic stabilization; Minimally invasive
   surgery; Transforaminal lumbar interbody fusion},
Keywords-Plus = {SPONDYLOLISTHESIS; FIXATION},
Research-Areas = {Neurosciences \& Neurology; Surgery},
Web-of-Science-Categories  = {Clinical Neurology; Surgery},
Author-Email = {hansamu0627@gmail.com},
ResearcherID-Numbers = {Kuo, Chao-Hung/AAT-7883-2021},
ORCID-Numbers = {Kuo, Chao-Hung/0000-0001-5528-204X},
Cited-References = {Chang CC, 2020, BMC MUSCULOSKEL DIS, V21, DOI 10.1186/s12891-020-03629-z.
   Fay LY, 2019, J NEUROSURG-SPINE, V30, P353, DOI 10.3171/2018.8.SPINE171328.
   Fay LY, 2018, NEUROSPINE, V15, P231, DOI 10.14245/ns.1836108.054.
   Fay LY, 2016, NEUROSURG FOCUS, V40, DOI 10.3171/2015.10.FOCUS15404.
   Fay LY, 2013, CLIN NEUROL NEUROSUR, V115, P535, DOI 10.1016/j.clineuro.2012.05.036.
   Hu JN, 2019, MEDICINE, V98, DOI 10.1097/MD.0000000000016751.
   Ko CC, 2010, NEUROSURG FOCUS, V28, DOI 10.3171/2010.3.FOCUS1052.
   Kuo CH, 2018, J NEUROSURG-SPINE, V29, P250, DOI 10.3171/2018.1.SPINE17993.
   Kuo CH, 2016, NEUROSURG FOCUS, V40, DOI 10.3171/2015.10.FOCUS15441.
   Kuo CH, 2015, BIOMED RES INT, V2015, DOI 10.1155/2015/152435.
   Kuo YH, 2020, J NEUROSURG-SPINE, V33, P398, DOI 10.3171/2020.2.SPINE191380.
   Matsukawa K, 2016, J NEUROSURG-SPINE, V24, P910, DOI 10.3171/2015.11.SPINE15926.
   Matsukawa K, 2015, J NEUROSURG-SPINE, V23, P471, DOI 10.3171/2015.1.SPINE141103.
   Sakaura H, 2020, J NEUROSURG-SPINE, V32, P155, DOI 10.3171/2019.8.SPINE19631.
   Sakaura H, 2016, J NEUROSURG-SPINE, V25, P591, DOI 10.3171/2016.3.SPINE151525.
   Santoni BG, 2009, SPINE J, V9, P366, DOI 10.1016/j.spinee.2008.07.008.
   Wang JZ, 2019, EUR SPINE J, V28, P1678, DOI 10.1007/s00586-019-05999-y.
   Wu JC, 2011, NEUROSURG FOCUS, V31, DOI 10.3171/2011.7.FOCUS11125.
   Yeh MY, 2018, WORLD NEUROSURG, V113, pE45, DOI 10.1016/j.wneu.2018.01.148.},
Number-of-Cited-References = {19},
Times-Cited = {0},
Usage-Count-Last-180-days = {0},
Usage-Count-Since-2013 = {0},
Journal-ISO = {World Neurosurg.},
Doc-Delivery-Number = {2P6JU},
Web-of-Science-Index = {Science Citation Index Expanded (SCI-EXPANDED)},
Unique-ID = {WOS:000819845600024},
DA = {2022-11-01},
}

@article{ WOS:000570298100001,
Author = {Kolz, Joshua M. and Mitchell, Scott A. and Elder, Benjamin D. and
   Sebastian, Arjun S. and Huddleston, Paul M. and Freedman, Brett A.},
Title = {Sacral Insufficiency Fracture Following Short-Segment Lumbosacral
   Fusion: Case Series and Review of the Literature},
Journal = {GLOBAL SPINE JOURNAL},
Year = {2022},
Volume = {12},
Number = {2},
Pages = {267-277},
Month = {MAR},
Abstract = {Study Design: Retrospective case series.
   Objective: Sacral insufficiency fracture is a rare and serious
   complication following lumbar spine instrumented fusion. The purpose of
   this study was to describe the patient characteristics, presentation,
   evaluation, treatment options, and outcomes for patients with sacral
   insufficiency fracture after short-segment lumbosacral fusion.
   Methods: Six patients from our institutional database and 16 patients
   from literature review were identified with a sacral insufficiency
   fracture after short-segment (L4-S1 or L5-S1) lumbar fusion within 1
   year of surgery.
   Results: Patients were 55\% female with a mean age of 58 years and body
   mass index of 30 kg/m(2). Osteoporosis or osteopenia was the most common
   comorbidity (85\%). Half of patients sustained a sacral fracture after
   surgery from a posterior approach, while the others had anterior or
   anterior-posterior surgery. Mean time to fracture was 42 days with
   patients clinically presenting with new sacral pain (86\%),
   radiculopathy (60\%), or neurologic deficit (5\%). Ultimately, 73\% of
   patients underwent operative fixation often involving extension of the
   construct (75\%) and fusion to the pelvis (69\%). Men (P=.02) and
   patients with new radicular pain or neurologic deficit (P=.01) were more
   likely to undergo revision surgical treatment while women over 50 years
   of age were more likely to be treated conservatively (P=.003).
   Conclusions: Spine surgeons should monitor for sacral insufficiency
   fracture as a source of new-onset pain in the postoperative period in
   patients with a short segment fusion to the sacrum. The recognition of
   this complication should prompt an assessment of bone health and
   management of underlying bone fragility.},
Publisher = {SAGE PUBLICATIONS LTD},
Address = {1 OLIVERS YARD, 55 CITY ROAD, LONDON EC1Y 1SP, ENGLAND},
Type = {Review},
Language = {English},
Affiliation = {Freedman, BA (Corresponding Author), Mayo Clin, Dept Orthoped Surg, 200 First St SW, Rochester, MN 55905 USA.
   Kolz, Joshua M.; Mitchell, Scott A.; Elder, Benjamin D.; Sebastian, Arjun S.; Huddleston, Paul M.; Freedman, Brett A., Mayo Clin, Rochester, MN USA.},
DOI = {10.1177/2192568220950332},
EarlyAccessDate = {AUG 2020},
Article-Number = {2192568220950332},
ISSN = {2192-5682},
EISSN = {2192-5690},
Keywords = {S1 fracture; ALIF; L4-S1; L5-S1; osteoporosis},
Keywords-Plus = {LUMBAR INTERBODY FUSION; ADULT ISTHMIC SPONDYLOLISTHESIS;
   SPINAL-STENOSIS; STRESS-FRACTURE; RISK-FACTORS;
   DEGENERATIVE-SPONDYLOLISTHESIS; POSTEROLATERAL FUSION; INCIDENTAL
   DUROTOMY; LONG-TERM; ANTERIOR},
Research-Areas = {Neurosciences \& Neurology; Orthopedics},
Web-of-Science-Categories  = {Clinical Neurology; Orthopedics},
Author-Email = {freedman.brett@mayo.edu},
ResearcherID-Numbers = {Huddleston, Paul/ABI-6836-2020
   },
ORCID-Numbers = {Huddleston, Paul/0000-0002-8665-3787
   Kolz, Joshua/0000-0001-8085-3633},
Cited-References = {Adogwa O, 2011, J NEUROSURG-SPINE, V15, P138, DOI 10.3171/2011.3.SPINE10562.
   Amato V, 2010, J NEUROSURG-SPINE, V12, P306, DOI 10.3171/2009.9.SPINE09261.
   Bjerke BT, 2018, GLOB SPINE J, V8, P563, DOI 10.1177/2192568217743727.
   Bose B, 2003, J NEUROSURG, V99, P310, DOI 10.3171/spi.2003.99.3.0310.
   Buell TJ, 2020, J NEUROSURG SPINE, DOI 10.3171/2019.12.Spine191148.
   Carlson BC, 2020, SPINE, V45, pE525, DOI 10.1097/BRS.0000000000003311.
   Choi KM, 2010, J KOREAN NEUROSURG S, V47, P58, DOI 10.3340/jkns.2010.47.1.58.
   Cosman F, 2014, OSTEOPOROSIS INT, V25, P2359, DOI 10.1007/s00198-014-2794-2.
   de Kunder SL, 2017, SPINE J, V17, P1712, DOI 10.1016/j.spinee.2017.06.018.
   Deen H Gordon, 2005, Neurosurg Focus, V18, pe7.
   DEWALD RL, 1981, J BONE JOINT SURG AM, V63, P619, DOI 10.2106/00004623-198163040-00012.
   Elias WJ, 2002, J NEUROSURG, V96, P135, DOI 10.3171/spi.2002.96.1.0135.
   Fischgrund JS, 1997, SPINE, V22, P2807, DOI 10.1097/00007632-199712150-00003.
   Fourney DR, 2002, NEUROSURGERY, V51, P1507, DOI 10.1097/00006123-200212000-00024.
   GOTISGRAHAM I, 1994, J BONE JOINT SURG BR, V76B, P882, DOI 10.1302/0301-620X.76B6.7983111.
   Gundanna Mukund I, 2011, SAS J, V5, P90, DOI 10.1016/j.esas.2011.03.002.
   Hsieh PC, 2007, J NEUROSURG-SPINE, V6, P368, DOI 10.3171/spi.2007.6.4.15.
   Jacobs WCH, 2006, EUR SPINE J, V15, P391, DOI 10.1007/s00586-005-1021-4.
   Khan MH, 2005, SPINE, V30, pE484, DOI 10.1097/01.brs.0000174272.63548.89.
   Khanna AJ, 2004, J SPINAL DISORD TECH, V17, P167, DOI 10.1097/00024720-200406000-00001.
   Kim JY, 2016, SPINE J, V16, P867, DOI 10.1016/j.spinee.2016.03.010.
   Kim NH, 1999, SPINE, V24, P812, DOI 10.1097/00007632-199904150-00014.
   Koh YD, 2005, SPINE, V30, pE161, DOI 10.1097/01.brs.0000155634.12696.02.
   Kornblum MB, 2004, SPINE, V29, P726, DOI 10.1097/01.BRS.0000119398.22620.92.
   Kwon BK, 2005, J SPINAL DISORD TECH, V18, pS30, DOI 10.1097/01.bsd.0000133064.20466.88.
   Lastfogel JF, 2010, J NEUROSURG-SPINE, V13, P288, DOI 10.3171/2010.3.SPINE09366.
   Lindley EM, 2011, J NEUROSURG-SPINE, V15, P273, DOI 10.3171/2011.3.SPINE10373.
   LOURIE H, 1982, JAMA-J AM MED ASSOC, V248, P715, DOI 10.1001/jama.248.6.715.
   Madan SS, 2003, EUR SPINE J, V12, P567, DOI 10.1007/s00586-002-0516-5.
   Mathews V, 2001, Spine (Phila Pa 1976), V26, pE571, DOI 10.1097/00007632-200112150-00027.
   Meredith DS, 2013, SPINE J, V13, P1464, DOI 10.1016/j.spinee.2013.03.025.
   Mobbs Ralph J, 2015, J Spine Surg, V1, P2, DOI 10.3978/j.issn.2414-469X.2015.10.05.
   Moller H, 2000, SPINE, V25, P1711, DOI 10.1097/00007632-200007010-00016.
   Odate S, 2013, SPINE, V38, pE223, DOI 10.1097/BRS.0b013e31827dc000.
   Papadopoulos EC, 2008, SPINE, V33, pE699, DOI 10.1097/BRS.0b013e31817e03db.
   Patel H, 2017, SURG INFECT, V18, P461, DOI 10.1089/sur.2016.186.
   Pennekamp PH, 2005, Z ORTHOP GRENZGEB, V143, P591, DOI 10.1055/s-2005-836827.
   Phan K, 2015, J CLIN NEUROSCI, V22, P1837, DOI 10.1016/j.jocn.2015.03.055.
   Pradhan BB, 2002, J SPINAL DISORD TECH, V15, P355, DOI 10.1097/00024720-200210000-00003.
   Riouallon G, 2013, ORTHOP TRAUMATOL-SUR, V99, P155, DOI 10.1016/j.otsr.2012.12.009.
   Salzmann SN, 2019, SPINE J, V19, P238, DOI 10.1016/j.spinee.2018.05.021.
   Scemama C, 2016, ORTHOP TRAUMATOL-SUR, V102, P261, DOI 10.1016/j.otsr.2015.11.012.
   Shah RV, 2012, SPINE J, V12, P113, DOI 10.1016/j.spinee.2012.01.019.
   Shim JH, 2011, J NEUROSURG-SPINE, V15, P311, DOI 10.3171/2011.4.SPINE10653.
   SMITH MD, 1990, J BONE JOINT SURG AM, V72A, P415, DOI 10.2106/00004623-199072030-00015.
   Takahashi Y, 2013, J NEUROSURG-SPINE, V18, P165, DOI 10.3171/2012.10.SPINE12271.
   Tosteson ANA, 2011, SPINE, V36, P2061, DOI 10.1097/BRS.0b013e318235457b.
   Ulrich NH, 2016, BMC MUSCULOSKEL DIS, V17, DOI 10.1186/s12891-016-1022-y.
   Wilde GE, 2011, AM J ROENTGENOL, V197, P184, DOI 10.2214/AJR.10.5902.
   Wood KB, 1996, SPINE, V21, P1357, DOI 10.1097/00007632-199606010-00016.
   Wright NC, 2017, OSTEOPOROSIS INT, V28, P1225, DOI 10.1007/s00198-016-3865-3.},
Number-of-Cited-References = {51},
Times-Cited = {2},
Usage-Count-Last-180-days = {0},
Usage-Count-Since-2013 = {0},
Journal-ISO = {Glob. Spine J.},
Doc-Delivery-Number = {ZO6JG},
Web-of-Science-Index = {Science Citation Index Expanded (SCI-EXPANDED)},
Unique-ID = {WOS:000570298100001},
OA = {gold, Green Published},
DA = {2022-11-01},
}

@article{ WOS:000322722900014,
Author = {Archavlis, Eleftherios and Carvi y Nievas, Mario},
Title = {Comparison of minimally invasive fusion and instrumentation versus open
   surgery for severe stenotic spondylolisthesis with high-grade facet
   joint osteoarthritis},
Journal = {EUROPEAN SPINE JOURNAL},
Year = {2013},
Volume = {22},
Number = {8},
Pages = {1731-1740},
Month = {AUG},
Abstract = {The object of this study was to compare minimally invasive surgery (MIS)
   with open surgery in a severely affected subgroup of degenerative
   spondylolisthetic patients with severe stenosis (SDS) and high-grade
   facet osteoarthritis (FJO).
   From January 2009 to February 2010, 49 patients with severe SDS and
   high-grade FJO were treated using either MIS or open TLIF.
   Intraoperative and diagnostic data, including perioperative
   complications and length of hospital stay (LOS), were collected, using
   retrospective chart review. Surgical short- and long-term outcomes were
   assessed according to the Oswestry disability index (ODI) and visual
   analog scale (VAS) for back and leg pain.
   Comparing MIS and open surgery, the MIS group had lesser blood loss,
   significantly lesser need for transfusion (p = 0.02), more rapid
   improvement of postoperative back pain in the first 6 weeks of follow-up
   and a shorter LOS. On the other hand, we experienced in the MIS group a
   longer operative time. The distribution on the postoperative ODI (p =
   0.841), VAS leg (p = 0.943) and back pain (p = 0.735) scores after a
   mean follow-up of 2 years were similar. The overall proportion of
   complications showed no significant difference between the groups (29 \%
   in the MIS group vs. 28 \% in the open group, p = 0.999).
   Minimally invasive surgery for severe SDS leads to adequate and safe
   decompression of lumbar stenosis and results in a faster recovery of
   symptoms and disability in the early postoperative period.},
Publisher = {SPRINGER},
Address = {233 SPRING ST, NEW YORK, NY 10013 USA},
Type = {Article},
Language = {English},
Affiliation = {Archavlis, E (Corresponding Author), Goethe Univ Frankfurt, Dept Neurosurg, Klinikum Offenbach, Akad Lehrkrankenhaus, Starkenburgring 66, D-63069 Offenbach, Germany.
   Archavlis, Eleftherios, Goethe Univ Frankfurt, Dept Neurosurg, Klinikum Offenbach, Akad Lehrkrankenhaus, D-63069 Offenbach, Germany.
   Carvi y Nievas, Mario, Univ Munich, Dept Neurosurg, Klinikum Traunstein, Akad Lehrkrankenhaus, Traunstein, Germany.},
DOI = {10.1007/s00586-013-2732-6},
ISSN = {0940-6719},
EISSN = {1432-0932},
Keywords = {Minimally invasive transforaminal interbody fusion; Spondylolisthesis;
   Lumbar stenosis; Facet joint osteoarthritis},
Keywords-Plus = {LUMBAR INTERBODY FUSION; SURGICAL OUTCOMES; SPINE SURGERY;
   COMPLICATIONS; ACCURACY; TLIF},
Research-Areas = {Neurosciences \& Neurology; Orthopedics},
Web-of-Science-Categories  = {Clinical Neurology; Orthopedics},
Author-Email = {neurosurgery@t-online.de},
ORCID-Numbers = {, Eleftherios/0000-0001-5686-9483},
Cited-References = {Dhall SS, 2008, J NEUROSURG-SPINE, V9, P560, DOI 10.3171/SPI.2008.9.08142.
   Gelalis ID, 2010, ACTA ORTHOP TRAUMATO, V44, P235, DOI 10.3944/AOTT.2010.2278.
   Holly Langston T, 2006, Neurosurg Focus, V20, pE6.
   Hsieh PC, 2008, NEUROSURG FOCUS, V25, DOI 10.3171/FOC/2008/25/8/E19.
   Logroscino CA, 2011, EUR SPINE J, V20, P41, DOI 10.1007/s00586-011-1762-1.
   Lowe TG, 2002, J SPINAL DISORD TECH, V15, P31, DOI 10.1097/00024720-200202000-00005.
   Mummaneni PV, 2005, NEUROSURGERY, V57, P256, DOI 10.1227/01.NEU.0000176408.95304.F3.
   Oppenheimer JH, 2009, NEUROSURG FOCUS, V27, DOI 10.3171/2009.7.FOCUS09121.
   Park P, 2008, NEUROSURG FOCUS, V25, DOI 10.3171/FOC/2008/25/8/E16.
   Park Y, 2011, ASIAN SPINE J, V5, P228, DOI 10.4184/asj.2011.5.4.228.
   PATHRIA M, 1987, RADIOLOGY, V164, P227, DOI 10.1148/radiology.164.1.3588910.
[truncated: 2,672,650 more chars]
